# Supplementary material for: Dynamics of genetic and somatic trade-offs in ageing and mortality
Source: Nature. 2026 Apr 22;654(8118):437–53. doi: 10.1038/s41586-026-10407-9 (PMC13253337; doi:10.1038/s41586-026-10407-9)
Supplement: Supplementary file 1 — This zipped file contains Supplementary Tables 1–16, including a guide to the tables. [file 41586_2026_10407_MOESM1_ESM.zip]

Archive with 220 entries (218 files):
- Supplementary Tables_Arends_10Apr2026/
- __MACOSX/._Supplementary Tables_Arends_10Apr2026
- Supplementary Tables_Arends_10Apr2026/S_Table_15_MR_results_03Jan2026.xlsx
- __MACOSX/Supplementary Tables_Arends_10Apr2026/._S_Table_15_MR_results_03Jan2026.xlsx
- Supplementary Tables_Arends_10Apr2026/.DS_Store
- __MACOSX/Supplementary Tables_Arends_10Apr2026/._.DS_Store
- Supplementary Tables_Arends_10Apr2026/S_Table_13_Genetic_features_of_Vita_Soma_loci_15Aug2025.xlsx
- __MACOSX/Supplementary Tables_Arends_10Apr2026/._S_Table_13_Genetic_features_of_Vita_Soma_loci_15Aug2025.xlsx
- Supplementary Tables_Arends_10Apr2026/S_Table_12_Epistasis_Vita_Soma_results_all_T-ages_14Feb2026.xlsx
- __MACOSX/Supplementary Tables_Arends_10Apr2026/._S_Table_12_Epistasis_Vita_Soma_results_all_T-ages_14Feb2026.xlsx
- Supplementary Tables_Arends_10Apr2026/Tables_3-4_Combined_Soma_22Nov2025..pdf
- __MACOSX/Supplementary Tables_Arends_10Apr2026/._Tables_3-4_Combined_Soma_22Nov2025..pdf
- Supplementary Tables_Arends_10Apr2026/S_Table_14_Vita9b_C_elegans_21Nov2025.xlsx
- __MACOSX/Supplementary Tables_Arends_10Apr2026/._S_Table_14_Vita9b_C_elegans_21Nov2025.xlsx
- Supplementary Tables_Arends_10Apr2026/Tables_1_2_Combined_Vita_Loci_01Oct2025.pdf
- __MACOSX/Supplementary Tables_Arends_10Apr2026/._Tables_1_2_Combined_Vita_Loci_01Oct2025.pdf
- Supplementary Tables_Arends_10Apr2026/S_Table_10_Soma_mapping_results_19Aug2025.xlsx
- __MACOSX/Supplementary Tables_Arends_10Apr2026/._S_Table_10_Soma_mapping_results_19Aug2025.xlsx
- Supplementary Tables_Arends_10Apr2026/S_Table_16_WholeGenome_GeneOntology_19Nov2025.xlsx
- __MACOSX/Supplementary Tables_Arends_10Apr2026/._S_Table_16_WholeGenome_GeneOntology_19Nov2025.xlsx
- Supplementary Tables_Arends_10Apr2026/S_Table_7_R:qtl_v1_cross-object_for_mapping_18Aug2025.csvr
- __MACOSX/Supplementary Tables_Arends_10Apr2026/._S_Table_7_R:qtl_v1_cross-object_for_mapping_18Aug2025.csvr
- Supplementary Tables_Arends_10Apr2026/S_Table_3_Covariate_effects_and_significance_18Aug2025.xlsx
- __MACOSX/Supplementary Tables_Arends_10Apr2026/._S_Table_3_Covariate_effects_and_significance_18Aug2025.xlsx
- Supplementary Tables_Arends_10Apr2026/S_Table_5_VCF_coded_genotypes_metadata_18Aug2025.xlsx
- __MACOSX/Supplementary Tables_Arends_10Apr2026/._S_Table_5_VCF_coded_genotypes_metadata_18Aug2025.xlsx
- Supplementary Tables_Arends_10Apr2026/S_Table_4_Primers_MonsterPlex_Mouse_20Aug2025.xlsx
- __MACOSX/Supplementary Tables_Arends_10Apr2026/._S_Table_4_Primers_MonsterPlex_Mouse_20Aug2025.xlsx
- Supplementary Tables_Arends_10Apr2026/S_Table_11_Mass_mapping_results_19Aug2025.xlsx
- __MACOSX/Supplementary Tables_Arends_10Apr2026/._S_Table_11_Mass_mapping_results_19Aug2025.xlsx
- Supplementary Tables_Arends_10Apr2026/__Supplementary Information Guide.docx
- __MACOSX/Supplementary Tables_Arends_10Apr2026/.___Supplementary Information Guide.docx
- Supplementary Tables_Arends_10Apr2026/S_Table_2_Vita_mortality_by_age_and_genotype_text_files.zip
- __MACOSX/Supplementary Tables_Arends_10Apr2026/._S_Table_2_Vita_mortality_by_age_and_genotype_text_files.zip
- Supplementary Tables_Arends_10Apr2026/S_Table_6_Final_891_genotypes_19Aug2025.xlsx
- __MACOSX/Supplementary Tables_Arends_10Apr2026/._S_Table_6_Final_891_genotypes_19Aug2025.xlsx
- Supplementary Tables_Arends_10Apr2026/S_Table_2_Vita_mortality_by_age_and_genotype_text_files/
- __MACOSX/Supplementary Tables_Arends_10Apr2026/._S_Table_2_Vita_mortality_by_age_and_genotype_text_files
- Supplementary Tables_Arends_10Apr2026/S_Table_8_Large_Inversions_in_UM-HET3_19Aug2025.xlsx
- __MACOSX/Supplementary Tables_Arends_10Apr2026/._S_Table_8_Large_Inversions_in_UM-HET3_19Aug2025.xlsx
- Supplementary Tables_Arends_10Apr2026/S_Table_1_All_genes_in_loci_overview_Excel.xlsx
- __MACOSX/Supplementary Tables_Arends_10Apr2026/._S_Table_1_All_genes_in_loci_overview_Excel.xlsx
- Supplementary Tables_Arends_10Apr2026/S_Table_1_All_genes_in_loci_overview_Text.csv
- __MACOSX/Supplementary Tables_Arends_10Apr2026/._S_Table_1_All_genes_in_loci_overview_Text.csv
- Supplementary Tables_Arends_10Apr2026/S_Table_9_Vita_mapping_results_18Aug2025.xlsx
- __MACOSX/Supplementary Tables_Arends_10Apr2026/._S_Table_9_Vita_mapping_results_18Aug2025.xlsx
- Supplementary Tables_Arends_10Apr2026/S_Table_2_Vita_mortality_by_age_and_genotype_text_files/Vita11b_deathsIn15Dwindows_male.txt
- __MACOSX/Supplementary Tables_Arends_10Apr2026/S_Table_2_Vita_mortality_by_age_and_genotype_text_files/._Vita11b_deathsIn15Dwindows_male.txt
- Supplementary Tables_Arends_10Apr2026/S_Table_2_Vita_mortality_by_age_and_genotype_text_files/VitaXa_deathsIn15Dwindows_combined.txt
- __MACOSX/Supplementary Tables_Arends_10Apr2026/S_Table_2_Vita_mortality_by_age_and_genotype_text_files/._VitaXa_deathsIn15Dwindows_combined.txt
- Supplementary Tables_Arends_10Apr2026/S_Table_2_Vita_mortality_by_age_and_genotype_text_files/Vita14a_deathsIn15Dwindows_combined.txt
- __MACOSX/Supplementary Tables_Arends_10Apr2026/S_Table_2_Vita_mortality_by_age_and_genotype_text_files/._Vita14a_deathsIn15Dwindows_combined.txt
- Supplementary Tables_Arends_10Apr2026/S_Table_2_Vita_mortality_by_age_and_genotype_text_files/Vita9a_deathsIn15Dwindows_combined.txt
- __MACOSX/Supplementary Tables_Arends_10Apr2026/S_Table_2_Vita_mortality_by_age_and_genotype_text_files/._Vita9a_deathsIn15Dwindows_combined.txt
- Supplementary Tables_Arends_10Apr2026/S_Table_2_Vita_mortality_by_age_and_genotype_text_files/Vita13a_deathsIn15Dwindows_female.txt
- __MACOSX/Supplementary Tables_Arends_10Apr2026/S_Table_2_Vita_mortality_by_age_and_genotype_text_files/._Vita13a_deathsIn15Dwindows_female.txt
- Supplementary Tables_Arends_10Apr2026/S_Table_2_Vita_mortality_by_age_and_genotype_text_files/Vita2a_deathsIn15Dwindows_female.txt
- __MACOSX/Supplementary Tables_Arends_10Apr2026/S_Table_2_Vita_mortality_by_age_and_genotype_text_files/._Vita2a_deathsIn15Dwindows_female.txt
- Supplementary Tables_Arends_10Apr2026/S_Table_2_Vita_mortality_by_age_and_genotype_text_files/Vita10a_deathsIn15Dwindows_combined.txt
- __MACOSX/Supplementary Tables_Arends_10Apr2026/S_Table_2_Vita_mortality_by_age_and_genotype_text_files/._Vita10a_deathsIn15Dwindows_combined.txt
- Supplementary Tables_Arends_10Apr2026/S_Table_2_Vita_mortality_by_age_and_genotype_text_files/Vita4a_deathsIn15Dwindows_female.txt
- __MACOSX/Supplementary Tables_Arends_10Apr2026/S_Table_2_Vita_mortality_by_age_and_genotype_text_files/._Vita4a_deathsIn15Dwindows_female.txt
- Supplementary Tables_Arends_10Apr2026/S_Table_2_Vita_mortality_by_age_and_genotype_text_files/Vita11c_deathsIn15Dwindows_combined.txt
- __MACOSX/Supplementary Tables_Arends_10Apr2026/S_Table_2_Vita_mortality_by_age_and_genotype_text_files/._Vita11c_deathsIn15Dwindows_combined.txt
- Supplementary Tables_Arends_10Apr2026/S_Table_2_Vita_mortality_by_age_and_genotype_text_files/Vita1b_deathsIn15Dwindows_male.txt
- __MACOSX/Supplementary Tables_Arends_10Apr2026/S_Table_2_Vita_mortality_by_age_and_genotype_text_files/._Vita1b_deathsIn15Dwindows_male.txt
- Supplementary Tables_Arends_10Apr2026/S_Table_2_Vita_mortality_by_age_and_genotype_text_files/Vita15a_deathsIn15Dwindows_female.txt
- __MACOSX/Supplementary Tables_Arends_10Apr2026/S_Table_2_Vita_mortality_by_age_and_genotype_text_files/._Vita15a_deathsIn15Dwindows_female.txt
- Supplementary Tables_Arends_10Apr2026/S_Table_2_Vita_mortality_by_age_and_genotype_text_files/Vita10a_deathsIn15Dwindows_male.txt
- __MACOSX/Supplementary Tables_Arends_10Apr2026/S_Table_2_Vita_mortality_by_age_and_genotype_text_files/._Vita10a_deathsIn15Dwindows_male.txt
- Supplementary Tables_Arends_10Apr2026/S_Table_2_Vita_mortality_by_age_and_genotype_text_files/Vita1d_deathsIn15Dwindows_combined.txt
- __MACOSX/Supplementary Tables_Arends_10Apr2026/S_Table_2_Vita_mortality_by_age_and_genotype_text_files/._Vita1d_deathsIn15Dwindows_combined.txt
- Supplementary Tables_Arends_10Apr2026/S_Table_2_Vita_mortality_by_age_and_genotype_text_files/Vita9c_deathsIn15Dwindows_male.txt
- __MACOSX/Supplementary Tables_Arends_10Apr2026/S_Table_2_Vita_mortality_by_age_and_genotype_text_files/._Vita9c_deathsIn15Dwindows_male.txt
- Supplementary Tables_Arends_10Apr2026/S_Table_2_Vita_mortality_by_age_and_genotype_text_files/Vita5a_deathsIn15Dwindows_combined.txt
- __MACOSX/Supplementary Tables_Arends_10Apr2026/S_Table_2_Vita_mortality_by_age_and_genotype_text_files/._Vita5a_deathsIn15Dwindows_combined.txt
- Supplementary Tables_Arends_10Apr2026/S_Table_2_Vita_mortality_by_age_and_genotype_text_files/Vita13a_deathsIn15Dwindows_male.txt
- __MACOSX/Supplementary Tables_Arends_10Apr2026/S_Table_2_Vita_mortality_by_age_and_genotype_text_files/._Vita13a_deathsIn15Dwindows_male.txt
- Supplementary Tables_Arends_10Apr2026/S_Table_2_Vita_mortality_by_age_and_genotype_text_files/Vita1b_deathsIn15Dwindows_female.txt
- __MACOSX/Supplementary Tables_Arends_10Apr2026/S_Table_2_Vita_mortality_by_age_and_genotype_text_files/._Vita1b_deathsIn15Dwindows_female.txt
- Supplementary Tables_Arends_10Apr2026/S_Table_2_Vita_mortality_by_age_and_genotype_text_files/Vita6b_deathsIn15Dwindows_combined.txt
- __MACOSX/Supplementary Tables_Arends_10Apr2026/S_Table_2_Vita_mortality_by_age_and_genotype_text_files/._Vita6b_deathsIn15Dwindows_combined.txt
- Supplementary Tables_Arends_10Apr2026/S_Table_2_Vita_mortality_by_age_and_genotype_text_files/Vita2b_deathsIn15Dwindows_male.txt
- __MACOSX/Supplementary Tables_Arends_10Apr2026/S_Table_2_Vita_mortality_by_age_and_genotype_text_files/._Vita2b_deathsIn15Dwindows_male.txt
- Supplementary Tables_Arends_10Apr2026/S_Table_2_Vita_mortality_by_age_and_genotype_text_files/Vita18a_deathsIn15Dwindows_combined.txt
- __MACOSX/Supplementary Tables_Arends_10Apr2026/S_Table_2_Vita_mortality_by_age_and_genotype_text_files/._Vita18a_deathsIn15Dwindows_combined.txt
- Supplementary Tables_Arends_10Apr2026/S_Table_2_Vita_mortality_by_age_and_genotype_text_files/VitaXa_deathsIn15Dwindows_female.txt
- __MACOSX/Supplementary Tables_Arends_10Apr2026/S_Table_2_Vita_mortality_by_age_and_genotype_text_files/._VitaXa_deathsIn15Dwindows_female.txt
- Supplementary Tables_Arends_10Apr2026/S_Table_2_Vita_mortality_by_age_and_genotype_text_files/Vita2b_deathsIn15Dwindows_combined.txt
- __MACOSX/Supplementary Tables_Arends_10Apr2026/S_Table_2_Vita_mortality_by_age_and_genotype_text_files/._Vita2b_deathsIn15Dwindows_combined.txt
- Supplementary Tables_Arends_10Apr2026/S_Table_2_Vita_mortality_by_age_and_genotype_text_files/Vita3a_deathsIn15Dwindows_male.txt
- __MACOSX/Supplementary Tables_Arends_10Apr2026/S_Table_2_Vita_mortality_by_age_and_genotype_text_files/._Vita3a_deathsIn15Dwindows_male.txt
- Supplementary Tables_Arends_10Apr2026/S_Table_2_Vita_mortality_by_age_and_genotype_text_files/Vita1a_deathsIn15Dwindows_combined.txt
- __MACOSX/Supplementary Tables_Arends_10Apr2026/S_Table_2_Vita_mortality_by_age_and_genotype_text_files/._Vita1a_deathsIn15Dwindows_combined.txt
- Supplementary Tables_Arends_10Apr2026/S_Table_2_Vita_mortality_by_age_and_genotype_text_files/Vita11c_deathsIn15Dwindows_female.txt
- __MACOSX/Supplementary Tables_Arends_10Apr2026/S_Table_2_Vita_mortality_by_age_and_genotype_text_files/._Vita11c_deathsIn15Dwindows_female.txt
- Supplementary Tables_Arends_10Apr2026/S_Table_2_Vita_mortality_by_age_and_genotype_text_files/Vita4b_deathsIn15Dwindows_male.txt
- __MACOSX/Supplementary Tables_Arends_10Apr2026/S_Table_2_Vita_mortality_by_age_and_genotype_text_files/._Vita4b_deathsIn15Dwindows_male.txt
- Supplementary Tables_Arends_10Apr2026/S_Table_2_Vita_mortality_by_age_and_genotype_text_files/Vita9a_deathsIn15Dwindows_female.txt
- __MACOSX/Supplementary Tables_Arends_10Apr2026/S_Table_2_Vita_mortality_by_age_and_genotype_text_files/._Vita9a_deathsIn15Dwindows_female.txt
- Supplementary Tables_Arends_10Apr2026/S_Table_2_Vita_mortality_by_age_and_genotype_text_files/Vita18a_deathsIn15Dwindows_female.txt
- __MACOSX/Supplementary Tables_Arends_10Apr2026/S_Table_2_Vita_mortality_by_age_and_genotype_text_files/._Vita18a_deathsIn15Dwindows_female.txt
- Supplementary Tables_Arends_10Apr2026/S_Table_2_Vita_mortality_by_age_and_genotype_text_files/Vita15a_deathsIn15Dwindows_male.txt
- __MACOSX/Supplementary Tables_Arends_10Apr2026/S_Table_2_Vita_mortality_by_age_and_genotype_text_files/._Vita15a_deathsIn15Dwindows_male.txt
- Supplementary Tables_Arends_10Apr2026/S_Table_2_Vita_mortality_by_age_and_genotype_text_files/Vita1c_deathsIn15Dwindows_male.txt
- __MACOSX/Supplementary Tables_Arends_10Apr2026/S_Table_2_Vita_mortality_by_age_and_genotype_text_files/._Vita1c_deathsIn15Dwindows_male.txt
- Supplementary Tables_Arends_10Apr2026/S_Table_2_Vita_mortality_by_age_and_genotype_text_files/Vita6a_deathsIn15Dwindows_combined.txt
- __MACOSX/Supplementary Tables_Arends_10Apr2026/S_Table_2_Vita_mortality_by_age_and_genotype_text_files/._Vita6a_deathsIn15Dwindows_combined.txt
- Supplementary Tables_Arends_10Apr2026/S_Table_2_Vita_mortality_by_age_and_genotype_text_files/Vita14a_deathsIn15Dwindows_female.txt
- __MACOSX/Supplementary Tables_Arends_10Apr2026/S_Table_2_Vita_mortality_by_age_and_genotype_text_files/._Vita14a_deathsIn15Dwindows_female.txt
- Supplementary Tables_Arends_10Apr2026/S_Table_2_Vita_mortality_by_age_and_genotype_text_files/Vita11c_deathsIn15Dwindows_male.txt
- __MACOSX/Supplementary Tables_Arends_10Apr2026/S_Table_2_Vita_mortality_by_age_and_genotype_text_files/._Vita11c_deathsIn15Dwindows_male.txt
- Supplementary Tables_Arends_10Apr2026/S_Table_2_Vita_mortality_by_age_and_genotype_text_files/Vita2a_deathsIn15Dwindows_combined.txt
- __MACOSX/Supplementary Tables_Arends_10Apr2026/S_Table_2_Vita_mortality_by_age_and_genotype_text_files/._Vita2a_deathsIn15Dwindows_combined.txt
- Supplementary Tables_Arends_10Apr2026/S_Table_2_Vita_mortality_by_age_and_genotype_text_files/Vita1d_deathsIn15Dwindows_female.txt
- __MACOSX/Supplementary Tables_Arends_10Apr2026/S_Table_2_Vita_mortality_by_age_and_genotype_text_files/._Vita1d_deathsIn15Dwindows_female.txt
- Supplementary Tables_Arends_10Apr2026/S_Table_2_Vita_mortality_by_age_and_genotype_text_files/Vita5a_deathsIn15Dwindows_female.txt
- __MACOSX/Supplementary Tables_Arends_10Apr2026/S_Table_2_Vita_mortality_by_age_and_genotype_text_files/._Vita5a_deathsIn15Dwindows_female.txt
- Supplementary Tables_Arends_10Apr2026/S_Table_2_Vita_mortality_by_age_and_genotype_text_files/Vita1b_deathsIn15Dwindows_combined.txt
- __MACOSX/Supplementary Tables_Arends_10Apr2026/S_Table_2_Vita_mortality_by_age_and_genotype_text_files/._Vita1b_deathsIn15Dwindows_combined.txt
- Supplementary Tables_Arends_10Apr2026/S_Table_2_Vita_mortality_by_age_and_genotype_text_files/Vita14b_deathsIn15Dwindows_male.txt
- __MACOSX/Supplementary Tables_Arends_10Apr2026/S_Table_2_Vita_mortality_by_age_and_genotype_text_files/._Vita14b_deathsIn15Dwindows_male.txt
- Supplementary Tables_Arends_10Apr2026/S_Table_2_Vita_mortality_by_age_and_genotype_text_files/Vita3a_deathsIn15Dwindows_female.txt
- __MACOSX/Supplementary Tables_Arends_10Apr2026/S_Table_2_Vita_mortality_by_age_and_genotype_text_files/._Vita3a_deathsIn15Dwindows_female.txt
- Supplementary Tables_Arends_10Apr2026/S_Table_2_Vita_mortality_by_age_and_genotype_text_files/Vita12a_deathsIn15Dwindows_female.txt
- __MACOSX/Supplementary Tables_Arends_10Apr2026/S_Table_2_Vita_mortality_by_age_and_genotype_text_files/._Vita12a_deathsIn15Dwindows_female.txt
- Supplementary Tables_Arends_10Apr2026/S_Table_2_Vita_mortality_by_age_and_genotype_text_files/Vita5a_deathsIn15Dwindows_male.txt
- __MACOSX/Supplementary Tables_Arends_10Apr2026/S_Table_2_Vita_mortality_by_age_and_genotype_text_files/._Vita5a_deathsIn15Dwindows_male.txt
- Supplementary Tables_Arends_10Apr2026/S_Table_2_Vita_mortality_by_age_and_genotype_text_files/Vita11b_deathsIn15Dwindows_female.txt
- __MACOSX/Supplementary Tables_Arends_10Apr2026/S_Table_2_Vita_mortality_by_age_and_genotype_text_files/._Vita11b_deathsIn15Dwindows_female.txt
- Supplementary Tables_Arends_10Apr2026/S_Table_2_Vita_mortality_by_age_and_genotype_text_files/Vita6a_deathsIn15Dwindows_male.txt
- __MACOSX/Supplementary Tables_Arends_10Apr2026/S_Table_2_Vita_mortality_by_age_and_genotype_text_files/._Vita6a_deathsIn15Dwindows_male.txt
- Supplementary Tables_Arends_10Apr2026/S_Table_2_Vita_mortality_by_age_and_genotype_text_files/Vita6b_deathsIn15Dwindows_female.txt
- __MACOSX/Supplementary Tables_Arends_10Apr2026/S_Table_2_Vita_mortality_by_age_and_genotype_text_files/._Vita6b_deathsIn15Dwindows_female.txt
- Supplementary Tables_Arends_10Apr2026/S_Table_2_Vita_mortality_by_age_and_genotype_text_files/Vita14b_deathsIn15Dwindows_combined.txt
- __MACOSX/Supplementary Tables_Arends_10Apr2026/S_Table_2_Vita_mortality_by_age_and_genotype_text_files/._Vita14b_deathsIn15Dwindows_combined.txt
- Supplementary Tables_Arends_10Apr2026/S_Table_2_Vita_mortality_by_age_and_genotype_text_files/Vita17a_deathsIn15Dwindows_combined.txt
- __MACOSX/Supplementary Tables_Arends_10Apr2026/S_Table_2_Vita_mortality_by_age_and_genotype_text_files/._Vita17a_deathsIn15Dwindows_combined.txt
- Supplementary Tables_Arends_10Apr2026/S_Table_2_Vita_mortality_by_age_and_genotype_text_files/Vita9b_deathsIn15Dwindows_combined.txt
- __MACOSX/Supplementary Tables_Arends_10Apr2026/S_Table_2_Vita_mortality_by_age_and_genotype_text_files/._Vita9b_deathsIn15Dwindows_combined.txt
- Supplementary Tables_Arends_10Apr2026/S_Table_2_Vita_mortality_by_age_and_genotype_text_files/Vita18a_deathsIn15Dwindows_male.txt
- __MACOSX/Supplementary Tables_Arends_10Apr2026/S_Table_2_Vita_mortality_by_age_and_genotype_text_files/._Vita18a_deathsIn15Dwindows_male.txt
- Supplementary Tables_Arends_10Apr2026/S_Table_2_Vita_mortality_by_age_and_genotype_text_files/Vita13a_deathsIn15Dwindows_combined.txt
- __MACOSX/Supplementary Tables_Arends_10Apr2026/S_Table_2_Vita_mortality_by_age_and_genotype_text_files/._Vita13a_deathsIn15Dwindows_combined.txt
- Supplementary Tables_Arends_10Apr2026/S_Table_2_Vita_mortality_by_age_and_genotype_text_files/Vita1c_deathsIn15Dwindows_female.txt
- __MACOSX/Supplementary Tables_Arends_10Apr2026/S_Table_2_Vita_mortality_by_age_and_genotype_text_files/._Vita1c_deathsIn15Dwindows_female.txt
- Supplementary Tables_Arends_10Apr2026/S_Table_2_Vita_mortality_by_age_and_genotype_text_files/Vita9b_deathsIn15Dwindows_male.txt
- __MACOSX/Supplementary Tables_Arends_10Apr2026/S_Table_2_Vita_mortality_by_age_and_genotype_text_files/._Vita9b_deathsIn15Dwindows_male.txt
- Supplementary Tables_Arends_10Apr2026/S_Table_2_Vita_mortality_by_age_and_genotype_text_files/Vita2c_deathsIn15Dwindows_male.txt
- __MACOSX/Supplementary Tables_Arends_10Apr2026/S_Table_2_Vita_mortality_by_age_and_genotype_text_files/._Vita2c_deathsIn15Dwindows_male.txt
- Supplementary Tables_Arends_10Apr2026/S_Table_2_Vita_mortality_by_age_and_genotype_text_files/Vita9a_deathsIn15Dwindows_male.txt
- __MACOSX/Supplementary Tables_Arends_10Apr2026/S_Table_2_Vita_mortality_by_age_and_genotype_text_files/._Vita9a_deathsIn15Dwindows_male.txt
- Supplementary Tables_Arends_10Apr2026/S_Table_2_Vita_mortality_by_age_and_genotype_text_files/Vita11a_deathsIn15Dwindows_female.txt
- __MACOSX/Supplementary Tables_Arends_10Apr2026/S_Table_2_Vita_mortality_by_age_and_genotype_text_files/._Vita11a_deathsIn15Dwindows_female.txt
- Supplementary Tables_Arends_10Apr2026/S_Table_2_Vita_mortality_by_age_and_genotype_text_files/Vita1c_deathsIn15Dwindows_combined.txt
- __MACOSX/Supplementary Tables_Arends_10Apr2026/S_Table_2_Vita_mortality_by_age_and_genotype_text_files/._Vita1c_deathsIn15Dwindows_combined.txt
- Supplementary Tables_Arends_10Apr2026/S_Table_2_Vita_mortality_by_age_and_genotype_text_files/Vita17a_deathsIn15Dwindows_female.txt
- __MACOSX/Supplementary Tables_Arends_10Apr2026/S_Table_2_Vita_mortality_by_age_and_genotype_text_files/._Vita17a_deathsIn15Dwindows_female.txt
- Supplementary Tables_Arends_10Apr2026/S_Table_2_Vita_mortality_by_age_and_genotype_text_files/Vita6a_deathsIn15Dwindows_female.txt
- __MACOSX/Supplementary Tables_Arends_10Apr2026/S_Table_2_Vita_mortality_by_age_and_genotype_text_files/._Vita6a_deathsIn15Dwindows_female.txt
- Supplementary Tables_Arends_10Apr2026/S_Table_2_Vita_mortality_by_age_and_genotype_text_files/Vita4a_deathsIn15Dwindows_combined.txt
- __MACOSX/Supplementary Tables_Arends_10Apr2026/S_Table_2_Vita_mortality_by_age_and_genotype_text_files/._Vita4a_deathsIn15Dwindows_combined.txt
- Supplementary Tables_Arends_10Apr2026/S_Table_2_Vita_mortality_by_age_and_genotype_text_files/Vita6b_deathsIn15Dwindows_male.txt
- __MACOSX/Supplementary Tables_Arends_10Apr2026/S_Table_2_Vita_mortality_by_age_and_genotype_text_files/._Vita6b_deathsIn15Dwindows_male.txt
- Supplementary Tables_Arends_10Apr2026/S_Table_2_Vita_mortality_by_age_and_genotype_text_files/Vita17a_deathsIn15Dwindows_male.txt
- __MACOSX/Supplementary Tables_Arends_10Apr2026/S_Table_2_Vita_mortality_by_age_and_genotype_text_files/._Vita17a_deathsIn15Dwindows_male.txt
- Supplementary Tables_Arends_10Apr2026/S_Table_2_Vita_mortality_by_age_and_genotype_text_files/Vita9b_deathsIn15Dwindows_female.txt
- __MACOSX/Supplementary Tables_Arends_10Apr2026/S_Table_2_Vita_mortality_by_age_and_genotype_text_files/._Vita9b_deathsIn15Dwindows_female.txt
- Supplementary Tables_Arends_10Apr2026/S_Table_2_Vita_mortality_by_age_and_genotype_text_files/Vita11a_deathsIn15Dwindows_combined.txt
- __MACOSX/Supplementary Tables_Arends_10Apr2026/S_Table_2_Vita_mortality_by_age_and_genotype_text_files/._Vita11a_deathsIn15Dwindows_combined.txt
- Supplementary Tables_Arends_10Apr2026/S_Table_2_Vita_mortality_by_age_and_genotype_text_files/Vita14a_deathsIn15Dwindows_male.txt
- __MACOSX/Supplementary Tables_Arends_10Apr2026/S_Table_2_Vita_mortality_by_age_and_genotype_text_files/._Vita14a_deathsIn15Dwindows_male.txt
- Supplementary Tables_Arends_10Apr2026/S_Table_2_Vita_mortality_by_age_and_genotype_text_files/Vita2c_deathsIn15Dwindows_female.txt
- __MACOSX/Supplementary Tables_Arends_10Apr2026/S_Table_2_Vita_mortality_by_age_and_genotype_text_files/._Vita2c_deathsIn15Dwindows_female.txt
- Supplementary Tables_Arends_10Apr2026/S_Table_2_Vita_mortality_by_age_and_genotype_text_files/Vita9c_deathsIn15Dwindows_combined.txt
- __MACOSX/Supplementary Tables_Arends_10Apr2026/S_Table_2_Vita_mortality_by_age_and_genotype_text_files/._Vita9c_deathsIn15Dwindows_combined.txt
- Supplementary Tables_Arends_10Apr2026/S_Table_2_Vita_mortality_by_age_and_genotype_text_files/Vita4a_deathsIn15Dwindows_male.txt
- __MACOSX/Supplementary Tables_Arends_10Apr2026/S_Table_2_Vita_mortality_by_age_and_genotype_text_files/._Vita4a_deathsIn15Dwindows_male.txt
- Supplementary Tables_Arends_10Apr2026/S_Table_2_Vita_mortality_by_age_and_genotype_text_files/Vita14b_deathsIn15Dwindows_female.txt
- __MACOSX/Supplementary Tables_Arends_10Apr2026/S_Table_2_Vita_mortality_by_age_and_genotype_text_files/._Vita14b_deathsIn15Dwindows_female.txt
- Supplementary Tables_Arends_10Apr2026/S_Table_2_Vita_mortality_by_age_and_genotype_text_files/Vita15b_deathsIn15Dwindows_male.txt
- __MACOSX/Supplementary Tables_Arends_10Apr2026/S_Table_2_Vita_mortality_by_age_and_genotype_text_files/._Vita15b_deathsIn15Dwindows_male.txt
- Supplementary Tables_Arends_10Apr2026/S_Table_2_Vita_mortality_by_age_and_genotype_text_files/Vita15a_deathsIn15Dwindows_combined.txt
- __MACOSX/Supplementary Tables_Arends_10Apr2026/S_Table_2_Vita_mortality_by_age_and_genotype_text_files/._Vita15a_deathsIn15Dwindows_combined.txt
- Supplementary Tables_Arends_10Apr2026/S_Table_2_Vita_mortality_by_age_and_genotype_text_files/Vita12a_deathsIn15Dwindows_combined.txt
- __MACOSX/Supplementary Tables_Arends_10Apr2026/S_Table_2_Vita_mortality_by_age_and_genotype_text_files/._Vita12a_deathsIn15Dwindows_combined.txt
- Supplementary Tables_Arends_10Apr2026/S_Table_2_Vita_mortality_by_age_and_genotype_text_files/Vita11b_deathsIn15Dwindows_combined.txt
- __MACOSX/Supplementary Tables_Arends_10Apr2026/S_Table_2_Vita_mortality_by_age_and_genotype_text_files/._Vita11b_deathsIn15Dwindows_combined.txt
- Supplementary Tables_Arends_10Apr2026/S_Table_2_Vita_mortality_by_age_and_genotype_text_files/Vita12a_deathsIn15Dwindows_male.txt
- __MACOSX/Supplementary Tables_Arends_10Apr2026/S_Table_2_Vita_mortality_by_age_and_genotype_text_files/._Vita12a_deathsIn15Dwindows_male.txt
- Supplementary Tables_Arends_10Apr2026/S_Table_2_Vita_mortality_by_age_and_genotype_text_files/Vita10a_deathsIn15Dwindows_female.txt
- __MACOSX/Supplementary Tables_Arends_10Apr2026/S_Table_2_Vita_mortality_by_age_and_genotype_text_files/._Vita10a_deathsIn15Dwindows_female.txt
- Supplementary Tables_Arends_10Apr2026/S_Table_2_Vita_mortality_by_age_and_genotype_text_files/Vita1a_deathsIn15Dwindows_female.txt
- __MACOSX/Supplementary Tables_Arends_10Apr2026/S_Table_2_Vita_mortality_by_age_and_genotype_text_files/._Vita1a_deathsIn15Dwindows_female.txt
- Supplementary Tables_Arends_10Apr2026/S_Table_2_Vita_mortality_by_age_and_genotype_text_files/Vita15b_deathsIn15Dwindows_combined.txt
- __MACOSX/Supplementary Tables_Arends_10Apr2026/S_Table_2_Vita_mortality_by_age_and_genotype_text_files/._Vita15b_deathsIn15Dwindows_combined.txt
- Supplementary Tables_Arends_10Apr2026/S_Table_2_Vita_mortality_by_age_and_genotype_text_files/VitaXa_deathsIn15Dwindows_male.txt
- __MACOSX/Supplementary Tables_Arends_10Apr2026/S_Table_2_Vita_mortality_by_age_and_genotype_text_files/._VitaXa_deathsIn15Dwindows_male.txt
- Supplementary Tables_Arends_10Apr2026/S_Table_2_Vita_mortality_by_age_and_genotype_text_files/Vita2a_deathsIn15Dwindows_male.txt
- __MACOSX/Supplementary Tables_Arends_10Apr2026/S_Table_2_Vita_mortality_by_age_and_genotype_text_files/._Vita2a_deathsIn15Dwindows_male.txt
- Supplementary Tables_Arends_10Apr2026/S_Table_2_Vita_mortality_by_age_and_genotype_text_files/Vita3a_deathsIn15Dwindows_combined.txt
- __MACOSX/Supplementary Tables_Arends_10Apr2026/S_Table_2_Vita_mortality_by_age_and_genotype_text_files/._Vita3a_deathsIn15Dwindows_combined.txt
- Supplementary Tables_Arends_10Apr2026/S_Table_2_Vita_mortality_by_age_and_genotype_text_files/Vita1a_deathsIn15Dwindows_male.txt
- __MACOSX/Supplementary Tables_Arends_10Apr2026/S_Table_2_Vita_mortality_by_age_and_genotype_text_files/._Vita1a_deathsIn15Dwindows_male.txt
- Supplementary Tables_Arends_10Apr2026/S_Table_2_Vita_mortality_by_age_and_genotype_text_files/Vita2c_deathsIn15Dwindows_combined.txt
- __MACOSX/Supplementary Tables_Arends_10Apr2026/S_Table_2_Vita_mortality_by_age_and_genotype_text_files/._Vita2c_deathsIn15Dwindows_combined.txt
- Supplementary Tables_Arends_10Apr2026/S_Table_2_Vita_mortality_by_age_and_genotype_text_files/Vita11a_deathsIn15Dwindows_male.txt
- __MACOSX/Supplementary Tables_Arends_10Apr2026/S_Table_2_Vita_mortality_by_age_and_genotype_text_files/._Vita11a_deathsIn15Dwindows_male.txt
- Supplementary Tables_Arends_10Apr2026/S_Table_2_Vita_mortality_by_age_and_genotype_text_files/Vita2b_deathsIn15Dwindows_female.txt
- __MACOSX/Supplementary Tables_Arends_10Apr2026/S_Table_2_Vita_mortality_by_age_and_genotype_text_files/._Vita2b_deathsIn15Dwindows_female.txt
- Supplementary Tables_Arends_10Apr2026/S_Table_2_Vita_mortality_by_age_and_genotype_text_files/Vita4b_deathsIn15Dwindows_combined.txt
- __MACOSX/Supplementary Tables_Arends_10Apr2026/S_Table_2_Vita_mortality_by_age_and_genotype_text_files/._Vita4b_deathsIn15Dwindows_combined.txt
- Supplementary Tables_Arends_10Apr2026/S_Table_2_Vita_mortality_by_age_and_genotype_text_files/Vita4b_deathsIn15Dwindows_female.txt
- __MACOSX/Supplementary Tables_Arends_10Apr2026/S_Table_2_Vita_mortality_by_age_and_genotype_text_files/._Vita4b_deathsIn15Dwindows_female.txt
- Supplementary Tables_Arends_10Apr2026/S_Table_2_Vita_mortality_by_age_and_genotype_text_files/Vita9c_deathsIn15Dwindows_female.txt
- __MACOSX/Supplementary Tables_Arends_10Apr2026/S_Table_2_Vita_mortality_by_age_and_genotype_text_files/._Vita9c_deathsIn15Dwindows_female.txt
- Supplementary Tables_Arends_10Apr2026/S_Table_2_Vita_mortality_by_age_and_genotype_text_files/Vita1d_deathsIn15Dwindows_male.txt
- __MACOSX/Supplementary Tables_Arends_10Apr2026/S_Table_2_Vita_mortality_by_age_and_genotype_text_files/._Vita1d_deathsIn15Dwindows_male.txt
- Supplementary Tables_Arends_10Apr2026/S_Table_2_Vita_mortality_by_age_and_genotype_text_files/Vita15b_deathsIn15Dwindows_female.txt
- __MACOSX/Supplementary Tables_Arends_10Apr2026/S_Table_2_Vita_mortality_by_age_and_genotype_text_files/._Vita15b_deathsIn15Dwindows_female.txt
