# Supplementary material for: Dynamics of genetic and somatic trade-offs in ageing and mortality
Source: Nature. 2026 Apr 22;654(8118):437–53. doi: 10.1038/s41586-026-10407-9 (PMC13253337; doi:10.1038/s41586-026-10407-9)
Supplement: Supplementary file 1 — This zipped file contains Supplementary Tables 1–16, including a guide to the tables. [file 41586_2026_10407_MOESM1_ESM.zip › Supplementary Tables_Arends_10Apr2026/S_Table_15_MR_results_03Jan2026.xlsx]

## Sheet: Metadata_MR
			#File_name	Metadata_MR (Mendelian_Randomization)
			#Table_title	S_Table 15: Mendelian randomization tests of candidate genes in Vita loci
			#Source	Arends et al. (2026) The dynamics and genetics of mortality; Nature, in revision, Nov. 2025 [also see bioRxiv: Genetic modulation of lifespan: Dynamic effects, sex differences, and body weight trade-offs. bioRxiv (doi.org/10.1101/2025.04.27.649857)
			#Authors	Arends D, Ashbrook DG, Roy S, Lu L, Sloan Z, Centeno AG, Lamour KH, de Magalhães JP, Prins P, Borman KW, Sen S, Mitchell SJ, MacArthur MR, Akin OA, Li X, Bajwa A, Harrison DE, Strong R, Nelson JF, Mozhui K, Auwerx J, Williams EG, Miller RA, Williams RW
			#Contact	Xiaoxu Li (<xiaoxu.li@epfl.ch>); or labwilliams@gmail.com,danny.arends@gmail.com, dashbrook@uthsc.edu, sroy12@uthsc.edu
			#Date	19Nov2025
			#Note_X_Li	We tested both Vita1a and Vita9b, as well as three other loci. These loci include the following numbers of protein-coding genes: 14 (Vita1a), 413 (Vita6b), 315 (Vita9a), 18 (Vita9b), and 148 (Vita11a) protein-coding genes that were used in the MR analysis. However, only 4 (Vita1a), 260 (Vita6b), 170 (Vita9a), 7 (Vita9b), and 123 (Vita11a) genes overlap genetic variants with parental longevity GWA…
			#Note_X_Li	Among alll 564 tested genes, APEH is the most significant.
			Index	Column name original	Column name in this file	Explanation
			1	id.outcome	id.outcome_trait_ID	The dataset ID of outcomes used in the MR analysis
			2	exposure	deleted	The exposures used in the MR analysis
			3	id.exposure	Exposure_gene_ID	The Ensembl IDs of the exposures used in the MR analysis
			4	outcome	Longevity_trait_outcome	The outcome used in the MR analysis, in this study five parental longevity traits
			5	method	Method	The method applied in the MR analysis, which is explained in the method section
			6	n_pcs	N_PCs	The number of principal components identified and used in the MR analysis
			7	nsnp	N_SNPs	The number of overlapping SNPs between exposures and outcomes used in the MR analysis
			8	b	b_effect-size	Beta value, indicating the direction of the causal effect of the exposure on the outcome variable
			9	se	se_effect	Standard error, indicating the precision or reliability of an estimated effect
			10	effects	deleted	Fixed in the effect column refers to the Fixed-Effects Meta-Analysis model used to combine the causal estimates from multiple genetic variants
			11	pval	P_nominal	P value
			12	Source	deleted	Source of exposure
			13	tissue	deleted	Tissue of exposure, in this case always blood
			14	loci	Locus	Longevity-related loci identified in this project
			15	adjust_P	P_BH	Benjamini-Hochberg (BH) adjusted P value
			16	gene_name	Gene_sybmol	Gene name of exposure
			17	signed.adj.P.Val.clipped	–LogBH_adjusted_P_signed	Sign of beta value * -log10(BH-adjusted P value)
			18	pos	Position_bp	Position of gene used as exposure in basepairs
			19	chrom	Chr_human	Chromosome of human gene used as exposure

## Sheet: Vita1a_MR_results
			#File_name	Vita1a_testable gene set
			#Table_title	S_Table 15: Mendelian randomization tests of candidate genes in Vita loci
			#Source	Arends et al. (2026) The dynamics and genetics of mortality; Nature, in revision, Nov. 2025 [also see bioRxiv: Genetic modulation of lifespan: Dynamic effects, sex differences, and body weight trade-offs. bioRxiv (doi.org/10.1101/2025.04.27.649857)
			#Authors	Arends D, Ashbrook DG, Roy S, Lu L, Sloan Z, Centeno AG, Lamour KH, de Magalhães JP, Prins P, Borman KW, Sen S, Mitchell SJ, MacArthur MR, Akin OA, Li X, Bajwa A, Harrison DE, Strong R, Nelson JF, Mozhui K, Auwerx J, Williams EG, Miller RA, Williams RW
			#Contact	Xiaoxu Li (<xiaoxu.li@epfl.ch>); or labwilliams@gmail.com,danny.arends@gmail.com, dashbrook@uthsc.edu, sroy12@uthsc.edu
			#Date	18Dec2025 updates by X. Li to add additional MR analysis
			#Note_X_Li	BH adjustment within this locus with 7 longevity traits
				Longevity-related loci identified in this project	Gene name of exposure	P value	Benjamini-Hochberg (BH) adjusted P value	Sign of beta value * -log10(BH-adjusted P value)	The number of principal components identified and used in the MR analysis	The number of overlapping SNPs between exposures and outcomes used in the MR analysis	Beta value, indicating the direction of the causal effect of the exposure on the outcome variable	Standard error, indicating the precision or reliability of an estimated effect	The outcome used in the MR analysis, in this study five parental longevity traits	The method applied in the MR analysis, which is explained in the method section	The dataset ID of outcomes used in the MR analysis	The Ensembl IDs of the exposures used in the MR analysis	Chromosome of human gene used as exposure	Position of gene used as exposure in basepairs
		Index_Sign	Index	Locus	Gene_symbol	P_nominal	P_BH	–LogBH_adjusted_P_signed	N_PCs	N_SNPs	b_effect_size	se_effect	Longevity_trait_outcome	Method	id.outcome_trait_ID	Exposure_gene_ID	Chr_human	Position_bp
		1	7	Vita1a	PCMTD1	0.00819896	0.0892514	1.04939	6	648	0.204096	0.0771989	90th percentile longevity	IVW PCA MR	GWAS_catalog_GCST008599	ENSG00000168300	8	51817575
		2	9	Vita1a	TCEA1	0.00956265	0.0892514	1.04939	5	122	0.0337102	0.0130092	Parental longevity (both parents in top 10%)	IVW PCA MR	ebi-a-GCST006698	ENSG00000187735	8	53966552
		3	6	Vita1a	PCMTD1	0.0708363	0.395336	0.403034	6	645	0.217419	0.120352	99th percentile longevity	IVW PCA MR	GWAS_catalog_GCST008598	ENSG00000168300	8	51817575
		4	11	Vita1a	TCEA1	0.0903319	0.395336	0.403034	5	122	0.0294118	0.0173659	Parental longevity (father's age at death)	IVW PCA MR	ebi-a-GCST006700	ENSG00000187735	8	53966552
		5	23	Vita1a	MRPL15	0.103525	0.395336	0.403034	3	278	0.0314373	0.0193104	Parental longevity (both parents in top 10%)	IVW PCA MR	ebi-a-GCST006698	ENSG00000137547	8	54135241
		6	25	Vita1a	MRPL15	0.12658	0.395336	0.403034	3	278	0.0395136	0.0258643	Parental longevity (father's age at death)	IVW PCA MR	ebi-a-GCST006700	ENSG00000137547	8	54135241
		7	26	Vita1a	MRPL15	0.139192	0.395336	0.403034	3	278	0.0472567	0.031956	Parental longevity (combined parental age at death)	IVW PCA MR	ebi-a-GCST006702	ENSG00000137547	8	54135241
		8	3	Vita1a	PCMTD1	0.168141	0.427994	0.368562	6	1232	0.0152733	0.011082	Parental longevity (mother's age at death)	IVW PCA MR	ebi-a-GCST006699	ENSG00000168300	8	51817575
		9	12	Vita1a	TCEA1	0.196502	0.436354	0.360161	5	122	0.0277654	0.0214972	Parental longevity (combined parental age at death)	IVW PCA MR	ebi-a-GCST006702	ENSG00000187735	8	53966552
		10	8	Vita1a	TCEA1	0.352978	0.666756	0.176033	4	121	0.00711322	0.00765827	Parental extreme longevity (95 years and older)	IVW PCA MR	ebi-a-GCST003395	ENSG00000187735	8	53966552
		11	17	Vita1a	LYPLA1	0.381004	0.666756	0.176033	3	175	0.0229785	0.0262297	Parental longevity (father's age at death)	IVW PCA MR	ebi-a-GCST006700	ENSG00000120992	8	54046367
		12	24	Vita1a	MRPL15	0.369958	0.666756	0.176033	3	278	0.0242164	0.0270106	Parental longevity (mother's age at death)	IVW PCA MR	ebi-a-GCST006699	ENSG00000137547	8	54135241
		13	10	Vita1a	TCEA1	0.407551	0.67126	0.173109	5	122	0.0150168	0.0181316	Parental longevity (mother's age at death)	IVW PCA MR	ebi-a-GCST006699	ENSG00000187735	8	53966552
		14	21	Vita1a	LYPLA1	0.720739	0.899832	0.0458385	3	95	0.0805548	0.225347	90th percentile longevity	IVW PCA MR	GWAS_catalog_GCST008599	ENSG00000120992	8	54046367
		15	22	Vita1a	MRPL15	0.684408	0.899832	0.0458385	3	280	0.00326586	0.00803497	Parental extreme longevity (95 years and older)	IVW PCA MR	ebi-a-GCST003395	ENSG00000137547	8	54135241
		16	13	Vita1a	TCEA1	0.91466	0.943636	0.0251954	3	58	0.0293514	0.273897	99th percentile longevity	IVW PCA MR	GWAS_catalog_GCST008598	ENSG00000187735	8	53966552
		17	27	Vita1a	MRPL15	0.943636	0.943636	0.0251954	3	146	0.0194133	0.274586	99th percentile longevity	IVW PCA MR	GWAS_catalog_GCST008598	ENSG00000137547	8	54135241
		18	18	Vita1a	LYPLA1	0.89657	0.943636	-0.0251954	3	175	-0.00420748	0.0323664	Parental longevity (combined parental age at death)	IVW PCA MR	ebi-a-GCST006702	ENSG00000120992	8	54046367
		19	28	Vita1a	MRPL15	0.907349	0.943636	-0.0251954	3	146	-0.0206087	0.177076	90th percentile longevity	IVW PCA MR	GWAS_catalog_GCST008599	ENSG00000137547	8	54135241
		20	14	Vita1a	TCEA1	0.775293	0.904509	-0.0435872	3	58	-0.0508116	0.178	90th percentile longevity	IVW PCA MR	GWAS_catalog_GCST008599	ENSG00000187735	8	53966552
		21	1	Vita1a	PCMTD1	0.739148	0.899832	-0.0458385	6	1260	-0.00113181	0.00339902	Parental extreme longevity (95 years and older)	IVW PCA MR	ebi-a-GCST003395	ENSG00000168300	8	51817575
		22	20	Vita1a	LYPLA1	0.529251	0.740952	-0.13021	2	94	-0.300293	0.477299	99th percentile longevity	IVW PCA MR	GWAS_catalog_GCST008598	ENSG00000120992	8	54046367
		23	5	Vita1a	PCMTD1	0.475639	0.700942	-0.154318	6	1232	-0.00934985	0.0131073	Parental longevity (combined parental age at death)	IVW PCA MR	ebi-a-GCST006702	ENSG00000168300	8	51817575
		24	19	Vita1a	LYPLA1	0.437591	0.680697	-0.167046	3	177	-0.00634539	0.00817423	Parental extreme longevity (95 years and older)	IVW PCA MR	ebi-a-GCST003395	ENSG00000120992	8	54046367
		25	2	Vita1a	PCMTD1	0.202593	0.436354	-0.360161	6	1232	-0.010117	0.00793988	Parental longevity (both parents in top 10%)	IVW PCA MR	ebi-a-GCST006698	ENSG00000168300	8	51817575
		26	4	Vita1a	PCMTD1	0.0757517	0.395336	-0.403034	6	1232	-0.0188354	0.0106062	Parental longevity (father's age at death)	IVW PCA MR	ebi-a-GCST006700	ENSG00000168300	8	51817575
		27	16	Vita1a	LYPLA1	0.141191	0.395336	-0.403034	3	175	-0.0402131	0.0273304	Parental longevity (mother's age at death)	IVW PCA MR	ebi-a-GCST006699	ENSG00000120992	8	54046367
		28	15	Vita1a	LYPLA1	0.00316911	0.088735	-1.05191	3	175	-0.0575998	0.0195198	Parental longevity (both parents in top 10%)	IVW PCA MR	ebi-a-GCST006698	ENSG00000120992	8	54046367

## Sheet: Vita9b_MR_results
			#File_name	Vita9b_Ce_tested gene set (matching a subset of genes tested C. elegans set of 18 genes in Fig. 6)
			#Table_title	S_Table 15: Mendelian randomization tests of candidate genes in Vita loci
			#Source	Arends et al. (2026) Dynamics, genetics and somatic trade-offs in ageing and mortality. Nature 2026 (April 21): Supplements at. https://doi.org/10.1038/s41586-026-10407-9.
			#Authors	Arends D, Ashbrook DG, Roy S, Lu L, Sloan Z, Centeno AG, Lamour KH, de Magalhães JP, Prins P, Borman KW, Sen S, Mitchell SJ, MacArthur MR, Akin OA, Li X, Bajwa A, Harrison DE, Strong R, Nelson JF, Mozhui K, Auwerx J, Williams EG, Miller RA, Williams RW
			#Contact	Xiaoxu Li (<xiaoxu.li@epfl.ch>); or labwilliams@gmail.com,danny.arends@gmail.com, dashbrook@uthsc.edu, sroy12@uthsc.edu
			#Date	18Dec2025 updates by X. Li to add additional MR analysis using data from Deelen et al. 2019
			#Note_X_Li	BH adjustment within this locus with 7 longevity traits
				Longevity-related loci identified in this project	Gene name of exposure	P value	Benjamini-Hochberg (BH) adjusted P value	Sign of beta value * -log10(BH-adjusted P value)	The number of principal components identified and used in the MR analysis	The number of overlapping SNPs between exposures and outcomes used in the MR analysis	Beta value, indicating the direction of the causal effect of the exposure on the outcome variable	Standard error, indicating the precision or reliability of an estimated effect	The outcome used in the MR analysis, in this study five parental longevity traits	The method applied in the MR analysis, which is explained in the method section	The dataset ID of outcomes used in the MR analysis	The Ensembl IDs of the exposures used in the MR analysis	Chromosome of human gene used as exposure	Position of gene used as exposure in basepairs
		Index_Sign	Index	Locus	Gene_symbol	P_nominal	P_BH	–LogBH_adjusted_P_signed	N_PCs	N_SNPs	b_effect_size	se_effect	Longevity_trait_outcome	Method	id.outcome_trait_ID	Exposure_gene_ID	Chr_human	Position_bp
		1	29	Vita9b	APEH	4.77594e-06	0.000296108	3.52855	6	1267	0.0377961	0.00826252	Parental longevity (father's age at death)	IVW PCA MR	ebi-a-GCST006700	ENSG00000164062	3	49674014
		2	27	Vita9b	APEH	0.000112447	0.00348586	2.45769	6	1267	0.0238153	0.00616651	Parental longevity (both parents in top 10%)	IVW PCA MR	ebi-a-GCST006698	ENSG00000164062	3	49674014
		3	30	Vita9b	APEH	0.000244669	0.0050565	2.29615	6	1267	0.0374077	0.010199	Parental longevity (combined parental age at death)	IVW PCA MR	ebi-a-GCST006702	ENSG00000164062	3	49674014
		4	32	Vita9b	APEH	0.00274788	0.0425921	1.37067	6	769	0.185029	0.0617871	90th percentile longevity	IVW PCA MR	GWAS_catalog_GCST008599	ENSG00000164062	3	49674014
		5	31	Vita9b	APEH	0.00351269	0.0435574	1.36094	6	736	0.285266	0.0977307	99th percentile longevity	IVW PCA MR	GWAS_catalog_GCST008598	ENSG00000164062	3	49674014
		6	14	Vita9b	CSRNP1	0.00885543	0.0915061	1.03855	14	176	0.329061	0.125712	90th percentile longevity	IVW PCA MR	GWAS_catalog_GCST008599	ENSG00000144655	3	39141855
		7	13	Vita9b	CSRNP1	0.0170147	0.105491	0.976784	14	176	0.47156	0.197604	99th percentile longevity	IVW PCA MR	GWAS_catalog_GCST008598	ENSG00000144655	3	39141855
		8	50	Vita9b	ACP3	0.0165207	0.105491	0.976784	9	1967	0.00712873	0.00297377	Parental longevity (both parents in top 10%)	IVW PCA MR	ebi-a-GCST006698	ENSG00000014257	3	132317369
		9	28	Vita9b	APEH	0.0389078	0.201024	0.696753	6	1267	0.0178282	0.00863282	Parental longevity (mother's age at death)	IVW PCA MR	ebi-a-GCST006699	ENSG00000164062	3	49674014
		10	18	Vita9b	ZNF445	0.226673	0.585572	0.23242	6	205	0.0397463	0.0328761	Parental longevity (father's age at death)	IVW PCA MR	ebi-a-GCST006700	ENSG00000185219	3	44431705
		11	20	Vita9b	ZNF445	0.25493	0.610953	0.213992	5	106	0.430648	0.378273	99th percentile longevity	IVW PCA MR	GWAS_catalog_GCST008598	ENSG00000185219	3	44431705
		12	40	Vita9b	PCBP4	0.256206	0.610953	0.213992	6	17	0.530802	0.4675	99th percentile longevity	IVW PCA MR	GWAS_catalog_GCST008598	ENSG00000090097	3	51957454
		13	23	Vita9b	LRRC2	0.267563	0.614404	0.211546	13	384	0.213836	0.192873	90th percentile longevity	IVW PCA MR	GWAS_catalog_GCST008599	ENSG00000163827	3	46515385
		14	6	Vita9b	STT3B	0.327931	0.655862	0.183187	10	301	0.129458	0.132331	99th percentile longevity	IVW PCA MR	GWAS_catalog_GCST008598	ENSG00000163527	3	31532638
		15	22	Vita9b	LRRC2	0.323655	0.655862	0.183187	13	384	0.306827	0.310876	99th percentile longevity	IVW PCA MR	GWAS_catalog_GCST008598	ENSG00000163827	3	46515385
		16	38	Vita9b	PCBP4	0.392044	0.759586	0.119423	7	33	0.0327183	0.0382261	Parental longevity (father's age at death)	IVW PCA MR	ebi-a-GCST006700	ENSG00000090097	3	51957454
		17	39	Vita9b	PCBP4	0.540134	0.816788	0.0878909	7	33	0.028844	0.0470837	Parental longevity (combined parental age at death)	IVW PCA MR	ebi-a-GCST006702	ENSG00000090097	3	51957454
		18	49	Vita9b	ACP3	0.562472	0.822377	0.0849292	9	2032	0.000747571	0.00129075	Parental extreme longevity (95 years and older)	IVW PCA MR	ebi-a-GCST003395	ENSG00000014257	3	132317369
		19	1	Vita9b	STT3B	0.659694	0.889153	0.0510236	10	595	0.00170258	0.00386655	Parental extreme longevity (95 years and older)	IVW PCA MR	ebi-a-GCST003395	ENSG00000163527	3	31532638
		20	8	Vita9b	CSRNP1	0.70156	0.906182	0.0427845	13	331	0.00210108	0.00548278	Parental extreme longevity (95 years and older)	IVW PCA MR	ebi-a-GCST003395	ENSG00000144655	3	39141855
		21	25	Vita9b	IP6K2	0.908937	0.964735	0.0155921	6	474	0.00999057	0.0873463	90th percentile longevity	IVW PCA MR	GWAS_catalog_GCST008599	ENSG00000068745	3	48688003
		22	26	Vita9b	APEH	0.923244	0.964735	0.0155921	6	1325	0.000260536	0.00270412	Parental extreme longevity (95 years and older)	IVW PCA MR	ebi-a-GCST003395	ENSG00000164062	3	49674014
		23	44	Vita9b	POC1A	0.877673	0.964735	0.0155921	4	283	0.0022342	0.0145154	Parental longevity (mother's age at death)	IVW PCA MR	ebi-a-GCST006699	ENSG00000164087	3	52075226
		24	52	Vita9b	ACP3	0.854652	0.964735	0.0155921	9	1967	0.000727903	0.00397356	Parental longevity (father's age at death)	IVW PCA MR	ebi-a-GCST006700	ENSG00000014257	3	132317369
		25	53	Vita9b	ACP3	0.856855	0.964735	0.0155921	9	1967	0.000886255	0.00491328	Parental longevity (combined parental age at death)	IVW PCA MR	ebi-a-GCST006702	ENSG00000014257	3	132317369
		26	51	Vita9b	ACP3	0.992666	0.992666	-0.00319707	9	1967	-3.81591e-05	0.00415109	Parental longevity (mother's age at death)	IVW PCA MR	ebi-a-GCST006699	ENSG00000014257	3	132317369
		27	7	Vita9b	STT3B	0.826305	0.964735	-0.0155921	10	301	-0.0188089	0.0857119	90th percentile longevity	IVW PCA MR	GWAS_catalog_GCST008599	ENSG00000163527	3	31532638
		28	15	Vita9b	ZNF445	0.897181	0.964735	-0.0155921	6	206	-0.00137567	0.0106457	Parental extreme longevity (95 years and older)	IVW PCA MR	ebi-a-GCST003395	ENSG00000185219	3	44431705
		29	21	Vita9b	ZNF445	0.837525	0.964735	-0.0155921	6	106	-0.0488281	0.238116	90th percentile longevity	IVW PCA MR	GWAS_catalog_GCST008599	ENSG00000185219	3	44431705
		30	24	Vita9b	IP6K2	0.821425	0.964735	-0.0155921	6	452	-0.0302754	0.134133	99th percentile longevity	IVW PCA MR	GWAS_catalog_GCST008598	ENSG00000068745	3	48688003
		31	55	Vita9b	ACP3	0.796342	0.964735	-0.0155921	10	1051	-0.00773759	0.0299808	90th percentile longevity	IVW PCA MR	GWAS_catalog_GCST008599	ENSG00000014257	3	132317369
		32	42	Vita9b	POC1A	0.688855	0.906182	-0.0427845	4	282	-0.00181537	0.0045338	Parental extreme longevity (95 years and older)	IVW PCA MR	ebi-a-GCST003395	ENSG00000164087	3	52075226
		33	12	Vita9b	CSRNP1	0.647203	0.889153	-0.0510236	13	323	-0.0094937	0.0207444	Parental longevity (combined parental age at death)	IVW PCA MR	ebi-a-GCST006702	ENSG00000144655	3	39141855
		34	37	Vita9b	PCBP4	0.652583	0.889153	-0.0510236	7	33	-0.0178735	0.0397033	Parental longevity (mother's age at death)	IVW PCA MR	ebi-a-GCST006699	ENSG00000090097	3	51957454
		35	19	Vita9b	ZNF445	0.570358	0.822377	-0.0849292	6	205	-0.0230464	0.0406086	Parental longevity (combined parental age at death)	IVW PCA MR	ebi-a-GCST006702	ENSG00000185219	3	44431705
		36	11	Vita9b	CSRNP1	0.489717	0.816788	-0.0878909	13	323	-0.0116024	0.0167966	Parental longevity (father's age at death)	IVW PCA MR	ebi-a-GCST006700	ENSG00000144655	3	39141855
		37	16	Vita9b	ZNF445	0.462402	0.816788	-0.0878909	6	205	-0.0180584	0.0245727	Parental longevity (both parents in top 10%)	IVW PCA MR	ebi-a-GCST006698	ENSG00000185219	3	44431705
		38	34	Vita9b	HYAL3	0.527586	0.816788	-0.0878909	13	1324	-0.0199923	0.0316487	90th percentile longevity	IVW PCA MR	GWAS_catalog_GCST008599	ENSG00000186792	3	50292831
		39	41	Vita9b	PCBP4	0.474654	0.816788	-0.0878909	6	17	-0.21839	0.305472	90th percentile longevity	IVW PCA MR	GWAS_catalog_GCST008599	ENSG00000090097	3	51957454
		40	2	Vita9b	STT3B	0.437551	0.801009	-0.0963626	10	590	-0.00695394	0.00895738	Parental longevity (both parents in top 10%)	IVW PCA MR	ebi-a-GCST006698	ENSG00000163527	3	31532638
		41	35	Vita9b	PCBP4	0.439263	0.801009	-0.0963626	6	32	-0.01049	0.0135629	Parental extreme longevity (95 years and older)	IVW PCA MR	ebi-a-GCST003395	ENSG00000090097	3	51957454
		42	43	Vita9b	POC1A	0.323339	0.655862	-0.183187	4	283	-0.0102388	0.0103672	Parental longevity (both parents in top 10%)	IVW PCA MR	ebi-a-GCST006698	ENSG00000164087	3	52075226
		43	46	Vita9b	POC1A	0.300498	0.655862	-0.183187	4	283	-0.0177854	0.0171779	Parental longevity (combined parental age at death)	IVW PCA MR	ebi-a-GCST006702	ENSG00000164087	3	52075226
		44	3	Vita9b	STT3B	0.196763	0.530405	-0.275393	10	590	-0.0161804	0.0125349	Parental longevity (mother's age at death)	IVW PCA MR	ebi-a-GCST006699	ENSG00000163527	3	31532638
		45	54	Vita9b	ACP3	0.190256	0.530405	-0.275393	10	1040	-0.0624065	0.0476451	99th percentile longevity	IVW PCA MR	GWAS_catalog_GCST008598	ENSG00000014257	3	132317369
		46	36	Vita9b	PCBP4	0.136342	0.416735	-0.380141	7	33	-0.0428947	0.028797	Parental longevity (both parents in top 10%)	IVW PCA MR	ebi-a-GCST006698	ENSG00000090097	3	51957454
		47	4	Vita9b	STT3B	0.103389	0.365124	-0.43756	10	590	-0.0195367	0.0119957	Parental longevity (father's age at death)	IVW PCA MR	ebi-a-GCST006700	ENSG00000163527	3	31532638
		48	9	Vita9b	CSRNP1	0.106004	0.365124	-0.43756	13	323	-0.020319	0.0125704	Parental longevity (both parents in top 10%)	IVW PCA MR	ebi-a-GCST006698	ENSG00000144655	3	39141855
		49	10	Vita9b	CSRNP1	0.0834595	0.323406	-0.490252	13	323	-0.030346	0.0175313	Parental longevity (mother's age at death)	IVW PCA MR	ebi-a-GCST006699	ENSG00000144655	3	39141855
		50	48	Vita9b	POC1A	0.0808883	0.323406	-0.490252	4	134	-0.207867	0.119083	90th percentile longevity	IVW PCA MR	GWAS_catalog_GCST008599	ENSG00000164087	3	52075226
		51	45	Vita9b	POC1A	0.0719544	0.318655	-0.496679	4	283	-0.0250445	0.0139182	Parental longevity (father's age at death)	IVW PCA MR	ebi-a-GCST006700	ENSG00000164087	3	52075226
		52	17	Vita9b	ZNF445	0.0588511	0.280674	-0.551797	6	205	-0.0648046	0.0343008	Parental longevity (mother's age at death)	IVW PCA MR	ebi-a-GCST006699	ENSG00000185219	3	44431705
		53	5	Vita9b	STT3B	0.0332479	0.187397	-0.727237	10	590	-0.0315522	0.0148196	Parental longevity (combined parental age at death)	IVW PCA MR	ebi-a-GCST006702	ENSG00000163527	3	31532638
		54	33	Vita9b	HYAL3	0.015369	0.105491	-0.976784	13	1282	-0.118494	0.0488925	99th percentile longevity	IVW PCA MR	GWAS_catalog_GCST008598	ENSG00000186792	3	50292831
		55	47	Vita9b	POC1A	0.011942	0.105491	-0.976784	4	126	-0.490217	0.195006	99th percentile longevity	IVW PCA MR	GWAS_catalog_GCST008598	ENSG00000164087	3	52075226

## Sheet: Metadata_sensitivity
			#File_name	Metadata_sensitivity
			#Table_title	S_Table 15: Mendelian randomization tests of candidate genes in Vita loci
			#Source	Arends et al. (2026) The dynamics and genetics of mortality; Nature, in revision, Nov. 2025 [also see bioRxiv: Genetic modulation of lifespan: Dynamic effects, sex differences, and body weight trade-offs. bioRxiv (doi.org/10.1101/2025.04.27.649857)
			#Authors	Arends D, Ashbrook DG, Roy S, Lu L, Sloan Z, Centeno AG, Lamour KH, de Magalhães JP, Prins P, Borman KW, Sen S, Mitchell SJ, MacArthur MR, Akin OA, Li X, Bajwa A, Harrison DE, Strong R, Nelson JF, Mozhui K, Auwerx J, Williams EG, Miller RA, Williams RW
			#Contact	Xiaoxu Li (<xiaoxu.li@epfl.ch>); or labwilliams@gmail.com,danny.arends@gmail.com, dashbrook@uthsc.edu, sroy12@uthsc.edu
			#Date	19Nov2025
			Index	Column name	Explanation
			1	id.outcome	The dataset ID of outcomes used in the MR analysis
			2	exposure	The exposures used in the MR analysis
			3	id.exposure	The Ensembl IDs of the exposures used in the MR analysis
			4	outcome	The outcome used in the MR analysis
			5	method	The method applied in the MR analysis, which is explained in the method section
			6	Q	The total amount of heterogeneity among SNP effects
			7	Q_df	The degrees of freedom for Cochran’s Q
			8	Q_pval	The p-value for Cochran’s Q heterogeneity test

## Sheet: APEH_Sensitivity_analysis
			#File_name	Sensitivity_analysis_APEH
			#Table_title	S_Table 15: Mendelian randomization tests of candidate genes in Vita loci
			#Source	Arends et al. (2026) The dynamics and genetics of mortality; Nature, in revision, Nov. 2025 [also see bioRxiv: Genetic modulation of lifespan: Dynamic effects, sex differences, and body weight trade-offs. bioRxiv (doi.org/10.1101/2025.04.27.649857)
			#Authors	Arends D, Ashbrook DG, Roy S, Lu L, Sloan Z, Centeno AG, Lamour KH, de Magalhães JP, Prins P, Borman KW, Sen S, Mitchell SJ, MacArthur MR, Akin OA, Li X, Bajwa A, Harrison DE, Strong R, Nelson JF, Mozhui K, Auwerx J, Williams EG, Miller RA, Williams RW
			#Contact	Xiaoxu Li (<xiaoxu.li@epfl.ch>); or labwilliams@gmail.com,danny.arends@gmail.com, dashbrook@uthsc.edu, sroy12@uthsc.edu
			#Date	18Dec2025 updates by X. Li to add additional MR analysis
				The Ensembl IDs of the exposures used in the MR analysis	The dataset ID of outcomes used in the MR analysis	The outcome used in the MR analysis	The exposures used in the MR analysis (mRNA expression)	The method applied in the MR analysis, which is explained in the method section	The total amount of heterogeneity among SNP effects	The degrees of freedom for Cochran’s Q	The p-value for Cochran’s Q heterogeneity test
			Index	id.exposure	id.outcome	outcome	Exposure_mRNA	Method	Q	Q_df	Q_P_value
			1	ENSG00000164062	ebi-a-GCST006698	Parental longevity (both parents in top 10%)	APEH	Inverse variance weighted	12.443	13	0.491693
			2	ENSG00000164062	ebi-a-GCST006700	Parental longevity (father's age at death)	APEH	Inverse variance weighted	20.0664	13	0.0935667
			3	ENSG00000164062	ebi-a-GCST006702	Parental longevity (combined parental age at death)	APEH	Inverse variance weighted	16.4299	13	0.226693
			4	ENSG00000164062	Results_90th_percentile	Longevity (age >90th survival percentile)	APEH	Inverse variance weighted	4.50829	8	0.808603
			5	ENSG00000164062	Results_99th_percentile	Longevity (age >99th survival percentile)	APEH	Inverse variance weighted	7.45056	6	0.281179

## Sheet: Metadata_LOO
			#File_name	Metadata_LOO (leave one out test of robustness)
			#Table_title	S_Table 15: Mendelian randomization tests of candidate genes in Vita loci
			#Source	Arends et al. (2026) The dynamics and genetics of mortality; Nature, in revision, Nov. 2025 [also see bioRxiv: Genetic modulation of lifespan: Dynamic effects, sex differences, and body weight trade-offs. bioRxiv (doi.org/10.1101/2025.04.27.649857)
			#Authors	Arends D, Ashbrook DG, Roy S, Lu L, Sloan Z, Centeno AG, Lamour KH, de Magalhães JP, Prins P, Borman KW, Sen S, Mitchell SJ, MacArthur MR, Akin OA, Li X, Bajwa A, Harrison DE, Strong R, Nelson JF, Mozhui K, Auwerx J, Williams EG, Miller RA, Williams RW
			#Contact	Xiaoxu Li (<xiaoxu.li@epfl.ch>); or labwilliams@gmail.com,danny.arends@gmail.com, dashbrook@uthsc.edu, sroy12@uthsc.edu
			#Date	19Nov2025
			Index	Column name	Explanation
			1	id.outcome	The dataset ID of outcomes used in the MR analysis
			2	Gene_exposure	The exposures mRNA transcript used in the MR analysis
			3	id.exposure	The Ensembl IDs of the exposures gene mRNA transcript used in the MR analysis
			4	outcome	The outcome used in the MR analysis
			5	SNP	The specific genetic variant that is being removed from the analysis for that iteration
			6	b	Beta value, indicating the direction of the causal effect of the exposure on the outcome variable
			7	se	Standard error, indicating the precision or reliability of an estimated effect
			8	P value	P value
			9	adjust_P	Benjamini-Hochberg (BH) adjusted P value

## Sheet: APEH_Leave-one-out_analysis
			#File_name	Leave-one-out analysis for APEH in humans
			#Table_title	S_Table 15: Mendelian randomization tests of candidate genes in Vita loci
			#Source	Arends et al. (2026) The dynamics and genetics of mortality; Nature, in revision, Nov. 2025 [also see bioRxiv: Genetic modulation of lifespan: Dynamic effects, sex differences, and body weight trade-offs. bioRxiv (doi.org/10.1101/2025.04.27.649857)
			#Authors	Arends D, Ashbrook DG, Roy S, Lu L, Sloan Z, Centeno AG, Lamour KH, de Magalhães JP, Prins P, Borman KW, Sen S, Mitchell SJ, MacArthur MR, Akin OA, Li X, Bajwa A, Harrison DE, Strong R, Nelson JF, Mozhui K, Auwerx J, Williams EG, Miller RA, Williams RW
			#Contact	Xiaoxu Li (<xiaoxu.li@epfl.ch>); or labwilliams@gmail.com,danny.arends@gmail.com, dashbrook@uthsc.edu, sroy12@uthsc.edu
			#Date	18Dec2025 updates by X. Li to add additional MR analysis
			#Note_X_Li	BH adjustment per locus for 7 longevity test
				The exposures used in the MR analysis	The outcome used in the MR analysis	The Ensembl IDs of the exposures used in the MR analysis	The dataset ID of outcomes used in the MR analysis	The specific genetic variant that is being removed from the analysis for that iteration	Beta value, indicating the direction of the causal effect of the exposure on the outcome variable	Standard error, indicating the precision or reliability of an estimated effect	P value	Benjamini-Hochberg (BH) adjusted P value
			Index	Gene_exposure	Outcome	id.exposure	id.outcome	SNP	b	se	P_value	adjust_P
			1	APEH	Parental longevity (father's age at death)	ENSG00000164062	ebi-a-GCST006700	rs13090990	0.0373074	0.00754109	7.52827e-07	2.68994e-05
			2	APEH	Parental longevity (combined parental age at death)	ENSG00000164062	ebi-a-GCST006702	rs13090990	0.0388762	0.00792355	9.27566e-07	2.68994e-05
			3	APEH	Parental longevity (both parents in top 10%)	ENSG00000164062	ebi-a-GCST006698	rs13090990	0.0228555	0.0047925	1.85131e-06	2.93963e-05
			4	APEH	Parental longevity (father's age at death)	ENSG00000164062	ebi-a-GCST006700	rs7619073	0.0308629	0.00649653	2.02733e-06	2.93963e-05
			5	APEH	Parental longevity (both parents in top 10%)	ENSG00000164062	ebi-a-GCST006698	rs138736131	0.0232664	0.00502266	3.61661e-06	3.09092e-05
			6	APEH	Parental longevity (both parents in top 10%)	ENSG00000164062	ebi-a-GCST006698	rs140425279	0.022255	0.00486607	4.79626e-06	3.09092e-05
			7	APEH	Parental longevity (both parents in top 10%)	ENSG00000164062	ebi-a-GCST006698	rs185166322	0.0218888	0.00476344	4.32421e-06	3.09092e-05
			8	APEH	Parental longevity (both parents in top 10%)	ENSG00000164062	ebi-a-GCST006698	rs9877046	0.0228818	0.00499599	4.649e-06	3.09092e-05
			9	APEH	Parental longevity (father's age at death)	ENSG00000164062	ebi-a-GCST006700	rs140425279	0.0372901	0.00814359	4.67051e-06	3.09092e-05
			10	APEH	Parental longevity (both parents in top 10%)	ENSG00000164062	ebi-a-GCST006698	rs7611164	0.0217915	0.00482831	6.38315e-06	3.70222e-05
			11	APEH	Parental longevity (father's age at death)	ENSG00000164062	ebi-a-GCST006700	rs59802870	0.0371103	0.00826304	7.08499e-06	3.73572e-05
			12	APEH	Parental longevity (both parents in top 10%)	ENSG00000164062	ebi-a-GCST006698	rs113011189	0.0211112	0.00486513	1.42949e-05	4.27084e-05
			13	APEH	Parental longevity (both parents in top 10%)	ENSG00000164062	ebi-a-GCST006698	rs116238056	0.0215469	0.00486637	9.52314e-06	4.27084e-05
			14	APEH	Parental longevity (both parents in top 10%)	ENSG00000164062	ebi-a-GCST006698	rs142619404	0.0215048	0.00490424	1.16018e-05	4.27084e-05
			15	APEH	Parental longevity (both parents in top 10%)	ENSG00000164062	ebi-a-GCST006698	rs149955034	0.0213768	0.00484772	1.03534e-05	4.27084e-05
			16	APEH	Parental longevity (both parents in top 10%)	ENSG00000164062	ebi-a-GCST006698	rs7619073	0.0214488	0.00493899	1.40711e-05	4.27084e-05
			17	APEH	Parental longevity (father's age at death)	ENSG00000164062	ebi-a-GCST006700	rs149955034	0.0358108	0.00823963	1.38539e-05	4.27084e-05
			18	APEH	Parental longevity (father's age at death)	ENSG00000164062	ebi-a-GCST006700	rs185166322	0.0349862	0.0080186	1.28211e-05	4.27084e-05
			19	APEH	Parental longevity (father's age at death)	ENSG00000164062	ebi-a-GCST006700	rs7611164	0.0358708	0.0082681	1.4349e-05	4.27084e-05
			20	APEH	Parental longevity (father's age at death)	ENSG00000164062	ebi-a-GCST006700	rs9877046	0.0370379	0.00854839	1.4727e-05	4.27084e-05
			21	APEH	Parental longevity (father's age at death)	ENSG00000164062	ebi-a-GCST006700	rs113011189	0.0359124	0.00832415	1.6015e-05	4.30984e-05
			22	APEH	Parental longevity (father's age at death)	ENSG00000164062	ebi-a-GCST006700	rs116238056	0.0355197	0.00827885	1.78338e-05	4.30984e-05
			23	APEH	Parental longevity (father's age at death)	ENSG00000164062	ebi-a-GCST006700	rs138736131	0.0369992	0.00861656	1.75508e-05	4.30984e-05
			24	APEH	Parental longevity (father's age at death)	ENSG00000164062	ebi-a-GCST006700	rs142619404	0.0357726	0.00833083	1.75482e-05	4.30984e-05
			25	APEH	Parental longevity (both parents in top 10%)	ENSG00000164062	ebi-a-GCST006698	rs59802870	0.0201384	0.0048872	3.77834e-05	8.60991e-05
			26	APEH	Parental longevity (father's age at death)	ENSG00000164062	ebi-a-GCST006700	rs62259531	0.034803	0.0084561	3.85961e-05	8.60991e-05
			27	APEH	Parental longevity (combined parental age at death)	ENSG00000164062	ebi-a-GCST006702	rs149955034	0.0362139	0.00912191	7.18774e-05	0.000154403
			28	APEH	Parental longevity (combined parental age at death)	ENSG00000164062	ebi-a-GCST006702	rs7611164	0.0361743	0.00920454	8.49292e-05	0.000175925
			29	APEH	Parental longevity (both parents in top 10%)	ENSG00000164062	ebi-a-GCST006698	rs62259531	0.0191272	0.00490798	9.73227e-05	0.000188157
			30	APEH	Parental longevity (combined parental age at death)	ENSG00000164062	ebi-a-GCST006702	rs7619073	0.031259	0.00801691	9.65383e-05	0.000188157
			31	APEH	Parental longevity (combined parental age at death)	ENSG00000164062	ebi-a-GCST006702	rs113011189	0.0361152	0.0092908	0.000101405	0.000189726
			32	APEH	Parental longevity (combined parental age at death)	ENSG00000164062	ebi-a-GCST006702	rs185166322	0.0354028	0.0091624	0.000111581	0.00020224
			33	APEH	Parental longevity (combined parental age at death)	ENSG00000164062	ebi-a-GCST006702	rs116238056	0.0354194	0.00922129	0.000122511	0.000215323
			34	APEH	Parental longevity (combined parental age at death)	ENSG00000164062	ebi-a-GCST006702	rs142619404	0.0354929	0.00930362	0.000136208	0.000232354
			35	APEH	Parental longevity (combined parental age at death)	ENSG00000164062	ebi-a-GCST006702	rs9877046	0.0362539	0.0096479	0.000171479	0.000284166
			36	APEH	Parental longevity (combined parental age at death)	ENSG00000164062	ebi-a-GCST006702	rs59802870	0.0353859	0.00944401	0.000179023	0.000288426
			37	APEH	Parental longevity (combined parental age at death)	ENSG00000164062	ebi-a-GCST006702	rs140425279	0.0344794	0.00928132	0.000203266	0.000318633
			38	APEH	Parental longevity (combined parental age at death)	ENSG00000164062	ebi-a-GCST006702	rs62259531	0.034735	0.00943018	0.000230155	0.00035129
			39	APEH	Parental longevity (combined parental age at death)	ENSG00000164062	ebi-a-GCST006702	rs138736131	0.0354811	0.00971995	0.000261898	0.000389489
			40	APEH	Parental longevity (combined parental age at death)	ENSG00000164062	ebi-a-GCST006702	rs11718165	0.040654	0.0121338	0.000806748	0.00116978
			41	APEH	Longevity (age >99th survival percentile)	ENSG00000164062	Results_99th_percentile	rs7619073	0.47962	0.146833	0.0010891	0.00154068
			42	APEH	Parental longevity (both parents in top 10%)	ENSG00000164062	ebi-a-GCST006698	rs11718165	0.0183818	0.00638076	0.00396657	0.0054504
			43	APEH	Parental longevity (father's age at death)	ENSG00000164062	ebi-a-GCST006700	rs11718165	0.0312715	0.0108772	0.00404081	0.0054504
			44	APEH	Longevity (age >99th survival percentile)	ENSG00000164062	Results_99th_percentile	rs113011189	0.409586	0.151247	0.00676769	0.00892104
			45	APEH	Longevity (age >99th survival percentile)	ENSG00000164062	Results_99th_percentile	rs13090990	0.344918	0.145726	0.0179384	0.0231206
			46	APEH	Longevity (age >90th survival percentile)	ENSG00000164062	Results_90th_percentile	rs7619073	0.190242	0.0852682	0.0256748	0.0323726
			47	APEH	Longevity (age >99th survival percentile)	ENSG00000164062	Results_99th_percentile	rs62259531	0.353114	0.174861	0.0434466	0.053615
			48	APEH	Longevity (age >90th survival percentile)	ENSG00000164062	Results_90th_percentile	rs116238056	0.158184	0.0814539	0.0521364	0.0629982
			49	APEH	Longevity (age >99th survival percentile)	ENSG00000164062	Results_99th_percentile	rs140425279	0.333283	0.174117	0.0556026	0.0658153
			50	APEH	Longevity (age >99th survival percentile)	ENSG00000164062	Results_99th_percentile	rs59802870	0.326878	0.175026	0.0618182	0.0717091
			51	APEH	Longevity (age >99th survival percentile)	ENSG00000164062	Results_99th_percentile	rs138736131	0.366887	0.205558	0.0742888	0.0844853
			52	APEH	Longevity (age >90th survival percentile)	ENSG00000164062	Results_90th_percentile	rs113011189	0.143028	0.0816445	0.0798013	0.0873297
			53	APEH	Longevity (age >90th survival percentile)	ENSG00000164062	Results_90th_percentile	rs142619404	0.143841	0.0821052	0.0797892	0.0873297
			54	APEH	Longevity (age >90th survival percentile)	ENSG00000164062	Results_90th_percentile	rs59802870	0.147274	0.0868511	0.0899413	0.0966036
			55	APEH	Longevity (age >90th survival percentile)	ENSG00000164062	Results_90th_percentile	rs13090990	0.127859	0.0811864	0.115284	0.121572
			56	APEH	Longevity (age >90th survival percentile)	ENSG00000164062	Results_90th_percentile	rs62259531	0.132352	0.0849113	0.119065	0.123318
			57	APEH	Longevity (age >90th survival percentile)	ENSG00000164062	Results_90th_percentile	rs140425279	0.126567	0.086002	0.141109	0.143585
			58	APEH	Longevity (age >90th survival percentile)	ENSG00000164062	Results_90th_percentile	rs138736131	0.136997	0.0956007	0.151853	0.151853

## Sheet: Vita6b_MR_results
			#File_name	MR_blood_Vita6b_comprehensive_test_results
			#Table_title	S_Table 15: Mendelian randomization tests of candidate genes in Vita loci
			#Source	Arends et al. (2026) The dynamics and genetics of mortality; Nature, in revision, Nov. 2025 [also see bioRxiv: Genetic modulation of lifespan: Dynamic effects, sex differences, and body weight trade-offs. bioRxiv (doi.org/10.1101/2025.04.27.649857)
			#Authors	Arends D, Ashbrook DG, Roy S, Lu L, Sloan Z, Centeno AG, Lamour KH, de Magalhães JP, Prins P, Borman KW, Sen S, Mitchell SJ, MacArthur MR, Akin OA, Li X, Bajwa A, Harrison DE, Strong R, Nelson JF, Mozhui K, Auwerx J, Williams EG, Miller RA, Williams RW
			#Contact	Xiaoxu Li (<xiaoxu.li@epfl.ch>); or labwilliams@gmail.com,danny.arends@gmail.com, dashbrook@uthsc.edu, sroy12@uthsc.edu
			#Date	18Dec2025 updates by X. Li to add additional MR analysis
			#Note_X_Li	BH adjustment per locus for 7 longevity test
				Longevity-related loci identified in this project	Gene name of exposure	P value	Benjamini-Hochberg (BH) adjusted P value	Sign of beta value * -log10(BH-adjusted P value)	The number of principal components identified and used in the MR analysis	The number of overlapping SNPs between exposures and outcomes used in the MR analysis	Beta value, indicating the direction of the causal effect of the exposure on the outcome variable	Standard error, indicating the precision or reliability of an estimated effect	The outcome used in the MR analysis, in this study five parental longevity traits	The method applied in the MR analysis, which is explained in the method section	The dataset ID of outcomes used in the MR analysis	The Ensembl IDs of the exposures used in the MR analysis	Chromosome of human gene used as exposure	Position of gene used as exposure in basepairs
			Index	Locus	Gene_symbol	P_nominal	P_BH	–LogBH_adjusted_P_signed	N_PCs	N_SNPs	b_effect_size	se_effect	Longevity_trait_outcome	Method	id.outcome_trait_ID	Exposure_gene_ID	Chr_human	Position_bp
			1	Vita6b	AKAP3	1.01794e-06	0.00184858	2.73316	10	502	0.045928	0.0093958	Parental longevity (both parents in top 10%)	IVW PCA MR	ebi-a-GCST006698	ENSG00000111254	12	4615508
			2	Vita6b	MANSC1	1.74271e-05	0.00527461	2.27781	9	223	0.0495477	0.0115347	Parental longevity (father's age at death)	IVW PCA MR	ebi-a-GCST006700	ENSG00000111261	12	12326056
			3	Vita6b	MANSC1	2.03799e-05	0.00528712	2.27678	9	223	0.0607008	0.0142467	Parental longevity (combined parental age at death)	IVW PCA MR	ebi-a-GCST006702	ENSG00000111261	12	12326056
			4	Vita6b	KLRK1	6.95767e-05	0.014039	1.85266	6	358	0.0346167	0.00870263	Parental longevity (both parents in top 10%)	IVW PCA MR	ebi-a-GCST006698	ENSG00000213809	12	10372353
			5	Vita6b	MGST1	9.87008e-05	0.0174584	1.758	11	575	0.0363625	0.00933865	Parental longevity (father's age at death)	IVW PCA MR	ebi-a-GCST006700	ENSG00000008394	12	16347142
			6	Vita6b	BMS1	0.000202402	0.0240074	1.61966	11	523	0.070118	0.0188692	Parental longevity (mother's age at death)	IVW PCA MR	ebi-a-GCST006699	ENSG00000165733	10	42782795
			7	Vita6b	KLRC4	0.000310408	0.0331588	1.4794	11	480	0.0199587	0.00553416	Parental longevity (both parents in top 10%)	IVW PCA MR	ebi-a-GCST006698	ENSG00000183542	12	10407382
			8	Vita6b	KCNA6	0.000374009	0.0377333	1.42327	13	115	0.708312	0.199088	99th percentile longevity	IVW PCA MR	GWAS_catalog_GCST008598	ENSG00000151079	12	4809176
			9	Vita6b	WASHC2C	0.000436219	0.0416934	1.37993	13	1200	0.00566564	0.00161086	Parental extreme longevity (95 years and older)	IVW PCA MR	ebi-a-GCST003395	ENSG00000172661	10	45727200
			10	Vita6b	USP18	0.000875913	0.0662774	1.17863	6	41	0.290416	0.0872744	90th percentile longevity	IVW PCA MR	GWAS_catalog_GCST008599	ENSG00000184979	22	18150170
			11	Vita6b	TPI1	0.00141905	0.0805312	1.09404	3	221	0.0426376	0.0133629	Parental longevity (mother's age at death)	IVW PCA MR	ebi-a-GCST006699	ENSG00000111669	12	6867119
			12	Vita6b	KLRC4-KLRK1	0.00155893	0.0857881	1.06657	10	748	0.0145272	0.00459214	Parental longevity (both parents in top 10%)	IVW PCA MR	ebi-a-GCST006698	ENSG00000255819
			13	Vita6b	KCNA6	0.00163994	0.087592	1.05754	13	115	0.399125	0.126758	90th percentile longevity	IVW PCA MR	GWAS_catalog_GCST008599	ENSG00000151079	12	4809176
			14	Vita6b	AKAP3	0.0017657	0.0916144	1.03804	10	256	0.284067	0.090842	90th percentile longevity	IVW PCA MR	GWAS_catalog_GCST008599	ENSG00000111254	12	4615508
			15	Vita6b	KCNA5	0.00199743	0.095332	1.02076	6	22	0.0367403	0.0118877	Parental extreme longevity (95 years and older)	IVW PCA MR	ebi-a-GCST003395	ENSG00000130037	12	5043879
			16	Vita6b	CLEC4D	0.00204733	0.095332	1.02076	6	601	0.00864899	0.00280513	Parental longevity (both parents in top 10%)	IVW PCA MR	ebi-a-GCST006698	ENSG00000166527	12	8509475
			17	Vita6b	LPCAT3	0.00232666	0.0982607	1.00762	7	352	0.0147906	0.00485732	Parental extreme longevity (95 years and older)	IVW PCA MR	ebi-a-GCST003395	ENSG00000111684	12	6976185
			18	Vita6b	SYN2	0.00277319	0.110828	0.955351	8	867	0.0448726	0.0149984	Parental longevity (combined parental age at death)	IVW PCA MR	ebi-a-GCST006702	ENSG00000157152	3	12004388
			19	Vita6b	C12orf57	0.00283865	0.110828	0.955351	6	340	0.0443251	0.0148508	Parental longevity (mother's age at death)	IVW PCA MR	ebi-a-GCST006699	ENSG00000111678	12	6942978
			20	Vita6b	FAM234B	0.00281527	0.110828	0.955351	10	345	0.0121348	0.00406222	Parental extreme longevity (95 years and older)	IVW PCA MR	ebi-a-GCST003395	ENSG00000084444	12	13044381
			21	Vita6b	CACNA2D4	0.00296556	0.112197	0.950019	7	194	0.0732325	0.0246467	Parental longevity (father's age at death)	IVW PCA MR	ebi-a-GCST006700	ENSG00000151062	12	1791963
			22	Vita6b	INTS13	0.00350852	0.124931	0.90333	8	139	0.0681686	0.0233513	Parental longevity (mother's age at death)	IVW PCA MR	ebi-a-GCST006699	ENSG00000064102	12	26905181
			23	Vita6b	THUMPD3	0.00360135	0.12577	0.900422	8	533	0.0181506	0.00623493	Parental longevity (mother's age at death)	IVW PCA MR	ebi-a-GCST006699	ENSG00000134077	3	9362971
			24	Vita6b	TAMM41	0.00411183	0.133341	0.875037	6	563	0.00974068	0.00339461	Parental longevity (combined parental age at death)	IVW PCA MR	ebi-a-GCST006702	ENSG00000144559	3	11790442
			25	Vita6b	IRAK2	0.00472738	0.144116	0.841288	16	327	0.0281632	0.00996912	Parental longevity (both parents in top 10%)	IVW PCA MR	ebi-a-GCST006698	ENSG00000134070	3	10164919
			26	Vita6b	CACNA2D4	0.00476154	0.144116	0.841288	7	194	0.0726219	0.0257275	Parental longevity (mother's age at death)	IVW PCA MR	ebi-a-GCST006699	ENSG00000151062	12	1791963
			27	Vita6b	SINHCAF	0.00520483	0.152451	0.816869	4	10	1.12897	0.40406	99th percentile longevity	IVW PCA MR	GWAS_catalog_GCST008598	ENSG00000139146	12	31280584
			28	Vita6b	EDEM1	0.00602623	0.168364	0.773752	12	117	0.0395179	0.0143892	Parental longevity (father's age at death)	IVW PCA MR	ebi-a-GCST006700	ENSG00000134109	3	5187646
			29	Vita6b	VAMP1	0.00640987	0.171102	0.766745	3	790	0.0139501	0.00511734	Parental longevity (combined parental age at death)	IVW PCA MR	ebi-a-GCST006702	ENSG00000139190	12	6462237
			30	Vita6b	MGST1	0.00736119	0.188281	0.725194	11	575	0.0309839	0.0115609	Parental longevity (combined parental age at death)	IVW PCA MR	ebi-a-GCST006702	ENSG00000008394	12	16347142
			31	Vita6b	ERGIC2	0.00773325	0.189778	0.721754	8	932	0.00939743	0.00352823	Parental extreme longevity (95 years and older)	IVW PCA MR	ebi-a-GCST003395	ENSG00000087502	12	29337352
			32	Vita6b	CD27	0.00942623	0.220299	0.656988	12	295	0.0338193	0.0130265	Parental longevity (father's age at death)	IVW PCA MR	ebi-a-GCST006700	ENSG00000139193	12	6444955
			33	Vita6b	KCNA5	0.00961625	0.221052	0.655505	6	12	1.10445	0.42654	99th percentile longevity	IVW PCA MR	GWAS_catalog_GCST008598	ENSG00000130037	12	5043879
			34	Vita6b	STK38L	0.00976104	0.221576	0.654478	7	464	0.0512128	0.0198178	Parental longevity (father's age at death)	IVW PCA MR	ebi-a-GCST006700	ENSG00000211455	12	27243968
			35	Vita6b	ARL8B	0.0116777	0.22384	0.650062	3	106	0.357035	0.141583	99th percentile longevity	IVW PCA MR	GWAS_catalog_GCST008598	ENSG00000134108	3	5122249
			36	Vita6b	CACNA2D4	0.0117587	0.22384	0.650062	7	194	0.0767085	0.0304483	Parental longevity (combined parental age at death)	IVW PCA MR	ebi-a-GCST006702	ENSG00000151062	12	1791963
			37	Vita6b	DCP1B	0.0106042	0.22384	0.650062	1	140	0.0271159	0.0106109	Parental extreme longevity (95 years and older)	IVW PCA MR	ebi-a-GCST003395	ENSG00000151065	12	1946053
			38	Vita6b	CACNA1C	0.011011	0.22384	0.650062	3	6	1.45747	0.573276	99th percentile longevity	IVW PCA MR	GWAS_catalog_GCST008598	ENSG00000151067	12	1970772
			39	Vita6b	CLEC1A	0.0116497	0.22384	0.650062	9	272	0.13069	0.051808	90th percentile longevity	IVW PCA MR	GWAS_catalog_GCST008599	ENSG00000150048	12	10069554
			40	Vita6b	KLRK1	0.0111759	0.22384	0.650062	6	358	0.0364326	0.0143597	Parental longevity (combined parental age at death)	IVW PCA MR	ebi-a-GCST006702	ENSG00000213809	12	10372353
			41	Vita6b	C1R	0.0121474	0.225099	0.647625	11	108	0.0362935	0.0144721	Parental longevity (both parents in top 10%)	IVW PCA MR	ebi-a-GCST006698	ENSG00000159403	12	7080214
			42	Vita6b	VGLL4	0.0126342	0.229437	0.639337	11	643	0.0320427	0.0128483	Parental longevity (father's age at death)	IVW PCA MR	ebi-a-GCST006700	ENSG00000144560	3	11556069
			43	Vita6b	MARCHF8	0.0125889	0.229437	0.639337	5	496	0.405815	0.162639	90th percentile longevity	IVW PCA MR	GWAS_catalog_GCST008599	ENSG00000165406	10	45454585
			44	Vita6b	PARP11	0.0142112	0.243467	0.61356	6	270	0.0398026	0.0162335	Parental longevity (mother's age at death)	IVW PCA MR	ebi-a-GCST006699	ENSG00000111224	12	3791047
			45	Vita6b	C1S	0.0138116	0.243467	0.61356	5	24	0.139163	0.0565214	Parental longevity (mother's age at death)	IVW PCA MR	ebi-a-GCST006699	ENSG00000182326	12	6988259
			46	Vita6b	SYN2	0.0151214	0.256477	0.590951	8	477	0.331623	0.136501	99th percentile longevity	IVW PCA MR	GWAS_catalog_GCST008598	ENSG00000157152	3	12004388
			47	Vita6b	BMS1	0.0159635	0.262983	0.580072	10	287	0.351528	0.145878	90th percentile longevity	IVW PCA MR	GWAS_catalog_GCST008599	ENSG00000165733	10	42782795
			48	Vita6b	THUMPD3	0.0162512	0.263502	0.579216	9	281	0.1051	0.0437329	90th percentile longevity	IVW PCA MR	GWAS_catalog_GCST008599	ENSG00000134077	3	9362971
			49	Vita6b	RASSF4	0.019539	0.303272	0.518167	19	1536	0.0131187	0.00561807	Parental longevity (father's age at death)	IVW PCA MR	ebi-a-GCST006700	ENSG00000107551	10	44959407
			50	Vita6b	SYN2	0.020894	0.311551	0.506471	8	477	0.200635	0.0868587	90th percentile longevity	IVW PCA MR	GWAS_catalog_GCST008599	ENSG00000157152	3	12004388
			51	Vita6b	CACNA1C	0.0209874	0.311551	0.506471	3	6	0.843268	0.365334	90th percentile longevity	IVW PCA MR	GWAS_catalog_GCST008599	ENSG00000151067	12	1970772
			52	Vita6b	GHRL	0.0221519	0.321823	0.492382	11	219	0.263941	0.115371	99th percentile longevity	IVW PCA MR	GWAS_catalog_GCST008598	ENSG00000157017	3	10285666
			53	Vita6b	CD9	0.0234773	0.332179	0.478628	4	711	0.0160145	0.00706863	Parental longevity (mother's age at death)	IVW PCA MR	ebi-a-GCST006699	ENSG00000010278	12	6199715
			54	Vita6b	IFT122	0.0272385	0.347501	0.459044	7	289	0.0632627	0.0286505	Parental longevity (mother's age at death)	IVW PCA MR	ebi-a-GCST006699	ENSG00000163913	3	129440036
			55	Vita6b	LAG3	0.0273585	0.347501	0.459044	7	57	0.0669071	0.0303246	Parental longevity (mother's age at death)	IVW PCA MR	ebi-a-GCST006699	ENSG00000089692	12	6772512
			56	Vita6b	KLRC2	0.0273638	0.347501	0.459044	6	762	0.005754	0.002608	Parental longevity (both parents in top 10%)	IVW PCA MR	ebi-a-GCST006698	ENSG00000205809	12	10426854
			57	Vita6b	MANSC1	0.0277675	0.348927	0.457266	9	223	0.026503	0.0120438	Parental longevity (mother's age at death)	IVW PCA MR	ebi-a-GCST006699	ENSG00000111261	12	12326056
			58	Vita6b	C12orf4	0.0283856	0.350669	0.455103	14	463	0.00791894	0.0036128	Parental extreme longevity (95 years and older)	IVW PCA MR	ebi-a-GCST003395	ENSG00000047621	12	4487735
			59	Vita6b	ITFG2	0.0290054	0.353327	0.451823	14	235	0.0241699	0.0110698	Parental longevity (father's age at death)	IVW PCA MR	ebi-a-GCST006700	ENSG00000111203	12	2812622
			60	Vita6b	EFCAB12	0.0317589	0.36273	0.440416	9	676	0.0257042	0.0119697	Parental longevity (father's age at death)	IVW PCA MR	ebi-a-GCST006700	ENSG00000172771	3	129401321
			61	Vita6b	MBD4	0.0335382	0.363199	0.439855	7	50	0.569874	0.268103	90th percentile longevity	IVW PCA MR	GWAS_catalog_GCST008599	ENSG00000129071	3	129430947
			62	Vita6b	ZNF239	0.0335839	0.363199	0.439855	10	2019	0.0127937	0.00602048	Parental longevity (father's age at death)	IVW PCA MR	ebi-a-GCST006700	ENSG00000196793	10	43556344
			63	Vita6b	C12orf4	0.0347999	0.363199	0.439855	14	436	0.0180838	0.00856777	Parental longevity (both parents in top 10%)	IVW PCA MR	ebi-a-GCST006698	ENSG00000047621	12	4487735
			64	Vita6b	TMTC1	0.0344246	0.363199	0.439855	14	1632	0.0382155	0.0180682	90th percentile longevity	IVW PCA MR	GWAS_catalog_GCST008599	ENSG00000133687	12	29500840
			65	Vita6b	HDHD5	0.0338865	0.363199	0.439855	13	397	0.00489724	0.00230847	Parental extreme longevity (95 years and older)	IVW PCA MR	ebi-a-GCST003395	ENSG00000069998	22	17137511
			66	Vita6b	SYN2	0.0352234	0.363441	0.439566	8	867	0.0255671	0.0121414	Parental longevity (father's age at death)	IVW PCA MR	ebi-a-GCST006700	ENSG00000157152	3	12004388
			67	Vita6b	RPL32	0.0357786	0.366334	0.436123	6	209	0.0146252	0.00696628	Parental extreme longevity (95 years and older)	IVW PCA MR	ebi-a-GCST003395	ENSG00000144713	3	12834485
			68	Vita6b	AKAP3	0.0359071	0.366334	0.436123	10	502	0.0264041	0.0125855	Parental longevity (father's age at death)	IVW PCA MR	ebi-a-GCST006700	ENSG00000111254	12	4615508
			69	Vita6b	EDEM1	0.0361386	0.366635	0.435766	12	117	0.0372374	0.0177713	Parental longevity (combined parental age at death)	IVW PCA MR	ebi-a-GCST006702	ENSG00000134109	3	5187646
			70	Vita6b	TSEN2	0.0376179	0.368131	0.433997	13	840	0.149601	0.0719586	99th percentile longevity	IVW PCA MR	GWAS_catalog_GCST008598	ENSG00000154743	3	12484421
			71	Vita6b	EFCAB12	0.0381895	0.368131	0.433997	7	370	0.2217	0.106956	90th percentile longevity	IVW PCA MR	GWAS_catalog_GCST008599	ENSG00000172771	3	129401321
			72	Vita6b	CACNA2D4	0.0370515	0.368131	0.433997	7	200	0.0166423	0.00798118	Parental extreme longevity (95 years and older)	IVW PCA MR	ebi-a-GCST003395	ENSG00000151062	12	1791963
			73	Vita6b	AKAP3	0.0387591	0.368131	0.433997	10	502	0.0321114	0.0155372	Parental longevity (combined parental age at death)	IVW PCA MR	ebi-a-GCST006702	ENSG00000111254	12	4615508
			74	Vita6b	C12orf57	0.0364985	0.368131	0.433997	6	340	0.0366914	0.0175445	Parental longevity (combined parental age at death)	IVW PCA MR	ebi-a-GCST006702	ENSG00000111678	12	6942978
			75	Vita6b	CLEC1B	0.0389008	0.368131	0.433997	5	808	0.126167	0.0610909	99th percentile longevity	IVW PCA MR	GWAS_catalog_GCST008598	ENSG00000165682	12	9985642
			76	Vita6b	KLRK1	0.0380762	0.368131	0.433997	6	358	0.0241151	0.0116272	Parental longevity (father's age at death)	IVW PCA MR	ebi-a-GCST006700	ENSG00000213809	12	10372353
			77	Vita6b	KLRC4	0.0389214	0.368131	0.433997	11	480	0.0159936	0.00774503	Parental longevity (mother's age at death)	IVW PCA MR	ebi-a-GCST006699	ENSG00000183542	12	10407382
			78	Vita6b	DEPP1	0.039815	0.374632	0.426395	8	209	0.0461654	0.0224576	Parental longevity (father's age at death)	IVW PCA MR	ebi-a-GCST006700	ENSG00000165507	10	44970981
			79	Vita6b	ING4	0.0446806	0.386142	0.413253	5	10	0.0248328	0.0123691	Parental extreme longevity (95 years and older)	IVW PCA MR	ebi-a-GCST003395	ENSG00000111653	12	6650301
			80	Vita6b	KLRC2	0.0439275	0.386142	0.413253	6	762	0.00866051	0.00429849	Parental longevity (combined parental age at death)	IVW PCA MR	ebi-a-GCST006702	ENSG00000205809	12	10426854
			81	Vita6b	TMTC1	0.0453362	0.386529	0.412818	14	1605	0.0571472	0.0285519	99th percentile longevity	IVW PCA MR	GWAS_catalog_GCST008598	ENSG00000133687	12	29500840
			82	Vita6b	RAD51AP1	0.0460376	0.38661	0.412727	13	196	0.0260378	0.0130512	Parental longevity (both parents in top 10%)	IVW PCA MR	ebi-a-GCST006698	ENSG00000111247	12	4538798
			83	Vita6b	C3AR1	0.045565	0.38661	0.412727	10	406	0.0391713	0.0195915	90th percentile longevity	IVW PCA MR	GWAS_catalog_GCST008599	ENSG00000171860	12	8056844
			84	Vita6b	CFAP94	0.0483199	0.399524	0.398457	6	393	0.0401582	0.020338	Parental longevity (mother's age at death)	IVW PCA MR	ebi-a-GCST006699	ENSG00000118307	12	25108289
			85	Vita6b	HDHD5	0.0484005	0.399524	0.398457	13	367	0.0149871	0.00759289	Parental longevity (mother's age at death)	IVW PCA MR	ebi-a-GCST006699	ENSG00000069998	22	17137511
			86	Vita6b	DYRK4	0.0486405	0.399688	0.398279	14	360	0.13481	0.0683714	90th percentile longevity	IVW PCA MR	GWAS_catalog_GCST008599	ENSG00000010219	12	4562204
			87	Vita6b	ETV6	0.0494088	0.402361	0.395384	11	96	0.0160891	0.00818765	Parental longevity (both parents in top 10%)	IVW PCA MR	ebi-a-GCST006698	ENSG00000139083	12	11649674
			88	Vita6b	B4GALNT3	0.0505532	0.402912	0.394789	4	90	0.135173	0.0691332	99th percentile longevity	IVW PCA MR	GWAS_catalog_GCST008598	ENSG00000139044	12	459939
			89	Vita6b	ADIPOR2	0.0506867	0.402912	0.394789	5	166	0.312236	0.159783	99th percentile longevity	IVW PCA MR	GWAS_catalog_GCST008598	ENSG00000006831	12	1688574
			90	Vita6b	VAMP1	0.0514317	0.402912	0.394789	3	790	0.00805572	0.00413568	Parental longevity (father's age at death)	IVW PCA MR	ebi-a-GCST006700	ENSG00000139190	12	6462237
			91	Vita6b	CLEC4C	0.0503466	0.402912	0.394789	6	1509	0.00577285	0.00294984	Parental longevity (father's age at death)	IVW PCA MR	ebi-a-GCST006700	ENSG00000198178	12	7729383
			92	Vita6b	KLRC2	0.0514734	0.402912	0.394789	6	394	0.0508755	0.0261234	90th percentile longevity	IVW PCA MR	GWAS_catalog_GCST008599	ENSG00000205809	12	10426854
			93	Vita6b	STK38L	0.0499614	0.402912	0.394789	7	464	0.047985	0.0244785	Parental longevity (combined parental age at death)	IVW PCA MR	ebi-a-GCST006702	ENSG00000211455	12	27243968
			94	Vita6b	BCL2L13	0.0512045	0.402912	0.394789	6	365	0.0727967	0.0373362	90th percentile longevity	IVW PCA MR	GWAS_catalog_GCST008599	ENSG00000099968	22	17628855
			95	Vita6b	NECAP1	0.0517576	0.403398	0.394266	10	356	0.0101769	0.00523194	Parental longevity (mother's age at death)	IVW PCA MR	ebi-a-GCST006699	ENSG00000089818	12	8076939
			96	Vita6b	VHL	0.0537275	0.411684	0.385436	3	33	0.298794	0.154894	90th percentile longevity	IVW PCA MR	GWAS_catalog_GCST008599	ENSG00000134086	3	10141778
			97	Vita6b	MLF2	0.0534136	0.411684	0.385436	15	104	0.0284482	0.0147281	Parental longevity (mother's age at death)	IVW PCA MR	ebi-a-GCST006699	ENSG00000089693	12	6747996
			98	Vita6b	HNRNPF	0.055281	0.420043	0.376706	8	897	0.0218695	0.0114102	Parental longevity (mother's age at death)	IVW PCA MR	ebi-a-GCST006699	ENSG00000169813	10	43385617
			99	Vita6b	BCL2L14	0.0550557	0.420043	0.376706	14	106	0.163733	0.0853472	90th percentile longevity	IVW PCA MR	GWAS_catalog_GCST008599	ENSG00000121380	12	12049844
			100	Vita6b	MGP	0.0566611	0.424099	0.372533	5	323	0.269754	0.141535	99th percentile longevity	IVW PCA MR	GWAS_catalog_GCST008598	ENSG00000111341	12	14880864
			101	Vita6b	ZNF32	0.0576916	0.424162	0.372469	5	404	0.184712	0.0973174	90th percentile longevity	IVW PCA MR	GWAS_catalog_GCST008599	ENSG00000169740	10	43643860
			102	Vita6b	CLEC12A	0.0595535	0.432597	0.363917	8	1611	0.0470798	0.0249881	99th percentile longevity	IVW PCA MR	GWAS_catalog_GCST008598	ENSG00000172322	12	9951316
			103	Vita6b	THUMPD3	0.0621103	0.443039	0.353558	8	533	0.0137593	0.00737561	Parental longevity (combined parental age at death)	IVW PCA MR	ebi-a-GCST006702	ENSG00000134077	3	9362971
			104	Vita6b	RAD51AP1	0.0643625	0.447825	0.348892	13	208	0.0102541	0.00554379	Parental extreme longevity (95 years and older)	IVW PCA MR	ebi-a-GCST003395	ENSG00000111247	12	4538798
			105	Vita6b	RESF1	0.0649044	0.449872	0.346911	20	2069	0.0101411	0.00549379	Parental longevity (father's age at death)	IVW PCA MR	ebi-a-GCST006700	ENSG00000174718	12	31959370
			106	Vita6b	PTPN6	0.0695453	0.469496	0.328368		1	0.122337	0.0674085	Parental longevity (father's age at death)	Wald ratio	ebi-a-GCST006700	ENSG00000111679	12	6946468
			107	Vita6b	CHD4	0.0717795	0.474262	0.323982	7	246	0.03305	0.0183559	Parental longevity (father's age at death)	IVW PCA MR	ebi-a-GCST006700	ENSG00000111642	12	6570082
			108	Vita6b	CCDC91	0.0722051	0.474262	0.323982	10	444	0.00799969	0.00444966	Parental extreme longevity (95 years and older)	IVW PCA MR	ebi-a-GCST003395	ENSG00000123106	12	28133249
			109	Vita6b	SINHCAF	0.0726017	0.474262	0.323982	4	10	0.449838	0.25056	90th percentile longevity	IVW PCA MR	GWAS_catalog_GCST008599	ENSG00000139146	12	31280584
			110	Vita6b	USP18	0.0717396	0.474262	0.323982	6	66	0.0270328	0.0150118	Parental longevity (combined parental age at death)	IVW PCA MR	ebi-a-GCST006702	ENSG00000184979	22	18150170
			111	Vita6b	BMS1	0.0729074	0.474551	0.323717	11	523	0.0401193	0.0223704	Parental longevity (combined parental age at death)	IVW PCA MR	ebi-a-GCST006702	ENSG00000165733	10	42782795
			112	Vita6b	EDEM1	0.0777507	0.475549	0.322804	12	117	0.0189661	0.0107524	Parental longevity (both parents in top 10%)	IVW PCA MR	ebi-a-GCST006698	ENSG00000134109	3	5187646
			113	Vita6b	SCNN1A	0.073764	0.475549	0.322804	8	64	0.028886	0.0161548	Parental longevity (both parents in top 10%)	IVW PCA MR	ebi-a-GCST006698	ENSG00000111319	12	6346843
			114	Vita6b	PEX5	0.0773281	0.475549	0.322804	6	643	0.00648794	0.00367296	Parental longevity (both parents in top 10%)	IVW PCA MR	ebi-a-GCST006698	ENSG00000139197	12	7188685
			115	Vita6b	PEX5	0.0767468	0.475549	0.322804	6	360	0.0545289	0.0308094	90th percentile longevity	IVW PCA MR	GWAS_catalog_GCST008599	ENSG00000139197	12	7188685
			116	Vita6b	CREBL2	0.0774959	0.475549	0.322804	5	189	0.0288421	0.0163374	Parental longevity (both parents in top 10%)	IVW PCA MR	ebi-a-GCST006698	ENSG00000111269	12	12611827
			117	Vita6b	MGP	0.0747092	0.475549	0.322804	5	324	0.160883	0.0902697	90th percentile longevity	IVW PCA MR	GWAS_catalog_GCST008599	ENSG00000111341	12	14880864
			118	Vita6b	PDE6H	0.0778112	0.475549	0.322804	11	607	0.0177457	0.0100626	Parental longevity (father's age at death)	IVW PCA MR	ebi-a-GCST006700	ENSG00000139053	12	14973042
			119	Vita6b	NCAPD2	0.0793398	0.479585	0.319135	5	694	0.00290766	0.00165723	Parental extreme longevity (95 years and older)	IVW PCA MR	ebi-a-GCST003395	ENSG00000010292	12	6493356
			120	Vita6b	CACNA1C	0.0819185	0.485547	0.313768	5	12	0.0890688	0.0511989	Parental longevity (mother's age at death)	IVW PCA MR	ebi-a-GCST006699	ENSG00000151067	12	1970772
			121	Vita6b	CLEC12A	0.0828806	0.485547	0.313768	8	1641	0.0272796	0.0157302	90th percentile longevity	IVW PCA MR	GWAS_catalog_GCST008599	ENSG00000172322	12	9951316
			122	Vita6b	PPARG	0.083944	0.48789	0.311678	7	1391	0.0222703	0.0128861	Parental longevity (combined parental age at death)	IVW PCA MR	ebi-a-GCST006702	ENSG00000132170	3	12287368
			123	Vita6b	AKAP3	0.0850228	0.490163	0.309659	10	506	0.00696749	0.00404555	Parental extreme longevity (95 years and older)	IVW PCA MR	ebi-a-GCST003395	ENSG00000111254	12	4615508
			124	Vita6b	BRK1	0.0864103	0.493844	0.30641	4	1487	0.00663803	0.00387137	Parental longevity (mother's age at death)	IVW PCA MR	ebi-a-GCST006699	ENSG00000254999	3	10115675
			125	Vita6b	HEBP1	0.0864771	0.493844	0.30641	8	584	0.0122436	0.0071421	Parental longevity (father's age at death)	IVW PCA MR	ebi-a-GCST006700	ENSG00000013583	12	12974870
			126	Vita6b	CREBL2	0.0896804	0.505775	0.296042	5	189	0.0371368	0.0218827	Parental longevity (father's age at death)	IVW PCA MR	ebi-a-GCST006700	ENSG00000111269	12	12611827
			127	Vita6b	APOLD1	0.0908815	0.507818	0.294292	11	228	0.0960806	0.0568266	90th percentile longevity	IVW PCA MR	GWAS_catalog_GCST008599	ENSG00000178878	12	12725917
			128	Vita6b	ADIPOR2	0.0930249	0.5182	0.285502	5	170	0.172443	0.102666	90th percentile longevity	IVW PCA MR	GWAS_catalog_GCST008599	ENSG00000006831	12	1688574
			129	Vita6b	C12orf57	0.0943497	0.522375	0.282018	6	328	0.00688869	0.00411785	Parental extreme longevity (95 years and older)	IVW PCA MR	ebi-a-GCST003395	ENSG00000111678	12	6942978
			130	Vita6b	WASHC2C	0.0959452	0.526394	0.278689	13	1083	0.00831219	0.0049928	Parental longevity (mother's age at death)	IVW PCA MR	ebi-a-GCST006699	ENSG00000172661	10	45727200
			131	Vita6b	LPAR5	0.0981546	0.532086	0.274018	7	555	0.0125628	0.00759601	Parental longevity (father's age at death)	IVW PCA MR	ebi-a-GCST006700	ENSG00000184574	12	6618835
			132	Vita6b	BCL2L14	0.0974082	0.532086	0.274018	13	202	0.00625746	0.00377513	Parental extreme longevity (95 years and older)	IVW PCA MR	ebi-a-GCST003395	ENSG00000121380	12	12049844
			133	Vita6b	CREBL2	0.0976143	0.532086	0.274018	5	189	0.0447415	0.0270091	Parental longevity (combined parental age at death)	IVW PCA MR	ebi-a-GCST006702	ENSG00000111269	12	12611827
			134	Vita6b	ATF7IP	0.0980509	0.532086	0.274018	4	124	0.440309	0.266148	99th percentile longevity	IVW PCA MR	GWAS_catalog_GCST008598	ENSG00000171681	12	14365676
			135	Vita6b	BMS1	0.102995	0.533079	0.273209	11	301	0.37989	0.232989	99th percentile longevity	IVW PCA MR	GWAS_catalog_GCST008598	ENSG00000165733	10	42782795
			136	Vita6b	WNT5B	0.100752	0.533079	0.273209	6	153	0.0149779	0.00912608	Parental longevity (mother's age at death)	IVW PCA MR	ebi-a-GCST006699	ENSG00000111186	12	1529891
			137	Vita6b	ZNF384	0.102968	0.533079	0.273209	16	292	0.182823	0.112118	99th percentile longevity	IVW PCA MR	GWAS_catalog_GCST008598	ENSG00000126746	12	6666477
			138	Vita6b	C3AR1	0.101874	0.533079	0.273209	9	835	0.00460604	0.00281571	Parental longevity (mother's age at death)	IVW PCA MR	ebi-a-GCST006699	ENSG00000171860	12	8056844
			139	Vita6b	MGP	0.101842	0.533079	0.273209	4	655	0.0211429	0.0129236	Parental longevity (mother's age at death)	IVW PCA MR	ebi-a-GCST006699	ENSG00000111341	12	14880864
			140	Vita6b	ACRBP	0.104374	0.536951	0.270065	11	84	0.0361282	0.0222463	Parental longevity (father's age at death)	IVW PCA MR	ebi-a-GCST006700	ENSG00000111644	12	6638075
			141	Vita6b	EFCAB12	0.106642	0.541815	0.266149	7	370	0.266528	0.165189	99th percentile longevity	IVW PCA MR	GWAS_catalog_GCST008598	ENSG00000172771	3	129401321
			142	Vita6b	ATP2B2	0.109874	0.546261	0.262599	10	60	0.605625	0.37881	99th percentile longevity	IVW PCA MR	GWAS_catalog_GCST008598	ENSG00000157087	3	10324023
			143	Vita6b	VGLL4	0.110025	0.546261	0.262599	11	643	0.025383	0.0158835	Parental longevity (combined parental age at death)	IVW PCA MR	ebi-a-GCST006702	ENSG00000144560	3	11556069
			144	Vita6b	KLHL42	0.109098	0.546261	0.262599	8	436	0.0120066	0.00749356	Parental longevity (mother's age at death)	IVW PCA MR	ebi-a-GCST006699	ENSG00000087448	12	27780048
			145	Vita6b	TMCC1	0.11984	0.546888	0.262102	4	380	0.0104625	0.00672635	Parental extreme longevity (95 years and older)	IVW PCA MR	ebi-a-GCST003395	ENSG00000172765	3	129647792
			146	Vita6b	WASHC2C	0.111497	0.546888	0.262102	13	1083	0.00938563	0.00589735	Parental longevity (combined parental age at death)	IVW PCA MR	ebi-a-GCST006702	ENSG00000172661	10	45727200
			147	Vita6b	WASHC2A	0.118047	0.546888	0.262102	11	689	0.00440296	0.00281695	Parental longevity (mother's age at death)	IVW PCA MR	ebi-a-GCST006699	ENSG00000099290	10	50067888
			148	Vita6b	IQSEC3	0.113376	0.546888	0.262102	17	283	0.0694014	0.0438362	99th percentile longevity	IVW PCA MR	GWAS_catalog_GCST008598	ENSG00000120645	12	66767
			149	Vita6b	PARP11	0.123362	0.546888	0.262102	6	270	0.029608	0.0192158	Parental longevity (combined parental age at death)	IVW PCA MR	ebi-a-GCST006702	ENSG00000111224	12	3791047
			150	Vita6b	PLEKHG6	0.114829	0.546888	0.262102	3	10	0.622333	0.394668	99th percentile longevity	IVW PCA MR	GWAS_catalog_GCST008598	ENSG00000008323	12	6310436
			151	Vita6b	LAG3	0.119517	0.546888	0.262102	7	23	0.574964	0.369323	99th percentile longevity	IVW PCA MR	GWAS_catalog_GCST008598	ENSG00000089692	12	6772512
			152	Vita6b	TPI1	0.115892	0.546888	0.262102	3	221	0.0248874	0.0158292	Parental longevity (combined parental age at death)	IVW PCA MR	ebi-a-GCST006702	ENSG00000111669	12	6867119
			153	Vita6b	DPPA3	0.115553	0.546888	0.262102	9	306	0.00712456	0.00452722	Parental longevity (both parents in top 10%)	IVW PCA MR	ebi-a-GCST006698	ENSG00000187569	12	7711433
			154	Vita6b	CLEC4C	0.121116	0.546888	0.262102	6	1509	0.00341542	0.00220334	Parental longevity (both parents in top 10%)	IVW PCA MR	ebi-a-GCST006698	ENSG00000198178	12	7729383
			155	Vita6b	FOXJ2	0.121774	0.546888	0.262102	9	297	0.0138814	0.00897095	Parental longevity (mother's age at death)	IVW PCA MR	ebi-a-GCST006699	ENSG00000065970	12	8032716
			156	Vita6b	FOXJ2	0.119877	0.546888	0.262102	10	161	0.104829	0.0674018	90th percentile longevity	IVW PCA MR	GWAS_catalog_GCST008599	ENSG00000065970	12	8032716
			157	Vita6b	KLRK1	0.117954	0.546888	0.262102	6	358	0.0189922	0.0121479	Parental longevity (mother's age at death)	IVW PCA MR	ebi-a-GCST006699	ENSG00000213809	12	10372353
			158	Vita6b	PDE6H	0.118092	0.546888	0.262102	10	610	0.0056759	0.0036318	Parental extreme longevity (95 years and older)	IVW PCA MR	ebi-a-GCST003395	ENSG00000139053	12	14973042
			159	Vita6b	BID	0.116441	0.546888	0.262102	5	250	0.204345	0.130165	90th percentile longevity	IVW PCA MR	GWAS_catalog_GCST008599	ENSG00000015475	22	17734138
			160	Vita6b	MICAL3	0.123456	0.546888	0.262102	11	181	0.0271681	0.0176367	Parental longevity (mother's age at death)	IVW PCA MR	ebi-a-GCST006699	ENSG00000243156	22	17787649
			161	Vita6b	USP18	0.117363	0.546888	0.262102	6	41	0.219019	0.139865	99th percentile longevity	IVW PCA MR	GWAS_catalog_GCST008598	ENSG00000184979	22	18150170
			162	Vita6b	TSEN2	0.126991	0.547345	0.261739	13	1531	0.00299006	0.00195931	Parental extreme longevity (95 years and older)	IVW PCA MR	ebi-a-GCST003395	ENSG00000154743	3	12484421
			163	Vita6b	DYRK4	0.126197	0.547345	0.261739	14	718	0.010378	0.00678625	Parental longevity (both parents in top 10%)	IVW PCA MR	ebi-a-GCST006698	ENSG00000010219	12	4562204
			164	Vita6b	MRPL51	0.126408	0.547345	0.261739	4	367	0.015602	0.0102079	Parental longevity (both parents in top 10%)	IVW PCA MR	ebi-a-GCST006698	ENSG00000111639	12	6491886
			165	Vita6b	PHB2	0.126065	0.547345	0.261739	4	5	0.867765	0.567239	99th percentile longevity	IVW PCA MR	GWAS_catalog_GCST008598	ENSG00000215021	12	6965327
			166	Vita6b	CLEC9A	0.125675	0.547345	0.261739	7	306	0.0638657	0.0417046	90th percentile longevity	IVW PCA MR	GWAS_catalog_GCST008599	ENSG00000197992	12	10030678
			167	Vita6b	APOLD1	0.126762	0.547345	0.261739	11	227	0.136928	0.0896714	99th percentile longevity	IVW PCA MR	GWAS_catalog_GCST008598	ENSG00000178878	12	12725917
			168	Vita6b	FAM234B	0.125708	0.547345	0.261739	8	190	0.232947	0.152128	99th percentile longevity	IVW PCA MR	GWAS_catalog_GCST008598	ENSG00000084444	12	13044381
			169	Vita6b	ATF7IP	0.125125	0.547345	0.261739	4	229	0.0367328	0.0239518	Parental longevity (mother's age at death)	IVW PCA MR	ebi-a-GCST006699	ENSG00000171681	12	14365676
			170	Vita6b	AMN1	0.126906	0.547345	0.261739	1	2	0.0302195	0.0197976	Parental longevity (both parents in top 10%)	IVW PCA MR	ebi-a-GCST006698	ENSG00000151743	12	31671142
			171	Vita6b	TNFRSF1A	0.128348	0.547439	0.261664	8	47	0.166143	0.109258	99th percentile longevity	IVW PCA MR	GWAS_catalog_GCST008598	ENSG00000067182	12	6328757
			172	Vita6b	DPPA3	0.128419	0.547439	0.261664	9	306	0.00921797	0.00606299	Parental longevity (father's age at death)	IVW PCA MR	ebi-a-GCST006700	ENSG00000187569	12	7711433
			173	Vita6b	IL17RE	0.129572	0.548492	0.26083	3	7	0.011166	0.00736648	Parental extreme longevity (95 years and older)	IVW PCA MR	ebi-a-GCST003395	ENSG00000163701	3	9902612
			174	Vita6b	ERC1	0.13114	0.553838	0.256617	12	708	0.0158598	0.0105058	Parental longevity (both parents in top 10%)	IVW PCA MR	ebi-a-GCST006698	ENSG00000082805	12	990509
			175	Vita6b	DEPP1	0.132425	0.556674	0.254399	8	209	0.0253688	0.0168607	Parental longevity (both parents in top 10%)	IVW PCA MR	ebi-a-GCST006698	ENSG00000165507	10	44970981
			176	Vita6b	FBXL14	0.133073	0.558109	0.253281	5	21	0.019123	0.0127309	Parental extreme longevity (95 years and older)	IVW PCA MR	ebi-a-GCST003395	ENSG00000171823	12	1565993
			177	Vita6b	CD27	0.137596	0.565325	0.247702	12	295	0.0238578	0.016068	Parental longevity (combined parental age at death)	IVW PCA MR	ebi-a-GCST006702	ENSG00000139193	12	6444955
			178	Vita6b	C2CD5	0.137553	0.565325	0.247702	4	709	0.011968	0.00805942	Parental longevity (mother's age at death)	IVW PCA MR	ebi-a-GCST006699	ENSG00000111731	12	22448583
			179	Vita6b	ALOX5	0.138518	0.565977	0.247201	13	666	0.0851036	0.0574507	90th percentile longevity	IVW PCA MR	GWAS_catalog_GCST008599	ENSG00000012779	10	45374176
			180	Vita6b	NECAP1	0.138768	0.565977	0.247201	10	180	0.0558268	0.0377108	90th percentile longevity	IVW PCA MR	GWAS_catalog_GCST008599	ENSG00000089818	12	8076939
			181	Vita6b	MGST1	0.139427	0.565977	0.247201	11	575	0.0103174	0.00698102	Parental longevity (both parents in top 10%)	IVW PCA MR	ebi-a-GCST006698	ENSG00000008394	12	16347142
			182	Vita6b	CFAP94	0.13948	0.565977	0.247201	6	209	0.217423	0.147133	90th percentile longevity	IVW PCA MR	GWAS_catalog_GCST008599	ENSG00000118307	12	25108289
			183	Vita6b	MGP	0.141299	0.567825	0.245786	4	655	0.022503	0.0152981	Parental longevity (combined parental age at death)	IVW PCA MR	ebi-a-GCST006702	ENSG00000111341	12	14880864
			184	Vita6b	KLRC4-KLRK1	0.141644	0.567825	0.245786	10	748	0.00944574	0.006427	Parental longevity (mother's age at death)	IVW PCA MR	ebi-a-GCST006699	ENSG00000255819
			185	Vita6b	TTLL3	0.14344	0.571244	0.243178	7	653	0.103214	0.0705451	99th percentile longevity	IVW PCA MR	GWAS_catalog_GCST008598	ENSG00000214021	3	9808086
			186	Vita6b	CLEC12B	0.14333	0.571244	0.243178	8	1176	0.0304714	0.0208209	90th percentile longevity	IVW PCA MR	GWAS_catalog_GCST008599	ENSG00000256660	12	10010627
			187	Vita6b	IRAG2	0.144977	0.576103	0.2395	5	311	0.141003	0.0967429	90th percentile longevity	IVW PCA MR	GWAS_catalog_GCST008599	ENSG00000118308	12	25004342
			188	Vita6b	EMC3	0.148241	0.576568	0.23915	6	16	0.0140825	0.00974048	Parental extreme longevity (95 years and older)	IVW PCA MR	ebi-a-GCST003395	ENSG00000125037	3	9962537
			189	Vita6b	MBD4	0.148057	0.576568	0.23915	7	50	0.606326	0.419188	99th percentile longevity	IVW PCA MR	GWAS_catalog_GCST008598	ENSG00000129071	3	129430947
			190	Vita6b	AKAP3	0.146493	0.576568	0.23915	10	256	0.206583	0.142272	99th percentile longevity	IVW PCA MR	GWAS_catalog_GCST008598	ENSG00000111254	12	4615508
			191	Vita6b	ING4	0.147152	0.576568	0.23915	5	10	0.0411297	0.0283719	Parental longevity (both parents in top 10%)	IVW PCA MR	ebi-a-GCST006698	ENSG00000111653	12	6650301
			192	Vita6b	ETFRF1	0.14786	0.576568	0.23915	6	639	0.0122043	0.00843345	Parental longevity (mother's age at death)	IVW PCA MR	ebi-a-GCST006699	ENSG00000205707	12	25195216
			193	Vita6b	CRACR2A	0.151691	0.584863	0.232946	7	399	0.00543093	0.00378836	Parental extreme longevity (95 years and older)	IVW PCA MR	ebi-a-GCST003395	ENSG00000130038	12	3606633
			194	Vita6b	TAMM41	0.153788	0.586592	0.231664	6	563	0.00409004	0.00286763	Parental longevity (mother's age at death)	IVW PCA MR	ebi-a-GCST006699	ENSG00000144559	3	11790442
			195	Vita6b	GAPDH	0.154579	0.586592	0.231664	6	511	0.00315654	0.00221738	Parental extreme longevity (95 years and older)	IVW PCA MR	ebi-a-GCST003395	ENSG00000111640	12	6534512
			196	Vita6b	M6PR	0.154267	0.586592	0.231664	8	1264	0.0104637	0.00734488	Parental longevity (father's age at death)	IVW PCA MR	ebi-a-GCST006700	ENSG00000003056	12	8940361
			197	Vita6b	SINHCAF	0.15596	0.586592	0.231664	4	36	0.043133	0.0304012	Parental longevity (mother's age at death)	IVW PCA MR	ebi-a-GCST006699	ENSG00000139146	12	31280584
			198	Vita6b	CSGALNACT2	0.156975	0.587764	0.230797	6	469	0.015074	0.0106506	Parental longevity (both parents in top 10%)	IVW PCA MR	ebi-a-GCST006698	ENSG00000169826	10	43138445
			199	Vita6b	IL17RE	0.158578	0.588911	0.22995	3	7	0.0320907	0.0227614	Parental longevity (father's age at death)	IVW PCA MR	ebi-a-GCST006700	ENSG00000163701	3	9902612
			200	Vita6b	RESF1	0.160873	0.593386	0.226662	20	2069	0.00950844	0.00678137	Parental longevity (combined parental age at death)	IVW PCA MR	ebi-a-GCST006702	ENSG00000174718	12	31959370
			201	Vita6b	PPARG	0.162833	0.597383	0.223747	7	1391	0.0108807	0.00779639	Parental longevity (both parents in top 10%)	IVW PCA MR	ebi-a-GCST006698	ENSG00000132170	3	12287368
			202	Vita6b	KLRK1	0.162762	0.597383	0.223747	6	173	0.113644	0.0814159	90th percentile longevity	IVW PCA MR	GWAS_catalog_GCST008599	ENSG00000213809	12	10372353
			203	Vita6b	RASSF4	0.16375	0.598328	0.22306	19	1536	0.00585629	0.00420538	Parental longevity (both parents in top 10%)	IVW PCA MR	ebi-a-GCST006698	ENSG00000107551	10	44959407
			204	Vita6b	CLEC12B	0.166055	0.603113	0.219602	8	1154	0.0457383	0.0330243	99th percentile longevity	IVW PCA MR	GWAS_catalog_GCST008598	ENSG00000256660	12	10010627
			205	Vita6b	TTLL3	0.168814	0.604597	0.218534	7	658	0.0607484	0.0441477	90th percentile longevity	IVW PCA MR	GWAS_catalog_GCST008599	ENSG00000214021	3	9808086
			206	Vita6b	FAM234B	0.168314	0.604597	0.218534	8	190	0.133826	0.0971418	90th percentile longevity	IVW PCA MR	GWAS_catalog_GCST008599	ENSG00000084444	12	13044381
			207	Vita6b	SYN2	0.170073	0.606783	0.216967	8	867	0.0174049	0.0126861	Parental longevity (mother's age at death)	IVW PCA MR	ebi-a-GCST006699	ENSG00000157152	3	12004388
			208	Vita6b	CLEC9A	0.170469	0.607005	0.216808	6	303	0.0906348	0.0661231	99th percentile longevity	IVW PCA MR	GWAS_catalog_GCST008598	ENSG00000197992	12	10030678
			209	Vita6b	IL17RC	0.171246	0.607379	0.21654	6	627	0.0169161	0.0123636	Parental longevity (mother's age at death)	IVW PCA MR	ebi-a-GCST006699	ENSG00000163702	3	9917074
			210	Vita6b	NECAP1	0.172878	0.610792	0.214107	10	356	0.00843467	0.00618825	Parental longevity (combined parental age at death)	IVW PCA MR	ebi-a-GCST006702	ENSG00000089818	12	8076939
			211	Vita6b	PTPN6	0.173974	0.612301	0.213035		1	0.0294371	0.0216521	Parental extreme longevity (95 years and older)	Wald ratio	ebi-a-GCST003395	ENSG00000111679	12	6946468
			212	Vita6b	TSPAN9	0.175145	0.61426	0.211647	13	221	0.0263498	0.0194341	Parental longevity (combined parental age at death)	IVW PCA MR	ebi-a-GCST006702	ENSG00000011105	12	3077355
			213	Vita6b	SLC6A12	0.175824	0.614432	0.211526	20	588	0.00972628	0.00718482	Parental longevity (mother's age at death)	IVW PCA MR	ebi-a-GCST006699	ENSG00000111181	12	190077
			214	Vita6b	COPS7A	0.176587	0.615513	0.210763	14	213	0.0108092	0.00799886	Parental longevity (father's age at death)	IVW PCA MR	ebi-a-GCST006700	ENSG00000111652	12	6724014
			215	Vita6b	ATN1	0.179139	0.622022	0.206195	17	104	0.0138588	0.0103162	Parental longevity (both parents in top 10%)	IVW PCA MR	ebi-a-GCST006698	ENSG00000111676	12	6924463
			216	Vita6b	EIF4A3	0.185045	0.630554	0.200278	15	680	0.00458634	0.00346039	Parental extreme longevity (95 years and older)	IVW PCA MR	ebi-a-GCST003395	ENSG00000141543	17	80134369
			217	Vita6b	LMCD1	0.188289	0.634341	0.197677	7	643	0.0113682	0.00864069	Parental longevity (both parents in top 10%)	IVW PCA MR	ebi-a-GCST006698	ENSG00000071282	3	8501807
			218	Vita6b	CPNE9	0.19711	0.634341	0.197677	7	50	0.00760284	0.00589446	Parental extreme longevity (95 years and older)	IVW PCA MR	ebi-a-GCST003395	ENSG00000144550	3	9703826
			219	Vita6b	ARPC4	0.198707	0.634341	0.197677	7	97	0.336456	0.261784	99th percentile longevity	IVW PCA MR	GWAS_catalog_GCST008598	ENSG00000241553	3	9792495
			220	Vita6b	IL17RE	0.189961	0.634341	0.197677	3	7	0.037038	0.0282582	Parental longevity (combined parental age at death)	IVW PCA MR	ebi-a-GCST006702	ENSG00000163701	3	9902612
			221	Vita6b	PPARG	0.194545	0.634341	0.197677	7	1391	0.0135291	0.010429	Parental longevity (father's age at death)	IVW PCA MR	ebi-a-GCST006700	ENSG00000132170	3	12287368
			222	Vita6b	PLXND1	0.189168	0.634341	0.197677	9	418	0.00693567	0.00528213	Parental extreme longevity (95 years and older)	IVW PCA MR	ebi-a-GCST003395	ENSG00000004399	3	129555214
			223	Vita6b	ERC1	0.194946	0.634341	0.197677	12	373	0.219801	0.169588	99th percentile longevity	IVW PCA MR	GWAS_catalog_GCST008598	ENSG00000082805	12	990509
			224	Vita6b	DCP1B	0.192743	0.634341	0.197677	1	68	0.485776	0.372955	99th percentile longevity	IVW PCA MR	GWAS_catalog_GCST008598	ENSG00000151065	12	1946053
			225	Vita6b	STYK1	0.189864	0.634341	0.197677	13	227	0.158336	0.120776	90th percentile longevity	IVW PCA MR	GWAS_catalog_GCST008599	ENSG00000060140	12	10618923
			226	Vita6b	H2AJ	0.194395	0.634341	0.197677	7	190	0.326561	0.251648	99th percentile longevity	IVW PCA MR	GWAS_catalog_GCST008598	ENSG00000246705	12	14774383
			227	Vita6b	AEBP2	0.193242	0.634341	0.197677	7	130	0.178102	0.136891	90th percentile longevity	IVW PCA MR	GWAS_catalog_GCST008599	ENSG00000139154	12	19404045
			228	Vita6b	RECQL	0.195615	0.634341	0.197677	14	411	0.125203	0.0967454	99th percentile longevity	IVW PCA MR	GWAS_catalog_GCST008598	ENSG00000004700	12	21468910
			229	Vita6b	ST8SIA1	0.19263	0.634341	0.197677	17	648	0.00684123	0.00525101	Parental longevity (both parents in top 10%)	IVW PCA MR	ebi-a-GCST006698	ENSG00000111728	12	22063773
			230	Vita6b	C2CD5	0.19802	0.634341	0.197677	4	709	0.0122586	0.00952336	Parental longevity (combined parental age at death)	IVW PCA MR	ebi-a-GCST006702	ENSG00000111731	12	22448583
			231	Vita6b	USP18	0.191492	0.634341	0.197677	7	72	0.00444961	0.00340658	Parental extreme longevity (95 years and older)	IVW PCA MR	ebi-a-GCST003395	ENSG00000184979	22	18150170
			232	Vita6b	USP18	0.199087	0.634341	0.197677	6	66	0.0162882	0.012684	Parental longevity (mother's age at death)	IVW PCA MR	ebi-a-GCST006699	ENSG00000184979	22	18150170
			233	Vita6b	ZFAND4	0.201133	0.636977	0.195877	7	960	0.00483271	0.00378049	Parental extreme longevity (95 years and older)	IVW PCA MR	ebi-a-GCST003395	ENSG00000172671	10	45615500
			234	Vita6b	BHLHE41	0.20164	0.636977	0.195877	7	87	0.0152373	0.0119331	Parental extreme longevity (95 years and older)	IVW PCA MR	ebi-a-GCST003395	ENSG00000123095	12	26120030
			235	Vita6b	PHC1	0.202883	0.639645	0.194061	15	425	0.00880746	0.0069166	Parental longevity (father's age at death)	IVW PCA MR	ebi-a-GCST006700	ENSG00000111752	12	8913896
			236	Vita6b	CFAP94	0.20379	0.641391	0.192877	6	393	0.0305717	0.0240566	Parental longevity (combined parental age at death)	IVW PCA MR	ebi-a-GCST006702	ENSG00000118307	12	25108289
			237	Vita6b	TNFRSF1A	0.205247	0.643744	0.191287	8	45	0.0872683	0.0688918	90th percentile longevity	IVW PCA MR	GWAS_catalog_GCST008599	ENSG00000067182	12	6328757
			238	Vita6b	BID	0.210244	0.649325	0.187538	5	249	0.249115	0.198831	99th percentile longevity	IVW PCA MR	GWAS_catalog_GCST008598	ENSG00000015475	22	17734138
			239	Vita6b	GOLT1B	0.210935	0.650353	0.186851	15	815	0.074458	0.0595188	90th percentile longevity	IVW PCA MR	GWAS_catalog_GCST008599	ENSG00000111711	12	21501781
			240	Vita6b	THUMPD3	0.221412	0.653243	0.184925	8	533	0.00546297	0.00446765	Parental longevity (both parents in top 10%)	IVW PCA MR	ebi-a-GCST006698	ENSG00000134077	3	9362971
			241	Vita6b	THUMPD3	0.220829	0.653243	0.184925	8	276	0.0848052	0.0692668	99th percentile longevity	IVW PCA MR	GWAS_catalog_GCST008598	ENSG00000134077	3	9362971
			242	Vita6b	IFT122	0.218353	0.653243	0.184925	7	289	0.0417356	0.033906	Parental longevity (combined parental age at death)	IVW PCA MR	ebi-a-GCST006702	ENSG00000163913	3	129440036
			243	Vita6b	CSGALNACT2	0.215999	0.653243	0.184925	6	469	0.0217479	0.0175778	Parental longevity (combined parental age at death)	IVW PCA MR	ebi-a-GCST006702	ENSG00000169826	10	43138445
			244	Vita6b	TPI1	0.225182	0.653243	0.184925	3	232	0.00500809	0.00412914	Parental extreme longevity (95 years and older)	IVW PCA MR	ebi-a-GCST003395	ENSG00000111669	12	6867119
			245	Vita6b	DPPA3	0.220319	0.653243	0.184925	9	304	0.0024136	0.0019692	Parental extreme longevity (95 years and older)	IVW PCA MR	ebi-a-GCST003395	ENSG00000187569	12	7711433
			246	Vita6b	CLEC4C	0.224014	0.653243	0.184925	6	1509	0.00442225	0.00363694	Parental longevity (combined parental age at death)	IVW PCA MR	ebi-a-GCST006702	ENSG00000198178	12	7729383
			247	Vita6b	CLEC4D	0.223796	0.653243	0.184925	6	663	0.00144191	0.0011853	Parental extreme longevity (95 years and older)	IVW PCA MR	ebi-a-GCST003395	ENSG00000166527	12	8509475
			248	Vita6b	CLEC1B	0.215262	0.653243	0.184925	5	817	0.0479342	0.0386808	90th percentile longevity	IVW PCA MR	GWAS_catalog_GCST008599	ENSG00000165682	12	9985642
			249	Vita6b	KLRC2	0.216521	0.653243	0.184925	6	762	0.00430274	0.00348165	Parental longevity (father's age at death)	IVW PCA MR	ebi-a-GCST006700	ENSG00000205809	12	10426854
			250	Vita6b	MAGOHB	0.223059	0.653243	0.184925	7	151	0.186683	0.153215	99th percentile longevity	IVW PCA MR	GWAS_catalog_GCST008598	ENSG00000111196	12	10604193
			251	Vita6b	C12orf60	0.220173	0.653243	0.184925	6	189	0.329313	0.268593	99th percentile longevity	IVW PCA MR	GWAS_catalog_GCST008598	ENSG00000182993	12	14803666
			252	Vita6b	C2CD5	0.214225	0.653243	0.184925	3	386	0.0677321	0.0545333	90th percentile longevity	IVW PCA MR	GWAS_catalog_GCST008599	ENSG00000111731	12	22448583
			253	Vita6b	BCAT1	0.214861	0.653243	0.184925	14	1700	0.00118818	0.000957968	Parental extreme longevity (95 years and older)	IVW PCA MR	ebi-a-GCST003395	ENSG00000060982	12	24810024
			254	Vita6b	TMTC1	0.220043	0.653243	0.184925	14	3065	0.0029985	0.00244494	Parental longevity (father's age at death)	IVW PCA MR	ebi-a-GCST006700	ENSG00000133687	12	29500840
			255	Vita6b	USP18	0.223551	0.653243	0.184925	6	66	0.014814	0.0121711	Parental longevity (father's age at death)	IVW PCA MR	ebi-a-GCST006700	ENSG00000184979	22	18150170
			256	Vita6b	PLEKHG6	0.226324	0.653425	0.184804	3	10	0.307799	0.254404	90th percentile longevity	IVW PCA MR	GWAS_catalog_GCST008599	ENSG00000008323	12	6310436
			257	Vita6b	CREBL2	0.228387	0.655214	0.183617	4	99	0.319845	0.265536	99th percentile longevity	IVW PCA MR	GWAS_catalog_GCST008598	ENSG00000111269	12	12611827
			258	Vita6b	CLEC1B	0.231051	0.661811	0.179266	6	1553	0.00199279	0.0016639	Parental extreme longevity (95 years and older)	IVW PCA MR	ebi-a-GCST003395	ENSG00000165682	12	9985642
			259	Vita6b	BCL2L14	0.23284	0.663572	0.178112	13	106	0.159292	0.133514	99th percentile longevity	IVW PCA MR	GWAS_catalog_GCST008598	ENSG00000121380	12	12049844
			260	Vita6b	GHRL	0.233685	0.664119	0.177754	10	362	0.0147208	0.0123609	Parental longevity (combined parental age at death)	IVW PCA MR	ebi-a-GCST006702	ENSG00000157017	3	10285666
			261	Vita6b	BHLHE40	0.234753	0.666112	0.176453	12	76	0.308565	0.259691	99th percentile longevity	IVW PCA MR	GWAS_catalog_GCST008598	ENSG00000134107	3	4979437
			262	Vita6b	ARL8B	0.23714	0.671835	0.172738	3	104	0.108012	0.0913676	90th percentile longevity	IVW PCA MR	GWAS_catalog_GCST008599	ENSG00000134108	3	5122249
			263	Vita6b	VGLL4	0.238474	0.673727	0.171516	11	643	0.011317	0.00960033	Parental longevity (both parents in top 10%)	IVW PCA MR	ebi-a-GCST006698	ENSG00000144560	3	11556069
			264	Vita6b	TULP3	0.238786	0.673727	0.171516	3	178	0.0135754	0.0115239	Parental extreme longevity (95 years and older)	IVW PCA MR	ebi-a-GCST003395	ENSG00000078246	12	2877223
			265	Vita6b	MGP	0.238921	0.673727	0.171516	4	655	0.0109107	0.0092645	Parental longevity (both parents in top 10%)	IVW PCA MR	ebi-a-GCST006698	ENSG00000111341	12	14880864
			266	Vita6b	ALOX5	0.244259	0.683474	0.165278	14	1177	0.00595865	0.00511733	Parental longevity (both parents in top 10%)	IVW PCA MR	ebi-a-GCST006698	ENSG00000012779	10	45374176
			267	Vita6b	THUMPD3	0.247579	0.685302	0.164118	8	524	0.00223512	0.00193308	Parental extreme longevity (95 years and older)	IVW PCA MR	ebi-a-GCST003395	ENSG00000134077	3	9362971
			268	Vita6b	TIGAR	0.246064	0.685302	0.164118	16	182	0.0129602	0.0111729	Parental longevity (combined parental age at death)	IVW PCA MR	ebi-a-GCST006702	ENSG00000078237	12	4307763
			269	Vita6b	ANO2	0.248062	0.685302	0.164118	7	162	0.0318517	0.0275755	Parental longevity (combined parental age at death)	IVW PCA MR	ebi-a-GCST006702	ENSG00000047617	12	5531869
			270	Vita6b	ACRBP	0.246446	0.685302	0.164118	11	84	0.0268711	0.0231842	Parental longevity (mother's age at death)	IVW PCA MR	ebi-a-GCST006699	ENSG00000111644	12	6638075
			271	Vita6b	C1R	0.247786	0.685302	0.164118	11	108	0.0224415	0.0194174	Parental longevity (father's age at death)	IVW PCA MR	ebi-a-GCST006700	ENSG00000159403	12	7080214
			272	Vita6b	STYK1	0.248473	0.685302	0.164118	13	227	0.220319	0.190907	99th percentile longevity	IVW PCA MR	GWAS_catalog_GCST008598	ENSG00000060140	12	10618923
			273	Vita6b	CDKN1B	0.248686	0.685302	0.164118	11	99	0.213567	0.18514	99th percentile longevity	IVW PCA MR	GWAS_catalog_GCST008598	ENSG00000111276	12	12685498
			274	Vita6b	FANCD2	0.25631	0.690914	0.160576	4	907	0.00964782	0.00849912	Parental longevity (mother's age at death)	IVW PCA MR	ebi-a-GCST006699	ENSG00000144554	3	10026370
			275	Vita6b	IRAK2	0.253773	0.690914	0.160576	16	327	0.0188254	0.0164957	Parental longevity (combined parental age at death)	IVW PCA MR	ebi-a-GCST006702	ENSG00000134070	3	10164919
			276	Vita6b	ZNF239	0.253668	0.690914	0.160576	10	2019	0.00717696	0.00628739	Parental longevity (mother's age at death)	IVW PCA MR	ebi-a-GCST006699	ENSG00000196793	10	43556344
			277	Vita6b	C1S	0.254769	0.690914	0.160576	5	24	0.0766156	0.0672751	Parental longevity (combined parental age at death)	IVW PCA MR	ebi-a-GCST006702	ENSG00000182326	12	6988259
			278	Vita6b	RASSF8	0.25719	0.690914	0.160576		1	0.0828572	0.0731272	Parental longevity (both parents in top 10%)	Wald ratio	ebi-a-GCST006698	ENSG00000123094	12	25959029
			279	Vita6b	IPO8	0.254921	0.690914	0.160576	5	3016	0.00445364	0.00391193	Parental longevity (combined parental age at death)	IVW PCA MR	ebi-a-GCST006702	ENSG00000133704	12	30628988
			280	Vita6b	RESF1	0.254663	0.690914	0.160576	20	2195	0.00208898	0.0018339	Parental extreme longevity (95 years and older)	IVW PCA MR	ebi-a-GCST003395	ENSG00000174718	12	31959370
			281	Vita6b	BICD1	0.256264	0.690914	0.160576	11	324	0.13347	0.117567	90th percentile longevity	IVW PCA MR	GWAS_catalog_GCST008599	ENSG00000151746	12	32106835
			282	Vita6b	ITFG2	0.263341	0.698143	0.156056	15	235	0.014583	0.0130377	Parental longevity (combined parental age at death)	IVW PCA MR	ebi-a-GCST006702	ENSG00000111203	12	2812622
			283	Vita6b	RECQL	0.26154	0.698143	0.156056	14	414	0.0695517	0.0619471	90th percentile longevity	IVW PCA MR	GWAS_catalog_GCST008599	ENSG00000004700	12	21468910
			284	Vita6b	GHRL	0.26789	0.704978	0.151824	12	219	0.08148	0.0735423	90th percentile longevity	IVW PCA MR	GWAS_catalog_GCST008599	ENSG00000157017	3	10285666
			285	Vita6b	IRAK2	0.270569	0.708109	0.1499	16	327	0.0146867	0.0133303	Parental longevity (father's age at death)	IVW PCA MR	ebi-a-GCST006700	ENSG00000134070	3	10164919
			286	Vita6b	IPO8	0.270008	0.708109	0.1499	5	3016	0.00364252	0.00330225	Parental longevity (mother's age at death)	IVW PCA MR	ebi-a-GCST006699	ENSG00000133704	12	30628988
			287	Vita6b	RECQL	0.27218	0.708276	0.149798	15	875	0.00936265	0.00852657	Parental longevity (father's age at death)	IVW PCA MR	ebi-a-GCST006700	ENSG00000004700	12	21468910
			288	Vita6b	ITPR2	0.273402	0.708276	0.149798	14	1626	0.00220277	0.00201118	Parental extreme longevity (95 years and older)	IVW PCA MR	ebi-a-GCST003395	ENSG00000123104	12	26335352
			289	Vita6b	OXTR	0.275221	0.710303	0.148556	6	384	0.023039	0.0211151	Parental longevity (both parents in top 10%)	IVW PCA MR	ebi-a-GCST006698	ENSG00000180914	3	8750381
			290	Vita6b	ZNF239	0.279816	0.710303	0.148556	10	1175	0.0765632	0.0708437	99th percentile longevity	IVW PCA MR	GWAS_catalog_GCST008598	ENSG00000196793	10	43556344
			291	Vita6b	CCND2	0.277509	0.710303	0.148556	17	56	0.0120064	0.0110564	Parental longevity (both parents in top 10%)	IVW PCA MR	ebi-a-GCST006698	ENSG00000118971	12	4269771
			292	Vita6b	ETV6	0.279018	0.710303	0.148556	8	51	0.112305	0.103744	90th percentile longevity	IVW PCA MR	GWAS_catalog_GCST008599	ENSG00000139083	12	11649674
			293	Vita6b	FAM234B	0.278012	0.710303	0.148556	10	336	0.0141817	0.0130732	Parental longevity (mother's age at death)	IVW PCA MR	ebi-a-GCST006699	ENSG00000084444	12	13044381
			294	Vita6b	ATF7IP	0.280054	0.710303	0.148556	4	229	0.0247674	0.0229286	Parental longevity (father's age at death)	IVW PCA MR	ebi-a-GCST006700	ENSG00000171681	12	14365676
			295	Vita6b	EPS8	0.280889	0.710527	0.14842	4	31	0.00899329	0.00834006	Parental extreme longevity (95 years and older)	IVW PCA MR	ebi-a-GCST003395	ENSG00000151491	12	15620134
			296	Vita6b	MRPS35	0.282785	0.713246	0.146761	6	254	0.0165696	0.0154267	Parental longevity (mother's age at death)	IVW PCA MR	ebi-a-GCST006699	ENSG00000061794	12	27710822
			297	Vita6b	CD69	0.283468	0.713977	0.146316	6	215	0.136695	0.127447	90th percentile longevity	IVW PCA MR	GWAS_catalog_GCST008599	ENSG00000110848	12	9752486
			298	Vita6b	ARL8B	0.285812	0.718885	0.14334	3	201	0.00414545	0.00388386	Parental extreme longevity (95 years and older)	IVW PCA MR	ebi-a-GCST003395	ENSG00000134108	3	5122249
			299	Vita6b	CCND2	0.288115	0.722676	0.141056	17	56	0.0193686	0.0182333	Parental longevity (combined parental age at death)	IVW PCA MR	ebi-a-GCST006702	ENSG00000118971	12	4269771
			300	Vita6b	LPAR5	0.28883	0.723468	0.14058	7	555	0.00994588	0.00937678	Parental longevity (combined parental age at death)	IVW PCA MR	ebi-a-GCST006702	ENSG00000184574	12	6618835
			301	Vita6b	THUMPD3	0.293323	0.725322	0.139469	8	533	0.0062734	0.00596978	Parental longevity (father's age at death)	IVW PCA MR	ebi-a-GCST006700	ENSG00000134077	3	9362971
			302	Vita6b	ARPC4	0.294138	0.725322	0.139469	8	98	0.170928	0.16293	90th percentile longevity	IVW PCA MR	GWAS_catalog_GCST008599	ENSG00000241553	3	9792495
			303	Vita6b	BRK1	0.295965	0.725322	0.139469	4	1487	0.00478162	0.00457517	Parental longevity (combined parental age at death)	IVW PCA MR	ebi-a-GCST006702	ENSG00000254999	3	10115675
			304	Vita6b	PPARG	0.300244	0.725322	0.139469	8	754	0.125073	0.120737	99th percentile longevity	IVW PCA MR	GWAS_catalog_GCST008598	ENSG00000132170	3	12287368
			305	Vita6b	RAF1	0.29174	0.725322	0.139469	6	316	0.130989	0.124241	90th percentile longevity	IVW PCA MR	GWAS_catalog_GCST008599	ENSG00000132155	3	12583601
			306	Vita6b	SLC6A12	0.292716	0.725322	0.139469	20	588	0.00722826	0.00686978	Parental longevity (father's age at death)	IVW PCA MR	ebi-a-GCST006700	ENSG00000111181	12	190077
			307	Vita6b	CCND2	0.300053	0.725322	0.139469	17	56	0.0153173	0.0147804	Parental longevity (father's age at death)	IVW PCA MR	ebi-a-GCST006700	ENSG00000118971	12	4269771
			308	Vita6b	DYRK4	0.297403	0.725322	0.139469	14	718	0.0116977	0.011226	Parental longevity (combined parental age at death)	IVW PCA MR	ebi-a-GCST006702	ENSG00000010219	12	4562204
			309	Vita6b	VAMP1	0.299224	0.725322	0.139469	3	790	0.00448579	0.00432116	Parental longevity (mother's age at death)	IVW PCA MR	ebi-a-GCST006699	ENSG00000139190	12	6462237
			310	Vita6b	CHD4	0.298451	0.725322	0.139469	7	246	0.0235538	0.0226531	Parental longevity (combined parental age at death)	IVW PCA MR	ebi-a-GCST006702	ENSG00000111642	12	6570082
			311	Vita6b	ENO2	0.294238	0.725322	0.139469	5	10	0.0228821	0.021816	Parental longevity (both parents in top 10%)	IVW PCA MR	ebi-a-GCST006698	ENSG00000111674	12	6913745
			312	Vita6b	PHB2	0.295402	0.725322	0.139469	4	5	0.36991	0.353526	90th percentile longevity	IVW PCA MR	GWAS_catalog_GCST008599	ENSG00000215021	12	6965327
			313	Vita6b	CLEC6A	0.299906	0.725322	0.139469	3	278	0.00926194	0.00893462	Parental longevity (father's age at death)	IVW PCA MR	ebi-a-GCST006700	ENSG00000205846	12	8455962
			314	Vita6b	KLRC4	0.300022	0.725322	0.139469	10	510	0.00201538	0.00194462	Parental extreme longevity (95 years and older)	IVW PCA MR	ebi-a-GCST003395	ENSG00000183542	12	10407382
			315	Vita6b	CDKN1B	0.295348	0.725322	0.139469	11	100	0.122199	0.116774	90th percentile longevity	IVW PCA MR	GWAS_catalog_GCST008599	ENSG00000111276	12	12685498
			316	Vita6b	TMEM121B	0.300522	0.725322	0.139469	14	615	0.00126482	0.00122168	Parental extreme longevity (95 years and older)	IVW PCA MR	ebi-a-GCST003395	ENSG00000183307	22	17116297
			317	Vita6b	TMEM121B	0.298696	0.725322	0.139469	11	354	0.0302121	0.0290715	90th percentile longevity	IVW PCA MR	GWAS_catalog_GCST008599	ENSG00000183307	22	17116297
			318	Vita6b	PRRT3	0.303874	0.72726	0.13831	10	866	0.00403161	0.00392118	Parental extreme longevity (95 years and older)	IVW PCA MR	ebi-a-GCST003395	ENSG00000163704	3	9945542
			319	Vita6b	MRPL51	0.30396	0.72726	0.13831	4	367	0.0140014	0.0136203	Parental longevity (father's age at death)	IVW PCA MR	ebi-a-GCST006700	ENSG00000111639	12	6491886
			320	Vita6b	PIANP	0.305726	0.729564	0.136936	7	13	0.0167388	0.0163428	Parental longevity (both parents in top 10%)	IVW PCA MR	ebi-a-GCST006698	ENSG00000139200	12	6693791
			321	Vita6b	KCNA6	0.30613	0.729569	0.136933	13	239	0.0179246	0.0175152	Parental longevity (father's age at death)	IVW PCA MR	ebi-a-GCST006700	ENSG00000151079	12	4809176
			322	Vita6b	EFCAB12	0.31429	0.730574	0.136336	9	676	0.0089798	0.00892393	Parental longevity (both parents in top 10%)	IVW PCA MR	ebi-a-GCST006698	ENSG00000172771	3	129401321
			323	Vita6b	CSGALNACT2	0.312164	0.730574	0.136336	4	258	0.105728	0.10461	90th percentile longevity	IVW PCA MR	GWAS_catalog_GCST008599	ENSG00000169826	10	43138445
			324	Vita6b	ITFG2	0.310947	0.730574	0.136336	12	128	0.140828	0.138989	99th percentile longevity	IVW PCA MR	GWAS_catalog_GCST008598	ENSG00000111203	12	2812622
			325	Vita6b	TSPAN9	0.315268	0.730574	0.136336	13	221	0.016503	0.0164335	Parental longevity (mother's age at death)	IVW PCA MR	ebi-a-GCST006699	ENSG00000011105	12	3077355
			326	Vita6b	PHB2	0.315015	0.730574	0.136336	6	10	0.0378279	0.0376489	Parental longevity (combined parental age at death)	IVW PCA MR	ebi-a-GCST006702	ENSG00000215021	12	6965327
			327	Vita6b	C3AR1	0.314642	0.730574	0.136336	9	835	0.00334906	0.00333064	Parental longevity (combined parental age at death)	IVW PCA MR	ebi-a-GCST006702	ENSG00000171860	12	8056844
			328	Vita6b	PHC1	0.311227	0.730574	0.136336	15	425	0.00866901	0.00856072	Parental longevity (combined parental age at death)	IVW PCA MR	ebi-a-GCST006702	ENSG00000111752	12	8913896
			329	Vita6b	EPS8	0.311299	0.730574	0.136336	4	31	0.0261282	0.0258056	Parental longevity (father's age at death)	IVW PCA MR	ebi-a-GCST006700	ENSG00000151491	12	15620134
			330	Vita6b	AEBP2	0.307642	0.730574	0.136336	7	129	0.217033	0.21274	99th percentile longevity	IVW PCA MR	GWAS_catalog_GCST008598	ENSG00000139154	12	19404045
			331	Vita6b	ST8SIA1	0.31378	0.730574	0.136336	14	335	0.0703963	0.0698845	90th percentile longevity	IVW PCA MR	GWAS_catalog_GCST008599	ENSG00000111728	12	22063773
			332	Vita6b	FAR2	0.315402	0.730574	0.136336	7	26	0.01134	0.0112954	Parental extreme longevity (95 years and older)	IVW PCA MR	ebi-a-GCST003395	ENSG00000064763	12	29149103
			333	Vita6b	ATP2B2	0.31703	0.731027	0.136067	11	60	0.237339	0.237201	90th percentile longevity	IVW PCA MR	GWAS_catalog_GCST008599	ENSG00000157087	3	10324023
			334	Vita6b	WASHC2C	0.318931	0.732212	0.135363	13	1083	0.00475901	0.00477498	Parental longevity (father's age at death)	IVW PCA MR	ebi-a-GCST006700	ENSG00000172661	10	45727200
			335	Vita6b	WASHC2C	0.322831	0.732409	0.135246	13	1083	0.00353755	0.00357813	Parental longevity (both parents in top 10%)	IVW PCA MR	ebi-a-GCST006698	ENSG00000172661	10	45727200
			336	Vita6b	WASHC2A	0.325283	0.732409	0.135246	11	343	0.0356484	0.0362407	99th percentile longevity	IVW PCA MR	GWAS_catalog_GCST008598	ENSG00000099290	10	50067888
			337	Vita6b	P3H3	0.326888	0.732409	0.135246	10	33	0.112223	0.114467	90th percentile longevity	IVW PCA MR	GWAS_catalog_GCST008599	ENSG00000110811	12	6828407
			338	Vita6b	ATN1	0.327487	0.732409	0.135246	17	104	0.0134797	0.0137662	Parental longevity (father's age at death)	IVW PCA MR	ebi-a-GCST006700	ENSG00000111676	12	6924463
			339	Vita6b	C1R	0.322576	0.732409	0.135246	11	108	0.0237567	0.0240166	Parental longevity (combined parental age at death)	IVW PCA MR	ebi-a-GCST006702	ENSG00000159403	12	7080214
			340	Vita6b	DPPA3	0.322352	0.732409	0.135246	9	306	0.0074024	0.00747991	Parental longevity (combined parental age at death)	IVW PCA MR	ebi-a-GCST006702	ENSG00000187569	12	7711433
			341	Vita6b	CLEC2D	0.323752	0.732409	0.135246	10	1339	0.0091322	0.00925456	Parental longevity (combined parental age at death)	IVW PCA MR	ebi-a-GCST006702	ENSG00000069493	12	9664969
			342	Vita6b	GABARAPL1	0.326637	0.732409	0.135246	20	1164	0.0114155	0.0116377	Parental longevity (combined parental age at death)	IVW PCA MR	ebi-a-GCST006702	ENSG00000139112	12	10212458
			343	Vita6b	PLBD1	0.32002	0.732409	0.135246	15	318	0.112033	0.112662	99th percentile longevity	IVW PCA MR	GWAS_catalog_GCST008598	ENSG00000121316	12	14503661
			344	Vita6b	BHLHE41	0.324797	0.732409	0.135246	7	88	0.00981162	0.00996459	Parental longevity (both parents in top 10%)	IVW PCA MR	ebi-a-GCST006698	ENSG00000123095	12	26120030
			345	Vita6b	BRPF1	0.328336	0.733406	0.134656	11	34	0.149622	0.15307	90th percentile longevity	IVW PCA MR	GWAS_catalog_GCST008599	ENSG00000156983	3	9731729
			346	Vita6b	ZNF22	0.334314	0.738155	0.131853	10	170	0.0194887	0.0201859	Parental longevity (father's age at death)	IVW PCA MR	ebi-a-GCST006700	ENSG00000165512	10	45000923
			347	Vita6b	TPI1	0.333996	0.738155	0.131853	3	122	0.0921086	0.095341	90th percentile longevity	IVW PCA MR	GWAS_catalog_GCST008599	ENSG00000111669	12	6867119
			348	Vita6b	TADA3	0.340237	0.741839	0.129691	7	618	0.0452068	0.0474016	90th percentile longevity	IVW PCA MR	GWAS_catalog_GCST008599	ENSG00000171148	3	9779967
			349	Vita6b	ZNF32	0.339973	0.741839	0.129691	5	641	0.0128792	0.0134971	Parental longevity (mother's age at death)	IVW PCA MR	ebi-a-GCST006699	ENSG00000169740	10	43643860
			350	Vita6b	GAPDH	0.344247	0.74779	0.12622	5	296	0.0884062	0.0934718	99th percentile longevity	IVW PCA MR	GWAS_catalog_GCST008598	ENSG00000111640	12	6534512
			351	Vita6b	GHRL	0.349079	0.74844	0.125843	10	362	0.00936922	0.0100058	Parental longevity (father's age at death)	IVW PCA MR	ebi-a-GCST006700	ENSG00000157017	3	10285666
			352	Vita6b	ZNF239	0.349068	0.74844	0.125843	10	2019	0.00696883	0.00744216	Parental longevity (combined parental age at death)	IVW PCA MR	ebi-a-GCST006702	ENSG00000196793	10	43556344
			353	Vita6b	DCP1B	0.348063	0.74844	0.125843	1	140	0.0306062	0.0326169	Parental longevity (father's age at death)	IVW PCA MR	ebi-a-GCST006700	ENSG00000151065	12	1946053
			354	Vita6b	NDUFA9	0.346492	0.74844	0.125843	9	192	0.0137033	0.014556	Parental longevity (mother's age at death)	IVW PCA MR	ebi-a-GCST006699	ENSG00000139180	12	4649095
			355	Vita6b	IFFO1	0.348205	0.74844	0.125843	7	261	0.0960169	0.102355	99th percentile longevity	IVW PCA MR	GWAS_catalog_GCST008598	ENSG00000010295	12	6538961
			356	Vita6b	BMS1	0.357813	0.752372	0.123567	11	558	0.00532082	0.00578639	Parental extreme longevity (95 years and older)	IVW PCA MR	ebi-a-GCST003395	ENSG00000165733	10	42782795
			357	Vita6b	TAPBPL	0.352322	0.752372	0.123567	4	1085	0.000987489	0.00106171	Parental extreme longevity (95 years and older)	IVW PCA MR	ebi-a-GCST003395	ENSG00000139192	12	6451690
			358	Vita6b	LPAR5	0.358108	0.752372	0.123567	7	580	0.00226422	0.00246385	Parental extreme longevity (95 years and older)	IVW PCA MR	ebi-a-GCST003395	ENSG00000184574	12	6618835
			359	Vita6b	ZNF384	0.358499	0.752372	0.123567	19	552	0.00750891	0.0081776	Parental longevity (father's age at death)	IVW PCA MR	ebi-a-GCST006700	ENSG00000126746	12	6666477
			360	Vita6b	LRRC23	0.351568	0.752372	0.123567	3	456	0.00385078	0.00413373	Parental longevity (both parents in top 10%)	IVW PCA MR	ebi-a-GCST006698	ENSG00000010626	12	6873569
			361	Vita6b	KLRB1	0.358786	0.752372	0.123567	9	842	0.0103474	0.0112756	Parental longevity (mother's age at death)	IVW PCA MR	ebi-a-GCST006699	ENSG00000111796	12	9594551
			362	Vita6b	OLR1	0.358645	0.752372	0.123567	7	27	0.0271367	0.0295623	Parental longevity (father's age at death)	IVW PCA MR	ebi-a-GCST006700	ENSG00000173391	12	10158301
			363	Vita6b	KLRC2	0.357687	0.752372	0.123567	6	762	0.00334626	0.0036381	Parental longevity (mother's age at death)	IVW PCA MR	ebi-a-GCST006699	ENSG00000205809	12	10426854
			364	Vita6b	C12orf60	0.358409	0.752372	0.123567	6	378	0.013684	0.0148998	Parental longevity (father's age at death)	IVW PCA MR	ebi-a-GCST006700	ENSG00000182993	12	14803666
			365	Vita6b	MGST1	0.353079	0.752372	0.123567	11	307	0.0678399	0.0730535	90th percentile longevity	IVW PCA MR	GWAS_catalog_GCST008599	ENSG00000008394	12	16347142
			366	Vita6b	ING4	0.359948	0.75307	0.123165	5	10	0.0430852	0.0470637	Parental longevity (combined parental age at death)	IVW PCA MR	ebi-a-GCST006702	ENSG00000111653	12	6650301
			367	Vita6b	PRRT3	0.370438	0.767359	0.115001	10	484	0.0915269	0.10219	90th percentile longevity	IVW PCA MR	GWAS_catalog_GCST008599	ENSG00000163704	3	9945542
			368	Vita6b	CLEC2D	0.369414	0.767359	0.115001	10	1339	0.00673669	0.00750546	Parental longevity (father's age at death)	IVW PCA MR	ebi-a-GCST006700	ENSG00000069493	12	9664969
			369	Vita6b	IPO8	0.371811	0.76788	0.114707	5	3016	0.00282834	0.00316693	Parental longevity (father's age at death)	IVW PCA MR	ebi-a-GCST006700	ENSG00000133704	12	30628988
			370	Vita6b	LPAR5	0.374624	0.770462	0.113249	6	326	0.0539837	0.0608031	90th percentile longevity	IVW PCA MR	GWAS_catalog_GCST008599	ENSG00000184574	12	6618835
			371	Vita6b	DPPA3	0.37514	0.770481	0.113238	9	306	0.00561054	0.0063261	Parental longevity (mother's age at death)	IVW PCA MR	ebi-a-GCST006699	ENSG00000187569	12	7711433
			372	Vita6b	ING4	0.378733	0.772414	0.11215	5	10	0.0336256	0.0382008	Parental longevity (father's age at death)	IVW PCA MR	ebi-a-GCST006700	ENSG00000111653	12	6650301
			373	Vita6b	OXTR	0.385713	0.776761	0.109713	6	384	0.0302157	0.0348341	Parental longevity (combined parental age at death)	IVW PCA MR	ebi-a-GCST006702	ENSG00000180914	3	8750381
			374	Vita6b	IL17RE	0.385515	0.776761	0.109713	3	7	0.0148317	0.0170915	Parental longevity (both parents in top 10%)	IVW PCA MR	ebi-a-GCST006698	ENSG00000163701	3	9902612
			375	Vita6b	TAMM41	0.385814	0.776761	0.109713	6	563	0.0023819	0.00274654	Parental longevity (father's age at death)	IVW PCA MR	ebi-a-GCST006700	ENSG00000144559	3	11790442
			376	Vita6b	B4GALNT3	0.383249	0.776761	0.109713	4	91	0.038705	0.0443902	90th percentile longevity	IVW PCA MR	GWAS_catalog_GCST008599	ENSG00000139044	12	459939
			377	Vita6b	WNT5B	0.381598	0.776761	0.109713	6	156	0.00247261	0.00282598	Parental extreme longevity (95 years and older)	IVW PCA MR	ebi-a-GCST003395	ENSG00000111186	12	1529891
			378	Vita6b	ZNF384	0.384879	0.776761	0.109713	19	552	0.00875824	0.0100792	Parental longevity (combined parental age at death)	IVW PCA MR	ebi-a-GCST006702	ENSG00000126746	12	6666477
			379	Vita6b	CD69	0.386569	0.77742	0.109345	6	398	0.0154449	0.0178377	Parental longevity (mother's age at death)	IVW PCA MR	ebi-a-GCST006699	ENSG00000110848	12	9752486
			380	Vita6b	OXTR	0.390202	0.77853	0.108725	6	384	0.0252573	0.0293946	Parental longevity (mother's age at death)	IVW PCA MR	ebi-a-GCST006699	ENSG00000180914	3	8750381
			381	Vita6b	TAMM41	0.388429	0.77853	0.108725	6	563	0.00177026	0.00205254	Parental longevity (both parents in top 10%)	IVW PCA MR	ebi-a-GCST006698	ENSG00000144559	3	11790442
			382	Vita6b	ZNF32	0.391408	0.77853	0.108725	5	401	0.131136	0.153006	99th percentile longevity	IVW PCA MR	GWAS_catalog_GCST008598	ENSG00000169740	10	43643860
			383	Vita6b	NINJ2	0.388902	0.77853	0.108725	7	359	0.04845	0.0562319	99th percentile longevity	IVW PCA MR	GWAS_catalog_GCST008598	ENSG00000171840	12	564296
			384	Vita6b	CLEC1A	0.391058	0.77853	0.108725	9	272	0.0704828	0.0821764	99th percentile longevity	IVW PCA MR	GWAS_catalog_GCST008598	ENSG00000150048	12	10069554
			385	Vita6b	C12orf60	0.387664	0.77853	0.108725	6	403	0.00469165	0.00543101	Parental extreme longevity (95 years and older)	IVW PCA MR	ebi-a-GCST003395	ENSG00000182993	12	14803666
			386	Vita6b	MARCHF8	0.393931	0.781351	0.107154	5	492	0.225677	0.264721	99th percentile longevity	IVW PCA MR	GWAS_catalog_GCST008598	ENSG00000165406	10	45454585
			387	Vita6b	BHLHE40	0.395956	0.782683	0.106414	14	121	0.0154416	0.0181909	Parental longevity (mother's age at death)	IVW PCA MR	ebi-a-GCST006699	ENSG00000134107	3	4979437
			388	Vita6b	GAPDH	0.396037	0.782683	0.106414	5	499	0.00646342	0.00761549	Parental longevity (mother's age at death)	IVW PCA MR	ebi-a-GCST006699	ENSG00000111640	12	6534512
			389	Vita6b	NCAPD2	0.39761	0.783994	0.105687	5	696	0.00461861	0.00546001	Parental longevity (mother's age at death)	IVW PCA MR	ebi-a-GCST006699	ENSG00000010292	12	6493356
			390	Vita6b	GPR162	0.397243	0.783994	0.105687	13	450	0.0473829	0.0559714	99th percentile longevity	IVW PCA MR	GWAS_catalog_GCST008598	ENSG00000250510	12	6821624
			391	Vita6b	WASHC2A	0.401706	0.785493	0.104858	11	346	0.0193102	0.0230273	90th percentile longevity	IVW PCA MR	GWAS_catalog_GCST008599	ENSG00000099290	10	50067888
			392	Vita6b	ANO2	0.404666	0.785493	0.104858	7	162	0.0186012	0.0223218	Parental longevity (father's age at death)	IVW PCA MR	ebi-a-GCST006700	ENSG00000047617	12	5531869
			393	Vita6b	SCNN1A	0.41073	0.785493	0.104858	7	33	0.22428	0.272644	99th percentile longevity	IVW PCA MR	GWAS_catalog_GCST008598	ENSG00000111319	12	6346843
			394	Vita6b	CHD4	0.409936	0.785493	0.104858	7	253	0.00488035	0.00592272	Parental extreme longevity (95 years and older)	IVW PCA MR	ebi-a-GCST003395	ENSG00000111642	12	6570082
			395	Vita6b	LPAR5	0.410913	0.785493	0.104858	6	319	0.0831735	0.101149	99th percentile longevity	IVW PCA MR	GWAS_catalog_GCST008598	ENSG00000184574	12	6618835
			396	Vita6b	ZNF384	0.409442	0.785493	0.104858	17	292	0.0574305	0.0696233	90th percentile longevity	IVW PCA MR	GWAS_catalog_GCST008599	ENSG00000126746	12	6666477
			397	Vita6b	PIANP	0.403756	0.785493	0.104858	7	13	0.0190339	0.0227969	Parental longevity (mother's age at death)	IVW PCA MR	ebi-a-GCST006699	ENSG00000139200	12	6693791
			398	Vita6b	PIANP	0.404659	0.785493	0.104858	4	6	0.203226	0.243873	90th percentile longevity	IVW PCA MR	GWAS_catalog_GCST008599	ENSG00000139200	12	6693791
			399	Vita6b	PEX5	0.409108	0.785493	0.104858	6	357	0.0399922	0.0484481	99th percentile longevity	IVW PCA MR	GWAS_catalog_GCST008598	ENSG00000139197	12	7188685
			400	Vita6b	KLRD1	0.40001	0.785493	0.104858	6	416	0.00597225	0.00709628	Parental longevity (mother's age at death)	IVW PCA MR	ebi-a-GCST006699	ENSG00000134539	12	10226058
			401	Vita6b	KLRC1	0.403865	0.785493	0.104858	8	744	0.0286965	0.0343778	90th percentile longevity	IVW PCA MR	GWAS_catalog_GCST008599	ENSG00000134545	12	10442264
			402	Vita6b	EMP1	0.408332	0.785493	0.104858	13	103	0.151935	0.183755	99th percentile longevity	IVW PCA MR	GWAS_catalog_GCST008598	ENSG00000134531	12	13196723
			403	Vita6b	EPS8	0.406344	0.785493	0.104858	4	31	0.0160295	0.0193047	Parental longevity (both parents in top 10%)	IVW PCA MR	ebi-a-GCST006698	ENSG00000151491	12	15620134
			404	Vita6b	IRAG2	0.405318	0.785493	0.104858	5	310	0.125865	0.15125	99th percentile longevity	IVW PCA MR	GWAS_catalog_GCST008598	ENSG00000118308	12	25004342
			405	Vita6b	INTS13	0.409138	0.785493	0.104858	8	139	0.0227895	0.0276098	Parental longevity (combined parental age at death)	IVW PCA MR	ebi-a-GCST006702	ENSG00000064102	12	26905181
			406	Vita6b	FOXM1	0.414224	0.790159	0.102286	6	59	0.0337279	0.0413087	Parental longevity (both parents in top 10%)	IVW PCA MR	ebi-a-GCST006698	ENSG00000111206	12	2857680
			407	Vita6b	LMCD1	0.416375	0.790651	0.102015	7	643	0.0093838	0.0115461	Parental longevity (father's age at death)	IVW PCA MR	ebi-a-GCST006700	ENSG00000071282	3	8501807
			408	Vita6b	TATDN2	0.417792	0.790651	0.102015	12	607	0.061458	0.0758501	99th percentile longevity	IVW PCA MR	GWAS_catalog_GCST008598	ENSG00000157014	3	10248023
			409	Vita6b	ALOX5	0.41786	0.790651	0.102015	14	1177	0.00684315	0.00844689	Parental longevity (combined parental age at death)	IVW PCA MR	ebi-a-GCST006702	ENSG00000012779	10	45374176
			410	Vita6b	SSPN	0.419061	0.790651	0.102015	6	40	0.239481	0.296368	99th percentile longevity	IVW PCA MR	GWAS_catalog_GCST008598	ENSG00000123096	12	26121991
			411	Vita6b	KLRC4-KLRK1	0.41979	0.790808	0.101929	10	748	0.00496797	0.00615773	Parental longevity (father's age at death)	IVW PCA MR	ebi-a-GCST006700	ENSG00000255819
			412	Vita6b	OR13A1	0.422252	0.791341	0.101636	6	1167	0.00385223	0.00480017	Parental longevity (both parents in top 10%)	IVW PCA MR	ebi-a-GCST006698	ENSG00000256574	10	45302298
			413	Vita6b	C12orf4	0.420831	0.791341	0.101636	14	436	0.0114006	0.0141625	Parental longevity (combined parental age at death)	IVW PCA MR	ebi-a-GCST006702	ENSG00000047621	12	4487735
			414	Vita6b	GPR19	0.421551	0.791341	0.101636	7	259	0.00454218	0.00565136	Parental longevity (mother's age at death)	IVW PCA MR	ebi-a-GCST006699	ENSG00000183150	12	12660890
			415	Vita6b	CSGALNACT2	0.428431	0.794485	0.099914	6	469	0.0112615	0.0142212	Parental longevity (father's age at death)	IVW PCA MR	ebi-a-GCST006700	ENSG00000169826	10	43138445
			416	Vita6b	DCP1B	0.430055	0.794485	0.099914	1	140	0.0318266	0.0403328	Parental longevity (combined parental age at death)	IVW PCA MR	ebi-a-GCST006702	ENSG00000151065	12	1946053
			417	Vita6b	CLEC2D	0.428774	0.794485	0.099914	10	1339	0.00441865	0.0055841	Parental longevity (both parents in top 10%)	IVW PCA MR	ebi-a-GCST006698	ENSG00000069493	12	9664969
			418	Vita6b	BORCS5	0.428923	0.794485	0.099914	16	220	0.0862598	0.109046	99th percentile longevity	IVW PCA MR	GWAS_catalog_GCST008598	ENSG00000165714	12	12357078
			419	Vita6b	GOLT1B	0.427589	0.794485	0.099914	16	1655	0.007513	0.00947027	Parental longevity (combined parental age at death)	IVW PCA MR	ebi-a-GCST006702	ENSG00000111711	12	21501781
			420	Vita6b	CRACR2A	0.43252	0.794504	0.0999036	7	396	0.00920281	0.011725	Parental longevity (father's age at death)	IVW PCA MR	ebi-a-GCST006700	ENSG00000130038	12	3606633
			421	Vita6b	PHB2	0.43269	0.794504	0.0999036	6	10	0.0178636	0.0227679	Parental longevity (both parents in top 10%)	IVW PCA MR	ebi-a-GCST006698	ENSG00000215021	12	6965327
			422	Vita6b	KLRC4-KLRK1	0.432284	0.794504	0.0999036	10	785	0.00153105	0.00194966	Parental extreme longevity (95 years and older)	IVW PCA MR	ebi-a-GCST003395	ENSG00000255819
			423	Vita6b	FAR2	0.433657	0.795476	0.099373	4	9	0.396876	0.506899	99th percentile longevity	IVW PCA MR	GWAS_catalog_GCST008598	ENSG00000064763	12	29149103
			424	Vita6b	GPRC5D	0.436653	0.798552	0.0976967	6	24	0.0305848	0.0393194	Parental longevity (mother's age at death)	IVW PCA MR	ebi-a-GCST006699	ENSG00000111291	12	12940775
			425	Vita6b	M6PR	0.437514	0.799207	0.0973408	8	1264	0.00704717	0.00907674	Parental longevity (combined parental age at death)	IVW PCA MR	ebi-a-GCST006702	ENSG00000003056	12	8940361
			426	Vita6b	PEX5	0.439264	0.799352	0.0972617	6	643	0.00396349	0.00512451	Parental longevity (mother's age at death)	IVW PCA MR	ebi-a-GCST006699	ENSG00000139197	12	7188685
			427	Vita6b	SEC13	0.442854	0.802278	0.0956752	14	1261	0.00563274	0.0073402	Parental longevity (mother's age at death)	IVW PCA MR	ebi-a-GCST006699	ENSG00000157020	3	10293131
			428	Vita6b	SLC6A12	0.442583	0.802278	0.0956752	20	588	0.00653118	0.00850592	Parental longevity (combined parental age at death)	IVW PCA MR	ebi-a-GCST006702	ENSG00000111181	12	190077
			429	Vita6b	CLEC4E	0.442623	0.802278	0.0956752	11	623	0.00320516	0.00417463	Parental longevity (mother's age at death)	IVW PCA MR	ebi-a-GCST006699	ENSG00000166523	12	8533305
			430	Vita6b	ETFRF1	0.445418	0.804859	0.0942803	7	334	0.0487508	0.0638871	90th percentile longevity	IVW PCA MR	GWAS_catalog_GCST008599	ENSG00000205707	12	25195216
			431	Vita6b	CHD4	0.446216	0.805495	0.0939369	6	147	0.112872	0.148177	90th percentile longevity	IVW PCA MR	GWAS_catalog_GCST008599	ENSG00000111642	12	6570082
			432	Vita6b	FBXL14	0.450981	0.806442	0.0934271	5	21	0.0305132	0.0404802	Parental longevity (mother's age at death)	IVW PCA MR	ebi-a-GCST006699	ENSG00000171823	12	1565993
			433	Vita6b	GNB3	0.452331	0.806442	0.0934271	12	170	0.00358833	0.00477466	Parental extreme longevity (95 years and older)	IVW PCA MR	ebi-a-GCST003395	ENSG00000111664	12	6839954
			434	Vita6b	LRRC23	0.454175	0.806442	0.0934271	3	457	0.00414893	0.0055432	Parental longevity (father's age at death)	IVW PCA MR	ebi-a-GCST006700	ENSG00000010626	12	6873569
			435	Vita6b	ENO2	0.450732	0.806442	0.0934271	3	4	0.210887	0.279618	90th percentile longevity	IVW PCA MR	GWAS_catalog_GCST008599	ENSG00000111674	12	6913745
			436	Vita6b	CLEC4C	0.452991	0.806442	0.0934271	6	1641	0.000721828	0.000961875	Parental extreme longevity (95 years and older)	IVW PCA MR	ebi-a-GCST003395	ENSG00000198178	12	7729383
			437	Vita6b	CLEC4C	0.450493	0.806442	0.0934271	6	1509	0.00232176	0.00307684	Parental longevity (mother's age at death)	IVW PCA MR	ebi-a-GCST006699	ENSG00000198178	12	7729383
			438	Vita6b	PYROXD1	0.454477	0.806442	0.0934271	8	311	0.0890151	0.119009	99th percentile longevity	IVW PCA MR	GWAS_catalog_GCST008598	ENSG00000121350	12	21437615
			439	Vita6b	CRACR2A	0.456864	0.807067	0.0930906	7	396	0.010782	0.0144916	Parental longevity (combined parental age at death)	IVW PCA MR	ebi-a-GCST006702	ENSG00000130038	12	3606633
			440	Vita6b	SCNN1A	0.456635	0.807067	0.0930906	8	64	0.0160528	0.0215648	Parental longevity (father's age at death)	IVW PCA MR	ebi-a-GCST006700	ENSG00000111319	12	6346843
			441	Vita6b	SCNN1A	0.456342	0.807067	0.0930906	7	33	0.130245	0.174853	90th percentile longevity	IVW PCA MR	GWAS_catalog_GCST008599	ENSG00000111319	12	6346843
			442	Vita6b	RHNO1	0.457914	0.807904	0.0926402	4	518	0.00383065	0.00516061	Parental longevity (mother's age at death)	IVW PCA MR	ebi-a-GCST006699	ENSG00000171792	12	2876258
			443	Vita6b	ATN1	0.458778	0.807924	0.0926296	12	51	0.131957	0.178113	99th percentile longevity	IVW PCA MR	GWAS_catalog_GCST008598	ENSG00000111676	12	6924463
			444	Vita6b	MGST1	0.459128	0.807924	0.0926296	11	575	0.00724466	0.00978634	Parental longevity (mother's age at death)	IVW PCA MR	ebi-a-GCST006699	ENSG00000008394	12	16347142
			445	Vita6b	ERC1	0.460464	0.808355	0.092398	12	708	0.0103691	0.0140487	Parental longevity (father's age at death)	IVW PCA MR	ebi-a-GCST006700	ENSG00000082805	12	990509
			446	Vita6b	AEBP2	0.460709	0.808355	0.092398	7	286	0.0145249	0.01969	Parental longevity (mother's age at death)	IVW PCA MR	ebi-a-GCST006699	ENSG00000139154	12	19404045
			447	Vita6b	KLRC4	0.461596	0.80913	0.0919816	11	480	0.00674168	0.00915715	Parental longevity (combined parental age at death)	IVW PCA MR	ebi-a-GCST006702	ENSG00000183542	12	10407382
			448	Vita6b	CREBL2	0.462237	0.809473	0.0917979	5	204	0.00524794	0.00713842	Parental extreme longevity (95 years and older)	IVW PCA MR	ebi-a-GCST003395	ENSG00000111269	12	12611827
			449	Vita6b	EMP1	0.463898	0.810817	0.0910773	13	189	0.0116452	0.015899	Parental longevity (mother's age at death)	IVW PCA MR	ebi-a-GCST006699	ENSG00000134531	12	13196723
			450	Vita6b	SEC13	0.465172	0.811831	0.0905341	14	1261	0.00634014	0.00868088	Parental longevity (combined parental age at death)	IVW PCA MR	ebi-a-GCST006702	ENSG00000157020	3	10293131
			451	Vita6b	CFAP94	0.465373	0.811831	0.0905341	6	393	0.0106376	0.0145715	Parental longevity (both parents in top 10%)	IVW PCA MR	ebi-a-GCST006698	ENSG00000118307	12	25108289
			452	Vita6b	ZNF239	0.46794	0.815526	0.0885622	10	1184	0.0325475	0.0448414	90th percentile longevity	IVW PCA MR	GWAS_catalog_GCST008599	ENSG00000196793	10	43556344
			453	Vita6b	IFFO1	0.469269	0.816862	0.0878514	7	491	0.00173702	0.0024003	Parental extreme longevity (95 years and older)	IVW PCA MR	ebi-a-GCST003395	ENSG00000010295	12	6538961
			454	Vita6b	KLRC3	0.474371	0.823574	0.0842973	8	708	0.0227293	0.0317722	90th percentile longevity	IVW PCA MR	GWAS_catalog_GCST008599	ENSG00000205810	12	10412315
			455	Vita6b	RASGEF1A	0.476799	0.82531	0.0833829	4	159	0.189852	0.266848	99th percentile longevity	IVW PCA MR	GWAS_catalog_GCST008598	ENSG00000198915	10	43194535
			456	Vita6b	RAD51AP1	0.477189	0.82531	0.0833829	13	196	0.0124235	0.0174775	Parental longevity (father's age at death)	IVW PCA MR	ebi-a-GCST006700	ENSG00000111247	12	4538798
			457	Vita6b	KCNA6	0.478041	0.825996	0.0830219	13	239	0.0153538	0.0216416	Parental longevity (combined parental age at death)	IVW PCA MR	ebi-a-GCST006702	ENSG00000151079	12	4809176
			458	Vita6b	CRELD1	0.479685	0.828049	0.0819439	8	876	0.0624243	0.0883184	99th percentile longevity	IVW PCA MR	GWAS_catalog_GCST008598	ENSG00000163703	3	9933793
			459	Vita6b	OGG1	0.482301	0.828711	0.0815971	9	75	0.0130293	0.0185443	Parental longevity (mother's age at death)	IVW PCA MR	ebi-a-GCST006699	ENSG00000114026	3	9749944
			460	Vita6b	CRELD1	0.481979	0.828711	0.0815971	8	889	0.0390013	0.0554686	90th percentile longevity	IVW PCA MR	GWAS_catalog_GCST008599	ENSG00000163703	3	9933793
			461	Vita6b	WASHC2A	0.480616	0.828711	0.0815971	11	689	0.00235179	0.0033344	Parental longevity (combined parental age at death)	IVW PCA MR	ebi-a-GCST006702	ENSG00000099290	10	50067888
			462	Vita6b	CD69	0.482054	0.828711	0.0815971	6	417	0.00393454	0.00559677	Parental extreme longevity (95 years and older)	IVW PCA MR	ebi-a-GCST003395	ENSG00000110848	12	9752486
			463	Vita6b	C3AR1	0.48992	0.833036	0.0793362	10	395	0.0208739	0.0302329	99th percentile longevity	IVW PCA MR	GWAS_catalog_GCST008598	ENSG00000171860	12	8056844
			464	Vita6b	RESF1	0.488842	0.833036	0.0793362	20	1298	0.0282229	0.0407756	90th percentile longevity	IVW PCA MR	GWAS_catalog_GCST008599	ENSG00000174718	12	31959370
			465	Vita6b	RHNO1	0.491415	0.834028	0.0788193	4	518	0.00254644	0.0037009	Parental longevity (both parents in top 10%)	IVW PCA MR	ebi-a-GCST006698	ENSG00000171792	12	2876258
			466	Vita6b	OR13A1	0.495292	0.835144	0.0782386	6	665	0.0324325	0.0475608	90th percentile longevity	IVW PCA MR	GWAS_catalog_GCST008599	ENSG00000256574	10	45302298
			467	Vita6b	FOXM1	0.4966	0.836574	0.0774959	6	36	0.260576	0.383285	90th percentile longevity	IVW PCA MR	GWAS_catalog_GCST008599	ENSG00000111206	12	2857680
			468	Vita6b	CLEC4D	0.499101	0.837678	0.0769227	6	601	0.00254744	0.00376894	Parental longevity (father's age at death)	IVW PCA MR	ebi-a-GCST006700	ENSG00000166527	12	8509475
			469	Vita6b	BCL2L13	0.498933	0.837678	0.0769227	6	360	0.0388998	0.0575296	99th percentile longevity	IVW PCA MR	GWAS_catalog_GCST008598	ENSG00000099968	22	17628855
			470	Vita6b	IL17RE	0.503906	0.840006	0.0757178	2	3	0.18335	0.27433	90th percentile longevity	IVW PCA MR	GWAS_catalog_GCST008599	ENSG00000163701	3	9902612
			471	Vita6b	IQSEC3	0.503702	0.840006	0.0757178	17	285	0.0178218	0.0266523	90th percentile longevity	IVW PCA MR	GWAS_catalog_GCST008599	ENSG00000120645	12	66767
			472	Vita6b	CMAS	0.504261	0.840006	0.0757178	7	72	0.0079865	0.0119594	Parental extreme longevity (95 years and older)	IVW PCA MR	ebi-a-GCST003395	ENSG00000111726	12	22046218
			473	Vita6b	IPO8	0.501811	0.840006	0.0757178	5	2933	0.000666599	0.000992489	Parental extreme longevity (95 years and older)	IVW PCA MR	ebi-a-GCST003395	ENSG00000133704	12	30628988
			474	Vita6b	SINHCAF	0.504333	0.840006	0.0757178	4	36	0.0146361	0.0219206	Parental longevity (both parents in top 10%)	IVW PCA MR	ebi-a-GCST006698	ENSG00000139146	12	31280584
			475	Vita6b	MICAL3	0.504651	0.840006	0.0757178	9	180	0.00493002	0.00738923	Parental extreme longevity (95 years and older)	IVW PCA MR	ebi-a-GCST003395	ENSG00000243156	22	17787649
			476	Vita6b	NECAP1	0.505326	0.840359	0.075535	10	169	0.0388468	0.0583169	99th percentile longevity	IVW PCA MR	GWAS_catalog_GCST008598	ENSG00000089818	12	8076939
			477	Vita6b	CSGALNACT2	0.50819	0.843195	0.0740718	6	479	0.00305394	0.00461559	Parental extreme longevity (95 years and older)	IVW PCA MR	ebi-a-GCST003395	ENSG00000169826	10	43138445
			478	Vita6b	LAG3	0.510925	0.843195	0.0740718	7	57	0.0235861	0.0358779	Parental longevity (combined parental age at death)	IVW PCA MR	ebi-a-GCST006702	ENSG00000089692	12	6772512
			479	Vita6b	CLEC4D	0.512885	0.843195	0.0740718	6	256	0.0290938	0.044462	99th percentile longevity	IVW PCA MR	GWAS_catalog_GCST008598	ENSG00000166527	12	8509475
			480	Vita6b	TAS2R14	0.50977	0.843195	0.0740718	3	720	0.0409177	0.0620721	90th percentile longevity	IVW PCA MR	GWAS_catalog_GCST008599	ENSG00000212127	12	10937408
			481	Vita6b	ETV6	0.51433	0.843195	0.0740718	7	51	0.111368	0.170781	99th percentile longevity	IVW PCA MR	GWAS_catalog_GCST008598	ENSG00000139083	12	11649674
			482	Vita6b	GPR19	0.513527	0.843195	0.0740718	7	262	0.00113219	0.00173289	Parental extreme longevity (95 years and older)	IVW PCA MR	ebi-a-GCST003395	ENSG00000183150	12	12660890
			483	Vita6b	AEBP2	0.515786	0.843195	0.0740718	7	286	0.0151424	0.0233012	Parental longevity (combined parental age at death)	IVW PCA MR	ebi-a-GCST006702	ENSG00000139154	12	19404045
			484	Vita6b	GPRC5D	0.519521	0.844423	0.0734401	6	24	0.0242206	0.0376048	Parental longevity (father's age at death)	IVW PCA MR	ebi-a-GCST006700	ENSG00000111291	12	12940775
			485	Vita6b	CMAS	0.518017	0.844423	0.0734401	6	69	0.0223611	0.034593	Parental longevity (both parents in top 10%)	IVW PCA MR	ebi-a-GCST006698	ENSG00000111726	12	22046218
			486	Vita6b	CAMK1	0.525849	0.845976	0.0726418	8	236	0.0108877	0.0171635	Parental longevity (mother's age at death)	IVW PCA MR	ebi-a-GCST006699	ENSG00000134072	3	9757347
			487	Vita6b	IRAK2	0.52594	0.845976	0.0726418	16	327	0.00262137	0.00413324	Parental extreme longevity (95 years and older)	IVW PCA MR	ebi-a-GCST003395	ENSG00000134070	3	10164919
			488	Vita6b	GPR162	0.525201	0.845976	0.0726418	14	455	0.0226165	0.035597	90th percentile longevity	IVW PCA MR	GWAS_catalog_GCST008599	ENSG00000250510	12	6821624
			489	Vita6b	PEBP1	0.523987	0.845976	0.0726418	6	661	0.00450309	0.00706685	Parental longevity (combined parental age at death)	IVW PCA MR	ebi-a-GCST006702	ENSG00000089220	12	118136124
			490	Vita6b	PLEKHA5	0.531098	0.849313	0.0709321	12	675	0.0507211	0.0809813	99th percentile longevity	IVW PCA MR	GWAS_catalog_GCST008598	ENSG00000052126	12	19129733
			491	Vita6b	SUMF1	0.532578	0.85021	0.0704738	12	806	0.0212469	0.0340453	90th percentile longevity	IVW PCA MR	GWAS_catalog_GCST008599	ENSG00000144455	3	3700814
			492	Vita6b	OR13A1	0.532786	0.85021	0.0704738	6	1241	0.00131985	0.00211596	Parental extreme longevity (95 years and older)	IVW PCA MR	ebi-a-GCST003395	ENSG00000256574	10	45302298
			493	Vita6b	C12orf60	0.534731	0.850382	0.070386	6	189	0.107525	0.173204	90th percentile longevity	IVW PCA MR	GWAS_catalog_GCST008599	ENSG00000182993	12	14803666
			494	Vita6b	PARP11	0.536331	0.852006	0.0695573	6	270	0.00718649	0.0116217	Parental longevity (both parents in top 10%)	IVW PCA MR	ebi-a-GCST006698	ENSG00000111224	12	3791047
			495	Vita6b	TAS2R20	0.536726	0.852006	0.0695573	3	646	0.0459381	0.074361	90th percentile longevity	IVW PCA MR	GWAS_catalog_GCST008599	ENSG00000255837	12	10995961
			496	Vita6b	SLC6A13	0.538547	0.85207	0.0695248	4	24	0.300617	0.488798	99th percentile longevity	IVW PCA MR	GWAS_catalog_GCST008598	ENSG00000010379	12	220621
			497	Vita6b	TPI1	0.537749	0.85207	0.0695248	3	122	0.0914659	0.14843	99th percentile longevity	IVW PCA MR	GWAS_catalog_GCST008598	ENSG00000111669	12	6867119
			498	Vita6b	ARPC4	0.541637	0.85235	0.0693818	9	162	0.00375578	0.0061536	Parental extreme longevity (95 years and older)	IVW PCA MR	ebi-a-GCST003395	ENSG00000241553	3	9792495
			499	Vita6b	MICAL3	0.540637	0.85235	0.0693818	11	181	0.0127518	0.0208414	Parental longevity (combined parental age at death)	IVW PCA MR	ebi-a-GCST006702	ENSG00000243156	22	17787649
			500	Vita6b	CACNA2D4	0.542733	0.852598	0.0692558	7	194	0.011219	0.0184316	Parental longevity (both parents in top 10%)	IVW PCA MR	ebi-a-GCST006698	ENSG00000151062	12	1791963
			501	Vita6b	MLF2	0.546499	0.853413	0.0688406	15	104	0.0105096	0.0174284	Parental longevity (combined parental age at death)	IVW PCA MR	ebi-a-GCST006702	ENSG00000089693	12	6747996
			502	Vita6b	LPCAT3	0.547952	0.853413	0.0688406	8	191	0.10656	0.177353	99th percentile longevity	IVW PCA MR	GWAS_catalog_GCST008598	ENSG00000111684	12	6976185
			503	Vita6b	BHLHE41	0.546441	0.853413	0.0688406	7	88	0.0100451	0.0166557	Parental longevity (combined parental age at death)	IVW PCA MR	ebi-a-GCST006702	ENSG00000123095	12	26120030
			504	Vita6b	CAPRIN2	0.546103	0.853413	0.0688406	6	582	0.00590063	0.00977556	Parental longevity (father's age at death)	IVW PCA MR	ebi-a-GCST006700	ENSG00000110888	12	30709552
			505	Vita6b	OGG1	0.553955	0.857265	0.0668848	7	39	0.134477	0.227216	90th percentile longevity	IVW PCA MR	GWAS_catalog_GCST008599	ENSG00000114026	3	9749944
			506	Vita6b	TMEM40	0.554392	0.857265	0.0668848	7	99	0.0149212	0.0252392	Parental longevity (both parents in top 10%)	IVW PCA MR	ebi-a-GCST006698	ENSG00000088726	3	12733528
			507	Vita6b	AMN1	0.554881	0.857265	0.0668848	1	2	0.0162595	0.027537	Parental longevity (mother's age at death)	IVW PCA MR	ebi-a-GCST006699	ENSG00000151743	12	31671142
			508	Vita6b	BICD1	0.554334	0.857265	0.0668848	12	640	0.0106944	0.0180869	Parental longevity (mother's age at death)	IVW PCA MR	ebi-a-GCST006699	ENSG00000151746	12	32106835
			509	Vita6b	ERC1	0.556981	0.857912	0.0665575	12	708	0.00860887	0.0146576	Parental longevity (mother's age at death)	IVW PCA MR	ebi-a-GCST006699	ENSG00000082805	12	990509
			510	Vita6b	CREBL2	0.556345	0.857912	0.0665575	5	189	0.0134353	0.0228382	Parental longevity (mother's age at death)	IVW PCA MR	ebi-a-GCST006699	ENSG00000111269	12	12611827
			511	Vita6b	A2M	0.557826	0.858485	0.0662671	5	505	0.00691189	0.0117936	Parental longevity (father's age at death)	IVW PCA MR	ebi-a-GCST006700	ENSG00000175899	12	9067664
			512	Vita6b	ERGIC2	0.559209	0.859298	0.0658561	7	489	0.0731485	0.125251	99th percentile longevity	IVW PCA MR	GWAS_catalog_GCST008598	ENSG00000087502	12	29337352
			513	Vita6b	GPRC5D	0.564673	0.862894	0.0640427	6	24	0.0161468	0.0280368	Parental longevity (both parents in top 10%)	IVW PCA MR	ebi-a-GCST006698	ENSG00000111291	12	12940775
			514	Vita6b	ALOX5	0.570516	0.864822	0.0630731	14	1177	0.0040525	0.00714359	Parental longevity (mother's age at death)	IVW PCA MR	ebi-a-GCST006699	ENSG00000012779	10	45374176
			515	Vita6b	CACNA1C	0.569991	0.864822	0.0630731	5	12	0.00896995	0.0157904	Parental extreme longevity (95 years and older)	IVW PCA MR	ebi-a-GCST003395	ENSG00000151067	12	1970772
			516	Vita6b	CLEC6A	0.569618	0.864822	0.0630731	4	129	0.0597091	0.105008	99th percentile longevity	IVW PCA MR	GWAS_catalog_GCST008598	ENSG00000205846	12	8455962
			517	Vita6b	C12orf60	0.568913	0.864822	0.0630731	6	378	0.00631519	0.011086	Parental longevity (both parents in top 10%)	IVW PCA MR	ebi-a-GCST006698	ENSG00000182993	12	14803666
			518	Vita6b	CREBL2	0.572608	0.866547	0.062208	4	99	0.0964425	0.170932	90th percentile longevity	IVW PCA MR	GWAS_catalog_GCST008599	ENSG00000111269	12	12611827
			519	Vita6b	TMEM121B	0.575258	0.866944	0.0620087	14	606	0.0015668	0.00279624	Parental longevity (both parents in top 10%)	IVW PCA MR	ebi-a-GCST006698	ENSG00000183307	22	17116297
			520	Vita6b	EDEM1	0.577074	0.867254	0.0618538	11	123	0.00265033	0.00475257	Parental extreme longevity (95 years and older)	IVW PCA MR	ebi-a-GCST003395	ENSG00000134109	3	5187646
			521	Vita6b	KLRD1	0.576472	0.867254	0.0618538	6	416	0.00283839	0.00508175	Parental longevity (both parents in top 10%)	IVW PCA MR	ebi-a-GCST006698	ENSG00000134539	12	10226058
			522	Vita6b	CD4	0.579191	0.86783	0.0615653	18	180	0.0348015	0.0627543	90th percentile longevity	IVW PCA MR	GWAS_catalog_GCST008599	ENSG00000010610	12	6786858
			523	Vita6b	SYN2	0.580036	0.86838	0.06129	8	867	0.00502136	0.00907477	Parental longevity (both parents in top 10%)	IVW PCA MR	ebi-a-GCST006698	ENSG00000157152	3	12004388
			524	Vita6b	FOXJ2	0.582654	0.870347	0.0603074	9	297	0.005831	0.0106112	Parental longevity (combined parental age at death)	IVW PCA MR	ebi-a-GCST006702	ENSG00000065970	12	8032716
			525	Vita6b	CHD4	0.58676	0.871977	0.0594951	6	147	0.127443	0.234469	99th percentile longevity	IVW PCA MR	GWAS_catalog_GCST008598	ENSG00000111642	12	6570082
			526	Vita6b	CLSTN3	0.585403	0.871977	0.0594951	16	371	0.00139299	0.00255356	Parental extreme longevity (95 years and older)	IVW PCA MR	ebi-a-GCST003395	ENSG00000139182	12	7129698
			527	Vita6b	FOXJ2	0.58558	0.871977	0.0594951	9	159	0.057067	0.104662	99th percentile longevity	IVW PCA MR	GWAS_catalog_GCST008598	ENSG00000065970	12	8032716
			528	Vita6b	ST8SIA1	0.588959	0.872288	0.0593402	14	333	0.0590688	0.109317	99th percentile longevity	IVW PCA MR	GWAS_catalog_GCST008598	ENSG00000111728	12	22063773
			529	Vita6b	ZNF22	0.590271	0.872909	0.0590311	10	170	0.00812642	0.0150924	Parental longevity (both parents in top 10%)	IVW PCA MR	ebi-a-GCST006698	ENSG00000165512	10	45000923
			530	Vita6b	WNK1	0.594468	0.875551	0.0577186	14	268	0.0110634	0.0207814	Parental longevity (mother's age at death)	IVW PCA MR	ebi-a-GCST006699	ENSG00000060237	12	752579
			531	Vita6b	EMG1	0.594073	0.875551	0.0577186	7	363	0.00532254	0.00998706	Parental longevity (father's age at death)	IVW PCA MR	ebi-a-GCST006700	ENSG00000126749	12	6970913
			532	Vita6b	PZP	0.594452	0.875551	0.0577186	5	1321	0.00173357	0.00325617	Parental longevity (father's age at death)	IVW PCA MR	ebi-a-GCST006700	ENSG00000126838	12	9148840
			533	Vita6b	EMC3	0.5981	0.875863	0.057564	5	11	0.187118	0.354972	99th percentile longevity	IVW PCA MR	GWAS_catalog_GCST008598	ENSG00000125037	3	9962537
			534	Vita6b	SLC6A12	0.599985	0.875863	0.057564	20	320	0.0544057	0.103744	99th percentile longevity	IVW PCA MR	GWAS_catalog_GCST008598	ENSG00000111181	12	190077
			535	Vita6b	FOXM1	0.598775	0.875863	0.057564	6	59	0.0290336	0.0551798	Parental longevity (father's age at death)	IVW PCA MR	ebi-a-GCST006700	ENSG00000111206	12	2857680
			536	Vita6b	VAMP1	0.599822	0.875863	0.057564	3	421	0.0233474	0.0445004	99th percentile longevity	IVW PCA MR	GWAS_catalog_GCST008598	ENSG00000139190	12	6462237
			537	Vita6b	BORCS5	0.595649	0.875863	0.057564	19	371	0.00325432	0.00613249	Parental longevity (both parents in top 10%)	IVW PCA MR	ebi-a-GCST006698	ENSG00000165714	12	12357078
			538	Vita6b	DUSP16	0.597945	0.875863	0.057564	14	579	0.00113178	0.00214613	Parental extreme longevity (95 years and older)	IVW PCA MR	ebi-a-GCST003395	ENSG00000111266	12	12473282
			539	Vita6b	ERP27	0.597771	0.875863	0.057564	5	1954	0.00070467	0.00133559	Parental extreme longevity (95 years and older)	IVW PCA MR	ebi-a-GCST003395	ENSG00000139055	12	14914039
			540	Vita6b	ENO2	0.601419	0.876063	0.0574646	5	10	0.0188073	0.0360043	Parental longevity (combined parental age at death)	IVW PCA MR	ebi-a-GCST006702	ENSG00000111674	12	6913745
			541	Vita6b	CD163	0.605626	0.876063	0.0574646	9	213	0.00980516	0.0189902	Parental longevity (father's age at death)	IVW PCA MR	ebi-a-GCST006700	ENSG00000177575	12	7470811
			542	Vita6b	A2M	0.605157	0.876063	0.0574646	5	505	0.00752209	0.0145495	Parental longevity (combined parental age at death)	IVW PCA MR	ebi-a-GCST006702	ENSG00000175899	12	9067664
			543	Vita6b	ST8SIA1	0.605065	0.876063	0.0574646	15	626	0.00144096	0.00278646	Parental extreme longevity (95 years and older)	IVW PCA MR	ebi-a-GCST003395	ENSG00000111728	12	22063773
			544	Vita6b	BICD1	0.604586	0.876063	0.0574646	12	640	0.0110885	0.0214139	Parental longevity (combined parental age at death)	IVW PCA MR	ebi-a-GCST006702	ENSG00000151746	12	32106835
			545	Vita6b	DYRK4	0.607294	0.876203	0.0573953	13	356	0.0560119	0.108985	99th percentile longevity	IVW PCA MR	GWAS_catalog_GCST008598	ENSG00000010219	12	4562204
			546	Vita6b	JAGN1	0.61978	0.879336	0.055845	4	189	0.0573213	0.115529	99th percentile longevity	IVW PCA MR	GWAS_catalog_GCST008598	ENSG00000171135	3	9890574
			547	Vita6b	SEC13	0.616925	0.879336	0.055845	14	1261	0.00262731	0.00525239	Parental longevity (both parents in top 10%)	IVW PCA MR	ebi-a-GCST006698	ENSG00000157020	3	10293131
			548	Vita6b	CSGALNACT2	0.616192	0.879336	0.055845	6	469	0.00745314	0.014869	Parental longevity (mother's age at death)	IVW PCA MR	ebi-a-GCST006699	ENSG00000169826	10	43138445
			549	Vita6b	ERC1	0.615342	0.879336	0.055845	12	373	0.0537149	0.106903	90th percentile longevity	IVW PCA MR	GWAS_catalog_GCST008599	ENSG00000082805	12	990509
			550	Vita6b	DCP1B	0.613656	0.879336	0.055845	1	140	0.0171545	0.0339786	Parental longevity (mother's age at death)	IVW PCA MR	ebi-a-GCST006699	ENSG00000151065	12	1946053
			551	Vita6b	KLRG1	0.611823	0.879336	0.055845	4	1301	0.0027655	0.00544955	Parental longevity (father's age at death)	IVW PCA MR	ebi-a-GCST006700	ENSG00000139187	12	8950044
			552	Vita6b	KLRC4	0.616755	0.879336	0.055845	11	480	0.00371268	0.00741862	Parental longevity (father's age at death)	IVW PCA MR	ebi-a-GCST006700	ENSG00000183542	12	10407382
			553	Vita6b	DERA	0.616523	0.879336	0.055845	7	50	0.0751418	0.150048	90th percentile longevity	IVW PCA MR	GWAS_catalog_GCST008599	ENSG00000023697	12	15911302
			554	Vita6b	PYROXD1	0.619796	0.879336	0.055845	8	313	0.0370087	0.0745935	90th percentile longevity	IVW PCA MR	GWAS_catalog_GCST008599	ENSG00000121350	12	21437615
			555	Vita6b	IFT122	0.626101	0.87935	0.0558382	6	156	0.147818	0.30339	99th percentile longevity	IVW PCA MR	GWAS_catalog_GCST008598	ENSG00000163913	3	129440036
			556	Vita6b	DYRK4	0.625919	0.87935	0.0558382	14	718	0.0044323	0.0090923	Parental longevity (father's age at death)	IVW PCA MR	ebi-a-GCST006700	ENSG00000010219	12	4562204
			557	Vita6b	ANO2	0.625855	0.87935	0.0558382	7	171	0.00351655	0.00721241	Parental extreme longevity (95 years and older)	IVW PCA MR	ebi-a-GCST003395	ENSG00000047617	12	5531869
			558	Vita6b	ING4	0.621356	0.87935	0.0558382	5	10	0.0196808	0.0398454	Parental longevity (mother's age at death)	IVW PCA MR	ebi-a-GCST006699	ENSG00000111653	12	6650301
			559	Vita6b	P3H3	0.624754	0.87935	0.0558382	9	32	0.0867057	0.177267	99th percentile longevity	IVW PCA MR	GWAS_catalog_GCST008598	ENSG00000110811	12	6828407
			560	Vita6b	CLEC4D	0.623749	0.87935	0.0558382	6	244	0.0137251	0.0279793	90th percentile longevity	IVW PCA MR	GWAS_catalog_GCST008599	ENSG00000166527	12	8509475
			561	Vita6b	KLRB1	0.623941	0.87935	0.0558382	9	516	0.0419829	0.0856319	90th percentile longevity	IVW PCA MR	GWAS_catalog_GCST008599	ENSG00000111796	12	9594551
			562	Vita6b	GPRC5D	0.625542	0.87935	0.0558382	5	16	0.239897	0.491582	99th percentile longevity	IVW PCA MR	GWAS_catalog_GCST008598	ENSG00000111291	12	12940775
			563	Vita6b	CRACR2A	0.62861	0.879499	0.0557649	7	213	0.0669199	0.138355	99th percentile longevity	IVW PCA MR	GWAS_catalog_GCST008598	ENSG00000130038	12	3606633
			564	Vita6b	STYK1	0.629597	0.879499	0.0557649	12	464	0.00958783	0.0198796	Parental longevity (combined parental age at death)	IVW PCA MR	ebi-a-GCST006702	ENSG00000060140	12	10618923
			565	Vita6b	RASSF8	0.628074	0.879499	0.0557649		1	0.0496288	0.102446	Parental longevity (mother's age at death)	Wald ratio	ebi-a-GCST006699	ENSG00000123094	12	25959029
			566	Vita6b	BICD1	0.629385	0.879499	0.0557649	12	640	0.0083675	0.0173386	Parental longevity (father's age at death)	IVW PCA MR	ebi-a-GCST006700	ENSG00000151746	12	32106835
			567	Vita6b	STRAP	0.631242	0.880442	0.0552992	1	3	0.0121382	0.0252889	Parental longevity (father's age at death)	IVW PCA MR	ebi-a-GCST006700	ENSG00000023734	12	15882387
			568	Vita6b	TSPAN9	0.633303	0.882639	0.0542169	13	221	0.0075164	0.0157549	Parental longevity (father's age at death)	IVW PCA MR	ebi-a-GCST006700	ENSG00000011105	12	3077355
			569	Vita6b	PRRT3	0.636782	0.882853	0.0541114	11	810	0.00705757	0.0149461	Parental longevity (combined parental age at death)	IVW PCA MR	ebi-a-GCST006702	ENSG00000163704	3	9945542
			570	Vita6b	FANCD2	0.635793	0.882853	0.0541114	4	907	0.00476139	0.0100538	Parental longevity (combined parental age at death)	IVW PCA MR	ebi-a-GCST006702	ENSG00000144554	3	10026370
			571	Vita6b	C1S	0.636552	0.882853	0.0541114	5	24	0.0189383	0.0400789	Parental longevity (both parents in top 10%)	IVW PCA MR	ebi-a-GCST006698	ENSG00000182326	12	6988259
			572	Vita6b	BORCS5	0.63686	0.882853	0.0541114	17	370	0.00137745	0.00291775	Parental extreme longevity (95 years and older)	IVW PCA MR	ebi-a-GCST003395	ENSG00000165714	12	12357078
			573	Vita6b	ZFAND4	0.64059	0.884585	0.0532604	7	758	0.00443936	0.00950868	Parental longevity (both parents in top 10%)	IVW PCA MR	ebi-a-GCST006698	ENSG00000172671	10	45615500
			574	Vita6b	PIANP	0.641358	0.884585	0.0532604	7	13	0.0125718	0.0269897	Parental longevity (combined parental age at death)	IVW PCA MR	ebi-a-GCST006702	ENSG00000139200	12	6693791
			575	Vita6b	EPS8	0.639953	0.884585	0.0532604	3	12	0.13611	0.29098	99th percentile longevity	IVW PCA MR	GWAS_catalog_GCST008598	ENSG00000151491	12	15620134
			576	Vita6b	PZP	0.643278	0.885665	0.0527303	5	1321	0.00186045	0.00401721	Parental longevity (combined parental age at death)	IVW PCA MR	ebi-a-GCST006702	ENSG00000126838	12	9148840
			577	Vita6b	CRELD1	0.646078	0.88745	0.0518561	8	1500	0.00245999	0.00535691	Parental longevity (both parents in top 10%)	IVW PCA MR	ebi-a-GCST006698	ENSG00000163703	3	9933793
			578	Vita6b	TNFRSF1A	0.650276	0.887697	0.0517351	8	80	0.00315445	0.00695766	Parental longevity (both parents in top 10%)	IVW PCA MR	ebi-a-GCST006698	ENSG00000067182	12	6328757
			579	Vita6b	CLEC4A	0.652626	0.888952	0.0511218	5	134	0.0336452	0.0747477	90th percentile longevity	IVW PCA MR	GWAS_catalog_GCST008599	ENSG00000111729	12	8123617
			580	Vita6b	CLSTN3	0.653787	0.889347	0.050929	16	358	0.00366974	0.00818213	Parental longevity (mother's age at death)	IVW PCA MR	ebi-a-GCST006699	ENSG00000139182	12	7129698
			581	Vita6b	LMCD1	0.657487	0.891043	0.0501015	7	643	0.00632147	0.0142573	Parental longevity (combined parental age at death)	IVW PCA MR	ebi-a-GCST006702	ENSG00000071282	3	8501807
			582	Vita6b	TAPBPL	0.662894	0.893143	0.0490792	4	1074	0.00148644	0.00340989	Parental longevity (mother's age at death)	IVW PCA MR	ebi-a-GCST006699	ENSG00000139192	12	6451690
			583	Vita6b	NECAP1	0.661314	0.893143	0.0490792	10	356	0.00219671	0.00501418	Parental longevity (father's age at death)	IVW PCA MR	ebi-a-GCST006700	ENSG00000089818	12	8076939
			584	Vita6b	RESF1	0.663869	0.893689	0.0488134	20	1297	0.0279349	0.0642807	99th percentile longevity	IVW PCA MR	GWAS_catalog_GCST008598	ENSG00000174718	12	31959370
			585	Vita6b	CAMK1	0.667319	0.897668	0.0468843	8	236	0.00707626	0.0164629	Parental longevity (father's age at death)	IVW PCA MR	ebi-a-GCST006700	ENSG00000134072	3	9757347
			586	Vita6b	IL17RE	0.669471	0.897902	0.0467711	3	7	0.0102061	0.0239088	Parental longevity (mother's age at death)	IVW PCA MR	ebi-a-GCST006699	ENSG00000163701	3	9902612
			587	Vita6b	PRRT3	0.672666	0.900735	0.0454032	11	810	0.00510165	0.0120751	Parental longevity (father's age at death)	IVW PCA MR	ebi-a-GCST006700	ENSG00000163704	3	9945542
			588	Vita6b	FANCD2	0.679215	0.900735	0.0454032	4	955	0.0010853	0.00262444	Parental extreme longevity (95 years and older)	IVW PCA MR	ebi-a-GCST003395	ENSG00000144554	3	10026370
			589	Vita6b	GHRL	0.680116	0.900735	0.0454032	10	362	0.00430904	0.0104511	Parental longevity (mother's age at death)	IVW PCA MR	ebi-a-GCST006699	ENSG00000157017	3	10285666
			590	Vita6b	PPARG	0.680329	0.900735	0.0454032	7	1391	0.00449033	0.0108985	Parental longevity (mother's age at death)	IVW PCA MR	ebi-a-GCST006699	ENSG00000132170	3	12287368
			591	Vita6b	CFAP94	0.678852	0.900735	0.0454032	6	393	0.00807638	0.0195067	Parental longevity (father's age at death)	IVW PCA MR	ebi-a-GCST006700	ENSG00000118307	12	25108289
			592	Vita6b	SINHCAF	0.680193	0.900735	0.0454032	4	36	0.0148383	0.035998	Parental longevity (combined parental age at death)	IVW PCA MR	ebi-a-GCST006702	ENSG00000139146	12	31280584
			593	Vita6b	MICAL3	0.676755	0.900735	0.0454032	9	110	0.0714415	0.171365	90th percentile longevity	IVW PCA MR	GWAS_catalog_GCST008599	ENSG00000243156	22	17787649
			594	Vita6b	MKRN2	0.682188	0.900984	0.0452829	9	929	0.00160811	0.0039272	Parental longevity (both parents in top 10%)	IVW PCA MR	ebi-a-GCST006698	ENSG00000075975	3	12557057
			595	Vita6b	BCAT1	0.68122	0.900984	0.0452829	15	1704	0.00122062	0.00297133	Parental longevity (father's age at death)	IVW PCA MR	ebi-a-GCST006700	ENSG00000060982	12	24810024
			596	Vita6b	LTBR	0.682954	0.901039	0.0452562	8	186	0.00285756	0.00699635	Parental longevity (father's age at death)	IVW PCA MR	ebi-a-GCST006700	ENSG00000111321	12	6375045
			597	Vita6b	KCNA6	0.68444	0.901337	0.045113	13	239	0.00533402	0.0131247	Parental longevity (both parents in top 10%)	IVW PCA MR	ebi-a-GCST006698	ENSG00000151079	12	4809176
			598	Vita6b	KCNA5	0.685498	0.901422	0.0450719	5	12	0.110741	0.273453	90th percentile longevity	IVW PCA MR	GWAS_catalog_GCST008599	ENSG00000130037	12	5043879
			599	Vita6b	CLSTN3	0.689021	0.901729	0.0449241	14	200	0.0242746	0.0606586	90th percentile longevity	IVW PCA MR	GWAS_catalog_GCST008599	ENSG00000139182	12	7129698
			600	Vita6b	HRH1	0.691687	0.901941	0.0448221	5	12	0.00381424	0.00961817	Parental extreme longevity (95 years and older)	IVW PCA MR	ebi-a-GCST003395	ENSG00000196639	3	11137093
			601	Vita6b	CRACR2A	0.690909	0.901941	0.0448221	7	214	0.0351476	0.0883948	90th percentile longevity	IVW PCA MR	GWAS_catalog_GCST008599	ENSG00000130038	12	3606633
			602	Vita6b	EMP1	0.690432	0.901941	0.0448221	13	103	0.0460018	0.115504	90th percentile longevity	IVW PCA MR	GWAS_catalog_GCST008599	ENSG00000134531	12	13196723
			603	Vita6b	CLEC4A	0.693275	0.902629	0.0444906	6	258	0.00384942	0.00975983	Parental longevity (father's age at death)	IVW PCA MR	ebi-a-GCST006700	ENSG00000111729	12	8123617
			604	Vita6b	DDX47	0.693374	0.902629	0.0444906	7	63	0.00358931	0.00910345	Parental extreme longevity (95 years and older)	IVW PCA MR	ebi-a-GCST003395	ENSG00000213782	12	12813316
			605	Vita6b	TAMM41	0.695048	0.902866	0.0443767	6	568	0.000349418	0.00089134	Parental extreme longevity (95 years and older)	IVW PCA MR	ebi-a-GCST003395	ENSG00000144559	3	11790442
			606	Vita6b	MBD4	0.694196	0.902866	0.0443767	8	86	0.00625074	0.0158984	Parental longevity (both parents in top 10%)	IVW PCA MR	ebi-a-GCST006698	ENSG00000129071	3	129430947
			607	Vita6b	CD9	0.694776	0.902866	0.0443767	4	751	0.000866653	0.0022087	Parental extreme longevity (95 years and older)	IVW PCA MR	ebi-a-GCST003395	ENSG00000010278	12	6199715
			608	Vita6b	LTBR	0.697017	0.903485	0.0440791	7	195	0.000885707	0.00227483	Parental extreme longevity (95 years and older)	IVW PCA MR	ebi-a-GCST003395	ENSG00000111321	12	6375045
			609	Vita6b	NINJ2	0.699359	0.905212	0.0432499	8	666	0.00231772	0.00600157	Parental longevity (combined parental age at death)	IVW PCA MR	ebi-a-GCST006702	ENSG00000171840	12	564296
			610	Vita6b	C3AR1	0.699792	0.905212	0.0432499	9	835	0.00077772	0.0020169	Parental longevity (both parents in top 10%)	IVW PCA MR	ebi-a-GCST006698	ENSG00000171860	12	8056844
			611	Vita6b	ANO2	0.705945	0.908247	0.0417963	7	162	0.00629539	0.016685	Parental longevity (both parents in top 10%)	IVW PCA MR	ebi-a-GCST006698	ENSG00000047617	12	5531869
			612	Vita6b	IFFO1	0.706561	0.908247	0.0417963	7	495	0.00292815	0.00777774	Parental longevity (mother's age at death)	IVW PCA MR	ebi-a-GCST006699	ENSG00000010295	12	6538961
			613	Vita6b	TAS2R14	0.707692	0.908247	0.0417963	3	1428	0.00100015	0.00266736	Parental extreme longevity (95 years and older)	IVW PCA MR	ebi-a-GCST003395	ENSG00000212127	12	10937408
			614	Vita6b	H2AJ	0.705431	0.908247	0.0417963	8	387	0.00992434	0.0262549	Parental longevity (combined parental age at death)	IVW PCA MR	ebi-a-GCST006702	ENSG00000246705	12	14774383
			615	Vita6b	IL17RC	0.711563	0.910597	0.0406737	6	672	0.00142417	0.00385163	Parental extreme longevity (95 years and older)	IVW PCA MR	ebi-a-GCST003395	ENSG00000163702	3	9917074
			616	Vita6b	KDM5A	0.713261	0.910597	0.0406737	5	677	0.00173026	0.00470845	Parental longevity (both parents in top 10%)	IVW PCA MR	ebi-a-GCST006698	ENSG00000073614	12	280057
			617	Vita6b	GABARAPL1	0.711836	0.910597	0.0406737	20	1164	0.00363335	0.00983604	Parental longevity (mother's age at death)	IVW PCA MR	ebi-a-GCST006699	ENSG00000139112	12	10212458
			618	Vita6b	MANSC1	0.713905	0.910597	0.0406737	9	232	0.00136377	0.00371987	Parental extreme longevity (95 years and older)	IVW PCA MR	ebi-a-GCST003395	ENSG00000111261	12	12326056
			619	Vita6b	INTS13	0.715039	0.910597	0.0406737	8	139	0.00610516	0.0167221	Parental longevity (both parents in top 10%)	IVW PCA MR	ebi-a-GCST006698	ENSG00000064102	12	26905181
			620	Vita6b	CPNE9	0.717974	0.913054	0.0395037	7	50	0.00687708	0.0190412	Parental longevity (mother's age at death)	IVW PCA MR	ebi-a-GCST006699	ENSG00000144550	3	9703826
			621	Vita6b	RAF1	0.722234	0.913475	0.0393032	6	616	0.00632769	0.0178007	Parental longevity (mother's age at death)	IVW PCA MR	ebi-a-GCST006699	ENSG00000132155	3	12583601
			622	Vita6b	TIGAR	0.719606	0.913475	0.0393032	16	182	0.002428	0.00676349	Parental longevity (both parents in top 10%)	IVW PCA MR	ebi-a-GCST006698	ENSG00000078237	12	4307763
			623	Vita6b	CLEC4A	0.721633	0.913475	0.0393032	6	258	0.00259554	0.00728515	Parental longevity (both parents in top 10%)	IVW PCA MR	ebi-a-GCST006698	ENSG00000111729	12	8123617
			624	Vita6b	TAS2R20	0.719003	0.913475	0.0393032	3	1308	0.00114506	0.00318257	Parental extreme longevity (95 years and older)	IVW PCA MR	ebi-a-GCST003395	ENSG00000255837	12	10995961
			625	Vita6b	H2AJ	0.722058	0.913475	0.0393032	8	191	0.0568767	0.159896	90th percentile longevity	IVW PCA MR	GWAS_catalog_GCST008599	ENSG00000246705	12	14774383
			626	Vita6b	ACRBP	0.726223	0.915212	0.0384781	11	57	0.10916	0.311748	99th percentile longevity	IVW PCA MR	GWAS_catalog_GCST008598	ENSG00000111644	12	6638075
			627	Vita6b	SLC6A12	0.729344	0.91742	0.0374319	20	577	0.000713686	0.00206269	Parental extreme longevity (95 years and older)	IVW PCA MR	ebi-a-GCST003395	ENSG00000111181	12	190077
			628	Vita6b	WNK1	0.732521	0.91742	0.0374319	14	268	0.0050894	0.0148912	Parental longevity (both parents in top 10%)	IVW PCA MR	ebi-a-GCST006698	ENSG00000060237	12	752579
			629	Vita6b	CAPRIN2	0.731452	0.91742	0.0374319	6	582	0.00414286	0.0120715	Parental longevity (combined parental age at death)	IVW PCA MR	ebi-a-GCST006702	ENSG00000110888	12	30709552
			630	Vita6b	BHLHE40	0.73698	0.919099	0.0366376	14	121	0.00722126	0.0215011	Parental longevity (combined parental age at death)	IVW PCA MR	ebi-a-GCST006702	ENSG00000134107	3	4979437
			631	Vita6b	ITFG2	0.738007	0.919099	0.0366376	12	128	0.0292399	0.0874155	90th percentile longevity	IVW PCA MR	GWAS_catalog_GCST008599	ENSG00000111203	12	2812622
			632	Vita6b	ACRBP	0.73844	0.919099	0.0366376	11	84	0.00917005	0.0274619	Parental longevity (combined parental age at death)	IVW PCA MR	ebi-a-GCST006702	ENSG00000111644	12	6638075
			633	Vita6b	TAS2R20	0.738645	0.919099	0.0366376	3	1216	0.00331991	0.00995032	Parental longevity (father's age at death)	IVW PCA MR	ebi-a-GCST006700	ENSG00000255837	12	10995961
			634	Vita6b	ITPR1	0.741091	0.919905	0.0362571	8	524	0.00366967	0.0111064	Parental longevity (combined parental age at death)	IVW PCA MR	ebi-a-GCST006702	ENSG00000150995	3	4493345
			635	Vita6b	CSGALNACT2	0.742339	0.920281	0.0360794	4	259	0.0540323	0.164353	99th percentile longevity	IVW PCA MR	GWAS_catalog_GCST008598	ENSG00000169826	10	43138445
			636	Vita6b	FGFR1OP2	0.743129	0.920548	0.0359537	9	83	0.0056983	0.0173881	Parental longevity (father's age at death)	IVW PCA MR	ebi-a-GCST006700	ENSG00000111790	12	26938470
			637	Vita6b	PRRT3	0.746455	0.922846	0.0348709	10	480	0.0525989	0.162685	99th percentile longevity	IVW PCA MR	GWAS_catalog_GCST008598	ENSG00000163704	3	9945542
			638	Vita6b	MLF2	0.749111	0.924175	0.034246	15	59	0.0369412	0.115509	90th percentile longevity	IVW PCA MR	GWAS_catalog_GCST008599	ENSG00000089693	12	6747996
			639	Vita6b	ATN1	0.748501	0.924175	0.034246	17	104	0.00545743	0.0170217	Parental longevity (combined parental age at death)	IVW PCA MR	ebi-a-GCST006702	ENSG00000111676	12	6924463
			640	Vita6b	KLHL42	0.751218	0.926145	0.0333212	6	214	0.028533	0.0899999	99th percentile longevity	IVW PCA MR	GWAS_catalog_GCST008598	ENSG00000087448	12	27780048
			641	Vita6b	ZNF22	0.753985	0.92717	0.0328404	9	180	0.00210764	0.00672531	Parental extreme longevity (95 years and older)	IVW PCA MR	ebi-a-GCST003395	ENSG00000165512	10	45000923
			642	Vita6b	ALOX5	0.753502	0.92717	0.0328404	12	622	0.0290042	0.0923628	99th percentile longevity	IVW PCA MR	GWAS_catalog_GCST008598	ENSG00000012779	10	45374176
			643	Vita6b	ERP27	0.754092	0.92717	0.0328404	5	1955	0.00128069	0.0040884	Parental longevity (father's age at death)	IVW PCA MR	ebi-a-GCST006700	ENSG00000139055	12	14914039
			644	Vita6b	LDHB	0.754075	0.92717	0.0328404	3	9	0.0711211	0.227028	90th percentile longevity	IVW PCA MR	GWAS_catalog_GCST008599	ENSG00000111716	12	21635342
			645	Vita6b	ITPR2	0.755803	0.928646	0.03215	11	863	0.0230044	0.0739699	99th percentile longevity	IVW PCA MR	GWAS_catalog_GCST008598	ENSG00000123104	12	26335352
			646	Vita6b	ZFAND4	0.762389	0.931695	0.0307262	7	758	0.00475943	0.0157417	Parental longevity (combined parental age at death)	IVW PCA MR	ebi-a-GCST006702	ENSG00000172671	10	45615500
			647	Vita6b	ITPR2	0.761916	0.931695	0.0307262	14	1586	0.00140484	0.00463695	Parental longevity (both parents in top 10%)	IVW PCA MR	ebi-a-GCST006698	ENSG00000123104	12	26335352
			648	Vita6b	CAPRIN2	0.762079	0.931695	0.0307262	6	319	0.0208282	0.0687963	90th percentile longevity	IVW PCA MR	GWAS_catalog_GCST008599	ENSG00000110888	12	30709552
			649	Vita6b	TAPBPL	0.763612	0.932383	0.0304057	4	556	0.0115082	0.0382661	99th percentile longevity	IVW PCA MR	GWAS_catalog_GCST008598	ENSG00000139192	12	6451690
			650	Vita6b	LMCD1	0.769439	0.932854	0.0301863	7	349	0.02487	0.0848489	90th percentile longevity	IVW PCA MR	GWAS_catalog_GCST008599	ENSG00000071282	3	8501807
			651	Vita6b	IL17RC	0.770255	0.932854	0.0301863	6	627	0.00427387	0.0146344	Parental longevity (combined parental age at death)	IVW PCA MR	ebi-a-GCST006702	ENSG00000163702	3	9917074
			652	Vita6b	SEC13	0.771924	0.932854	0.0301863	14	1261	0.00203883	0.00703388	Parental longevity (father's age at death)	IVW PCA MR	ebi-a-GCST006700	ENSG00000157020	3	10293131
			653	Vita6b	ZNF248	0.768167	0.932854	0.0301863	3	2843	0.00298637	0.0101311	Parental longevity (father's age at death)	IVW PCA MR	ebi-a-GCST006700	ENSG00000198105	10	37776526
			654	Vita6b	SLC6A13	0.767474	0.932854	0.0301863	6	42	0.00506489	0.0171296	Parental longevity (both parents in top 10%)	IVW PCA MR	ebi-a-GCST006698	ENSG00000010379	12	220621
			655	Vita6b	WNT5B	0.770084	0.932854	0.0301863	6	153	0.003155	0.010795	Parental longevity (combined parental age at death)	IVW PCA MR	ebi-a-GCST006702	ENSG00000111186	12	1529891
			656	Vita6b	C12orf4	0.771781	0.932854	0.0301863	14	436	0.00346829	0.0119577	Parental longevity (mother's age at death)	IVW PCA MR	ebi-a-GCST006699	ENSG00000047621	12	4487735
			657	Vita6b	MRPS35	0.769234	0.932854	0.0301863	6	261	0.00140494	0.00478884	Parental extreme longevity (95 years and older)	IVW PCA MR	ebi-a-GCST003395	ENSG00000061794	12	27710822
			658	Vita6b	VHL	0.776757	0.933453	0.0299077	3	33	0.0701885	0.247537	99th percentile longevity	IVW PCA MR	GWAS_catalog_GCST008598	ENSG00000134086	3	10141778
			659	Vita6b	CD9	0.781952	0.935041	0.0291694	4	391	0.0225006	0.0812954	99th percentile longevity	IVW PCA MR	GWAS_catalog_GCST008598	ENSG00000010278	12	6199715
			660	Vita6b	KLRC3	0.781051	0.935041	0.0291694	8	711	0.0136934	0.0492656	99th percentile longevity	IVW PCA MR	GWAS_catalog_GCST008598	ENSG00000205810	12	10412315
			661	Vita6b	ARHGDIB	0.780157	0.935041	0.0291694	8	404	0.00203737	0.00729941	Parental extreme longevity (95 years and older)	IVW PCA MR	ebi-a-GCST003395	ENSG00000111348	12	14942031
			662	Vita6b	PYROXD1	0.782276	0.935041	0.0291694	7	622	0.000925354	0.00334843	Parental extreme longevity (95 years and older)	IVW PCA MR	ebi-a-GCST003395	ENSG00000121350	12	21437615
			663	Vita6b	C3AR1	0.788549	0.939237	0.0272249	9	835	0.000723585	0.00269798	Parental longevity (father's age at death)	IVW PCA MR	ebi-a-GCST006700	ENSG00000171860	12	8056844
			664	Vita6b	ETV6	0.790748	0.939237	0.0272249	11	103	0.000974568	0.00367291	Parental extreme longevity (95 years and older)	IVW PCA MR	ebi-a-GCST003395	ENSG00000139083	12	11649674
			665	Vita6b	FGFR1OP2	0.791317	0.939237	0.0272249	10	85	0.00143699	0.0054308	Parental extreme longevity (95 years and older)	IVW PCA MR	ebi-a-GCST003395	ENSG00000111790	12	26938470
			666	Vita6b	AMN1	0.789504	0.939237	0.0272249	1	2	0.00702099	0.0263003	Parental longevity (father's age at death)	IVW PCA MR	ebi-a-GCST006700	ENSG00000151743	12	31671142
			667	Vita6b	RESF1	0.788283	0.939237	0.0272249	20	2069	0.00154	0.00573468	Parental longevity (mother's age at death)	IVW PCA MR	ebi-a-GCST006699	ENSG00000174718	12	31959370
			668	Vita6b	SRGAP3	0.793143	0.939561	0.0270748	9	656	0.00351014	0.0133856	Parental longevity (both parents in top 10%)	IVW PCA MR	ebi-a-GCST006698	ENSG00000196220	3	8980591
			669	Vita6b	OR13A1	0.807026	0.945008	0.0245644	6	1167	0.0015712	0.00643239	Parental longevity (father's age at death)	IVW PCA MR	ebi-a-GCST006700	ENSG00000256574	10	45302298
			670	Vita6b	TIGAR	0.801531	0.945008	0.0245644	16	182	0.00237499	0.00944832	Parental longevity (mother's age at death)	IVW PCA MR	ebi-a-GCST006699	ENSG00000078237	12	4307763
			671	Vita6b	KCNA5	0.805995	0.945008	0.0245644	6	22	0.00674003	0.0274436	Parental longevity (both parents in top 10%)	IVW PCA MR	ebi-a-GCST006698	ENSG00000130037	12	5043879
			672	Vita6b	CD9	0.806479	0.945008	0.0245644	4	711	0.00123847	0.00505557	Parental longevity (both parents in top 10%)	IVW PCA MR	ebi-a-GCST006698	ENSG00000010278	12	6199715
			673	Vita6b	LPAR5	0.803095	0.945008	0.0245644	7	555	0.00197656	0.00792704	Parental longevity (mother's age at death)	IVW PCA MR	ebi-a-GCST006699	ENSG00000184574	12	6618835
			674	Vita6b	KLRG1	0.803416	0.945008	0.0245644	4	1301	0.00167387	0.00672429	Parental longevity (combined parental age at death)	IVW PCA MR	ebi-a-GCST006702	ENSG00000139187	12	8950044
			675	Vita6b	LRP6	0.806763	0.945008	0.0245644	9	255	0.0339698	0.138877	99th percentile longevity	IVW PCA MR	GWAS_catalog_GCST008598	ENSG00000070018	12	12116025
			676	Vita6b	ARHGDIB	0.799952	0.945008	0.0245644	9	418	0.00514947	0.0203208	Parental longevity (father's age at death)	IVW PCA MR	ebi-a-GCST006700	ENSG00000111348	12	14942031
			677	Vita6b	MGST1	0.803262	0.945008	0.0245644	11	305	0.0292412	0.117375	99th percentile longevity	IVW PCA MR	GWAS_catalog_GCST008598	ENSG00000008394	12	16347142
			678	Vita6b	IL17RA	0.805701	0.945008	0.0245644	11	178	0.0183735	0.0746966	90th percentile longevity	IVW PCA MR	GWAS_catalog_GCST008599	ENSG00000177663	22	17084954
			679	Vita6b	PTPRO	0.810314	0.947913	0.0232316	15	190	0.00109061	0.00454379	Parental extreme longevity (95 years and older)	IVW PCA MR	ebi-a-GCST003395	ENSG00000151490	12	15322257
			680	Vita6b	DENND5B	0.810633	0.947913	0.0232316	4	692	0.0244225	0.101926	99th percentile longevity	IVW PCA MR	GWAS_catalog_GCST008598	ENSG00000170456	12	31382226
			681	Vita6b	JAGN1	0.811913	0.948799	0.0228256	5	191	0.0174268	0.0732347	90th percentile longevity	IVW PCA MR	GWAS_catalog_GCST008599	ENSG00000171135	3	9890574
			682	Vita6b	RAD18	0.824122	0.94906	0.0227064	6	337	0.00459021	0.0206537	Parental longevity (both parents in top 10%)	IVW PCA MR	ebi-a-GCST006698	ENSG00000070950	3	8775402
			683	Vita6b	CAMK1	0.820568	0.94906	0.0227064	8	242	0.00116514	0.00513698	Parental extreme longevity (95 years and older)	IVW PCA MR	ebi-a-GCST003395	ENSG00000134072	3	9757347
			684	Vita6b	PRRT3	0.824546	0.94906	0.0227064	11	810	0.00279392	0.0126022	Parental longevity (mother's age at death)	IVW PCA MR	ebi-a-GCST006699	ENSG00000163704	3	9945542
			685	Vita6b	CRACR2A	0.814414	0.94906	0.0227064	7	396	0.00287505	0.0122481	Parental longevity (mother's age at death)	IVW PCA MR	ebi-a-GCST006699	ENSG00000130038	12	3606633
			686	Vita6b	VAMP1	0.822219	0.94906	0.0227064	3	427	0.00652315	0.0290315	90th percentile longevity	IVW PCA MR	GWAS_catalog_GCST008599	ENSG00000139190	12	6462237
			687	Vita6b	PIANP	0.823188	0.94906	0.0227064	4	6	0.093099	0.416651	99th percentile longevity	IVW PCA MR	GWAS_catalog_GCST008598	ENSG00000139200	12	6693791
			688	Vita6b	ENO2	0.819511	0.94906	0.0227064	3	4	0.0990691	0.434183	99th percentile longevity	IVW PCA MR	GWAS_catalog_GCST008598	ENSG00000111674	12	6913745
			689	Vita6b	A2M	0.822357	0.94906	0.0227064	5	505	0.00197511	0.00879725	Parental longevity (both parents in top 10%)	IVW PCA MR	ebi-a-GCST006698	ENSG00000175899	12	9067664
			690	Vita6b	LRP6	0.812992	0.94906	0.0227064	9	256	0.021017	0.0888414	90th percentile longevity	IVW PCA MR	GWAS_catalog_GCST008599	ENSG00000070018	12	12116025
			691	Vita6b	DUSP16	0.82396	0.94906	0.0227064	15	332	0.0153327	0.0689251	99th percentile longevity	IVW PCA MR	GWAS_catalog_GCST008598	ENSG00000111266	12	12473282
			692	Vita6b	PTPRO	0.822908	0.94906	0.0227064	15	187	0.00234074	0.0104588	Parental longevity (both parents in top 10%)	IVW PCA MR	ebi-a-GCST006698	ENSG00000151490	12	15322257
			693	Vita6b	IRAG2	0.816687	0.94906	0.0227064	5	587	0.000895318	0.00386233	Parental extreme longevity (95 years and older)	IVW PCA MR	ebi-a-GCST003395	ENSG00000118308	12	25004342
			694	Vita6b	RASSF8	0.830653	0.953518	0.020671		1	0.0208803	0.0976334	Parental longevity (father's age at death)	Wald ratio	ebi-a-GCST006700	ENSG00000123094	12	25959029
			695	Vita6b	TATDN2	0.83446	0.955698	0.0196792	13	611	0.00977429	0.0467704	90th percentile longevity	IVW PCA MR	GWAS_catalog_GCST008599	ENSG00000157014	3	10248023
			696	Vita6b	TMEM40	0.834888	0.955698	0.0196792	7	99	0.00702705	0.0337131	Parental longevity (father's age at death)	IVW PCA MR	ebi-a-GCST006700	ENSG00000088726	3	12733528
			697	Vita6b	IFT122	0.83414	0.955698	0.0196792	7	289	0.00428754	0.0204759	Parental longevity (both parents in top 10%)	IVW PCA MR	ebi-a-GCST006698	ENSG00000163913	3	129440036
			698	Vita6b	WASHC2A	0.83712	0.956132	0.019482	11	689	0.000414769	0.00201757	Parental longevity (both parents in top 10%)	IVW PCA MR	ebi-a-GCST006698	ENSG00000099290	10	50067888
			699	Vita6b	PLEKHG6	0.839511	0.957031	0.0190738	5	21	0.00463075	0.0228657	Parental longevity (both parents in top 10%)	IVW PCA MR	ebi-a-GCST006698	ENSG00000008323	12	6310436
			700	Vita6b	CCDC91	0.840353	0.957391	0.0189107	10	220	0.0353872	0.175669	99th percentile longevity	IVW PCA MR	GWAS_catalog_GCST008598	ENSG00000123106	12	28133249
			701	Vita6b	RPUSD3	0.858039	0.957667	0.0187853	14	425	0.000471048	0.00263345	Parental extreme longevity (95 years and older)	IVW PCA MR	ebi-a-GCST003395	ENSG00000156990	3	9837849
			702	Vita6b	CRELD1	0.853695	0.957667	0.0187853	8	1500	0.00132186	0.0071682	Parental longevity (father's age at death)	IVW PCA MR	ebi-a-GCST006700	ENSG00000163703	3	9933793
			703	Vita6b	SEC13	0.846131	0.957667	0.0187853	14	742	0.0154514	0.0796226	99th percentile longevity	IVW PCA MR	GWAS_catalog_GCST008598	ENSG00000157020	3	10293131
			704	Vita6b	MBD4	0.858411	0.957667	0.0187853	8	86	0.00380886	0.0213504	Parental longevity (father's age at death)	IVW PCA MR	ebi-a-GCST006700	ENSG00000129071	3	129430947
			705	Vita6b	ZFAND4	0.860409	0.957667	0.0187853	7	512	0.0256013	0.145584	99th percentile longevity	IVW PCA MR	GWAS_catalog_GCST008598	ENSG00000172671	10	45615500
			706	Vita6b	KDM5A	0.856258	0.957667	0.0187853	5	677	0.00114254	0.00630752	Parental longevity (father's age at death)	IVW PCA MR	ebi-a-GCST006700	ENSG00000073614	12	280057
			707	Vita6b	CD4	0.845034	0.957667	0.0187853	17	179	0.0196274	0.100417	99th percentile longevity	IVW PCA MR	GWAS_catalog_GCST008598	ENSG00000010610	12	6786858
			708	Vita6b	C12orf57	0.855827	0.957667	0.0187853	6	171	0.0296236	0.163047	99th percentile longevity	IVW PCA MR	GWAS_catalog_GCST008598	ENSG00000111678	12	6942978
			709	Vita6b	C12orf57	0.855656	0.957667	0.0187853	6	171	0.0190191	0.104554	90th percentile longevity	IVW PCA MR	GWAS_catalog_GCST008599	ENSG00000111678	12	6942978
			710	Vita6b	FOXJ2	0.856825	0.957667	0.0187853	9	297	0.00115985	0.00642869	Parental longevity (both parents in top 10%)	IVW PCA MR	ebi-a-GCST006698	ENSG00000065970	12	8032716
			711	Vita6b	CLEC4D	0.84802	0.957667	0.0187853	6	601	0.000752983	0.00392904	Parental longevity (mother's age at death)	IVW PCA MR	ebi-a-GCST006699	ENSG00000166527	12	8509475
			712	Vita6b	PHC1	0.842917	0.957667	0.0187853	15	425	0.0014288	0.00721019	Parental longevity (mother's age at death)	IVW PCA MR	ebi-a-GCST006699	ENSG00000111752	12	8913896
			713	Vita6b	KLRB1	0.842697	0.957667	0.0187853	9	975	0.000676575	0.00340939	Parental extreme longevity (95 years and older)	IVW PCA MR	ebi-a-GCST003395	ENSG00000111796	12	9594551
			714	Vita6b	KLRC2	0.846038	0.957667	0.0187853	6	393	0.00788834	0.0406247	99th percentile longevity	IVW PCA MR	GWAS_catalog_GCST008598	ENSG00000205809	12	10426854
			715	Vita6b	KLRC1	0.848116	0.957667	0.0187853	8	747	0.0101292	0.0528876	99th percentile longevity	IVW PCA MR	GWAS_catalog_GCST008598	ENSG00000134545	12	10442264
			716	Vita6b	STYK1	0.850616	0.957667	0.0187853	12	485	0.000983761	0.00522354	Parental extreme longevity (95 years and older)	IVW PCA MR	ebi-a-GCST003395	ENSG00000060140	12	10618923
			717	Vita6b	MANSC1	0.845724	0.957667	0.0187853	9	223	0.00167761	0.00862182	Parental longevity (both parents in top 10%)	IVW PCA MR	ebi-a-GCST006698	ENSG00000111261	12	12326056
			718	Vita6b	RASSF8	0.859486	0.957667	0.0187853		1	0.0214099	0.12094	Parental longevity (combined parental age at death)	Wald ratio	ebi-a-GCST006702	ENSG00000123094	12	25959029
			719	Vita6b	TM7SF3	0.846402	0.957667	0.0187853	13	834	0.00196661	0.0101523	Parental longevity (father's age at death)	IVW PCA MR	ebi-a-GCST006700	ENSG00000064115	12	26971579
			720	Vita6b	KLHL42	0.860635	0.957667	0.0187853	7	214	0.0100118	0.0570256	90th percentile longevity	IVW PCA MR	GWAS_catalog_GCST008599	ENSG00000087448	12	27780048
			721	Vita6b	ERGIC2	0.853619	0.957667	0.0187853	8	885	0.00150423	0.00815291	Parental longevity (both parents in top 10%)	IVW PCA MR	ebi-a-GCST006698	ENSG00000087502	12	29337352
			722	Vita6b	HDHD5	0.856948	0.957667	0.0187853	14	209	0.0164276	0.0911323	99th percentile longevity	IVW PCA MR	GWAS_catalog_GCST008598	ENSG00000069998	22	17137511
			723	Vita6b	NCAPD2	0.86146	0.957998	0.0186354	4	368	0.0100903	0.0578186	99th percentile longevity	IVW PCA MR	GWAS_catalog_GCST008598	ENSG00000010292	12	6493356
			724	Vita6b	EFCAB12	0.862046	0.958064	0.0186057	9	676	0.00257145	0.014798	Parental longevity (combined parental age at death)	IVW PCA MR	ebi-a-GCST006702	ENSG00000172771	3	129401321
			725	Vita6b	EPS8	0.863337	0.958911	0.0182217	4	31	0.00548796	0.031883	Parental longevity (combined parental age at death)	IVW PCA MR	ebi-a-GCST006702	ENSG00000151491	12	15620134
			726	Vita6b	YBX3	0.864802	0.959324	0.0180348	11	615	0.00130122	0.00764236	Parental longevity (mother's age at death)	IVW PCA MR	ebi-a-GCST006699	ENSG00000060138	12	10699089
			727	Vita6b	H2AJ	0.864563	0.959324	0.0180348	8	387	0.003786	0.0221963	Parental longevity (mother's age at death)	IVW PCA MR	ebi-a-GCST006699	ENSG00000246705	12	14774383
			728	Vita6b	BHLHE40	0.870494	0.9614	0.0170957	14	121	0.0021207	0.0130079	Parental longevity (both parents in top 10%)	IVW PCA MR	ebi-a-GCST006698	ENSG00000134107	3	4979437
			729	Vita6b	RPUSD3	0.871901	0.9614	0.0170957	15	403	0.00126368	0.00783707	Parental longevity (father's age at death)	IVW PCA MR	ebi-a-GCST006700	ENSG00000156990	3	9837849
			730	Vita6b	ZNF248	0.871462	0.9614	0.0170957	3	2843	0.00202954	0.0125433	Parental longevity (combined parental age at death)	IVW PCA MR	ebi-a-GCST006702	ENSG00000198105	10	37776526
			731	Vita6b	COPS7A	0.869644	0.9614	0.0170957	13	127	0.0112802	0.068735	90th percentile longevity	IVW PCA MR	GWAS_catalog_GCST008599	ENSG00000111652	12	6724014
			732	Vita6b	CD4	0.871349	0.9614	0.0170957	18	340	0.00126034	0.0077825	Parental longevity (father's age at death)	IVW PCA MR	ebi-a-GCST006700	ENSG00000010610	12	6786858
			733	Vita6b	C12orf57	0.873316	0.962287	0.0166953	6	340	0.00226843	0.0142268	Parental longevity (father's age at death)	IVW PCA MR	ebi-a-GCST006700	ENSG00000111678	12	6942978
			734	Vita6b	CLEC1B	0.875418	0.962385	0.0166511	6	1517	0.000604417	0.00385519	Parental longevity (both parents in top 10%)	IVW PCA MR	ebi-a-GCST006698	ENSG00000165682	12	9985642
			735	Vita6b	VAMP1	0.878943	0.96503	0.015459	3	814	0.000203384	0.00133533	Parental extreme longevity (95 years and older)	IVW PCA MR	ebi-a-GCST003395	ENSG00000139190	12	6462237
			736	Vita6b	BRPF1	0.886504	0.966322	0.0148783	11	33	0.0373308	0.261551	99th percentile longevity	IVW PCA MR	GWAS_catalog_GCST008598	ENSG00000156983	3	9731729
			737	Vita6b	IFT122	0.885397	0.966322	0.0148783	7	156	0.0280394	0.194541	90th percentile longevity	IVW PCA MR	GWAS_catalog_GCST008599	ENSG00000163913	3	129440036
			738	Vita6b	CLEC1B	0.884881	0.966322	0.0148783	6	1517	0.000748847	0.00517215	Parental longevity (father's age at death)	IVW PCA MR	ebi-a-GCST006700	ENSG00000165682	12	9985642
			739	Vita6b	LPCAT3	0.888563	0.967404	0.0143921	8	191	0.0152241	0.108648	90th percentile longevity	IVW PCA MR	GWAS_catalog_GCST008599	ENSG00000111684	12	6976185
			740	Vita6b	KLRK1	0.888429	0.967404	0.0143921	6	356	0.000522435	0.00372388	Parental extreme longevity (95 years and older)	IVW PCA MR	ebi-a-GCST003395	ENSG00000213809	12	10372353
			741	Vita6b	EIF4A3	0.892575	0.970028	0.0132157	14	396	0.0112912	0.0836096	90th percentile longevity	IVW PCA MR	GWAS_catalog_GCST008599	ENSG00000141543	17	80134369
			742	Vita6b	CCDC77	0.893553	0.970317	0.0130864	5	798	0.000511004	0.0038189	Parental longevity (father's age at death)	IVW PCA MR	ebi-a-GCST006700	ENSG00000120647	12	389273
			743	Vita6b	FAR2	0.894648	0.970317	0.0130864	6	24	0.0063627	0.0480474	Parental longevity (combined parental age at death)	IVW PCA MR	ebi-a-GCST006702	ENSG00000064763	12	29149103
			744	Vita6b	PARP11	0.901639	0.976372	0.0103847	6	270	0.00192548	0.0155794	Parental longevity (father's age at death)	IVW PCA MR	ebi-a-GCST006700	ENSG00000111224	12	3791047
			745	Vita6b	NECAP1	0.903377	0.977671	0.00980731	10	356	0.000454748	0.00374596	Parental longevity (both parents in top 10%)	IVW PCA MR	ebi-a-GCST006698	ENSG00000089818	12	8076939
			746	Vita6b	CLEC2D	0.905405	0.978641	0.00937655	10	1339	0.000930463	0.00782977	Parental longevity (mother's age at death)	IVW PCA MR	ebi-a-GCST006699	ENSG00000069493	12	9664969
			747	Vita6b	LRP6	0.905011	0.978641	0.00937655	10	464	0.000434217	0.00363869	Parental extreme longevity (95 years and older)	IVW PCA MR	ebi-a-GCST003395	ENSG00000070018	12	12116025
			748	Vita6b	JAGN1	0.907956	0.979132	0.00915874	5	323	0.00114655	0.00991683	Parental longevity (father's age at death)	IVW PCA MR	ebi-a-GCST006700	ENSG00000171135	3	9890574
			749	Vita6b	B4GALNT3	0.907962	0.979132	0.00915874	4	170	0.000522083	0.0045159	Parental longevity (both parents in top 10%)	IVW PCA MR	ebi-a-GCST006698	ENSG00000139044	12	459939
			750	Vita6b	PTPRO	0.907202	0.979132	0.00915874	14	102	0.0143306	0.122938	90th percentile longevity	IVW PCA MR	GWAS_catalog_GCST008599	ENSG00000151490	12	15322257
			751	Vita6b	ALOX5	0.918214	0.986324	0.00598028	13	1152	0.000231847	0.00225786	Parental extreme longevity (95 years and older)	IVW PCA MR	ebi-a-GCST003395	ENSG00000012779	10	45374176
			752	Vita6b	CD9	0.919513	0.986324	0.00598028	4	396	0.0051586	0.0510516	90th percentile longevity	IVW PCA MR	GWAS_catalog_GCST008599	ENSG00000010278	12	6199715
			753	Vita6b	PHB2	0.919519	0.986324	0.00598028	6	10	0.00105031	0.0103951	Parental extreme longevity (95 years and older)	IVW PCA MR	ebi-a-GCST003395	ENSG00000215021	12	6965327
			754	Vita6b	CLEC4A	0.91734	0.986324	0.00598028	5	314	0.000329028	0.0031703	Parental extreme longevity (95 years and older)	IVW PCA MR	ebi-a-GCST003395	ENSG00000111729	12	8123617
			755	Vita6b	TADA3	0.920868	0.98671	0.00581037	7	616	0.00749948	0.0754926	99th percentile longevity	IVW PCA MR	GWAS_catalog_GCST008598	ENSG00000171148	3	9779967
			756	Vita6b	SINHCAF	0.920966	0.98671	0.00581037	4	36	0.00287352	0.0289619	Parental longevity (father's age at death)	IVW PCA MR	ebi-a-GCST006700	ENSG00000139146	12	31280584
			757	Vita6b	MRPL51	0.927276	0.987644	0.00539937	3	208	0.00940979	0.103096	90th percentile longevity	IVW PCA MR	GWAS_catalog_GCST008599	ENSG00000111639	12	6491886
			758	Vita6b	GOLT1B	0.926047	0.987644	0.00539937	16	1655	0.000713151	0.00768323	Parental longevity (father's age at death)	IVW PCA MR	ebi-a-GCST006700	ENSG00000111711	12	21501781
			759	Vita6b	SSPN	0.926955	0.987644	0.00539937	7	72	0.000620823	0.00677186	Parental extreme longevity (95 years and older)	IVW PCA MR	ebi-a-GCST003395	ENSG00000123096	12	26121991
			760	Vita6b	PHB2	0.930011	0.988817	0.00488386	6	10	0.00267891	0.0305008	Parental longevity (father's age at death)	IVW PCA MR	ebi-a-GCST006700	ENSG00000215021	12	6965327
			761	Vita6b	STK38L	0.92996	0.988817	0.00488386	7	464	0.00130204	0.0148136	Parental longevity (both parents in top 10%)	IVW PCA MR	ebi-a-GCST006698	ENSG00000211455	12	27243968
			762	Vita6b	SPX	0.931652	0.989404	0.00462635	11	1186	0.000182852	0.00213198	Parental extreme longevity (95 years and older)	IVW PCA MR	ebi-a-GCST003395	ENSG00000134548	12	21526296
			763	Vita6b	VGLL4	0.935386	0.989521	0.0045751	12	352	0.00740375	0.0913244	90th percentile longevity	IVW PCA MR	GWAS_catalog_GCST008599	ENSG00000144560	3	11556069
			764	Vita6b	CD27	0.936121	0.989521	0.0045751	12	295	0.0010886	0.0135827	Parental longevity (mother's age at death)	IVW PCA MR	ebi-a-GCST006699	ENSG00000139193	12	6444955
			765	Vita6b	CHD4	0.935723	0.989521	0.0045751	7	246	0.00110689	0.0137252	Parental longevity (both parents in top 10%)	IVW PCA MR	ebi-a-GCST006698	ENSG00000111642	12	6570082
			766	Vita6b	GNB3	0.933688	0.989521	0.0045751	11	88	0.00986379	0.118546	90th percentile longevity	IVW PCA MR	GWAS_catalog_GCST008599	ENSG00000111664	12	6839954
			767	Vita6b	CD163	0.935883	0.989521	0.0045751	9	104	0.0184006	0.228735	99th percentile longevity	IVW PCA MR	GWAS_catalog_GCST008598	ENSG00000177575	12	7470811
			768	Vita6b	AMN1	0.933352	0.989521	0.0045751	1	2	0.00273117	0.0326586	Parental longevity (combined parental age at death)	IVW PCA MR	ebi-a-GCST006702	ENSG00000151743	12	31671142
			769	Vita6b	C1R	0.937164	0.990047	0.00434425	9	58	0.0121875	0.154596	90th percentile longevity	IVW PCA MR	GWAS_catalog_GCST008599	ENSG00000159403	12	7080214
			770	Vita6b	OXTR	0.954052	0.990128	0.00430866	6	226	0.0169034	0.293365	99th percentile longevity	IVW PCA MR	GWAS_catalog_GCST008598	ENSG00000180914	3	8750381
			771	Vita6b	JAGN1	0.94788	0.990128	0.00430866	5	336	0.000207766	0.00317833	Parental extreme longevity (95 years and older)	IVW PCA MR	ebi-a-GCST003395	ENSG00000171135	3	9890574
			772	Vita6b	EMC3	0.943946	0.990128	0.00430866	5	17	0.00117544	0.0167177	Parental longevity (mother's age at death)	IVW PCA MR	ebi-a-GCST006699	ENSG00000125037	3	9962537
			773	Vita6b	BRK1	0.95296	0.990128	0.00430866	4	1487	0.000218268	0.00370009	Parental longevity (father's age at death)	IVW PCA MR	ebi-a-GCST006700	ENSG00000254999	3	10115675
			774	Vita6b	VGLL4	0.953626	0.990128	0.00430866	11	667	0.000237529	0.0040845	Parental extreme longevity (95 years and older)	IVW PCA MR	ebi-a-GCST003395	ENSG00000144560	3	11556069
			775	Vita6b	TSEN2	0.949721	0.990128	0.00430866	13	847	0.00283177	0.0449083	90th percentile longevity	IVW PCA MR	GWAS_catalog_GCST008599	ENSG00000154743	3	12484421
			776	Vita6b	CAND2	0.949092	0.990128	0.00430866	11	635	8.7412e-05	0.00136908	Parental extreme longevity (95 years and older)	IVW PCA MR	ebi-a-GCST003395	ENSG00000144712	3	12796472
			777	Vita6b	ZNF248	0.951678	0.990128	0.00430866	3	2843	0.00045983	0.00758797	Parental longevity (both parents in top 10%)	IVW PCA MR	ebi-a-GCST006698	ENSG00000198105	10	37776526
			778	Vita6b	HNRNPF	0.953725	0.990128	0.00430866	8	897	0.000474221	0.00817203	Parental longevity (both parents in top 10%)	IVW PCA MR	ebi-a-GCST006698	ENSG00000169813	10	43385617
			779	Vita6b	CCDC77	0.940303	0.990128	0.00430866	5	799	0.000213513	0.00285104	Parental longevity (both parents in top 10%)	IVW PCA MR	ebi-a-GCST006698	ENSG00000120647	12	389273
			780	Vita6b	B4GALNT3	0.943627	0.990128	0.00430866	4	170	0.000428884	0.00606526	Parental longevity (father's age at death)	IVW PCA MR	ebi-a-GCST006700	ENSG00000139044	12	459939
			781	Vita6b	COPS7A	0.942506	0.990128	0.00430866	13	128	0.00821778	0.113945	99th percentile longevity	IVW PCA MR	GWAS_catalog_GCST008598	ENSG00000111652	12	6724014
			782	Vita6b	ERGIC2	0.948098	0.990128	0.00430866	7	488	0.00521768	0.0801539	90th percentile longevity	IVW PCA MR	GWAS_catalog_GCST008599	ENSG00000087502	12	29337352
			783	Vita6b	DENND5B	0.952288	0.990128	0.00430866	4	986	0.000561244	0.00938014	Parental longevity (mother's age at death)	IVW PCA MR	ebi-a-GCST006699	ENSG00000170456	12	31382226
			784	Vita6b	PEBP1	0.953653	0.990128	0.00430866	6	661	0.000332418	0.00571954	Parental longevity (father's age at death)	IVW PCA MR	ebi-a-GCST006700	ENSG00000089220	12	118136124
			785	Vita6b	NINJ2	0.955263	0.990159	0.00429517	8	666	0.000203786	0.00363264	Parental longevity (both parents in top 10%)	IVW PCA MR	ebi-a-GCST006698	ENSG00000171840	12	564296
			786	Vita6b	FAR2	0.960361	0.99261	0.00322147	6	24	0.00201883	0.0406197	Parental longevity (mother's age at death)	IVW PCA MR	ebi-a-GCST006699	ENSG00000064763	12	29149103
			787	Vita6b	CPNE9	0.968901	0.995303	0.00204473	6	24	0.00946968	0.242894	99th percentile longevity	IVW PCA MR	GWAS_catalog_GCST008598	ENSG00000144550	3	9703826
			788	Vita6b	CRELD1	0.972075	0.995303	0.00204473	7	1593	8.07417e-05	0.00230654	Parental extreme longevity (95 years and older)	IVW PCA MR	ebi-a-GCST003395	ENSG00000163703	3	9933793
			789	Vita6b	HRH1	0.972652	0.995303	0.00204473	4	11	0.00128185	0.0373915	Parental longevity (mother's age at death)	IVW PCA MR	ebi-a-GCST006699	ENSG00000196639	3	11137093
			790	Vita6b	OR13A1	0.965711	0.995303	0.00204473	6	1167	0.000288866	0.00671966	Parental longevity (mother's age at death)	IVW PCA MR	ebi-a-GCST006699	ENSG00000256574	10	45302298
			791	Vita6b	ERC1	0.963939	0.995303	0.00204473	12	708	0.000784045	0.0173419	Parental longevity (combined parental age at death)	IVW PCA MR	ebi-a-GCST006702	ENSG00000082805	12	990509
			792	Vita6b	LAG3	0.967311	0.995303	0.00204473	7	58	0.000386976	0.00944281	Parental extreme longevity (95 years and older)	IVW PCA MR	ebi-a-GCST003395	ENSG00000089692	12	6772512
			793	Vita6b	DPPA3	0.967721	0.995303	0.00204473	8	190	0.00186643	0.0461226	90th percentile longevity	IVW PCA MR	GWAS_catalog_GCST008599	ENSG00000187569	12	7711433
			794	Vita6b	KLRD1	0.964423	0.995303	0.00204473	6	219	0.00346829	0.0777578	99th percentile longevity	IVW PCA MR	GWAS_catalog_GCST008598	ENSG00000134539	12	10226058
			795	Vita6b	EMP1	0.972166	0.995303	0.00204473	13	189	0.00039697	0.0113773	Parental longevity (both parents in top 10%)	IVW PCA MR	ebi-a-GCST006698	ENSG00000134531	12	13196723
			796	Vita6b	SPX	0.964671	0.995303	0.00204473	11	594	0.00201252	0.0454371	90th percentile longevity	IVW PCA MR	GWAS_catalog_GCST008599	ENSG00000134548	12	21526296
			797	Vita6b	C2CD5	0.974476	0.995303	0.00204473	3	358	0.00273184	0.0853836	99th percentile longevity	IVW PCA MR	GWAS_catalog_GCST008598	ENSG00000111731	12	22448583
			798	Vita6b	INTS13	0.97163	0.995303	0.00204473	8	140	0.000260072	0.00731286	Parental extreme longevity (95 years and older)	IVW PCA MR	ebi-a-GCST003395	ENSG00000064102	12	26905181
			799	Vita6b	KLRC4-KLRK1	0.966586	0.995303	0.00204473	10	748	0.00031835	0.0075997	Parental longevity (combined parental age at death)	IVW PCA MR	ebi-a-GCST006702	ENSG00000255819
			800	Vita6b	SCNN1A	0.976309	0.995495	0.00196078	8	64	0.000668814	0.0225215	Parental longevity (mother's age at death)	IVW PCA MR	ebi-a-GCST006699	ENSG00000111319	12	6346843
			801	Vita6b	BCL2L14	0.975475	0.995495	0.00196078	14	197	0.00034696	0.0112859	Parental longevity (mother's age at death)	IVW PCA MR	ebi-a-GCST006699	ENSG00000121380	12	12049844
			802	Vita6b	ITPR1	0.982828	0.996547	0.00150206	8	538	6.20438e-05	0.00288266	Parental extreme longevity (95 years and older)	IVW PCA MR	ebi-a-GCST003395	ENSG00000150995	3	4493345
			803	Vita6b	SRGAP3	0.98071	0.996547	0.00150206	9	656	0.000433608	0.0179337	Parental longevity (father's age at death)	IVW PCA MR	ebi-a-GCST006700	ENSG00000196220	3	8980591
			804	Vita6b	IRAK2	0.98052	0.996547	0.00150206	16	327	0.000340582	0.0139483	Parental longevity (mother's age at death)	IVW PCA MR	ebi-a-GCST006699	ENSG00000134070	3	10164919
			805	Vita6b	TULP3	0.98234	0.996547	0.00150206	3	173	0.000589905	0.0266505	Parental longevity (both parents in top 10%)	IVW PCA MR	ebi-a-GCST006698	ENSG00000078246	12	2877223
			806	Vita6b	ACRBP	0.979005	0.996547	0.00150206	11	57	0.00486259	0.184772	90th percentile longevity	IVW PCA MR	GWAS_catalog_GCST008599	ENSG00000111644	12	6638075
			807	Vita6b	CLEC4D	0.981384	0.996547	0.00150206	6	601	0.000108546	0.00465193	Parental longevity (combined parental age at death)	IVW PCA MR	ebi-a-GCST006702	ENSG00000166527	12	8509475
			808	Vita6b	FAR2	0.981737	0.996547	0.00150206	6	24	0.000890556	0.0389041	Parental longevity (father's age at death)	IVW PCA MR	ebi-a-GCST006700	ENSG00000064763	12	29149103
			809	Vita6b	TADA3	0.984837	0.997137	0.001245	8	1119	3.82172e-05	0.00201084	Parental extreme longevity (95 years and older)	IVW PCA MR	ebi-a-GCST003395	ENSG00000171148	3	9779967
			810	Vita6b	INTS13	0.98416	0.997137	0.001245	6	74	0.00336239	0.169362	90th percentile longevity	IVW PCA MR	GWAS_catalog_GCST008599	ENSG00000064102	12	26905181
			811	Vita6b	PPARG	0.988926	0.997632	0.00102965	7	1437	4.6694e-05	0.00336428	Parental extreme longevity (95 years and older)	IVW PCA MR	ebi-a-GCST003395	ENSG00000132170	3	12287368
			812	Vita6b	GNB3	0.989651	0.997632	0.00102965	10	87	0.0024203	0.186593	99th percentile longevity	IVW PCA MR	GWAS_catalog_GCST008598	ENSG00000111664	12	6839954
			813	Vita6b	DERA	0.987663	0.997632	0.00102965	9	101	0.000266199	0.0172152	Parental longevity (mother's age at death)	IVW PCA MR	ebi-a-GCST006699	ENSG00000023697	12	15911302
			814	Vita6b	SPX	0.987253	0.997632	0.00102965	12	1202	0.000104699	0.00655338	Parental longevity (father's age at death)	IVW PCA MR	ebi-a-GCST006700	ENSG00000134548	12	21526296
			815	Vita6b	GHRL	0.996949	0.99915	0.000369505	10	362	2.86044e-05	0.00747993	Parental longevity (both parents in top 10%)	IVW PCA MR	ebi-a-GCST006698	ENSG00000157017	3	10285666
			816	Vita6b	IFFO1	0.994736	0.99915	0.000369505	7	495	6.07032e-05	0.00920036	Parental longevity (combined parental age at death)	IVW PCA MR	ebi-a-GCST006702	ENSG00000010295	12	6538961
			817	Vita6b	FBXL14	0.999127	0.999211	0.000342705	5	21	5.24488e-05	0.0479335	Parental longevity (combined parental age at death)	IVW PCA MR	ebi-a-GCST006702	ENSG00000171823	12	1565993
			818	Vita6b	CLEC4E	0.998193	0.999211	0.000342705	11	623	1.11862e-05	0.00494033	Parental longevity (combined parental age at death)	IVW PCA MR	ebi-a-GCST006702	ENSG00000166523	12	8533305
			819	Vita6b	VHL	0.997725	0.999211	-0.000342705	4	80	-4.59766e-05	0.0161276	Parental longevity (father's age at death)	IVW PCA MR	ebi-a-GCST006700	ENSG00000134086	3	10141778
			820	Vita6b	STYK1	0.999211	0.999211	-0.000342705	12	464	-1.66202e-05	0.0168117	Parental longevity (mother's age at death)	IVW PCA MR	ebi-a-GCST006699	ENSG00000060140	12	10618923
			821	Vita6b	TSEN2	0.996441	0.99915	-0.000369505	14	1472	-2.67001e-05	0.00598631	Parental longevity (father's age at death)	IVW PCA MR	ebi-a-GCST006700	ENSG00000154743	3	12484421
			822	Vita6b	ZNF25	0.996777	0.99915	-0.000369505	4	3113	-3.37946e-05	0.00836673	Parental longevity (father's age at death)	IVW PCA MR	ebi-a-GCST006700	ENSG00000175395	10	37949573
			823	Vita6b	LAG3	0.995777	0.99915	-0.000369505	7	57	-0.000115153	0.0217544	Parental longevity (both parents in top 10%)	IVW PCA MR	ebi-a-GCST006698	ENSG00000089692	12	6772512
			824	Vita6b	CD69	0.994229	0.99915	-0.000369505	6	215	-0.00145308	0.200912	99th percentile longevity	IVW PCA MR	GWAS_catalog_GCST008598	ENSG00000110848	12	9752486
			825	Vita6b	C2CD5	0.995383	0.99915	-0.000369505	3	734	-1.41185e-05	0.00243996	Parental extreme longevity (95 years and older)	IVW PCA MR	ebi-a-GCST003395	ENSG00000111731	12	22448583
			826	Vita6b	EMP1	0.992866	0.998917	-0.000470633	13	189	-0.000168284	0.0188216	Parental longevity (combined parental age at death)	IVW PCA MR	ebi-a-GCST006702	ENSG00000134531	12	13196723
			827	Vita6b	FANCD2	0.991471	0.998067	-0.000840517	4	555	-0.00101952	0.0953775	99th percentile longevity	IVW PCA MR	GWAS_catalog_GCST008598	ENSG00000144554	3	10026370
			828	Vita6b	HRH1	0.99049	0.997632	-0.00102965	4	11	-0.000316442	0.0265496	Parental longevity (both parents in top 10%)	IVW PCA MR	ebi-a-GCST006698	ENSG00000196639	3	11137093
			829	Vita6b	C2CD5	0.988423	0.997632	-0.00102965	4	709	-8.36086e-05	0.00576211	Parental longevity (both parents in top 10%)	IVW PCA MR	ebi-a-GCST006698	ENSG00000111731	12	22448583
			830	Vita6b	C2CD5	0.989812	0.997632	-0.00102965	4	709	-9.85803e-05	0.00771986	Parental longevity (father's age at death)	IVW PCA MR	ebi-a-GCST006700	ENSG00000111731	12	22448583
			831	Vita6b	ARNTL2	0.990383	0.997632	-0.00102965	3	12	-0.000401676	0.0333233	Parental longevity (father's age at death)	IVW PCA MR	ebi-a-GCST006700	ENSG00000029153	12	27332854
			832	Vita6b	HDHD5	0.987709	0.997632	-0.00102965	13	367	-0.000138474	0.0089891	Parental longevity (combined parental age at death)	IVW PCA MR	ebi-a-GCST006702	ENSG00000069998	22	17137511
			833	Vita6b	FBXL14	0.985058	0.997137	-0.001245	5	21	-0.000541543	0.0289151	Parental longevity (both parents in top 10%)	IVW PCA MR	ebi-a-GCST006698	ENSG00000171823	12	1565993
			834	Vita6b	CECR2	0.981215	0.996547	-0.00150206	3	13	-0.00172002	0.0730492	Parental longevity (mother's age at death)	IVW PCA MR	ebi-a-GCST006699	ENSG00000099954	22	17359949
			835	Vita6b	PEX26	0.979185	0.996547	-0.00150206	3	25	-0.000357009	0.0136837	Parental longevity (mother's age at death)	IVW PCA MR	ebi-a-GCST006699	ENSG00000215193	22	18077923
			836	Vita6b	HRH1	0.977763	0.996418	-0.00155838	5	7	-0.00870717	0.312377	90th percentile longevity	IVW PCA MR	GWAS_catalog_GCST008599	ENSG00000196639	3	11137093
			837	Vita6b	CMAS	0.975941	0.995495	-0.00196078	6	69	-0.00145978	0.0484038	Parental longevity (mother's age at death)	IVW PCA MR	ebi-a-GCST006699	ENSG00000111726	12	22046218
			838	Vita6b	ATG7	0.973334	0.995303	-0.00204473	7	849	-0.000115801	0.00346433	Parental extreme longevity (95 years and older)	IVW PCA MR	ebi-a-GCST003395	ENSG00000197548	3	11272309
			839	Vita6b	ZNF25	0.972659	0.995303	-0.00204473	3	1780	-0.00237199	0.0692073	90th percentile longevity	IVW PCA MR	GWAS_catalog_GCST008599	ENSG00000175395	10	37949573
			840	Vita6b	FKBP4	0.969324	0.995303	-0.00204473	4	39	-0.000986431	0.0256509	Parental longevity (father's age at death)	IVW PCA MR	ebi-a-GCST006700	ENSG00000004478	12	2794970
			841	Vita6b	TULP3	0.970509	0.995303	-0.00204473	3	173	-0.00137228	0.037119	Parental longevity (mother's age at death)	IVW PCA MR	ebi-a-GCST006699	ENSG00000078246	12	2877223
			842	Vita6b	ACRBP	0.972534	0.995303	-0.00204473	11	84	-0.00057031	0.0165641	Parental longevity (both parents in top 10%)	IVW PCA MR	ebi-a-GCST006698	ENSG00000111644	12	6638075
			843	Vita6b	EMG1	0.967485	0.995303	-0.00204473	7	195	-0.0031045	0.0761591	90th percentile longevity	IVW PCA MR	GWAS_catalog_GCST008599	ENSG00000126749	12	6970913
			844	Vita6b	KLRD1	0.974265	0.995303	-0.00204473	6	419	-7.06346e-05	0.00218954	Parental extreme longevity (95 years and older)	IVW PCA MR	ebi-a-GCST003395	ENSG00000134539	12	10226058
			845	Vita6b	FAM234B	0.973462	0.995303	-0.00204473	10	336	-0.000311471	0.00936301	Parental longevity (both parents in top 10%)	IVW PCA MR	ebi-a-GCST006698	ENSG00000084444	12	13044381
			846	Vita6b	FOXJ2	0.960103	0.99261	-0.00322147	9	297	-0.000429907	0.00859389	Parental longevity (father's age at death)	IVW PCA MR	ebi-a-GCST006700	ENSG00000065970	12	8032716
			847	Vita6b	FKBP4	0.958881	0.992209	-0.00339671	4	39	-0.00162979	0.0316106	Parental longevity (combined parental age at death)	IVW PCA MR	ebi-a-GCST006702	ENSG00000004478	12	2794970
			848	Vita6b	BORCS5	0.956798	0.990619	-0.00409333	17	220	-0.00376013	0.0694113	90th percentile longevity	IVW PCA MR	GWAS_catalog_GCST008599	ENSG00000165714	12	12357078
			849	Vita6b	IQSEC3	0.95618	0.990544	-0.00412625	20	496	-0.00018726	0.00340799	Parental longevity (mother's age at death)	IVW PCA MR	ebi-a-GCST006699	ENSG00000120645	12	66767
			850	Vita6b	JAGN1	0.947114	0.990128	-0.00430866	5	323	-0.000811969	0.0122411	Parental longevity (combined parental age at death)	IVW PCA MR	ebi-a-GCST006702	ENSG00000171135	3	9890574
			851	Vita6b	FANCD2	0.938785	0.990128	-0.00430866	4	907	-0.000624537	0.00813232	Parental longevity (father's age at death)	IVW PCA MR	ebi-a-GCST006700	ENSG00000144554	3	10026370
			852	Vita6b	TAMM41	0.945176	0.990128	-0.00430866	10	368	-0.00224561	0.0326562	99th percentile longevity	IVW PCA MR	GWAS_catalog_GCST008598	ENSG00000144559	3	11790442
			853	Vita6b	MARCHF8	0.954688	0.990128	-0.00430866	6	732	-0.000808576	0.0142304	Parental longevity (father's age at death)	IVW PCA MR	ebi-a-GCST006700	ENSG00000165406	10	45454585
			854	Vita6b	SLC6A12	0.940996	0.990128	-0.00430866	20	322	-0.00476851	0.0644234	90th percentile longevity	IVW PCA MR	GWAS_catalog_GCST008599	ENSG00000111181	12	190077
			855	Vita6b	C12orf4	0.951207	0.990128	-0.00430866	15	222	-0.00542531	0.0886609	90th percentile longevity	IVW PCA MR	GWAS_catalog_GCST008599	ENSG00000047621	12	4487735
			856	Vita6b	RAD51AP1	0.953982	0.990128	-0.00430866	13	196	-0.00124594	0.0215907	Parental longevity (combined parental age at death)	IVW PCA MR	ebi-a-GCST006702	ENSG00000111247	12	4538798
			857	Vita6b	TAPBPL	0.950285	0.990128	-0.00430866	4	1074	-0.000152425	0.00244473	Parental longevity (both parents in top 10%)	IVW PCA MR	ebi-a-GCST006698	ENSG00000139192	12	6451690
			858	Vita6b	ATN1	0.940017	0.990128	-0.00430866	17	104	-0.00108196	0.0143786	Parental longevity (mother's age at death)	IVW PCA MR	ebi-a-GCST006699	ENSG00000111676	12	6924463
			859	Vita6b	ATF7IP	0.952445	0.990128	-0.00430866	4	229	-0.00168865	0.0283159	Parental longevity (combined parental age at death)	IVW PCA MR	ebi-a-GCST006702	ENSG00000171681	12	14365676
			860	Vita6b	LDHB	0.940181	0.990128	-0.00430866	4	20	-0.000544487	0.00725577	Parental extreme longevity (95 years and older)	IVW PCA MR	ebi-a-GCST003395	ENSG00000111716	12	21635342
			861	Vita6b	LDHB	0.947445	0.990128	-0.00430866	4	20	-0.00111862	0.0169705	Parental longevity (both parents in top 10%)	IVW PCA MR	ebi-a-GCST006698	ENSG00000111716	12	21635342
			862	Vita6b	BHLHE41	0.954213	0.990128	-0.00430866	7	88	-0.000769228	0.0133971	Parental longevity (father's age at death)	IVW PCA MR	ebi-a-GCST006700	ENSG00000123095	12	26120030
			863	Vita6b	SSPN	0.948933	0.990128	-0.00430866	7	42	-0.0108666	0.169667	90th percentile longevity	IVW PCA MR	GWAS_catalog_GCST008599	ENSG00000123096	12	26121991
			864	Vita6b	MED21	0.947779	0.990128	-0.00430866	11	485	-0.00556736	0.0850027	90th percentile longevity	IVW PCA MR	GWAS_catalog_GCST008599	ENSG00000152944	12	27022546
			865	Vita6b	DENND5B	0.94373	0.990128	-0.00430866	4	693	-0.00456586	0.0646882	90th percentile longevity	IVW PCA MR	GWAS_catalog_GCST008599	ENSG00000170456	12	31382226
			866	Vita6b	TMEM121B	0.951088	0.990128	-0.00430866	14	606	-0.000239817	0.00390959	Parental longevity (mother's age at death)	IVW PCA MR	ebi-a-GCST006699	ENSG00000183307	22	17116297
			867	Vita6b	HRH1	0.935171	0.989521	-0.0045751	4	11	-0.00359432	0.0441883	Parental longevity (combined parental age at death)	IVW PCA MR	ebi-a-GCST006702	ENSG00000196639	3	11137093
			868	Vita6b	NINJ2	0.934737	0.989521	-0.0045751	7	360	-0.00290708	0.0355015	90th percentile longevity	IVW PCA MR	GWAS_catalog_GCST008599	ENSG00000171840	12	564296
			869	Vita6b	EMC3	0.93165	0.989404	-0.00462635	5	17	-0.00102347	0.011933	Parental longevity (both parents in top 10%)	IVW PCA MR	ebi-a-GCST006698	ENSG00000125037	3	9962537
			870	Vita6b	USP5	0.929291	0.988817	-0.00488386	1	2	-0.00764756	0.0861823	Parental longevity (combined parental age at death)	IVW PCA MR	ebi-a-GCST006702	ENSG00000111667	12	6852148
			871	Vita6b	JAGN1	0.923735	0.987644	-0.00539937	5	323	-0.000709629	0.00741282	Parental longevity (both parents in top 10%)	IVW PCA MR	ebi-a-GCST006698	ENSG00000171135	3	9890574
			872	Vita6b	CD9	0.926464	0.987644	-0.00539937	4	711	-0.000771583	0.00836001	Parental longevity (combined parental age at death)	IVW PCA MR	ebi-a-GCST006702	ENSG00000010278	12	6199715
			873	Vita6b	GPR162	0.92633	0.987644	-0.00539937	15	842	-0.000422189	0.00456602	Parental longevity (father's age at death)	IVW PCA MR	ebi-a-GCST006700	ENSG00000250510	12	6821624
			874	Vita6b	A2M	0.926922	0.987644	-0.00539937	6	237	-0.0119434	0.130219	99th percentile longevity	IVW PCA MR	GWAS_catalog_GCST008598	ENSG00000175899	12	9067664
			875	Vita6b	GUCY2C	0.924829	0.987644	-0.00539937	9	604	-0.000893924	0.00947424	Parental longevity (father's age at death)	IVW PCA MR	ebi-a-GCST006700	ENSG00000070019	12	14612632
			876	Vita6b	ETFRF1	0.926972	0.987644	-0.00539937	6	639	-0.000914117	0.00997342	Parental longevity (combined parental age at death)	IVW PCA MR	ebi-a-GCST006702	ENSG00000205707	12	25195216
			877	Vita6b	ETFBKMT	0.923661	0.987644	-0.00539937	6	63	-0.000444603	0.00463983	Parental extreme longevity (95 years and older)	IVW PCA MR	ebi-a-GCST003395	ENSG00000139160	12	31647160
			878	Vita6b	CD4	0.918993	0.986324	-0.00598028	17	361	-0.000261282	0.0025691	Parental extreme longevity (95 years and older)	IVW PCA MR	ebi-a-GCST003395	ENSG00000010610	12	6786858
			879	Vita6b	TAS2R14	0.918035	0.986324	-0.00598028	3	1342	-0.000634466	0.0061653	Parental longevity (both parents in top 10%)	IVW PCA MR	ebi-a-GCST006698	ENSG00000212127	12	10937408
			880	Vita6b	KLRC1	0.915419	0.985419	-0.00637913	7	1455	-0.000628156	0.00591454	Parental longevity (combined parental age at death)	IVW PCA MR	ebi-a-GCST006702	ENSG00000134545	12	10442264
			881	Vita6b	FOXM1	0.913891	0.984597	-0.0067415	6	59	-0.0073772	0.0682244	Parental longevity (combined parental age at death)	IVW PCA MR	ebi-a-GCST006702	ENSG00000111206	12	2857680
			882	Vita6b	GPRC5D	0.914114	0.984597	-0.0067415	6	24	-0.00502018	0.0465473	Parental longevity (combined parental age at death)	IVW PCA MR	ebi-a-GCST006702	ENSG00000111291	12	12940775
			883	Vita6b	PARP11	0.90589	0.978641	-0.00937655	6	155	-0.0141928	0.120049	90th percentile longevity	IVW PCA MR	GWAS_catalog_GCST008599	ENSG00000111224	12	3791047
			884	Vita6b	CLEC2D	0.899165	0.974274	-0.0113189	11	1429	-0.000314691	0.00248343	Parental extreme longevity (95 years and older)	IVW PCA MR	ebi-a-GCST003395	ENSG00000069493	12	9664969
			885	Vita6b	AEBP2	0.894686	0.970317	-0.0130864	7	286	-0.00249456	0.0188444	Parental longevity (father's age at death)	IVW PCA MR	ebi-a-GCST006700	ENSG00000139154	12	19404045
			886	Vita6b	ETNK1	0.894978	0.970317	-0.0130864	5	481	-0.000668697	0.0050656	Parental extreme longevity (95 years and older)	IVW PCA MR	ebi-a-GCST003395	ENSG00000139163	12	22625075
			887	Vita6b	C12orf4	0.891312	0.969235	-0.013571	15	221	-0.0194889	0.142625	99th percentile longevity	IVW PCA MR	GWAS_catalog_GCST008598	ENSG00000047621	12	4487735
			888	Vita6b	RAD52	0.889288	0.967613	-0.0142981	8	238	-0.00142049	0.0102043	Parental longevity (mother's age at death)	IVW PCA MR	ebi-a-GCST006699	ENSG00000002016	12	911736
			889	Vita6b	IL17RC	0.884219	0.966322	-0.0148783	6	627	-0.00172618	0.0118538	Parental longevity (father's age at death)	IVW PCA MR	ebi-a-GCST006700	ENSG00000163702	3	9917074
			890	Vita6b	FANCD2	0.886306	0.966322	-0.0148783	4	561	-0.00869669	0.0608246	90th percentile longevity	IVW PCA MR	GWAS_catalog_GCST008599	ENSG00000144554	3	10026370
			891	Vita6b	KRAS	0.886159	0.966322	-0.0148783	5	158	-0.0756895	0.528684	99th percentile longevity	IVW PCA MR	GWAS_catalog_GCST008598	ENSG00000133703	12	25205246
			892	Vita6b	SSPN	0.886318	0.966322	-0.0148783	8	92	-0.00294306	0.0205858	Parental longevity (father's age at death)	IVW PCA MR	ebi-a-GCST006700	ENSG00000123096	12	26121991
			893	Vita6b	PZP	0.88213	0.966055	-0.0149982	5	1321	-0.000360074	0.00242851	Parental longevity (both parents in top 10%)	IVW PCA MR	ebi-a-GCST006698	ENSG00000126838	12	9148840
			894	Vita6b	ERGIC2	0.882536	0.966055	-0.0149982	8	885	-0.00167968	0.011368	Parental longevity (mother's age at death)	IVW PCA MR	ebi-a-GCST006699	ENSG00000087502	12	29337352
			895	Vita6b	CFAP94	0.880987	0.965524	-0.0152369	6	209	-0.0349846	0.233671	99th percentile longevity	IVW PCA MR	GWAS_catalog_GCST008598	ENSG00000118307	12	25108289
			896	Vita6b	H2AJ	0.880179	0.965221	-0.0153734	8	387	-0.00239651	0.0158981	Parental longevity (both parents in top 10%)	IVW PCA MR	ebi-a-GCST006698	ENSG00000246705	12	14774383
			897	Vita6b	DDX47	0.87955	0.965113	-0.0154218	7	62	-0.00445766	0.0294157	Parental longevity (mother's age at death)	IVW PCA MR	ebi-a-GCST006699	ENSG00000213782	12	12813316
			898	Vita6b	CACNA1C	0.878264	0.964869	-0.0155319	5	12	-0.0092824	0.0606019	Parental longevity (combined parental age at death)	IVW PCA MR	ebi-a-GCST006702	ENSG00000151067	12	1970772
			899	Vita6b	ZNF239	0.874831	0.962385	-0.0166511	10	2019	-0.000708918	0.00450036	Parental longevity (both parents in top 10%)	IVW PCA MR	ebi-a-GCST006698	ENSG00000196793	10	43556344
			900	Vita6b	CLEC1A	0.875474	0.962385	-0.0166511	10	486	-0.00104511	0.00666911	Parental longevity (father's age at death)	IVW PCA MR	ebi-a-GCST006700	ENSG00000150048	12	10069554
			901	Vita6b	ERGIC2	0.873795	0.962287	-0.0166953	8	885	-0.00213775	0.0134585	Parental longevity (combined parental age at death)	IVW PCA MR	ebi-a-GCST006702	ENSG00000087502	12	29337352
			902	Vita6b	RHNO1	0.871931	0.9614	-0.0170957	4	544	-0.000256066	0.00158844	Parental extreme longevity (95 years and older)	IVW PCA MR	ebi-a-GCST003395	ENSG00000171792	12	2876258
			903	Vita6b	A2M	0.869317	0.9614	-0.0170957	5	505	-0.00202242	0.0122924	Parental longevity (mother's age at death)	IVW PCA MR	ebi-a-GCST006699	ENSG00000175899	12	9067664
			904	Vita6b	PDE6H	0.867617	0.960727	-0.0174001	11	607	-0.00125054	0.00750237	Parental longevity (both parents in top 10%)	IVW PCA MR	ebi-a-GCST006698	ENSG00000139053	12	14973042
			905	Vita6b	ZNF22	0.866179	0.959721	-0.0178552	11	76	-0.042307	0.25106	99th percentile longevity	IVW PCA MR	GWAS_catalog_GCST008598	ENSG00000165512	10	45000923
			906	Vita6b	CLEC1B	0.865293	0.959324	-0.0180348	6	1517	-0.00108332	0.00638602	Parental longevity (combined parental age at death)	IVW PCA MR	ebi-a-GCST006702	ENSG00000165682	12	9985642
			907	Vita6b	HRH1	0.859794	0.957667	-0.0187853	4	11	-0.00629203	0.0356213	Parental longevity (father's age at death)	IVW PCA MR	ebi-a-GCST006700	ENSG00000196639	3	11137093
			908	Vita6b	CAND2	0.855291	0.957667	-0.0187853	9	353	-0.00666481	0.0365452	90th percentile longevity	IVW PCA MR	GWAS_catalog_GCST008599	ENSG00000144712	3	12796472
			909	Vita6b	ZNF248	0.847509	0.957667	-0.0187853	3	1714	-0.0152417	0.0792608	90th percentile longevity	IVW PCA MR	GWAS_catalog_GCST008599	ENSG00000198105	10	37776526
			910	Vita6b	BMS1	0.850036	0.957667	-0.0187853	11	523	-0.00255753	0.0135267	Parental longevity (both parents in top 10%)	IVW PCA MR	ebi-a-GCST006698	ENSG00000165733	10	42782795
			911	Vita6b	ALOX5	0.854559	0.957667	-0.0187853	14	1177	-0.001255	0.00684652	Parental longevity (father's age at death)	IVW PCA MR	ebi-a-GCST006700	ENSG00000012779	10	45374176
			912	Vita6b	CACNA1C	0.855797	0.957667	-0.0187853	5	12	-0.00666435	0.0366724	Parental longevity (both parents in top 10%)	IVW PCA MR	ebi-a-GCST006698	ENSG00000151067	12	1970772
			913	Vita6b	C12orf4	0.852898	0.957667	-0.0187853	14	436	-0.0021296	0.0114851	Parental longevity (father's age at death)	IVW PCA MR	ebi-a-GCST006700	ENSG00000047621	12	4487735
			914	Vita6b	CLEC4C	0.860086	0.957667	-0.0187853	5	919	-0.0038841	0.0220355	90th percentile longevity	IVW PCA MR	GWAS_catalog_GCST008599	ENSG00000198178	12	7729383
			915	Vita6b	APOLD1	0.847894	0.957667	-0.0187853	11	395	-0.00145285	0.00757458	Parental longevity (mother's age at death)	IVW PCA MR	ebi-a-GCST006699	ENSG00000178878	12	12725917
			916	Vita6b	PDE6H	0.849737	0.957667	-0.0187853	9	301	-0.0271684	0.143404	99th percentile longevity	IVW PCA MR	GWAS_catalog_GCST008598	ENSG00000139053	12	14973042
			917	Vita6b	PDE6H	0.853331	0.957667	-0.0187853	10	303	-0.0169057	0.0914461	90th percentile longevity	IVW PCA MR	GWAS_catalog_GCST008599	ENSG00000139053	12	14973042
			918	Vita6b	GOLT1B	0.854735	0.957667	-0.0187853	16	1655	-0.00146661	0.00801075	Parental longevity (mother's age at death)	IVW PCA MR	ebi-a-GCST006699	ENSG00000111711	12	21501781
			919	Vita6b	ETNK1	0.856095	0.957667	-0.0187853	5	251	-0.0338052	0.186411	99th percentile longevity	IVW PCA MR	GWAS_catalog_GCST008598	ENSG00000139163	12	22625075
			920	Vita6b	PPFIBP1	0.84524	0.957667	-0.0187853	5	86	-0.0295775	0.151527	90th percentile longevity	IVW PCA MR	GWAS_catalog_GCST008599	ENSG00000110841	12	27523431
			921	Vita6b	BICD1	0.852017	0.957667	-0.0187853	11	324	-0.0342297	0.183493	99th percentile longevity	IVW PCA MR	GWAS_catalog_GCST008598	ENSG00000151746	12	32106835
			922	Vita6b	PEX26	0.857159	0.957667	-0.0187853	4	28	-0.000755784	0.00419899	Parental extreme longevity (95 years and older)	IVW PCA MR	ebi-a-GCST003395	ENSG00000215193	22	18077923
			923	Vita6b	TULP3	0.838394	0.956358	-0.0193793	3	85	-0.0538605	0.264088	90th percentile longevity	IVW PCA MR	GWAS_catalog_GCST008599	ENSG00000078246	12	2877223
			924	Vita6b	TM7SF3	0.83792	0.956358	-0.0193793	13	834	-0.00257072	0.0125674	Parental longevity (combined parental age at death)	IVW PCA MR	ebi-a-GCST006702	ENSG00000064115	12	26971579
			925	Vita6b	CLEC12A	0.837026	0.956132	-0.019482	7	2928	-0.000424029	0.00206141	Parental longevity (father's age at death)	IVW PCA MR	ebi-a-GCST006700	ENSG00000172322	12	9951316
			926	Vita6b	H2AJ	0.837142	0.956132	-0.019482	8	387	-0.00437149	0.0212673	Parental longevity (father's age at death)	IVW PCA MR	ebi-a-GCST006700	ENSG00000246705	12	14774383
			927	Vita6b	VHL	0.835183	0.955698	-0.0196792	4	80	-0.00416814	0.0200335	Parental longevity (combined parental age at death)	IVW PCA MR	ebi-a-GCST006702	ENSG00000134086	3	10141778
			928	Vita6b	HEBP1	0.833063	0.95568	-0.0196873	8	584	-0.00186125	0.00883049	Parental longevity (combined parental age at death)	IVW PCA MR	ebi-a-GCST006702	ENSG00000013583	12	12974870
			929	Vita6b	PPFIBP1	0.827474	0.950469	-0.0220619	4	86	-0.0566575	0.259965	99th percentile longevity	IVW PCA MR	GWAS_catalog_GCST008598	ENSG00000110841	12	27523431
			930	Vita6b	MICAL3	0.826815	0.950314	-0.0221329	11	181	-0.00276235	0.0126257	Parental longevity (both parents in top 10%)	IVW PCA MR	ebi-a-GCST006698	ENSG00000243156	22	17787649
			931	Vita6b	ZFAND4	0.826181	0.950187	-0.0221909	7	758	-0.0029244	0.0133168	Parental longevity (mother's age at death)	IVW PCA MR	ebi-a-GCST006699	ENSG00000172671	10	45615500
			932	Vita6b	SEC13	0.824679	0.94906	-0.0227064	14	752	-0.0115393	0.0520889	90th percentile longevity	IVW PCA MR	GWAS_catalog_GCST008599	ENSG00000157020	3	10293131
			933	Vita6b	TSPAN9	0.819358	0.94906	-0.0227064	13	221	-0.00268897	0.0117746	Parental longevity (both parents in top 10%)	IVW PCA MR	ebi-a-GCST006698	ENSG00000011105	12	3077355
			934	Vita6b	MLF2	0.822625	0.94906	-0.0227064	15	104	-0.0023592	0.0105241	Parental longevity (both parents in top 10%)	IVW PCA MR	ebi-a-GCST006698	ENSG00000089693	12	6747996
			935	Vita6b	CD4	0.824511	0.94906	-0.0227064	18	340	-0.00180017	0.00811811	Parental longevity (mother's age at death)	IVW PCA MR	ebi-a-GCST006699	ENSG00000010610	12	6786858
			936	Vita6b	USP5	0.813447	0.94906	-0.0227064	1	2	-0.0110243	0.0467166	Parental longevity (mother's age at death)	IVW PCA MR	ebi-a-GCST006699	ENSG00000111667	12	6852148
			937	Vita6b	YBX3	0.821239	0.94906	-0.0227064	11	615	-0.00204063	0.00903127	Parental longevity (combined parental age at death)	IVW PCA MR	ebi-a-GCST006702	ENSG00000060138	12	10699089
			938	Vita6b	MGP	0.815776	0.94906	-0.0227064	4	655	-0.00288779	0.0123949	Parental longevity (father's age at death)	IVW PCA MR	ebi-a-GCST006700	ENSG00000111341	12	14880864
			939	Vita6b	PTPRO	0.815355	0.94906	-0.0227064	15	187	-0.00325891	0.0139554	Parental longevity (father's age at death)	IVW PCA MR	ebi-a-GCST006700	ENSG00000151490	12	15322257
			940	Vita6b	RECQL	0.824365	0.94906	-0.0227064	15	875	-0.00233793	0.0105343	Parental longevity (combined parental age at death)	IVW PCA MR	ebi-a-GCST006702	ENSG00000004700	12	21468910
			941	Vita6b	KRAS	0.819614	0.94906	-0.0227064	5	265	-0.00664046	0.0291195	Parental longevity (both parents in top 10%)	IVW PCA MR	ebi-a-GCST006698	ENSG00000133703	12	25205246
			942	Vita6b	RESF1	0.824411	0.94906	-0.0227064	20	2069	-0.000912142	0.00411106	Parental longevity (both parents in top 10%)	IVW PCA MR	ebi-a-GCST006698	ENSG00000174718	12	31959370
			943	Vita6b	IL17RA	0.814576	0.94906	-0.0227064	12	310	-0.00291965	0.0124491	Parental longevity (combined parental age at death)	IVW PCA MR	ebi-a-GCST006702	ENSG00000177663	22	17084954
			944	Vita6b	CAND2	0.801932	0.945008	-0.0245644	12	610	-0.00106871	0.00426039	Parental longevity (mother's age at death)	IVW PCA MR	ebi-a-GCST006699	ENSG00000144712	3	12796472
			945	Vita6b	ADIPOR2	0.806766	0.945008	-0.0245644	5	267	-0.00248219	0.0101479	Parental longevity (both parents in top 10%)	IVW PCA MR	ebi-a-GCST006698	ENSG00000006831	12	1688574
			946	Vita6b	DCP1B	0.805126	0.945008	-0.0245644	1	70	-0.056637	0.229561	90th percentile longevity	IVW PCA MR	GWAS_catalog_GCST008599	ENSG00000151065	12	1946053
			947	Vita6b	CCND2	0.80608	0.945008	-0.0245644	17	56	-0.00378415	0.0154149	Parental longevity (mother's age at death)	IVW PCA MR	ebi-a-GCST006699	ENSG00000118971	12	4269771
			948	Vita6b	TAS2R14	0.801334	0.945008	-0.0245644	3	1342	-0.00207982	0.00826569	Parental longevity (father's age at death)	IVW PCA MR	ebi-a-GCST006700	ENSG00000212127	12	10937408
			949	Vita6b	TAS2R14	0.807108	0.945008	-0.0245644	3	717	-0.0233161	0.0954954	99th percentile longevity	IVW PCA MR	GWAS_catalog_GCST008598	ENSG00000212127	12	10937408
			950	Vita6b	ITPR2	0.803598	0.945008	-0.0245644	14	1586	-0.00154246	0.00620224	Parental longevity (father's age at death)	IVW PCA MR	ebi-a-GCST006700	ENSG00000123104	12	26335352
			951	Vita6b	PEBP1	0.800342	0.945008	-0.0245644	6	661	-0.00108374	0.0042852	Parental longevity (both parents in top 10%)	IVW PCA MR	ebi-a-GCST006698	ENSG00000089220	12	118136124
			952	Vita6b	MKRN2	0.793088	0.939561	-0.0270748	9	929	-0.00137989	0.00526068	Parental longevity (father's age at death)	IVW PCA MR	ebi-a-GCST006700	ENSG00000075975	3	12557057
			953	Vita6b	FOXM1	0.792755	0.939561	-0.0270748	5	36	-0.157525	0.599561	99th percentile longevity	IVW PCA MR	GWAS_catalog_GCST008598	ENSG00000111206	12	2857680
			954	Vita6b	CAMK1	0.790884	0.939237	-0.0272249	8	236	-0.00325954	0.0122926	Parental longevity (both parents in top 10%)	IVW PCA MR	ebi-a-GCST006698	ENSG00000134072	3	9757347
			955	Vita6b	WASHC2C	0.790621	0.939237	-0.0272249	11	643	-0.0202747	0.076363	99th percentile longevity	IVW PCA MR	GWAS_catalog_GCST008598	ENSG00000172661	10	45727200
			956	Vita6b	PARP11	0.788548	0.939237	-0.0272249	6	245	-0.00137718	0.00513496	Parental extreme longevity (95 years and older)	IVW PCA MR	ebi-a-GCST003395	ENSG00000111224	12	3791047
			957	Vita6b	CLEC12B	0.790003	0.939237	-0.0272249	7	2061	-0.000721635	0.00270979	Parental longevity (father's age at death)	IVW PCA MR	ebi-a-GCST006700	ENSG00000256660	12	10010627
			958	Vita6b	ITPR1	0.780347	0.935041	-0.0291694	8	524	-0.00261561	0.00937942	Parental longevity (mother's age at death)	IVW PCA MR	ebi-a-GCST006699	ENSG00000150995	3	4493345
			959	Vita6b	RPUSD3	0.783148	0.935041	-0.0291694	15	403	-0.00266749	0.00969227	Parental longevity (combined parental age at death)	IVW PCA MR	ebi-a-GCST006702	ENSG00000156990	3	9837849
			960	Vita6b	DEPP1	0.783052	0.935041	-0.0291694	8	209	-0.00764545	0.027767	Parental longevity (combined parental age at death)	IVW PCA MR	ebi-a-GCST006702	ENSG00000165507	10	44970981
			961	Vita6b	ITFG2	0.78144	0.935041	-0.0291694	14	235	-0.00229504	0.00827213	Parental longevity (both parents in top 10%)	IVW PCA MR	ebi-a-GCST006698	ENSG00000111203	12	2812622
			962	Vita6b	KCNA5	0.781739	0.935041	-0.0291694	6	22	-0.0101729	0.0367183	Parental longevity (father's age at death)	IVW PCA MR	ebi-a-GCST006700	ENSG00000130037	12	5043879
			963	Vita6b	DCP1B	0.777077	0.933453	-0.0299077	1	140	-0.00688321	0.0243111	Parental longevity (both parents in top 10%)	IVW PCA MR	ebi-a-GCST006698	ENSG00000151065	12	1946053
			964	Vita6b	KCNA6	0.777192	0.933453	-0.0299077	13	240	-0.00158967	0.00561761	Parental extreme longevity (95 years and older)	IVW PCA MR	ebi-a-GCST003395	ENSG00000151079	12	4809176
			965	Vita6b	ENO2	0.773703	0.933453	-0.0299077	5	10	-0.00874844	0.0304257	Parental longevity (mother's age at death)	IVW PCA MR	ebi-a-GCST006699	ENSG00000111674	12	6913745
			966	Vita6b	ATF7IP	0.774819	0.933453	-0.0299077	4	124	-0.0487968	0.170572	90th percentile longevity	IVW PCA MR	GWAS_catalog_GCST008599	ENSG00000171681	12	14365676
			967	Vita6b	GOLT1B	0.777091	0.933453	-0.0299077	14	812	-0.026235	0.0926663	99th percentile longevity	IVW PCA MR	GWAS_catalog_GCST008598	ENSG00000111711	12	21501781
			968	Vita6b	ST8SIA1	0.774726	0.933453	-0.0299077	17	648	-0.00201199	0.00703006	Parental longevity (father's age at death)	IVW PCA MR	ebi-a-GCST006700	ENSG00000111728	12	22063773
			969	Vita6b	DENND5B	0.775776	0.933453	-0.0299077	4	986	-0.00191435	0.00672106	Parental longevity (both parents in top 10%)	IVW PCA MR	ebi-a-GCST006698	ENSG00000170456	12	31382226
			970	Vita6b	IL17RA	0.776438	0.933453	-0.0299077	12	310	-0.00286299	0.0100823	Parental longevity (father's age at death)	IVW PCA MR	ebi-a-GCST006700	ENSG00000177663	22	17084954
			971	Vita6b	IQSEC3	0.764921	0.932854	-0.0301863	20	496	-0.00120596	0.00403296	Parental longevity (combined parental age at death)	IVW PCA MR	ebi-a-GCST006702	ENSG00000120645	12	66767
			972	Vita6b	FKBP4	0.77186	0.932854	-0.0301863	4	15	-0.132189	0.455912	99th percentile longevity	IVW PCA MR	GWAS_catalog_GCST008598	ENSG00000004478	12	2794970
			973	Vita6b	CD27	0.769022	0.932854	-0.0301863	11	291	-0.00119352	0.00406436	Parental extreme longevity (95 years and older)	IVW PCA MR	ebi-a-GCST003395	ENSG00000139193	12	6444955
			974	Vita6b	ATN1	0.766249	0.932854	-0.0301863	13	52	-0.0337988	0.113692	90th percentile longevity	IVW PCA MR	GWAS_catalog_GCST008599	ENSG00000111676	12	6924463
			975	Vita6b	CLEC4A	0.772009	0.932854	-0.0301863	5	116	-0.0340266	0.117435	99th percentile longevity	IVW PCA MR	GWAS_catalog_GCST008598	ENSG00000111729	12	8123617
			976	Vita6b	SPX	0.766253	0.932854	-0.0301863	11	593	-0.0213484	0.0718125	99th percentile longevity	IVW PCA MR	GWAS_catalog_GCST008598	ENSG00000134548	12	21526296
			977	Vita6b	TMTC1	0.77207	0.932854	-0.0301863	14	3065	-0.00073917	0.00255178	Parental longevity (mother's age at death)	IVW PCA MR	ebi-a-GCST006699	ENSG00000133687	12	29500840
			978	Vita6b	ITPR1	0.763979	0.932383	-0.0304057	9	269	-0.0186484	0.0621074	90th percentile longevity	IVW PCA MR	GWAS_catalog_GCST008599	ENSG00000150995	3	4493345
			979	Vita6b	GABARAPL1	0.761341	0.931695	-0.0307262	20	1164	-0.00286114	0.00942032	Parental longevity (father's age at death)	IVW PCA MR	ebi-a-GCST006700	ENSG00000139112	12	10212458
			980	Vita6b	C12orf60	0.760819	0.931695	-0.0307262	6	378	-0.00472435	0.0155199	Parental longevity (mother's age at death)	IVW PCA MR	ebi-a-GCST006699	ENSG00000182993	12	14803666
			981	Vita6b	RASGEF1A	0.759462	0.931251	-0.0309333	4	159	-0.0517556	0.169032	90th percentile longevity	IVW PCA MR	GWAS_catalog_GCST008599	ENSG00000198915	10	43194535
			982	Vita6b	KLRK1	0.759398	0.931251	-0.0309333	6	172	-0.0389464	0.127163	99th percentile longevity	IVW PCA MR	GWAS_catalog_GCST008598	ENSG00000213809	12	10372353
			983	Vita6b	COPS7A	0.757356	0.929925	-0.0315522	13	231	-0.000817997	0.00264763	Parental extreme longevity (95 years and older)	IVW PCA MR	ebi-a-GCST003395	ENSG00000111652	12	6724014
			984	Vita6b	PHB2	0.749077	0.924175	-0.034246	6	10	-0.0101678	0.0317887	Parental longevity (mother's age at death)	IVW PCA MR	ebi-a-GCST006699	ENSG00000215021	12	6965327
			985	Vita6b	FBXL14	0.745959	0.922846	-0.0348709	5	21	-0.0125594	0.0387668	Parental longevity (father's age at death)	IVW PCA MR	ebi-a-GCST006700	ENSG00000171823	12	1565993
			986	Vita6b	CLEC4A	0.746509	0.922846	-0.0348709	6	258	-0.00389077	0.0120366	Parental longevity (combined parental age at death)	IVW PCA MR	ebi-a-GCST006702	ENSG00000111729	12	8123617
			987	Vita6b	MKRN2	0.742408	0.920281	-0.0360794	9	949	-0.000561325	0.00170789	Parental extreme longevity (95 years and older)	IVW PCA MR	ebi-a-GCST003395	ENSG00000075975	3	12557057
			988	Vita6b	NCAPD2	0.740002	0.919182	-0.0365984	5	696	-0.00214365	0.00645969	Parental longevity (combined parental age at death)	IVW PCA MR	ebi-a-GCST006702	ENSG00000010292	12	6493356
			989	Vita6b	VGLL4	0.738945	0.919099	-0.0366376	12	352	-0.0477642	0.143328	99th percentile longevity	IVW PCA MR	GWAS_catalog_GCST008598	ENSG00000144560	3	11556069
			990	Vita6b	AKAP3	0.73943	0.919099	-0.0366376	10	502	-0.00436734	0.0131306	Parental longevity (mother's age at death)	IVW PCA MR	ebi-a-GCST006699	ENSG00000111254	12	4615508
			991	Vita6b	ATF7IP	0.737593	0.919099	-0.0366376	4	229	-0.00574573	0.0171492	Parental longevity (both parents in top 10%)	IVW PCA MR	ebi-a-GCST006698	ENSG00000171681	12	14365676
			992	Vita6b	ETFRF1	0.737566	0.919099	-0.0366376	6	639	-0.00202689	0.00604902	Parental longevity (both parents in top 10%)	IVW PCA MR	ebi-a-GCST006698	ENSG00000205707	12	25195216
			993	Vita6b	ZFAND4	0.73455	0.918061	-0.0371284	7	758	-0.00432893	0.0127667	Parental longevity (father's age at death)	IVW PCA MR	ebi-a-GCST006700	ENSG00000172671	10	45615500
			994	Vita6b	STYK1	0.7338	0.918061	-0.0371284	12	464	-0.00409271	0.0120347	Parental longevity (both parents in top 10%)	IVW PCA MR	ebi-a-GCST006698	ENSG00000060140	12	10618923
			995	Vita6b	TAS2R20	0.73408	0.918061	-0.0371284	3	1216	-0.00252171	0.00742328	Parental longevity (both parents in top 10%)	IVW PCA MR	ebi-a-GCST006698	ENSG00000255837	12	10995961
			996	Vita6b	OR13A1	0.73074	0.91742	-0.0374319	6	1167	-0.00273131	0.00793658	Parental longevity (combined parental age at death)	IVW PCA MR	ebi-a-GCST006702	ENSG00000256574	10	45302298
			997	Vita6b	SLC6A13	0.731643	0.91742	-0.0374319	5	41	-0.00375051	0.0109363	Parental extreme longevity (95 years and older)	IVW PCA MR	ebi-a-GCST003395	ENSG00000010379	12	220621
			998	Vita6b	FKBP4	0.732385	0.91742	-0.0374319	4	39	-0.00915438	0.0267707	Parental longevity (mother's age at death)	IVW PCA MR	ebi-a-GCST006699	ENSG00000004478	12	2794970
			999	Vita6b	DYRK4	0.731555	0.91742	-0.0374319	14	718	-0.0032532	0.00948294	Parental longevity (mother's age at death)	IVW PCA MR	ebi-a-GCST006699	ENSG00000010219	12	4562204
			1000	Vita6b	EMG1	0.731408	0.91742	-0.0374319	7	363	-0.00357562	0.0104169	Parental longevity (mother's age at death)	IVW PCA MR	ebi-a-GCST006699	ENSG00000126749	12	6970913
			1001	Vita6b	MED21	0.731493	0.91742	-0.0374319	11	910	-0.00298266	0.00869226	Parental longevity (both parents in top 10%)	IVW PCA MR	ebi-a-GCST006698	ENSG00000152944	12	27022546
			1002	Vita6b	ACRBP	0.725416	0.91483	-0.0386597	11	92	-0.00250166	0.00712256	Parental extreme longevity (95 years and older)	IVW PCA MR	ebi-a-GCST003395	ENSG00000111644	12	6638075
			1003	Vita6b	ZNF248	0.72349	0.913475	-0.0393032	3	3297	-0.00124293	0.00351312	Parental extreme longevity (95 years and older)	IVW PCA MR	ebi-a-GCST003395	ENSG00000198105	10	37776526
			1004	Vita6b	DEPP1	0.723019	0.913475	-0.0393032	8	211	-0.00256867	0.0072474	Parental extreme longevity (95 years and older)	IVW PCA MR	ebi-a-GCST003395	ENSG00000165507	10	44970981
			1005	Vita6b	CACNA1C	0.722942	0.913475	-0.0393032	5	12	-0.0173687	0.0489908	Parental longevity (father's age at death)	IVW PCA MR	ebi-a-GCST006700	ENSG00000151067	12	1970772
			1006	Vita6b	ANO2	0.721495	0.913475	-0.0393032	7	162	-0.00830527	0.0232992	Parental longevity (mother's age at death)	IVW PCA MR	ebi-a-GCST006699	ENSG00000047617	12	5531869
			1007	Vita6b	TAS2R20	0.723839	0.913475	-0.0393032	3	645	-0.0403092	0.114083	99th percentile longevity	IVW PCA MR	GWAS_catalog_GCST008598	ENSG00000255837	12	10995961
			1008	Vita6b	PYROXD1	0.723458	0.913475	-0.0393032	8	638	-0.00393068	0.0111086	Parental longevity (mother's age at death)	IVW PCA MR	ebi-a-GCST006699	ENSG00000121350	12	21437615
			1009	Vita6b	BID	0.717886	0.913054	-0.0395037	6	434	-0.00398028	0.011017	Parental longevity (both parents in top 10%)	IVW PCA MR	ebi-a-GCST006698	ENSG00000015475	22	17734138
			1010	Vita6b	RAF1	0.711448	0.910597	-0.0406737	6	653	-0.00205729	0.00556156	Parental extreme longevity (95 years and older)	IVW PCA MR	ebi-a-GCST003395	ENSG00000132155	3	12583601
			1011	Vita6b	RPL32	0.714318	0.910597	-0.0406737	6	199	-0.00789553	0.0215687	Parental longevity (father's age at death)	IVW PCA MR	ebi-a-GCST006700	ENSG00000144713	3	12834485
			1012	Vita6b	WASHC2C	0.713534	0.910597	-0.0406737	12	650	-0.0169536	0.0461808	90th percentile longevity	IVW PCA MR	GWAS_catalog_GCST008599	ENSG00000172661	10	45727200
			1013	Vita6b	DERA	0.713756	0.910597	-0.0406737	9	101	-0.00750223	0.0204523	Parental longevity (combined parental age at death)	IVW PCA MR	ebi-a-GCST006702	ENSG00000023697	12	15911302
			1014	Vita6b	SPX	0.714826	0.910597	-0.0406737	12	1202	-0.00295763	0.00809459	Parental longevity (combined parental age at death)	IVW PCA MR	ebi-a-GCST006702	ENSG00000134548	12	21526296
			1015	Vita6b	TMEM121B	0.711379	0.910597	-0.0406737	14	606	-0.00171104	0.00462439	Parental longevity (combined parental age at death)	IVW PCA MR	ebi-a-GCST006702	ENSG00000183307	22	17116297
			1016	Vita6b	ATG7	0.705489	0.908247	-0.0417963	8	831	-0.00475439	0.0125804	Parental longevity (combined parental age at death)	IVW PCA MR	ebi-a-GCST006702	ENSG00000197548	3	11272309
			1017	Vita6b	IQSEC3	0.706014	0.908247	-0.0417963	20	496	-0.00123266	0.0032678	Parental longevity (father's age at death)	IVW PCA MR	ebi-a-GCST006700	ENSG00000120645	12	66767
			1018	Vita6b	ADIPOR2	0.706693	0.908247	-0.0417963	5	288	-0.00165222	0.0043907	Parental extreme longevity (95 years and older)	IVW PCA MR	ebi-a-GCST003395	ENSG00000006831	12	1688574
			1019	Vita6b	CLEC1B	0.707427	0.908247	-0.0417963	6	1517	-0.00202619	0.00539865	Parental longevity (mother's age at death)	IVW PCA MR	ebi-a-GCST006699	ENSG00000165682	12	9985642
			1020	Vita6b	HNRNPF	0.703672	0.908222	-0.0418081	9	565	-0.0491016	0.12909	99th percentile longevity	IVW PCA MR	GWAS_catalog_GCST008598	ENSG00000169813	10	43385617
			1021	Vita6b	KRAS	0.703151	0.908195	-0.0418207	5	158	-0.12655	0.332091	90th percentile longevity	IVW PCA MR	GWAS_catalog_GCST008599	ENSG00000133703	12	25205246
			1022	Vita6b	GOLT1B	0.702256	0.907685	-0.0420648	14	1636	-0.000955626	0.00249983	Parental extreme longevity (95 years and older)	IVW PCA MR	ebi-a-GCST003395	ENSG00000111711	12	21501781
			1023	Vita6b	STRAP	0.699844	0.905212	-0.0432499	1	3	-0.00734706	0.019057	Parental longevity (both parents in top 10%)	IVW PCA MR	ebi-a-GCST006698	ENSG00000023734	12	15882387
			1024	Vita6b	EDEM1	0.696399	0.903329	-0.0441542	9	67	-0.100913	0.258628	99th percentile longevity	IVW PCA MR	GWAS_catalog_GCST008598	ENSG00000134109	3	5187646
			1025	Vita6b	STK38L	0.695624	0.902969	-0.0443271	7	464	-0.00809654	0.0206949	Parental longevity (mother's age at death)	IVW PCA MR	ebi-a-GCST006699	ENSG00000211455	12	27243968
			1026	Vita6b	GPR19	0.691614	0.901941	-0.0448221	7	260	-0.00160542	0.00404729	Parental longevity (both parents in top 10%)	IVW PCA MR	ebi-a-GCST006698	ENSG00000183150	12	12660890
			1027	Vita6b	EMP1	0.691852	0.901941	-0.0448221	13	189	-0.00604056	0.0152407	Parental longevity (father's age at death)	IVW PCA MR	ebi-a-GCST006700	ENSG00000134531	12	13196723
			1028	Vita6b	EDEM1	0.689207	0.901729	-0.0449241	12	117	-0.00602018	0.015053	Parental longevity (mother's age at death)	IVW PCA MR	ebi-a-GCST006699	ENSG00000134109	3	5187646
			1029	Vita6b	EDEM1	0.688315	0.901729	-0.0449241	9	68	-0.065359	0.162932	90th percentile longevity	IVW PCA MR	GWAS_catalog_GCST008599	ENSG00000134109	3	5187646
			1030	Vita6b	OGG1	0.687609	0.901729	-0.0449241	8	76	-0.00248401	0.00617755	Parental extreme longevity (95 years and older)	IVW PCA MR	ebi-a-GCST003395	ENSG00000114026	3	9749944
			1031	Vita6b	CAND2	0.688777	0.901729	-0.0449241	11	610	-0.00123235	0.0030769	Parental longevity (both parents in top 10%)	IVW PCA MR	ebi-a-GCST006698	ENSG00000144712	3	12796472
			1032	Vita6b	MAGOHB	0.68836	0.901729	-0.0449241	7	309	-0.00158295	0.00394671	Parental extreme longevity (95 years and older)	IVW PCA MR	ebi-a-GCST003395	ENSG00000111196	12	10604193
			1033	Vita6b	YBX3	0.686537	0.901729	-0.0449241	11	329	-0.0210894	0.0522586	90th percentile longevity	IVW PCA MR	GWAS_catalog_GCST008599	ENSG00000060138	12	10699089
			1034	Vita6b	EMC3	0.68515	0.901422	-0.0450719	5	17	-0.00800588	0.0197459	Parental longevity (combined parental age at death)	IVW PCA MR	ebi-a-GCST006702	ENSG00000125037	3	9962537
			1035	Vita6b	CPNE9	0.684273	0.901337	-0.045113	6	24	-0.064672	0.15904	90th percentile longevity	IVW PCA MR	GWAS_catalog_GCST008599	ENSG00000144550	3	9703826
			1036	Vita6b	APOLD1	0.683222	0.901039	-0.0452562	11	419	-0.000960801	0.0023545	Parental extreme longevity (95 years and older)	IVW PCA MR	ebi-a-GCST003395	ENSG00000178878	12	12725917
			1037	Vita6b	BHLHE41	0.682124	0.900984	-0.0452829	7	43	-0.110402	0.269558	90th percentile longevity	IVW PCA MR	GWAS_catalog_GCST008599	ENSG00000123095	12	26120030
			1038	Vita6b	TSEN2	0.674317	0.900735	-0.0454032	14	1471	-0.00187637	0.00446508	Parental longevity (both parents in top 10%)	IVW PCA MR	ebi-a-GCST006698	ENSG00000154743	3	12484421
			1039	Vita6b	RAF1	0.674931	0.900735	-0.0454032	6	316	-0.0815402	0.194426	99th percentile longevity	IVW PCA MR	GWAS_catalog_GCST008598	ENSG00000132155	3	12583601
			1040	Vita6b	EFCAB12	0.677949	0.900735	-0.0454032	9	676	-0.00519543	0.0125112	Parental longevity (mother's age at death)	IVW PCA MR	ebi-a-GCST006699	ENSG00000172771	3	129401321
			1041	Vita6b	PLXND1	0.673234	0.900735	-0.0454032	9	415	-0.00722646	0.0171359	Parental longevity (mother's age at death)	IVW PCA MR	ebi-a-GCST006699	ENSG00000004399	3	129555214
			1042	Vita6b	RHNO1	0.680511	0.900735	-0.0454032	4	264	-0.0235536	0.0572014	99th percentile longevity	IVW PCA MR	GWAS_catalog_GCST008598	ENSG00000171792	12	2876258
			1043	Vita6b	TNFRSF1A	0.673877	0.900735	-0.0454032	8	80	-0.00408428	0.00970521	Parental longevity (mother's age at death)	IVW PCA MR	ebi-a-GCST006699	ENSG00000067182	12	6328757
			1044	Vita6b	LTBR	0.675951	0.900735	-0.0454032	9	110	-0.0369108	0.0883046	99th percentile longevity	IVW PCA MR	GWAS_catalog_GCST008598	ENSG00000111321	12	6375045
			1045	Vita6b	EMG1	0.68044	0.900735	-0.0454032	7	195	-0.0519135	0.126046	99th percentile longevity	IVW PCA MR	GWAS_catalog_GCST008598	ENSG00000126749	12	6970913
			1046	Vita6b	ETV6	0.67983	0.900735	-0.0454032	11	96	-0.0045186	0.010949	Parental longevity (father's age at death)	IVW PCA MR	ebi-a-GCST006700	ENSG00000139083	12	11649674
			1047	Vita6b	CCDC91	0.674163	0.900735	-0.0454032	11	423	-0.00576065	0.0137014	Parental longevity (father's age at death)	IVW PCA MR	ebi-a-GCST006700	ENSG00000123106	12	28133249
			1048	Vita6b	BICD1	0.67612	0.900735	-0.0454032	12	640	-0.00542091	0.012976	Parental longevity (both parents in top 10%)	IVW PCA MR	ebi-a-GCST006698	ENSG00000151746	12	32106835
			1049	Vita6b	RHNO1	0.669435	0.897902	-0.0467711	4	518	-0.00210861	0.00493909	Parental longevity (father's age at death)	IVW PCA MR	ebi-a-GCST006700	ENSG00000171792	12	2876258
			1050	Vita6b	ARHGDIB	0.669057	0.897902	-0.0467711	9	418	-0.00651914	0.0152515	Parental longevity (both parents in top 10%)	IVW PCA MR	ebi-a-GCST006698	ENSG00000111348	12	14942031
			1051	Vita6b	ARL8B	0.667828	0.897688	-0.0468746	3	192	-0.00537852	0.0125335	Parental longevity (mother's age at death)	IVW PCA MR	ebi-a-GCST006699	ENSG00000134108	3	5122249
			1052	Vita6b	SRGAP3	0.661667	0.893143	-0.0490792	8	683	-0.00270299	0.00617669	Parental extreme longevity (95 years and older)	IVW PCA MR	ebi-a-GCST003395	ENSG00000196220	3	8980591
			1053	Vita6b	ANO2	0.662663	0.893143	-0.0490792	8	78	-0.100837	0.231151	99th percentile longevity	IVW PCA MR	GWAS_catalog_GCST008598	ENSG00000047617	12	5531869
			1054	Vita6b	COPS7A	0.660168	0.893143	-0.0490792	14	213	-0.0036705	0.00834808	Parental longevity (mother's age at death)	IVW PCA MR	ebi-a-GCST006699	ENSG00000111652	12	6724014
			1055	Vita6b	KLRB1	0.66242	0.893143	-0.0490792	9	520	-0.0583352	0.13362	99th percentile longevity	IVW PCA MR	GWAS_catalog_GCST008598	ENSG00000111796	12	9594551
			1056	Vita6b	FAM234B	0.66088	0.893143	-0.0490792	10	336	-0.00678472	0.0154656	Parental longevity (combined parental age at death)	IVW PCA MR	ebi-a-GCST006702	ENSG00000084444	12	13044381
			1057	Vita6b	DERA	0.662972	0.893143	-0.0490792	9	101	-0.00718407	0.0164843	Parental longevity (father's age at death)	IVW PCA MR	ebi-a-GCST006700	ENSG00000023697	12	15911302
			1058	Vita6b	CD27	0.656624	0.891043	-0.0501015	10	162	-0.0526732	0.118479	90th percentile longevity	IVW PCA MR	GWAS_catalog_GCST008599	ENSG00000139193	12	6444955
			1059	Vita6b	HEBP1	0.657411	0.891043	-0.0501015	8	584	-0.00237211	0.00534872	Parental longevity (both parents in top 10%)	IVW PCA MR	ebi-a-GCST006698	ENSG00000013583	12	12974870
			1060	Vita6b	P3H3	0.654854	0.889465	-0.0508714	9	67	-0.0080185	0.0179373	Parental longevity (combined parental age at death)	IVW PCA MR	ebi-a-GCST006702	ENSG00000110811	12	6828407
			1061	Vita6b	DERA	0.654378	0.889465	-0.0508714	7	50	-0.104741	0.233959	99th percentile longevity	IVW PCA MR	GWAS_catalog_GCST008598	ENSG00000023697	12	15911302
			1062	Vita6b	ZNF25	0.652861	0.888952	-0.0511218	4	3469	-0.00126378	0.0028097	Parental extreme longevity (95 years and older)	IVW PCA MR	ebi-a-GCST003395	ENSG00000175395	10	37949573
			1063	Vita6b	YBX3	0.653008	0.888952	-0.0511218	11	651	-0.0010559	0.0023486	Parental extreme longevity (95 years and older)	IVW PCA MR	ebi-a-GCST003395	ENSG00000060138	12	10699089
			1064	Vita6b	OXTR	0.647576	0.887697	-0.0517351	6	384	-0.0128689	0.0281514	Parental longevity (father's age at death)	IVW PCA MR	ebi-a-GCST006700	ENSG00000180914	3	8750381
			1065	Vita6b	RPUSD3	0.650619	0.887697	-0.0517351	13	247	-0.0323613	0.0714533	90th percentile longevity	IVW PCA MR	GWAS_catalog_GCST008599	ENSG00000156990	3	9837849
			1066	Vita6b	IL17RC	0.649546	0.887697	-0.0517351	6	627	-0.00402524	0.00885851	Parental longevity (both parents in top 10%)	IVW PCA MR	ebi-a-GCST006698	ENSG00000163702	3	9917074
			1067	Vita6b	EMC3	0.648679	0.887697	-0.0517351	5	11	-0.104546	0.22947	90th percentile longevity	IVW PCA MR	GWAS_catalog_GCST008599	ENSG00000125037	3	9962537
			1068	Vita6b	ZNF25	0.649164	0.887697	-0.0517351	4	3113	-0.00285501	0.00627581	Parental longevity (both parents in top 10%)	IVW PCA MR	ebi-a-GCST006698	ENSG00000175395	10	37949573
			1069	Vita6b	RAD51AP1	0.649845	0.887697	-0.0517351	13	196	-0.00826603	0.018208	Parental longevity (mother's age at death)	IVW PCA MR	ebi-a-GCST006699	ENSG00000111247	12	4538798
			1070	Vita6b	CCDC91	0.65019	0.887697	-0.0517351	10	221	-0.0484589	0.106856	90th percentile longevity	IVW PCA MR	GWAS_catalog_GCST008599	ENSG00000123106	12	28133249
			1071	Vita6b	BRK1	0.646529	0.88745	-0.0518561	4	1487	-0.00126238	0.00275275	Parental longevity (both parents in top 10%)	IVW PCA MR	ebi-a-GCST006698	ENSG00000254999	3	10115675
			1072	Vita6b	DDX47	0.644521	0.886459	-0.0523412	7	62	-0.00971881	0.0210643	Parental longevity (both parents in top 10%)	IVW PCA MR	ebi-a-GCST006698	ENSG00000213782	12	12813316
			1073	Vita6b	EIF4A3	0.644831	0.886459	-0.0523412	14	391	-0.0617389	0.133937	99th percentile longevity	IVW PCA MR	GWAS_catalog_GCST008598	ENSG00000141543	17	80134369
			1074	Vita6b	ETV6	0.64278	0.885651	-0.0527374	11	96	-0.00529288	0.0114116	Parental longevity (mother's age at death)	IVW PCA MR	ebi-a-GCST006699	ENSG00000139083	12	11649674
			1075	Vita6b	OR13A1	0.639195	0.884585	-0.0532604	6	662	-0.0350592	0.0747812	99th percentile longevity	IVW PCA MR	GWAS_catalog_GCST008598	ENSG00000256574	10	45302298
			1076	Vita6b	CHD4	0.641519	0.884585	-0.0532604	7	246	-0.00891526	0.0191489	Parental longevity (mother's age at death)	IVW PCA MR	ebi-a-GCST006699	ENSG00000111642	12	6570082
			1077	Vita6b	KLRD1	0.641092	0.884585	-0.0532604	6	416	-0.00391525	0.0083987	Parental longevity (combined parental age at death)	IVW PCA MR	ebi-a-GCST006702	ENSG00000134539	12	10226058
			1078	Vita6b	TMTC1	0.638277	0.884143	-0.0534777	12	3096	-0.000379626	0.000807526	Parental extreme longevity (95 years and older)	IVW PCA MR	ebi-a-GCST003395	ENSG00000133687	12	29500840
			1079	Vita6b	ARL8B	0.63577	0.882853	-0.0541114	3	192	-0.00568319	0.0119994	Parental longevity (father's age at death)	IVW PCA MR	ebi-a-GCST006700	ENSG00000134108	3	5122249
			1080	Vita6b	MICAL3	0.63443	0.882853	-0.0541114	11	181	-0.00804112	0.0169108	Parental longevity (father's age at death)	IVW PCA MR	ebi-a-GCST006700	ENSG00000243156	22	17787649
			1081	Vita6b	ZNF25	0.633867	0.882748	-0.0541634	4	3113	-0.00495195	0.0103969	Parental longevity (combined parental age at death)	IVW PCA MR	ebi-a-GCST006702	ENSG00000175395	10	37949573
			1082	Vita6b	MANSC1	0.630899	0.880442	-0.0552992	7	126	-0.0395128	0.0822393	90th percentile longevity	IVW PCA MR	GWAS_catalog_GCST008599	ENSG00000111261	12	12326056
			1083	Vita6b	RPL32	0.627773	0.879499	-0.0557649	6	199	-0.0109088	0.0224986	Parental longevity (mother's age at death)	IVW PCA MR	ebi-a-GCST006699	ENSG00000144713	3	12834485
			1084	Vita6b	CAPRIN2	0.629581	0.879499	-0.0557649	6	319	-0.0509566	0.10565	99th percentile longevity	IVW PCA MR	GWAS_catalog_GCST008598	ENSG00000110888	12	30709552
			1085	Vita6b	PEBP1	0.628438	0.879499	-0.0557649	6	679	-0.00088946	0.00183801	Parental extreme longevity (95 years and older)	IVW PCA MR	ebi-a-GCST003395	ENSG00000089220	12	118136124
			1086	Vita6b	C12orf60	0.622294	0.87935	-0.0558382	6	378	-0.00906552	0.0184034	Parental longevity (combined parental age at death)	IVW PCA MR	ebi-a-GCST006702	ENSG00000182993	12	14803666
			1087	Vita6b	MGP	0.623018	0.87935	-0.0558382	4	671	-0.00199167	0.0040516	Parental extreme longevity (95 years and older)	IVW PCA MR	ebi-a-GCST003395	ENSG00000111341	12	14880864
			1088	Vita6b	PLEKHA5	0.624969	0.87935	-0.0558382	13	1390	-0.00362629	0.00741845	Parental longevity (father's age at death)	IVW PCA MR	ebi-a-GCST006700	ENSG00000052126	12	19129733
			1089	Vita6b	CMAS	0.623325	0.87935	-0.0558382	6	69	-0.0281153	0.0572446	Parental longevity (combined parental age at death)	IVW PCA MR	ebi-a-GCST006702	ENSG00000111726	12	22046218
			1090	Vita6b	PEBP1	0.625439	0.87935	-0.0558382	7	354	-0.0202848	0.0415539	90th percentile longevity	IVW PCA MR	GWAS_catalog_GCST008599	ENSG00000089220	12	118136124
			1091	Vita6b	CRELD1	0.617416	0.879336	-0.055845	8	1500	-0.0044232	0.00885497	Parental longevity (combined parental age at death)	IVW PCA MR	ebi-a-GCST006702	ENSG00000163703	3	9933793
			1092	Vita6b	TMEM40	0.611903	0.879336	-0.055845	7	52	-0.136233	0.268515	90th percentile longevity	IVW PCA MR	GWAS_catalog_GCST008599	ENSG00000088726	3	12733528
			1093	Vita6b	IFT122	0.61745	0.879336	-0.055845	6	295	-0.00439082	0.008791	Parental extreme longevity (95 years and older)	IVW PCA MR	ebi-a-GCST003395	ENSG00000163913	3	129440036
			1094	Vita6b	TNFRSF1A	0.618547	0.879336	-0.055845	8	80	-0.00462852	0.00929588	Parental longevity (father's age at death)	IVW PCA MR	ebi-a-GCST006700	ENSG00000067182	12	6328757
			1095	Vita6b	COPS7A	0.616473	0.879336	-0.055845	14	213	-0.0029912	0.00597217	Parental longevity (both parents in top 10%)	IVW PCA MR	ebi-a-GCST006698	ENSG00000111652	12	6724014
			1096	Vita6b	C1S	0.61856	0.879336	-0.055845	5	24	-0.00837001	0.0168109	Parental extreme longevity (95 years and older)	IVW PCA MR	ebi-a-GCST003395	ENSG00000182326	12	6988259
			1097	Vita6b	PEX5	0.612949	0.879336	-0.055845	5	674	-0.000870944	0.00172168	Parental extreme longevity (95 years and older)	IVW PCA MR	ebi-a-GCST003395	ENSG00000139197	12	7188685
			1098	Vita6b	KLRG1	0.619611	0.879336	-0.055845	4	1301	-0.0020177	0.00406466	Parental longevity (both parents in top 10%)	IVW PCA MR	ebi-a-GCST006698	ENSG00000139187	12	8950044
			1099	Vita6b	GABARAPL1	0.61344	0.879336	-0.055845	20	1224	-0.00150184	0.00297294	Parental extreme longevity (95 years and older)	IVW PCA MR	ebi-a-GCST003395	ENSG00000139112	12	10212458
			1100	Vita6b	BCAT1	0.615531	0.879336	-0.055845	15	1704	-0.00183926	0.00366244	Parental longevity (combined parental age at death)	IVW PCA MR	ebi-a-GCST006702	ENSG00000060982	12	24810024
			1101	Vita6b	INTS13	0.617973	0.879336	-0.055845	6	74	-0.132184	0.265044	99th percentile longevity	IVW PCA MR	GWAS_catalog_GCST008598	ENSG00000064102	12	26905181
			1102	Vita6b	OLR1	0.608493	0.877003	-0.0569991	7	27	-0.0186169	0.0363452	Parental longevity (combined parental age at death)	IVW PCA MR	ebi-a-GCST006702	ENSG00000173391	12	10158301
			1103	Vita6b	LMCD1	0.607347	0.876203	-0.0573953	7	643	-0.00618839	0.0120429	Parental longevity (mother's age at death)	IVW PCA MR	ebi-a-GCST006699	ENSG00000071282	3	8501807
			1104	Vita6b	RAD18	0.607456	0.876203	-0.0573953	6	355	-0.00463884	0.00903011	Parental extreme longevity (95 years and older)	IVW PCA MR	ebi-a-GCST003395	ENSG00000070950	3	8775402
			1105	Vita6b	ITPR1	0.60186	0.876063	-0.0574646	8	524	-0.00351035	0.00672831	Parental longevity (both parents in top 10%)	IVW PCA MR	ebi-a-GCST006698	ENSG00000150995	3	4493345
			1106	Vita6b	PPARG	0.605185	0.876063	-0.0574646	8	754	-0.0397132	0.0768209	90th percentile longevity	IVW PCA MR	GWAS_catalog_GCST008599	ENSG00000132170	3	12287368
			1107	Vita6b	TAPBPL	0.603332	0.876063	-0.0574646	4	569	-0.0127593	0.0245553	90th percentile longevity	IVW PCA MR	GWAS_catalog_GCST008599	ENSG00000139192	12	6451690
			1108	Vita6b	ZNF384	0.602906	0.876063	-0.0574646	19	572	-0.00138798	0.00266804	Parental extreme longevity (95 years and older)	IVW PCA MR	ebi-a-GCST003395	ENSG00000126746	12	6666477
			1109	Vita6b	A2M	0.601802	0.876063	-0.0574646	5	516	-0.0019715	0.00377819	Parental extreme longevity (95 years and older)	IVW PCA MR	ebi-a-GCST003395	ENSG00000175899	12	9067664
			1110	Vita6b	KLRC1	0.605912	0.876063	-0.0574646	7	1455	-0.00258069	0.00500213	Parental longevity (mother's age at death)	IVW PCA MR	ebi-a-GCST006699	ENSG00000134545	12	10442264
			1111	Vita6b	IPO8	0.603872	0.876063	-0.0574646	5	3016	-0.0012272	0.00236527	Parental longevity (both parents in top 10%)	IVW PCA MR	ebi-a-GCST006698	ENSG00000133704	12	30628988
			1112	Vita6b	OGG1	0.596323	0.875863	-0.057564	9	75	-0.0116247	0.0219461	Parental longevity (combined parental age at death)	IVW PCA MR	ebi-a-GCST006702	ENSG00000114026	3	9749944
			1113	Vita6b	HNRNPF	0.598596	0.875863	-0.057564	8	569	-0.0424914	0.0807177	90th percentile longevity	IVW PCA MR	GWAS_catalog_GCST008599	ENSG00000169813	10	43385617
			1114	Vita6b	GPR19	0.59941	0.875863	-0.057564	7	259	-0.00351511	0.00669227	Parental longevity (combined parental age at death)	IVW PCA MR	ebi-a-GCST006702	ENSG00000183150	12	12660890
			1115	Vita6b	BRPF1	0.595047	0.875693	-0.0576479	11	59	-0.00314444	0.00591577	Parental extreme longevity (95 years and older)	IVW PCA MR	ebi-a-GCST003395	ENSG00000156983	3	9731729
			1116	Vita6b	ATG7	0.591692	0.874114	-0.0584317	8	831	-0.00408711	0.00761971	Parental longevity (both parents in top 10%)	IVW PCA MR	ebi-a-GCST006698	ENSG00000197548	3	11272309
			1117	Vita6b	TMEM40	0.592049	0.874114	-0.0584317	7	99	-0.0222624	0.0415445	Parental longevity (combined parental age at death)	IVW PCA MR	ebi-a-GCST006702	ENSG00000088726	3	12733528
			1118	Vita6b	BRK1	0.588791	0.872288	-0.0593402	4	1536	-0.000659355	0.0012197	Parental extreme longevity (95 years and older)	IVW PCA MR	ebi-a-GCST003395	ENSG00000254999	3	10115675
			1119	Vita6b	PEX5	0.589371	0.872288	-0.0593402	6	643	-0.00327149	0.00606113	Parental longevity (combined parental age at death)	IVW PCA MR	ebi-a-GCST006702	ENSG00000139197	12	7188685
			1120	Vita6b	CD69	0.588535	0.872288	-0.0593402	6	398	-0.00924863	0.0170967	Parental longevity (father's age at death)	IVW PCA MR	ebi-a-GCST006700	ENSG00000110848	12	9752486
			1121	Vita6b	RECQL	0.588896	0.872288	-0.0593402	15	875	-0.00481362	0.00890693	Parental longevity (mother's age at death)	IVW PCA MR	ebi-a-GCST006699	ENSG00000004700	12	21468910
			1122	Vita6b	TMEM52B	0.586371	0.871977	-0.0594951	5	33	-0.243673	0.447843	99th percentile longevity	IVW PCA MR	GWAS_catalog_GCST008598	ENSG00000165685	12	10170542
			1123	Vita6b	GPR19	0.586597	0.871977	-0.0594951	6	131	-0.0332225	0.0610962	99th percentile longevity	IVW PCA MR	GWAS_catalog_GCST008598	ENSG00000183150	12	12660890
			1124	Vita6b	RAD18	0.582367	0.870347	-0.0603074	6	337	-0.0158725	0.0288627	Parental longevity (mother's age at death)	IVW PCA MR	ebi-a-GCST006699	ENSG00000070950	3	8775402
			1125	Vita6b	PLXND1	0.583267	0.870347	-0.0603074	9	413	-0.00675037	0.0123043	Parental longevity (both parents in top 10%)	IVW PCA MR	ebi-a-GCST006698	ENSG00000004399	3	129555214
			1126	Vita6b	PLBD1	0.582866	0.870347	-0.0603074	16	313	-0.0376136	0.0684876	90th percentile longevity	IVW PCA MR	GWAS_catalog_GCST008599	ENSG00000121316	12	14503661
			1127	Vita6b	SRGAP3	0.578291	0.867673	-0.0616438	9	656	-0.0123932	0.0222946	Parental longevity (combined parental age at death)	IVW PCA MR	ebi-a-GCST006702	ENSG00000196220	3	8980591
			1128	Vita6b	ADIPOR2	0.578608	0.867673	-0.0616438	5	267	-0.00928028	0.0167086	Parental longevity (combined parental age at death)	IVW PCA MR	ebi-a-GCST006702	ENSG00000006831	12	1688574
			1129	Vita6b	SLC6A13	0.577373	0.867254	-0.0618538	6	42	-0.0127807	0.0229364	Parental longevity (father's age at death)	IVW PCA MR	ebi-a-GCST006700	ENSG00000010379	12	220621
			1130	Vita6b	PTPN6	0.577328	0.867254	-0.0618538		1	-0.0393293	0.0705721	Parental longevity (mother's age at death)	Wald ratio	ebi-a-GCST006699	ENSG00000111679	12	6946468
			1131	Vita6b	PARP11	0.575203	0.866944	-0.0620087	6	138	-0.100945	0.180128	99th percentile longevity	IVW PCA MR	GWAS_catalog_GCST008598	ENSG00000111224	12	3791047
			1132	Vita6b	NCAPD2	0.574956	0.866944	-0.0620087	4	372	-0.0208084	0.0371071	90th percentile longevity	IVW PCA MR	GWAS_catalog_GCST008599	ENSG00000010292	12	6493356
			1133	Vita6b	PDE6H	0.574578	0.866944	-0.0620087	11	607	-0.00590825	0.0105256	Parental longevity (mother's age at death)	IVW PCA MR	ebi-a-GCST006699	ENSG00000139053	12	14973042
			1134	Vita6b	SSPN	0.573133	0.866619	-0.062172	8	92	-0.0143905	0.0255402	Parental longevity (combined parental age at death)	IVW PCA MR	ebi-a-GCST006702	ENSG00000123096	12	26121991
			1135	Vita6b	EMG1	0.571142	0.865049	-0.0629595	7	363	-0.00699766	0.0123553	Parental longevity (combined parental age at death)	IVW PCA MR	ebi-a-GCST006702	ENSG00000126749	12	6970913
			1136	Vita6b	WNK1	0.570161	0.864822	-0.0630731	14	277	-0.00369647	0.00651001	Parental extreme longevity (95 years and older)	IVW PCA MR	ebi-a-GCST003395	ENSG00000060237	12	752579
			1137	Vita6b	NCAPD2	0.569689	0.864822	-0.0630731	5	696	-0.00221976	0.00390452	Parental longevity (both parents in top 10%)	IVW PCA MR	ebi-a-GCST006698	ENSG00000010292	12	6493356
			1138	Vita6b	LPAR5	0.569957	0.864822	-0.0630731	7	555	-0.00322593	0.00567831	Parental longevity (both parents in top 10%)	IVW PCA MR	ebi-a-GCST006698	ENSG00000184574	12	6618835
			1139	Vita6b	ZNF384	0.5705	0.864822	-0.0630731	19	552	-0.00483455	0.0085218	Parental longevity (mother's age at death)	IVW PCA MR	ebi-a-GCST006699	ENSG00000126746	12	6666477
			1140	Vita6b	C1R	0.565473	0.86294	-0.0640194	11	108	-0.00363301	0.00632123	Parental extreme longevity (95 years and older)	IVW PCA MR	ebi-a-GCST003395	ENSG00000159403	12	7080214
			1141	Vita6b	RET	0.564967	0.862894	-0.0640427	5	409	-0.0123427	0.0214477	Parental longevity (father's age at death)	IVW PCA MR	ebi-a-GCST006700	ENSG00000165731	10	43077064
			1142	Vita6b	GUCY2C	0.562556	0.860658	-0.0651695	9	308	-0.0430134	0.0742826	90th percentile longevity	IVW PCA MR	GWAS_catalog_GCST008599	ENSG00000070019	12	14612632
			1143	Vita6b	OXTR	0.56196	0.860472	-0.0652633	6	400	-0.0052986	0.00913659	Parental extreme longevity (95 years and older)	IVW PCA MR	ebi-a-GCST003395	ENSG00000180914	3	8750381
			1144	Vita6b	WASHC2A	0.5607	0.859298	-0.0658561	10	705	-0.000531897	0.000914222	Parental extreme longevity (95 years and older)	IVW PCA MR	ebi-a-GCST003395	ENSG00000099290	10	50067888
			1145	Vita6b	KCNA6	0.559919	0.859298	-0.0658561	13	239	-0.0106717	0.018306	Parental longevity (mother's age at death)	IVW PCA MR	ebi-a-GCST006699	ENSG00000151079	12	4809176
			1146	Vita6b	DDX47	0.560721	0.859298	-0.0658561	7	37	-0.119497	0.205402	90th percentile longevity	IVW PCA MR	GWAS_catalog_GCST008599	ENSG00000213782	12	12813316
			1147	Vita6b	USP18	0.560239	0.859298	-0.0658561	6	66	-0.00533408	0.00915743	Parental longevity (both parents in top 10%)	IVW PCA MR	ebi-a-GCST006698	ENSG00000184979	22	18150170
			1148	Vita6b	VGLL4	0.556528	0.857912	-0.0665575	11	643	-0.00788978	0.0134179	Parental longevity (mother's age at death)	IVW PCA MR	ebi-a-GCST006699	ENSG00000144560	3	11556069
			1149	Vita6b	ITPR1	0.554678	0.857265	-0.0668848	8	244	-0.0583817	0.098824	99th percentile longevity	IVW PCA MR	GWAS_catalog_GCST008598	ENSG00000150995	3	4493345
			1150	Vita6b	ZNF248	0.553127	0.857265	-0.0668848	3	2843	-0.00628887	0.0106037	Parental longevity (mother's age at death)	IVW PCA MR	ebi-a-GCST006699	ENSG00000198105	10	37776526
			1151	Vita6b	ERC1	0.553637	0.857265	-0.0668848	12	741	-0.00268589	0.00453453	Parental extreme longevity (95 years and older)	IVW PCA MR	ebi-a-GCST003395	ENSG00000082805	12	990509
			1152	Vita6b	PLEKHG6	0.552809	0.857265	-0.0668848	5	21	-0.0181468	0.0305731	Parental longevity (father's age at death)	IVW PCA MR	ebi-a-GCST006700	ENSG00000008323	12	6310436
			1153	Vita6b	CLSTN3	0.555145	0.857265	-0.0668848	16	358	-0.0057149	0.00968515	Parental longevity (combined parental age at death)	IVW PCA MR	ebi-a-GCST006702	ENSG00000139182	12	7129698
			1154	Vita6b	CAND2	0.549814	0.85558	-0.0677392	9	350	-0.036128	0.0604108	99th percentile longevity	IVW PCA MR	GWAS_catalog_GCST008598	ENSG00000144712	3	12796472
			1155	Vita6b	CAMK1	0.547694	0.853413	-0.0688406	8	236	-0.0122122	0.0203123	Parental longevity (combined parental age at death)	IVW PCA MR	ebi-a-GCST006702	ENSG00000134072	3	9757347
			1156	Vita6b	CCDC77	0.547188	0.853413	-0.0688406	5	781	-0.000745594	0.00123857	Parental extreme longevity (95 years and older)	IVW PCA MR	ebi-a-GCST003395	ENSG00000120647	12	389273
			1157	Vita6b	TSPAN9	0.547705	0.853413	-0.0688406	11	133	-0.110054	0.183057	99th percentile longevity	IVW PCA MR	GWAS_catalog_GCST008598	ENSG00000011105	12	3077355
			1158	Vita6b	CD9	0.544534	0.853413	-0.0688406	4	711	-0.00410184	0.00676903	Parental longevity (father's age at death)	IVW PCA MR	ebi-a-GCST006700	ENSG00000010278	12	6199715
			1159	Vita6b	MED21	0.546916	0.853413	-0.0688406	11	910	-0.00730347	0.0121242	Parental longevity (mother's age at death)	IVW PCA MR	ebi-a-GCST006699	ENSG00000152944	12	27022546
			1160	Vita6b	DENND5B	0.544084	0.853413	-0.0688406	4	1079	-0.0017646	0.00290877	Parental extreme longevity (95 years and older)	IVW PCA MR	ebi-a-GCST003395	ENSG00000170456	12	31382226
			1161	Vita6b	OLR1	0.542443	0.852598	-0.0692558	6	15	-0.337333	0.553802	99th percentile longevity	IVW PCA MR	GWAS_catalog_GCST008598	ENSG00000173391	12	10158301
			1162	Vita6b	BMS1	0.541102	0.85235	-0.0693818	11	523	-0.0110663	0.0181075	Parental longevity (father's age at death)	IVW PCA MR	ebi-a-GCST006700	ENSG00000165733	10	42782795
			1163	Vita6b	RHNO1	0.540915	0.85235	-0.0693818	4	518	-0.00373127	0.00610253	Parental longevity (combined parental age at death)	IVW PCA MR	ebi-a-GCST006702	ENSG00000171792	12	2876258
			1164	Vita6b	LRRC23	0.54124	0.85235	-0.0693818	3	245	-0.0399949	0.0654646	99th percentile longevity	IVW PCA MR	GWAS_catalog_GCST008598	ENSG00000010626	12	6873569
			1165	Vita6b	PEX26	0.540936	0.85235	-0.0693818	3	5	-0.389164	0.636515	99th percentile longevity	IVW PCA MR	GWAS_catalog_GCST008598	ENSG00000215193	22	18077923
			1166	Vita6b	KLRC3	0.537444	0.85207	-0.0695248	8	1397	-0.00344249	0.00558227	Parental longevity (combined parental age at death)	IVW PCA MR	ebi-a-GCST006702	ENSG00000205810	12	10412315
			1167	Vita6b	ARHGDIB	0.538643	0.85207	-0.0695248	9	196	-0.097274	0.158204	90th percentile longevity	IVW PCA MR	GWAS_catalog_GCST008599	ENSG00000111348	12	14942031
			1168	Vita6b	CDKN1B	0.534282	0.850382	-0.070386	10	197	-0.00307887	0.00495407	Parental extreme longevity (95 years and older)	IVW PCA MR	ebi-a-GCST003395	ENSG00000111276	12	12685498
			1169	Vita6b	MRPS35	0.534767	0.850382	-0.070386	5	133	-0.101926	0.164199	99th percentile longevity	IVW PCA MR	GWAS_catalog_GCST008598	ENSG00000061794	12	27710822
			1170	Vita6b	SLC6A12	0.533338	0.850343	-0.0704057	20	588	-0.00319628	0.00513112	Parental longevity (both parents in top 10%)	IVW PCA MR	ebi-a-GCST006698	ENSG00000111181	12	190077
			1171	Vita6b	KRAS	0.531288	0.849313	-0.0709321	5	265	-0.0301505	0.0481606	Parental longevity (combined parental age at death)	IVW PCA MR	ebi-a-GCST006702	ENSG00000133703	12	25205246
			1172	Vita6b	BRPF1	0.528279	0.846443	-0.0724024	12	57	-0.0082992	0.0131601	Parental longevity (both parents in top 10%)	IVW PCA MR	ebi-a-GCST006698	ENSG00000156983	3	9731729
			1173	Vita6b	IL17RE	0.528514	0.846443	-0.0724024		1	-0.3835	0.608463	99th percentile longevity	Wald ratio	GWAS_catalog_GCST008598	ENSG00000163701	3	9902612
			1174	Vita6b	RET	0.528459	0.846443	-0.0724024	4	218	-0.151894	0.240964	99th percentile longevity	IVW PCA MR	GWAS_catalog_GCST008598	ENSG00000165731	10	43077064
			1175	Vita6b	ATN1	0.526701	0.846443	-0.0724024	17	106	-0.00280326	0.00442818	Parental extreme longevity (95 years and older)	IVW PCA MR	ebi-a-GCST003395	ENSG00000111676	12	6924463
			1176	Vita6b	FAR2	0.528561	0.846443	-0.0724024	4	9	-0.213652	0.33902	90th percentile longevity	IVW PCA MR	GWAS_catalog_GCST008599	ENSG00000064763	12	29149103
			1177	Vita6b	IL17RC	0.525066	0.845976	-0.0726418	6	381	-0.0567542	0.0892987	90th percentile longevity	IVW PCA MR	GWAS_catalog_GCST008599	ENSG00000163702	3	9917074
			1178	Vita6b	GNB3	0.52326	0.845976	-0.0726418	13	170	-0.00966461	0.0151405	Parental longevity (mother's age at death)	IVW PCA MR	ebi-a-GCST006699	ENSG00000111664	12	6839954
			1179	Vita6b	PLEKHA5	0.524271	0.845976	-0.0726418	13	1390	-0.00352322	0.00553291	Parental longevity (both parents in top 10%)	IVW PCA MR	ebi-a-GCST006698	ENSG00000052126	12	19129733
			1180	Vita6b	BCAT1	0.524666	0.845976	-0.0726418	16	933	-0.0212028	0.0333289	99th percentile longevity	IVW PCA MR	GWAS_catalog_GCST008598	ENSG00000060982	12	24810024
			1181	Vita6b	SUMF1	0.518929	0.844423	-0.0734401	13	1472	-0.00374299	0.0058031	Parental longevity (combined parental age at death)	IVW PCA MR	ebi-a-GCST006702	ENSG00000144455	3	3700814
			1182	Vita6b	ZNF32	0.521069	0.844423	-0.0734401	5	641	-0.00829763	0.0129307	Parental longevity (father's age at death)	IVW PCA MR	ebi-a-GCST006700	ENSG00000169740	10	43643860
			1183	Vita6b	KLRB1	0.521176	0.844423	-0.0734401	9	842	-0.00855798	0.0133399	Parental longevity (combined parental age at death)	IVW PCA MR	ebi-a-GCST006702	ENSG00000111796	12	9594551
			1184	Vita6b	OLR1	0.519026	0.844423	-0.0734401	6	15	-0.224877	0.348728	90th percentile longevity	IVW PCA MR	GWAS_catalog_GCST008599	ENSG00000173391	12	10158301
			1185	Vita6b	SSPN	0.521254	0.844423	-0.0734401	8	92	-0.00995418	0.0155191	Parental longevity (both parents in top 10%)	IVW PCA MR	ebi-a-GCST006698	ENSG00000123096	12	26121991
			1186	Vita6b	TMTC1	0.520413	0.844423	-0.0734401	14	3065	-0.00194075	0.00301964	Parental longevity (combined parental age at death)	IVW PCA MR	ebi-a-GCST006702	ENSG00000133687	12	29500840
			1187	Vita6b	COPS7A	0.517193	0.843866	-0.0737266	14	213	-0.00639755	0.00987766	Parental longevity (combined parental age at death)	IVW PCA MR	ebi-a-GCST006702	ENSG00000111652	12	6724014
			1188	Vita6b	ATG7	0.512035	0.843195	-0.0740718	7	454	-0.0821679	0.125319	99th percentile longevity	IVW PCA MR	GWAS_catalog_GCST008598	ENSG00000197548	3	11272309
			1189	Vita6b	TPI1	0.512141	0.843195	-0.0740718	3	221	-0.00840286	0.0128188	Parental longevity (father's age at death)	IVW PCA MR	ebi-a-GCST006700	ENSG00000111669	12	6867119
			1190	Vita6b	PTPN6	0.509054	0.843195	-0.0740718		1	-0.0550211	0.083326	Parental longevity (combined parental age at death)	Wald ratio	ebi-a-GCST006702	ENSG00000111679	12	6946468
			1191	Vita6b	CLSTN3	0.515966	0.843195	-0.0740718	14	200	-0.063465	0.0977022	99th percentile longevity	IVW PCA MR	GWAS_catalog_GCST008598	ENSG00000139182	12	7129698
			1192	Vita6b	GABARAPL1	0.514107	0.843195	-0.0740718	20	644	-0.0442525	0.0678245	90th percentile longevity	IVW PCA MR	GWAS_catalog_GCST008599	ENSG00000139112	12	10212458
			1193	Vita6b	KLRC4	0.516318	0.843195	-0.0740718	10	262	-0.0577936	0.0890459	99th percentile longevity	IVW PCA MR	GWAS_catalog_GCST008598	ENSG00000183542	12	10407382
			1194	Vita6b	BCL2L14	0.512842	0.843195	-0.0740718	14	197	-0.00873486	0.0133475	Parental longevity (combined parental age at death)	IVW PCA MR	ebi-a-GCST006702	ENSG00000121380	12	12049844
			1195	Vita6b	GUCY2C	0.514301	0.843195	-0.0740718	9	306	-0.076093	0.116679	99th percentile longevity	IVW PCA MR	GWAS_catalog_GCST008598	ENSG00000070019	12	14612632
			1196	Vita6b	H2AJ	0.512546	0.843195	-0.0740718	8	401	-0.00450521	0.00687946	Parental extreme longevity (95 years and older)	IVW PCA MR	ebi-a-GCST003395	ENSG00000246705	12	14774383
			1197	Vita6b	FGFR1OP2	0.512601	0.843195	-0.0740718	10	49	-0.107072	0.16352	90th percentile longevity	IVW PCA MR	GWAS_catalog_GCST008599	ENSG00000111790	12	26938470
			1198	Vita6b	MED21	0.515118	0.843195	-0.0740718	10	947	-0.0024605	0.00378021	Parental extreme longevity (95 years and older)	IVW PCA MR	ebi-a-GCST003395	ENSG00000152944	12	27022546
			1199	Vita6b	HDHD5	0.514763	0.843195	-0.0740718	14	210	-0.0363821	0.0558489	90th percentile longevity	IVW PCA MR	GWAS_catalog_GCST008599	ENSG00000069998	22	17137511
			1200	Vita6b	PEX26	0.506818	0.84207	-0.074652	3	7	-0.223003	0.335949	90th percentile longevity	IVW PCA MR	GWAS_catalog_GCST008599	ENSG00000215193	22	18077923
			1201	Vita6b	CLEC6A	0.502642	0.840006	-0.0757178	3	278	-0.00738628	0.0110187	Parental longevity (combined parental age at death)	IVW PCA MR	ebi-a-GCST006702	ENSG00000205846	12	8455962
			1202	Vita6b	KLRC1	0.50194	0.840006	-0.0757178	7	1455	-0.00321329	0.00478567	Parental longevity (father's age at death)	IVW PCA MR	ebi-a-GCST006700	ENSG00000134545	12	10442264
			1203	Vita6b	ARL8B	0.500541	0.839319	-0.076073	3	192	-0.00998779	0.0148266	Parental longevity (combined parental age at death)	IVW PCA MR	ebi-a-GCST006702	ENSG00000134108	3	5122249
			1204	Vita6b	LTBR	0.498754	0.837678	-0.0769227	8	186	-0.00354238	0.0052367	Parental longevity (both parents in top 10%)	IVW PCA MR	ebi-a-GCST006698	ENSG00000111321	12	6375045
			1205	Vita6b	CECR2	0.497585	0.837456	-0.077038	2	4	-0.364252	0.537012	90th percentile longevity	IVW PCA MR	GWAS_catalog_GCST008599	ENSG00000099954	22	17359949
			1206	Vita6b	CLEC12B	0.494641	0.835144	-0.0782386	7	2061	-0.00137775	0.00201737	Parental longevity (both parents in top 10%)	IVW PCA MR	ebi-a-GCST006698	ENSG00000256660	12	10010627
			1207	Vita6b	IPO8	0.495201	0.835144	-0.0782386	5	1562	-0.0238311	0.0349398	99th percentile longevity	IVW PCA MR	GWAS_catalog_GCST008598	ENSG00000133704	12	30628988
			1208	Vita6b	TMCC1	0.493575	0.834574	-0.0785353	4	372	-0.0142368	0.0207947	Parental longevity (father's age at death)	IVW PCA MR	ebi-a-GCST006700	ENSG00000172765	3	129647792
			1209	Vita6b	LAG3	0.493176	0.834574	-0.0785353	7	57	-0.0198992	0.0290387	Parental longevity (father's age at death)	IVW PCA MR	ebi-a-GCST006700	ENSG00000089692	12	6772512
			1210	Vita6b	GNB3	0.493025	0.834574	-0.0785353	13	170	-0.00994395	0.014506	Parental longevity (father's age at death)	IVW PCA MR	ebi-a-GCST006700	ENSG00000111664	12	6839954
			1211	Vita6b	ETFBKMT	0.49346	0.834574	-0.0785353	6	62	-0.00730614	0.0106688	Parental longevity (both parents in top 10%)	IVW PCA MR	ebi-a-GCST006698	ENSG00000139160	12	31647160
			1212	Vita6b	DEPP1	0.489543	0.833036	-0.0793362	7	111	-0.187866	0.271862	99th percentile longevity	IVW PCA MR	GWAS_catalog_GCST008598	ENSG00000165507	10	44970981
			1213	Vita6b	CLEC4E	0.490372	0.833036	-0.0793362	9	264	-0.0354811	0.051443	99th percentile longevity	IVW PCA MR	GWAS_catalog_GCST008598	ENSG00000166523	12	8533305
			1214	Vita6b	CMAS	0.489494	0.833036	-0.0793362	6	69	-0.0320691	0.0464021	Parental longevity (father's age at death)	IVW PCA MR	ebi-a-GCST006700	ENSG00000111726	12	22046218
			1215	Vita6b	SEC13	0.487781	0.832528	-0.079601	14	1327	-0.00158707	0.00228736	Parental extreme longevity (95 years and older)	IVW PCA MR	ebi-a-GCST003395	ENSG00000157020	3	10293131
			1216	Vita6b	PLBD1	0.486913	0.832528	-0.079601	18	596	-0.001729	0.00248695	Parental extreme longevity (95 years and older)	IVW PCA MR	ebi-a-GCST003395	ENSG00000121316	12	14503661
			1217	Vita6b	BCL2L13	0.487447	0.832528	-0.079601	6	645	-0.00112555	0.00162095	Parental extreme longevity (95 years and older)	IVW PCA MR	ebi-a-GCST003395	ENSG00000099968	22	17628855
			1218	Vita6b	GNB3	0.484733	0.829665	-0.081097	13	170	-0.0125009	0.0178913	Parental longevity (combined parental age at death)	IVW PCA MR	ebi-a-GCST006702	ENSG00000111664	12	6839954
			1219	Vita6b	SPSB2	0.484632	0.829665	-0.081097	3	509	-0.0261516	0.0374196	99th percentile longevity	IVW PCA MR	GWAS_catalog_GCST008598	ENSG00000111671	12	6870935
			1220	Vita6b	ADIPOR2	0.483491	0.829102	-0.081392	5	267	-0.00990297	0.014133	Parental longevity (mother's age at death)	IVW PCA MR	ebi-a-GCST006699	ENSG00000006831	12	1688574
			1221	Vita6b	MLF2	0.482564	0.828711	-0.0815971	16	104	-0.00979634	0.0139512	Parental longevity (father's age at death)	IVW PCA MR	ebi-a-GCST006700	ENSG00000089693	12	6747996
			1222	Vita6b	IRAG2	0.482806	0.828711	-0.0815971	6	569	-0.0101925	0.0145235	Parental longevity (combined parental age at death)	IVW PCA MR	ebi-a-GCST006702	ENSG00000118308	12	25004342
			1223	Vita6b	GAPDH	0.476053	0.824917	-0.08359	5	298	-0.0415115	0.0582482	90th percentile longevity	IVW PCA MR	GWAS_catalog_GCST008599	ENSG00000111640	12	6534512
			1224	Vita6b	MRPL51	0.475509	0.824761	-0.083672	3	207	-0.113683	0.159322	99th percentile longevity	IVW PCA MR	GWAS_catalog_GCST008598	ENSG00000111639	12	6491886
			1225	Vita6b	ETFBKMT	0.470882	0.818299	-0.0870881	6	30	-0.31554	0.437615	99th percentile longevity	IVW PCA MR	GWAS_catalog_GCST008598	ENSG00000139160	12	31647160
			1226	Vita6b	PLEKHG6	0.469606	0.816862	-0.0878514	6	21	-0.00717309	0.00991962	Parental extreme longevity (95 years and older)	IVW PCA MR	ebi-a-GCST003395	ENSG00000008323	12	6310436
			1227	Vita6b	RECQL	0.462943	0.809928	-0.0915536	15	861	-0.00202104	0.00275343	Parental extreme longevity (95 years and older)	IVW PCA MR	ebi-a-GCST003395	ENSG00000004700	12	21468910
			1228	Vita6b	USP5	0.459943	0.808355	-0.092398	1	2	-0.0329982	0.0446561	Parental longevity (father's age at death)	IVW PCA MR	ebi-a-GCST006700	ENSG00000111667	12	6852148
			1229	Vita6b	IL17RC	0.458228	0.807904	-0.0926402	6	375	-0.103534	0.139577	99th percentile longevity	IVW PCA MR	GWAS_catalog_GCST008598	ENSG00000163702	3	9917074
			1230	Vita6b	BRK1	0.451811	0.806442	-0.0934271	4	855	-0.0332693	0.0442176	99th percentile longevity	IVW PCA MR	GWAS_catalog_GCST008598	ENSG00000254999	3	10115675
			1231	Vita6b	ZNF25	0.449188	0.806442	-0.0934271	3	1734	-0.0817259	0.107993	99th percentile longevity	IVW PCA MR	GWAS_catalog_GCST008598	ENSG00000175395	10	37949573
			1232	Vita6b	RET	0.448939	0.806442	-0.0934271	5	415	-0.00530924	0.00701181	Parental extreme longevity (95 years and older)	IVW PCA MR	ebi-a-GCST003395	ENSG00000165731	10	43077064
			1233	Vita6b	KDM5A	0.4538	0.806442	-0.0934271	5	676	-0.00583154	0.00778478	Parental longevity (combined parental age at death)	IVW PCA MR	ebi-a-GCST006702	ENSG00000073614	12	280057
			1234	Vita6b	ANO2	0.453244	0.806442	-0.0934271	8	78	-0.109289	0.145714	90th percentile longevity	IVW PCA MR	GWAS_catalog_GCST008599	ENSG00000047617	12	5531869
			1235	Vita6b	VWF	0.454736	0.806442	-0.0934271	20	973	-0.00117731	0.0015749	Parental extreme longevity (95 years and older)	IVW PCA MR	ebi-a-GCST003395	ENSG00000110799	12	5948877
			1236	Vita6b	PHC1	0.452089	0.806442	-0.0934271	12	219	-0.0486088	0.0646447	90th percentile longevity	IVW PCA MR	GWAS_catalog_GCST008599	ENSG00000111752	12	8913896
			1237	Vita6b	DDX47	0.453528	0.806442	-0.0934271	7	37	-0.244493	0.326188	99th percentile longevity	IVW PCA MR	GWAS_catalog_GCST008598	ENSG00000213782	12	12813316
			1238	Vita6b	PDE6H	0.455061	0.806442	-0.0934271	11	607	-0.00928273	0.0124266	Parental longevity (combined parental age at death)	IVW PCA MR	ebi-a-GCST006702	ENSG00000139053	12	14973042
			1239	Vita6b	LDHB	0.455178	0.806442	-0.0934271	3	9	-0.405152	0.54251	99th percentile longevity	IVW PCA MR	GWAS_catalog_GCST008598	ENSG00000111716	12	21635342
			1240	Vita6b	IRAG2	0.452582	0.806442	-0.0934271	6	569	-0.00884769	0.0117794	Parental longevity (father's age at death)	IVW PCA MR	ebi-a-GCST006700	ENSG00000118308	12	25004342
			1241	Vita6b	CLEC4E	0.446854	0.805845	-0.0937484	11	623	-0.00304143	0.00399836	Parental longevity (father's age at death)	IVW PCA MR	ebi-a-GCST006700	ENSG00000166523	12	8533305
			1242	Vita6b	ZNF384	0.44542	0.804859	-0.0942803	19	552	-0.00466226	0.00610986	Parental longevity (both parents in top 10%)	IVW PCA MR	ebi-a-GCST006698	ENSG00000126746	12	6666477
			1243	Vita6b	TMCC1	0.44151	0.802278	-0.0956752	4	372	-0.0120028	0.0155952	Parental longevity (both parents in top 10%)	IVW PCA MR	ebi-a-GCST006698	ENSG00000172765	3	129647792
			1244	Vita6b	B4GALNT3	0.443108	0.802278	-0.0956752	5	172	-0.00146365	0.0019084	Parental extreme longevity (95 years and older)	IVW PCA MR	ebi-a-GCST003395	ENSG00000139044	12	459939
			1245	Vita6b	ETFBKMT	0.439292	0.799352	-0.0972617	6	62	-0.0112246	0.0145135	Parental longevity (father's age at death)	IVW PCA MR	ebi-a-GCST006700	ENSG00000139160	12	31647160
			1246	Vita6b	JAGN1	0.438332	0.799207	-0.0973408	5	323	-0.00801484	0.0103416	Parental longevity (mother's age at death)	IVW PCA MR	ebi-a-GCST006699	ENSG00000171135	3	9890574
			1247	Vita6b	CD4	0.438261	0.799207	-0.0973408	18	340	-0.00744869	0.00960955	Parental longevity (combined parental age at death)	IVW PCA MR	ebi-a-GCST006702	ENSG00000010610	12	6786858
			1248	Vita6b	TULP3	0.435647	0.797515	-0.098261	3	85	-0.324419	0.416154	99th percentile longevity	IVW PCA MR	GWAS_catalog_GCST008598	ENSG00000078246	12	2877223
			1249	Vita6b	PLEKHG6	0.435597	0.797515	-0.098261	5	21	-0.024889	0.0319232	Parental longevity (mother's age at death)	IVW PCA MR	ebi-a-GCST006699	ENSG00000008323	12	6310436
			1250	Vita6b	CAND2	0.431088	0.794504	-0.0999036	11	610	-0.00404334	0.0051355	Parental longevity (combined parental age at death)	IVW PCA MR	ebi-a-GCST006702	ENSG00000144712	3	12796472
			1251	Vita6b	CLEC12A	0.432423	0.794504	-0.0999036	7	2928	-0.00120445	0.00153423	Parental longevity (both parents in top 10%)	IVW PCA MR	ebi-a-GCST006698	ENSG00000172322	12	9951316
			1252	Vita6b	CECR2	0.432652	0.794504	-0.0999036	3	4	-0.659125	0.840011	99th percentile longevity	IVW PCA MR	GWAS_catalog_GCST008598	ENSG00000099954	22	17359949
			1253	Vita6b	SUMF1	0.429518	0.794485	-0.099914	13	1472	-0.00371455	0.00470187	Parental longevity (father's age at death)	IVW PCA MR	ebi-a-GCST006700	ENSG00000144455	3	3700814
			1254	Vita6b	BHLHE40	0.429766	0.794485	-0.099914	12	76	-0.126835	0.160634	90th percentile longevity	IVW PCA MR	GWAS_catalog_GCST008599	ENSG00000134107	3	4979437
			1255	Vita6b	TTLL3	0.427674	0.794485	-0.099914	9	1185	-0.00146503	0.00184703	Parental extreme longevity (95 years and older)	IVW PCA MR	ebi-a-GCST003395	ENSG00000214021	3	9808086
			1256	Vita6b	MARCHF8	0.425226	0.794485	-0.099914	5	940	-0.00448057	0.00561907	Parental extreme longevity (95 years and older)	IVW PCA MR	ebi-a-GCST003395	ENSG00000165406	10	45454585
			1257	Vita6b	SLC6A13	0.429889	0.794485	-0.099914	4	24	-0.248658	0.315003	90th percentile longevity	IVW PCA MR	GWAS_catalog_GCST008599	ENSG00000010379	12	220621
			1258	Vita6b	KDM5A	0.428664	0.794485	-0.099914	5	611	-0.0016147	0.0020401	Parental extreme longevity (95 years and older)	IVW PCA MR	ebi-a-GCST003395	ENSG00000073614	12	280057
			1259	Vita6b	GABARAPL1	0.426477	0.794485	-0.099914	20	643	-0.0839618	0.105581	99th percentile longevity	IVW PCA MR	GWAS_catalog_GCST008598	ENSG00000139112	12	10212458
			1260	Vita6b	ETNK1	0.428419	0.794485	-0.099914	5	461	-0.0130688	0.016503	Parental longevity (mother's age at death)	IVW PCA MR	ebi-a-GCST006699	ENSG00000139163	12	22625075
			1261	Vita6b	LMCD1	0.424056	0.793902	-0.100233	7	657	-0.00297702	0.00372405	Parental extreme longevity (95 years and older)	IVW PCA MR	ebi-a-GCST003395	ENSG00000071282	3	8501807
			1262	Vita6b	VHL	0.421324	0.791341	-0.101636	4	80	-0.0135876	0.0168973	Parental longevity (mother's age at death)	IVW PCA MR	ebi-a-GCST006699	ENSG00000134086	3	10141778
			1263	Vita6b	FKBP4	0.421902	0.791341	-0.101636	4	39	-0.0155421	0.019352	Parental longevity (both parents in top 10%)	IVW PCA MR	ebi-a-GCST006698	ENSG00000004478	12	2794970
			1264	Vita6b	RAF1	0.415313	0.790651	-0.102015	6	616	-0.0171615	0.0210679	Parental longevity (combined parental age at death)	IVW PCA MR	ebi-a-GCST006702	ENSG00000132155	3	12583601
			1265	Vita6b	PLXND1	0.419038	0.790651	-0.102015	9	413	-0.0163941	0.0202874	Parental longevity (combined parental age at death)	IVW PCA MR	ebi-a-GCST006702	ENSG00000004399	3	129555214
			1266	Vita6b	WNK1	0.416548	0.790651	-0.102015	14	268	-0.0161703	0.0199037	Parental longevity (father's age at death)	IVW PCA MR	ebi-a-GCST006700	ENSG00000060237	12	752579
			1267	Vita6b	C1R	0.416352	0.790651	-0.102015	9	58	-0.200417	0.246586	99th percentile longevity	IVW PCA MR	GWAS_catalog_GCST008598	ENSG00000159403	12	7080214
			1268	Vita6b	CD69	0.418007	0.790651	-0.102015	6	398	-0.0170914	0.0211035	Parental longevity (combined parental age at death)	IVW PCA MR	ebi-a-GCST006702	ENSG00000110848	12	9752486
			1269	Vita6b	MANSC1	0.419107	0.790651	-0.102015	7	127	-0.102407	0.126745	99th percentile longevity	IVW PCA MR	GWAS_catalog_GCST008598	ENSG00000111261	12	12326056
			1270	Vita6b	DDX47	0.419272	0.790651	-0.102015	7	62	-0.0281006	0.0347915	Parental longevity (combined parental age at death)	IVW PCA MR	ebi-a-GCST006702	ENSG00000213782	12	12813316
			1271	Vita6b	P3H3	0.413037	0.788722	-0.103076	9	67	-0.0124195	0.0151723	Parental longevity (mother's age at death)	IVW PCA MR	ebi-a-GCST006699	ENSG00000110811	12	6828407
			1272	Vita6b	ZNF248	0.409706	0.785493	-0.104858	3	1684	-0.10251	0.124344	99th percentile longevity	IVW PCA MR	GWAS_catalog_GCST008598	ENSG00000198105	10	37776526
			1273	Vita6b	ADIPOR2	0.402414	0.785493	-0.104858	5	267	-0.0113263	0.0135269	Parental longevity (father's age at death)	IVW PCA MR	ebi-a-GCST006700	ENSG00000006831	12	1688574
			1274	Vita6b	SCNN1A	0.40813	0.785493	-0.104858	8	64	-0.0220389	0.0266432	Parental longevity (combined parental age at death)	IVW PCA MR	ebi-a-GCST006702	ENSG00000111319	12	6346843
			1275	Vita6b	VAMP1	0.403822	0.785493	-0.104858	3	790	-0.0025931	0.0031062	Parental longevity (both parents in top 10%)	IVW PCA MR	ebi-a-GCST006698	ENSG00000139190	12	6462237
			1276	Vita6b	ENO2	0.406441	0.785493	-0.104858	6	11	-0.00788949	0.00950342	Parental extreme longevity (95 years and older)	IVW PCA MR	ebi-a-GCST003395	ENSG00000111674	12	6913745
			1277	Vita6b	C1R	0.406765	0.785493	-0.104858	11	108	-0.0168325	0.0202898	Parental longevity (mother's age at death)	IVW PCA MR	ebi-a-GCST006699	ENSG00000159403	12	7080214
			1278	Vita6b	KLRC3	0.40921	0.785493	-0.104858	8	1397	-0.00372946	0.00451899	Parental longevity (father's age at death)	IVW PCA MR	ebi-a-GCST006700	ENSG00000205810	12	10412315
			1279	Vita6b	LRP6	0.403177	0.785493	-0.104858	10	451	-0.0092033	0.0110093	Parental longevity (father's age at death)	IVW PCA MR	ebi-a-GCST006700	ENSG00000070018	12	12116025
			1280	Vita6b	LDHB	0.404359	0.785493	-0.104858	4	20	-0.0196699	0.0235889	Parental longevity (mother's age at death)	IVW PCA MR	ebi-a-GCST006699	ENSG00000111716	12	21635342
			1281	Vita6b	STK38L	0.408831	0.785493	-0.104858	6	484	-0.00544193	0.00658868	Parental extreme longevity (95 years and older)	IVW PCA MR	ebi-a-GCST003395	ENSG00000211455	12	27243968
			1282	Vita6b	STK38L	0.410172	0.785493	-0.104858	6	242	-0.185826	0.225629	99th percentile longevity	IVW PCA MR	GWAS_catalog_GCST008598	ENSG00000211455	12	27243968
			1283	Vita6b	KLHL42	0.404307	0.785493	-0.104858	8	436	-0.00740309	0.0088771	Parental longevity (combined parental age at death)	IVW PCA MR	ebi-a-GCST006702	ENSG00000087448	12	27780048
			1284	Vita6b	CECR2	0.407125	0.785493	-0.104858	3	13	-0.0186547	0.0225037	Parental extreme longevity (95 years and older)	IVW PCA MR	ebi-a-GCST003395	ENSG00000099954	22	17359949
			1285	Vita6b	MICAL3	0.409837	0.785493	-0.104858	8	110	-0.2463	0.298842	99th percentile longevity	IVW PCA MR	GWAS_catalog_GCST008598	ENSG00000243156	22	17787649
			1286	Vita6b	ING4	0.396082	0.782683	-0.106414	5	9	-0.277009	0.326416	90th percentile longevity	IVW PCA MR	GWAS_catalog_GCST008599	ENSG00000111653	12	6650301
			1287	Vita6b	RAD18	0.394118	0.781351	-0.107154	6	337	-0.0291011	0.0341493	Parental longevity (combined parental age at death)	IVW PCA MR	ebi-a-GCST006702	ENSG00000070950	3	8775402
			1288	Vita6b	ING4	0.392239	0.779328	-0.10828	5	9	-0.471498	0.551097	99th percentile longevity	IVW PCA MR	GWAS_catalog_GCST008598	ENSG00000111653	12	6650301
			1289	Vita6b	RPUSD3	0.3909	0.77853	-0.108725	12	239	-0.0986267	0.114951	99th percentile longevity	IVW PCA MR	GWAS_catalog_GCST008598	ENSG00000156990	3	9837849
			1290	Vita6b	LRRC23	0.389995	0.77853	-0.108725	3	247	-0.0360044	0.0418838	90th percentile longevity	IVW PCA MR	GWAS_catalog_GCST008599	ENSG00000010626	12	6873569
			1291	Vita6b	IRAG2	0.388416	0.77853	-0.108725	6	569	-0.0105929	0.0122818	Parental longevity (mother's age at death)	IVW PCA MR	ebi-a-GCST006699	ENSG00000118308	12	25004342
			1292	Vita6b	CECR2	0.390655	0.77853	-0.108725	3	13	-0.0742478	0.0864924	Parental longevity (combined parental age at death)	IVW PCA MR	ebi-a-GCST006702	ENSG00000099954	22	17359949
			1293	Vita6b	LTBR	0.384852	0.776761	-0.109713	9	108	-0.0486299	0.0559613	90th percentile longevity	IVW PCA MR	GWAS_catalog_GCST008599	ENSG00000111321	12	6375045
			1294	Vita6b	PIANP	0.38503	0.776761	-0.109713	7	13	-0.0190026	0.0218756	Parental longevity (father's age at death)	IVW PCA MR	ebi-a-GCST006700	ENSG00000139200	12	6693791
			1295	Vita6b	CLEC6A	0.38367	0.776761	-0.109713	4	127	-0.0575976	0.0661165	90th percentile longevity	IVW PCA MR	GWAS_catalog_GCST008599	ENSG00000205846	12	8455962
			1296	Vita6b	PZP	0.384114	0.776761	-0.109713	5	1321	-0.00295375	0.00339378	Parental longevity (mother's age at death)	IVW PCA MR	ebi-a-GCST006699	ENSG00000126838	12	9148840
			1297	Vita6b	KLRC2	0.382928	0.776761	-0.109713	6	815	-0.000979482	0.0011226	Parental extreme longevity (95 years and older)	IVW PCA MR	ebi-a-GCST003395	ENSG00000205809	12	10426854
			1298	Vita6b	ATG7	0.378811	0.772414	-0.11215	8	831	-0.00935693	0.0106318	Parental longevity (mother's age at death)	IVW PCA MR	ebi-a-GCST006699	ENSG00000197548	3	11272309
			1299	Vita6b	CD27	0.378976	0.772414	-0.11215	12	295	-0.00857211	0.00974343	Parental longevity (both parents in top 10%)	IVW PCA MR	ebi-a-GCST006698	ENSG00000139193	12	6444955
			1300	Vita6b	ETNK1	0.377286	0.772414	-0.11215	5	252	-0.10255	0.11615	90th percentile longevity	IVW PCA MR	GWAS_catalog_GCST008599	ENSG00000139163	12	22625075
			1301	Vita6b	IL17RA	0.378528	0.772414	-0.11215	11	174	-0.10459	0.11877	99th percentile longevity	IVW PCA MR	GWAS_catalog_GCST008598	ENSG00000177663	22	17084954
			1302	Vita6b	TAMM41	0.375906	0.770481	-0.113238	11	370	-0.0182115	0.0205672	90th percentile longevity	IVW PCA MR	GWAS_catalog_GCST008599	ENSG00000144559	3	11790442
			1303	Vita6b	ARHGDIB	0.375562	0.770481	-0.113238	9	418	-0.0187847	0.0211992	Parental longevity (mother's age at death)	IVW PCA MR	ebi-a-GCST006699	ENSG00000111348	12	14942031
			1304	Vita6b	NINJ2	0.373856	0.769753	-0.113649	8	666	-0.00431877	0.00485651	Parental longevity (father's age at death)	IVW PCA MR	ebi-a-GCST006700	ENSG00000171840	12	564296
			1305	Vita6b	CLEC9A	0.37299	0.768841	-0.114163	7	567	-0.00509932	0.00572387	Parental longevity (mother's age at death)	IVW PCA MR	ebi-a-GCST006699	ENSG00000197992	12	10030678
			1306	Vita6b	KLRC4-KLRK1	0.3721	0.76788	-0.114707	10	395	-0.0634495	0.0710883	99th percentile longevity	IVW PCA MR	GWAS_catalog_GCST008598	ENSG00000255819
			1307	Vita6b	ATG7	0.370876	0.767359	-0.115001	7	456	-0.0707511	0.0790662	90th percentile longevity	IVW PCA MR	GWAS_catalog_GCST008599	ENSG00000197548	3	11272309
			1308	Vita6b	PTPRO	0.371003	0.767359	-0.115001	14	100	-0.174889	0.195495	99th percentile longevity	IVW PCA MR	GWAS_catalog_GCST008598	ENSG00000151490	12	15322257
			1309	Vita6b	CAPRIN2	0.370506	0.767359	-0.115001	6	582	-0.00656369	0.00732943	Parental longevity (both parents in top 10%)	IVW PCA MR	ebi-a-GCST006698	ENSG00000110888	12	30709552
			1310	Vita6b	CCDC77	0.368216	0.765957	-0.115795	5	798	-0.00424262	0.00471497	Parental longevity (combined parental age at death)	IVW PCA MR	ebi-a-GCST006702	ENSG00000120647	12	389273
			1311	Vita6b	KDM5A	0.367419	0.765174	-0.11624	5	676	-0.00592662	0.0065755	Parental longevity (mother's age at death)	IVW PCA MR	ebi-a-GCST006699	ENSG00000073614	12	280057
			1312	Vita6b	PLBD1	0.364628	0.760235	-0.119052	19	613	-0.0063437	0.00699738	Parental longevity (father's age at death)	IVW PCA MR	ebi-a-GCST006700	ENSG00000121316	12	14503661
			1313	Vita6b	RPUSD3	0.363671	0.75911	-0.119695	15	403	-0.0074216	0.00817004	Parental longevity (mother's age at death)	IVW PCA MR	ebi-a-GCST006699	ENSG00000156990	3	9837849
			1314	Vita6b	TMEM40	0.360511	0.753382	-0.122985	7	99	-0.0321448	0.0351543	Parental longevity (mother's age at death)	IVW PCA MR	ebi-a-GCST006699	ENSG00000088726	3	12733528
			1315	Vita6b	CAMK1	0.359339	0.752663	-0.123399	6	124	-0.120506	0.131467	90th percentile longevity	IVW PCA MR	GWAS_catalog_GCST008599	ENSG00000134072	3	9757347
			1316	Vita6b	RET	0.357607	0.752372	-0.123567	5	409	-0.0206182	0.0224127	Parental longevity (mother's age at death)	IVW PCA MR	ebi-a-GCST006699	ENSG00000165731	10	43077064
			1317	Vita6b	ZNF239	0.357712	0.752372	-0.123567	9	2056	-0.00184125	0.00200194	Parental extreme longevity (95 years and older)	IVW PCA MR	ebi-a-GCST003395	ENSG00000196793	10	43556344
			1318	Vita6b	WNT5B	0.357921	0.752372	-0.123567	6	153	-0.00804155	0.00874714	Parental longevity (father's age at death)	IVW PCA MR	ebi-a-GCST006700	ENSG00000111186	12	1529891
			1319	Vita6b	CD27	0.356287	0.752372	-0.123567	10	161	-0.176846	0.191711	99th percentile longevity	IVW PCA MR	GWAS_catalog_GCST008598	ENSG00000139193	12	6444955
			1320	Vita6b	EMG1	0.356771	0.752372	-0.123567	7	363	-0.00683385	0.00741572	Parental longevity (both parents in top 10%)	IVW PCA MR	ebi-a-GCST006698	ENSG00000126749	12	6970913
			1321	Vita6b	BCL2L14	0.35736	0.752372	-0.123567	14	197	-0.00746722	0.00811295	Parental longevity (both parents in top 10%)	IVW PCA MR	ebi-a-GCST006698	ENSG00000121380	12	12049844
			1322	Vita6b	GUCY2C	0.357294	0.752372	-0.123567	9	619	-0.00284462	0.00309019	Parental extreme longevity (95 years and older)	IVW PCA MR	ebi-a-GCST003395	ENSG00000070019	12	14612632
			1323	Vita6b	CAPRIN2	0.353047	0.752372	-0.123567	6	582	-0.00947561	0.0102031	Parental longevity (mother's age at death)	IVW PCA MR	ebi-a-GCST006699	ENSG00000110888	12	30709552
			1324	Vita6b	DENND5B	0.357084	0.752372	-0.123567	4	986	-0.0102122	0.011089	Parental longevity (combined parental age at death)	IVW PCA MR	ebi-a-GCST006702	ENSG00000170456	12	31382226
			1325	Vita6b	VHL	0.346566	0.74844	-0.125843	4	80	-0.011503	0.0122207	Parental longevity (both parents in top 10%)	IVW PCA MR	ebi-a-GCST006698	ENSG00000134086	3	10141778
			1326	Vita6b	VWF	0.347361	0.74844	-0.125843	20	905	-0.00335413	0.00356929	Parental longevity (both parents in top 10%)	IVW PCA MR	ebi-a-GCST006698	ENSG00000110799	12	5948877
			1327	Vita6b	KLRG1	0.348221	0.74844	-0.125843	4	1381	-0.00164172	0.00175015	Parental extreme longevity (95 years and older)	IVW PCA MR	ebi-a-GCST003395	ENSG00000139187	12	8950044
			1328	Vita6b	ETNK1	0.345605	0.74844	-0.125843	5	461	-0.0111612	0.011834	Parental longevity (both parents in top 10%)	IVW PCA MR	ebi-a-GCST006698	ENSG00000139163	12	22625075
			1329	Vita6b	ETNK1	0.348979	0.74844	-0.125843	5	461	-0.0147943	0.0157962	Parental longevity (father's age at death)	IVW PCA MR	ebi-a-GCST006700	ENSG00000139163	12	22625075
			1330	Vita6b	PEX26	0.347792	0.74844	-0.125843	3	25	-0.0152054	0.0161952	Parental longevity (combined parental age at death)	IVW PCA MR	ebi-a-GCST006702	ENSG00000215193	22	18077923
			1331	Vita6b	CD163	0.344126	0.74779	-0.12622	9	104	-0.134119	0.141768	90th percentile longevity	IVW PCA MR	GWAS_catalog_GCST008599	ENSG00000177575	12	7470811
			1332	Vita6b	IRAK2	0.342365	0.745486	-0.12756	15	197	-0.0947088	0.0997458	90th percentile longevity	IVW PCA MR	GWAS_catalog_GCST008599	ENSG00000134070	3	10164919
			1333	Vita6b	ETV6	0.340282	0.741839	-0.129691	11	96	-0.0128892	0.0135162	Parental longevity (combined parental age at death)	IVW PCA MR	ebi-a-GCST006702	ENSG00000139083	12	11649674
			1334	Vita6b	FOXM1	0.338601	0.741365	-0.129968	6	59	-0.0170878	0.0178568	Parental extreme longevity (95 years and older)	IVW PCA MR	ebi-a-GCST003395	ENSG00000111206	12	2857680
			1335	Vita6b	TNFRSF1A	0.33884	0.741365	-0.129968	8	80	-0.010974	0.0114736	Parental longevity (combined parental age at death)	IVW PCA MR	ebi-a-GCST006702	ENSG00000067182	12	6328757
			1336	Vita6b	ETFBKMT	0.338521	0.741365	-0.129968	6	62	-0.0143193	0.0149612	Parental longevity (mother's age at death)	IVW PCA MR	ebi-a-GCST006699	ENSG00000139160	12	31647160
			1337	Vita6b	BHLHE40	0.337571	0.741269	-0.130024	14	128	-0.00540218	0.00563328	Parental extreme longevity (95 years and older)	IVW PCA MR	ebi-a-GCST003395	ENSG00000134107	3	4979437
			1338	Vita6b	RASSF4	0.335933	0.738887	-0.131422	19	1604	-0.0017323	0.00180029	Parental extreme longevity (95 years and older)	IVW PCA MR	ebi-a-GCST003395	ENSG00000107551	10	44959407
			1339	Vita6b	TPI1	0.336079	0.738887	-0.131422	3	221	-0.0091952	0.00955901	Parental longevity (both parents in top 10%)	IVW PCA MR	ebi-a-GCST006698	ENSG00000111669	12	6867119
			1340	Vita6b	KLRG1	0.335698	0.738887	-0.131422	4	1301	-0.00546984	0.00568177	Parental longevity (mother's age at death)	IVW PCA MR	ebi-a-GCST006699	ENSG00000139187	12	8950044
			1341	Vita6b	FANCD2	0.334277	0.738155	-0.131853	4	907	-0.00586431	0.00607364	Parental longevity (both parents in top 10%)	IVW PCA MR	ebi-a-GCST006698	ENSG00000144554	3	10026370
			1342	Vita6b	MBD4	0.333341	0.738155	-0.131853	8	86	-0.0256047	0.0264674	Parental longevity (combined parental age at death)	IVW PCA MR	ebi-a-GCST006702	ENSG00000129071	3	129430947
			1343	Vita6b	CCDC77	0.333091	0.738155	-0.131853	5	798	-0.00385522	0.00398306	Parental longevity (mother's age at death)	IVW PCA MR	ebi-a-GCST006699	ENSG00000120647	12	389273
			1344	Vita6b	EMG1	0.333972	0.738155	-0.131853	6	384	-0.00310625	0.0032151	Parental extreme longevity (95 years and older)	IVW PCA MR	ebi-a-GCST003395	ENSG00000126749	12	6970913
			1345	Vita6b	PLBD1	0.334527	0.738155	-0.131853	19	612	-0.00704619	0.00730149	Parental longevity (mother's age at death)	IVW PCA MR	ebi-a-GCST006699	ENSG00000121316	12	14503661
			1346	Vita6b	BHLHE41	0.331099	0.736857	-0.132617	7	88	-0.0136807	0.0140762	Parental longevity (mother's age at death)	IVW PCA MR	ebi-a-GCST006699	ENSG00000123095	12	26120030
			1347	Vita6b	CLEC9A	0.330128	0.735598	-0.133359	7	578	-0.00168865	0.00173398	Parental extreme longevity (95 years and older)	IVW PCA MR	ebi-a-GCST003395	ENSG00000197992	12	10030678
			1348	Vita6b	PTPN6	0.329474	0.735042	-0.133688		1	-0.0491645	0.0504161	Parental longevity (both parents in top 10%)	Wald ratio	ebi-a-GCST006698	ENSG00000111679	12	6946468
			1349	Vita6b	SUMF1	0.322626	0.732409	-0.135246	13	1472	-0.00484898	0.00490253	Parental longevity (mother's age at death)	IVW PCA MR	ebi-a-GCST006699	ENSG00000144455	3	3700814
			1350	Vita6b	BRK1	0.320843	0.732409	-0.135246	4	864	-0.0273965	0.0275972	90th percentile longevity	IVW PCA MR	GWAS_catalog_GCST008599	ENSG00000254999	3	10115675
			1351	Vita6b	PLXND1	0.326959	0.732409	-0.135246	9	415	-0.0161184	0.0164431	Parental longevity (father's age at death)	IVW PCA MR	ebi-a-GCST006700	ENSG00000004399	3	129555214
			1352	Vita6b	HNRNPF	0.319586	0.732409	-0.135246	8	897	-0.0134473	0.0135107	Parental longevity (combined parental age at death)	IVW PCA MR	ebi-a-GCST006702	ENSG00000169813	10	43385617
			1353	Vita6b	NINJ2	0.325046	0.732409	-0.135246	8	691	-0.00154236	0.00156721	Parental extreme longevity (95 years and older)	IVW PCA MR	ebi-a-GCST003395	ENSG00000171840	12	564296
			1354	Vita6b	WNK1	0.323621	0.732409	-0.135246	12	150	-0.241983	0.24516	99th percentile longevity	IVW PCA MR	GWAS_catalog_GCST008598	ENSG00000060237	12	752579
			1355	Vita6b	CLEC4E	0.327384	0.732409	-0.135246	11	694	-0.0012559	0.00128232	Parental extreme longevity (95 years and older)	IVW PCA MR	ebi-a-GCST003395	ENSG00000166523	12	8533305
			1356	Vita6b	PZP	0.325562	0.732409	-0.135246	5	1388	-0.00102548	0.00104312	Parental extreme longevity (95 years and older)	IVW PCA MR	ebi-a-GCST003395	ENSG00000126838	12	9148840
			1357	Vita6b	YBX3	0.323005	0.732409	-0.135246	11	325	-0.0815181	0.082483	99th percentile longevity	IVW PCA MR	GWAS_catalog_GCST008598	ENSG00000060138	12	10699089
			1358	Vita6b	HEBP1	0.325222	0.732409	-0.135246	8	584	-0.00733689	0.00745782	Parental longevity (mother's age at death)	IVW PCA MR	ebi-a-GCST006699	ENSG00000013583	12	12974870
			1359	Vita6b	GOLT1B	0.322645	0.732409	-0.135246	16	1655	-0.00569211	0.00575521	Parental longevity (both parents in top 10%)	IVW PCA MR	ebi-a-GCST006698	ENSG00000111711	12	21501781
			1360	Vita6b	RAF1	0.318013	0.731027	-0.136067	6	616	-0.012706	0.0127245	Parental longevity (both parents in top 10%)	IVW PCA MR	ebi-a-GCST006698	ENSG00000132155	3	12583601
			1361	Vita6b	ZNF32	0.317954	0.731027	-0.136067	5	641	-0.00965586	0.0096687	Parental longevity (both parents in top 10%)	IVW PCA MR	ebi-a-GCST006698	ENSG00000169740	10	43643860
			1362	Vita6b	CFAP94	0.317962	0.731027	-0.136067	6	403	-0.00618989	0.00619824	Parental extreme longevity (95 years and older)	IVW PCA MR	ebi-a-GCST003395	ENSG00000118307	12	25108289
			1363	Vita6b	PEBP1	0.317023	0.731027	-0.136067	7	352	-0.0652025	0.0651638	99th percentile longevity	IVW PCA MR	GWAS_catalog_GCST008598	ENSG00000089220	12	118136124
			1364	Vita6b	HRH1	0.315949	0.730909	-0.136137	5	7	-0.562786	0.561205	99th percentile longevity	IVW PCA MR	GWAS_catalog_GCST008598	ENSG00000196639	3	11137093
			1365	Vita6b	TADA3	0.312553	0.730574	-0.136336	8	1085	-0.00647515	0.0064118	Parental longevity (mother's age at death)	IVW PCA MR	ebi-a-GCST006699	ENSG00000171148	3	9779967
			1366	Vita6b	EMC3	0.311203	0.730574	-0.136336	5	17	-0.0161945	0.0159914	Parental longevity (father's age at death)	IVW PCA MR	ebi-a-GCST006700	ENSG00000125037	3	9962537
			1367	Vita6b	ATG7	0.314352	0.730574	-0.136336	8	831	-0.0102446	0.0101821	Parental longevity (father's age at death)	IVW PCA MR	ebi-a-GCST006700	ENSG00000197548	3	11272309
			1368	Vita6b	RASSF4	0.308439	0.730574	-0.136336	19	1536	-0.00706718	0.0069388	Parental longevity (combined parental age at death)	IVW PCA MR	ebi-a-GCST006702	ENSG00000107551	10	44959407
			1369	Vita6b	VWF	0.312101	0.730574	-0.136336	17	493	-0.0715938	0.0708272	99th percentile longevity	IVW PCA MR	GWAS_catalog_GCST008598	ENSG00000110799	12	5948877
			1370	Vita6b	C1RL	0.308778	0.730574	-0.136336	16	466	-0.0731102	0.0718322	99th percentile longevity	IVW PCA MR	GWAS_catalog_GCST008598	ENSG00000139178	12	7089587
			1371	Vita6b	CLEC2D	0.309878	0.730574	-0.136336	11	764	-0.0582868	0.0573984	90th percentile longevity	IVW PCA MR	GWAS_catalog_GCST008599	ENSG00000069493	12	9664969
			1372	Vita6b	CLEC9A	0.312048	0.730574	-0.136336	7	567	-0.00554166	0.00548173	Parental longevity (father's age at death)	IVW PCA MR	ebi-a-GCST006700	ENSG00000197992	12	10030678
			1373	Vita6b	FGFR1OP2	0.311553	0.730574	-0.136336	9	83	-0.0132071	0.0130509	Parental longevity (both parents in top 10%)	IVW PCA MR	ebi-a-GCST006698	ENSG00000111790	12	26938470
			1374	Vita6b	FGFR1OP2	0.315034	0.730574	-0.136336	9	83	-0.0216023	0.0215009	Parental longevity (combined parental age at death)	IVW PCA MR	ebi-a-GCST006702	ENSG00000111790	12	26938470
			1375	Vita6b	SINHCAF	0.311154	0.730574	-0.136336	4	26	-0.0106193	0.010485	Parental extreme longevity (95 years and older)	IVW PCA MR	ebi-a-GCST003395	ENSG00000139146	12	31280584
			1376	Vita6b	RIMKLB	0.30546	0.729564	-0.136936	9	158	-0.0165017	0.0161025	Parental longevity (mother's age at death)	IVW PCA MR	ebi-a-GCST006699	ENSG00000166532	12	8681600
			1377	Vita6b	ZNF32	0.302695	0.726147	-0.138975	5	641	-0.0164514	0.0159618	Parental longevity (combined parental age at death)	IVW PCA MR	ebi-a-GCST006702	ENSG00000169740	10	43643860
			1378	Vita6b	TMTC1	0.302563	0.726147	-0.138975	14	3065	-0.00188604	0.00182941	Parental longevity (both parents in top 10%)	IVW PCA MR	ebi-a-GCST006698	ENSG00000133687	12	29500840
			1379	Vita6b	HDHD5	0.302021	0.726147	-0.138975	13	367	-0.00560973	0.00543521	Parental longevity (both parents in top 10%)	IVW PCA MR	ebi-a-GCST006698	ENSG00000069998	22	17137511
			1380	Vita6b	NINJ2	0.298318	0.725322	-0.139469	8	666	-0.00528044	0.00507711	Parental longevity (mother's age at death)	IVW PCA MR	ebi-a-GCST006699	ENSG00000171840	12	564296
			1381	Vita6b	TSPAN9	0.298034	0.725322	-0.139469	11	133	-0.119652	0.114977	90th percentile longevity	IVW PCA MR	GWAS_catalog_GCST008599	ENSG00000011105	12	3077355
			1382	Vita6b	P3H3	0.297955	0.725322	-0.139469	9	67	-0.0113126	0.0108688	Parental longevity (both parents in top 10%)	IVW PCA MR	ebi-a-GCST006698	ENSG00000110811	12	6828407
			1383	Vita6b	SPSB2	0.293197	0.725322	-0.139469	3	519	-0.0252224	0.0239954	90th percentile longevity	IVW PCA MR	GWAS_catalog_GCST008599	ENSG00000111671	12	6870935
			1384	Vita6b	C1RL	0.295188	0.725322	-0.139469	15	867	-0.00213171	0.00203639	Parental extreme longevity (95 years and older)	IVW PCA MR	ebi-a-GCST003395	ENSG00000139178	12	7089587
			1385	Vita6b	RIMKLB	0.291647	0.725322	-0.139469	9	168	-0.00528146	0.00500843	Parental extreme longevity (95 years and older)	IVW PCA MR	ebi-a-GCST003395	ENSG00000166532	12	8681600
			1386	Vita6b	RIMKLB	0.290007	0.725322	-0.139469	9	158	-0.0163239	0.0154275	Parental longevity (father's age at death)	IVW PCA MR	ebi-a-GCST006700	ENSG00000166532	12	8681600
			1387	Vita6b	PHC1	0.294782	0.725322	-0.139469	15	425	-0.00545453	0.00520626	Parental longevity (both parents in top 10%)	IVW PCA MR	ebi-a-GCST006698	ENSG00000111752	12	8913896
			1388	Vita6b	CLEC12A	0.297782	0.725322	-0.139469	8	3082	-0.000670912	0.000644364	Parental extreme longevity (95 years and older)	IVW PCA MR	ebi-a-GCST003395	ENSG00000172322	12	9951316
			1389	Vita6b	PYROXD1	0.295529	0.725322	-0.139469	8	638	-0.0137371	0.0131321	Parental longevity (combined parental age at death)	IVW PCA MR	ebi-a-GCST006702	ENSG00000121350	12	21437615
			1390	Vita6b	KLHL42	0.301152	0.725322	-0.139469	8	435	-0.0023911	0.00231255	Parental extreme longevity (95 years and older)	IVW PCA MR	ebi-a-GCST003395	ENSG00000087448	12	27780048
			1391	Vita6b	TMEM121B	0.300947	0.725322	-0.139469	10	353	-0.0467872	0.0452311	99th percentile longevity	IVW PCA MR	GWAS_catalog_GCST008598	ENSG00000183307	22	17116297
			1392	Vita6b	YBX3	0.287522	0.722186	-0.141351	11	615	-0.00582005	0.00547217	Parental longevity (both parents in top 10%)	IVW PCA MR	ebi-a-GCST006698	ENSG00000060138	12	10699089
			1393	Vita6b	GPR162	0.282495	0.713246	-0.146761	14	869	-0.00165836	0.00154305	Parental extreme longevity (95 years and older)	IVW PCA MR	ebi-a-GCST003395	ENSG00000250510	12	6821624
			1394	Vita6b	PLBD1	0.280924	0.710527	-0.14842	19	613	-0.00565174	0.00524161	Parental longevity (both parents in top 10%)	IVW PCA MR	ebi-a-GCST006698	ENSG00000121316	12	14503661
			1395	Vita6b	BHLHE40	0.276255	0.710303	-0.148556	14	121	-0.0189752	0.0174281	Parental longevity (father's age at death)	IVW PCA MR	ebi-a-GCST006700	ENSG00000134107	3	4979437
			1396	Vita6b	TATDN2	0.275051	0.710303	-0.148556	13	1053	-0.00225399	0.00206503	Parental extreme longevity (95 years and older)	IVW PCA MR	ebi-a-GCST003395	ENSG00000157014	3	10248023
			1397	Vita6b	SYN2	0.279779	0.710303	-0.148556	8	876	-0.00425393	0.00393585	Parental extreme longevity (95 years and older)	IVW PCA MR	ebi-a-GCST003395	ENSG00000157152	3	12004388
			1398	Vita6b	MKRN2	0.278048	0.710303	-0.148556	10	522	-0.0421219	0.0388322	90th percentile longevity	IVW PCA MR	GWAS_catalog_GCST008599	ENSG00000075975	3	12557057
			1399	Vita6b	RPL32	0.279196	0.710303	-0.148556	6	105	-0.173149	0.160008	90th percentile longevity	IVW PCA MR	GWAS_catalog_GCST008599	ENSG00000144713	3	12834485
			1400	Vita6b	KLRB1	0.277668	0.710303	-0.148556	9	842	-0.0117211	0.0107971	Parental longevity (father's age at death)	IVW PCA MR	ebi-a-GCST006700	ENSG00000111796	12	9594551
			1401	Vita6b	KLRD1	0.279811	0.710303	-0.148556	6	416	-0.00734926	0.0068002	Parental longevity (father's age at death)	IVW PCA MR	ebi-a-GCST006700	ENSG00000134539	12	10226058
			1402	Vita6b	KLRC4	0.277647	0.710303	-0.148556	10	262	-0.0619073	0.0570248	90th percentile longevity	IVW PCA MR	GWAS_catalog_GCST008599	ENSG00000183542	12	10407382
			1403	Vita6b	PLEKHA5	0.276364	0.710303	-0.148556	13	692	-0.0564494	0.0518586	90th percentile longevity	IVW PCA MR	GWAS_catalog_GCST008599	ENSG00000052126	12	19129733
			1404	Vita6b	CCND2	0.271576	0.708276	-0.149798	17	57	-0.00540971	0.00492042	Parental extreme longevity (95 years and older)	IVW PCA MR	ebi-a-GCST003395	ENSG00000118971	12	4269771
			1405	Vita6b	IFFO1	0.273404	0.708276	-0.149798	7	263	-0.0696938	0.0636324	90th percentile longevity	IVW PCA MR	GWAS_catalog_GCST008599	ENSG00000010295	12	6538961
			1406	Vita6b	TMEM52B	0.273302	0.708276	-0.149798	5	33	-0.312725	0.285466	90th percentile longevity	IVW PCA MR	GWAS_catalog_GCST008599	ENSG00000165685	12	10170542
			1407	Vita6b	YBX3	0.27328	0.708276	-0.149798	11	615	-0.00801854	0.00731925	Parental longevity (father's age at death)	IVW PCA MR	ebi-a-GCST006700	ENSG00000060138	12	10699089
			1408	Vita6b	MED21	0.27255	0.708276	-0.149798	11	485	-0.145141	0.132282	99th percentile longevity	IVW PCA MR	GWAS_catalog_GCST008598	ENSG00000152944	12	27022546
			1409	Vita6b	GPRC5D	0.27061	0.708109	-0.1499	5	16	-0.341478	0.309967	90th percentile longevity	IVW PCA MR	GWAS_catalog_GCST008599	ENSG00000111291	12	12940775
			1410	Vita6b	SUMF1	0.267804	0.704978	-0.151824	12	776	-0.0590841	0.0533186	99th percentile longevity	IVW PCA MR	GWAS_catalog_GCST008598	ENSG00000144455	3	3700814
			1411	Vita6b	MRPL51	0.268249	0.704978	-0.151824	4	376	-0.00488814	0.00441524	Parental extreme longevity (95 years and older)	IVW PCA MR	ebi-a-GCST003395	ENSG00000111639	12	6491886
			1412	Vita6b	KLRC3	0.266325	0.702975	-0.15306	8	1397	-0.00524641	0.00471984	Parental longevity (mother's age at death)	IVW PCA MR	ebi-a-GCST006699	ENSG00000205810	12	10412315
			1413	Vita6b	CCDC91	0.265826	0.702679	-0.153243	11	423	-0.0113814	0.0102284	Parental longevity (both parents in top 10%)	IVW PCA MR	ebi-a-GCST006698	ENSG00000123106	12	28133249
			1414	Vita6b	TIGAR	0.264703	0.700729	-0.15445	13	99	-0.132037	0.118382	99th percentile longevity	IVW PCA MR	GWAS_catalog_GCST008598	ENSG00000078237	12	4307763
			1415	Vita6b	CLEC4E	0.262935	0.698143	-0.156056	9	260	-0.0369137	0.0329739	90th percentile longevity	IVW PCA MR	GWAS_catalog_GCST008599	ENSG00000166523	12	8533305
			1416	Vita6b	ERP27	0.261245	0.698143	-0.156056	5	1955	-0.00343343	0.00305614	Parental longevity (both parents in top 10%)	IVW PCA MR	ebi-a-GCST006698	ENSG00000139055	12	14914039
			1417	Vita6b	ST8SIA1	0.263146	0.698143	-0.156056	17	648	-0.00819155	0.00732051	Parental longevity (mother's age at death)	IVW PCA MR	ebi-a-GCST006699	ENSG00000111728	12	22063773
			1418	Vita6b	MED21	0.262749	0.698143	-0.156056	11	910	-0.0160697	0.014349	Parental longevity (combined parental age at death)	IVW PCA MR	ebi-a-GCST006702	ENSG00000152944	12	27022546
			1419	Vita6b	ETFBKMT	0.262152	0.698143	-0.156056	6	30	-0.311998	0.278242	90th percentile longevity	IVW PCA MR	GWAS_catalog_GCST008599	ENSG00000139160	12	31647160
			1420	Vita6b	P3H3	0.260046	0.696526	-0.157063	9	67	-0.00525533	0.00466609	Parental extreme longevity (95 years and older)	IVW PCA MR	ebi-a-GCST003395	ENSG00000110811	12	6828407
			1421	Vita6b	PLBD1	0.258265	0.692777	-0.159407	19	613	-0.00974998	0.00862448	Parental longevity (combined parental age at death)	IVW PCA MR	ebi-a-GCST006702	ENSG00000121316	12	14503661
			1422	Vita6b	ZNF22	0.255014	0.690914	-0.160576	10	170	-0.0283606	0.0249158	Parental longevity (combined parental age at death)	IVW PCA MR	ebi-a-GCST006702	ENSG00000165512	10	45000923
			1423	Vita6b	P3H3	0.256592	0.690914	-0.160576	9	67	-0.0164731	0.0145203	Parental longevity (father's age at death)	IVW PCA MR	ebi-a-GCST006700	ENSG00000110811	12	6828407
			1424	Vita6b	PTPRO	0.257149	0.690914	-0.160576	15	187	-0.0195263	0.0172318	Parental longevity (combined parental age at death)	IVW PCA MR	ebi-a-GCST006702	ENSG00000151490	12	15322257
			1425	Vita6b	KRAS	0.256073	0.690914	-0.160576	5	265	-0.0444802	0.0391647	Parental longevity (father's age at death)	IVW PCA MR	ebi-a-GCST006700	ENSG00000133703	12	25205246
			1426	Vita6b	FAR2	0.254759	0.690914	-0.160576	6	24	-0.033077	0.0290438	Parental longevity (both parents in top 10%)	IVW PCA MR	ebi-a-GCST006698	ENSG00000064763	12	29149103
			1427	Vita6b	TIGAR	0.251262	0.688222	-0.162271	15	193	-0.00348642	0.00303883	Parental extreme longevity (95 years and older)	IVW PCA MR	ebi-a-GCST003395	ENSG00000078237	12	4307763
			1428	Vita6b	ENO2	0.25087	0.688187	-0.162294	5	10	-0.0334806	0.0291582	Parental longevity (father's age at death)	IVW PCA MR	ebi-a-GCST006700	ENSG00000111674	12	6913745
			1429	Vita6b	CLEC2D	0.250583	0.688187	-0.162294	11	763	-0.10367	0.0902313	99th percentile longevity	IVW PCA MR	GWAS_catalog_GCST008598	ENSG00000069493	12	9664969
			1430	Vita6b	GPRC5D	0.250544	0.688187	-0.162294	6	24	-0.0140201	0.0122017	Parental extreme longevity (95 years and older)	IVW PCA MR	ebi-a-GCST003395	ENSG00000111291	12	12940775
			1431	Vita6b	RPL32	0.24774	0.685302	-0.164118	6	199	-0.0308028	0.0266494	Parental longevity (combined parental age at death)	IVW PCA MR	ebi-a-GCST006702	ENSG00000144713	3	12834485
			1432	Vita6b	ETFRF1	0.246902	0.685302	-0.164118	7	333	-0.11938	0.1031	99th percentile longevity	IVW PCA MR	GWAS_catalog_GCST008598	ENSG00000205707	12	25195216
			1433	Vita6b	MRPS35	0.247962	0.685302	-0.164118	5	133	-0.122103	0.105688	90th percentile longevity	IVW PCA MR	GWAS_catalog_GCST008599	ENSG00000061794	12	27710822
			1434	Vita6b	IL17RA	0.242206	0.678774	-0.168275	12	322	-0.00380943	0.00325734	Parental extreme longevity (95 years and older)	IVW PCA MR	ebi-a-GCST003395	ENSG00000177663	22	17084954
			1435	Vita6b	EMP1	0.241177	0.676937	-0.169452	13	190	-0.00577655	0.00492859	Parental extreme longevity (95 years and older)	IVW PCA MR	ebi-a-GCST003395	ENSG00000134531	12	13196723
			1436	Vita6b	STRAP	0.23987	0.674311	-0.17114	1	3	-0.0310419	0.0264116	Parental longevity (mother's age at death)	IVW PCA MR	ebi-a-GCST006699	ENSG00000023734	12	15882387
			1437	Vita6b	ARNTL2	0.239842	0.674311	-0.17114	2	11	-0.0262664	0.0223472	Parental extreme longevity (95 years and older)	IVW PCA MR	ebi-a-GCST003395	ENSG00000029153	12	27332854
			1438	Vita6b	C1S	0.233127	0.663572	-0.178112	5	17	-0.849735	0.71266	99th percentile longevity	IVW PCA MR	GWAS_catalog_GCST008598	ENSG00000182326	12	6988259
			1439	Vita6b	LPCAT3	0.232229	0.663094	-0.178425	8	343	-0.0209676	0.0175514	Parental longevity (combined parental age at death)	IVW PCA MR	ebi-a-GCST006702	ENSG00000111684	12	6976185
			1440	Vita6b	GPR19	0.231682	0.662575	-0.178765	7	259	-0.00647275	0.00541184	Parental longevity (father's age at death)	IVW PCA MR	ebi-a-GCST006700	ENSG00000183150	12	12660890
			1441	Vita6b	RAD52	0.227903	0.655214	-0.183617	8	240	-0.00402612	0.00333902	Parental extreme longevity (95 years and older)	IVW PCA MR	ebi-a-GCST003395	ENSG00000002016	12	911736
			1442	Vita6b	CECR2	0.228074	0.655214	-0.183617	3	13	-0.0631823	0.0524188	Parental longevity (both parents in top 10%)	IVW PCA MR	ebi-a-GCST006698	ENSG00000099954	22	17359949
			1443	Vita6b	ZFAND4	0.227018	0.654389	-0.184164	7	513	-0.112331	0.0929837	90th percentile longevity	IVW PCA MR	GWAS_catalog_GCST008599	ENSG00000172671	10	45615500
			1444	Vita6b	IQSEC3	0.226235	0.653425	-0.184804	20	496	-0.00294881	0.0024368	Parental longevity (both parents in top 10%)	IVW PCA MR	ebi-a-GCST006698	ENSG00000120645	12	66767
			1445	Vita6b	CRACR2A	0.225888	0.653425	-0.184804	7	396	-0.010621	0.00877029	Parental longevity (both parents in top 10%)	IVW PCA MR	ebi-a-GCST006698	ENSG00000130038	12	3606633
			1446	Vita6b	ITPR1	0.214741	0.653243	-0.184925	8	524	-0.0111501	0.0089874	Parental longevity (father's age at death)	IVW PCA MR	ebi-a-GCST006700	ENSG00000150995	3	4493345
			1447	Vita6b	LMCD1	0.215211	0.653243	-0.184925	7	349	-0.164218	0.132502	99th percentile longevity	IVW PCA MR	GWAS_catalog_GCST008598	ENSG00000071282	3	8501807
			1448	Vita6b	SRGAP3	0.223604	0.653243	-0.184925	9	656	-0.0229014	0.0188179	Parental longevity (mother's age at death)	IVW PCA MR	ebi-a-GCST006699	ENSG00000196220	3	8980591
			1449	Vita6b	OGG1	0.224194	0.653243	-0.184925	9	75	-0.0215986	0.0177701	Parental longevity (father's age at death)	IVW PCA MR	ebi-a-GCST006700	ENSG00000114026	3	9749944
			1450	Vita6b	MBD4	0.214412	0.653243	-0.184925	8	86	-0.0277266	0.0223327	Parental longevity (mother's age at death)	IVW PCA MR	ebi-a-GCST006699	ENSG00000129071	3	129430947
			1451	Vita6b	ZNF32	0.214149	0.653243	-0.184925	5	665	-0.00524684	0.0042237	Parental extreme longevity (95 years and older)	IVW PCA MR	ebi-a-GCST003395	ENSG00000169740	10	43643860
			1452	Vita6b	FBXL14	0.224842	0.653243	-0.184925	3	9	-0.774617	0.638199	99th percentile longevity	IVW PCA MR	GWAS_catalog_GCST008598	ENSG00000171823	12	1565993
			1453	Vita6b	KCNA5	0.214027	0.653243	-0.184925	6	22	-0.0476594	0.0383555	Parental longevity (mother's age at death)	IVW PCA MR	ebi-a-GCST006699	ENSG00000130037	12	5043879
			1454	Vita6b	VWF	0.218465	0.653243	-0.184925	20	905	-0.00589795	0.00479267	Parental longevity (father's age at death)	IVW PCA MR	ebi-a-GCST006700	ENSG00000110799	12	5948877
			1455	Vita6b	TNFRSF1A	0.223778	0.653243	-0.184925	8	83	-0.00372324	0.00306051	Parental extreme longevity (95 years and older)	IVW PCA MR	ebi-a-GCST003395	ENSG00000067182	12	6328757
			1456	Vita6b	LAG3	0.224926	0.653243	-0.184925	7	23	-0.279414	0.230248	90th percentile longevity	IVW PCA MR	GWAS_catalog_GCST008599	ENSG00000089692	12	6772512
			1457	Vita6b	TMEM52B	0.217249	0.653243	-0.184925	4	74	-0.0172731	0.013999	Parental extreme longevity (95 years and older)	IVW PCA MR	ebi-a-GCST003395	ENSG00000165685	12	10170542
			1458	Vita6b	MAGOHB	0.217304	0.653243	-0.184925	7	151	-0.118827	0.0963156	90th percentile longevity	IVW PCA MR	GWAS_catalog_GCST008599	ENSG00000111196	12	10604193
			1459	Vita6b	TAS2R20	0.221231	0.653243	-0.184925	3	1216	-0.0150192	0.012278	Parental longevity (combined parental age at death)	IVW PCA MR	ebi-a-GCST006702	ENSG00000255837	12	10995961
			1460	Vita6b	APOLD1	0.220176	0.653243	-0.184925	11	395	-0.0109835	0.00895837	Parental longevity (combined parental age at death)	IVW PCA MR	ebi-a-GCST006702	ENSG00000178878	12	12725917
			1461	Vita6b	EPS8	0.217977	0.653243	-0.184925	4	31	-0.033164	0.0269205	Parental longevity (mother's age at death)	IVW PCA MR	ebi-a-GCST006699	ENSG00000151491	12	15620134
			1462	Vita6b	AEBP2	0.220241	0.653243	-0.184925	7	286	-0.0172488	0.0140705	Parental longevity (both parents in top 10%)	IVW PCA MR	ebi-a-GCST006698	ENSG00000139154	12	19404045
			1463	Vita6b	PYROXD1	0.222438	0.653243	-0.184925	8	638	-0.00968739	0.00794002	Parental longevity (both parents in top 10%)	IVW PCA MR	ebi-a-GCST006698	ENSG00000121350	12	21437615
			1464	Vita6b	ETFBKMT	0.220696	0.653243	-0.184925	6	62	-0.021837	0.0178308	Parental longevity (combined parental age at death)	IVW PCA MR	ebi-a-GCST006702	ENSG00000139160	12	31647160
			1465	Vita6b	PEBP1	0.218858	0.653243	-0.184925	6	661	-0.00733723	0.00596731	Parental longevity (mother's age at death)	IVW PCA MR	ebi-a-GCST006699	ENSG00000089220	12	118136124
			1466	Vita6b	BID	0.218887	0.653243	-0.184925	6	434	-0.0181932	0.0147973	Parental longevity (father's age at death)	IVW PCA MR	ebi-a-GCST006700	ENSG00000015475	22	17734138
			1467	Vita6b	RPUSD3	0.209677	0.649325	-0.187538	15	403	-0.00735102	0.00585993	Parental longevity (both parents in top 10%)	IVW PCA MR	ebi-a-GCST006698	ENSG00000156990	3	9837849
			1468	Vita6b	FKBP4	0.209905	0.649325	-0.187538	4	39	-0.0161098	0.0128485	Parental extreme longevity (95 years and older)	IVW PCA MR	ebi-a-GCST003395	ENSG00000004478	12	2794970
			1469	Vita6b	PLEKHG6	0.209519	0.649325	-0.187538	5	21	-0.0473596	0.0377401	Parental longevity (combined parental age at death)	IVW PCA MR	ebi-a-GCST006702	ENSG00000008323	12	6310436
			1470	Vita6b	C1S	0.21004	0.649325	-0.187538	5	24	-0.0681077	0.0543359	Parental longevity (father's age at death)	IVW PCA MR	ebi-a-GCST006700	ENSG00000182326	12	6988259
			1471	Vita6b	ARNTL2	0.209614	0.649325	-0.187538	3	12	-0.051961	0.0414155	Parental longevity (combined parental age at death)	IVW PCA MR	ebi-a-GCST006702	ENSG00000029153	12	27332854
			1472	Vita6b	GPR162	0.208038	0.649136	-0.187664	15	842	-0.00599562	0.00476229	Parental longevity (mother's age at death)	IVW PCA MR	ebi-a-GCST006699	ENSG00000250510	12	6821624
			1473	Vita6b	LRRC23	0.20738	0.648197	-0.188293	3	466	-0.00228771	0.00181448	Parental extreme longevity (95 years and older)	IVW PCA MR	ebi-a-GCST003395	ENSG00000010626	12	6873569
			1474	Vita6b	VWF	0.205786	0.644322	-0.190897	17	495	-0.0555433	0.0438995	90th percentile longevity	IVW PCA MR	GWAS_catalog_GCST008599	ENSG00000110799	12	5948877
			1475	Vita6b	MRPL51	0.20463	0.642921	-0.191842	4	367	-0.0213443	0.0168268	Parental longevity (combined parental age at death)	IVW PCA MR	ebi-a-GCST006702	ENSG00000111639	12	6491886
			1476	Vita6b	TSPAN9	0.200471	0.636977	-0.195877	13	225	-0.00652095	0.00509365	Parental extreme longevity (95 years and older)	IVW PCA MR	ebi-a-GCST003395	ENSG00000011105	12	3077355
			1477	Vita6b	KLRB1	0.201686	0.636977	-0.195877	9	842	-0.0102922	0.00806116	Parental longevity (both parents in top 10%)	IVW PCA MR	ebi-a-GCST006698	ENSG00000111796	12	9594551
			1478	Vita6b	MGST1	0.201229	0.636977	-0.195877	11	590	-0.00396775	0.00310451	Parental extreme longevity (95 years and older)	IVW PCA MR	ebi-a-GCST003395	ENSG00000008394	12	16347142
			1479	Vita6b	BRPF1	0.197977	0.634341	-0.197677	12	57	-0.0238025	0.0184897	Parental longevity (mother's age at death)	IVW PCA MR	ebi-a-GCST006699	ENSG00000156983	3	9731729
			1480	Vita6b	MKRN2	0.190734	0.634341	-0.197677	9	929	-0.00849308	0.00649114	Parental longevity (combined parental age at death)	IVW PCA MR	ebi-a-GCST006702	ENSG00000075975	3	12557057
			1481	Vita6b	DEPP1	0.194332	0.634341	-0.197677	8	111	-0.221695	0.170814	90th percentile longevity	IVW PCA MR	GWAS_catalog_GCST008599	ENSG00000165507	10	44970981
			1482	Vita6b	ITFG2	0.195388	0.634341	-0.197677	15	235	-0.0142477	0.0110037	Parental longevity (mother's age at death)	IVW PCA MR	ebi-a-GCST006699	ENSG00000111203	12	2812622
			1483	Vita6b	TIGAR	0.188417	0.634341	-0.197677	13	99	-0.0998359	0.0759049	90th percentile longevity	IVW PCA MR	GWAS_catalog_GCST008599	ENSG00000078237	12	4307763
			1484	Vita6b	GAPDH	0.193635	0.634341	-0.197677	5	499	-0.0117118	0.00900974	Parental longevity (combined parental age at death)	IVW PCA MR	ebi-a-GCST006702	ENSG00000111640	12	6534512
			1485	Vita6b	C1RL	0.189923	0.634341	-0.197677	16	468	-0.0589157	0.0449462	90th percentile longevity	IVW PCA MR	GWAS_catalog_GCST008599	ENSG00000139178	12	7089587
			1486	Vita6b	CD163	0.191137	0.634341	-0.197677	9	230	-0.00787206	0.00602197	Parental extreme longevity (95 years and older)	IVW PCA MR	ebi-a-GCST003395	ENSG00000177575	12	7470811
			1487	Vita6b	CLEC4A	0.196945	0.634341	-0.197677	6	258	-0.0131337	0.0101788	Parental longevity (mother's age at death)	IVW PCA MR	ebi-a-GCST006699	ENSG00000111729	12	8123617
			1488	Vita6b	M6PR	0.197102	0.634341	-0.197677	8	1264	-0.00708384	0.00549197	Parental longevity (both parents in top 10%)	IVW PCA MR	ebi-a-GCST006698	ENSG00000003056	12	8940361
			1489	Vita6b	CLEC1A	0.193223	0.634341	-0.197677	10	486	-0.0107128	0.00823364	Parental longevity (combined parental age at death)	IVW PCA MR	ebi-a-GCST006702	ENSG00000150048	12	10069554
			1490	Vita6b	DUSP16	0.194154	0.634341	-0.197677	15	334	-0.0561186	0.0432217	90th percentile longevity	IVW PCA MR	GWAS_catalog_GCST008599	ENSG00000111266	12	12473282
			1491	Vita6b	HEBP1	0.192017	0.634341	-0.197677	7	291	-0.107055	0.0820572	99th percentile longevity	IVW PCA MR	GWAS_catalog_GCST008598	ENSG00000013583	12	12974870
			1492	Vita6b	STRAP	0.188367	0.634341	-0.197677		1	-0.0132337	0.0100604	Parental extreme longevity (95 years and older)	Wald ratio	ebi-a-GCST003395	ENSG00000023734	12	15882387
			1493	Vita6b	ITPR2	0.19768	0.634341	-0.197677	11	867	-0.0604626	0.0469361	90th percentile longevity	IVW PCA MR	GWAS_catalog_GCST008599	ENSG00000123104	12	26335352
			1494	Vita6b	ARNTL2	0.198425	0.634341	-0.197677	3	12	-0.0323766	0.0251752	Parental longevity (both parents in top 10%)	IVW PCA MR	ebi-a-GCST006698	ENSG00000029153	12	27332854
			1495	Vita6b	ERGIC2	0.198258	0.634341	-0.197677	8	885	-0.0140024	0.0108839	Parental longevity (father's age at death)	IVW PCA MR	ebi-a-GCST006700	ENSG00000087502	12	29337352
			1496	Vita6b	CECR2	0.199105	0.634341	-0.197677	3	13	-0.0899899	0.0700798	Parental longevity (father's age at death)	IVW PCA MR	ebi-a-GCST006700	ENSG00000099954	22	17359949
			1497	Vita6b	PEX26	0.198204	0.634341	-0.197677	3	25	-0.0126148	0.00980408	Parental longevity (both parents in top 10%)	IVW PCA MR	ebi-a-GCST006698	ENSG00000215193	22	18077923
			1498	Vita6b	DDX47	0.186756	0.633924	-0.197963	7	62	-0.0372213	0.0281929	Parental longevity (father's age at death)	IVW PCA MR	ebi-a-GCST006700	ENSG00000213782	12	12813316
			1499	Vita6b	PTPN6	0.186119	0.632944	-0.198635		1	-1.06021	0.801885	99th percentile longevity	Wald ratio	GWAS_catalog_GCST008598	ENSG00000111679	12	6946468
			1500	Vita6b	NDUFA9	0.184747	0.630554	-0.200278	9	192	-0.0228376	0.0172192	Parental longevity (combined parental age at death)	IVW PCA MR	ebi-a-GCST006702	ENSG00000139180	12	4649095
			1501	Vita6b	LTBR	0.184968	0.630554	-0.200278	8	186	-0.0114543	0.00864075	Parental longevity (combined parental age at death)	IVW PCA MR	ebi-a-GCST006702	ENSG00000111321	12	6375045
			1502	Vita6b	MRPL51	0.18343	0.630554	-0.200278	4	367	-0.0189078	0.0142135	Parental longevity (mother's age at death)	IVW PCA MR	ebi-a-GCST006699	ENSG00000111639	12	6491886
			1503	Vita6b	ARHGDIB	0.18434	0.630554	-0.200278	9	418	-0.0332733	0.0250644	Parental longevity (combined parental age at death)	IVW PCA MR	ebi-a-GCST006702	ENSG00000111348	12	14942031
			1504	Vita6b	BCAT1	0.185069	0.630554	-0.200278	15	1704	-0.00293565	0.00221507	Parental longevity (both parents in top 10%)	IVW PCA MR	ebi-a-GCST006698	ENSG00000060982	12	24810024
			1505	Vita6b	PEX26	0.183304	0.630554	-0.200278	3	25	-0.0175609	0.0131972	Parental longevity (father's age at death)	IVW PCA MR	ebi-a-GCST006700	ENSG00000215193	22	18077923
			1506	Vita6b	TTLL3	0.182064	0.62857	-0.201647	9	1129	-0.00568712	0.00426184	Parental longevity (both parents in top 10%)	IVW PCA MR	ebi-a-GCST006698	ENSG00000214021	3	9808086
			1507	Vita6b	CD69	0.181235	0.626901	-0.202801	6	398	-0.0170572	0.0127582	Parental longevity (both parents in top 10%)	IVW PCA MR	ebi-a-GCST006698	ENSG00000110848	12	9752486
			1508	Vita6b	SRGAP3	0.180253	0.624695	-0.204332	8	358	-0.284379	0.212227	99th percentile longevity	IVW PCA MR	GWAS_catalog_GCST008598	ENSG00000196220	3	8980591
			1509	Vita6b	CMAS	0.177812	0.618595	-0.208594	6	26	-0.445337	0.330486	90th percentile longevity	IVW PCA MR	GWAS_catalog_GCST008599	ENSG00000111726	12	22046218
			1510	Vita6b	MARCHF8	0.175939	0.614432	-0.211526	6	732	-0.0142828	0.0105535	Parental longevity (both parents in top 10%)	IVW PCA MR	ebi-a-GCST006698	ENSG00000165406	10	45454585
			1511	Vita6b	ERP27	0.175213	0.61426	-0.211647	5	1954	-0.0068405	0.00504595	Parental longevity (combined parental age at death)	IVW PCA MR	ebi-a-GCST006702	ENSG00000139055	12	14914039
			1512	Vita6b	TSEN2	0.17398	0.612301	-0.213035	14	1472	-0.00849744	0.0062503	Parental longevity (mother's age at death)	IVW PCA MR	ebi-a-GCST006699	ENSG00000154743	3	12484421
			1513	Vita6b	KCNA5	0.171578	0.607379	-0.21654	6	22	-0.062004	0.0453527	Parental longevity (combined parental age at death)	IVW PCA MR	ebi-a-GCST006702	ENSG00000130037	12	5043879
			1514	Vita6b	BHLHE41	0.17129	0.607379	-0.21654	7	43	-0.595379	0.435196	99th percentile longevity	IVW PCA MR	GWAS_catalog_GCST008598	ENSG00000123095	12	26120030
			1515	Vita6b	ARPC4	0.169127	0.604597	-0.218534	9	153	-0.0272982	0.019853	Parental longevity (mother's age at death)	IVW PCA MR	ebi-a-GCST006699	ENSG00000241553	3	9792495
			1516	Vita6b	RPL32	0.168871	0.604597	-0.218534	6	105	-0.357794	0.260055	99th percentile longevity	IVW PCA MR	GWAS_catalog_GCST008598	ENSG00000144713	3	12834485
			1517	Vita6b	WNT5B	0.167526	0.603624	-0.219233	6	153	-0.00899932	0.00652031	Parental longevity (both parents in top 10%)	IVW PCA MR	ebi-a-GCST006698	ENSG00000111186	12	1529891
			1518	Vita6b	FKBP4	0.167228	0.603624	-0.219233	4	15	-0.381696	0.276358	90th percentile longevity	IVW PCA MR	GWAS_catalog_GCST008599	ENSG00000004478	12	2794970
			1519	Vita6b	LRP6	0.16752	0.603624	-0.219233	10	451	-0.011459	0.00830232	Parental longevity (both parents in top 10%)	IVW PCA MR	ebi-a-GCST006698	ENSG00000070018	12	12116025
			1520	Vita6b	STRAP	0.167326	0.603624	-0.219233	1	3	-0.0432049	0.0312887	Parental longevity (combined parental age at death)	IVW PCA MR	ebi-a-GCST006702	ENSG00000023734	12	15882387
			1521	Vita6b	RHNO1	0.165661	0.602885	-0.219766	4	266	-0.0508319	0.0366678	90th percentile longevity	IVW PCA MR	GWAS_catalog_GCST008599	ENSG00000171792	12	2876258
			1522	Vita6b	DYRK4	0.165577	0.602885	-0.219766	14	720	-0.00408551	0.00294652	Parental extreme longevity (95 years and older)	IVW PCA MR	ebi-a-GCST003395	ENSG00000010219	12	4562204
			1523	Vita6b	IL17RA	0.163265	0.597761	-0.223472	12	310	-0.0146612	0.0105161	Parental longevity (mother's age at death)	IVW PCA MR	ebi-a-GCST006699	ENSG00000177663	22	17084954
			1524	Vita6b	CLEC12B	0.16109	0.593386	-0.226662	7	2184	-0.00124006	0.000884862	Parental extreme longevity (95 years and older)	IVW PCA MR	ebi-a-GCST003395	ENSG00000256660	12	10010627
			1525	Vita6b	KDM5A	0.160201	0.592515	-0.227301	6	383	-0.0668003	0.0475651	90th percentile longevity	IVW PCA MR	GWAS_catalog_GCST008599	ENSG00000073614	12	280057
			1526	Vita6b	KLRC4-KLRK1	0.159267	0.590264	-0.228954	10	395	-0.0640869	0.0455311	90th percentile longevity	IVW PCA MR	GWAS_catalog_GCST008599	ENSG00000255819
			1527	Vita6b	RAD51AP1	0.158297	0.588911	-0.22995	12	100	-0.324154	0.229763	99th percentile longevity	IVW PCA MR	GWAS_catalog_GCST008598	ENSG00000111247	12	4538798
			1528	Vita6b	CCDC77	0.157667	0.587932	-0.230673	6	450	-0.0411338	0.0291118	90th percentile longevity	IVW PCA MR	GWAS_catalog_GCST008599	ENSG00000120647	12	389273
			1529	Vita6b	FAM234B	0.157458	0.587932	-0.230673	10	336	-0.0176612	0.0124931	Parental longevity (father's age at death)	IVW PCA MR	ebi-a-GCST006700	ENSG00000084444	12	13044381
			1530	Vita6b	CLEC6A	0.156817	0.587764	-0.230797	3	306	-0.00409237	0.00289038	Parental extreme longevity (95 years and older)	IVW PCA MR	ebi-a-GCST003395	ENSG00000205846	12	8455962
			1531	Vita6b	BRPF1	0.155171	0.586592	-0.231664	12	57	-0.0251324	0.0176802	Parental longevity (father's age at death)	IVW PCA MR	ebi-a-GCST006700	ENSG00000156983	3	9731729
			1532	Vita6b	TMEM40	0.154985	0.586592	-0.231664	7	99	-0.017093	0.0120192	Parental extreme longevity (95 years and older)	IVW PCA MR	ebi-a-GCST003395	ENSG00000088726	3	12733528
			1533	Vita6b	RET	0.155593	0.586592	-0.231664	4	218	-0.216209	0.152255	90th percentile longevity	IVW PCA MR	GWAS_catalog_GCST008599	ENSG00000165731	10	43077064
			1534	Vita6b	HNRNPF	0.153396	0.586592	-0.231664	8	897	-0.015627	0.010946	Parental longevity (father's age at death)	IVW PCA MR	ebi-a-GCST006700	ENSG00000169813	10	43385617
			1535	Vita6b	WASHC2A	0.156015	0.586592	-0.231664	11	689	-0.00382744	0.00269804	Parental longevity (father's age at death)	IVW PCA MR	ebi-a-GCST006700	ENSG00000099290	10	50067888
			1536	Vita6b	CD163	0.15444	0.586592	-0.231664	9	213	-0.0334268	0.0234735	Parental longevity (combined parental age at death)	IVW PCA MR	ebi-a-GCST006702	ENSG00000177575	12	7470811
			1537	Vita6b	KLRG1	0.153274	0.586592	-0.231664	5	705	-0.0887183	0.062125	99th percentile longevity	IVW PCA MR	GWAS_catalog_GCST008598	ENSG00000139187	12	8950044
			1538	Vita6b	CDKN1B	0.154762	0.586592	-0.231664	10	192	-0.0226981	0.0159519	Parental longevity (mother's age at death)	IVW PCA MR	ebi-a-GCST006699	ENSG00000111276	12	12685498
			1539	Vita6b	WNK1	0.149662	0.57827	-0.237869	12	150	-0.226688	0.157343	90th percentile longevity	IVW PCA MR	GWAS_catalog_GCST008599	ENSG00000060237	12	752579
			1540	Vita6b	OGG1	0.148338	0.576568	-0.23915	6	38	-0.539671	0.373364	99th percentile longevity	IVW PCA MR	GWAS_catalog_GCST008598	ENSG00000114026	3	9749944
			1541	Vita6b	RASSF4	0.148489	0.576568	-0.23915	19	849	-0.0620719	0.0429596	90th percentile longevity	IVW PCA MR	GWAS_catalog_GCST008599	ENSG00000107551	10	44959407
			1542	Vita6b	TAPBPL	0.148636	0.576568	-0.23915	4	1074	-0.00582659	0.00403401	Parental longevity (combined parental age at death)	IVW PCA MR	ebi-a-GCST006702	ENSG00000139192	12	6451690
			1543	Vita6b	PZP	0.148904	0.576568	-0.23915	6	702	-0.054001	0.0374121	99th percentile longevity	IVW PCA MR	GWAS_catalog_GCST008598	ENSG00000126838	12	9148840
			1544	Vita6b	SPX	0.148099	0.576568	-0.23915	12	1202	-0.00709431	0.00490522	Parental longevity (both parents in top 10%)	IVW PCA MR	ebi-a-GCST006698	ENSG00000134548	12	21526296
			1545	Vita6b	KRAS	0.148028	0.576568	-0.23915	5	265	-0.0589907	0.0407808	Parental longevity (mother's age at death)	IVW PCA MR	ebi-a-GCST006699	ENSG00000133703	12	25205246
			1546	Vita6b	ARNTL2	0.146687	0.576568	-0.23915	2	5	-0.733021	0.505067	90th percentile longevity	IVW PCA MR	GWAS_catalog_GCST008599	ENSG00000029153	12	27332854
			1547	Vita6b	ETNK1	0.143092	0.571244	-0.243178	5	461	-0.0285866	0.0195214	Parental longevity (combined parental age at death)	IVW PCA MR	ebi-a-GCST006702	ENSG00000139163	12	22625075
			1548	Vita6b	MLF2	0.141498	0.567825	-0.245786	16	108	-0.0062492	0.00425048	Parental extreme longevity (95 years and older)	IVW PCA MR	ebi-a-GCST003395	ENSG00000089693	12	6747996
			1549	Vita6b	M6PR	0.141589	0.567825	-0.245786	8	667	-0.0730037	0.0496658	90th percentile longevity	IVW PCA MR	GWAS_catalog_GCST008599	ENSG00000003056	12	8940361
			1550	Vita6b	IFT122	0.139936	0.565977	-0.247201	7	289	-0.0405263	0.0274563	Parental longevity (father's age at death)	IVW PCA MR	ebi-a-GCST006700	ENSG00000163913	3	129440036
			1551	Vita6b	PEX5	0.139863	0.565977	-0.247201	6	643	-0.00725383	0.00491352	Parental longevity (father's age at death)	IVW PCA MR	ebi-a-GCST006700	ENSG00000139197	12	7188685
			1552	Vita6b	STK38L	0.13964	0.565977	-0.247201	6	242	-0.212844	0.144093	90th percentile longevity	IVW PCA MR	GWAS_catalog_GCST008599	ENSG00000211455	12	27243968
			1553	Vita6b	CD163	0.136304	0.562566	-0.249827	9	213	-0.0212422	0.0142594	Parental longevity (both parents in top 10%)	IVW PCA MR	ebi-a-GCST006698	ENSG00000177575	12	7470811
			1554	Vita6b	SUMF1	0.133974	0.558679	-0.252838	12	1558	-0.00233338	0.00155703	Parental extreme longevity (95 years and older)	IVW PCA MR	ebi-a-GCST003395	ENSG00000144455	3	3700814
			1555	Vita6b	C3AR1	0.135055	0.558679	-0.252838	9	905	-0.00130137	0.000870795	Parental extreme longevity (95 years and older)	IVW PCA MR	ebi-a-GCST003395	ENSG00000171860	12	8056844
			1556	Vita6b	PLEKHA5	0.134963	0.558679	-0.252838	13	1389	-0.0136979	0.00916362	Parental longevity (combined parental age at death)	IVW PCA MR	ebi-a-GCST006702	ENSG00000052126	12	19129733
			1557	Vita6b	RECQL	0.134159	0.558679	-0.252838	15	875	-0.0095232	0.0063577	Parental longevity (both parents in top 10%)	IVW PCA MR	ebi-a-GCST006698	ENSG00000004700	12	21468910
			1558	Vita6b	IL17RA	0.13466	0.558679	-0.252838	12	310	-0.0112932	0.00754904	Parental longevity (both parents in top 10%)	IVW PCA MR	ebi-a-GCST006698	ENSG00000177663	22	17084954
			1559	Vita6b	BCL2L13	0.134039	0.558679	-0.252838	6	604	-0.00787102	0.00525308	Parental longevity (mother's age at death)	IVW PCA MR	ebi-a-GCST006699	ENSG00000099968	22	17628855
			1560	Vita6b	CPNE9	0.132222	0.556674	-0.254399	7	50	-0.0339197	0.0225321	Parental longevity (combined parental age at death)	IVW PCA MR	ebi-a-GCST006702	ENSG00000144550	3	9703826
			1561	Vita6b	FOXM1	0.129027	0.547462	-0.261646	6	59	-0.0874773	0.0576287	Parental longevity (mother's age at death)	IVW PCA MR	ebi-a-GCST006699	ENSG00000111206	12	2857680
			1562	Vita6b	ST8SIA1	0.128855	0.547462	-0.261646	17	648	-0.0131757	0.00867601	Parental longevity (combined parental age at death)	IVW PCA MR	ebi-a-GCST006702	ENSG00000111728	12	22063773
			1563	Vita6b	MLF2	0.128294	0.547439	-0.261664	15	60	-0.280408	0.184374	99th percentile longevity	IVW PCA MR	GWAS_catalog_GCST008598	ENSG00000089693	12	6747996
			1564	Vita6b	TADA3	0.124375	0.547345	-0.261739	8	1085	-0.00705574	0.00459158	Parental longevity (both parents in top 10%)	IVW PCA MR	ebi-a-GCST006698	ENSG00000171148	3	9779967
			1565	Vita6b	PHC1	0.127307	0.547345	-0.261739	12	218	-0.167981	0.110165	99th percentile longevity	IVW PCA MR	GWAS_catalog_GCST008598	ENSG00000111752	12	8913896
			1566	Vita6b	APOLD1	0.125866	0.547345	-0.261739	11	395	-0.00830134	0.00542356	Parental longevity (both parents in top 10%)	IVW PCA MR	ebi-a-GCST006698	ENSG00000178878	12	12725917
			1567	Vita6b	EIF4A3	0.127493	0.547345	-0.261739	15	664	-0.0167925	0.0110182	Parental longevity (mother's age at death)	IVW PCA MR	ebi-a-GCST006699	ENSG00000141543	17	80134369
			1568	Vita6b	OXTR	0.121234	0.546888	-0.262102	6	226	-0.285755	0.184404	90th percentile longevity	IVW PCA MR	GWAS_catalog_GCST008599	ENSG00000180914	3	8750381
			1569	Vita6b	RAD18	0.119783	0.546888	-0.262102	6	337	-0.043017	0.0276514	Parental longevity (father's age at death)	IVW PCA MR	ebi-a-GCST006700	ENSG00000070950	3	8775402
			1570	Vita6b	TTLL3	0.120807	0.546888	-0.262102	9	1128	-0.00922927	0.00594902	Parental longevity (mother's age at death)	IVW PCA MR	ebi-a-GCST006699	ENSG00000214021	3	9808086
			1571	Vita6b	IRAK2	0.119805	0.546888	-0.262102	14	195	-0.247756	0.159267	99th percentile longevity	IVW PCA MR	GWAS_catalog_GCST008598	ENSG00000134070	3	10164919
			1572	Vita6b	ATP2B2	0.113454	0.546888	-0.262102	11	99	-0.0168959	0.0106743	Parental extreme longevity (95 years and older)	IVW PCA MR	ebi-a-GCST003395	ENSG00000157087	3	10324023
			1573	Vita6b	TSEN2	0.123471	0.546888	-0.262102	14	1472	-0.0113798	0.00738774	Parental longevity (combined parental age at death)	IVW PCA MR	ebi-a-GCST006702	ENSG00000154743	3	12484421
			1574	Vita6b	ZNF25	0.113709	0.546888	-0.262102	4	3113	-0.01389	0.00878145	Parental longevity (mother's age at death)	IVW PCA MR	ebi-a-GCST006699	ENSG00000175395	10	37949573
			1575	Vita6b	HNRNPF	0.116787	0.546888	-0.262102	8	905	-0.00551502	0.00351633	Parental extreme longevity (95 years and older)	IVW PCA MR	ebi-a-GCST003395	ENSG00000169813	10	43385617
			1576	Vita6b	MARCHF8	0.122836	0.546888	-0.262102	6	732	-0.0270844	0.0175533	Parental longevity (combined parental age at death)	IVW PCA MR	ebi-a-GCST006702	ENSG00000165406	10	45454585
			1577	Vita6b	IQSEC3	0.114676	0.546888	-0.262102	20	486	-0.00165286	0.00104776	Parental extreme longevity (95 years and older)	IVW PCA MR	ebi-a-GCST003395	ENSG00000120645	12	66767
			1578	Vita6b	SLC6A13	0.117163	0.546888	-0.262102	6	42	-0.0442682	0.028254	Parental longevity (combined parental age at death)	IVW PCA MR	ebi-a-GCST006702	ENSG00000010379	12	220621
			1579	Vita6b	RAD52	0.117774	0.546888	-0.262102	8	238	-0.018877	0.0120683	Parental longevity (combined parental age at death)	IVW PCA MR	ebi-a-GCST006702	ENSG00000002016	12	911736
			1580	Vita6b	RAD52	0.114934	0.546888	-0.262102	6	119	-0.24456	0.155139	99th percentile longevity	IVW PCA MR	GWAS_catalog_GCST008598	ENSG00000002016	12	911736
			1581	Vita6b	TULP3	0.112463	0.546888	-0.262102	3	173	-0.0697609	0.0439516	Parental longevity (combined parental age at death)	IVW PCA MR	ebi-a-GCST006702	ENSG00000078246	12	2877223
			1582	Vita6b	CCND2	0.118202	0.546888	-0.262102	11	26	-0.350065	0.224061	99th percentile longevity	IVW PCA MR	GWAS_catalog_GCST008598	ENSG00000118971	12	4269771
			1583	Vita6b	TIGAR	0.1156	0.546888	-0.262102	16	182	-0.0142331	0.00904542	Parental longevity (father's age at death)	IVW PCA MR	ebi-a-GCST006700	ENSG00000078237	12	4307763
			1584	Vita6b	RAD51AP1	0.122844	0.546888	-0.262102	12	101	-0.209009	0.135461	90th percentile longevity	IVW PCA MR	GWAS_catalog_GCST008599	ENSG00000111247	12	4538798
			1585	Vita6b	GAPDH	0.114258	0.546888	-0.262102	5	499	-0.00861272	0.00545336	Parental longevity (both parents in top 10%)	IVW PCA MR	ebi-a-GCST006698	ENSG00000111640	12	6534512
			1586	Vita6b	LRRC23	0.123019	0.546888	-0.262102	3	456	-0.0105577	0.00684575	Parental longevity (combined parental age at death)	IVW PCA MR	ebi-a-GCST006702	ENSG00000010626	12	6873569
			1587	Vita6b	DPPA3	0.115782	0.546888	-0.262102	8	190	-0.111612	0.0709674	99th percentile longevity	IVW PCA MR	GWAS_catalog_GCST008598	ENSG00000187569	12	7711433
			1588	Vita6b	ATF7IP	0.116935	0.546888	-0.262102	4	249	-0.0115995	0.00739876	Parental extreme longevity (95 years and older)	IVW PCA MR	ebi-a-GCST003395	ENSG00000171681	12	14365676
			1589	Vita6b	BCAT1	0.11415	0.546888	-0.262102	15	1704	-0.00488907	0.00309472	Parental longevity (mother's age at death)	IVW PCA MR	ebi-a-GCST006699	ENSG00000060982	12	24810024
			1590	Vita6b	KRAS	0.120555	0.546888	-0.262102	5	274	-0.0192775	0.0124175	Parental extreme longevity (95 years and older)	IVW PCA MR	ebi-a-GCST003395	ENSG00000133703	12	25205246
			1591	Vita6b	FGFR1OP2	0.121708	0.546888	-0.262102	9	83	-0.0281017	0.0181577	Parental longevity (mother's age at death)	IVW PCA MR	ebi-a-GCST006699	ENSG00000111790	12	26938470
			1592	Vita6b	TM7SF3	0.121207	0.546888	-0.262102	9	435	-0.133653	0.0862427	90th percentile longevity	IVW PCA MR	GWAS_catalog_GCST008599	ENSG00000064115	12	26971579
			1593	Vita6b	IPO8	0.122869	0.546888	-0.262102	5	1579	-0.0346038	0.0224286	90th percentile longevity	IVW PCA MR	GWAS_catalog_GCST008599	ENSG00000133704	12	30628988
			1594	Vita6b	TMEM121B	0.119471	0.546888	-0.262102	13	606	-0.00595936	0.00382747	Parental longevity (father's age at death)	IVW PCA MR	ebi-a-GCST006700	ENSG00000183307	22	17116297
			1595	Vita6b	NDUFA9	0.109875	0.546261	-0.262599	9	192	-0.0222897	0.0139419	Parental longevity (father's age at death)	IVW PCA MR	ebi-a-GCST006700	ENSG00000139180	12	4649095
			1596	Vita6b	DERA	0.110095	0.546261	-0.262599	7	94	-0.0102036	0.00638619	Parental extreme longevity (95 years and older)	IVW PCA MR	ebi-a-GCST003395	ENSG00000023697	12	15911302
			1597	Vita6b	BICD1	0.109693	0.546261	-0.262599	12	673	-0.00911303	0.00569717	Parental extreme longevity (95 years and older)	IVW PCA MR	ebi-a-GCST003395	ENSG00000151746	12	32106835
			1598	Vita6b	FGFR1OP2	0.10804	0.545001	-0.263603	10	49	-0.38987	0.242598	99th percentile longevity	IVW PCA MR	GWAS_catalog_GCST008598	ENSG00000111790	12	26938470
			1599	Vita6b	NECAP1	0.10711	0.541815	-0.266149	10	380	-0.00260428	0.00161624	Parental extreme longevity (95 years and older)	IVW PCA MR	ebi-a-GCST003395	ENSG00000089818	12	8076939
			1600	Vita6b	M6PR	0.106803	0.541815	-0.266149	8	1264	-0.0123631	0.00766597	Parental longevity (mother's age at death)	IVW PCA MR	ebi-a-GCST006699	ENSG00000003056	12	8940361
			1601	Vita6b	TAS2R14	0.107029	0.541815	-0.266149	3	1342	-0.01644	0.0102005	Parental longevity (combined parental age at death)	IVW PCA MR	ebi-a-GCST006702	ENSG00000212127	12	10937408
			1602	Vita6b	TMCC1	0.105867	0.541562	-0.266352	4	372	-0.0414621	0.0256405	Parental longevity (combined parental age at death)	IVW PCA MR	ebi-a-GCST006702	ENSG00000172765	3	129647792
			1603	Vita6b	RET	0.10495	0.53839	-0.268903	5	409	-0.0260091	0.016042	Parental longevity (both parents in top 10%)	IVW PCA MR	ebi-a-GCST006698	ENSG00000165731	10	43077064
			1604	Vita6b	ERP27	0.104114	0.536951	-0.270065	5	1954	-0.00692777	0.00426264	Parental longevity (mother's age at death)	IVW PCA MR	ebi-a-GCST006699	ENSG00000139055	12	14914039
			1605	Vita6b	ARL8B	0.102075	0.533079	-0.273209	3	192	-0.0146732	0.00897511	Parental longevity (both parents in top 10%)	IVW PCA MR	ebi-a-GCST006698	ENSG00000134108	3	5122249
			1606	Vita6b	PRRT3	0.103035	0.533079	-0.273209	10	810	-0.0148595	0.00911447	Parental longevity (both parents in top 10%)	IVW PCA MR	ebi-a-GCST006698	ENSG00000163704	3	9945542
			1607	Vita6b	ZNF22	0.101787	0.533079	-0.273209	10	170	-0.0344556	0.0210577	Parental longevity (mother's age at death)	IVW PCA MR	ebi-a-GCST006699	ENSG00000165512	10	45000923
			1608	Vita6b	KDM5A	0.100815	0.533079	-0.273209	6	382	-0.122023	0.0743629	99th percentile longevity	IVW PCA MR	GWAS_catalog_GCST008598	ENSG00000073614	12	280057
			1609	Vita6b	IFFO1	0.0993493	0.533079	-0.273209	7	495	-0.0122967	0.00746149	Parental longevity (father's age at death)	IVW PCA MR	ebi-a-GCST006700	ENSG00000010295	12	6538961
			1610	Vita6b	CLEC1A	0.101902	0.533079	-0.273209	10	486	-0.0113838	0.00695958	Parental longevity (mother's age at death)	IVW PCA MR	ebi-a-GCST006699	ENSG00000150048	12	10069554
			1611	Vita6b	KLRC1	0.102591	0.533079	-0.273209	7	1455	-0.00585352	0.0035858	Parental longevity (both parents in top 10%)	IVW PCA MR	ebi-a-GCST006698	ENSG00000134545	12	10442264
			1612	Vita6b	BORCS5	0.102932	0.533079	-0.273209	19	371	-0.0133582	0.00819117	Parental longevity (father's age at death)	IVW PCA MR	ebi-a-GCST006700	ENSG00000165714	12	12357078
			1613	Vita6b	DERA	0.0992086	0.533079	-0.273209	9	101	-0.0202892	0.0123062	Parental longevity (both parents in top 10%)	IVW PCA MR	ebi-a-GCST006698	ENSG00000023697	12	15911302
			1614	Vita6b	TM7SF3	0.100432	0.533079	-0.273209	13	834	-0.017454	0.0106248	Parental longevity (mother's age at death)	IVW PCA MR	ebi-a-GCST006699	ENSG00000064115	12	26971579
			1615	Vita6b	MRPS35	0.0995588	0.533079	-0.273209	6	254	-0.0182592	0.0110864	Parental longevity (both parents in top 10%)	IVW PCA MR	ebi-a-GCST006698	ENSG00000061794	12	27710822
			1616	Vita6b	APOLD1	0.0950961	0.523317	-0.281235	11	395	-0.0121052	0.00725249	Parental longevity (father's age at death)	IVW PCA MR	ebi-a-GCST006700	ENSG00000178878	12	12725917
			1617	Vita6b	CAPRIN2	0.0947096	0.522774	-0.281686	6	588	-0.00526706	0.00315192	Parental extreme longevity (95 years and older)	IVW PCA MR	ebi-a-GCST003395	ENSG00000110888	12	30709552
			1618	Vita6b	CLEC4E	0.0937774	0.520794	-0.283334	11	623	-0.00500964	0.0029894	Parental longevity (both parents in top 10%)	IVW PCA MR	ebi-a-GCST006698	ENSG00000166523	12	8533305
			1619	Vita6b	C1RL	0.0907539	0.507818	-0.294292	15	836	-0.0110058	0.00650678	Parental longevity (mother's age at death)	IVW PCA MR	ebi-a-GCST006699	ENSG00000139178	12	7089587
			1620	Vita6b	KLRD1	0.0902013	0.507138	-0.294874	6	224	-0.0835684	0.0493222	90th percentile longevity	IVW PCA MR	GWAS_catalog_GCST008599	ENSG00000134539	12	10226058
			1621	Vita6b	KLHL42	0.0895805	0.505775	-0.296042	8	436	-0.0121974	0.00718499	Parental longevity (father's age at death)	IVW PCA MR	ebi-a-GCST006700	ENSG00000087448	12	27780048
			1622	Vita6b	M6PR	0.0880323	0.499583	-0.301392	8	1311	-0.00406769	0.00238452	Parental extreme longevity (95 years and older)	IVW PCA MR	ebi-a-GCST003395	ENSG00000003056	12	8940361
			1623	Vita6b	RASSF8	0.0872903	0.496926	-0.303709		1	-0.0374346	0.0218933	Parental extreme longevity (95 years and older)	Wald ratio	ebi-a-GCST003395	ENSG00000123094	12	25959029
			1624	Vita6b	RPL32	0.0855185	0.491461	-0.308511	6	199	-0.0277025	0.0161105	Parental longevity (both parents in top 10%)	IVW PCA MR	ebi-a-GCST006698	ENSG00000144713	3	12834485
			1625	Vita6b	LRP6	0.0849463	0.490163	-0.309659	10	451	-0.0198005	0.011494	Parental longevity (mother's age at death)	IVW PCA MR	ebi-a-GCST006699	ENSG00000070018	12	12116025
			1626	Vita6b	BID	0.0840912	0.48789	-0.311678	6	434	-0.0315511	0.0182648	Parental longevity (combined parental age at death)	IVW PCA MR	ebi-a-GCST006702	ENSG00000015475	22	17734138
			1627	Vita6b	CCDC77	0.0831526	0.485547	-0.313768	6	445	-0.0789131	0.0455439	99th percentile longevity	IVW PCA MR	GWAS_catalog_GCST008598	ENSG00000120647	12	389273
			1628	Vita6b	C1S	0.0831356	0.485547	-0.313768	5	17	-0.764689	0.441309	90th percentile longevity	IVW PCA MR	GWAS_catalog_GCST008599	ENSG00000182326	12	6988259
			1629	Vita6b	CLEC1A	0.0821048	0.485547	-0.313768	9	504	-0.00378241	0.00217555	Parental extreme longevity (95 years and older)	IVW PCA MR	ebi-a-GCST003395	ENSG00000150048	12	10069554
			1630	Vita6b	EPS8	0.0826971	0.485547	-0.313768	3	12	-0.328342	0.189219	90th percentile longevity	IVW PCA MR	GWAS_catalog_GCST008599	ENSG00000151491	12	15620134
			1631	Vita6b	ITFG2	0.0807882	0.481021	-0.317836	13	240	-0.00630221	0.00360924	Parental extreme longevity (95 years and older)	IVW PCA MR	ebi-a-GCST003395	ENSG00000111203	12	2812622
			1632	Vita6b	GPR162	0.0807094	0.481021	-0.317836	15	842	-0.00982711	0.00562647	Parental longevity (combined parental age at death)	IVW PCA MR	ebi-a-GCST006702	ENSG00000250510	12	6821624
			1633	Vita6b	SUMF1	0.0800188	0.479585	-0.319135	13	1472	-0.00614722	0.00351154	Parental longevity (both parents in top 10%)	IVW PCA MR	ebi-a-GCST006698	ENSG00000144455	3	3700814
			1634	Vita6b	CPNE9	0.0799332	0.479585	-0.319135	7	50	-0.0319544	0.0182485	Parental longevity (father's age at death)	IVW PCA MR	ebi-a-GCST006700	ENSG00000144550	3	9703826
			1635	Vita6b	OGG1	0.0798191	0.479585	-0.319135	9	75	-0.0231321	0.0132052	Parental longevity (both parents in top 10%)	IVW PCA MR	ebi-a-GCST006698	ENSG00000114026	3	9749944
			1636	Vita6b	TMCC1	0.0799369	0.479585	-0.319135	4	372	-0.0378006	0.0215874	Parental longevity (mother's age at death)	IVW PCA MR	ebi-a-GCST006699	ENSG00000172765	3	129647792
			1637	Vita6b	TMEM40	0.0748293	0.475549	-0.322804	7	52	-0.756331	0.424545	99th percentile longevity	IVW PCA MR	GWAS_catalog_GCST008598	ENSG00000088726	3	12733528
			1638	Vita6b	TULP3	0.0763273	0.475549	-0.322804	3	173	-0.06301	0.0355506	Parental longevity (father's age at death)	IVW PCA MR	ebi-a-GCST006700	ENSG00000078246	12	2877223
			1639	Vita6b	PIANP	0.0780362	0.475549	-0.322804	7	13	-0.0123981	0.0070356	Parental extreme longevity (95 years and older)	IVW PCA MR	ebi-a-GCST003395	ENSG00000139200	12	6693791
			1640	Vita6b	C12orf57	0.0739291	0.475549	-0.322804	6	340	-0.0190815	0.0106776	Parental longevity (both parents in top 10%)	IVW PCA MR	ebi-a-GCST006698	ENSG00000111678	12	6942978
			1641	Vita6b	PTPN6	0.0766359	0.475549	-0.322804		1	-0.927459	0.523826	90th percentile longevity	Wald ratio	GWAS_catalog_GCST008599	ENSG00000111679	12	6946468
			1642	Vita6b	FOXJ2	0.0768228	0.475549	-0.322804	9	334	-0.00492647	0.00278422	Parental extreme longevity (95 years and older)	IVW PCA MR	ebi-a-GCST003395	ENSG00000065970	12	8032716
			1643	Vita6b	CLEC6A	0.0758761	0.475549	-0.322804	3	278	-0.016523	0.00930806	Parental longevity (mother's age at death)	IVW PCA MR	ebi-a-GCST006699	ENSG00000205846	12	8455962
			1644	Vita6b	CLEC9A	0.0749303	0.475549	-0.322804	7	567	-0.0120615	0.00677272	Parental longevity (combined parental age at death)	IVW PCA MR	ebi-a-GCST006702	ENSG00000197992	12	10030678
			1645	Vita6b	IRAG2	0.0750924	0.475549	-0.322804	6	569	-0.015642	0.00878814	Parental longevity (both parents in top 10%)	IVW PCA MR	ebi-a-GCST006698	ENSG00000118308	12	25004342
			1646	Vita6b	ITPR2	0.0758524	0.475549	-0.322804	14	1586	-0.0135794	0.00764916	Parental longevity (combined parental age at death)	IVW PCA MR	ebi-a-GCST006702	ENSG00000123104	12	26335352
			1647	Vita6b	DENND5B	0.0768031	0.475549	-0.322804	4	986	-0.0158822	0.00897531	Parental longevity (father's age at death)	IVW PCA MR	ebi-a-GCST006700	ENSG00000170456	12	31382226
			1648	Vita6b	BCL2L13	0.0755674	0.475549	-0.322804	6	604	-0.00670039	0.00377061	Parental longevity (both parents in top 10%)	IVW PCA MR	ebi-a-GCST006698	ENSG00000099968	22	17628855
			1649	Vita6b	SLC6A13	0.0713072	0.474262	-0.323982	6	42	-0.0429609	0.0238206	Parental longevity (mother's age at death)	IVW PCA MR	ebi-a-GCST006699	ENSG00000010379	12	220621
			1650	Vita6b	GNB3	0.0717893	0.474262	-0.323982	13	170	-0.0196529	0.0109155	Parental longevity (both parents in top 10%)	IVW PCA MR	ebi-a-GCST006698	ENSG00000111664	12	6839954
			1651	Vita6b	CLSTN3	0.07084	0.474262	-0.323982	16	358	-0.0141626	0.00783977	Parental longevity (father's age at death)	IVW PCA MR	ebi-a-GCST006700	ENSG00000139182	12	7129698
			1652	Vita6b	RIMKLB	0.0722975	0.474262	-0.323982	8	83	-0.24208	0.134695	90th percentile longevity	IVW PCA MR	GWAS_catalog_GCST008599	ENSG00000166532	12	8681600
			1653	Vita6b	PLEKHA5	0.0724233	0.474262	-0.323982	13	1389	-0.0139009	0.00773801	Parental longevity (mother's age at death)	IVW PCA MR	ebi-a-GCST006699	ENSG00000052126	12	19129733
			1654	Vita6b	CLEC4C	0.0692582	0.469496	-0.328368	5	910	-0.0615728	0.0338921	99th percentile longevity	IVW PCA MR	GWAS_catalog_GCST008598	ENSG00000198178	12	7729383
			1655	Vita6b	ARHGDIB	0.0695418	0.469496	-0.328368	9	202	-0.432412	0.238259	99th percentile longevity	IVW PCA MR	GWAS_catalog_GCST008598	ENSG00000111348	12	14942031
			1656	Vita6b	RIMKLB	0.0683754	0.468055	-0.329703	9	158	-0.0209706	0.0115064	Parental longevity (both parents in top 10%)	IVW PCA MR	ebi-a-GCST006698	ENSG00000166532	12	8681600
			1657	Vita6b	GUCY2C	0.0685587	0.468055	-0.329703	9	604	-0.0212787	0.0116831	Parental longevity (combined parental age at death)	IVW PCA MR	ebi-a-GCST006702	ENSG00000070019	12	14612632
			1658	Vita6b	DEPP1	0.0680191	0.467889	-0.329857	8	209	-0.0427915	0.0234489	Parental longevity (mother's age at death)	IVW PCA MR	ebi-a-GCST006699	ENSG00000165507	10	44970981
			1659	Vita6b	BID	0.0679458	0.467889	-0.329857	5	453	-0.0111016	0.00608185	Parental extreme longevity (95 years and older)	IVW PCA MR	ebi-a-GCST003395	ENSG00000015475	22	17734138
			1660	Vita6b	CDKN1B	0.0642874	0.447825	-0.348892	10	192	-0.0210842	0.0113958	Parental longevity (both parents in top 10%)	IVW PCA MR	ebi-a-GCST006698	ENSG00000111276	12	12685498
			1661	Vita6b	WNK1	0.0634626	0.444973	-0.351666	14	268	-0.0456184	0.0245797	Parental longevity (combined parental age at death)	IVW PCA MR	ebi-a-GCST006702	ENSG00000060237	12	752579
			1662	Vita6b	RAF1	0.0630889	0.444067	-0.352551	6	616	-0.0317006	0.0170565	Parental longevity (father's age at death)	IVW PCA MR	ebi-a-GCST006700	ENSG00000132155	3	12583601
			1663	Vita6b	AEBP2	0.0629366	0.444067	-0.352551	7	296	-0.0113	0.00607646	Parental extreme longevity (95 years and older)	IVW PCA MR	ebi-a-GCST003395	ENSG00000139154	12	19404045
			1664	Vita6b	RIMKLB	0.0624548	0.443039	-0.353558	9	158	-0.0354782	0.0190431	Parental longevity (combined parental age at death)	IVW PCA MR	ebi-a-GCST006702	ENSG00000166532	12	8681600
			1665	Vita6b	PTPRO	0.0624048	0.443039	-0.353558	15	187	-0.0271364	0.0145628	Parental longevity (mother's age at death)	IVW PCA MR	ebi-a-GCST006699	ENSG00000151490	12	15322257
			1666	Vita6b	CPNE9	0.0616045	0.442189	-0.354392	7	50	-0.0254552	0.0136187	Parental longevity (both parents in top 10%)	IVW PCA MR	ebi-a-GCST006698	ENSG00000144550	3	9703826
			1667	Vita6b	BORCS5	0.0612732	0.441556	-0.355014	19	371	-0.0160621	0.00858237	Parental longevity (mother's age at death)	IVW PCA MR	ebi-a-GCST006699	ENSG00000165714	12	12357078
			1668	Vita6b	KLRC3	0.0604215	0.437153	-0.359367	8	1410	-0.00266047	0.00141687	Parental extreme longevity (95 years and older)	IVW PCA MR	ebi-a-GCST003395	ENSG00000205810	12	10412315
			1669	Vita6b	CLEC12B	0.0591911	0.431691	-0.364827	7	2061	-0.00533411	0.00282711	Parental longevity (mother's age at death)	IVW PCA MR	ebi-a-GCST006699	ENSG00000256660	12	10010627
			1670	Vita6b	ERP27	0.0591566	0.431691	-0.364827	5	1008	-0.0890175	0.0471734	99th percentile longevity	IVW PCA MR	GWAS_catalog_GCST008598	ENSG00000139055	12	14914039
			1671	Vita6b	BRPF1	0.0570036	0.424099	-0.372533	12	57	-0.0416541	0.0218854	Parental longevity (combined parental age at death)	IVW PCA MR	ebi-a-GCST006702	ENSG00000156983	3	9731729
			1672	Vita6b	CRELD1	0.0573725	0.424099	-0.372533	8	1500	-0.0142115	0.00747791	Parental longevity (mother's age at death)	IVW PCA MR	ebi-a-GCST006699	ENSG00000163703	3	9933793
			1673	Vita6b	B4GALNT3	0.0574495	0.424099	-0.372533	4	170	-0.0142332	0.00749164	Parental longevity (combined parental age at death)	IVW PCA MR	ebi-a-GCST006702	ENSG00000139044	12	459939
			1674	Vita6b	WNT5B	0.0569041	0.424099	-0.372533	6	89	-0.240651	0.126389	99th percentile longevity	IVW PCA MR	GWAS_catalog_GCST008598	ENSG00000111186	12	1529891
			1675	Vita6b	OLR1	0.0563682	0.424099	-0.372533	6	28	-0.0270173	0.0141587	Parental extreme longevity (95 years and older)	IVW PCA MR	ebi-a-GCST003395	ENSG00000173391	12	10158301
			1676	Vita6b	GUCY2C	0.0558765	0.422799	-0.373866	9	604	-0.0135488	0.00708621	Parental longevity (both parents in top 10%)	IVW PCA MR	ebi-a-GCST006698	ENSG00000070019	12	14612632
			1677	Vita6b	ERP27	0.053501	0.411684	-0.385436	5	1015	-0.0580737	0.0300767	90th percentile longevity	IVW PCA MR	GWAS_catalog_GCST008599	ENSG00000139055	12	14914039
			1678	Vita6b	STYK1	0.0521535	0.404747	-0.392817	12	464	-0.0312609	0.0160984	Parental longevity (father's age at death)	IVW PCA MR	ebi-a-GCST006700	ENSG00000060140	12	10618923
			1679	Vita6b	LPCAT3	0.0503399	0.402912	-0.394789	8	343	-0.0278129	0.0142115	Parental longevity (father's age at death)	IVW PCA MR	ebi-a-GCST006700	ENSG00000111684	12	6976185
			1680	Vita6b	EIF4A3	0.0510226	0.402912	-0.394789	15	664	-0.0206208	0.0105678	Parental longevity (father's age at death)	IVW PCA MR	ebi-a-GCST006700	ENSG00000141543	17	80134369
			1681	Vita6b	BID	0.0492425	0.402361	-0.395384	6	434	-0.0303601	0.0154388	Parental longevity (mother's age at death)	IVW PCA MR	ebi-a-GCST006699	ENSG00000015475	22	17734138
			1682	Vita6b	DUSP16	0.0475443	0.396057	-0.402242	15	574	-0.0099643	0.00502887	Parental longevity (both parents in top 10%)	IVW PCA MR	ebi-a-GCST006698	ENSG00000111266	12	12473282
			1683	Vita6b	TMEM52B	0.0461974	0.38661	-0.412727	4	71	-0.0864485	0.0433633	Parental longevity (father's age at death)	IVW PCA MR	ebi-a-GCST006700	ENSG00000165685	12	10170542
			1684	Vita6b	BCL2L13	0.0461839	0.38661	-0.412727	6	604	-0.0100342	0.00503293	Parental longevity (father's age at death)	IVW PCA MR	ebi-a-GCST006700	ENSG00000099968	22	17628855
			1685	Vita6b	MKRN2	0.044419	0.386142	-0.413253	9	929	-0.0110208	0.00548268	Parental longevity (mother's age at death)	IVW PCA MR	ebi-a-GCST006699	ENSG00000075975	3	12557057
			1686	Vita6b	NDUFA9	0.044737	0.386142	-0.413253	9	91	-0.314577	0.156731	99th percentile longevity	IVW PCA MR	GWAS_catalog_GCST008598	ENSG00000139180	12	4649095
			1687	Vita6b	LPCAT3	0.0434611	0.386142	-0.413253	8	343	-0.0299357	0.0148252	Parental longevity (mother's age at death)	IVW PCA MR	ebi-a-GCST006699	ENSG00000111684	12	6976185
			1688	Vita6b	C1RL	0.0437874	0.386142	-0.413253	15	836	-0.0125733	0.00623641	Parental longevity (father's age at death)	IVW PCA MR	ebi-a-GCST006700	ENSG00000139178	12	7089587
			1689	Vita6b	OLR1	0.0450783	0.386142	-0.413253	7	27	-0.0617939	0.0308365	Parental longevity (mother's age at death)	IVW PCA MR	ebi-a-GCST006699	ENSG00000173391	12	10158301
			1690	Vita6b	KLRC3	0.0445346	0.386142	-0.413253	8	1397	-0.00680506	0.00338725	Parental longevity (both parents in top 10%)	IVW PCA MR	ebi-a-GCST006698	ENSG00000205810	12	10412315
			1691	Vita6b	TAS2R14	0.0439297	0.386142	-0.413253	3	1342	-0.0173763	0.00862448	Parental longevity (mother's age at death)	IVW PCA MR	ebi-a-GCST006699	ENSG00000212127	12	10937408
			1692	Vita6b	TAS2R20	0.0450399	0.386142	-0.413253	3	1216	-0.0208126	0.0103841	Parental longevity (mother's age at death)	IVW PCA MR	ebi-a-GCST006699	ENSG00000255837	12	10995961
			1693	Vita6b	BCL2L13	0.0424872	0.381964	-0.417977	6	604	-0.0126174	0.00621942	Parental longevity (combined parental age at death)	IVW PCA MR	ebi-a-GCST006702	ENSG00000099968	22	17628855
			1694	Vita6b	GPR19	0.0420042	0.379501	-0.420788	6	131	-0.0785074	0.0386074	90th percentile longevity	IVW PCA MR	GWAS_catalog_GCST008599	ENSG00000183150	12	12660890
			1695	Vita6b	A2M	0.0411435	0.3793	-0.421017	6	238	-0.168985	0.0827514	90th percentile longevity	IVW PCA MR	GWAS_catalog_GCST008599	ENSG00000175899	12	9067664
			1696	Vita6b	GUCY2C	0.0417165	0.3793	-0.421017	9	604	-0.0201272	0.009884	Parental longevity (mother's age at death)	IVW PCA MR	ebi-a-GCST006699	ENSG00000070019	12	14612632
			1697	Vita6b	PLEKHA5	0.0417286	0.3793	-0.421017	13	1375	-0.00484862	0.00238119	Parental extreme longevity (95 years and older)	IVW PCA MR	ebi-a-GCST003395	ENSG00000052126	12	19129733
			1698	Vita6b	SPX	0.0407878	0.3793	-0.421017	12	1202	-0.0140016	0.00684447	Parental longevity (mother's age at death)	IVW PCA MR	ebi-a-GCST006699	ENSG00000134548	12	21526296
			1699	Vita6b	INTS13	0.0417731	0.3793	-0.421017	8	139	-0.045585	0.022392	Parental longevity (father's age at death)	IVW PCA MR	ebi-a-GCST006700	ENSG00000064102	12	26905181
			1700	Vita6b	TM7SF3	0.0413569	0.3793	-0.421017	9	436	-0.276618	0.135602	99th percentile longevity	IVW PCA MR	GWAS_catalog_GCST008598	ENSG00000064115	12	26971579
			1701	Vita6b	EIF4A3	0.0410594	0.3793	-0.421017	15	664	-0.0266387	0.0130395	Parental longevity (combined parental age at death)	IVW PCA MR	ebi-a-GCST006702	ENSG00000141543	17	80134369
			1702	Vita6b	RAD18	0.0383992	0.368131	-0.433997	6	182	-0.669858	0.323514	99th percentile longevity	IVW PCA MR	GWAS_catalog_GCST008598	ENSG00000070950	3	8775402
			1703	Vita6b	SCNN1A	0.0383327	0.368131	-0.433997	8	70	-0.0146029	0.00705019	Parental extreme longevity (95 years and older)	IVW PCA MR	ebi-a-GCST003395	ENSG00000111319	12	6346843
			1704	Vita6b	CLEC6A	0.0370685	0.368131	-0.433997	3	278	-0.0138743	0.00665429	Parental longevity (both parents in top 10%)	IVW PCA MR	ebi-a-GCST006698	ENSG00000205846	12	8455962
			1705	Vita6b	BCL2L14	0.0379612	0.368131	-0.433997	14	197	-0.022466	0.0108256	Parental longevity (father's age at death)	IVW PCA MR	ebi-a-GCST006700	ENSG00000121380	12	12049844
			1706	Vita6b	TM7SF3	0.0371394	0.368131	-0.433997	10	854	-0.00793827	0.00380874	Parental extreme longevity (95 years and older)	IVW PCA MR	ebi-a-GCST003395	ENSG00000064115	12	26971579
			1707	Vita6b	MBD4	0.0351217	0.363441	-0.439566	8	88	-0.0139254	0.00660927	Parental extreme longevity (95 years and older)	IVW PCA MR	ebi-a-GCST003395	ENSG00000129071	3	129430947
			1708	Vita6b	ARPC4	0.0345321	0.363199	-0.439855	9	153	-0.0300808	0.0142306	Parental longevity (both parents in top 10%)	IVW PCA MR	ebi-a-GCST006698	ENSG00000241553	3	9792495
			1709	Vita6b	GHRL	0.0347757	0.363199	-0.439855	10	370	-0.00678798	0.00321559	Parental extreme longevity (95 years and older)	IVW PCA MR	ebi-a-GCST003395	ENSG00000157017	3	10285666
			1710	Vita6b	RET	0.0345287	0.363199	-0.439855	5	409	-0.0560124	0.0264979	Parental longevity (combined parental age at death)	IVW PCA MR	ebi-a-GCST006702	ENSG00000165731	10	43077064
			1711	Vita6b	RAD52	0.0336403	0.363199	-0.439855	8	238	-0.0155306	0.00731072	Parental longevity (both parents in top 10%)	IVW PCA MR	ebi-a-GCST006698	ENSG00000002016	12	911736
			1712	Vita6b	RAD52	0.0325326	0.363199	-0.439855	6	119	-0.207731	0.0971703	90th percentile longevity	IVW PCA MR	GWAS_catalog_GCST008599	ENSG00000002016	12	911736
			1713	Vita6b	PHC1	0.0333832	0.363199	-0.439855	15	425	-0.00513349	0.00241298	Parental extreme longevity (95 years and older)	IVW PCA MR	ebi-a-GCST003395	ENSG00000111752	12	8913896
			1714	Vita6b	KLRC1	0.0346984	0.363199	-0.439855	7	1469	-0.00328022	0.00155324	Parental extreme longevity (95 years and older)	IVW PCA MR	ebi-a-GCST003395	ENSG00000134545	12	10442264
			1715	Vita6b	LRP6	0.0343178	0.363199	-0.439855	10	451	-0.0289324	0.0136711	Parental longevity (combined parental age at death)	IVW PCA MR	ebi-a-GCST006702	ENSG00000070018	12	12116025
			1716	Vita6b	KLHL42	0.0330764	0.363199	-0.439855	8	436	-0.0114376	0.00536688	Parental longevity (both parents in top 10%)	IVW PCA MR	ebi-a-GCST006698	ENSG00000087448	12	27780048
			1717	Vita6b	HDHD5	0.0325694	0.363199	-0.439855	13	367	-0.0155692	0.00728435	Parental longevity (father's age at death)	IVW PCA MR	ebi-a-GCST006700	ENSG00000069998	22	17137511
			1718	Vita6b	LTBR	0.0315491	0.362615	-0.440554	8	186	-0.0157057	0.00730471	Parental longevity (mother's age at death)	IVW PCA MR	ebi-a-GCST006699	ENSG00000111321	12	6375045
			1719	Vita6b	HEBP1	0.0310812	0.359512	-0.444286	7	294	-0.112333	0.0521018	90th percentile longevity	IVW PCA MR	GWAS_catalog_GCST008599	ENSG00000013583	12	12974870
			1720	Vita6b	KLRG1	0.0307676	0.358166	-0.445915	6	705	-0.0856882	0.0396693	90th percentile longevity	IVW PCA MR	GWAS_catalog_GCST008599	ENSG00000139187	12	8950044
			1721	Vita6b	CLEC12B	0.0306276	0.358166	-0.445915	7	2061	-0.00722839	0.00334357	Parental longevity (combined parental age at death)	IVW PCA MR	ebi-a-GCST006702	ENSG00000256660	12	10010627
			1722	Vita6b	CMAS	0.030655	0.358166	-0.445915	6	26	-1.12238	0.519255	99th percentile longevity	IVW PCA MR	GWAS_catalog_GCST008598	ENSG00000111726	12	22046218
			1723	Vita6b	ETFRF1	0.0305587	0.358166	-0.445915	6	639	-0.0174849	0.00808448	Parental longevity (father's age at death)	IVW PCA MR	ebi-a-GCST006700	ENSG00000205707	12	25195216
			1724	Vita6b	NDUFA9	0.0297808	0.355802	-0.448791	9	196	-0.00976349	0.0044931	Parental extreme longevity (95 years and older)	IVW PCA MR	ebi-a-GCST003395	ENSG00000139180	12	4649095
			1725	Vita6b	ARNTL2	0.0295664	0.35558	-0.449062	2	5	-1.70301	0.782686	99th percentile longevity	IVW PCA MR	GWAS_catalog_GCST008598	ENSG00000029153	12	27332854
			1726	Vita6b	OLR1	0.0290891	0.353327	-0.451823	7	27	-0.0477514	0.0218815	Parental longevity (both parents in top 10%)	IVW PCA MR	ebi-a-GCST006698	ENSG00000173391	12	10158301
			1727	Vita6b	MRPS35	0.0291845	0.353327	-0.451823	6	254	-0.0398896	0.0182897	Parental longevity (combined parental age at death)	IVW PCA MR	ebi-a-GCST006702	ENSG00000061794	12	27710822
			1728	Vita6b	CD4	0.028187	0.350601	-0.455187	18	340	-0.0127871	0.00582642	Parental longevity (both parents in top 10%)	IVW PCA MR	ebi-a-GCST006698	ENSG00000010610	12	6786858
			1729	Vita6b	PYROXD1	0.0278603	0.348927	-0.457266	8	638	-0.0233887	0.0106349	Parental longevity (father's age at death)	IVW PCA MR	ebi-a-GCST006700	ENSG00000121350	12	21437615
			1730	Vita6b	USP5	0.0269017	0.347501	-0.459044	1	2	-0.0717043	0.0324023	Parental longevity (both parents in top 10%)	IVW PCA MR	ebi-a-GCST006698	ENSG00000111667	12	6852148
			1731	Vita6b	SSPN	0.0264356	0.347501	-0.459044	8	92	-0.0477633	0.0215174	Parental longevity (mother's age at death)	IVW PCA MR	ebi-a-GCST006699	ENSG00000123096	12	26121991
			1732	Vita6b	CCDC91	0.0267106	0.347501	-0.459044	11	423	-0.0375531	0.0169485	Parental longevity (combined parental age at death)	IVW PCA MR	ebi-a-GCST006702	ENSG00000123106	12	28133249
			1733	Vita6b	TATDN2	0.0254412	0.341535	-0.466564	13	994	-0.0144758	0.00647792	Parental longevity (father's age at death)	IVW PCA MR	ebi-a-GCST006700	ENSG00000157014	3	10248023
			1734	Vita6b	EFCAB12	0.0256941	0.341535	-0.466564	8	682	-0.00911212	0.00408468	Parental extreme longevity (95 years and older)	IVW PCA MR	ebi-a-GCST003395	ENSG00000172771	3	129401321
			1735	Vita6b	IFFO1	0.0255537	0.341535	-0.466564	7	495	-0.0124236	0.00556381	Parental longevity (both parents in top 10%)	IVW PCA MR	ebi-a-GCST006698	ENSG00000010295	12	6538961
			1736	Vita6b	M6PR	0.0257656	0.341535	-0.466564	8	670	-0.175147	0.0785507	99th percentile longevity	IVW PCA MR	GWAS_catalog_GCST008598	ENSG00000003056	12	8940361
			1737	Vita6b	CLEC12A	0.0255219	0.341535	-0.466564	7	2928	-0.00568054	0.00254344	Parental longevity (combined parental age at death)	IVW PCA MR	ebi-a-GCST006702	ENSG00000172322	12	9951316
			1738	Vita6b	TATDN2	0.0247549	0.340568	-0.467796	13	994	-0.0179798	0.00800807	Parental longevity (combined parental age at death)	IVW PCA MR	ebi-a-GCST006702	ENSG00000157014	3	10248023
			1739	Vita6b	NCAPD2	0.0246774	0.340568	-0.467796	5	695	-0.0117861	0.00524662	Parental longevity (father's age at death)	IVW PCA MR	ebi-a-GCST006700	ENSG00000010292	12	6493356
			1740	Vita6b	BORCS5	0.0241496	0.337352	-0.471917	19	371	-0.0227953	0.0101099	Parental longevity (combined parental age at death)	IVW PCA MR	ebi-a-GCST006702	ENSG00000165714	12	12357078
			1741	Vita6b	TATDN2	0.0235964	0.332179	-0.478628	13	994	-0.0153238	0.00676952	Parental longevity (mother's age at death)	IVW PCA MR	ebi-a-GCST006699	ENSG00000157014	3	10248023
			1742	Vita6b	CD163	0.0234287	0.332179	-0.478628	9	213	-0.0448636	0.0197953	Parental longevity (mother's age at death)	IVW PCA MR	ebi-a-GCST006699	ENSG00000177575	12	7470811
			1743	Vita6b	CLEC12A	0.0234637	0.332179	-0.478628	7	2928	-0.00487271	0.00215055	Parental longevity (mother's age at death)	IVW PCA MR	ebi-a-GCST006699	ENSG00000172322	12	9951316
			1744	Vita6b	MAGOHB	0.0213499	0.312673	-0.50491	7	295	-0.0272689	0.0118471	Parental longevity (father's age at death)	IVW PCA MR	ebi-a-GCST006700	ENSG00000111196	12	10604193
			1745	Vita6b	TADA3	0.0211018	0.311551	-0.506471	8	1085	-0.0141529	0.00613698	Parental longevity (father's age at death)	IVW PCA MR	ebi-a-GCST006700	ENSG00000171148	3	9779967
			1746	Vita6b	RASSF4	0.0210059	0.311551	-0.506471	18	845	-0.159473	0.0690995	99th percentile longevity	IVW PCA MR	GWAS_catalog_GCST008598	ENSG00000107551	10	44959407
			1747	Vita6b	CCDC91	0.0206566	0.311551	-0.506471	11	423	-0.0331586	0.0143283	Parental longevity (mother's age at death)	IVW PCA MR	ebi-a-GCST006699	ENSG00000123106	12	28133249
			1748	Vita6b	MAGOHB	0.0198037	0.304775	-0.516021	7	295	-0.0340415	0.0146098	Parental longevity (combined parental age at death)	IVW PCA MR	ebi-a-GCST006702	ENSG00000111196	12	10604193
			1749	Vita6b	CACNA2D4	0.0187875	0.294121	-0.531473	7	122	-0.740281	0.315051	99th percentile longevity	IVW PCA MR	GWAS_catalog_GCST008598	ENSG00000151062	12	1791963
			1750	Vita6b	MKRN2	0.0180858	0.285599	-0.544244	9	523	-0.148213	0.0626998	99th percentile longevity	IVW PCA MR	GWAS_catalog_GCST008598	ENSG00000075975	3	12557057
			1751	Vita6b	EIF4A3	0.0176069	0.280476	-0.552105	15	664	-0.0187489	0.00789834	Parental longevity (both parents in top 10%)	IVW PCA MR	ebi-a-GCST006698	ENSG00000141543	17	80134369
			1752	Vita6b	VHL	0.0167764	0.26961	-0.569264	3	73	-0.0154022	0.00644019	Parental extreme longevity (95 years and older)	IVW PCA MR	ebi-a-GCST003395	ENSG00000134086	3	10141778
			1753	Vita6b	TMCC1	0.0160744	0.262983	-0.580072	4	207	-0.580505	0.241151	99th percentile longevity	IVW PCA MR	GWAS_catalog_GCST008598	ENSG00000172765	3	129647792
			1754	Vita6b	ZNF22	0.0155876	0.259698	-0.585531	11	77	-0.380696	0.157414	90th percentile longevity	IVW PCA MR	GWAS_catalog_GCST008599	ENSG00000165512	10	45000923
			1755	Vita6b	ATP2B2	0.0152531	0.256477	-0.590951	11	99	-0.0840868	0.0346562	Parental longevity (mother's age at death)	IVW PCA MR	ebi-a-GCST006699	ENSG00000157087	3	10324023
			1756	Vita6b	CAMK1	0.0140971	0.243467	-0.61356	6	123	-0.503841	0.205249	99th percentile longevity	IVW PCA MR	GWAS_catalog_GCST008598	ENSG00000134072	3	9757347
			1757	Vita6b	TTLL3	0.0138912	0.243467	-0.61356	9	1128	-0.0172993	0.00703205	Parental longevity (combined parental age at death)	IVW PCA MR	ebi-a-GCST006702	ENSG00000214021	3	9808086
			1758	Vita6b	CACNA2D4	0.0138814	0.243467	-0.61356	7	122	-0.500387	0.203383	90th percentile longevity	IVW PCA MR	GWAS_catalog_GCST008599	ENSG00000151062	12	1791963
			1759	Vita6b	CCND2	0.0141448	0.243467	-0.61356	12	27	-0.333867	0.136074	90th percentile longevity	IVW PCA MR	GWAS_catalog_GCST008599	ENSG00000118971	12	4269771
			1760	Vita6b	LDHB	0.0120782	0.225099	-0.647625	4	20	-0.0567535	0.0226123	Parental longevity (father's age at death)	IVW PCA MR	ebi-a-GCST006700	ENSG00000111716	12	21635342
			1761	Vita6b	RASSF4	0.0109693	0.22384	-0.650062	19	1536	-0.0149271	0.00586834	Parental longevity (mother's age at death)	IVW PCA MR	ebi-a-GCST006699	ENSG00000107551	10	44959407
			1762	Vita6b	WNT5B	0.0116373	0.22384	-0.650062	6	88	-0.204366	0.0810027	90th percentile longevity	IVW PCA MR	GWAS_catalog_GCST008599	ENSG00000111186	12	1529891
			1763	Vita6b	FBXL14	0.011833	0.22384	-0.650062	3	9	-1.03164	0.409854	90th percentile longevity	IVW PCA MR	GWAS_catalog_GCST008599	ENSG00000171823	12	1565993
			1764	Vita6b	VWF	0.0102831	0.22384	-0.650062	20	905	-0.0151902	0.00591942	Parental longevity (combined parental age at death)	IVW PCA MR	ebi-a-GCST006702	ENSG00000110799	12	5948877
			1765	Vita6b	TMEM52B	0.0108551	0.22384	-0.650062	4	71	-0.136306	0.0535095	Parental longevity (combined parental age at death)	IVW PCA MR	ebi-a-GCST006702	ENSG00000165685	12	10170542
			1766	Vita6b	MAGOHB	0.0115109	0.22384	-0.650062	7	295	-0.0223465	0.00884382	Parental longevity (both parents in top 10%)	IVW PCA MR	ebi-a-GCST006698	ENSG00000111196	12	10604193
			1767	Vita6b	CDKN1B	0.011027	0.22384	-0.650062	10	192	-0.0479114	0.0188491	Parental longevity (combined parental age at death)	IVW PCA MR	ebi-a-GCST006702	ENSG00000111276	12	12685498
			1768	Vita6b	LDHB	0.0112297	0.22384	-0.650062	4	20	-0.0709476	0.0279821	Parental longevity (combined parental age at death)	IVW PCA MR	ebi-a-GCST006702	ENSG00000111716	12	21635342
			1769	Vita6b	MRPS35	0.0104768	0.22384	-0.650062	6	254	-0.0379113	0.0148109	Parental longevity (father's age at death)	IVW PCA MR	ebi-a-GCST006700	ENSG00000061794	12	27710822
			1770	Vita6b	C1RL	0.00994325	0.222925	-0.651841	15	836	-0.0198559	0.00770265	Parental longevity (combined parental age at death)	IVW PCA MR	ebi-a-GCST006702	ENSG00000139178	12	7089587
			1771	Vita6b	TADA3	0.00946218	0.220299	-0.656988	8	1085	-0.0196681	0.00757954	Parental longevity (combined parental age at death)	IVW PCA MR	ebi-a-GCST006702	ENSG00000171148	3	9779967
			1772	Vita6b	TMCC1	0.00933897	0.220299	-0.656988	4	207	-0.403747	0.155324	90th percentile longevity	IVW PCA MR	GWAS_catalog_GCST008599	ENSG00000172765	3	129647792
			1773	Vita6b	DUSP16	0.00794414	0.192354	-0.715898	15	574	-0.0186249	0.00701651	Parental longevity (mother's age at death)	IVW PCA MR	ebi-a-GCST006699	ENSG00000111266	12	12473282
			1774	Vita6b	RAD18	0.00772838	0.189778	-0.721754	6	183	-0.545822	0.20491	90th percentile longevity	IVW PCA MR	GWAS_catalog_GCST008599	ENSG00000070950	3	8775402
			1775	Vita6b	LPCAT3	0.00762045	0.189778	-0.721754	8	343	-0.0283965	0.0106416	Parental longevity (both parents in top 10%)	IVW PCA MR	ebi-a-GCST006698	ENSG00000111684	12	6976185
			1776	Vita6b	MARCHF8	0.00665363	0.172614	-0.762923	6	732	-0.0403209	0.0148583	Parental longevity (mother's age at death)	IVW PCA MR	ebi-a-GCST006699	ENSG00000165406	10	45454585
			1777	Vita6b	TTLL3	0.0062303	0.171102	-0.766745	9	1128	-0.0155823	0.00569651	Parental longevity (father's age at death)	IVW PCA MR	ebi-a-GCST006700	ENSG00000214021	3	9808086
			1778	Vita6b	ATP2B2	0.00638306	0.171102	-0.766745	11	99	-0.0905146	0.0331868	Parental longevity (father's age at death)	IVW PCA MR	ebi-a-GCST006700	ENSG00000157087	3	10324023
			1779	Vita6b	TMEM52B	0.00650112	0.171102	-0.766745	4	71	-0.0881355	0.0323864	Parental longevity (both parents in top 10%)	IVW PCA MR	ebi-a-GCST006698	ENSG00000165685	12	10170542
			1780	Vita6b	VWF	0.00585061	0.166011	-0.779863	20	905	-0.0137857	0.005002	Parental longevity (mother's age at death)	IVW PCA MR	ebi-a-GCST006699	ENSG00000110799	12	5948877
			1781	Vita6b	PLXND1	0.00560094	0.161449	-0.791964	8	241	-0.575092	0.207594	99th percentile longevity	IVW PCA MR	GWAS_catalog_GCST008598	ENSG00000004399	3	129555214
			1782	Vita6b	GABARAPL1	0.00506672	0.150839	-0.821487	20	1164	-0.0197244	0.00703748	Parental longevity (both parents in top 10%)	IVW PCA MR	ebi-a-GCST006698	ENSG00000139112	12	10212458
			1783	Vita6b	RIMKLB	0.00463224	0.144116	-0.841288	8	82	-0.595527	0.210318	99th percentile longevity	IVW PCA MR	GWAS_catalog_GCST008598	ENSG00000166532	12	8681600
			1784	Vita6b	PZP	0.00450709	0.143594	-0.842863	6	704	-0.0681318	0.0239875	90th percentile longevity	IVW PCA MR	GWAS_catalog_GCST008599	ENSG00000126838	12	9148840
			1785	Vita6b	MED21	0.00407317	0.133341	-0.875037	11	910	-0.0333734	0.0116185	Parental longevity (father's age at death)	IVW PCA MR	ebi-a-GCST006700	ENSG00000152944	12	27022546
			1786	Vita6b	CDKN1B	0.00391511	0.131664	-0.880534	10	192	-0.0440466	0.0152679	Parental longevity (father's age at death)	IVW PCA MR	ebi-a-GCST006700	ENSG00000111276	12	12685498
			1787	Vita6b	TM7SF3	0.00382093	0.130921	-0.882991	13	834	-0.0219965	0.00760445	Parental longevity (both parents in top 10%)	IVW PCA MR	ebi-a-GCST006698	ENSG00000064115	12	26971579
			1788	Vita6b	CLEC1A	0.00348293	0.124931	-0.90333	10	486	-0.0145537	0.0049815	Parental longevity (both parents in top 10%)	IVW PCA MR	ebi-a-GCST006698	ENSG00000150048	12	10069554
			1789	Vita6b	ATP2B2	0.00329513	0.122122	-0.913208	11	99	-0.120712	0.0410757	Parental longevity (combined parental age at death)	IVW PCA MR	ebi-a-GCST006702	ENSG00000157087	3	10324023
			1790	Vita6b	DUSP16	0.00286834	0.110828	-0.955351	15	574	-0.0199977	0.00670726	Parental longevity (father's age at death)	IVW PCA MR	ebi-a-GCST006700	ENSG00000111266	12	12473282
			1791	Vita6b	TAPBPL	0.00230156	0.0982607	-1.00762	4	1074	-0.00996493	0.00326903	Parental longevity (father's age at death)	IVW PCA MR	ebi-a-GCST006700	ENSG00000139192	12	6451690
			1792	Vita6b	HEBP1	0.00231282	0.0982607	-1.00762	8	529	-0.00693186	0.00227512	Parental extreme longevity (95 years and older)	IVW PCA MR	ebi-a-GCST003395	ENSG00000013583	12	12974870
			1793	Vita6b	ARNTL2	0.00215823	0.0979836	-1.00885	3	12	-0.107681	0.0351034	Parental longevity (mother's age at death)	IVW PCA MR	ebi-a-GCST006699	ENSG00000029153	12	27332854
			1794	Vita6b	CLEC9A	0.0020135	0.095332	-1.02076	7	567	-0.0126921	0.00410983	Parental longevity (both parents in top 10%)	IVW PCA MR	ebi-a-GCST006698	ENSG00000197992	12	10030678
			1795	Vita6b	ITPR2	0.00187208	0.094436	-1.02486	14	1586	-0.0200886	0.00645974	Parental longevity (mother's age at death)	IVW PCA MR	ebi-a-GCST006699	ENSG00000123104	12	26335352
			1796	Vita6b	SRGAP3	0.00130187	0.0762643	-1.11768	8	358	-0.442858	0.137723	90th percentile longevity	IVW PCA MR	GWAS_catalog_GCST008599	ENSG00000196220	3	8980591
			1797	Vita6b	ARPC4	0.00114998	0.069612	-1.15732	9	153	-0.0763628	0.023489	Parental longevity (combined parental age at death)	IVW PCA MR	ebi-a-GCST006702	ENSG00000241553	3	9792495
			1798	Vita6b	LRRC23	0.0011128	0.069612	-1.15732	3	456	-0.0188391	0.00577826	Parental longevity (mother's age at death)	IVW PCA MR	ebi-a-GCST006699	ENSG00000010626	12	6873569
			1799	Vita6b	MAGOHB	0.00110101	0.069612	-1.15732	7	295	-0.040327	0.0123575	Parental longevity (mother's age at death)	IVW PCA MR	ebi-a-GCST006699	ENSG00000111196	12	10604193
			1800	Vita6b	RAD52	0.000973693	0.0670665	-1.17349	8	238	-0.0322141	0.0097677	Parental longevity (father's age at death)	IVW PCA MR	ebi-a-GCST006700	ENSG00000002016	12	911736
			1801	Vita6b	CLSTN3	0.000997133	0.0670665	-1.17349	16	358	-0.0192754	0.0058564	Parental longevity (both parents in top 10%)	IVW PCA MR	ebi-a-GCST006698	ENSG00000139182	12	7129698
			1802	Vita6b	TMEM52B	0.00092176	0.0669567	-1.17421	4	71	-0.149983	0.045266	Parental longevity (mother's age at death)	IVW PCA MR	ebi-a-GCST006699	ENSG00000165685	12	10170542
			1803	Vita6b	ATP2B2	0.000728042	0.058257	-1.23465	11	99	-0.0840109	0.0248642	Parental longevity (both parents in top 10%)	IVW PCA MR	ebi-a-GCST006698	ENSG00000157087	3	10324023
			1804	Vita6b	CAND2	0.000737837	0.058257	-1.23465	11	610	-0.0140323	0.00415757	Parental longevity (father's age at death)	IVW PCA MR	ebi-a-GCST006700	ENSG00000144712	3	12796472
			1805	Vita6b	B4GALNT3	0.000674132	0.058257	-1.23465	4	170	-0.0215312	0.0063329	Parental longevity (mother's age at death)	IVW PCA MR	ebi-a-GCST006699	ENSG00000139044	12	459939
			1806	Vita6b	ARPC4	0.000638396	0.0579664	-1.23682	9	153	-0.0649476	0.0190197	Parental longevity (father's age at death)	IVW PCA MR	ebi-a-GCST006700	ENSG00000241553	3	9792495
			1807	Vita6b	GAPDH	0.000211519	0.0240074	-1.61966	5	499	-0.0270887	0.0073117	Parental longevity (father's age at death)	IVW PCA MR	ebi-a-GCST006700	ENSG00000111640	12	6534512
			1808	Vita6b	C1RL	0.000151159	0.0196075	-1.70758	15	836	-0.0176316	0.00465317	Parental longevity (both parents in top 10%)	IVW PCA MR	ebi-a-GCST006698	ENSG00000139178	12	7089587
			1809	Vita6b	ETFRF1	0.000136269	0.0190357	-1.72043	7	655	-0.00979962	0.00256881	Parental extreme longevity (95 years and older)	IVW PCA MR	ebi-a-GCST003395	ENSG00000205707	12	25195216
			1810	Vita6b	BCAT1	0.000118748	0.0179705	-1.74544	18	946	-0.0782003	0.0203186	90th percentile longevity	IVW PCA MR	GWAS_catalog_GCST008599	ENSG00000060982	12	24810024
			1811	Vita6b	NDUFA9	0.00010575	0.0174584	-1.758	9	91	-0.390667	0.100765	90th percentile longevity	IVW PCA MR	GWAS_catalog_GCST008599	ENSG00000139180	12	4649095
			1812	Vita6b	NDUFA9	6.61406e-05	0.014039	-1.85266	9	192	-0.0415707	0.0104194	Parental longevity (both parents in top 10%)	IVW PCA MR	ebi-a-GCST006698	ENSG00000139180	12	4649095
			1813	Vita6b	PLXND1	1.31813e-05	0.00527461	-2.27781	8	241	-0.576302	0.132268	90th percentile longevity	IVW PCA MR	GWAS_catalog_GCST008599	ENSG00000004399	3	129555214
			1814	Vita6b	GPR162	1.03116e-05	0.00527461	-2.27781	15	842	-0.0150585	0.0034142	Parental longevity (both parents in top 10%)	IVW PCA MR	ebi-a-GCST006698	ENSG00000250510	12	6821624
			1815	Vita6b	DUSP16	1.58167e-05	0.00527461	-2.27781	15	574	-0.0357587	0.00828324	Parental longevity (combined parental age at death)	IVW PCA MR	ebi-a-GCST006702	ENSG00000111266	12	12473282
			1816	Vita6b	TATDN2	5.19167e-06	0.00471404	-2.32661	13	994	-0.0221195	0.00485407	Parental longevity (both parents in top 10%)	IVW PCA MR	ebi-a-GCST006698	ENSG00000157014	3	10248023

## Sheet: Vita9a_MR_results
			#File_name	MR_blood_Vita9a_comprehensive_test_results
			#Table_title	S_Table 15: Mendelian randomization tests of candidate genes in Vita loci
			#Source	Arends et al. (2026) The dynamics and genetics of mortality; Nature, in revision, Nov. 2025 [also see bioRxiv: Genetic modulation of lifespan: Dynamic effects, sex differences, and body weight trade-offs. bioRxiv (doi.org/10.1101/2025.04.27.649857)
			#Authors	Arends D, Ashbrook DG, Roy S, Lu L, Sloan Z, Centeno AG, Lamour KH, de Magalhães JP, Prins P, Borman KW, Sen S, Mitchell SJ, MacArthur MR, Akin OA, Li X, Bajwa A, Harrison DE, Strong R, Nelson JF, Mozhui K, Auwerx J, Williams EG, Miller RA, Williams RW
			#Contact	Xiaoxu Li (<xiaoxu.li@epfl.ch>); or labwilliams@gmail.com,danny.arends@gmail.com, dashbrook@uthsc.edu, sroy12@uthsc.edu
			#Date	18Dec2025 updates by X. Li to add additional MR analysis
			#Note_X_Li	BH adjustment per locus for 7 longevity test
				Longevity-related loci identified in this project	Gene name of exposure	P value	Benjamini-Hochberg (BH) adjusted P value	Sign of beta value * -log10(BH-adjusted P value)	The number of principal components identified and used in the MR analysis	The number of overlapping SNPs between exposures and outcomes used in the MR analysis	Beta value, indicating the direction of the causal effect of the exposure on the outcome variable	Standard error, indicating the precision or reliability of an estimated effect	The outcome used in the MR analysis, in this study five parental longevity traits	The method applied in the MR analysis, which is explained in the method section	The dataset ID of outcomes used in the MR analysis	The Ensembl IDs of the exposures used in the MR analysis	Chromosome of human gene used as exposure	Position of gene used as exposure in basepairs
			Index	Locus	Gene_symbol	P_nominal	P_BH	–LogBH_adjusted_P_signed	N_PCs	N_SNPs	b_effect_size	se_effect	Longevity_trait_outcome	Method	id.outcome_trait_ID	Exposure_gene_ID	Chr_human	Position_bp
			1	Vita9a	PANX1	0.000117801	0.0279425	1.55373	13	1653	0.022255	0.00577954	Parental longevity (father's age at death)	IVW PCA MR	ebi-a-GCST006700	ENSG00000110218	11	94128841
			2	Vita9a	MTMR2	6.83438e-05	0.0279425	1.55373	4	276	0.11331	0.0284557	Parental longevity (mother's age at death)	IVW PCA MR	ebi-a-GCST006699	ENSG00000087053	11	95821766
			3	Vita9a	THYN1	0.000113527	0.0279425	1.55373	10	278	0.0608858	0.0157747	Parental longevity (combined parental age at death)	IVW PCA MR	ebi-a-GCST006702	ENSG00000151500	11	134248279
			4	Vita9a	CEP57	0.000390388	0.035257	1.45275	3	700	0.0350926	0.00989501	Parental longevity (mother's age at death)	IVW PCA MR	ebi-a-GCST006699	ENSG00000166037	11	95789965
			5	Vita9a	OAF	0.000397746	0.035257	1.45275	12	357	0.0263727	0.00744659	Parental longevity (father's age at death)	IVW PCA MR	ebi-a-GCST006700	ENSG00000184232	11	120211032
			6	Vita9a	S1PR5	0.000217149	0.035257	1.45275	7	363	0.0482347	0.0130428	Parental longevity (father's age at death)	IVW PCA MR	ebi-a-GCST006700	ENSG00000180739	19	10512742
			7	Vita9a	PANX1	0.000517342	0.0390413	1.40848	13	1653	0.024767	0.00713414	Parental longevity (combined parental age at death)	IVW PCA MR	ebi-a-GCST006702	ENSG00000110218	11	94128841
			8	Vita9a	SPA17	0.000602216	0.0390413	1.40848	4	123	0.0449619	0.0131061	Parental longevity (combined parental age at death)	IVW PCA MR	ebi-a-GCST006702	ENSG00000064199	11	124673844
			9	Vita9a	ANGPTL6	0.000606362	0.0390413	1.40848	8	179	0.0128163	0.00373789	Parental extreme longevity (95 years and older)	IVW PCA MR	ebi-a-GCST003395	ENSG00000130812	19	10092338
			10	Vita9a	QTRT1	0.000719855	0.0426874	1.3697	6	39	2.07244	0.612804	99th percentile longevity	IVW PCA MR	GWAS_catalog_GCST008598	ENSG00000213339	19	10701430
			11	Vita9a	MED17	0.000934063	0.0459707	1.33752	12	684	0.0385623	0.0116514	Parental longevity (mother's age at death)	IVW PCA MR	ebi-a-GCST006699	ENSG00000042429	11	93784227
			12	Vita9a	PPAN	0.00100779	0.0459707	1.33752	5	54	0.0272902	0.00829908	Parental extreme longevity (95 years and older)	IVW PCA MR	ebi-a-GCST003395	ENSG00000130810	19	10106362
			13	Vita9a	ELOF1	0.000970232	0.0459707	1.33752	7	228	0.0233787	0.00708657	Parental longevity (both parents in top 10%)	IVW PCA MR	ebi-a-GCST006698	ENSG00000130165	19	11551147
			14	Vita9a	SPA17	0.00160349	0.0594293	1.226	4	103	0.0103961	0.00329482	Parental extreme longevity (95 years and older)	IVW PCA MR	ebi-a-GCST003395	ENSG00000064199	11	124673844
			15	Vita9a	PANX1	0.00232849	0.07081	1.14991	13	1653	0.013141	0.00431591	Parental longevity (both parents in top 10%)	IVW PCA MR	ebi-a-GCST006698	ENSG00000110218	11	94128841
			16	Vita9a	EIF3G	0.00270204	0.0781614	1.10701	7	307	0.00586098	0.00195383	Parental extreme longevity (95 years and older)	IVW PCA MR	ebi-a-GCST003395	ENSG00000130811	19	10115014
			17	Vita9a	QTRT1	0.00266111	0.0781614	1.10701	5	89	0.150539	0.0501063	Parental longevity (father's age at death)	IVW PCA MR	ebi-a-GCST006700	ENSG00000213339	19	10701430
			18	Vita9a	MED17	0.0027961	0.0789564	1.10261	12	684	0.04121	0.0137858	Parental longevity (combined parental age at death)	IVW PCA MR	ebi-a-GCST006702	ENSG00000042429	11	93784227
			19	Vita9a	GLB1L3	0.00384706	0.0950544	1.02203	10	151	0.0798005	0.0276085	Parental longevity (combined parental age at death)	IVW PCA MR	ebi-a-GCST006702	ENSG00000166105	11	134274245
			20	Vita9a	PRKCSH	0.00377263	0.0950544	1.02203	10	232	0.0458215	0.0158192	Parental longevity (mother's age at death)	IVW PCA MR	ebi-a-GCST006699	ENSG00000130175	19	11435284
			21	Vita9a	MED17	0.00401292	0.0951865	1.02142	12	684	0.0240169	0.00834749	Parental longevity (both parents in top 10%)	IVW PCA MR	ebi-a-GCST006698	ENSG00000042429	11	93784227
			22	Vita9a	MED17	0.00430407	0.100091	0.999606	12	686	0.0101085	0.00354068	Parental extreme longevity (95 years and older)	IVW PCA MR	ebi-a-GCST003395	ENSG00000042429	11	93784227
			23	Vita9a	MRPL4	0.00477968	0.109013	0.96252	15	209	0.0319285	0.0113161	Parental longevity (father's age at death)	IVW PCA MR	ebi-a-GCST006700	ENSG00000105364	19	10251901
			24	Vita9a	OAF	0.00488288	0.109266	0.961515	12	357	0.0258829	0.00919574	Parental longevity (combined parental age at death)	IVW PCA MR	ebi-a-GCST006702	ENSG00000184232	11	120211032
			25	Vita9a	NAALAD2	0.00568646	0.114194	0.942356	5	306	0.0176985	0.00640012	Parental extreme longevity (95 years and older)	IVW PCA MR	ebi-a-GCST003395	ENSG00000077616	11	90131515
			26	Vita9a	MED17	0.00607226	0.114194	0.942356	12	684	0.0306553	0.0111724	Parental longevity (father's age at death)	IVW PCA MR	ebi-a-GCST006700	ENSG00000042429	11	93784227
			27	Vita9a	SHFL	0.00534038	0.114194	0.942356	11	297	0.00766694	0.0027522	Parental extreme longevity (95 years and older)	IVW PCA MR	ebi-a-GCST003395	ENSG00000130813	19	10086122
			28	Vita9a	KANK2	0.00578054	0.114194	0.942356	4	245	0.0280188	0.0101518	Parental longevity (both parents in top 10%)	IVW PCA MR	ebi-a-GCST006698	ENSG00000197256	19	11164270
			29	Vita9a	ZNF653	0.00605484	0.114194	0.942356	4	60	0.155093	0.0565043	Parental longevity (combined parental age at death)	IVW PCA MR	ebi-a-GCST006702	ENSG00000161914	19	11483427
			30	Vita9a	APLP2	0.00752472	0.135217	0.868969	6	124	0.409496	0.153215	90th percentile longevity	IVW PCA MR	GWAS_catalog_GCST008599	ENSG00000084234	11	130068147
			31	Vita9a	ICAM1	0.00764581	0.135342	0.868566	20	228	0.43992	0.164929	99th percentile longevity	IVW PCA MR	GWAS_catalog_GCST008598	ENSG00000090339	19	10271093
			32	Vita9a	SPA17	0.00830516	0.136804	0.8639	4	124	0.0207428	0.0078589	Parental longevity (both parents in top 10%)	IVW PCA MR	ebi-a-GCST006698	ENSG00000064199	11	124673844
			33	Vita9a	ZNF426	0.00812091	0.136804	0.8639	4	762	0.0934633	0.0353091	Parental longevity (father's age at death)	IVW PCA MR	ebi-a-GCST006700	ENSG00000130818	19	9523223
			34	Vita9a	THYN1	0.00903981	0.14295	0.844817	10	278	0.0333227	0.0127646	Parental longevity (father's age at death)	IVW PCA MR	ebi-a-GCST006700	ENSG00000151500	11	134248279
			35	Vita9a	RPS25	0.00924814	0.14432	0.840674	4	95	0.295357	0.113479	90th percentile longevity	IVW PCA MR	GWAS_catalog_GCST008599	ENSG00000118181	11	119015712
			36	Vita9a	MTMR2	0.0100224	0.152391	0.81704	4	276	0.0702015	0.0272621	Parental longevity (father's age at death)	IVW PCA MR	ebi-a-GCST006700	ENSG00000087053	11	95821766
			37	Vita9a	MRE11	0.0103638	0.155589	0.808022	7	1011	0.105652	0.0412149	99th percentile longevity	IVW PCA MR	GWAS_catalog_GCST008598	ENSG00000020922	11	94415570
			38	Vita9a	ZGLP1	0.0119631	0.175163	0.756556	8	27	0.412776	0.164241	90th percentile longevity	IVW PCA MR	GWAS_catalog_GCST008599	ENSG00000220201	19	10304803
			39	Vita9a	VPS26B	0.0129604	0.183954	0.735292	6	316	0.0385259	0.0155043	Parental longevity (mother's age at death)	IVW PCA MR	ebi-a-GCST006699	ENSG00000151502	11	134224671
			40	Vita9a	ZGLP1	0.0134904	0.184656	0.733637	10	46	0.0426378	0.0172584	Parental longevity (father's age at death)	IVW PCA MR	ebi-a-GCST006700	ENSG00000220201	19	10304803
			41	Vita9a	QTRT1	0.0135456	0.184656	0.733637	6	39	0.998765	0.404507	90th percentile longevity	IVW PCA MR	GWAS_catalog_GCST008599	ENSG00000213339	19	10701430
			42	Vita9a	GRAMD1B	0.0139116	0.18749	0.727021	14	173	0.143845	0.0584846	90th percentile longevity	IVW PCA MR	GWAS_catalog_GCST008599	ENSG00000023171	11	123358428
			43	Vita9a	POU2F3	0.0149605	0.197147	0.705211	7	49	0.0381446	0.0156759	Parental longevity (combined parental age at death)	IVW PCA MR	ebi-a-GCST006702	ENSG00000137709	11	120236640
			44	Vita9a	THYN1	0.0148709	0.197147	0.705211	10	278	0.032469	0.0133315	Parental longevity (mother's age at death)	IVW PCA MR	ebi-a-GCST006699	ENSG00000151500	11	134248279
			45	Vita9a	PRKCSH	0.0151562	0.19753	0.704366	9	241	0.0121424	0.0049997	Parental extreme longevity (95 years and older)	IVW PCA MR	ebi-a-GCST003395	ENSG00000130175	19	11435284
			46	Vita9a	PANX1	0.0160055	0.197868	0.703624	13	1653	0.0145299	0.00603204	Parental longevity (mother's age at death)	IVW PCA MR	ebi-a-GCST006699	ENSG00000110218	11	94128841
			47	Vita9a	ESAM	0.0157527	0.197868	0.703624	3	10	0.118926	0.0492528	Parental longevity (combined parental age at death)	IVW PCA MR	ebi-a-GCST006702	ENSG00000149564	11	124752583
			48	Vita9a	MRPL4	0.0168221	0.203582	0.691261	15	209	0.0282436	0.0118146	Parental longevity (mother's age at death)	IVW PCA MR	ebi-a-GCST006699	ENSG00000105364	19	10251901
			49	Vita9a	KEAP1	0.017082	0.204639	0.689011	13	152	0.0467547	0.0196042	Parental longevity (father's age at death)	IVW PCA MR	ebi-a-GCST006700	ENSG00000079999	19	10486125
			50	Vita9a	MTMR2	0.0191454	0.205307	0.687596	4	276	0.07887	0.0336664	Parental longevity (combined parental age at death)	IVW PCA MR	ebi-a-GCST006702	ENSG00000087053	11	95821766
			51	Vita9a	POU2F3	0.0193923	0.205307	0.687596	7	49	0.0308567	0.0131984	Parental longevity (mother's age at death)	IVW PCA MR	ebi-a-GCST006699	ENSG00000137709	11	120236640
			52	Vita9a	SPA17	0.0192445	0.205307	0.687596	4	123	0.0259888	0.0111027	Parental longevity (mother's age at death)	IVW PCA MR	ebi-a-GCST006699	ENSG00000064199	11	124673844
			53	Vita9a	FEZ1	0.0178796	0.205307	0.687596	12	1070	0.00884246	0.00373399	Parental extreme longevity (95 years and older)	IVW PCA MR	ebi-a-GCST003395	ENSG00000149557	11	125442881
			54	Vita9a	VPS26B	0.0177282	0.205307	0.687596	6	316	0.0434762	0.0183348	Parental longevity (combined parental age at death)	IVW PCA MR	ebi-a-GCST006702	ENSG00000151502	11	134224671
			55	Vita9a	DNMT1	0.0181232	0.205307	0.687596	7	172	0.291767	0.123468	99th percentile longevity	IVW PCA MR	GWAS_catalog_GCST008598	ENSG00000130816	19	10133342
			56	Vita9a	MRPL4	0.0185572	0.205307	0.687596	15	222	0.00861566	0.00365953	Parental extreme longevity (95 years and older)	IVW PCA MR	ebi-a-GCST003395	ENSG00000105364	19	10251901
			57	Vita9a	ZGLP1	0.0194272	0.205307	0.687596	10	46	0.0498212	0.0213163	Parental longevity (combined parental age at death)	IVW PCA MR	ebi-a-GCST006702	ENSG00000220201	19	10304803
			58	Vita9a	ILF3	0.0177312	0.205307	0.687596	7	138	0.0837299	0.0353114	Parental longevity (father's age at death)	IVW PCA MR	ebi-a-GCST006700	ENSG00000129351	19	10654261
			59	Vita9a	QTRT1	0.0197344	0.205307	0.687596	5	89	0.0870901	0.0373559	Parental longevity (both parents in top 10%)	IVW PCA MR	ebi-a-GCST006698	ENSG00000213339	19	10701430
			60	Vita9a	GPR83	0.0209237	0.210593	0.676556	9	963	0.016688	0.00722624	Parental longevity (both parents in top 10%)	IVW PCA MR	ebi-a-GCST006698	ENSG00000123901	11	94377316
			61	Vita9a	ESAM	0.0209528	0.210593	0.676556	3	10	0.0961073	0.0416259	Parental longevity (mother's age at death)	IVW PCA MR	ebi-a-GCST006699	ENSG00000149564	11	124752583
			62	Vita9a	ICAM5	0.0208204	0.210593	0.676556	15	233	0.029163	0.012618	Parental longevity (father's age at death)	IVW PCA MR	ebi-a-GCST006700	ENSG00000105376	19	10289952
			63	Vita9a	ILF3	0.0206448	0.210593	0.676556	6	79	1.02718	0.443819	99th percentile longevity	IVW PCA MR	GWAS_catalog_GCST008598	ENSG00000129351	19	10654261
			64	Vita9a	ATG4D	0.0217935	0.212197	0.673261	4	45	0.0922738	0.0402249	Parental longevity (father's age at death)	IVW PCA MR	ebi-a-GCST006700	ENSG00000130734	19	10543895
			65	Vita9a	RAVER1	0.0221527	0.213235	0.671142	2	9	1.18438	0.51771	99th percentile longevity	IVW PCA MR	GWAS_catalog_GCST008598	ENSG00000161847	19	10316212
			66	Vita9a	S1PR5	0.0222943	0.213235	0.671142	7	215	0.235955	0.103248	90th percentile longevity	IVW PCA MR	GWAS_catalog_GCST008599	ENSG00000180739	19	10512742
			67	Vita9a	ILF3	0.0235611	0.223174	0.651357	7	138	0.059816	0.026418	Parental longevity (both parents in top 10%)	IVW PCA MR	ebi-a-GCST006698	ENSG00000129351	19	10654261
			68	Vita9a	GLB1L3	0.0247907	0.226168	0.645569	10	151	0.0523856	0.023338	Parental longevity (mother's age at death)	IVW PCA MR	ebi-a-GCST006699	ENSG00000166105	11	134274245
			69	Vita9a	ZNF653	0.02468	0.226168	0.645569	4	60	0.102987	0.0458457	Parental longevity (father's age at death)	IVW PCA MR	ebi-a-GCST006700	ENSG00000161914	19	11483427
			70	Vita9a	PIN1	0.0250337	0.226641	0.644661	8	606	0.0639785	0.0285506	Parental longevity (father's age at death)	IVW PCA MR	ebi-a-GCST006700	ENSG00000127445	19	9835257
			71	Vita9a	MRPL4	0.0252386	0.226765	0.644424	15	209	0.0312226	0.0139528	Parental longevity (combined parental age at death)	IVW PCA MR	ebi-a-GCST006702	ENSG00000105364	19	10251901
			72	Vita9a	ZNF266	0.027837	0.239237	0.621171	4	2319	0.00537955	0.00244572	Parental longevity (father's age at death)	IVW PCA MR	ebi-a-GCST006700	ENSG00000174652	19	9412429
			73	Vita9a	MAML2	0.028157	0.240246	0.619344	7	47	0.0184135	0.0083885	Parental extreme longevity (95 years and older)	IVW PCA MR	ebi-a-GCST003395	ENSG00000184384	11	95976598
			74	Vita9a	ZNF653	0.0287111	0.241499	0.617085	4	60	0.0748751	0.0342297	Parental longevity (both parents in top 10%)	IVW PCA MR	ebi-a-GCST006698	ENSG00000161914	19	11483427
			75	Vita9a	DCPS	0.029723	0.24825	0.605111	10	855	0.00410722	0.00188945	Parental extreme longevity (95 years and older)	IVW PCA MR	ebi-a-GCST003395	ENSG00000110063	11	126304060
			76	Vita9a	MAML2	0.0331521	0.265664	0.575667	7	47	0.0576205	0.0270489	Parental longevity (mother's age at death)	IVW PCA MR	ebi-a-GCST006699	ENSG00000184384	11	95976598
			77	Vita9a	SPA17	0.0324175	0.265664	0.575667	4	124	0.0226291	0.0105782	Parental longevity (father's age at death)	IVW PCA MR	ebi-a-GCST006700	ENSG00000064199	11	124673844
			78	Vita9a	DPY19L2	0.0328799	0.265664	0.575667	12	1031	0.015221	0.00713412	Parental longevity (mother's age at death)	IVW PCA MR	ebi-a-GCST006699	ENSG00000177990	12	63558913
			79	Vita9a	ICAM1	0.0330432	0.265664	0.575667	20	393	0.0285347	0.0133868	Parental longevity (father's age at death)	IVW PCA MR	ebi-a-GCST006700	ENSG00000090339	19	10271093
			80	Vita9a	ICAM5	0.0335129	0.266754	0.57389	15	233	0.0330826	0.0155618	Parental longevity (combined parental age at death)	IVW PCA MR	ebi-a-GCST006702	ENSG00000105376	19	10289952
			81	Vita9a	SC5D	0.0354708	0.274957	0.560735	9	365	0.114162	0.054287	90th percentile longevity	IVW PCA MR	GWAS_catalog_GCST008599	ENSG00000109929	11	121292681
			82	Vita9a	ILF3	0.0361231	0.277908	0.556099	6	79	0.592625	0.282803	90th percentile longevity	IVW PCA MR	GWAS_catalog_GCST008599	ENSG00000129351	19	10654261
			83	Vita9a	CARM1	0.0363202	0.277908	0.556099	13	687	0.00700773	0.00334766	Parental extreme longevity (95 years and older)	IVW PCA MR	ebi-a-GCST003395	ENSG00000142453	19	10871553
			84	Vita9a	RPUSD4	0.0371866	0.280913	0.551428	8	708	0.00373796	0.0017939	Parental extreme longevity (95 years and older)	IVW PCA MR	ebi-a-GCST003395	ENSG00000165526	11	126202096
			85	Vita9a	B3GAT1	0.0381584	0.286429	0.542983	5	198	0.1166	0.0562428	90th percentile longevity	IVW PCA MR	GWAS_catalog_GCST008599	ENSG00000109956	11	134378504
			86	Vita9a	C2CD2L	0.040527	0.294613	0.530748	5	789	0.00450249	0.00219812	Parental extreme longevity (95 years and older)	IVW PCA MR	ebi-a-GCST003395	ENSG00000172375	11	119102198
			87	Vita9a	POU2F3	0.03994	0.294613	0.530748	6	48	0.0114766	0.00558642	Parental extreme longevity (95 years and older)	IVW PCA MR	ebi-a-GCST003395	ENSG00000137709	11	120236640
			88	Vita9a	KANK2	0.0407391	0.294613	0.530748	4	245	0.0289831	0.0141645	Parental longevity (mother's age at death)	IVW PCA MR	ebi-a-GCST006699	ENSG00000197256	19	11164270
			89	Vita9a	MUC16	0.0432557	0.305055	0.515621	10	130	0.0429925	0.0212704	Parental longevity (combined parental age at death)	IVW PCA MR	ebi-a-GCST006702	ENSG00000181143	19	8848844
			90	Vita9a	ZNF121	0.04331	0.305055	0.515621	3	1285	0.0167451	0.00828675	Parental longevity (father's age at death)	IVW PCA MR	ebi-a-GCST006700	ENSG00000197961	19	9560329
			91	Vita9a	MCAM	0.0478275	0.329788	0.481766		1	0.0461468	0.0233194	Parental extreme longevity (95 years and older)	Wald ratio	ebi-a-GCST003395	ENSG00000076706	11	119308529
			92	Vita9a	DPAGT1	0.0499087	0.330987	0.480189	5	401	0.0079215	0.00404004	Parental extreme longevity (95 years and older)	IVW PCA MR	ebi-a-GCST003395	ENSG00000172269	11	119096025
			93	Vita9a	ILF3	0.0497924	0.330987	0.480189	7	138	0.072292	0.0368509	Parental longevity (mother's age at death)	IVW PCA MR	ebi-a-GCST006699	ENSG00000129351	19	10654261
			94	Vita9a	ELOF1	0.0490449	0.330987	0.480189	7	228	0.0230779	0.0117254	Parental longevity (combined parental age at death)	IVW PCA MR	ebi-a-GCST006702	ENSG00000130165	19	11551147
			95	Vita9a	ZNF653	0.0506053	0.333173	0.477331	4	60	0.0933454	0.0477516	Parental longevity (mother's age at death)	IVW PCA MR	ebi-a-GCST006699	ENSG00000161914	19	11483427
			96	Vita9a	SMCO4	0.0555994	0.336433	0.473101	10	965	0.0576528	0.0301191	90th percentile longevity	IVW PCA MR	GWAS_catalog_GCST008599	ENSG00000166002	11	93478472
			97	Vita9a	AMOTL1	0.0538549	0.336433	0.473101	11	335	0.0157322	0.00815984	Parental longevity (both parents in top 10%)	IVW PCA MR	ebi-a-GCST006698	ENSG00000166025	11	94706431
			98	Vita9a	CEP57	0.0535449	0.336433	0.473101	3	700	0.0225949	0.0117042	Parental longevity (combined parental age at death)	IVW PCA MR	ebi-a-GCST006702	ENSG00000166037	11	95789965
			99	Vita9a	RNF26	0.0541948	0.336433	0.473101	8	51	0.268315	0.139364	90th percentile longevity	IVW PCA MR	GWAS_catalog_GCST008599	ENSG00000173456	11	119334527
			100	Vita9a	EI24	0.0543446	0.336433	0.473101	11	649	0.0103155	0.00536125	Parental extreme longevity (95 years and older)	IVW PCA MR	ebi-a-GCST003395	ENSG00000149547	11	125569280
			101	Vita9a	IGSF9B	0.0535558	0.336433	0.473101	14	229	0.158704	0.0822125	90th percentile longevity	IVW PCA MR	GWAS_catalog_GCST008599	ENSG00000080854	11	133896438
			102	Vita9a	JAM3	0.0553012	0.336433	0.473101	10	273	0.199451	0.10407	90th percentile longevity	IVW PCA MR	GWAS_catalog_GCST008599	ENSG00000166086	11	134069071
			103	Vita9a	ZNF266	0.0548867	0.336433	0.473101	4	2317	0.00351205	0.00182941	Parental longevity (both parents in top 10%)	IVW PCA MR	ebi-a-GCST006698	ENSG00000174652	19	9412429
			104	Vita9a	ZNF121	0.0524378	0.336433	0.473101	3	677	0.183209	0.0944609	99th percentile longevity	IVW PCA MR	GWAS_catalog_GCST008598	ENSG00000197961	19	9560329
			105	Vita9a	CARM1	0.0521615	0.336433	0.473101	14	685	0.0195305	0.0100579	Parental longevity (father's age at death)	IVW PCA MR	ebi-a-GCST006700	ENSG00000142453	19	10871553
			106	Vita9a	PRKCSH	0.0542424	0.336433	0.473101	10	232	0.0218369	0.0113444	Parental longevity (both parents in top 10%)	IVW PCA MR	ebi-a-GCST006698	ENSG00000130175	19	11435284
			107	Vita9a	STT3A	0.0565524	0.338743	0.470129	9	1208	0.015587	0.00817463	Parental longevity (mother's age at death)	IVW PCA MR	ebi-a-GCST006699	ENSG00000134910	11	125591712
			108	Vita9a	BBS9	0.0569681	0.339518	0.469137	7	614	0.0265844	0.0139656	Parental longevity (father's age at death)	IVW PCA MR	ebi-a-GCST006700	ENSG00000122507	7	33109557
			109	Vita9a	ZNF266	0.059696	0.343704	0.463816	4	2323	0.00568963	0.00302152	Parental longevity (combined parental age at death)	IVW PCA MR	ebi-a-GCST006702	ENSG00000174652	19	9412429
			110	Vita9a	ICAM5	0.0599888	0.343704	0.463816	15	233	0.0248057	0.0131884	Parental longevity (mother's age at death)	IVW PCA MR	ebi-a-GCST006699	ENSG00000105376	19	10289952
			111	Vita9a	ELOF1	0.0588971	0.343704	0.463816	7	228	0.0187214	0.00991094	Parental longevity (mother's age at death)	IVW PCA MR	ebi-a-GCST006699	ENSG00000130165	19	11551147
			112	Vita9a	TYK2	0.0619498	0.350624	0.455158	12	386	0.18628	0.0997934	99th percentile longevity	IVW PCA MR	GWAS_catalog_GCST008598	ENSG00000105397	19	10350529
			113	Vita9a	CEP57	0.0623904	0.350687	0.45508	3	700	0.0176578	0.00947557	Parental longevity (father's age at death)	IVW PCA MR	ebi-a-GCST006700	ENSG00000166037	11	95789965
			114	Vita9a	OAF	0.0637711	0.353219	0.451956	12	357	0.0103296	0.00557218	Parental longevity (both parents in top 10%)	IVW PCA MR	ebi-a-GCST006698	ENSG00000184232	11	120211032
			115	Vita9a	TECTA	0.0647244	0.355206	0.449519	3	52	0.524724	0.284071	90th percentile longevity	IVW PCA MR	GWAS_catalog_GCST008599	ENSG00000109927	11	121101243
			116	Vita9a	EEPD1	0.0670197	0.360425	0.443185	7	480	0.0173369	0.00946573	Parental longevity (both parents in top 10%)	IVW PCA MR	ebi-a-GCST006698	ENSG00000122547	7	36153254
			117	Vita9a	AMOTL1	0.0674657	0.360425	0.443185	11	335	0.0245725	0.0134382	Parental longevity (combined parental age at death)	IVW PCA MR	ebi-a-GCST006702	ENSG00000166025	11	94706431
			118	Vita9a	TMEM45B	0.0674313	0.360425	0.443185	12	1102	0.00819581	0.00448155	Parental longevity (mother's age at death)	IVW PCA MR	ebi-a-GCST006699	ENSG00000151715	11	129815848
			119	Vita9a	S1PR5	0.06857	0.364682	0.438086	7	387	0.00777474	0.00426892	Parental extreme longevity (95 years and older)	IVW PCA MR	ebi-a-GCST003395	ENSG00000180739	19	10512742
			120	Vita9a	COL5A3	0.0707497	0.369644	0.432217	9	469	0.00700871	0.00387847	Parental longevity (both parents in top 10%)	IVW PCA MR	ebi-a-GCST006698	ENSG00000080573	19	9959561
			121	Vita9a	PDZD3	0.0731251	0.378718	0.421684	5	299	0.0230151	0.0128429	Parental longevity (mother's age at death)	IVW PCA MR	ebi-a-GCST006699	ENSG00000172367	11	119185457
			122	Vita9a	FEZ1	0.0739198	0.379513	0.420773	12	1032	0.025627	0.0143399	Parental longevity (combined parental age at death)	IVW PCA MR	ebi-a-GCST006702	ENSG00000149557	11	125442881
			123	Vita9a	NCAPD3	0.0756902	0.385273	0.414231	7	491	0.0168483	0.00948528	Parental longevity (combined parental age at death)	IVW PCA MR	ebi-a-GCST006702	ENSG00000151503	11	134150113
			124	Vita9a	S1PR5	0.0786942	0.395472	0.402885	7	363	0.0283113	0.0161014	Parental longevity (combined parental age at death)	IVW PCA MR	ebi-a-GCST006702	ENSG00000180739	19	10512742
			125	Vita9a	RPS25	0.0796422	0.395623	0.402718	4	95	0.31835	0.181628	99th percentile longevity	IVW PCA MR	GWAS_catalog_GCST008598	ENSG00000118181	11	119015712
			126	Vita9a	ACAD8	0.0797251	0.395623	0.402718	8	515	0.0125072	0.00713764	Parental longevity (mother's age at death)	IVW PCA MR	ebi-a-GCST006699	ENSG00000151498	11	134253548
			127	Vita9a	RNF26	0.0818071	0.400922	0.39694	9	51	0.382939	0.220043	99th percentile longevity	IVW PCA MR	GWAS_catalog_GCST008598	ENSG00000173456	11	119334527
			128	Vita9a	OAF	0.0811595	0.400922	0.39694	12	357	0.013567	0.00777923	Parental longevity (mother's age at death)	IVW PCA MR	ebi-a-GCST006699	ENSG00000184232	11	120211032
			129	Vita9a	SORL1	0.0841231	0.406287	0.391167		1	0.0270303	0.0156494	Parental extreme longevity (95 years and older)	Wald ratio	ebi-a-GCST003395	ENSG00000137642	11	121452314
			130	Vita9a	TECTA	0.0849224	0.407673	0.389688	3	86	0.0804046	0.0466706	Parental longevity (combined parental age at death)	IVW PCA MR	ebi-a-GCST006702	ENSG00000109927	11	121101243
			131	Vita9a	CARM1	0.086352	0.411299	0.385842	13	424	0.138948	0.0810207	90th percentile longevity	IVW PCA MR	GWAS_catalog_GCST008599	ENSG00000142453	19	10871553
			132	Vita9a	PRKCSH	0.0883114	0.413982	0.383019	10	232	0.0319066	0.0187205	Parental longevity (combined parental age at death)	IVW PCA MR	ebi-a-GCST006702	ENSG00000130175	19	11435284
			133	Vita9a	PANX1	0.0893353	0.417133	0.379726	14	1671	0.00305437	0.00179784	Parental extreme longevity (95 years and older)	IVW PCA MR	ebi-a-GCST003395	ENSG00000110218	11	94128841
			134	Vita9a	GPR83	0.0898545	0.417912	0.378916	9	963	0.0202023	0.0119105	Parental longevity (combined parental age at death)	IVW PCA MR	ebi-a-GCST006702	ENSG00000123901	11	94377316
			135	Vita9a	VPS26B	0.0907927	0.418989	0.377797	6	316	0.0251154	0.0148503	Parental longevity (father's age at death)	IVW PCA MR	ebi-a-GCST006700	ENSG00000151502	11	134224671
			136	Vita9a	ICAM5	0.0905927	0.418989	0.377797	14	140	0.166325	0.0982845	90th percentile longevity	IVW PCA MR	GWAS_catalog_GCST008599	ENSG00000105376	19	10289952
			137	Vita9a	MRE11	0.0947998	0.435302	0.361209	7	1825	0.00610384	0.00365367	Parental longevity (father's age at death)	IVW PCA MR	ebi-a-GCST006700	ENSG00000020922	11	94415570
			138	Vita9a	COL5A3	0.0964988	0.435302	0.361209	8	283	0.0764438	0.0459931	90th percentile longevity	IVW PCA MR	GWAS_catalog_GCST008599	ENSG00000080573	19	9959561
			139	Vita9a	RGL3	0.0980902	0.435711	0.360801	8	244	0.00316043	0.00191057	Parental extreme longevity (95 years and older)	IVW PCA MR	ebi-a-GCST003395	ENSG00000205517	19	11384341
			140	Vita9a	PANX1	0.0987054	0.436808	0.359709	12	930	0.109495	0.066314	99th percentile longevity	IVW PCA MR	GWAS_catalog_GCST008598	ENSG00000110218	11	94128841
			141	Vita9a	RAVER1	0.100302	0.440585	0.355971	3	16	0.074734	0.0454754	Parental longevity (father's age at death)	IVW PCA MR	ebi-a-GCST006700	ENSG00000161847	19	10316212
			142	Vita9a	ETS1	0.105697	0.456437	0.340619	10	122	0.0349675	0.0216136	Parental longevity (mother's age at death)	IVW PCA MR	ebi-a-GCST006699	ENSG00000134954	11	128458761
			143	Vita9a	ICAM1	0.105719	0.456437	0.340619	20	228	0.165214	0.102127	90th percentile longevity	IVW PCA MR	GWAS_catalog_GCST008599	ENSG00000090339	19	10271093
			144	Vita9a	ANKRD49	0.110952	0.469959	0.32794	2	3	0.779182	0.488843	90th percentile longevity	IVW PCA MR	GWAS_catalog_GCST008599	ENSG00000168876	11	94493979
			145	Vita9a	FBXL12	0.113737	0.476653	0.321798	4	720	0.0468198	0.0296026	Parental longevity (combined parental age at death)	IVW PCA MR	ebi-a-GCST006702	ENSG00000127452	19	9810267
			146	Vita9a	HMBS	0.117028	0.485177	0.3141	6	643	0.010041	0.00640625	Parental longevity (father's age at death)	IVW PCA MR	ebi-a-GCST006700	ENSG00000256269	11	119084866
			147	Vita9a	CRTAM	0.11715	0.485177	0.3141	10	237	0.170125	0.108578	99th percentile longevity	IVW PCA MR	GWAS_catalog_GCST008598	ENSG00000109943	11	122838500
			148	Vita9a	PRKCSH	0.116572	0.485177	0.3141	9	127	0.175851	0.112056	90th percentile longevity	IVW PCA MR	GWAS_catalog_GCST008599	ENSG00000130175	19	11435284
			149	Vita9a	MCAM	0.118392	0.487268	0.312232		1	0.116598	0.0746677	Parental longevity (mother's age at death)	Wald ratio	ebi-a-GCST006699	ENSG00000076706	11	119308529
			150	Vita9a	ESAM	0.119146	0.487268	0.312232	3	10	0.0465269	0.0298562	Parental longevity (both parents in top 10%)	IVW PCA MR	ebi-a-GCST006698	ENSG00000149564	11	124752583
			151	Vita9a	ATG4D	0.120373	0.490592	0.309279	4	45	0.0652233	0.0419926	Parental longevity (mother's age at death)	IVW PCA MR	ebi-a-GCST006699	ENSG00000130734	19	10543895
			152	Vita9a	CHEK1	0.12117	0.492148	0.307904	6	249	0.516786	0.333436	99th percentile longevity	IVW PCA MR	GWAS_catalog_GCST008598	ENSG00000149554	11	125625163
			153	Vita9a	NECTIN1	0.122952	0.495991	0.304526	6	54	0.45511	0.295047	90th percentile longevity	IVW PCA MR	GWAS_catalog_GCST008599	ENSG00000110400	11	119623408
			154	Vita9a	S1PR5	0.122577	0.495991	0.304526	7	363	0.0150442	0.00974336	Parental longevity (both parents in top 10%)	IVW PCA MR	ebi-a-GCST006698	ENSG00000180739	19	10512742
			155	Vita9a	CRTAM	0.124051	0.498727	0.302137	11	481	0.0106853	0.00694756	Parental longevity (both parents in top 10%)	IVW PCA MR	ebi-a-GCST006698	ENSG00000109943	11	122838500
			156	Vita9a	KIRREL3	0.127685	0.508168	0.293993	13	136	0.0336993	0.0221226	Parental longevity (combined parental age at death)	IVW PCA MR	ebi-a-GCST006702	ENSG00000149571	11	126423358
			157	Vita9a	CCDC151	0.129576	0.512258	0.290511	10	79	0.247735	0.163438	99th percentile longevity	IVW PCA MR	GWAS_catalog_GCST008598	ENSG00000198003	19	11420604
			158	Vita9a	KANK2	0.131679	0.515418	0.28784	4	245	0.0252701	0.0167628	Parental longevity (combined parental age at death)	IVW PCA MR	ebi-a-GCST006702	ENSG00000197256	19	11164270
			159	Vita9a	PRDM10	0.135588	0.518734	0.285055	2	8	0.182426	0.122235	Parental longevity (mother's age at death)	IVW PCA MR	ebi-a-GCST006699	ENSG00000170325	11	129899706
			160	Vita9a	ZNF426	0.135196	0.518734	0.285055	4	762	0.0394706	0.0264208	Parental longevity (both parents in top 10%)	IVW PCA MR	ebi-a-GCST006698	ENSG00000130818	19	9523223
			161	Vita9a	COL5A3	0.143808	0.538158	0.26909	8	283	0.106115	0.0725942	99th percentile longevity	IVW PCA MR	GWAS_catalog_GCST008598	ENSG00000080573	19	9959561
			162	Vita9a	C2CD2L	0.145315	0.538975	0.268431	5	763	0.0102726	0.007054	Parental longevity (mother's age at death)	IVW PCA MR	ebi-a-GCST006699	ENSG00000172375	11	119102198
			163	Vita9a	THYN1	0.14453	0.538975	0.268431	9	154	0.137446	0.0941976	90th percentile longevity	IVW PCA MR	GWAS_catalog_GCST008599	ENSG00000151500	11	134248279
			164	Vita9a	S1PR5	0.146631	0.540076	0.267545	7	215	0.237616	0.1637	99th percentile longevity	IVW PCA MR	GWAS_catalog_GCST008598	ENSG00000180739	19	10512742
			165	Vita9a	PIWIL4	0.147703	0.54234	0.265728	9	254	0.195185	0.134825	90th percentile longevity	IVW PCA MR	GWAS_catalog_GCST008599	ENSG00000134627	11	94543840
			166	Vita9a	CHEK1	0.150913	0.546115	0.262716	6	446	0.031347	0.0218246	Parental longevity (both parents in top 10%)	IVW PCA MR	ebi-a-GCST006698	ENSG00000149554	11	125625163
			167	Vita9a	FBXL12	0.150201	0.546115	0.262716	4	720	0.025754	0.0178994	Parental longevity (both parents in top 10%)	IVW PCA MR	ebi-a-GCST006698	ENSG00000127452	19	9810267
			168	Vita9a	ZNF653	0.151033	0.546115	0.262716	5	61	0.020802	0.0144872	Parental extreme longevity (95 years and older)	IVW PCA MR	ebi-a-GCST003395	ENSG00000161914	19	11483427
			169	Vita9a	ZGLP1	0.156004	0.552843	0.257398	8	27	0.368141	0.259503	99th percentile longevity	IVW PCA MR	GWAS_catalog_GCST008598	ENSG00000220201	19	10304803
			170	Vita9a	TYK2	0.156157	0.552843	0.257398	14	662	0.0119744	0.00844388	Parental longevity (mother's age at death)	IVW PCA MR	ebi-a-GCST006699	ENSG00000105397	19	10350529
			171	Vita9a	RGL3	0.155467	0.552843	0.257398	8	241	0.00633481	0.00445962	Parental longevity (both parents in top 10%)	IVW PCA MR	ebi-a-GCST006698	ENSG00000205517	19	11384341
			172	Vita9a	PRKCSH	0.155005	0.552843	0.257398	9	126	0.246397	0.173266	99th percentile longevity	IVW PCA MR	GWAS_catalog_GCST008598	ENSG00000130175	19	11435284
			173	Vita9a	ICAM5	0.157485	0.553328	0.257017	14	140	0.219314	0.155148	99th percentile longevity	IVW PCA MR	GWAS_catalog_GCST008598	ENSG00000105376	19	10289952
			174	Vita9a	ILF3	0.15816	0.553328	0.257017	7	138	0.0616418	0.0436778	Parental longevity (combined parental age at death)	IVW PCA MR	ebi-a-GCST006702	ENSG00000129351	19	10654261
			175	Vita9a	CCDC151	0.157052	0.553328	0.257017	19	137	0.00514125	0.00363324	Parental extreme longevity (95 years and older)	IVW PCA MR	ebi-a-GCST003395	ENSG00000198003	19	11420604
			176	Vita9a	TMEM218	0.159345	0.553741	0.256693	12	320	0.124478	0.088453	99th percentile longevity	IVW PCA MR	GWAS_catalog_GCST008598	ENSG00000150433	11	125094389
			177	Vita9a	STT3A	0.159939	0.553741	0.256693	9	1208	0.00822081	0.00584997	Parental longevity (both parents in top 10%)	IVW PCA MR	ebi-a-GCST006698	ENSG00000134910	11	125591712
			178	Vita9a	APLP2	0.161707	0.553741	0.256693	8	231	0.0275015	0.019653	Parental longevity (mother's age at death)	IVW PCA MR	ebi-a-GCST006699	ENSG00000084234	11	130068147
			179	Vita9a	RAVER1	0.160865	0.553741	0.256693	2	9	0.468405	0.334058	90th percentile longevity	IVW PCA MR	GWAS_catalog_GCST008599	ENSG00000161847	19	10316212
			180	Vita9a	LDLR	0.161601	0.553741	0.256693	4	25	0.0182839	0.0130627	Parental longevity (mother's age at death)	IVW PCA MR	ebi-a-GCST006699	ENSG00000130164	19	11089462
			181	Vita9a	GLB1L2	0.163957	0.555666	0.255186	15	207	0.0147492	0.0105966	Parental longevity (both parents in top 10%)	IVW PCA MR	ebi-a-GCST006698	ENSG00000149328	11	134331874
			182	Vita9a	LDLR	0.164451	0.555666	0.255186	4	25	0.017315	0.0124545	Parental longevity (father's age at death)	IVW PCA MR	ebi-a-GCST006700	ENSG00000130164	19	11089462
			183	Vita9a	ATG4D	0.165351	0.557121	0.25405	4	45	0.0689371	0.0496917	Parental longevity (combined parental age at death)	IVW PCA MR	ebi-a-GCST006702	ENSG00000130734	19	10543895
			184	Vita9a	DPY19L1	0.169162	0.563255	0.249295	6	984	0.0714979	0.0520023	99th percentile longevity	IVW PCA MR	GWAS_catalog_GCST008598	ENSG00000173852	7	34928876
			185	Vita9a	ANKRD49	0.169789	0.563255	0.249295	2	3	1.20155	0.8752	99th percentile longevity	IVW PCA MR	GWAS_catalog_GCST008598	ENSG00000168876	11	94493979
			186	Vita9a	MSANTD2	0.169744	0.563255	0.249295		1	0.0777712	0.0566421	Parental longevity (mother's age at death)	Wald ratio	ebi-a-GCST006699	ENSG00000120458	11	124766498
			187	Vita9a	LDLR	0.167849	0.563255	0.249295	4	25	0.0212402	0.015401	Parental longevity (combined parental age at death)	IVW PCA MR	ebi-a-GCST006702	ENSG00000130164	19	11089462
			188	Vita9a	DOCK6	0.171347	0.563723	0.248934	7	105	0.0201969	0.014765	Parental longevity (father's age at death)	IVW PCA MR	ebi-a-GCST006700	ENSG00000130158	19	11199295
			189	Vita9a	MUC16	0.172541	0.565285	0.247733	10	130	0.0235314	0.0172507	Parental longevity (father's age at death)	IVW PCA MR	ebi-a-GCST006700	ENSG00000181143	19	8848844
			190	Vita9a	CDC37	0.173578	0.567116	0.246328	7	192	0.0275837	0.0202703	Parental longevity (combined parental age at death)	IVW PCA MR	ebi-a-GCST006702	ENSG00000105401	19	10391133
			191	Vita9a	SC5D	0.178554	0.57341	0.241535	8	360	0.114725	0.0852831	99th percentile longevity	IVW PCA MR	GWAS_catalog_GCST008598	ENSG00000109929	11	121292681
			192	Vita9a	ST3GAL4	0.176582	0.57341	0.241535	9	348	0.0193291	0.0143035	Parental longevity (father's age at death)	IVW PCA MR	ebi-a-GCST006700	ENSG00000110080	11	126355640
			193	Vita9a	DPY19L2	0.179372	0.57341	0.241535	12	1031	0.00684388	0.00509713	Parental longevity (both parents in top 10%)	IVW PCA MR	ebi-a-GCST006698	ENSG00000177990	12	63558913
			194	Vita9a	AP1M2	0.176159	0.57341	0.241535	12	1021	0.00272771	0.00201653	Parental extreme longevity (95 years and older)	IVW PCA MR	ebi-a-GCST003395	ENSG00000129354	19	10572671
			195	Vita9a	ZNF627	0.177151	0.57341	0.241535	9	280	0.152008	0.112634	90th percentile longevity	IVW PCA MR	GWAS_catalog_GCST008599	ENSG00000198551	19	11559374
			196	Vita9a	ACP5	0.177989	0.57341	0.241535	11	768	0.033266	0.0246969	90th percentile longevity	IVW PCA MR	GWAS_catalog_GCST008599	ENSG00000102575	19	11574660
			197	Vita9a	PIN1	0.181174	0.576045	0.239544	8	606	0.0285337	0.0213392	Parental longevity (both parents in top 10%)	IVW PCA MR	ebi-a-GCST006698	ENSG00000127445	19	9835257
			198	Vita9a	JAM3	0.185765	0.58285	0.234443	8	427	0.00604058	0.00456509	Parental extreme longevity (95 years and older)	IVW PCA MR	ebi-a-GCST003395	ENSG00000166086	11	134069071
			199	Vita9a	MTMR2	0.186782	0.58303	0.234309	4	286	0.0115436	0.00874414	Parental extreme longevity (95 years and older)	IVW PCA MR	ebi-a-GCST003395	ENSG00000087053	11	95821766
			200	Vita9a	CRTAM	0.189755	0.58303	0.234309	11	495	0.00394474	0.00300826	Parental extreme longevity (95 years and older)	IVW PCA MR	ebi-a-GCST003395	ENSG00000109943	11	122838500
			201	Vita9a	JHY	0.189201	0.58303	0.234309	3	173	0.00354201	0.00269776	Parental extreme longevity (95 years and older)	IVW PCA MR	ebi-a-GCST003395	ENSG00000109944	11	122882683
			202	Vita9a	CARM1	0.187256	0.58303	0.234309	14	685	0.0163986	0.0124351	Parental longevity (combined parental age at death)	IVW PCA MR	ebi-a-GCST006702	ENSG00000142453	19	10871553
			203	Vita9a	DPAGT1	0.192144	0.588845	0.229999	5	387	0.0169165	0.0129701	Parental longevity (mother's age at death)	IVW PCA MR	ebi-a-GCST006699	ENSG00000172269	11	119096025
			204	Vita9a	AMOTL1	0.19759	0.597809	0.223437	11	335	0.0140227	0.0108834	Parental longevity (father's age at death)	IVW PCA MR	ebi-a-GCST006700	ENSG00000166025	11	94706431
			205	Vita9a	MUC16	0.196942	0.597809	0.223437	10	130	0.0231809	0.0179654	Parental longevity (mother's age at death)	IVW PCA MR	ebi-a-GCST006699	ENSG00000181143	19	8848844
			206	Vita9a	ZNF558	0.198259	0.598308	0.223075	6	275	0.0126323	0.00981891	Parental longevity (combined parental age at death)	IVW PCA MR	ebi-a-GCST006702	ENSG00000167785	19	8806170
			207	Vita9a	TECTA	0.204429	0.609179	0.215255	3	86	0.047921	0.0377618	Parental longevity (father's age at death)	IVW PCA MR	ebi-a-GCST006700	ENSG00000109927	11	121101243
			208	Vita9a	THYN1	0.205247	0.610081	0.214612	10	293	0.0052593	0.00415182	Parental extreme longevity (95 years and older)	IVW PCA MR	ebi-a-GCST003395	ENSG00000151500	11	134248279
			209	Vita9a	TIRAP	0.206303	0.611687	0.213471	8	285	0.018246	0.0144374	Parental longevity (both parents in top 10%)	IVW PCA MR	ebi-a-GCST006698	ENSG00000150455	11	126283065
			210	Vita9a	PDE4A	0.206889	0.611898	0.213321	16	321	0.00760185	0.00602286	Parental longevity (both parents in top 10%)	IVW PCA MR	ebi-a-GCST006698	ENSG00000065989	19	10416773
			211	Vita9a	RPUSD4	0.20791	0.613387	0.212265	9	409	0.0503746	0.040001	90th percentile longevity	IVW PCA MR	GWAS_catalog_GCST008599	ENSG00000165526	11	126202096
			212	Vita9a	TECTA	0.210167	0.615451	0.210807	3	52	0.562795	0.449119	99th percentile longevity	IVW PCA MR	GWAS_catalog_GCST008598	ENSG00000109927	11	121101243
			213	Vita9a	ZGLP1	0.210047	0.615451	0.210807	10	46	0.0225952	0.0180266	Parental longevity (mother's age at death)	IVW PCA MR	ebi-a-GCST006699	ENSG00000220201	19	10304803
			214	Vita9a	NAALAD2	0.211364	0.615917	0.210478	6	286	0.0113727	0.00909943	Parental longevity (both parents in top 10%)	IVW PCA MR	ebi-a-GCST006698	ENSG00000077616	11	90131515
			215	Vita9a	SWSAP1	0.211155	0.615917	0.210478	11	244	0.0180826	0.0144615	Parental longevity (father's age at death)	IVW PCA MR	ebi-a-GCST006700	ENSG00000173928	19	11374666
			216	Vita9a	FBXL12	0.213963	0.617423	0.209417	4	720	0.0297837	0.0239662	Parental longevity (father's age at death)	IVW PCA MR	ebi-a-GCST006700	ENSG00000127452	19	9810267
			217	Vita9a	SMCO4	0.215899	0.619086	0.208249	9	960	0.0591394	0.0477892	99th percentile longevity	IVW PCA MR	GWAS_catalog_GCST008598	ENSG00000166002	11	93478472
			218	Vita9a	VPS26B	0.216106	0.619086	0.208249	6	316	0.0137234	0.0110946	Parental longevity (both parents in top 10%)	IVW PCA MR	ebi-a-GCST006698	ENSG00000151502	11	134224671
			219	Vita9a	GLB1L2	0.215388	0.619086	0.208249	14	107	0.211816	0.170973	99th percentile longevity	IVW PCA MR	GWAS_catalog_GCST008598	ENSG00000149328	11	134331874
			220	Vita9a	PDZD3	0.21691	0.619892	0.207684	5	313	0.00493528	0.00399687	Parental extreme longevity (95 years and older)	IVW PCA MR	ebi-a-GCST003395	ENSG00000172367	11	119185457
			221	Vita9a	H2AX	0.22029	0.623542	0.205134	8	143	0.027959	0.0228096	Parental longevity (mother's age at death)	IVW PCA MR	ebi-a-GCST006699	ENSG00000188486	11	119093854
			222	Vita9a	MSANTD2	0.221558	0.625639	0.203676		1	0.0820672	0.0671364	Parental longevity (combined parental age at death)	Wald ratio	ebi-a-GCST006702	ENSG00000120458	11	124766498
			223	Vita9a	TLCD5	0.223802	0.629965	0.200684	4	139	0.0439973	0.0361676	Parental longevity (both parents in top 10%)	IVW PCA MR	ebi-a-GCST006698	ENSG00000181264	11	120325296
			224	Vita9a	ZNF426	0.22937	0.638727	0.194685	4	762	0.052469	0.043652	Parental longevity (combined parental age at death)	IVW PCA MR	ebi-a-GCST006702	ENSG00000130818	19	9523223
			225	Vita9a	SNX19	0.238394	0.654479	0.184105	4	762	0.0051509	0.00436883	Parental longevity (combined parental age at death)	IVW PCA MR	ebi-a-GCST006702	ENSG00000120451	11	130866250
			226	Vita9a	FUT4	0.240369	0.65686	0.182527	4	7	0.0529387	0.04509	Parental longevity (both parents in top 10%)	IVW PCA MR	ebi-a-GCST006698	ENSG00000196371	11	94543921
			227	Vita9a	DCPS	0.240318	0.65686	0.182527	10	835	0.00838591	0.00714186	Parental longevity (combined parental age at death)	IVW PCA MR	ebi-a-GCST006702	ENSG00000110063	11	126304060
			228	Vita9a	GPR83	0.243196	0.660381	0.180206	9	963	0.011743	0.0100623	Parental longevity (mother's age at death)	IVW PCA MR	ebi-a-GCST006699	ENSG00000123901	11	94377316
			229	Vita9a	ZNF202	0.244258	0.660381	0.180206	7	160	0.195432	0.167838	90th percentile longevity	IVW PCA MR	GWAS_catalog_GCST008599	ENSG00000166261	11	123723914
			230	Vita9a	CHEK1	0.245157	0.660381	0.180206	6	249	0.247872	0.21328	90th percentile longevity	IVW PCA MR	GWAS_catalog_GCST008599	ENSG00000149554	11	125625163
			231	Vita9a	ST3GAL4	0.245555	0.660381	0.180206	9	348	0.0205192	0.0176704	Parental longevity (combined parental age at death)	IVW PCA MR	ebi-a-GCST006702	ENSG00000110080	11	126355640
			232	Vita9a	NECTIN1	0.250155	0.66387	0.177917	6	98	0.0316495	0.0275219	Parental longevity (both parents in top 10%)	IVW PCA MR	ebi-a-GCST006698	ENSG00000110400	11	119623408
			233	Vita9a	TECTA	0.252118	0.666362	0.176289	3	86	0.0451754	0.0394469	Parental longevity (mother's age at death)	IVW PCA MR	ebi-a-GCST006699	ENSG00000109927	11	121101243
			234	Vita9a	FEZ1	0.253491	0.666609	0.176129	12	1032	0.0132579	0.0116102	Parental longevity (father's age at death)	IVW PCA MR	ebi-a-GCST006700	ENSG00000149557	11	125442881
[truncated: 952 more rows]

## Sheet: Vita11a_MR_results
			#File_name	MR_blood_Vita11a_comprehensive_test_results
[truncated: 866 more rows]
