# Supplementary material for: Dynamics of genetic and somatic trade-offs in ageing and mortality
Source: Nature. 2026 Apr 22;654(8118):437–53. doi: 10.1038/s41586-026-10407-9 (PMC13253337; doi:10.1038/s41586-026-10407-9)
Supplement: Supplementary file 1 — This zipped file contains Supplementary Tables 1–16, including a guide to the tables. [file 41586_2026_10407_MOESM1_ESM.zip › Supplementary Tables_Arends_10Apr2026/S_Table_13_Genetic_features_of_Vita_Soma_loci_15Aug2025.xlsx]

## Sheet: Sheet1
				#File_name	S_Table_13_DNA_features_Vita_Soma_Loci.xlsx
				#Table_title	S_Table 13_Features Vita and Soma Loci
				#Source	Arends et al. (2026) Dynamics, genetics and somatic trade-offs in ageing and mortality. Nature 2026 (April 21): Supplements at. https://doi.org/10.1038/s41586-026-10407-9.
				#Authors	Arends D, Ashbrook DG, Roy S, Lu L, Sloan Z, Centeno AG, Lamour KH, de Magalhães JP, Prins P, Borman KW, Sen S, Mitchell SJ, MacArthur MR, Akin OA, Auwerx J, Bajwa A, Harrison DE, Strong R, Nelson JF, Mozhui K, Williams EG, Miller RA, Williams RW
				#Contact	labwilliams@gmail.com,danny.arends@gmail.com, dashbrook@uthsc.edu, sroy12@uthsc.edu
				#Datte	20Jul2025 by RWW
			Locus	Protein coding: High impact & in GenAge DB	Protein coding: High Impact	Protein Coding: >= Medium Impact & in GenAge DB	protein coding >= Medium Impact	All Features	protein_coding	miRNA	unprocessed_pseudogene	processed_pseudogene	antisense	IG_V_gene	IG_V_pseudogene	rRNA	lincRNA	snoRNA	transcribed_unprocessed_pseudogene	polymorphic_pseudogene	processed_transcript	transcribed_processed_pseudogene	IG_D_gene	snRNA	unitary_pseudogene	IG_C_gene	misc_RNA	TEC	bidirectional_promoter_lncRNA	IG_J_gene	scaRNA	sense_intronic	TR_V_gene	transcribed_unitary_pseudogene	IG_D_pseudogene	pseudogene	IG_LV_gene	TR_C_gene	TR_J_gene	ribozyme	scRNA
			Vita1a	0	3	1	8	16	14	0	0	2	0	0	0	0	0	0	0	0	0	0	0	0	0	0	0	0	0	0	0	0	0	0	0	0	0	0	0	0	0
			Vita1b	0	0	6	12	53	43	5	1	3	0	0	0	1	0	0	0	0	0	0	0	0	0	0	0	0	0	0	0	0	0	0	0	0	0	0	0	0	0
			Vita1c	1	8	11	84	228	200	8	2	6	1	0	0	2	6	0	0	2	0	0	0	0	0	0	0	0	0	0	0	0	0	0	0	1	0	0	0	0	0
			Vita1d	0	17	17	170	289	257	11	6	4	1	0	0	1	0	4	1	1	2	0	0	0	0	0	0	0	0	0	1	0	0	0	0	0	0	0	0	0	0
			Vita2a	1	13	20	217	547	431	13	47	15	12	0	0	3	3	1	3	12	3	1	0	0	0	0	1	0	1	0	0	0	0	1	0	0	0	0	0	0	0
			Vita2b	3	20	19	175	299	265	7	7	6	3	0	0	3	2	2	1	1	2	0	0	0	0	0	0	0	0	0	0	0	0	0	0	0	0	0	0	0	0
			Vita2c	0	4	14	97	279	238	7	1	12	14	0	0	0	3	1	0	0	1	0	0	0	0	0	1	0	0	0	0	0	0	1	0	0	0	0	0	0	0
			Vita3a	0	9	41	196	714	628	22	14	23	5	0	0	2	5	2	2	3	1	0	0	3	1	0	1	1	0	0	1	0	0	0	0	0	0	0	0	0	0
			Vita4a	0	4	13	70	293	233	9	25	14	3	0	0	2	2	0	2	2	0	0	0	0	0	0	0	0	0	0	0	0	0	0	0	0	0	0	0	1	0
			Vita4b	4	24	29	190	426	368	15	10	12	16	0	0	1	0	0	0	1	1	1	0	0	1	0	0	0	0	0	0	0	0	0	0	0	0	0	0	0	0
			Vita5a	0	6	14	68	252	213	9	1	9	6	0	0	2	5	1	0	1	3	2	0	0	0	0	0	0	0	0	0	0	0	0	0	0	0	0	0	0	0
			Vita6a	2	7	13	59	162	143	7	1	7	1	0	0	1	0	1	1	0	0	0	0	0	0	0	0	0	0	0	0	0	0	0	0	0	0	0	0	0	0
			Vita6b	4	19	31	182	483	413	15	12	15	10	0	0	4	2	2	6	1	0	1	0	1	0	0	0	0	0	0	0	1	0	0	0	0	0	0	0	0	0
			Vita9a	0	9	17	73	445	371	12	34	6	2	0	0	1	2	4	0	11	2	0	0	0	0	0	0	0	0	0	0	0	0	0	0	0	0	0	0	0	0
			Vita9b	0	6	15	97	291	259	13	1	7	1	0	0	5	2	0	1	0	1	0	0	0	0	0	0	1	0	0	0	0	0	0	0	0	0	0	0	0	0
			Vita9c	0	5	10	69	234	206	13	1	3	1	0	0	2	2	1	4	1	0	0	0	0	0	0	0	0	0	0	0	0	0	0	0	0	0	0	0	0	0
			Vita10a	0	4	47	51	475	421	31	1	9	4	0	0	2	4	2	0	0	0	0	0	0	0	0	0	0	1	0	0	0	0	0	0	0	0	0	0	0	0
			Vita11a	2	3	17	48	186	154	9	0	11	2	0	0	2	2	2	2	0	2	0	0	0	0	0	0	0	0	0	0	0	0	0	0	0	0	0	0	0	0
			Vita11b	2	32	92	306	1071	896	54	14	19	42	0	0	4	3	19	4	9	4	0	0	2	0	0	0	0	0	0	0	1	0	0	0	0	0	0	0	0	0
			Vita11c	3	10	43	138	466	410	15	8	9	11	0	0	2	2	4	0	1	1	0	0	1	1	0	0	0	0	0	0	1	0	0	0	0	0	0	0	0	0
			Vita12a	0	14	12	99	497	172	76	6	8	0	113	70	0	6	7	1	0	1	1	17	0	0	8	0	0	1	4	1	0	0	0	3	0	2	0	0	0	0
			Vita13a	1	17	37	154	498	407	27	15	27	5	0	0	2	6	1	4	0	1	1	0	0	0	0	0	1	0	0	0	0	0	1	0	0	0	0	0	0	0
			Vita14a	0	4	17	57	189	165	11	0	8	0	0	0	2	1	1	0	0	0	0	0	0	1	0	0	0	0	0	0	0	0	0	0	0	0	0	0	0	0
			Vita14b	0	1	4	27	92	67	12	0	9	1	0	0	2	1	0	0	0	0	0	0	0	0	0	0	0	0	0	0	0	0	0	0	0	0	0	0	0	0
			Vita15a	2	11	30	104	405	337	25	8	10	3	0	0	3	1	1	7	1	3	2	0	1	1	0	1	0	0	0	0	1	0	0	0	0	0	0	0	0	0
			Vita15b	1	2	16	46	141	123	8	1	2	2	0	0	1	3	0	0	0	0	0	0	0	0	0	0	0	0	0	0	0	0	1	0	0	0	0	0	0	0
			Vita17a	1	60	74	400	1100	899	38	59	35	17	0	0	4	8	7	10	7	3	7	0	1	2	0	0	1	1	0	0	0	0	0	0	1	0	0	0	0	0
			Vita18a	1	9	28	142	409	352	20	2	9	3	0	0	3	9	3	0	1	1	4	0	0	0	0	1	0	0	0	1	0	0	0	0	0	0	0	0	0	0
			VitaXa	0	0	19	22	422	313	50	13	24	2	0	0	5	3	2	2	0	3	4	0	0	1	0	0	0	0	0	0	0	0	0	0	0	0	0	0	0	0
			Soma1a	0	3	9	33	91	78	5	1	5	0	0	0	0	1	1	0	0	0	0	0	0	0	0	0	0	0	0	0	0	0	0	0	0	0	0	0	0	0
			Soma1b	1	20	38	180	501	436	23	5	14	4	0	0	4	5	2	3	2	0	0	0	0	0	0	0	1	0	0	1	0	0	0	0	1	0	0	0	0	0
			Soma2a	0	0	11	17	183	105	75	0	1	1	0	0	0	0	0	0	0	1	0	0	0	0	0	0	0	0	0	0	0	0	0	0	0	0	0	0	0	0
			Soma2b	2	6	31	67	388	311	19	7	19	19	0	0	1	1	2	2	1	1	0	0	0	0	0	3	0	1	0	0	0	0	1	0	0	0	0	0	0	0
			Soma2c	0	2	25	109	413	364	12	1	11	14	0	0	1	3	1	1	0	3	0	0	0	1	0	0	1	0	0	0	0	0	0	0	0	0	0	0	0	0
			Soma3a	0	7	39	180	650	570	20	12	22	5	0	0	2	5	2	2	3	1	0	0	3	1	0	1	1	0	0	0	0	0	0	0	0	0	0	0	0	0
			Soma3b	0	5	14	70	209	175	14	3	6	3	0	0	0	1	3	2	0	2	0	0	0	0	0	0	0	0	0	0	0	0	0	0	0	0	0	0	0	0
			Soma4a	0	0	5	21	100	84	5	2	7	0	0	0	1	1	0	0	0	0	0	0	0	0	0	0	0	0	0	0	0	0	0	0	0	0	0	0	0	0
			Soma4b	4	45	66	362	996	839	39	26	28	29	0	0	6	3	10	0	2	5	3	0	2	2	0	0	0	1	0	1	0	0	0	0	0	0	0	0	0	0
			Soma6a	1	3	7	16	98	84	3	0	4	1	0	0	1	1	0	0	1	0	1	0	0	0	0	1	1	0	0	0	0	0	0	0	0	0	0	0	0	0
			Soma6b	4	20	43	231	859	594	26	19	25	5	100	60	4	3	2	10	1	0	0	0	1	0	1	1	1	0	5	0	0	0	0	0	0	0	0	0	1	0
			Soma7a	2	23	28	313	985	716	19	169	52	4	0	0	4	4	2	9	0	3	0	0	0	2	0	0	1	0	0	0	0	0	0	0	0	0	0	0	0	0
			Soma7b	3	20	58	249	987	837	24	58	15	10	0	0	5	5	7	5	12	4	2	0	0	0	0	0	1	1	0	0	0	0	0	0	0	0	0	0	0	1
			Soma8a	2	13	30	140	376	327	21	1	13	2	0	0	3	1	1	0	0	3	1	0	0	0	0	0	0	2	0	0	1	0	0	0	0	0	0	0	0	0
			Soma8b	2	10	23	108	477	381	24	5	14	1	0	0	42	2	3	0	0	2	1	0	0	1	0	0	0	1	0	0	0	0	0	0	0	0	0	0	0	0
			Soma9a	0	10	34	112	617	525	19	34	10	8	0	0	1	2	4	1	11	2	0	0	0	0	0	0	0	0	0	0	0	0	0	0	0	0	0	0	0	0
			Soma10a	2	13	72	98	694	617	29	3	21	5	0	0	3	4	6	2	0	0	3	0	0	0	0	0	1	0	0	0	0	0	0	0	0	0	0	0	0	0
			Soma11a	2	42	111	370	1293	1091	61	19	24	45	0	0	5	4	21	6	9	5	0	0	2	0	0	0	0	0	0	0	1	0	0	0	0	0	0	0	0	0
			Soma12a	0	2	11	26	120	101	3	0	10	1	0	0	2	1	0	0	0	0	0	0	0	0	0	2	0	0	0	0	0	0	0	0	0	0	0	0	0	0
			Soma12b	0	15	17	111	636	295	81	7	12	2	113	70	4	5	7	1	0	1	1	17	0	0	8	0	0	1	4	2	0	0	0	3	0	2	0	0	0	0
			Soma13a	1	13	24	117	627	495	23	48	23	3	0	0	2	4	0	10	0	0	3	0	0	0	0	0	0	1	0	0	0	7	0	0	0	0	4	4	0	0
			Soma13b	0	4	16	54	167	143	5	3	8	2	0	0	1	3	1	0	0	0	0	0	0	0	0	0	0	0	0	0	0	0	1	0	0	0	0	0	0	0
			Soma14a	0	2	8	19	88	69	6	5	1	5	0	0	0	1	0	1	0	0	0	0	0	0	0	0	0	0	0	0	0	0	0	0	0	0	0	0	0	0
			Soma14b	0	1	3	22	86	61	12	0	9	1	0	0	2	1	0	0	0	0	0	0	0	0	0	0	0	0	0	0	0	0	0	0	0	0	0	0	0	0
			Soma15a	0	1	5	12	66	62	1	0	1	0	0	0	0	0	1	0	0	1	0	0	0	0	0	0	0	0	0	0	0	0	0	0	0	0	0	0	0	0
			Soma16a	0	5	17	102	303	263	13	4	12	2	0	0	2	3	0	1	2	1	0	0	0	0	0	0	0	0	0	0	0	0	0	0	0	0	0	0	0	0
			Soma17a	1	59	71	390	1070	875	37	59	35	16	0	0	4	8	5	9	7	3	7	0	1	2	0	0	0	1	0	0	0	0	0	0	1	0	0	0	0	0
			Soma18a	0	7	27	137	404	346	22	2	10	3	0	0	3	8	2	1	1	1	4	0	0	0	0	1	0	0	0	0	0	0	0	0	0	0	0	0	0	0
			Soma19a	0	4	33	74	292	260	14	1	5	2	0	0	1	3	2	0	0	3	0	0	0	0	0	0	1	0	0	0	0	0	0	0	0	0	0	0	0	0
			Soma19b	0	6	17	93	266	231	14	1	9	3	0	0	1	1	1	1	0	2	0	0	0	0	0	0	1	0	0	0	1	0	0	0	0	0	0	0	0	0
