# Supplementary material for: Dynamics of genetic and somatic trade-offs in ageing and mortality
Source: Nature. 2026 Apr 22;654(8118):437–53. doi: 10.1038/s41586-026-10407-9 (PMC13253337; doi:10.1038/s41586-026-10407-9)
Supplement: Supplementary file 1 — This zipped file contains Supplementary Tables 1–16, including a guide to the tables. [file 41586_2026_10407_MOESM1_ESM.zip › Supplementary Tables_Arends_10Apr2026/S_Table_12_Epistasis_Vita_Soma_results_all_T-ages_14Feb2026.xlsx]

## Sheet: Supple_12_Read-Me
			#File_name	Supplementary Table 12 Read-Me
			#Table_title	Read-me overview of Supplementary Tables 12 of epistatic interactions
			#Source_paper	Arends et al. (2026) Dynamics, genetics and somatic trade-offs in ageing and mortality. Nature 2026 (April 21): Supplements at. https://doi.org/10.1038/s41586-026-10407-9.																												3.77815	0.000166667
			#Contact	labwilliams@gmail.com,danny.arends@gmail.com, dashbrook@uthsc.edu, sroy12@uthsc.edu
			#Date	18Aug2025 by RWW and DA
				Sheet Label	Description
				12.1_Summary_All	Epistatic interactions of all types with interaction LODs of ≥3.8 in which we have merged loci that are in linkage
				12.2_All_11768_Tests	All 11768 pair-wise tests of interactions of among Vita and Soma loci with LOD scores and FDR estimates
				12.3_T-age_Counts	Summary tables of epistatic interactions by sex and T-ages of both Vita loci and Soma loci with interaction LODs of ≥3.8
				12.4_List_in_Circle_Plots	A table of all epistatic interactions between Vita and Soma loci with their interaction LODs of ≥3.8 that are reproduced graphically in the circle plots in Fig. 5 and Extended Data 9
				12.5_GxG_F_42	Epistatic interactions between pairs of Vita loci using combined data from females and using the T42 survivorship
				12.6_GxG_F_365	Epistatic interactions between pairs of Vita loci using combined data from females and using the T365 survivorship
				12.7_GxG_F_740	Epistatic interactions between pairs of Vita loci using combined data from females and using the T740 survivorship
				12.8_GxG_F_905	Epistatic interactions between pairs of Vita loci using combined data from females and using the T905 survivorship
				12.9_GxG_M_42	Epistatic interactions between pairs of Vita loci using combined data from males and using the T42 survivorship
				12.10_GxG_M_365	Epistatic interactions between pairs of Vita loci using combined data from males and using the T365 survivorship
				12.11_GxG_M_740	Epistatic interactions between pairs of Vita loci using combined data from males and using the T740 survivorship
				12.12_GxG_M_905	Epistatic interactions between pairs of Vita loci using combined data from males and using the T905 survivorship

## Sheet: 12.1_Summary_All
			#File_name	Supplementary Table 12.1: Summary_All: An overview of all Vita-to-Vita, Soma-to-Soma, and Vita-to-Soma epistatic interactions
			#Table_title	Epistatic interactions of all types with interaction LODs of ≥3.8 in which we have merged loci that are in linkage
			#Source_paper	Arends et al. (2026) Dynamics, genetics and somatic trade-offs in ageing and mortality. Nature, in press, Feb 2026 and see bioRxiv doi.org/10.1101/2025.04.27.649857																												3.77815	0.000166667
			#Contact	labwilliams@gmail.com,danny.arends@gmail.com, dashbrook@uthsc.edu, sroy12@uthsc.edu
			#Date	18Aug2025 by RWW and DA. Minor updates, 14Feb2026 by RWW
			#Note_1a	There are 1471 independent non-syntenic tests between all Vita and Soma loci (1633 pair-wise non-sytenic tests minus 162 positional duplicate s for the three Vita-Soma pairrs (Vita1a/Soma1a, Vita14b/Soma14b, Vita18a/Soma18a). For 1471 tests a stringent Bonferroni correction at P = 0.05 is a –logP_ of 4.67. For this analysis, we tested survivorships a T42, T365, T740, and T905. We wanted to reduce…
			#Note_1b	For example Vita1a, Vita1b, and Soma1a are all within 30 Mb and were merged into the "01p" P1 zone of Chr 1 that extends from the centromere to 30 Mb. The 01p zone has 12 significant epistatic interactions of different types by survivorship age rage (T-age) and by sex with zones 03s, 03u, 05s, 06t, 08t, 09r, 09t, 11p, 11s, 14s, 15p, and 15s. These pairings are categorized as Vita-to-Vita, Soma-to…
			#Note_1c	The "p" zone (proximal zone) is usually from 0 to 30 Mb. The "r" zone is usually from 31 to 60 Mb. The" s" zone is usually from 60 to 90 Mb. The "t" zone is usually from 91 to the telomere Mb. The "u" zone is usually from 131 to the telomere. There are of course exceptions when we merged loci with 30 Mb despite being in nominally different zones. When we merged we used the firt letter. For exampl…
			#Note_2	For purposes of this summary of epistatic interactions, please note that we are treating the Soma loci as if they were putative secondary Vita loci. In other words, we are not testing Soma loci for epistatic differences in correlations of weight and lifespan, but are instead just using the Soma SNP cooredinates to test for the conventional "Vita-type" epistatic effects on mean lifespan. Therefore…
			#Note_3	Linkage disequilibrium of the sibship reduces the effective number of independent sites to 43 unique P-type zones (from 01p to 19p) containing one or more Vita and/or Soma loci, as shown in the Table below. We also exclude all syntenic tests of epistasis. As a result, the effective number of sites we test in this omnibus search is about 40, or 780 test pairs. This gives us a Bonferroni correction…
			#Note_4	The lowest LOD admitted into this table is about 3.80 (suggestive). The highest LOD is 7.05.
			#Note_5	237 unique epistatic pairs defined by zones in both sexes in all four test survivorships. Only 23 are mixed sexes with the following characteristics: 01p-08t only in 42 day survivorship (Vita1aVita1bSoma1a to Soma8b); 01p-15s weak and different ages T365 M, T905 F); 01t-02t (Vita1c-Vita2b) weak LODs an T42 in F, T740 in M; 01u-02u Vita1d-Vita2c high LODS both sexes at T42, T365 in M, and very hig…
			#Note_6	There are nominally 1510 non-syntenic pairs of formally independent interactions we can test (Methods for rationale). However, linkage disequilibrium extends over 30 to 60 Mb in the UM-HET3 family, and to ensure test independence we clustered loci into a total of 43 zones (Supplementary Table 12). There are operationally 903 tests per sex in each of the four survivorships.
			#Note_7	14 epistatic pairs with lifelong effects (≤740) all with LOD ≥4.20
			#Note_8	293 of 513 rows are significant at LOD ≥4.2
			#Note_9	153 of 237 zones are signficant at LOD ≥4.2
									Unique LODs	Mean Female	Mean Male	Max Female	Max Male							LOD ≥3.8	Both	F	M			Vita-Vita M	Vita-Vita F	Soma-Soma M	Soma-Soma F	Vita-Soma M	Vita-Soma F
									Average	4.36134	4.36597	4.5314	4.48566							237	23	85	129		Mean	4.44	4.64	4.58	4.6	4.42	4.55
									SE	0.0498197	0.0404467	0.0655385	0.04783							1	0.0970464	0.35865	0.544304		SD	0.51	0.68	0.67	0.76	0.54	0.7
									SD	0.512925	0.497018	0.67476	0.587745												Max	5.95	7.02	6.47	6.19	6.52	7.05
									N≥3.8	107	152	107	152							LOD ≥4.2	Both	F	M		N	49	35	58	35	85	65
									N≥4.2	54	82	62	90							153
									N>≥4.5	30	40	40	56							0.64557
				Index by Tests	Index by Zone	P1–P2 * Zone Type	Epistatic Partner 1	Epistatic Partner 2	LOD $	Zone Mean Female	Zone Mean Male	Zone Max Female	Zone Max Male	Sex	T-age	Age Type	Sex Type	P1 Mb	P2 Mb	LOD ≥4.2	All Types Unique Total	Unique Combined	Unique ≥3.8 Female	Unique ≥3.8 Male	Nominal_Type	Vita-Vita M	Vita-Vita F	Soma-Soma M	Soma-Soma F	Vita-Soma M	Vita-Soma F			Zone Unique Vita-Soma F
				1	1	01p_03s	Vita1a	Vita3a	4.16		4.065		4.16	M	740	740	M	3.01027	83.3543		1			1	V	1
				2	1	01p_03s	Vita1a	Soma3a	3.97					M	740	740	M	3.01027	87.9748						VS
				3	1	01p_03s	Soma1a	Vita3a	4.16					M	740	740	M	3.01027	83.3543						VS
				4	1	01p_03s	Soma1a	Soma3a	3.97					M	740	740	M	3.01027	87.9748						S			1
				5	2	01p_03u	Vita1b	Soma3b	4.6		4.83		5.06	M	740	740	M	24.0421	159.581						VS						1			1
				6	2	01p_03u	Soma1a	Soma3b	5.06					M	740	740	M	3.01027	159.581	1	1			1	S			1
				7	2	01p_03u	Vita1a	Soma3b	5.06					M	740	740	M	3.01027	159.581						VS
				8	3	01p_05s	Vita1b	Vita5a	4.11	4.11		4.11		F	905	905	F	24.0421	67.5731		1		1		V		1
				9	4	01p_06s	Vita1a	Vita6a	3.88		3.88		3.88	M	740	740	M	3.01027	93.6809		1			1	V	1
				10	4	01p_06s	Soma1a	Vita6a	3.88					M	740	740	M	3.01027	93.6809						VS
				11	5	01p_06t	Vita1b	Vita6b	4.17	4.74765		5.79		F	42	≤740	F	24.0421	132.762						V
				12	5	01p_06t	Vita1b	Soma6b	4.61					F	42	≤740	F	24.0421	138.658						VS
				13	5	01p_06t	Vita1a	Vita6b	5.47					F	42	≤740	F	3.01027	132.762						V		1
				14	5	01p_06t	Vita1a	Soma6b	5.79					F	42	≤740	F	3.01027	138.658	1	1		1		VS						1			1
				15	5	01p_06t	Soma1a	Vita6b	5.47					F	42	≤740	F	3.01027	132.762						VS
				16	5	01p_06t	Soma1a	Soma6b	5.79					F	42	≤740	F	3.01027	138.658						S				1
				17	5	01p_06t	Vita1b	Vita6b	4.12					F	365	≤740	F	24.0421	132.762						V
				18	5	01p_06t	Vita1b	Soma6b	4.54					F	365	≤740	F	24.0421	138.658						VS
				19	5	01p_06t	Vita1a	Vita6b	5.08					F	365	≤740	F	3.01027	132.762						V
				20	5	01p_06t	Vita1a	Soma6b	5.37					F	365	≤740	F	3.01027	138.658						VS
				21	5	01p_06t	Soma1a	Vita6b	5.08					F	365	≤740	F	3.01027	132.762						VS
				22	5	01p_06t	Soma1a	Soma6b	5.37					F	365	≤740	F	3.01027	138.658						S
				23	5	01p_06t	Vita1b	Soma6b	3.85					F	740	≤740	F	24.0421	138.658						VS
				24	5	01p_06t	Vita1a	Vita6b	3.85					F	740	≤740	F	3.01027	132.762						V
				25	5	01p_06t	Vita1a	Soma6b	4.15					F	740	≤740	F	3.01027	138.658						VS
				26	5	01p_06t	Soma1a	Vita6b	3.85					F	740	≤740	F	3.01027	132.762						VS
				27	5	01p_06t	Soma1a	Soma6b	4.15					F	740	≤740	F	3.01027	138.658						S
				28	6	01p_08t	Vita1b	Soma8b	4.02		4.02		4.02	M	42	42	C	24.0421	126.505						VS					1
				29	6	01p_08t	Vita1a	Soma8b	4.06					F	42	42	C	3.01027	126.505						VS
				30	6	01p_08t	Soma1a	Soma8b	4.06	4.06		4.06		F	42	42	C	3.01027	126.505		1	1			S				1
				31	7	01p_09r	Vita1b	Vita9a	5.68	4.84		5.68		F	42	≤365	F	24.0421	34.9324	1	1		1		V		1
				32	7	01p_09r	Vita1b	Soma9a	5.46					F	42	≤365	F	24.0421	51.1166						VS						1			1
				33	7	01p_09r	Vita1a	Vita9a	4.65					F	42	≤365	F	3.01027	34.9324						V
				34	7	01p_09r	Soma1a	Vita9a	4.65					F	42	≤365	F	3.01027	34.9324						VS
				35	7	01p_09r	Vita1b	Vita9a	5.18					F	365	≤365	F	24.0421	34.9324						V
				36	7	01p_09r	Vita1b	Soma9a	3.94					F	365	≤365	F	24.0421	51.1166						VS
				37	7	01p_09r	Vita1a	Vita9a	4.13					F	365	≤365	F	3.01027	34.9324						V
				38	7	01p_09r	Soma1a	Vita9a	4.13					F	365	≤365	F	3.01027	34.9324						VS
				39	8	01p_09t	Vita1b	Vita9b	4.52	4.305		4.52		F	42	≤365	F	24.0421	104.092	1	1		1		V		1
				40	8	01p_09t	Vita1b	Vita9b	4.09					F	365	≤365	F	24.0421	104.092						V
				41	9	01p_11p	Vita1a	Vita11a	4.68	4.34		4.68		F	42	≤365	F	3.01027	6.59992	1	1		1		V		1
				42	9	01p_11p	Soma1a	Vita11a	4.68					F	42	≤365	F	3.01027	6.59992						VS
				43	9	01p_11p	Vita1a	Vita11a	4					F	365	≤365	F	3.01027	6.59992						V
				44	9	01p_11p	Soma1a	Vita11a	4					F	365	≤365	F	3.01027	6.59992						VS
				45	10	01p_11s	Vita1a	Vita11c	4.33		4.33		4.33	M	42	42	M	3.01027	113.729	1	1			1	V	1
				46	10	01p_11s	Soma1a	Vita11c	4.33					M	42	42	M	3.01027	113.729						VS
				47	11	01p_14s	Vita1b	Vita14a	4.18		4.54		4.9	M	365	365–740	M	24.0421	78.4159						V
				48	11	01p_14s	Vita1b	Vita14a	4.9					M	740	365–740	M	24.0421	78.4159	1	1			1	V	1
				49	12	01p_15p	Vita1a	Soma15a	3.98					M	365	365	M	3.01027	3.28851		1			1	VS
				50	12	01p_15p	Soma1a	Soma15a	3.98		3.98		3.98	M	365	365	M	3.01027	3.28851						S			1
				51	13	01p_15s	Vita1b	Vita15b	3.82		3.82		3.82	M	365	MF Diverged	C	24.0421	99.3062		1	1			V
				52	13	01p_15s	Vita1b	Vita15b	4	4		4		F	905	MF Diverged	C	24.0421	99.3062						V		1
				53	14	01s_03s	Soma1b	Vita3a	5.15		4.755		5.15	M	42	≤365	M	86.2166	83.3543	1	1			1	VS					1
				54	14	01s_03s	Soma1b	Soma3a	4.91					M	42	≤365	M	86.2166	87.9748						S			1
				55	14	01s_03s	Soma1b	Vita3a	4.67					M	365	≤365	M	86.2166	83.3543						VS
				56	14	01s_03s	Soma1b	Soma3a	4.29					M	365	≤365	M	86.2166	87.9748						S
				57	15	01s_03u	Soma1b	Soma3b	4.23		4.23		4.23	M	365	365	M	86.2166	159.581	1	1			1	S			1
				58	16	01s_05s	Soma1b	Vita5a	4.39		4.39		4.39	M	905	905	M	86.2166	67.5731	1	1			1	VS					1
				59	17	01s_08s	Soma1b	Soma8a	4.58		4.535		4.58	M	42	≤365	M	86.2166	71.6843	1	1			1	S			1
				60	17	01s_08s	Soma1b	Soma8a	4.49					M	365	≤365	M	86.2166	71.6843						S
				61	18	01s_13s	Soma1b	Vita13a	4.42	4.42		4.42		F	42	42	F	86.2166	83.8585	1	1		1		VS						1			1
				62	19	01s_14r	Soma1b	Soma14a	4.24	4.24		4.24		F	42	42	F	86.2166	30.9577	1	1		1		S				1
				63	20	01s_15s	Soma1b	Vita15a	4	3.96		4		F	42	Diverged	F	86.2166	74.2482		1		1		VS						1			1
				64	20	01s_15s	Soma1b	Vita15a	3.92					F	740	Diverged	F	86.2166	74.2482						VS
				65	21	01s_19p	Soma1b	Soma19a	5.06		5.06		5.06	M	905	905	M	86.2166	3.4033	1	1			1	S			1
				66	22	01t_02t	Vita1c	Vita2b	3.9	3.9		3.9		F	42	MF Diverged	C	121.483	112.256		1	1			V		1
				67	22	01t_02t	Vita1c	Vita2b	3.85		3.85		3.85	M	740	MF Diverged	C	121.483	112.256						V	1
				68	23	01t_03s	Vita1c	Vita3a	5		5.015		5.2	M	42	≤365	M	121.483	83.3543						V	1
				69	23	01t_03s	Vita1c	Soma3a	5.2					M	42	≤365	M	121.483	87.9748	1	1			1	VS					1
				70	23	01t_03s	Vita1c	Vita3a	4.9					M	365	≤365	M	121.483	83.3543						V
				71	23	01t_03s	Vita1c	Soma3a	4.96					M	365	≤365	M	121.483	87.9748						VS
				72	24	01t_07t	Vita1c	Soma7b	4.17		4.005		4.17	M	42	≤365	M	121.483	120.086		1			1	VS					1
				73	24	01t_07t	Vita1c	Soma7b	3.84					M	365	≤365	M	121.483	120.086						VS
				74	25	01t_08s	Vita1c	Soma8a	4.47		4.75		5.03	M	42	≤365	M	121.483	71.6843						VS
				75	25	01t_08s	Vita1c	Soma8a	5.03					M	365	≤365	M	121.483	71.6843	1	1			1	VS					1
				76	26	01t_09r	Vita1c	Vita9a	3.91		3.91		3.91	M	365	365	M	121.483	34.9324		1			1	V	1
				77	27	01t_11t	Vita1c	Vita11c	4.11		4.11		4.11	M	42	42	M	121.483	113.729		1			1	V	1
				78	28	01u_02p	Vita1d	Soma2a	3.91		3.91		3.91	M	905	905	M	167.149	13.6001		1			1	VS					1
				79	29	01u_02s	Vita1d	Soma2b	4.43	4.355		4.43		F	42	≤365	F	167.149	60.2012	1	1		1		VS						1			1
				80	29	01u_02s	Vita1d	Soma2b	4.28					F	365	≤365	F	167.149	60.2012						VS
				81	30	01u_02t	Vita1d	Vita2b	3.93	3.93		3.93		F	42	42	F	167.149	112.256		1		1		V		1
				82	31	01u_02u	Vita1d	Vita2c	4.55		4.15667		4.24	M	42	MF Diverged	C	167.149	148.443						V	1
				83	31	01u_02u	Vita1d	Soma2c	4.48	4.6375		4.87		F	42	MF Diverged	C	167.149	161.871						VS					1
				84	31	01u_02u	Vita1d	Soma2c	4.05					M	42	MF Diverged	C	167.149	161.871						VS
				85	31	01u_02u	Vita1d	Vita2c	4.18					M	365	MF Diverged	C	167.149	148.443						V
				86	31	01u_02u	Vita1d	Soma2c	4.24					M	365	MF Diverged	C	167.149	161.871						VS
				87	31	01u_02u	Vita1d	Soma2c	4.7					F	740	MF Diverged	C	167.149	161.871						VS
				88	31	01u_02u	Vita1d	Vita2c	4.5					F	905	MF Diverged	C	167.149	148.443						V		1
				89	31	01u_02u	Vita1d	Soma2c	4.87					F	905	MF Diverged	C	167.149	161.871	1	1	1			VS						1			1
				90	32	01u_03u	Vita1d	Soma3b	4.03	4.03		4.03		F	42	42	F	167.149	159.581		1		1		VS						1			1
				91	33	01u_07t	Vita1d	Soma7b	4.64		4.61		5.12	M	42	≤740	M	167.149	120.086						VS
				92	33	01u_07t	Vita1d	Soma7b	5.12					M	365	≤740	M	167.149	120.086	1	1			1	VS					1
				93	33	01u_07t	Vita1d	Soma7b	4.07					M	740	≤740	M	167.149	120.086						VS
				94	34	01u_08s	Vita1d	Soma8a	4.34		4.34		4.34	M	740	740	M	167.149	71.6843	1	1			1	VS					1
				95	35	01u_09t	Vita1d	Vita9c	4.92		4.67		5.02	M	42	≤365	M	167.149	124.057						V
				96	35	01u_09t	Vita1d	Vita9b	5.02					M	42	≤365	M	167.149	104.092	1	1			1	V	1
				97	35	01u_09t	Vita1d	Vita9c	4.07					M	365	≤365	M	167.149	124.057						V
				98	36	01u_11p	Vita1d	Vita11a	4.11		3.955		4.11	M	740	≥740	M	167.149	6.59992		1			1	V	1
				99	36	01u_11p	Vita1d	Vita11a	3.8					M	905	≥740	M	167.149	6.59992						V
				100	37	01u_11s	Vita1d	Soma11a	3.96	3.96		3.96		F	365	MF Diverged	C	167.149	97.4485						VS						1			1
				101	37	01u_11s	Vita1d	Vita11c	4.89		5.05		5.21	M	740	MF Diverged	C	167.149	113.729						V	1
				102	37	01u_11s	Vita1d	Soma11a	5.21					M	740	MF Diverged	C	167.149	97.4485	1	1	1			VS					1
				103	38	01u_13s	Vita1d	Vita13a	5.25	5.01		5.25		F	740	≥740	F	167.149	83.8585	1	1		1		V		1
				104	38	01u_13s	Vita1d	Soma13b	4.68					F	740	≥740	F	167.149	98.5216						VS
				105	38	01u_13s	Vita1d	Soma13b	5.1					F	905	≥740	F	167.149	98.5216						VS						1			1
				106	39	01u_14s	Vita1d	Vita14b	4.24		4.995		5.75	M	740	740	M	167.149	101.437						V
				107	39	01u_14s	Vita1d	Vita14a	5.75					M	740	740	M	167.149	78.4159	1	1			1	V	1
				108	39	01u_14s	Vita1d	Soma14b	4.24					M	740	740	M	167.149	101.437						VS
				109	40	01u_15s	Vita1d	Vita15b	4.43	4.19333		4.43		F	42	≤365	F	167.149	99.3062	1	1		1		V		1
				110	40	01u_15s	Vita1d	Vita15b	4.31					F	365	≤365	F	167.149	99.3062						V
				111	40	01u_15s	Vita1d	Vita15a	3.84					F	365	≤365	F	167.149	74.2482						V
				112	41	01u_18r	Vita1d	Vita18a	4.92	4.94		5.48		F	42	≤740	F	167.149	52.4883						V
				113	41	01u_18r	Vita1d	Soma18a	4.92					F	42	≤740	F	167.149	52.4883						VS
				114	41	01u_18r	Vita1d	Vita18a	5.48					F	365	≤740	F	167.149	52.4883	1	1		1		V		1
				115	41	01u_18r	Vita1d	Soma18a	5.48					F	365	≤740	F	167.149	52.4883						VS
				116	41	01u_18r	Vita1d	Vita18a	4.42					F	740	≤740	F	167.149	52.4883						V
				117	41	01u_18r	Vita1d	Soma18a	4.42					F	740	≤740	F	167.149	52.4883						VS
				118	42	02p_03s	Soma2a	Vita3a	3.95	3.95		3.95		F	905	905	F	13.6001	83.3543		1		1		VS						1			1
				119	43	02p_04u	Soma2a	Vita4b	4.59	4.59		4.59		F	905	905	F	13.6001	154.255	1	1		1		VS						1			1
				120	44	02p_06t	Soma2a	Vita6a	4.01		3.93333		4.01	M	365	365	M	13.6001	93.6809		1			1	VS					1
				121	44	02p_06t	Soma2a	Vita6b	3.89					M	365	365	M	13.6001	132.762						VS
				122	44	02p_06t	Soma2a	Soma6b	3.9					M	365	365	M	13.6001	138.658						S			1
				123	45	02p_07t	Soma2a	Soma7b	3.84	3.84		3.84		F	905	905	F	13.6001	120.086		1		1		S				1
				124	46	02p_11s	Soma2a	Vita11c	3.98	4.42		4.86		F	42	Diverged	F	13.6001	113.729						VS
				125	46	02p_11s	Soma2a	Vita11c	4.86					F	905	Diverged	F	13.6001	113.729	1	1		1		VS						1			1
				126	47	02p_12s	Soma2a	Soma12a	3.92		3.92		3.92	M	365	365	M	13.6001	71.6772		1			1	S			1
				127	48	02p_13p	Soma2a	Soma13a	3.88		3.88		3.88	M	905	905	M	13.6001	19.3675		1			1	S			1
				128	49	02p_14s	Soma2a	Vita14a	3.89		3.89		3.89	M	42	42	M	13.6001	78.4159		1			1	VS					1
				129	50	02p_15s	Soma2a	Vita15b	3.99		3.99		3.99	M	905	905	M	13.6001	99.3062		1			1	VS					1
				130	51	02s_09r	Vita2a	Soma9a	3.82		3.845		3.87	M	740	≥740	M	89.157	51.1166						VS
				131	51	02s_09r	Vita2a	Soma9a	3.87					M	905	≥740	M	89.157	51.1166		1			1	VS					1
				132	52	02s_09t	Soma2b	Vita9c	4.5	4.5		4.5		F	905	905	F	60.2012	124.057	1	1		1		VS						1			1
				133	53	02s_10s	Soma2b	Vita10a	3.84		3.84		3.84	M	905	905	M	60.2012	72.7803		1			1	VS					1
				134	54	02s_11s	Vita2a	Vita11b	3.88		4.305		4.73	M	740	740	M	89.157	82.1769						V	1
				135	54	02s_11s	Vita2a	Soma11a	4.73					M	740	740	M	89.157	97.4485	1	1			1	VS					1
				136	55	02s_12s	Soma2b	Soma12a	3.85		4.1825		4.66	M	42	≤740	M	60.2012	71.6772						S			1
				137	55	02s_12s	Soma2b	Soma12a	3.84					M	365	≤740	M	60.2012	71.6772						S
				138	55	02s_12s	Vita2a	Vita12a	4.38					M	740	≤740	M	89.157	112.856						V	1
				139	55	02s_12s	Vita2a	Soma12b	4.66					M	740	≤740	M	89.157	118.18	1	1			1	VS					1
				140	56	02s_13p	Vita2a	Soma13a	4.3		4.3		4.3	M	365	365	M	89.157	19.3675	1	1			1	VS					1
				141	57	02s_13s	Vita2a	Vita13a	4.43		4.43		4.43	M	42	≤365	C	89.157	83.8585	1	1	1			V	1
				142	57	02s_13s	Soma2b	Soma13b	4.14	4.08333		4.14		F	42	≤365	C	60.2012	98.5216						S				1
				143	57	02s_13s	Soma2b	Vita13a	3.99					F	365	≤365	C	60.2012	83.8585						VS					1
				144	57	02s_13s	Soma2b	Soma13b	4.12					F	365	≤365	C	60.2012	98.5216						S
				145	58	02s_14s	Vita2a	Vita14a	4.08		4.08		4.08	M	42	42	M	89.157	78.4159		1			1	V	1
				146	59	02s_16s	Soma2b	Soma16a	3.92	4.5275		5.58		F	42	≤740	C	60.2012	75.7584						S
				147	59	02s_16s	Vita2a	Soma16a	4					F	365	≤740	C	89.157	75.7584						VS						1			1
				148	59	02s_16s	Soma2b	Soma16a	5.58					F	365	≤740	C	60.2012	75.7584	1	1	1			S				1
				149	59	02s_16s	Soma2b	Soma16a	4.61					F	740	≤740	C	60.2012	75.7584						S
				150	59	02s_16s	Vita2a	Soma16a	3.89		3.89		3.89	M	740	≤740	C	89.157	75.7584						VS					1
				151	60	02s_17p	Soma2b	Vita17a	4.05	4.05		4.05		F	905	905	F	60.2012	32.8838		1		1		VS						1			1
				152	61	02t_03s	Vita2b	Vita3a	4.15		4.15		4.15	M	42	42	M	112.256	83.3543		1			1	V	1
				153	62	02t_06t	Vita2b	Vita6a	4.06	4.06		4.06		F	42	42	F	112.256	93.6809		1		1		V		1
				154	63	02t_07p	Vita2b	Soma7a	4.7		4.435		4.7	M	42	≤365	M	112.256	16.072	1	1			1	VS					1
				155	63	02t_07p	Vita2b	Soma7a	4.17					M	365	≤365	M	112.256	16.072						VS
				156	64	02t_09r	Vita2b	Soma9a	4.11		4.485		4.86	M	740	≥740	M	112.256	51.1166						VS
				157	64	02t_09r	Vita2b	Soma9a	4.86					M	905	≥740	M	112.256	51.1166	1	1			1	VS					1
				158	65	02t_12s	Vita2b	Vita12a	4.06		4.01		4.06	M	740	740	M	112.256	112.856		1			1	V	1
				159	65	02t_12s	Vita2b	Soma12b	3.96					M	740	740	M	112.256	118.18						VS					1
				160	66	02t_14r	Vita2b	Soma14a	5.29	5.34		5.39		F	42	≤365	F	112.256	30.9577						VS
				161	66	02t_14r	Vita2b	Soma14a	5.39					F	365	≤365	F	112.256	30.9577	1	1		1		VS						1			1
				162	67	02t_14s	Vita2b	Vita14b	4.6		4.42		4.6	M	42	42	M	112.256	101.437	1	1		1		V	1
				163	67	02t_14s	Vita2b	Vita14a	4.24					M	42	42	M	112.256	78.4159						V
				164	67	02t_14s	Vita2b	Soma14b	4.6					M	42	42	M	112.256	101.437						VS
				165	68	02t_16s	Vita2b	Soma16a	5.1		5.1		5.1	M	740	740	M	112.256	75.7584	1	1			1	VS					1
				166	69	02t_18r	Vita2b	Vita18a	4.4		4.4		4.4	M	905	905	M	112.256	52.4883	1	1			1	V	1
				167	69	02t_18r	Vita2b	Soma18a	4.4					M	905	905	M	112.256	52.4883						VS					1
				169	70	02u_03s	Soma2c	Soma3a	4.03		4.03		4.03	M	42	42	M	161.871	87.9748						S			1
				168	70	02u_03s	Vita2c	Soma3a	4.03					M	42	42	M	148.443	87.9748		1			1	VS
				170	71	02u_06t	Vita2c	Vita6a	3.86		3.86		3.86	M	365	365	M	148.443	93.6809		1			1	V	1
				171	72	02u_08t	Vita2c	Soma8b	4.18	4.6625		5.45		F	42	≤365	F	148.443	126.505						VS
				172	72	02u_08t	Soma2c	Soma8b	4.38					F	42	≤365	F	161.871	126.505						S
				173	72	02u_08t	Vita2c	Soma8b	4.64					F	365	≤365	F	148.443	126.505						VS						1			1
				174	72	02u_08t	Soma2c	Soma8b	5.45					F	365	≤365	F	161.871	126.505	1	1		1		S				1
				175	73	02u_09t	Vita2c	Vita9b	4.02		4.34667		4.82	M	42	Diverged	M	148.443	104.092						V
				176	73	02u_09t	Vita2c	Vita9b	4.2					M	905	Diverged	M	148.443	104.092						V	1
				177	73	02u_09t	Soma2c	Vita9b	4.82					M	905	Diverged	M	161.871	104.092	1	1			1	VS					1
				178	74	02u_11s	Soma2c	Vita11c	3.81	3.81		3.81		F	365	365	F	161.871	113.729		1		1		VS						1			1
				179	75	02u_13p	Soma2c	Soma13a	3.91		3.91		3.91	M	42	42	M	161.871	19.3675		1			1	S			1
				180	76	02u_13s	Soma2c	Vita13a	4.39		4.375		4.39	M	42	42	M	161.871	83.8585	1	1			1	VS					1
				181	76	02u_13s	Soma2c	Soma13b	4.36					M	42	42	M	161.871	98.5216						S			1
				182	77	02u_14r	Vita2c	Soma14a	4.39	4.45		4.51		F	42	≤365	F	148.443	30.9577						VS
				183	77	02u_14r	Vita2c	Soma14a	4.51					F	365	≤365	F	148.443	30.9577	1	1		1		VS						1			1
				184	78	02u_14s	Vita2c	Vita14b	4.65		4.53		5.11	M	740	≥740	M	148.443	101.437						V
				185	78	02u_14s	Vita2c	Vita14a	3.8					M	740	≥740	M	148.443	78.4159						V
				186	78	02u_14s	Vita2c	Soma14b	4.65					M	740	≥740	M	148.443	101.437						VS
				187	78	02u_14s	Soma2c	Vita14b	5.11					M	740	≥740	M	161.871	101.437	1	1			1	VS
				188	78	02u_14s	Soma2c	Soma14b	5.11					M	740	≥740	M	161.871	101.437						S			1
				189	78	02u_14s	Vita2c	Vita14b	4.92					M	905	≥740	M	148.443	101.437						V	1
				190	78	02u_14s	Vita2c	Soma14b	4.92					M	905	≥740	M	148.443	101.437						VS
				191	78	02u_14s	Soma2c	Vita14b	4.17					M	905	≥740	M	161.871	101.437						VS
				192	78	02u_14s	Soma2c	Soma14b	4.17					M	905	≥740	M	161.871	101.437						S
				193	79	02u_15p	Soma2c	Soma15a	4.37	4.37		4.37		F	905	905	F	161.871	3.28851	1	1		1		S				1
				194	80	02u_15s	Soma2c	Vita15a	3.91	3.91		3.91		F	740	740	F	161.871	74.2482		1		1		VS						1			1
				195	81	02u_16s	Vita2c	Soma16a	4.05		4.05		4.05	M	740	740	M	148.443	75.7584		1			1	VS					1
				196	82	03s_04t	Vita3a	Soma4b	5.85		5.765		5.85	M	365	365	M	83.3543	107.374	1	1			1	VS						1			1
				197	82	03s_04t	Soma3a	Soma4b	5.68					M	365	365	M	87.9748	107.374						S			1
				198	83	03s_05s	Vita3a	Vita5a	5.64	4.74		5.64		F	42	42–905	F	83.3543	67.5731	1	1		1		V		1
				199	83	03s_05s	Soma3a	Vita5a	4.97					F	42	42–905	F	87.9748	67.5731						VS						1			1
				200	83	03s_05s	Vita3a	Vita5a	4.19					F	365	42–905	F	83.3543	67.5731						V
				201	83	03s_05s	Vita3a	Vita5a	4.64					F	905	42–905	F	83.3543	67.5731						V
				202	83	03s_05s	Soma3a	Vita5a	4.26					F	905	42–905	F	87.9748	67.5731						VS
				203	84	03s_11s	Vita3a	Soma11a	4.23		4.37		4.63	M	42	≤365	M	83.3543	97.4485						VS
				204	84	03s_11s	Vita3a	Soma11a	4.63					M	365	≤365	M	83.3543	97.4485	1	1			1	VS					1
				205	84	03s_11s	Soma3a	Soma11a	4.25					M	365	≤365	M	87.9748	97.4485						S			1
				206	85	03s_12s	Vita3a	Soma12a	4.76	4.37		4.76		F	42	42	F	83.3543	71.6772	1	1		1		VS						1			1
				207	85	03s_12s	Soma3a	Soma12a	3.98					F	42	42	F	87.9748	71.6772						S				1
				208	86	03u_05s	Soma3b	Vita5a	4.32		5.05		5.78	M	740	≥740	M	159.581	67.5731						VS
				209	86	03u_05s	Soma3b	Vita5a	5.78					M	905	≥740	M	159.581	67.5731	1	1			1	VS					1
				210	87	03u_06t	Soma3b	Vita6a	4.59	4.59		4.59		F	905	905	F	159.581	93.6809	1	1		1		VS						1			1
				211	88	03u_07t	Soma3b	Soma7b	4.41		4.41		4.41	M	365	365	M	159.581	120.086	1	1			1	S			1
				212	89	03u_08t	Soma3b	Soma8b	4.56		4.56		4.56	M	42	42	M	159.581	126.505	1	1			1	S			1
				213	90	03u_10p	Soma3b	Soma10a	4.41		4.41		4.41	M	42	42	M	159.581	18.1446	1	1			1	S			1
				214	91	03u_11s	Soma3b	Soma11a	4.2		4.2		4.2	M	42	42	M	159.581	97.4485	1	1			1	S			1
				215	92	03u_12s	Soma3b	Vita12a	4.17	3.985		4.17		F	42	42	F	159.581	112.856		1		1		VS						1			1
				216	92	03u_12s	Soma3b	Soma12b	3.8					F	42	42	F	159.581	118.18						S				1
				217	93	03u_13p	Soma3b	Soma13a	6.22		6.22		6.22	M	905	905	M	159.581	19.3675	1	1			1	S			1
				218	94	03u_13s	Soma3b	Vita13a	5.41		4.83		5.41	M	905	905	M	159.581	83.8585	1	1			1	VS					1
				219	94	03u_13s	Soma3b	Soma13b	4.25					M	905	905	M	159.581	98.5216						S			1
				220	95	03u_15p	Soma3b	Soma15a	4.03		4.03		4.03	M	905	905	M	159.581	3.28851		1			1	S			1
				221	96	03u_18r	Soma3b	Vita18a	4.35		4.35		4.35	M	905	905	M	159.581	52.4883	1	1			1	VS					1
				222	96	03u_18r	Soma3b	Soma18a	4.35					M	905	905	M	159.581	52.4883						S			1
				223	97	03u_19p	Soma3b	Soma19a	4.89		4.535		4.89	M	740	≥740	M	159.581	3.4033	1	1			1	S			1
				224	97	03u_19p	Soma3b	Soma19a	4.18					M	905	≥740	M	159.581	3.4033						S
				225	98	03u_19r	Soma3b	Soma19b	3.91	3.91		3.91		F	905	905	F	159.581	53.8514		1		1		S				1
				226	99	04r_07t	Vita4a	Soma7b	5.04	5.04		5.04		F	740	740	F	52.5244	120.086	1	1		1		VS						1			1
				227	100	04r_08s	Vita4a	Soma8a	3.85		3.83		3.85	M	42	42	M	52.5244	71.6843		1			1	VS					1
				228	100	04r_08s	Soma4a	Soma8a	3.81					M	42	42	M	30.762	71.6843						S			1
				229	101	04r_08t	Soma4a	Soma8b	4.75		4.75		4.75	M	42	42	M	30.762	126.505	1	1			1	S			1
				230	102	04r_09r	Vita4a	Vita9a	4.35	4.35		4.35		F	365	365	F	52.5244	34.9324	1	1		1		V		1
				231	103	04r_09t	Soma4a	Vita9c	4.12	4.12		4.12		F	740	740	F	30.762	124.057		1		1		VS						1			1
				232	104	04r_10p	Vita4a	Soma10a	4.37	4.37		4.37		F	365	MF Diverged	C	52.5244	18.1446	1	1	1			VS						1			1
				233	104	04r_10p	Soma4a	Soma10a	4.06		4.06		4.06	M	905	MF Diverged	C	30.762	18.1446						S			1
				234	105	04r_10s	Soma4a	Vita10a	4.96	4.42		4.96		F	42	MF Diverged	C	30.762	72.7803	1	1	1			VS						1			1
				235	105	04r_10s	Soma4a	Vita10a	4.11					F	365	MF Diverged	C	30.762	72.7803						VS
				236	105	04r_10s	Vita4a	Vita10a	4.17					F	740	MF Diverged	C	52.5244	72.7803						V		1
				237	105	04r_10s	Soma4a	Vita10a	4.44					F	740	MF Diverged	C	30.762	72.7803						VS
				238	105	04r_10s	Vita4a	Vita10a	4.08		4.27		4.46	M	740	MF Diverged	C	52.5244	72.7803						V
				239	105	04r_10s	Vita4a	Vita10a	4.46					M	905	MF Diverged	C	52.5244	72.7803						V	1
				240	106	04r_11p	Vita4a	Vita11a	4.49		4.49		4.49	M	905	905	M	52.5244	6.59992	1	1			1	V	1
				241	107	04r_11s	Vita4a	Soma11a	4.46		4.64833		5.11	M	42	≤365	M	52.5244	97.4485						VS
				242	107	04r_11s	Soma4a	Soma11a	4.45					M	42	≤365	M	30.762	97.4485						S
				243	107	04r_11s	Vita4a	Vita11b	4.24					M	365	≤365	M	52.5244	82.1769						V	1
				244	107	04r_11s	Vita4a	Soma11a	4.82					M	365	≤365	M	52.5244	97.4485						VS					1
				245	107	04r_11s	Soma4a	Vita11b	4.81					M	365	≤365	M	30.762	82.1769						VS
				246	107	04r_11s	Soma4a	Soma11a	5.11					M	365	≤365	M	30.762	97.4485	1	1			1	S			1
				247	108	04r_12s	Soma4a	Vita12a	4.03		4.73667		5.13	M	42	Diverged	M	30.762	112.856						VS
				248	108	04r_12s	Vita4a	Soma12a	5.05					M	740	Diverged	M	52.5244	71.6772						VS					1
				249	108	04r_12s	Soma4a	Soma12a	5.13					M	740	Diverged	M	30.762	71.6772	1	1			1	S			1
				250	109	04r_13s	Soma4a	Soma13b	5.33	5.33		5.33		F	740	740	F	30.762	98.5216	1	1		1		S				1
				251	110	04r_15p	Soma4a	Soma15a	5.1		5.35		5.6	M	42	≤365	M	30.762	3.28851						S
				252	110	04r_15p	Soma4a	Soma15a	5.6					M	365	≤365	M	30.762	3.28851	1	1			1	S			1
				253	111	04r_15s	Soma4a	Vita15b	4.52	4.52		4.52		F	42	42	C	30.762	99.3062	1	1	1			VS						1			1
				254	111	04r_15s	Soma4a	Vita15b	4		4		4	M	42	42	C	30.762	99.3062						VS					1
				255	112	04r_17r	Soma4a	Vita17a	4.06		4.06		4.06	M	740	740	M	30.762	32.8838		1			1	VS					1
				256	113	04t_08s	Soma4b	Soma8a	4.88	4.95		5.02		F	42	≤365	F	107.374	71.6843						S
				257	113	04t_08s	Soma4b	Soma8a	5.02					F	365	≤365	F	107.374	71.6843	1	1		1		S				1
				258	114	04t_09r	Soma4b	Vita9a	3.89		3.95		4.01	M	905	905	M	107.374	34.9324						VS					1
				259	114	04t_09r	Soma4b	Soma9a	4.01					M	905	905	M	107.374	51.1166		1			1	S			1
				260	115	04t_09t	Soma4b	Vita9b	3.96		4.45		4.94	M	42	42–905	C	107.374	104.092						VS
				261	115	04t_09t	Soma4b	Vita9c	4.94					M	905	42–905	C	107.374	124.057	1	1	1			VS					1
				262	115	04t_09t	Soma4b	Vita9c	4	4		4		F	905	42–905	C	107.374	124.057						VS						1			1
				263	116	04t_11s	Soma4b	Vita11c	3.92		3.92		3.92	M	42	42	M	107.374	113.729		1			1	VS					1
				264	117	04t_12s	Soma4b	Vita12a	4.12					F	905	905	F	107.374	112.856		1		1		VS
				265	117	04t_12s	Soma4b	Soma12b	4.12	4.12		4.12		F	905	905	F	107.374	118.18						S				1
				266	118	04t_17p	Soma4b	Vita17a	3.81	3.81		3.81		F	365	365	F	107.374	32.8838		1		1		VS						1			1
				267	119	04t_18r	Soma4b	Vita18a	4.56	5.32		6.08		F	365	365–740	F	107.374	52.4883						VS						1			1
				268	119	04t_18r	Soma4b	Soma18a	4.56					F	365	365–740	F	107.374	52.4883						S
				269	119	04t_18r	Soma4b	Vita18a	6.08					F	740	365–740	F	107.374	52.4883	1	1		1		VS
				270	119	04t_18r	Soma4b	Soma18a	6.08					F	740	365–740	F	107.374	52.4883						S				1
				271	120	04t_19r	Soma4b	Soma19b	5.5		5.5		5.5	M	905	905	M	107.374	53.8514	1	1			1	S			1
				272	121	04u_07t	Vita4b	Soma7b	4.28		4.28		4.28	M	905	905	M	154.255	120.086	1	1			1	VS					1
				273	122	04u_08s	Vita4b	Soma8a	4.21		4.21		4.21	M	905	905	M	154.255	71.6843	1	1			1	VS					1
				274	123	04u_09r	Vita4b	Vita9a	4.19		4.19		4.19	M	905	905	M	154.255	34.9324		1			1	V	1
				275	124	04u_12s	Vita4b	Vita12a	4.46	4.8		5.41		F	42	42–905	F	154.255	112.856						V
				276	124	04u_12s	Vita4b	Soma12b	4.66					F	42	42–905	F	154.255	118.18						VS
				277	124	04u_12s	Vita4b	Vita12a	5.17					F	365	42–905	F	154.255	112.856						V		1
				278	124	04u_12s	Vita4b	Soma12b	5.41					F	365	42–905	F	154.255	118.18	1	1		1		VS						1			1
				279	124	04u_12s	Vita4b	Vita12a	4.55					F	740	42–905	F	154.255	112.856						V
				280	124	04u_12s	Vita4b	Soma12b	4.54					F	740	42–905	F	154.255	118.18						VS
				281	124	04u_12s	Vita4b	Vita12a	4.53					F	905	42–905	F	154.255	112.856						V
				282	124	04u_12s	Vita4b	Soma12b	5.08					F	905	42–905	F	154.255	118.18						VS
				283	125	04u_14s	Vita4b	Vita14b	4.86		4.49		4.86	M	42	≤365	M	154.255	101.437	1	1			1	V	1
				284	125	04u_14s	Vita4b	Soma14b	4.86					M	42	≤365	M	154.255	101.437						VS
				285	125	04u_14s	Vita4b	Vita14b	4.12					M	365	≤365	M	154.255	101.437						V
				286	125	04u_14s	Vita4b	Soma14b	4.12					M	365	≤365	M	154.255	101.437						VS
				287	126	04u_17p	Vita4b	Vita17a	4.55	4.32		4.55		F	740	740	F	154.255	32.8838	1	1		1		V		1
				288	126	04u_17p	Vita4b	Soma17a	4.09					F	740	740	F	154.255	26.5429						VS						1			1
				289	127	05s_06p	Vita5a	Soma6a	3.95	3.95		3.95		F	740	740	F	67.5731	8.00672		1		1		VS						1			1
				290	128	05s_0pu	Vita5a	Vita6b	3.85		3.85		3.85	M	905	905	M	67.5731	132.762		1			1	V		1
				291	129	05s_07p	Vita5a	Soma7a	4.1	4.1		4.1		F	42	42	F	67.5731	16.072		1		1		VS						1			1
				292	130	05s_07t	Vita5a	Soma7b	4.6		4.6		4.6	M	905	905	M	67.5731	120.086	1	1			1	VS					1
				293	131	05s_10s	Vita5a	Vita10a	3.89	3.89		3.89		F	740	740	F	67.5731	72.7803		1		1		V		1
				294	132	05s_12s	Vita5a	Vita12a	4.29	4.215		4.29		F	905	905	C	67.5731	112.856	1	1	1			V		1
				295	132	05s_12s	Vita5a	Soma12b	4.14					F	905	905	C	67.5731	118.18						VS						1			1
				296	132	05s_12s	Vita5a	Soma12a	3.98		3.98		3.98	M	905	905	C	67.5731	71.6772						VS					1
				297	133	05s_15s	Vita5a	Vita15b	4.47		4.47		4.47	M	365	365	M	67.5731	99.3062	1	1			1	V	1
				298	134	05s_16s	Vita5a	Soma16a	4.13		4.13		4.13	M	905	905	M	67.5731	75.7584		1			1	VS					1
				299	135	05s_17p	Vita5a	Vita17a	4.45	4.42		4.45		F	42	≤365	F	67.5731	32.8838	1	1		1		V		1
				300	135	05s_17p	Vita5a	Vita17a	4.39					F	365	≤365	F	67.5731	32.8838						V
				301	136	06p_07p	Soma6a	Soma7a	3.83	3.83		3.83		F	740	740	F	8.00672	16.072		1		1		S				1
				302	137	06p_07t	Soma6a	Soma7b	5.55	4.77667		5.55		F	42	≤740	F	8.00672	120.086	1	1		1		S				1
				303	137	06p_07t	Soma6a	Soma7b	4.67					F	365	≤740	F	8.00672	120.086						S
				304	137	06p_07t	Soma6a	Soma7b	4.11					F	740	≤740	F	8.00672	120.086						S
				305	138	06p_11s	Soma6a	Vita11b	6.74	6.145		6.74		F	905	905	F	8.00672	82.1769	1	1		1		VS						1			1
				306	138	06p_11s	Soma6a	Soma11a	5.55					F	905	905	F	8.00672	97.4485						S				1
				307	139	06p_18r	Soma6a	Soma18a	6.47		6.47		6.47	M	740	740	M	8.00672	52.4883						S			1
				308	139	06p_18r	Soma6a	Vita18a	6.47					M	740	740	M	8.00672	52.4883	1	1			1	VS
				309	140	06p_19p	Soma6a	Soma19a	5.14		5.34		5.54	M	42	≤365	M	8.00672	3.4033						S
				310	140	06p_19p	Soma6a	Soma19a	5.54					M	365	≤365	M	8.00672	3.4033	1	1			1	S			1
				311	141	06p_19r	Soma6a	Soma19b	5.44		5.44		5.44	M	365	365	M	8.00672	53.8514	1	1			1	S			1
				312	142	06t_11p	Vita6a	Vita11a	5.76		5.76		5.76	M	740	740	M	93.6809	6.59992	1	1			1	V	1
				313	143	06t_11s	Vita6a	Vita11b	4.03	4.08		4.37		F	42	≤365	F	93.6809	82.1769						V
				314	143	06t_11s	Vita6a	Vita11b	4.37					F	365	≤365	F	93.6809	82.1769	1	1		1		V		1
				315	143	06t_11s	Vita6a	Soma11a	3.84					F	365	≤365	F	93.6809	97.4485						VS					1
				316	144	06t_12s	Vita6a	Vita12a	5.11	4.92		5.11		F	740	740	F	93.6809	112.856	1	1		1		V		1
				317	144	06t_12s	Vita6a	Soma12b	4.73					F	740	740	F	93.6809	118.18						VS
				318	145	06t_13p	Vita6a	Soma13a	4.03	4.03		4.03		F	740	740	F	93.6809	19.3675		1		1		VS						1			1
				319	146	06t_14s	Vita6a	Vita14a	4.21		4.26		4.31	M	42	≤365	C	93.6809	78.4159	1					V
				320	146	06t_14s	Vita6a	Vita14b	3.89					F	365	≤365	C	93.6809	101.437						V
				321	146	06t_14s	Vita6a	Vita14a	4.42	4.20667		4.42		F	365	≤365	C	93.6809	78.4159	1	1	1			V		1
				322	146	06t_14s	Vita6a	Vita14a	4.31					M	365	≤365	C	93.6809	78.4159						V	1
				323	146	06t_14s	Vita6a	Soma14b	3.89					F	365	≤365	C	93.6809	101.437						VS						1			1
				324	147	06t_16s	Vita6a	Soma16a	5.13	4.88333		5.52		F	42	≤740	F	93.6809	75.7584						VS
				325	147	06t_16s	Vita6a	Soma16a	5.52					F	365	≤740	F	93.6809	75.7584	1	1		1		VS						1			1
				326	147	06t_16s	Vita6a	Soma16a	4					F	740	≤740	F	93.6809	75.7584						VS
				327	148	06t_19p	Vita6a	Soma19a	4.29		4.29		4.29	M	905	905	M	93.6809	3.4033	1	1			1	VS					1
				328	149	06u_09t	Vita6b	Vita9b	4.34		4.29		4.42	M	905	905	M	132.762	104.092						V	1
				329	149	06u_09t	Soma6b	Vita9c	4.11					M	905	905	M	138.658	124.057						VS
				330	149	06u_09t	Soma6b	Vita9b	4.42					M	905	905	M	138.658	104.092	1	1			1	VS					1
				331	150	06u_11p	Soma6b	Vita11a	3.91	3.91		3.91		F	42	MF Diverged	C	138.658	6.59992						VS						1			1
				332	150	06u_11p	Vita6b	Vita11a	4.5		4.14333		4.5	M	740	MF Diverged	C	132.762	6.59992	1	1	1			V	1
				333	150	06u_11p	Soma6b	Vita11a	4.1					M	740	MF Diverged	C	138.658	6.59992						VS					1
				334	150	06u_11p	Vita6b	Vita11a	3.83					M	905	MF Diverged	C	132.762	6.59992						V
				335	151	06u-12s	Vita6b	Vita12a	4.47	4.21333		4.47		F	740	740	F	132.762	112.856	1	1		1		V		1
				336	151	06u-12s	Vita6b	Soma12b	4.26					F	740	740	F	132.762	118.18						VS
				337	151	06u-12s	Soma6b	Vita12a	3.91					F	740	740	F	138.658	112.856						VS
				338	152	06u_13s	Vita6b	Vita13a	4.46		4.45		4.46	M	42	42	M	132.762	83.8585	1	1			1	V	1
				339	152	06u_13s	Vita6b	Soma13b	4.44					M	42	42	M	132.762	98.5216						VS					1
				340	152	06u_13s	Soma6b	Vita13a	4.46					M	42	42	M	138.658	83.8585						VS
				341	153	06u_14t	Vita6b	Vita14b	4.21	4.205		4.27		F	42	MF Diverged	C	132.762	101.437						V		1
				342	153	06u_14t	Vita6b	Vita14a	4.1					F	42	MF Diverged	C	132.762	78.4159						V
				343	153	06u_14t	Vita6b	Soma14b	4.21					F	42	MF Diverged	C	132.762	101.437						VS
				344	153	06u_14t	Soma6b	Vita14b	4.27					F	42	MF Diverged	C	138.658	101.437	1	1	1			VS
				345	153	06u_14t	Soma6b	Vita14a	4.24					F	42	MF Diverged	C	138.658	78.4159						VS
				346	153	06u_14t	Soma6b	Soma14b	4.27					F	42	MF Diverged	C	138.658	101.437						S				1
				347	153	06u_14t	Vita6b	Vita14a	4.22		4.11333		4.22	M	365	MF Diverged	C	132.762	78.4159						V	1
				348	153	06u_14t	Vita6b	Vita14b	4.02					M	905	MF Diverged	C	132.762	101.437						V
				349	153	06u_14t	Vita6b	Soma14b	4.02					M	905	MF Diverged	C	132.762	101.437						VS
				350	153	06u_14t	Soma6b	Vita14b	4.1					M	905	MF Diverged	C	138.658	101.437						VS
				351	153	06u_14t	Soma6b	Soma14b	4.1					M	905	MF Diverged	C	138.658	101.437						S			1
				352	154	06u_15s	Vita6b	Vita15b	4.21		4.165		4.21	M	42	MF Diverged	C	132.762	99.3062	1	1			1	V	1
				353	154	06u_15s	Vita6b	Vita15a	4.12					M	365	MF Diverged	C	132.762	74.2482						V
				354	154	06u_15s	Soma6b	Vita15a	4.12					M	365	MF Diverged	C	138.658	74.2482						VS					1
				355	154	06u_15s	Vita6b	Vita15b	4.07	4.07		4.07		F	905	MF Diverged	C	132.762	99.3062						V
				356	155	07p_08t	Soma7a	Soma8b	3.85	3.85		3.85		F	42	42	F	16.072	126.505		1		1		S				1
				357	156	07p_11s	Soma7a	Vita11b	3.81	4.2		4.59		F	42	≤365	F	16.072	82.1769						VS
				358	156	07p_11s	Soma7a	Vita11b	4.59					F	365	≤365	F	16.072	82.1769	1	1		1		VS						1			1
				359	157	07p_13p	Soma7a	Soma13a	3.93	3.93		3.93		F	905	905	F	16.072	19.3675		1		1		S				1
				360	158	07p_14r	Soma7a	Soma14a	3.85	3.85		3.85		F	42	42	F	16.072	30.9577		1		1		S				1
				361	159	07p_14s	Soma7a	Soma14b	4.44	4.44		4.44		F	42	42	F	16.072	101.437	1					S				1
				362	159	07p_14s	Soma7a	Vita14b	4.44					F	42	42	F	16.072	101.437	1	1		1		VS
				363	160	07p_15s	Soma7a	Vita15b	4.17		4.17		4.17	M	905	905	M	16.072	99.3062		1			1	VS					1
				365	161	07p_17p	Soma7a	Soma17a	4.81		4.34		4.81	M	905	905	M	16.072	26.5429	1	1			1	S			1
				364	161	07p_17p	Soma7a	Vita17a	3.87					M	905	905	M	16.072	32.8838						VS					1
				366	162	07p_18r	Soma7a	Soma18a	4.39		4.39		4.39	M	740	740	M	16.072	52.4883						S			1
				367	162	07p_18r	Soma7a	Vita18a	4.39					M	740	740	M	16.072	52.4883	1	1			1	VS					1
				368	163	07p_19r	Soma7a	Soma19b	4.13	4.13		4.13		F	42	42	F	16.072	53.8514		1		1		S				1
				369	164	07t_11s	Soma7b	Soma11a	3.89	3.89		3.89		F	905	905	F	120.086	97.4485		1		1		S				1
				370	165	07t_16s	Soma7b	Soma16a	4.75		4.75		4.75	M	365	365	M	120.086	75.7584	1	1			1	S			1
				371	166	07t_18r	Soma7b	Soma18a	4.78	4.78		4.78		F	740	740	F	120.086	52.4883						S				1
				372	166	07t_18r	Soma7b	Vita18a	4.78					F	740	740	F	120.086	52.4883	1	1		1		VS
				373	167	08s_09t	Soma8a	Vita9c	4.26	4.26		4.26		F	740	740	F	71.6843	124.057	1	1		1		VS						1			1
				374	168	08s_10p	Soma8a	Soma10a	3.9	3.9		3.9		F	42	42	F	71.6843	18.1446		1		1		S				1
				375	169	08s_11p	Soma8a	Vita11a	4.31		4.31		4.31	M	905	905	M	71.6843	6.59992	1	1			1	VS					1
				376	170	08s_11s	Soma8a	Vita11b	4.99		4.99		4.99	M	740	740	M	71.6843	82.1769	1	1			1	VS					1
				377	171	08s_13p	Soma8a	Soma13a	3.87		3.87		3.87	M	365	365	M	71.6843	19.3675		1			1	S			1
				378	172	08s_13s	Soma8a	Vita13a	4.13	4.13		4.13		F	365	365	F	71.6843	83.8585		1		1		VS						1			1
				379	173	08s_15p	Soma8a	Soma15a	4.12		4.31		4.5	M	42	≤365	M	71.6843	3.28851						S
				380	173	08s_15p	Soma8a	Soma15a	4.5					M	365	≤365	M	71.6843	3.28851	1	1			1	S			1
				381	174	08s_15s	Soma8a	Vita15b	3.87	3.87		3.87		F	365	365	F	71.6843	99.3062		1		1		VS						1			1
				382	175	08s_17p	Soma8a	Vita17a	4.4		4.34		4.4	M	740	740	M	71.6843	32.8838	1	1			1	VS					1
				383	175	08s_17p	Soma8a	Soma17a	4.28					M	740	740	M	71.6843	26.5429						S			1
				384	176	08s_19r	Soma8a	Soma19b	4.39		4.39		4.39	M	42	42	M	71.6843	53.8514	1	1			1	S			1
				385	177	08t_13s	Soma8b	Vita13a	3.89	3.89		3.89		F	365	MF Diverged	C	126.505	83.8585		1	1			VS						1			1
				386	177	08t_13s	Soma8b	Vita13a	3.81		3.81		3.81	M	905	MF Diverged	C	126.505	83.8585						VS					1
				387	178	08t_17p	Soma8b	Vita17a	3.85	4.13		4.41		F	42	≤365	F	126.505	32.8838						VS
				388	178	08t_17p	Soma8b	Vita17a	4.41					F	365	≤365	F	126.505	32.8838	1	1		1		VS						1			1
				389	179	09r_11p	Vita9a	Vita11a	5.02		5.02		5.02	M	365	365	M	34.9324	6.59992	1	1			1	V	1
				390	180	09r_11s	Soma9a	Vita11c	4.08	4.105		4.13		F	42	≤365	F	51.1166	113.729						VS
				391	180	09r_11s	Soma9a	Vita11c	4.13					F	365	≤365	F	51.1166	113.729		1		1		VS						1			1
				392	181	09r_13p	Vita9a	Soma13a	4.8		4.8		4.8	M	905	905	M	34.9324	19.3675	1	1			1	VS					1
				393	182	09r_13s	Soma9a	Vita13a	4.75		4.955		5.16	M	905	905	M	51.1166	83.8585						VS					1
				394	182	09r_13s	Soma9a	Soma13b	5.16					M	905	905	M	51.1166	98.5216	1	1			1	S			1
				395	183	09r_15p	Vita9a	Soma15a	5.07	5.48		5.89		F	905	905	F	34.9324	3.28851						VS						1			1
				396	183	09r_15p	Soma9a	Soma15a	5.89					F	905	905	F	51.1166	3.28851	1	1		1		S				1
				397	184	09r_16s	Soma9a	Soma16a	4.03		4.03		4.03	M	740	740	M	51.1166	75.7584		1			1	S			1
				398	185	09r_19p	Vita9a	Soma19a	4.25		4.25		4.25	M	365	365	M	34.9324	3.4033	1	1			1	VS					1
				399	186	09r_19r	Vita9a	Soma19b	4.28		4.19		4.28	M	740	740	M	34.9324	53.8514	1	1			1	VS					1
				400	186	09r_19r	Soma9a	Soma19b	4.1					M	740	740	M	51.1166	53.8514						S			1
				401	187	09t_11s	Vita9c	Vita11c	4.24	4.18		4.36		F	740	≥740	F	124.057	113.729						V
				402	187	09t_11s	Vita9b	Vita11c	3.94					F	740	≥740	F	104.092	113.729						V
				403	187	09t_11s	Vita9b	Vita11c	4.36					F	905	≥740	F	104.092	113.729	1	1		1		V		1
				404	189	09t_12t	Vita9c	Soma12b	3.82		4.085		4.35	M	42	≤365	M	124.057	118.18						VS
				405	189	09t_12t	Vita9c	Soma12b	4.35					M	365	≤365	M	124.057	118.18	1	1			1	VS					1
				406	188	09t_12s	Vita9c	Soma12a	4.64	4.33		4.64		F	365	≥365	F	124.057	71.6772	1	1	1			VS						1			1
				407	188	09t_12s	Vita9c	Soma12a	4.02					F	905	≥365	F	124.057	71.6772						VS
				408	190	09t_13p	Vita9b	Soma13a	4.81		4.81		4.81	M	905	905	M	104.092	19.3675	1	1			1	VS					1
				409	191	09t_15s	Vita9c	Vita15b	4.66		4.32		4.66	M	365	≥365	C	124.057	99.3062	1	1	1			V	1
				410	191	09t_15s	Vita9b	Vita15a	3.94	4.18		4.42		F	365	≥365	C	104.092	74.2482						V
				411	191	09t_15s	Vita9b	Vita15a	4.42					F	740	≥365	C	104.092	74.2482						V		1
				412	191	09t_15s	Vita9c	Vita15b	3.91					M	905	≥365	C	124.057	99.3062						V
				413	191	09t_15s	Vita9c	Vita15a	4.39					M	905	≥365	C	124.057	74.2482						V
				414	192	09t_17p	Vita9c	Vita17a	4.95		4.61667		5.01	M	42	≤740	M	124.057	32.8838						V	1
				415	192	09t_17p	Vita9c	Soma17a	3.95					M	42	≤740	M	124.057	26.5429						VS
				416	192	09t_17p	Vita9b	Vita17a	4.68					M	42	≤740	M	104.092	32.8838						V
				417	192	09t_17p	Vita9b	Soma17a	4.37					M	42	≤740	M	104.092	26.5429						VS
				418	192	09t_17p	Vita9b	Vita17a	4.74					M	740	≤740	M	104.092	32.8838						V
				419	192	09t_17p	Vita9b	Soma17a	5.01					M	740	≤740	M	104.092	26.5429	1	1			1	VS					1
				420	193	09t_19r	Vita9c	Soma19b	4.59		4.315		4.59	M	740	740	M	124.057	53.8514	1	1			1	VS					1
				421	193	09t_19r	Vita9b	Soma19b	4.04					M	740	740	M	104.092	53.8514						VS
				422	194	10p_11s	Soma10a	Vita11b	4.15	4.15		4.15		F	740	740	F	18.1446	82.1769		1		1		VS						1
				423	195	10p_12s	Soma10a	Soma12b	6.15		5.51		6.24	M	42	≤365	M	18.1446	118.18						S			1
				424	195	10p_12s	Soma10a	Vita12a	6.24					M	42	≤365	M	18.1446	112.856	1	1			1	VS					1
				425	195	10p_12s	Soma10a	Vita12a	4.14					M	365	≤365	M	18.1446	112.856						VS
				426	196	10p_15p	Soma10a	Soma15a	5.19		5.19		5.19	M	905	905	M	18.1446	3.28851	1	1			1	S			1
				427	197	10p_19p	Soma10a	Soma19a	5.35	5.35		5.35		F	905	905	F	18.1446	3.4033	1	1		1		S				1
				428	198	10s_12s	Vita10a	Soma12b	3.87		3.87		3.87	M	42	42	M	72.7803	118.18		1			1	VS					1
				429	199	10s_13s	Vita10a	Vita13a	4.24		4.11		4.11	M	365	365	M	72.7803	83.8585	1	1			1	V	1
				430	200	10s_14r	Vita10a	Soma14a	4.17		4.17		4.17	M	905	905	M	72.7803	30.9577		1			1	VS					1
				431	201	10s_14s	Vita10a	Vita14a	3.96		3.96		3.96	M	42	42	M	72.7803	78.4159		1			1	V	1
				432	202	10s_17p	Vita10a	Soma17a	3.86		3.86		3.86	M	740	740	M	72.7803	26.5429		1			1	VS					1
				433	203	11p_12s	Vita11a	Vita12a	3.84		3.84		3.84	M	740	740	M	6.59992	112.856		1			1	V	1
				434	204	11p_14r	Vita11a	Soma14a	3.91	3.91		3.91		F	42	42	F	6.59992	30.9577		1		1		VS						1
				435	205	11p_14s	Vita11a	Vita14a	4.26	4.202		4.63		F	42	≤740	F	6.59992	78.4159						V
				436	205	11p_14s	Vita11a	Vita14b	4.2					F	365	≤740	F	6.59992	101.437						V
				437	205	11p_14s	Vita11a	Vita14a	4.63					F	365	≤740	F	6.59992	78.4159	1	1		1		V		1
				438	205	11p_14s	Vita11a	Soma14b	4.2					F	365	≤740	F	6.59992	101.437						VS
				439	205	11p_14s	Vita11a	Vita14b	3.82					F	740	≤740	F	6.59992	101.437						V
				440	205	11p_14s	Vita11a	Vita14a	4.1					F	740	≤740	F	6.59992	78.4159						V
				441	205	11p_14s	Vita11a	Soma14b	3.82					F	740	≤740	F	6.59992	101.437						VS
				442	206	11s_14s	Vita11b	Vita14a	4.93	4.77		4.93		F	42	≤365	F	82.1769	78.4159	1	1		1		V		1
				443	206	11s_14s	Vita11b	Vita14a	4.61					F	365	≤365	F	82.1769	78.4159						V
				444	207	11s_15p	Vita11b	Soma15a	4.38		4.38		4.38	M	42	42	M	82.1769	3.28851	1	1			1	VS					1
				445	208	11s_15s	Vita11b	Vita15a	4.2	4.2		4.2		F	905	905	F	82.1769	74.2482	1	1		1		V		1
				446	209	11s_16s	Vita11b	Soma16a	3.91		3.91		3.91	M	365	365	M	82.1769	75.7584		1			1	VS					1
				447	210	11s_17p	Vita11b	Vita17a	3.92		4.045		4.17	M	42	42	M	82.1769	32.8838						V	1
				448	210	11s_17p	Vita11b	Soma17a	4.17					M	42	42	M	82.1769	26.5429		1			1	VS					1
				449	211	11s_12s	Vita11c	Vita12a	7.02	7.035		7.05		F	740	740	F	113.729	112.856						V		1
				450	211	11s_12s	Vita11c	Soma12b	7.05					F	740	740	F	113.729	118.18	1	1		1		VS									1
				451	212	11s_13p	Vita11c	Soma13a	4.4		4.70333		5.21	M	42	≤740	M	113.729	19.3675						VS
				452	212	11s_13p	Vita11c	Soma13a	5.21					M	365	≤740	M	113.729	19.3675	1	1			1	VS					1
				453	212	11s_13p	Vita11c	Soma13a	4.5					M	740	≤740	M	113.729	19.3675						VS
				454	213	11s_13s	Vita11c	Vita13a	3.91		4.436		5.07	M	42	≤740	M	113.729	83.8585						V
				455	213	11s_13s	Vita11c	Soma13b	4.66					M	42	≤740	M	113.729	98.5216						VS					1
				456	213	11s_13s	Vita11c	Vita13a	5.07					M	365	≤740	M	113.729	83.8585	1	1			1	V	1
				457	213	11s_13s	Vita11c	Soma13b	4.55					M	365	≤740	M	113.729	98.5216						VS
				458	213	11s_13s	Vita11c	Vita13a	3.99					M	740	≤740	M	113.729	83.8585						V
				459	214	11s_14r	Vita11c	Soma14a	3.96	3.96		3.96		F	905		F	113.729	30.9577		1		1		VS						1
				460	215	11s_15p	Vita11c	Soma15a	4.59		4.235		4.59	M	740	740	M	113.729	3.28851	1	1			1	VS					1
				461	215	11s_15p	Soma11a	Soma15a	3.88					M	740	740	M	97.4485	3.28851						S			1
				462	216	11s_16s	Soma11a	Soma16a	3.93	3.93		3.93		F	905	905	F	97.4485	75.7584		1		1		S				1
				463	217	11s_17p	Soma11a	Vita17a	4.18		4.155		4.76	M	42	≤365	M	97.4485	32.8838						VS					1
				464	217	11s_17p	Soma11a	Soma17a	4.76					M	42	≤365	M	97.4485	26.5429	1	1			1	S			1
				465	217	11s_17p	Soma11a	Vita17a	3.86					M	365	≤365	M	97.4485	32.8838						VS
				466	217	11s_17p	Soma11a	Soma17a	3.82					M	365	≤365	M	97.4485	26.5429						S
				467	218	12s_19r	Soma12a	Soma19b	4.12		4.12		4.12	M	905	905	M	71.6772	53.8514		1			1	S			1
				468	219	12s_13s	Vita12a	Vita13a	5.95		5.8125		6.52	M	740	740	M	112.856	83.8585						V	1
				469	219	12s_13s	Vita12a	Soma13b	5.15					M	740	740	M	112.856	98.5216						VS
				470	219	12s_13s	Soma12b	Vita13a	6.52					M	740	740	M	118.18	83.8585	1	1			1	VS					1
				471	219	12s_13s	Soma12b	Soma13b	5.63					M	740	740	M	118.18	98.5216						S			1
				472	220	12s_16s	Soma12b	Soma16a	4		4		4	M	365	365–740	C	118.18	75.7584						S			1
				473	220	12s_16s	Vita12a	Soma16a	4.9	4.64		4.9		F	740	365–740	C	112.856	75.7584	1	1	1			VS						1			1
				474	220	12s_16s	Soma12b	Soma16a	4.38					F	740	365–740	C	118.18	75.7584						S				1
				475	221	12s_19r	Vita12a	Soma19b	3.83		3.83		3.83	M	905	905	M	112.856	53.8514		1			1	VS					1
				477	222	13p_14s	Soma13a	Soma14b	4.12		4.05		4.12	M	42	Diverged	M	19.3675	101.437		1			1	S
				476	222	13p_14s	Soma13a	Vita14b	4.12					M	42	Diverged	M	19.3675	101.437						VS
				478	222	13p_14s	Soma13a	Vita14a	3.98					M	905	Diverged	M	19.3675	78.4159						VS			1
				479	223	13p_16s	Soma13a	Soma16a	4.96	5.09		5.22		F	42	≤365	F	19.3675	75.7584						S
				480	223	13p_16s	Soma13a	Soma16a	5.22					F	365	≤365	F	19.3675	75.7584	1	1		1		S				1
				481	224	13p_17p	Soma13a	Soma17a	4	4.00667		4.11		F	905	905	C	19.3675	26.5429						S				1
				482	224	13p_17p	Soma13a	Vita17a	4.11					F	905	905	C	19.3675	32.8838		1	1			VS						1
				483	224	13p_17p	Soma13a	Vita17a	3.91		3.91		3.91	M	905	905	C	19.3675	32.8838						VS					1
				484	225	13p_18r	Soma13a	Soma18a	3.8		3.8		3.8	M	740	740	M	19.3675	52.4883						S			1
				485	225	13p_18r	Soma13a	Vita18a	3.8					M	740	740	M	19.3675	52.4883		1			1	VS
				486	226	13p_19r	Soma13a	Soma19b	4.2					F	365	365	F	19.3675	53.8514	1	1		1		S				1
				487	227	13s_15s	Soma13b	Vita15a	3.95		3.95		3.95	M	42	MF Diverged	C	98.5216	74.2482						VS					1
				488	227	13s_15s	Vita13a	Vita15b	4.63	4.9875		5.64		F	905	MF Diverged	C	83.8585	99.3062						V
				489	227	13s_15s	Vita13a	Vita15a	5.64					F	905	MF Diverged	C	83.8585	74.2482	1	1	1			V		1
				490	227	13s_15s	Soma13b	Vita15b	4.45					F	905	MF Diverged	C	98.5216	99.3062						VS
				491	227	13s_15s	Soma13b	Vita15a	5.23					F	905	MF Diverged	C	98.5216	74.2482						VS						1			1
				492	228	13s_17p	Vita13a	Vita17a	4.35	4.88		6.15		F	905	905	C	83.8585	32.8838						V		1
				493	228	13s_17p	Vita13a	Soma17a	4.14					F	905	905	C	83.8585	26.5429						VS
				494	228	13s_17p	Soma13b	Vita17a	6.15					F	905	905	C	98.5216	32.8838						VS						1			1
				495	228	13s_17p	Soma13b	Vita17a	3.98		3.98		3.98	M	905	905	C	98.5216	32.8838						VS
				496	228	13s_17p	Soma13b	Soma17a	6.19					F	905	905	C	98.5216	26.5429	1	1	1			S				1
				497	229	14r_15s	Soma14a	Vita15a	3.95	4.09		4.23		F	42	Diverged	F	30.9577	74.2482						VS
				498	229	14r_15s	Soma14a	Vita15a	4.23					F	905	Diverged	F	30.9577	74.2482	1	1		1		VS						1
				499	230	14r_17p	Soma14a	Vita17a	3.98		3.98		3.98	M	42	42	M	30.9577	32.8838		1			1	VS					1
				500	231	14s_17p	Vita14a	Vita17a	4.45		4.45		4.45	M	42	42	M	78.4159	32.8838	1	1			1	V	1
				501	232	14s_18r	Vita14a	Vita18a	3.88		3.88		3.88	M	740	740	M	78.4159	52.4883		1			1	V	1
				502	232	14s_18r	Vita14a	Soma18a	3.88					M	740	740	M	78.4159	52.4883						VS
				503	233	15s_16s	Vita15a	Soma16a	4.01	4.155		4.3		F	42	Diverged	F	74.2482	75.7584						VS
				504	233	15s_16s	Vita15a	Soma16a	4.3					F	905	Diverged	F	74.2482	75.7584	1	1		1		VS						1			1
				505	234	15s_19r	Vita15a	Soma19b	4.14		4.14		4.14	M	365	365	M	74.2482	53.8514		1			1	VS					1
				506	235	15s_16s	Vita15b	Soma16a	4.23	4.23		4.23		F	905	905	F	99.3062	75.7584	1	1		1		VS						1
				507	236	15s_17p	Vita15b	Soma17a	4.1	4.1		4.1		F	365	365–740	C	99.3062	26.5429		1	1			VS						1			1
				508	236	15s_17p	Vita15b	Soma17a	3.93		3.93667		4.06	M	365	365–740	C	99.3062	26.5429						VS					1
				509	236	15s_17p	Vita15b	Vita17a	3.82					M	740	365–740	C	99.3062	32.8838						V	1
				510	236	15s_17p	Vita15b	Soma17a	4.06					M	740	365–740	C	99.3062	26.5429						VS
				511	237	16s_19p	Soma16a	Soma19a	4.53		4.33667		4.53	M	42	≤740	M	75.7584	3.4033	1	1			1	S			1
				512	237	16s_19p	Soma16a	Soma19a	4.42					M	365	≤740	M	75.7584	3.4033						S
				513	237	16s_19p	Soma16a	Soma19a	4.06					M	740	≤740	M	75.7584	3.4033						S
				*	P1 and P2 Zone Types are pairs of chromosomal regions (30 –50 Mb) that contain linked Vita and Soma loci. Each P1-P1 Zone Type has one or more LODs ≥3.80 between different Partners.
				$	LOD scores are suggestive between 3.0 and 4.2, and significant (bold) when ≥4.20. Vita and Soma loci can share test markers and "redundant" LODs are in itallic font.
				#
				^

## Sheet: 12.2_All_11768_Tests
			#File_name	Supplementary Table 12.2: All_11768_Tests.: Comprehensive list of all Vita-to-Vita, Soma-to-Soma, and Vita-to-Soma epistatic interactions
			#Table_title	All 11768 pair-wise tests of interactions of among Vita and Soma loci with LOD scores and FDR estimates
			#Source_paper	Arends et al. (2026) Dynamics, genetics and somatic trade-offs in ageing and mortality. Nature, in press, Feb 2026 and see bioRxiv doi.org/10.1101/2025.04.27.649857																															3.77815	0.000166667
			#Contact	labwilliams@gmail.com,danny.arends@gmail.com, dashbrook@uthsc.edu, sroy12@uthsc.edu
			#Date	18Aug2025 by RWW and DA
				Pllease note that Vita1a = Soma1a, Vita14b=Soma14b,and Vita18a=Soma18a.
				These table collapses Vita and Soma loci with the same peak marker as "VS" type
				While there are only three true categories, here we list 6 categories: V-V, S-S, V-S, VS-V, VS-S, VS-VS when VS type means both Vita and Soma interactions are possible.
										LOD	SE	SD	N
									Female: Top 50 at T42 all types	4.6345	0.067583	0.473081	50
									Male: Top 50 at T42 all types	4.66722	0.0679937	0.475956	50
									Female: Top 100 Soma loci all T-ages	5.46054	0.0516362	0.513774	100
									Male: Top 100 Soma loci all T-ages	3.12117	0.00192811	0.0191844	100
									Female: Top 100 Vita loci all T-ages	1.40446	0.000394436	0.00392459	100
									Male: Top 100 Vita loci all T-ages	1.15849	0.00063105	0.00627886	100
									Female: Top 100 Vita-Soma loci all T-ages (all >3.8)	2.55323	0.000909299	0.00904741	100								Starting from the largest P-value P(m), compare P(m)
									Male: Top 100 Vita-Soma loci all T-ages (all >3.8)	1.86079	0.000541379	0.00538666	100								with 0.05× i/m. Continue as long as P(I) \ 0.05× i/m.
																					Let k be the first time when P(k) is less than or equal to
																					0.05× k/m, and declare the differences corresponding
																					to the smallest k P-values as significant
																		966	B&H threshold
																			0.005
																		=if("Observed P value"<"FDR BH threshold value","Y","NS") when Y is IF TRUE and NS is ELSE FALSE.	=0.05*"Rank"/"N of tests"	="P value observed"*('N of tests"/"Rank")
				Index_LOD	Index Position	Locus 1	Locus 2	Sex	T-age	LOD	P Bonferroni 1471 test	P Bonferroni threshold	Type	Chr Locus 1	Chr Locus 2	Rank P	P Observed (nominal)	Is observed P less than BH threshold?	FDR BH threshold value (equation)	Equation for individual trait BH thresholds	P B&H
			2721	1	9153	Vita11c	Soma12b	F	740	7.51	4.54582e-05	<.0.05	V-S	11c	12b	1	3.0903e-08	Y	4.24881e-07	0.000363388	4.24881e-06
			8041	2	9137	Vita11c	Vita12a	F	740	7.16	0.000101768	<.0.05	V-V	11c	12a	2	6.91831e-08	Y	8.49762e-07	0.000406762	8.49762e-06
			10889	3	11385	Vita18a	Soma4b	F	740	6.84	0.000212624	<.0.05	VS-S	18a	04b	3	1.44544e-07	Y	1.27464e-06	0.000566564	1.27464e-05
			2722	4	8793	Vita11b	Soma6a	F	905	6.743	0.000265835	<.0.05	V-S	11b	06a	4	1.80717e-07	Y	1.69952e-06	0.000531264	1.69952e-05
			5381	5	9825	Vita13a	Soma12b	M	740	6.518	0.000446285	<.0.05	V-S	13a	12b	5	3.03389e-07	Y	2.12441e-06	0.000713511	2.12441e-05
			11205	6	11393	Vita18a	Soma6a	M	740	6.472	0.00049615	<.0.05	VS-S	18a	06a	6	3.37287e-07	Y	2.54929e-06	0.000661027	2.54929e-05
			5382	7	9409	Vita12a	Soma10a	M	42	6.239	0.000848423	<.0.05	V-S	12a	10a	7	5.76766e-07	Y	2.97417e-06	0.000968885	2.97417e-05
			1361	8	4137	Soma3b	Soma13a	M	905	6.221	0.000884327	<.0.05	S-S	03b	13a	8	6.01174e-07	Y	3.39905e-06	0.00088365	3.39905e-05
			1	9	10009	Soma13b	Soma17a	F	905	6.187	0.000956341	<.0.05	S-S	13b	17a	9	6.5013e-07	Y	3.82393e-06	0.000849431	3.82393e-05
			1362	10	8161	Soma10a	Soma12b	M	42	6.152	0.0010366	<.0.05	S-S	10a	12b	10	7.04693e-07	Y	4.24881e-06	0.000828649	4.24881e-05
			2723	11	11249	Vita17a	Soma13b	F	905	6.147	0.00104861	<.0.05	V-S	17a	13b	11	7.12853e-07	Y	4.67369e-06	0.00076204	4.67369e-05
			2724	13	1729	Vita1d	Soma13b	F	905	5.97	0.0015762	<.0.05	V-S	01d	13b	13	1.07152e-06	Y	5.52345e-06	0.00096923	5.52345e-05
			5383	12	2857	Vita2b	Soma16a	M	740	5.97	0.0015762	<.0.05	V-S	02b	16a	12	1.07152e-06	Y	5.09857e-06	0.00105	5.09857e-05
			1363	14	4585	Soma4a	Soma15a	M	42	5.96	0.00161292	<.0.05	S-S	04a	15a	14	1.09648e-06	Y	5.94833e-06	0.000920963	5.94833e-05
			9465	15	9425	Vita12a	Vita13a	M	740	5.953	0.00163913	<.0.05	V-V	12a	13a	15	1.11429e-06	Y	6.37322e-06	0.000873533	6.37322e-05
			2	16	7233	Soma9a	Soma15a	F	905	5.889	0.00189938	<.0.05	S-S	09a	15a	16	1.29122e-06	Y	6.7981e-06	0.000948965	6.7981e-05
			5384	17	3553	Vita3a	Soma4b	M	365	5.852	0.0020683	<.0.05	V-S	03a	04b	17	1.40605e-06	Y	7.22298e-06	0.000972571	7.22298e-05
			11521	18	129	Vita1a	Vita6b	F	365	5.81	0.00227831	<.0.05	VS-V	01a	06b	18	1.54882e-06	Y	7.64786e-06	0.00101181	7.64786e-05
			10890	19	130	Vita1a	Soma6b	F	42	5.795	0.00235837	<.0.05	VS-S	01a	06b	19	1.60325e-06	Y	8.07274e-06	0.00099224	8.07274e-05
			2725	20	5001	Vita4b	Soma12b	F	905	5.79	0.00238568	<.0.05	V-S	04b	12b	20	1.62181e-06	Y	8.49762e-06	0.000953543	8.49762e-05
			5385	21	5249	Vita5a	Soma3b	M	905	5.779	0.00244688	<.0.05	V-S	05a	03b	21	1.66341e-06	Y	8.9225e-06	0.000931432	8.9225e-05
			9466	22	5761	Vita6a	Vita11a	M	740	5.758	0.0025681	<.0.05	V-V	06a	11a	22	1.74582e-06	Y	9.34738e-06	0.000933142	9.34738e-05
			9467	23	1737	Vita1d	Vita14a	M	740	5.754	0.00259187	<.0.05	V-V	01d	14a	23	1.76198e-06	Y	9.77226e-06	0.000900829	9.77226e-05
			8042	24	689	Vita1b	Vita9a	F	42	5.685	0.00303817	<.0.05	V-V	01b	09a	24	2.06538e-06	Y	1.01971e-05	0.00101195	0.000101971
			1364	25	3554	Soma3a	Soma4b	M	365	5.684	0.00304518	<.0.05	S-S	03a	04b	25	2.07014e-06	Y	1.0622e-05	0.000973712	0.00010622
			9468	26	9161	Vita11c	Vita13a	M	365	5.68	0.00307335	<.0.05	V-V	11c	13a	26	2.0893e-06	Y	1.10469e-05	0.000944924	0.000110469
			2726	27	7234	Vita9a	Soma15a	F	905	5.66	0.0032182	<.0.05	V-S	09a	15a	27	2.18776e-06	Y	1.14718e-05	0.000952811	0.000114718
			8043	28	3577	Vita3a	Vita5a	F	42	5.636	0.00340105	<.0.05	V-V	03a	05a	28	2.31206e-06	Y	1.18967e-05	0.000970985	0.000118967
			8044	29	9865	Vita13a	Vita15a	F	905	5.636	0.00340105	<.0.05	V-V	13a	15a	29	2.31206e-06	Y	1.23215e-05	0.000937502	0.000123215
			1365	30	9625	Soma12b	Soma13b	M	740	5.632	0.00343252	<.0.05	S-S	12b	13b	30	2.33346e-06	Y	1.27464e-05	0.000914638	0.000127464
			1366	31	985	Soma1b	Soma19a	M	905	5.62	0.00352868	<.0.05	S-S	01b	19a	31	2.39883e-06	Y	1.31713e-05	0.000909931	0.000131713
			1367	32	4586	Soma4a	Soma15a	M	365	5.599	0.0037035	<.0.05	S-S	04a	15a	32	2.51768e-06	Y	1.35962e-05	0.000925168	0.000135962
			11206	33	65	Vita1a	Soma3b	M	740	5.59	0.00378105	<.0.05	VS-S	01a	03b	33	2.5704e-06	Y	1.40211e-05	0.000915918	0.000140211
			3	34	2858	Soma2b	Soma16a	F	365	5.582	0.00385135	<.0.05	S-S	02b	16a	34	2.61818e-06	Y	1.4446e-05	0.000905506	0.00014446
			4	35	5762	Soma6a	Soma11a	F	905	5.548	0.00416498	<.0.05	S-S	06a	11a	35	2.83139e-06	Y	1.48708e-05	0.000951267	0.000148708
			5	36	5649	Soma6a	Soma7b	F	42	5.546	0.0041842	<.0.05	S-S	06a	07b	36	2.84446e-06	Y	1.52957e-05	0.000929112	0.000152957
			1368	37	5993	Soma6a	Soma19a	M	365	5.544	0.00420352	<.0.05	S-S	06a	19a	37	2.85759e-06	Y	1.57206e-05	0.000908173	0.000157206
			5386	38	4473	Vita4a	Soma12a	M	740	5.52	0.00444235	<.0.05	V-S	04a	12a	38	3.01995e-06	Y	1.61455e-05	0.000934516	0.000161455
			2727	39	5945	Vita6a	Soma16a	F	365	5.517	0.00447314	<.0.05	V-S	06a	16a	39	3.04089e-06	Y	1.65704e-05	0.000916866	0.000165704
			9469	40	1073	Vita1c	Vita3a	M	42	5.5	0.00465171	<.0.05	V-V	01c	03a	40	3.16228e-06	Y	1.69952e-05	0.000929631	0.000169952
			1369	41	5185	Soma4b	Soma19b	M	905	5.496	0.00469475	<.0.05	S-S	04b	19b	41	3.19154e-06	Y	1.74201e-05	0.000915349	0.000174201
			8045	42	1809	Vita1d	Vita18a	F	365	5.479	0.00488217	<.0.05	V-V	01d	18a	42	3.31894e-06	Y	1.7845e-05	0.000929225	0.00017845
			11522	43	131	Vita1a	Vita6b	F	42	5.471	0.00497293	<.0.05	VS-V	01a	06b	43	3.38065e-06	Y	1.82699e-05	0.000924489	0.000182699
			2728	44	690	Vita1b	Soma9a	F	42	5.455	0.00515956	<.0.05	V-S	01b	09a	44	3.50752e-06	Y	1.86948e-05	0.000937384	0.000186948
			6	45	3145	Soma2c	Soma8b	F	365	5.447	0.00525548	<.0.05	S-S	02c	08b	45	3.57273e-06	Y	1.91196e-05	0.000933594	0.000191196
			1370	46	6009	Soma6a	Soma19b	M	365	5.437	0.0053779	<.0.05	S-S	06a	19b	46	3.65595e-06	Y	1.95445e-05	0.000934572	0.000195445
			5387	47	9721	Vita13a	Soma3b	M	905	5.413	0.00568346	<.0.05	V-S	13a	03b	47	3.86367e-06	Y	1.99694e-05	0.000966657	0.000199694
			2729	48	5002	Vita4b	Soma12b	F	365	5.411	0.00570969	<.0.05	V-S	04b	12b	48	3.8815e-06	Y	2.03943e-05	0.000950888	0.000203943
			2730	49	4321	Vita4a	Soma7b	F	740	5.4	0.00585616	<.0.05	V-S	04a	07b	49	3.98107e-06	Y	2.08192e-05	0.000955376	0.000208192
			2731	50	2793	Vita2b	Soma14a	F	365	5.392	0.00596503	<.0.05	V-S	02b	14a	50	4.05509e-06	Y	2.12441e-05	0.000953675	0.000212441
			10891	51	132	Vita1a	Soma6b	F	365	5.369	0.00628945	<.0.05	VS-S	01a	06b	51	4.27563e-06	Y	2.16689e-05	0.000985826	0.000216689
			7	52	8329	Soma10a	Soma19a	F	905	5.352	0.00654053	<.0.05	S-S	10a	19a	52	4.44631e-06	Y	2.20938e-05	0.00100547	0.000220938
			5388	53	1185	Vita1c	Soma8a	M	365	5.34	0.00672377	<.0.05	V-S	01c	08a	53	4.57088e-06	Y	2.25187e-05	0.00101413	0.000225187
			8	54	4537	Soma4a	Soma13b	F	740	5.332	0.00684877	<.0.05	S-S	04a	13b	54	4.65586e-06	Y	2.29436e-05	0.00101386	0.000229436
			2732	55	2794	Vita2b	Soma14a	F	42	5.292	0.00750953	<.0.05	V-S	02b	14a	55	5.10505e-06	Y	2.33685e-05	0.00109146	0.000233685
			8046	56	1713	Vita1d	Vita13a	F	740	5.251	0.00825302	<.0.05	V-V	01d	13a	56	5.61048e-06	Y	2.37933e-05	0.0011781	0.000237933
			9	57	4841	Soma4b	Soma8a	F	365	5.23	0.00866189	<.0.05	S-S	04b	08a	57	5.88844e-06	Y	2.42182e-05	0.00121477	0.000242182
			2733	58	10729	Vita15a	Soma13b	F	905	5.225	0.00876219	<.0.05	V-S	15a	13b	58	5.95662e-06	Y	2.46431e-05	0.00120765	0.000246431
			10	59	9897	Soma13a	Soma16a	F	365	5.217	0.00892509	<.0.05	S-S	13a	16a	59	6.06736e-06	Y	2.5068e-05	0.00120926	0.00025068
			5389	61	1657	Vita1d	Soma11a	M	740	5.21	0.00907011	<.0.05	V-S	01d	11a	61	6.16595e-06	Y	2.59177e-05	0.00118861	0.000259177
			9470	60	7081	Vita9a	Vita11a	M	365	5.21	0.00907011	<.0.05	V-V	09a	11a	60	6.16595e-06	Y	2.54929e-05	0.00120842	0.000254929
			5390	62	9162	Vita11c	Soma13a	M	365	5.206	0.00915404	<.0.05	V-S	11c	13a	62	6.223e-06	Y	2.63426e-05	0.00118026	0.000263426
			5391	63	1074	Vita1c	Soma3a	M	42	5.203	0.00921749	<.0.05	V-S	01c	03a	63	6.26614e-06	Y	2.67675e-05	0.00116958	0.000267675
			1371	64	8249	Soma10a	Soma15a	M	905	5.192	0.00945394	<.0.05	S-S	10a	15a	64	6.42688e-06	Y	2.71924e-05	0.00118084	0.000271924
			8047	65	691	Vita1b	Vita9a	F	365	5.181	0.00969645	<.0.05	V-V	01b	09a	65	6.59174e-06	Y	2.76173e-05	0.0011925	0.000276173
			9471	66	1625	Vita1d	Vita9b	M	42	5.18	0.0097188	<.0.05	V-V	01d	09b	66	6.60693e-06	Y	2.80421e-05	0.00117714	0.000280421
			8048	67	4977	Vita4b	Vita12a	F	365	5.166	0.0100372	<.0.05	V-V	04b	12a	67	6.82339e-06	Y	2.8467e-05	0.00119756	0.00028467
			1372	68	7185	Soma9a	Soma13b	M	905	5.161	0.0101534	<.0.05	S-S	09a	13b	68	6.9024e-06	Y	2.88919e-05	0.00119361	0.000288919
			5392	69	3497	Vita3a	Soma1b	M	42	5.152	0.010366	<.0.05	V-S	03a	01b	69	7.04693e-06	Y	2.93168e-05	0.00120094	0.000293168
			1373	70	5994	Soma6a	Soma19a	M	42	5.145	0.0105345	<.0.05	S-S	06a	19a	70	7.16143e-06	Y	2.97417e-05	0.00120302	0.000297417
			5393	71	9449	Vita12a	Soma13b	M	740	5.145	0.0105345	<.0.05	V-S	12a	13b	71	7.16143e-06	Y	3.01666e-05	0.00118607	0.000301666
			2734	72	5946	Vita6a	Soma16a	F	42	5.134	0.0108047	<.0.05	V-S	06a	16a	72	7.34514e-06	Y	3.05914e-05	0.0011996	0.000305914
			1374	73	4474	Soma4a	Soma12a	M	740	5.127	0.0109803	<.0.05	S-S	04a	12a	73	7.46449e-06	Y	3.10163e-05	0.0012024	0.000310163
			5394	74	1585	Vita1d	Soma7b	M	365	5.122	0.0111074	<.0.05	V-S	01d	07b	74	7.55092e-06	Y	3.14412e-05	0.00119988	0.000314412
			8049	75	5801	Vita6a	Vita12a	F	740	5.113	0.01134	<.0.05	V-V	06a	12a	75	7.70903e-06	Y	3.18661e-05	0.00120867	0.000318661
			5395	76	7617	Vita9b	Soma17a	M	740	5.11	0.0114186	<.0.05	V-S	09b	17a	76	7.76247e-06	Y	3.2291e-05	0.00120104	0.00032291
			11207	77	10345	Vita14b	Soma2c	M	740	5.109	0.0114449	<.0.05	VS-S	14b	02c	77	7.78037e-06	Y	3.27158e-05	0.00118817	0.000327158
			1375	78	4433	Soma4a	Soma11a	M	365	5.108	0.0114713	<.0.05	S-S	04a	11a	78	7.7983e-06	Y	3.31407e-05	0.00117564	0.000331407
			5396	79	8825	Vita11b	Soma8a	M	740	4.99	0.0150526	<.0.05	V-S	11b	08a	79	1.02329e-05	Y	3.35656e-05	0.00152315	0.000335656
			2735	80	5241	Vita5a	Soma3a	F	42	4.971	0.0157258	<.0.05	V-S	05a	03a	80	1.06905e-05	Y	3.39905e-05	0.00157138	0.000339905
			2736	81	5305	Vita5a	Soma7a	F	42	4.97	0.015762	<.0.05	V-S	05a	07a	81	1.07152e-05	Y	3.44154e-05	0.00155556	0.000344154
			2737	82	8025	Vita10a	Soma4a	F	42	4.964	0.0159813	<.0.05	V-S	10a	04a	82	1.08643e-05	Y	3.48402e-05	0.00155796	0.000348402
			11	83	9898	Soma13a	Soma16a	F	42	4.962	0.0160551	<.0.05	S-S	13a	16a	83	1.09144e-05	Y	3.52651e-05	0.00154629	0.000352651
			5397	84	1075	Vita1c	Soma3a	M	365	4.96	0.0161292	<.0.05	V-S	01c	03a	84	1.09648e-05	Y	3.569e-05	0.00153494	0.0003569
			1376	85	7329	Soma9a	Soma19b	M	740	4.96	0.0161292	<.0.05	S-S	09a	19b	85	1.09648e-05	Y	3.61149e-05	0.00151688	0.000361149
			9472	86	7929	Vita9c	Vita17a	M	42	4.949	0.0165429	<.0.05	V-V	09c	17a	86	1.1246e-05	Y	3.65398e-05	0.0015377	0.000365398
			5398	87	7721	Vita9c	Soma4b	M	905	4.939	0.0169283	<.0.05	V-S	09c	04b	87	1.1508e-05	Y	3.69646e-05	0.00155543	0.000369646
			8050	88	8905	Vita11b	Vita14a	F	42	4.926	0.0174427	<.0.05	V-V	11b	14a	88	1.18577e-05	Y	3.73895e-05	0.00158448	0.000373895
			8051	89	1810	Vita1d	Vita18a	F	42	4.924	0.0175232	<.0.05	V-V	01d	18a	89	1.19124e-05	Y	3.78144e-05	0.00157391	0.000378144
			9473	90	3369	Vita2c	Vita14b	M	905	4.92	0.0176853	<.0.05	V-V	02c	14b	90	1.20226e-05	Y	3.82393e-05	0.00157083	0.000382393
			9474	91	1633	Vita1d	Vita9c	M	42	4.918	0.0177669	<.0.05	V-V	01d	09c	91	1.20781e-05	Y	3.86642e-05	0.00156073	0.000386642
			1377	92	481	Soma1b	Soma3a	M	42	4.913	0.0179727	<.0.05	S-S	01b	03a	92	1.2218e-05	Y	3.90891e-05	0.00156165	0.000390891
			8052	93	713	Vita1b	Vita9b	F	365	4.91	0.0180973	<.0.05	V-V	01b	09b	93	1.23027e-05	Y	3.95139e-05	0.00155556	0.000395139
			9475	94	873	Vita1b	Vita14a	M	740	4.9	0.0185188	<.0.05	V-V	01b	14a	94	1.25893e-05	Y	3.99388e-05	0.00157486	0.000399388
			2738	95	5137	Vita4b	Soma17a	F	740	4.9	0.0185188	<.0.05	V-S	04b	17a	95	1.25893e-05	Y	4.03637e-05	0.00155828	0.000403637
			2739	96	9529	Vita12a	Soma16a	F	740	4.896	0.0186901	<.0.05	V-S	12a	16a	96	1.27057e-05	Y	4.07886e-05	0.00155632	0.000407886
			9476	97	1076	Vita1c	Vita3a	M	365	4.895	0.0187332	<.0.05	V-V	01c	03a	97	1.2735e-05	Y	4.12135e-05	0.00154383	0.000412135
			9477	98	1681	Vita1d	Vita11c	M	740	4.889	0.0189938	<.0.05	V-V	01d	11c	98	1.29122e-05	Y	4.16383e-05	0.00154933	0.000416383
			1378	99	4185	Soma3b	Soma19a	M	740	4.889	0.0189938	<.0.05	S-S	03b	19a	99	1.29122e-05	Y	4.20632e-05	0.00153368	0.000420632
			12	100	4842	Soma4b	Soma8a	F	42	4.878	0.0194811	<.0.05	S-S	04b	08a	100	1.32434e-05	Y	4.24881e-05	0.00155729	0.000424881
			2740	101	1465	Vita1d	Soma2c	F	905	4.868	0.0199348	<.0.05	V-S	01d	02c	101	1.35519e-05	Y	4.2913e-05	0.00157779	0.00042913
			9478	102	5081	Vita4b	Vita14b	M	42	4.861	0.0202588	<.0.05	V-V	04b	14b	102	1.37721e-05	Y	4.33379e-05	0.00158771	0.000433379
			5399	103	2609	Vita2b	Soma9a	M	905	4.86	0.0203055	<.0.05	V-S	02b	09a	103	1.38038e-05	Y	4.37627e-05	0.00157592	0.000437627
			2741	104	9017	Vita11c	Soma2a	F	905	4.859	0.0203523	<.0.05	V-S	11c	02a	104	1.38357e-05	Y	4.41876e-05	0.00156436	0.000441876
			9479	105	2241	Vita2a	Vita14a	M	42	4.83	0.0217577	<.0.05	V-V	02a	14a	105	1.47911e-05	Y	4.46125e-05	0.00165646	0.000446125
			9480	106	4409	Vita4a	Vita10a	M	740	4.82	0.0222645	<.0.05	V-V	04a	10a	106	1.51356e-05	Y	4.50374e-05	0.00167905	0.000450374
			5400	107	4434	Vita4a	Soma11a	M	365	4.818	0.0223673	<.0.05	V-S	04a	11a	107	1.52055e-05	Y	4.54623e-05	0.00167104	0.000454623
			5401	108	7377	Vita9b	Soma2c	M	905	4.815	0.0225223	<.0.05	V-S	09b	02c	108	1.53109e-05	Y	4.58872e-05	0.00166704	0.000458872
			5402	109	7537	Vita9b	Soma13a	M	905	4.811	0.0227307	<.0.05	V-S	09b	13a	109	1.54525e-05	Y	4.6312e-05	0.00166703	0.00046312
			1379	110	6593	Soma7a	Soma17a	M	905	4.81	0.0227831	<.0.05	S-S	07a	17a	110	1.54882e-05	Y	4.67369e-05	0.00165568	0.000467369
			5403	111	8777	Vita11b	Soma4a	M	365	4.808	0.0228883	<.0.05	V-S	11b	04a	111	1.55597e-05	Y	4.71618e-05	0.00164834	0.000471618
			5404	113	5577	Vita6a	Soma2a	M	365	4.8	0.0233138	<.0.05	V-S	06a	02a	113	1.58489e-05	Y	4.80116e-05	0.00164927	0.000480116
			2742	112	9121	Vita11c	Soma9a	F	42	4.8	0.0233138	<.0.05	V-S	11c	09a	112	1.58489e-05	Y	4.75867e-05	0.001664	0.000475867
			5405	114	7161	Vita9a	Soma13a	M	905	4.798	0.0234214	<.0.05	V-S	09a	13a	114	1.59221e-05	Y	4.84364e-05	0.00164235	0.000484364
			10892	115	11417	Vita18a	Soma7b	F	740	4.776	0.0246384	<.0.05	VS-S	18a	07b	115	1.67494e-05	Y	4.88613e-05	0.00171267	0.000488613
			1380	116	8657	Soma11a	Soma17a	M	42	4.761	0.0255043	<.0.05	S-S	11a	17a	116	1.7338e-05	Y	4.92862e-05	0.00175757	0.000492862
			2743	117	3801	Vita3a	Soma12a	F	42	4.755	0.0258591	<.0.05	V-S	03a	12a	117	1.75792e-05	Y	4.97111e-05	0.00176679	0.000497111
			5406	118	9793	Vita13a	Soma9a	M	905	4.755	0.0258591	<.0.05	V-S	13a	09a	118	1.75792e-05	Y	5.0136e-05	0.00175182	0.00050136
			1381	119	4353	Soma4a	Soma8b	M	42	4.753	0.0259784	<.0.05	S-S	04a	08b	119	1.76604e-05	Y	5.05608e-05	0.00174511	0.000505608
			5407	120	1586	Vita1d	Soma7b	M	740	4.75	0.0261585	<.0.05	V-S	01d	07b	120	1.77828e-05	Y	5.09857e-05	0.00174257	0.000509857
			1382	121	6705	Soma7b	Soma16a	M	365	4.748	0.0262792	<.0.05	S-S	07b	16a	121	1.78649e-05	Y	5.14106e-05	0.00173614	0.000514106
			9481	122	7618	Vita9b	Vita17a	M	740	4.738	0.0268914	<.0.05	V-V	09b	17a	122	1.8281e-05	Y	5.18355e-05	0.00176202	0.000518355
			5408	123	2121	Vita2a	Soma11a	M	740	4.734	0.0271402	<.0.05	V-S	02a	11a	123	1.84502e-05	Y	5.22604e-05	0.00176386	0.000522604
			8053	124	6401	Vita6b	Vita15b	F	905	4.73	0.0273913	<.0.05	V-V	06b	15b	124	1.86209e-05	Y	5.26852e-05	0.00176583	0.000526852
			2744	125	5825	Vita6a	Soma12b	F	740	4.728	0.0275177	<.0.05	V-S	06a	12b	125	1.87068e-05	Y	5.31101e-05	0.00175979	0.000531101
			9482	126	1634	Vita1d	Vita9c	M	365	4.71	0.0286822	<.0.05	V-V	01d	09c	126	1.94984e-05	Y	5.3535e-05	0.0018197	0.00053535
			2745	128	1466	Vita1d	Soma2c	F	740	4.699	0.029418	<.0.05	V-S	01d	02c	128	1.99986e-05	Y	5.43848e-05	0.00183722	0.000543848
			5409	127	2545	Vita2b	Soma7a	M	42	4.699	0.029418	<.0.05	V-S	02b	07a	127	1.99986e-05	Y	5.39599e-05	0.00185168	0.000539599
			2746	129	1730	Vita1d	Soma13b	F	740	4.684	0.0304518	<.0.05	V-S	01d	13b	129	2.07014e-05	Y	5.48097e-05	0.00188704	0.000548097
			9483	130	7619	Vita9b	Vita17a	M	42	4.682	0.0305923	<.0.05	V-V	09b	17a	130	2.0797e-05	Y	5.52345e-05	0.00188117	0.000552345
			11523	131	225	Vita1a	Vita11a	F	42	4.681	0.0306629	<.0.05	VS-V	01a	11a	131	2.08449e-05	Y	5.56594e-05	0.00187111	0.000556594
			5410	132	3498	Vita3a	Soma1b	M	365	4.674	0.0311611	<.0.05	V-S	03a	01b	132	2.11836e-05	Y	5.60843e-05	0.00188711	0.000560843
			13	133	5650	Soma6a	Soma7b	F	365	4.674	0.0311611	<.0.05	S-S	06a	07b	133	2.11836e-05	Y	5.65092e-05	0.00187292	0.000565092
			9484	134	7913	Vita9c	Vita15b	M	365	4.664	0.0318869	<.0.05	V-V	09c	15b	134	2.1677e-05	Y	5.69341e-05	0.00190224	0.000569341
			5411	135	9177	Vita11c	Soma13b	M	42	4.66	0.032182	<.0.05	V-S	11c	13b	135	2.18776e-05	Y	5.73589e-05	0.00190562	0.000573589
			5412	136	2185	Vita2a	Soma12b	M	740	4.659	0.0322562	<.0.05	V-S	02a	12b	136	2.1928e-05	Y	5.77838e-05	0.00189597	0.000577838
			2747	137	5003	Vita4b	Soma12b	F	42	4.656	0.0324797	<.0.05	V-S	04b	12b	137	2.208e-05	Y	5.82087e-05	0.00189518	0.000582087
			9485	138	2713	Vita2b	Vita12a	M	740	4.65	0.0329316	<.0.05	V-V	02b	12a	138	2.23872e-05	Y	5.86336e-05	0.00190762	0.000586336
			11524	139	177	Vita1a	Vita9a	F	42	4.649	0.0330075	<.0.05	VS-V	01a	09a	139	2.24388e-05	Y	5.90585e-05	0.00189826	0.000590585
			9486	140	3370	Vita2c	Vita14b	M	740	4.647	0.0331599	<.0.05	V-V	02c	14b	140	2.25424e-05	Y	5.94833e-05	0.0018934	0.000594833
			8054	141	3578	Vita3a	Vita5a	F	905	4.64	0.0336987	<.0.05	V-V	03a	05a	141	2.29087e-05	Y	5.99082e-05	0.00191052	0.000599082
			2748	142	7825	Vita9c	Soma12a	F	365	4.639	0.0337763	<.0.05	V-S	09c	12a	142	2.29615e-05	Y	6.03331e-05	0.00190144	0.000603331
			2749	143	3146	Vita2c	Soma8b	F	365	4.637	0.0339323	<.0.05	V-S	02c	08b	143	2.30675e-05	Y	6.0758e-05	0.00189686	0.00060758
			5413	144	1587	Vita1d	Soma7b	M	42	4.636	0.0340105	<.0.05	V-S	01d	07b	144	2.31206e-05	Y	6.11829e-05	0.00188803	0.000611829
			8055	145	9889	Vita13a	Vita15b	F	905	4.633	0.0342462	<.0.05	V-V	13a	15b	145	2.32809e-05	Y	6.16077e-05	0.001888	0.000616077
			5414	146	3761	Vita3a	Soma11a	M	365	4.632	0.0343252	<.0.05	V-S	03a	11a	146	2.33346e-05	Y	6.20326e-05	0.00187939	0.000620326
			8056	147	8577	Vita11a	Vita14a	F	365	4.632	0.0343252	<.0.05	V-V	11a	14a	147	2.33346e-05	Y	6.24575e-05	0.00186661	0.000624575
			1383	148	4410	Soma4a	Soma10a	M	905	4.63	0.0344836	<.0.05	S-S	04a	10a	148	2.34423e-05	Y	6.28824e-05	0.00186255	0.000628824
			10893	149	169	Vita1a	Soma8b	F	42	4.62	0.0352868	<.0.05	VS-S	01a	08b	149	2.39883e-05	Y	6.33073e-05	0.00189315	0.000633073
			5415	150	11137	Vita17a	Soma4a	M	740	4.62	0.0352868	<.0.05	V-S	17a	04a	150	2.39883e-05	Y	6.37322e-05	0.00188053	0.000637322
			14	151	2859	Soma2b	Soma16a	F	740	4.614	0.0357777	<.0.05	S-S	02b	16a	151	2.4322e-05	Y	6.4157e-05	0.00189406	0.00064157
			2750	152	601	Vita1b	Soma6b	F	42	4.613	0.0358602	<.0.05	V-S	01b	06b	152	2.43781e-05	Y	6.45819e-05	0.00188594	0.000645819
			8057	153	2497	Vita2b	Vita6a	F	42	4.61	0.0361088	<.0.05	V-V	02b	06a	153	2.45471e-05	Y	6.50068e-05	0.0018866	0.000650068
			8058	154	8906	Vita11b	Vita14a	F	365	4.61	0.0361088	<.0.05	V-V	11b	14a	154	2.45471e-05	Y	6.54317e-05	0.00187435	0.000654317
			9487	155	2817	Vita2b	Vita14b	M	42	4.598	0.0371204	<.0.05	V-V	02b	14b	155	2.52348e-05	Y	6.58566e-05	0.00191443	0.000658566
			5416	156	505	Vita1b	Soma3b	M	740	4.596	0.0372917	<.0.05	V-S	01b	03b	156	2.53513e-05	Y	6.62814e-05	0.00191093	0.000662814
			5417	157	5313	Vita5a	Soma7b	M	905	4.595	0.0373777	<.0.05	V-S	05a	07b	157	2.54097e-05	Y	6.67063e-05	0.00190314	0.000667063
			2751	158	4713	Vita4b	Soma2a	F	905	4.594	0.0374639	<.0.05	V-S	04b	02a	158	2.54683e-05	Y	6.71312e-05	0.00189545	0.000671312
			5418	160	7961	Vita9c	Soma19b	M	740	4.593	0.0375502	<.0.05	V-S	09c	19b	160	2.5527e-05	Y	6.7981e-05	0.00187608	0.00067981
			2752	159	8809	Vita11b	Soma7a	F	365	4.593	0.0375502	<.0.05	V-S	11b	07a	159	2.5527e-05	Y	6.75561e-05	0.00188788	0.000675561
			5419	161	9209	Vita11c	Soma15a	M	740	4.59	0.0378105	<.0.05	V-S	11c	15a	161	2.5704e-05	Y	6.84058e-05	0.00187735	0.000684058
			2753	162	5609	Vita6a	Soma3b	F	905	4.586	0.0381604	<.0.05	V-S	06a	03b	162	2.59418e-05	Y	6.88307e-05	0.00188302	0.000688307
			1384	163	657	Soma1b	Soma8a	M	42	4.584	0.0383365	<.0.05	S-S	01b	08a	163	2.60615e-05	Y	6.92556e-05	0.00188011	0.000692556
			5420	164	11017	Vita15b	Soma17a	M	740	4.58	0.0386912	<.0.05	V-S	15b	17a	164	2.63027e-05	Y	6.96805e-05	0.00188593	0.000696805
			1385	165	11073	Soma16a	Soma19a	M	740	4.56	0.0405147	<.0.05	S-S	16a	19a	165	2.75423e-05	Y	7.01054e-05	0.00196285	0.000701054
			1386	166	4089	Soma3b	Soma8b	M	42	4.559	0.0406081	<.0.05	S-S	03b	08b	166	2.76058e-05	Y	7.05303e-05	0.00195552	0.000705303
			10894	167	11386	Vita18a	Soma4b	F	365	4.556	0.0408896	<.0.05	VS-S	18a	04b	167	2.77971e-05	Y	7.09551e-05	0.00195728	0.000709551
			5421	168	9178	Vita11c	Soma13b	M	365	4.554	0.0410783	<.0.05	V-S	11c	13b	168	2.79254e-05	Y	7.138e-05	0.00195461	0.0007138
			8059	169	5138	Vita4b	Vita17a	F	740	4.553	0.041173	<.0.05	V-V	04b	17a	169	2.79898e-05	Y	7.18049e-05	0.00194753	0.000718049
			9488	170	1467	Vita1d	Vita2c	M	42	4.548	0.0416498	<.0.05	V-V	01d	02c	170	2.83139e-05	Y	7.22298e-05	0.00195849	0.000722298
			8060	171	4978	Vita4b	Vita12a	F	740	4.547	0.0417458	<.0.05	V-V	04b	12a	171	2.83792e-05	Y	7.26547e-05	0.00195153	0.000726547
			2754	172	5004	Vita4b	Soma12b	F	740	4.543	0.0421321	<.0.05	V-S	04b	12b	172	2.86418e-05	Y	7.30795e-05	0.00195813	0.000730795
			2755	174	602	Vita1b	Soma6b	F	365	4.54	0.0424241	<.0.05	V-S	01b	06b	174	2.88403e-05	Y	7.39293e-05	0.00194904	0.000739293
			5422	173	1468	Vita1d	Soma2c	M	42	4.54	0.0424241	<.0.05	V-S	01d	02c	173	2.88403e-05	Y	7.35044e-05	0.00196031	0.000735044
			2756	175	11105	Vita17a	Soma2b	F	905	4.54	0.0424241	<.0.05	V-S	17a	02b	175	2.88403e-05	Y	7.43542e-05	0.0019379	0.000743542
			8061	176	4979	Vita4b	Vita12a	F	905	4.527	0.0437132	<.0.05	V-V	04b	12a	176	2.97167e-05	Y	7.47791e-05	0.00198544	0.000747791
			1387	177	11074	Soma16a	Soma19a	M	42	4.526	0.043814	<.0.05	S-S	16a	19a	177	2.97852e-05	Y	7.52039e-05	0.00197878	0.000752039
			8062	178	714	Vita1b	Vita9b	F	42	4.521	0.0443213	<.0.05	V-V	01b	09b	178	3.01301e-05	Y	7.56288e-05	0.00199045	0.000756288
			2757	179	10881	Vita15b	Soma4a	F	42	4.52	0.0444235	<.0.05	V-S	15b	04a	179	3.01995e-05	Y	7.60537e-05	0.00198389	0.000760537
			2758	180	3345	Vita2c	Soma14a	F	365	4.507	0.0457733	<.0.05	V-S	02c	14a	180	3.11172e-05	Y	7.64786e-05	0.00203282	0.000764786
			8063	181	1469	Vita1d	Vita2c	F	905	4.503	0.0461969	<.0.05	V-V	01d	02c	181	3.14051e-05	Y	7.69035e-05	0.00204029	0.000769035
			1388	182	6801	Soma8a	Soma15a	M	365	4.502	0.0463034	<.0.05	S-S	08a	15a	182	3.14775e-05	Y	7.73283e-05	0.00203376	0.000773283
			9489	183	6225	Vita6b	Vita11a	M	740	4.499	0.0466243	<.0.05	V-V	06b	11a	183	3.16957e-05	Y	7.77532e-05	0.00203666	0.000777532
			2759	185	7681	Vita9c	Soma2b	F	905	4.496	0.0469475	<.0.05	V-S	09c	02b	185	3.19154e-05	Y	7.8603e-05	0.00202861	0.00078603
			5423	184	9163	Vita11c	Soma13a	M	740	4.496	0.0469475	<.0.05	V-S	11c	13a	184	3.19154e-05	Y	7.81781e-05	0.00203964	0.000781781
			1389	186	658	Soma1b	Soma8a	M	365	4.489	0.0477104	<.0.05	S-S	01b	08a	186	3.2434e-05	Y	7.90279e-05	0.00205049	0.000790279
			9490	187	4435	Vita4a	Vita11a	M	905	4.486	0.0480411	<.0.05	V-V	04a	11a	187	3.26588e-05	Y	7.94528e-05	0.00205366	0.000794528
			2760	188	1470	Vita1d	Soma2c	F	42	4.478	0.0489342	<.0.05	V-S	01d	02c	188	3.3266e-05	Y	7.98776e-05	0.00208071	0.000798776
			9491	189	5505	Vita5a	Vita15b	M	365	4.474	0.049387	<.0.05	V-V	05a	15b	189	3.35738e-05	Y	8.03025e-05	0.00208886	0.000803025
			5424	190	1186	Vita1c	Soma8a	M	42	4.471	0.0497293	<.0.05	V-S	01c	08a	190	3.38065e-05	Y	8.07274e-05	0.00209227	0.000807274
			8064	191	6265	Vita6b	Vita12a	F	740	4.469	0.0499589	<.0.05	V-V	06b	12a	191	3.39625e-05	Y	8.11523e-05	0.00209092	0.000811523
			5425	192	4436	Vita4a	Soma11a	M	42	4.463	0.0506539	<0.10	V-S	04a	11a	192	3.4435e-05	Y	8.15772e-05	0.00210896	0.000815772
			8065	193	4980	Vita4b	Vita12a	F	42	4.462	0.0507706	<0.10	V-V	04b	12a	193	3.45144e-05	Y	8.2002e-05	0.00210287	0.00082002
			9492	194	4411	Vita4a	Vita10a	M	905	4.461	0.0508877	<0.10	V-V	04a	10a	194	3.45939e-05	Y	8.24269e-05	0.00209686	0.000824269
			5426	195	3409	Vita2c	Soma16a	M	740	4.46	0.051005	<0.10	V-S	02c	16a	195	3.46737e-05	Y	8.28518e-05	0.00209091	0.000828518
			9493	196	6305	Vita6b	Vita13a	M	42	4.458	0.0512404	<0.10	V-V	06b	13a	196	3.48337e-05	Y	8.32767e-05	0.00208985	0.000832767
			5427	197	9753	Vita13a	Soma6b	M	42	4.455	0.0515956	<0.10	V-S	13a	06b	197	3.50752e-05	Y	8.37016e-05	0.00209365	0.000837016
			1390	198	4437	Soma4a	Soma11a	M	42	4.453	0.0518338	<0.10	S-S	04a	11a	198	3.52371e-05	Y	8.41264e-05	0.00209269	0.000841264
			2761	199	10993	Vita15b	Soma13b	F	905	4.449	0.0523134	<0.10	V-S	15b	13b	199	3.55631e-05	Y	8.45513e-05	0.00210144	0.000845513
			9494	200	10249	Vita14a	Vita17a	M	42	4.447	0.0525548	<0.10	V-V	14a	17a	200	3.57273e-05	Y	8.49762e-05	0.00210059	0.000849762
			8066	201	5521	Vita5a	Vita17a	F	42	4.446	0.052676	<0.10	V-V	05a	17a	201	3.58096e-05	Y	8.54011e-05	0.00209495	0.000854011
			5428	202	6329	Vita6b	Soma13b	M	42	4.44	0.0534088	<0.10	V-S	06b	13b	202	3.63078e-05	Y	8.5826e-05	0.00211358	0.00085826
			2762	204	8026	Vita10a	Soma4a	F	740	4.436	0.053903	<0.10	V-S	10a	04a	204	3.66438e-05	Y	8.66757e-05	0.00211223	0.000866757
			10895	203	10401	Vita14b	Soma7a	F	42	4.436	0.053903	<0.10	VS-S	14b	07a	203	3.66438e-05	Y	8.62508e-05	0.00212263	0.000862508
			2763	205	1449	Vita1d	Soma2b	F	42	4.43	0.0546528	<0.10	V-S	01d	02b	205	3.71535e-05	Y	8.71006e-05	0.00213116	0.000871006
			9495	206	2201	Vita2a	Vita13a	M	42	4.427	0.0550317	<0.10	V-V	02a	13a	206	3.74111e-05	Y	8.75255e-05	0.00213552	0.000875255
			8067	207	1777	Vita1d	Vita15b	F	42	4.426	0.0551585	<0.10	V-V	01d	15b	207	3.74973e-05	Y	8.79504e-05	0.0021301	0.000879504
			5429	208	7425	Vita9b	Soma6b	M	905	4.423	0.0555409	<0.10	V-S	09b	06b	208	3.77572e-05	Y	8.83753e-05	0.00213455	0.000883753
			2764	209	9681	Vita13a	Soma1b	F	42	4.422	0.0556689	<0.10	V-S	13a	01b	209	3.78443e-05	Y	8.88001e-05	0.00212924	0.000888001
			1391	210	11075	Soma16a	Soma19a	M	365	4.422	0.0556689	<0.10	S-S	16a	19a	210	3.78443e-05	Y	8.9225e-05	0.0021191	0.00089225
			8068	211	1811	Vita1d	Vita18a	F	740	4.42	0.0559259	<0.10	V-V	01d	18a	211	3.80189e-05	Y	8.96499e-05	0.00211879	0.000896499
			8069	212	7585	Vita9b	Vita15a	F	740	4.42	0.0559259	<0.10	V-V	09b	15a	212	3.80189e-05	Y	9.00748e-05	0.0021088	0.000900748
			8070	213	5881	Vita6a	Vita14a	F	365	4.419	0.0560548	<0.10	V-V	06a	14a	213	3.81066e-05	Y	9.04997e-05	0.00210373	0.000904997
			1392	214	4105	Soma3b	Soma10a	M	42	4.412	0.0569656	<0.10	S-S	03b	10a	214	3.87258e-05	Y	9.09245e-05	0.00212793	0.000909245
			1393	215	4073	Soma3b	Soma7b	M	365	4.41	0.0572285	<0.10	S-S	03b	07b	215	3.89045e-05	Y	9.13494e-05	0.00212781	0.000913494
			2765	216	11193	Vita17a	Soma8b	F	365	4.408	0.0574927	<0.10	V-S	17a	08b	216	3.90841e-05	Y	9.17743e-05	0.00212773	0.000917743
			5430	217	9164	Vita11c	Soma13a	M	42	4.403	0.0581584	<0.10	V-S	11c	13a	217	3.95367e-05	Y	9.21992e-05	0.00214245	0.000921992
			5431	218	11185	Vita17a	Soma8a	M	740	4.403	0.0581584	<0.10	V-S	17a	08a	218	3.95367e-05	Y	9.26241e-05	0.00213262	0.000926241
			9496	219	2897	Vita2b	Vita18a	M	905	4.402	0.0582925	<0.10	V-V	02b	18a	219	3.96278e-05	Y	9.30489e-05	0.00212778	0.000930489
			2766	220	3346	Vita2c	Soma14a	F	42	4.394	0.0593762	<0.10	V-S	02c	14a	220	4.03645e-05	Y	9.34738e-05	0.00215748	0.000934738
			5432	221	9705	Vita13a	Soma2c	M	42	4.393	0.0595131	<0.10	V-S	13a	02c	221	4.04576e-05	Y	9.38987e-05	0.00215267	0.000938987
			8071	222	5522	Vita5a	Vita17a	F	365	4.391	0.0597878	<0.10	V-V	05a	17a	222	4.06443e-05	Y	9.43236e-05	0.00215287	0.000943236
			1394	223	6833	Soma8a	Soma19b	M	42	4.39	0.0599256	<0.10	S-S	08a	19b	223	4.0738e-05	Y	9.47485e-05	0.00214815	0.000947485
			11208	224	11409	Vita18a	Soma7a	M	740	4.39	0.0599256	<0.10	VS-S	18a	07a	224	4.0738e-05	Y	9.51734e-05	0.00213856	0.000951734
			9497	225	7897	Vita9c	Vita15a	M	905	4.387	0.060341	<0.10	V-V	09c	15a	225	4.10204e-05	Y	9.55982e-05	0.00214382	0.000955982
			5433	226	5209	Vita5a	Soma1b	M	905	4.385	0.0606195	<0.10	V-S	05a	01b	226	4.12098e-05	Y	9.60231e-05	0.00214418	0.000960231
			5434	227	8929	Vita11b	Soma15a	M	42	4.381	0.0611805	<0.10	V-S	11b	15a	227	4.15911e-05	Y	9.6448e-05	0.00215449	0.00096448
			9498	228	2161	Vita2a	Vita12a	M	740	4.38	0.0613215	<0.10	V-V	02a	12a	228	4.16869e-05	Y	9.68729e-05	0.00214999	0.000968729
			15	229	3147	Soma2c	Soma8b	F	42	4.379	0.0614628	<0.10	S-S	02c	08b	229	4.1783e-05	Y	9.72978e-05	0.00214553	0.000972978
			16	230	9649	Soma12b	Soma16a	F	740	4.376	0.0618889	<0.10	S-S	12b	16a	230	4.20727e-05	Y	9.77226e-05	0.00215101	0.000977226
			8072	231	5785	Vita6a	Vita11b	F	365	4.374	0.0621746	<0.10	V-V	06a	11b	231	4.22669e-05	Y	9.81475e-05	0.00215158	0.000981475
			5435	232	7649	Vita9b	Soma19b	M	740	4.37	0.0627498	<0.10	V-S	09b	19b	232	4.2658e-05	Y	9.85724e-05	0.00216213	0.000985724
			2767	234	4412	Vita4a	Soma10a	F	365	4.366	0.0633305	<0.10	V-S	04a	10a	234	4.30527e-05	Y	9.94222e-05	0.00216349	0.000994222
			5436	233	7620	Vita9b	Soma17a	M	42	4.366	0.0633305	<0.10	V-S	09b	17a	233	4.30527e-05	Y	9.89973e-05	0.00217277	0.000989973
			17	235	3377	Soma2c	Soma15a	F	905	4.365	0.0634765	<0.10	S-S	02c	15a	235	4.31519e-05	Y	9.9847e-05	0.00215925	0.00099847
			1395	236	3329	Soma2c	Soma13b	M	42	4.357	0.0646566	<0.10	S-S	02c	13b	236	4.39542e-05	Y	0.000100272	0.00219007	0.00100272
			5437	237	7841	Vita9c	Soma12b	M	365	4.357	0.0646566	<0.10	V-S	09c	12b	237	4.39542e-05	Y	0.000100697	0.00218083	0.00100697
			8073	238	4369	Vita4a	Vita9a	F	365	4.355	0.064955	<0.10	V-V	04a	09a	238	4.4157e-05	Y	0.000101122	0.00218169	0.00101122
			8074	239	9913	Vita13a	Vita17a	F	905	4.354	0.0651047	<0.10	V-V	13a	17a	239	4.42588e-05	Y	0.000101547	0.00217757	0.00101547
			2768	240	7826	Vita9c	Soma12a	F	905	4.353	0.0652548	<0.10	V-S	09c	12a	240	4.43609e-05	Y	0.000101971	0.0021735	0.00101971
			11209	241	11369	Vita18a	Soma3b	M	905	4.349	0.0658586	<0.10	VS-S	18a	03b	241	4.47713e-05	Y	0.000102396	0.00218451	0.00102396
			2769	242	5841	Vita6a	Soma13a	F	740	4.34	0.0672377	<0.10	V-S	06a	13a	242	4.57088e-05	Y	0.000102821	0.00222103	0.00102821
			5438	243	1593	Vita1d	Soma8a	M	740	4.338	0.067548	<0.10	V-S	01d	08a	243	4.59198e-05	Y	0.000103246	0.0022221	0.00103246
			9499	244	6185	Vita6b	Vita9b	M	905	4.338	0.067548	<0.10	V-V	06b	09b	244	4.59198e-05	Y	0.000103671	0.002213	0.00103671
			11637	245	249	Vita1a	Vita11c	M	42	4.33	0.0688038	<0.10	VS-V	01a	11c	245	4.67735e-05	Y	0.000104096	0.00224494	0.00104096
			5439	246	5250	Vita5a	Soma3b	M	740	4.319	0.0705688	<0.10	V-S	05a	03b	246	4.79733e-05	Y	0.000104521	0.00229316	0.00104521
			2770	248	1497	Vita1d	Soma3b	F	42	4.31	0.0720465	<0.10	V-S	01d	03b	248	4.89779e-05	Y	0.00010537	0.0023223	0.0010537
			8075	249	1778	Vita1d	Vita15b	F	365	4.31	0.0720465	<0.10	V-V	01d	15b	249	4.89779e-05	Y	0.000105795	0.00231298	0.00105795
			1396	247	2953	Soma2c	Soma3a	M	42	4.31	0.0720465	<0.10	S-S	02c	03a	247	4.89779e-05	Y	0.000104946	0.0023317	0.00104946
			1397	251	4161	Soma3b	Soma15a	M	905	4.31	0.0720465	<0.10	S-S	03b	15a	251	4.89779e-05	Y	0.000106645	0.00229455	0.00106645
			5440	250	8465	Vita11a	Soma8a	M	905	4.31	0.0720465	<0.10	V-S	11a	08a	250	4.89779e-05	Y	0.00010622	0.00230372	0.0010622
			9500	252	5882	Vita6a	Vita14a	M	365	4.307	0.0725459	<0.10	V-V	06a	14a	252	4.93174e-05	Y	0.00010707	0.00230128	0.0010707
			8076	253	5786	Vita6a	Vita11b	F	42	4.3	0.0737246	<0.10	V-V	06a	11b	253	5.01187e-05	Y	0.000107495	0.00232943	0.00107495
			5441	254	2202	Vita2a	Soma13a	M	365	4.298	0.0740649	<0.10	V-S	02a	13a	254	5.03501e-05	Y	0.00010792	0.00233097	0.0010792
			2771	255	10745	Vita15a	Soma16a	F	905	4.296	0.0744068	<0.10	V-S	15a	16a	255	5.05825e-05	Y	0.000108345	0.00233255	0.00108345
			8077	256	5417	Vita5a	Vita12a	F	905	4.295	0.0745783	<0.10	V-V	05a	12a	256	5.06991e-05	Y	0.00010877	0.00232879	0.0010877
			5442	257	5995	Vita6a	Soma19a	M	905	4.293	0.0749226	<0.10	V-S	06a	19a	257	5.09331e-05	Y	0.000109194	0.00233044	0.00109194
			1398	258	482	Soma1b	Soma3a	M	365	4.288	0.0757901	<0.10	S-S	01b	03a	258	5.15229e-05	Y	0.000109619	0.00234828	0.00109619
			5443	259	7330	Vita9a	Soma19b	M	740	4.284	0.0764914	<0.10	V-S	09a	19b	259	5.19996e-05	Y	0.000110044	0.00236086	0.00110044
			2772	260	1450	Vita1d	Soma2b	F	365	4.283	0.0766677	<0.10	V-S	01d	02b	260	5.21195e-05	Y	0.000110469	0.0023572	0.00110469
			1399	261	6817	Soma8a	Soma17a	M	740	4.283	0.0766677	<0.10	S-S	08a	17a	261	5.21195e-05	Y	0.000110894	0.00234817	0.00110894
			5444	262	4825	Vita4b	Soma7b	M	905	4.281	0.0770216	<0.10	V-S	04b	07b	262	5.236e-05	Y	0.000111319	0.00235001	0.00111319
			10896	263	10393	Vita14b	Soma6b	F	42	4.274	0.0782731	<0.10	VS-S	14b	06b	263	5.32108e-05	Y	0.000111744	0.00237911	0.00111744
			2773	264	7761	Vita9c	Soma8a	F	740	4.265	0.0799121	<0.10	V-S	09c	08a	264	5.4325e-05	Y	0.000112169	0.00241973	0.00112169
			8078	265	8578	Vita11a	Vita14a	F	42	4.262	0.080466	<0.10	V-V	11a	14a	265	5.47016e-05	Y	0.000112593	0.00242731	0.00112593
			2774	266	6289	Vita6b	Soma12b	F	740	4.261	0.0806515	<0.10	V-S	06b	12b	266	5.48277e-05	Y	0.000113018	0.00242376	0.00113018
			5445	267	2954	Vita2c	Soma3a	M	42	4.26	0.0808375	<0.10	V-S	02c	03a	267	5.49541e-05	Y	0.000113443	0.00242024	0.00113443
			2775	270	5242	Vita5a	Soma3a	F	905	4.26	0.0808375	<0.10	V-S	05a	03a	270	5.49541e-05	Y	0.000114718	0.00239335	0.00114718
			1400	269	7265	Soma9a	Soma16a	M	740	4.26	0.0808375	<0.10	S-S	09a	16a	269	5.49541e-05	Y	0.000114293	0.00240225	0.00114293
			5446	268	9337	Vita12a	Soma4a	M	42	4.26	0.0808375	<0.10	V-S	12a	04a	268	5.49541e-05	Y	0.000113868	0.00241121	0.00113868
			1401	271	3762	Soma3a	Soma11a	M	365	4.254	0.081962	<0.10	S-S	03a	11a	271	5.57186e-05	Y	0.000115143	0.00241769	0.00115143
			1402	272	4145	Soma3b	Soma13b	M	905	4.25	0.0827204	<0.10	S-S	03b	13b	272	5.62341e-05	Y	0.000115568	0.00243109	0.00115568
			5447	273	7313	Vita9a	Soma19a	M	365	4.246	0.0834858	<0.10	V-S	09a	19a	273	5.67545e-05	Y	0.000115993	0.0024446	0.00115993
			9501	274	4457	Vita4a	Vita11b	M	365	4.245	0.0836783	<0.10	V-V	04a	11b	274	5.68853e-05	Y	0.000116417	0.00244129	0.00116417
			9502	275	2795	Vita2b	Vita14a	M	42	4.243	0.0840645	<0.10	V-V	02b	14a	275	5.71479e-05	Y	0.000116842	0.00244364	0.00116842
			5448	277	1471	Vita1d	Soma2c	M	365	4.242	0.0842583	<0.10	V-S	01d	02c	277	5.72796e-05	Y	0.000117692	0.00243159	0.00117692
			2776	276	10105	Vita14a	Soma6b	F	42	4.242	0.0842583	<0.10	V-S	14a	06b	276	5.72796e-05	Y	0.000117267	0.0024404	0.00117267
			9503	278	3185	Vita2c	Vita9b	M	42	4.24	0.0846472	<0.10	V-V	02c	09b	278	5.7544e-05	Y	0.000118117	0.00243403	0.00118117
			8079	279	7817	Vita9c	Vita11c	F	740	4.24	0.0846472	<0.10	V-V	09c	11c	279	5.7544e-05	Y	0.000118542	0.0024253	0.00118542
			18	280	874	Soma1b	Soma14a	F	42	4.239	0.0848423	<0.10	S-S	01b	14a	280	5.76766e-05	Y	0.000118967	0.00242221	0.00118967
			9504	281	1753	Vita1d	Vita14b	M	740	4.239	0.0848423	<0.10	V-V	01d	14b	281	5.76766e-05	Y	0.000119392	0.00241359	0.00119392
			9505	282	8177	Vita10a	Vita13a	M	365	4.238	0.0850379	<0.10	V-V	10a	13a	282	5.78096e-05	Y	0.000119816	0.00241058	0.00119816
			5449	283	3763	Vita3a	Soma11a	M	42	4.233	0.0860226	<0.10	V-S	03a	11a	283	5.8479e-05	Y	0.000120241	0.00242988	0.00120241
			2777	284	10737	Vita15a	Soma14a	F	905	4.233	0.0860226	<0.10	V-S	15a	14a	284	5.8479e-05	Y	0.000120666	0.00242132	0.00120666
			1403	285	506	Soma1b	Soma3b	M	365	4.229	0.0868186	<0.10	S-S	01b	03b	285	5.90201e-05	Y	0.000121091	0.00243515	0.00121091
			2778	286	11009	Vita15b	Soma16a	F	905	4.226	0.0874204	<0.10	V-S	15b	16a	286	5.94292e-05	Y	0.000121516	0.00244346	0.00121516
			9506	287	6345	Vita6b	Vita14a	M	365	4.218	0.0890456	<0.10	V-V	06b	14a	287	6.05341e-05	Y	0.000121941	0.00248021	0.00121941
			8080	288	6369	Vita6b	Vita14b	F	42	4.214	0.0898696	<0.10	V-V	06b	14b	288	6.10942e-05	Y	0.000122366	0.00249447	0.00122366
			9507	289	6402	Vita6b	Vita15b	M	42	4.211	0.0904925	<0.10	V-V	06b	15b	289	6.15177e-05	Y	0.000122791	0.00250307	0.00122791
			5450	290	4843	Vita4b	Soma8a	M	905	4.209	0.0909102	<0.10	V-S	04b	08a	290	6.18016e-05	Y	0.000123215	0.00250595	0.00123215
			9508	291	5883	Vita6a	Vita14a	M	42	4.207	0.0913298	<0.10	V-V	06a	14a	291	6.20869e-05	Y	0.00012364	0.00250887	0.0012364
			1404	292	4113	Soma3b	Soma11a	M	42	4.203	0.0921749	<0.10	S-S	03b	11a	292	6.26614e-05	Y	0.000124065	0.00252341	0.00124065
			9509	293	3186	Vita2c	Vita9b	M	905	4.202	0.0923874	<0.10	V-V	02c	09b	293	6.28058e-05	Y	0.00012449	0.00252059	0.0012449
			19	294	9961	Soma13a	Soma19b	F	365	4.201	0.0926004	<0.10	S-S	13a	19b	294	6.29506e-05	Y	0.000124915	0.00251781	0.00124915
			20	295	9914	Soma13a	Soma17a	F	905	4.2	0.0928138	<0.10	S-S	13a	17a	295	6.30957e-05	Y	0.00012534	0.00251506	0.0012534
			8081	296	8601	Vita11a	Vita14b	F	365	4.199	0.0930278	<0.10	V-V	11a	14b	296	6.32412e-05	Y	0.000125765	0.00251234	0.00125765
			8082	297	8930	Vita11b	Vita15a	F	905	4.196	0.0936726	<0.10	V-V	11b	15a	297	6.36796e-05	Y	0.00012619	0.00252124	0.0012619
			9510	298	4873	Vita4b	Vita9a	M	905	4.195	0.0938886	<0.10	V-V	04b	09a	298	6.38263e-05	Y	0.000126615	0.00251857	0.00126615
			8083	299	3579	Vita3a	Vita5a	F	365	4.186	0.0958545	<0.10	V-V	03a	05a	299	6.51628e-05	Y	0.000127039	0.00256271	0.00127039
			9511	300	1472	Vita1d	Vita2c	M	365	4.184	0.096297	<0.10	V-V	01d	02c	300	6.54636e-05	Y	0.000127464	0.00256596	0.00127464
			5451	301	11217	Vita17a	Soma11a	M	42	4.18	0.097188	<0.10	V-S	17a	11a	301	6.60693e-05	Y	0.000127889	0.00258109	0.00127889
			9512	302	875	Vita1b	Vita14a	M	365	4.179	0.097412	<0.10	V-V	01b	14a	302	6.62217e-05	Y	0.000128314	0.00257848	0.00128314
			2779	303	3148	Vita2c	Soma8b	F	42	4.177	0.0978617	<0.10	V-S	02c	08b	303	6.65273e-05	Y	0.000128739	0.00258183	0.00128739
			1405	304	4186	Soma3b	Soma19a	M	905	4.177	0.0978617	<0.10	S-S	03b	19a	304	6.65273e-05	Y	0.000129164	0.00257334	0.00129164
			5452	305	10913	Vita15b	Soma7a	M	905	4.174	0.09854	<0.10	V-S	15b	07a	305	6.69885e-05	Y	0.000129589	0.00258268	0.00129589
			8084	306	4413	Vita4a	Vita10a	F	740	4.173	0.0987672	<0.10	V-V	04a	10a	306	6.71429e-05	Y	0.000130014	0.00258017	0.00130014
			5453	307	8217	Vita10a	Soma14a	M	905	4.173	0.0987672	<0.10	V-S	10a	14a	307	6.71429e-05	Y	0.000130438	0.00257177	0.00130438
			5454	308	673	Vita1b	Soma8b	M	42	4.17	0.0994518	<0.10	V-S	01b	08b	308	6.76083e-05	Y	0.000130863	0.00258119	0.00130863
			8085	309	7505	Vita9b	Vita11c	F	905	4.17	0.0994518	<0.10	V-V	09b	11c	309	6.76083e-05	Y	0.000131288	0.00257283	0.00131288
			5455	310	8961	Vita11b	Soma17a	M	42	4.168	0.0999109	<0.10	V-S	11b	17a	310	6.79204e-05	Y	0.000131713	0.00257637	0.00131713
			5456	311	1177	Vita1c	Soma7b	M	42	4.167	0.100141	<0.20	V-S	01c	07b	311	6.80769e-05	Y	0.000132138	0.00257401	0.00132138
			2780	312	9329	Vita12a	Soma3b	F	42	4.167	0.100141	<0.20	V-S	12a	03b	312	6.80769e-05	Y	0.000132563	0.00256576	0.00132563
			8086	313	603	Vita1b	Vita6b	F	42	4.166	0.100372	<0.20	V-V	01b	06b	313	6.82339e-05	Y	0.000132988	0.00256346	0.00132988
			5457	314	2546	Vita2b	Soma7a	M	365	4.166	0.100372	<0.20	V-S	02b	07a	314	6.82339e-05	Y	0.000133413	0.00255529	0.00133413
			11210	315	10346	Vita14b	Soma2c	M	905	4.166	0.100372	<0.20	VS-S	14b	02c	315	6.82339e-05	Y	0.000133838	0.00254718	0.00133838
			11638	316	49	Vita1a	Vita3a	M	740	4.161	0.101534	<0.20	VS-V	01a	03a	316	6.9024e-05	Y	0.000134262	0.00256852	0.00134262
			9513	317	6370	Vita6b	Vita14b	M	905	4.16	0.101768	<0.20	V-V	06b	14b	317	6.91831e-05	Y	0.000134687	0.00256632	0.00134687
			10897	318	133	Vita1a	Soma6b	F	740	4.153	0.103422	<0.20	VS-S	01a	06b	318	7.03072e-05	Y	0.000135112	0.00259982	0.00135112
			9514	319	2401	Vita2b	Vita3a	M	42	4.152	0.10366	<0.20	V-V	02b	03a	319	7.04693e-05	Y	0.000135537	0.00259764	0.00135537
			2781	320	8849	Vita11b	Soma10a	F	740	4.149	0.104379	<0.20	V-S	11b	10a	320	7.09578e-05	Y	0.000135962	0.00260748	0.00135962
			5458	321	10809	Vita15a	Soma19b	M	365	4.142	0.106075	<0.20	V-S	15a	19b	321	7.21107e-05	Y	0.000136387	0.00264159	0.00136387
			21	322	2777	Soma2b	Soma13b	F	42	4.14	0.106565	<0.20	S-S	02b	13b	322	7.24436e-05	Y	0.000136812	0.00264554	0.00136812
			2782	323	5433	Vita5a	Soma12b	F	905	4.138	0.107056	<0.20	V-S	05a	12b	323	7.2778e-05	Y	0.000137237	0.00264952	0.00137237
			2783	324	9915	Vita13a	Soma17a	F	905	4.138	0.107056	<0.20	V-S	13a	17a	324	7.2778e-05	Y	0.000137661	0.00264135	0.00137661
			5459	325	9410	Vita12a	Soma10a	M	365	4.136	0.107551	<0.20	V-S	12a	10a	325	7.31139e-05	Y	0.000138086	0.00264537	0.00138086
			2784	326	9122	Vita11c	Soma9a	F	365	4.134	0.108047	<0.20	V-S	11c	09a	326	7.34514e-05	Y	0.000138511	0.00264943	0.00138511
			22	327	6609	Soma7a	Soma19b	F	42	4.13	0.109047	<0.20	S-S	07a	19b	327	7.4131e-05	Y	0.000138936	0.00266577	0.00138936
			11525	328	178	Vita1a	Vita9a	F	365	4.129	0.109298	<0.20	VS-V	01a	09a	328	7.43019e-05	Y	0.000139361	0.00266377	0.00139361
			5460	329	5513	Vita5a	Soma16a	M	905	4.128	0.10955	<0.20	V-S	05a	16a	329	7.44732e-05	Y	0.000139786	0.00266179	0.00139786
			23	332	2778	Soma2b	Soma13b	F	365	4.125	0.110309	<0.20	S-S	02b	13b	332	7.49894e-05	Y	0.000141061	0.00265603	0.00141061
			2785	331	9777	Vita13a	Soma8a	F	365	4.125	0.110309	<0.20	V-S	13a	08a	331	7.49894e-05	Y	0.000140636	0.00266405	0.00140636
			5461	330	10641	Vita15a	Soma6b	M	365	4.125	0.110309	<0.20	V-S	15a	06b	330	7.49894e-05	Y	0.000140211	0.00267212	0.00140211
			1406	333	9593	Soma12a	Soma19b	M	905	4.121	0.11133	<0.20	S-S	12a	19b	333	7.56833e-05	Y	0.000141485	0.00267255	0.00141485
			1407	335	4874	Soma4b	Soma9a	M	905	4.12	0.111587	<0.20	S-S	04b	09a	335	7.58578e-05	Y	0.000142335	0.00266272	0.00142335
			24	337	5005	Soma4b	Soma12b	F	905	4.12	0.111587	<0.20	S-S	04b	12b	337	7.58578e-05	Y	0.000143185	0.00264692	0.00143185
			2786	336	9345	Vita12a	Soma4b	F	905	4.12	0.111587	<0.20	V-S	12a	04b	336	7.58578e-05	Y	0.00014276	0.0026548	0.0014276
			11211	334	10473	Vita14b	Soma13a	M	42	4.12	0.111587	<0.20	VS-S	14b	13a	334	7.58578e-05	Y	0.00014191	0.00267069	0.0014191
			2787	338	7713	Vita9c	Soma4a	F	740	4.119	0.111844	<0.20	V-S	09c	04a	338	7.60326e-05	Y	0.00014361	0.00264517	0.0014361
			8087	341	604	Vita1b	Vita6b	F	365	4.117	0.11236	<0.20	V-V	01b	06b	341	7.63836e-05	Y	0.000144884	0.002634	0.00144884
			9515	340	5082	Vita4b	Vita14b	M	365	4.117	0.11236	<0.20	V-V	04b	14b	340	7.63836e-05	Y	0.00014446	0.00264175	0.0014446
			1408	339	6802	Soma8a	Soma15a	M	42	4.117	0.11236	<0.20	S-S	08a	15a	339	7.63836e-05	Y	0.000144035	0.00264954	0.00144035
			9516	342	6377	Vita6b	Vita15a	M	365	4.115	0.112879	<0.20	V-V	06b	15a	342	7.67361e-05	Y	0.000145309	0.00263842	0.00145309
			2788	343	11241	Vita17a	Soma13a	F	905	4.114	0.113139	<0.20	V-S	17a	13a	343	7.6913e-05	Y	0.000145734	0.00263679	0.00145734
			9517	344	1273	Vita1c	Vita11c	M	42	4.113	0.1134	<0.20	V-V	01c	11c	344	7.70903e-05	Y	0.000146159	0.00263519	0.00146159
			5462	345	7737	Vita9c	Soma6b	M	905	4.113	0.1134	<0.20	V-S	09c	06b	345	7.70903e-05	Y	0.000146584	0.00262755	0.00146584
			25	346	5651	Soma6a	Soma7b	F	740	4.112	0.113661	<0.20	S-S	06a	07b	346	7.72681e-05	Y	0.000147009	0.002626	0.00147009
			8088	347	569	Vita1b	Vita5a	F	905	4.111	0.113923	<0.20	V-V	01b	05a	347	7.74462e-05	Y	0.000147434	0.00262447	0.00147434
			2789	348	10746	Vita15a	Soma16a	F	42	4.11	0.114186	<0.20	V-S	15a	16a	348	7.76247e-05	Y	0.000147859	0.00262296	0.00147859
			9518	350	1658	Vita1d	Vita11a	M	740	4.109	0.114449	<0.20	V-V	01d	11a	350	7.78037e-05	Y	0.000148708	0.00261398	0.00148708
			2790	349	8027	Vita10a	Soma4a	F	365	4.109	0.114449	<0.20	V-S	10a	04a	349	7.78037e-05	Y	0.000148283	0.00262147	0.00148283
			5463	351	2610	Vita2b	Soma9a	M	740	4.107	0.114977	<0.20	V-S	02b	09a	351	7.81628e-05	Y	0.000149133	0.00261856	0.00149133
			5464	352	8441	Vita11a	Soma6b	M	740	4.105	0.115508	<0.20	V-S	11a	06b	352	7.85236e-05	Y	0.000149558	0.00262318	0.00149558
			8089	353	6346	Vita6b	Vita14a	F	42	4.104	0.115774	<0.20	V-V	06b	14a	353	7.87046e-05	Y	0.000149983	0.00262178	0.00149983
			11212	355	10394	Vita14b	Soma6b	M	905	4.104	0.115774	<0.20	VS-S	14b	06b	355	7.87046e-05	Y	0.000150833	0.00260701	0.00150833
			2791	354	11018	Vita15b	Soma17a	F	365	4.104	0.115774	<0.20	V-S	15b	17a	354	7.87046e-05	Y	0.000150408	0.00261437	0.00150408
			8090	357	8579	Vita11a	Vita14a	F	740	4.1	0.116846	<0.20	V-V	11a	14a	357	7.94328e-05	Y	0.000151683	0.00261639	0.00151683
			5465	356	10882	Vita15b	Soma4a	M	42	4.1	0.116846	<0.20	V-S	15b	04a	356	7.94328e-05	Y	0.000151258	0.00262374	0.00151258
			2792	359	7722	Vita9c	Soma4b	F	905	4	0.1471	<0.20	V-S	09c	04b	359	0.0001	Y	0.000152532	0.00327549	0.00152532
			1409	358	9650	Soma12b	Soma16a	M	365	4	0.1471	<0.20	S-S	12b	16a	358	0.0001	Y	0.000152107	0.00328464	0.00152107
			2793	360	2305	Vita2a	Soma16a	F	365	3.999	0.147439	<0.20	V-S	02a	16a	360	0.000100231	Y	0.000152957	0.00327392	0.00152957
			2794	361	10569	Vita15a	Soma1b	F	42	3.998	0.147779	<0.20	V-S	15a	01b	361	0.000100462	Y	0.000153382	0.00327238	0.00153382
			11526	362	226	Vita1a	Vita11a	F	365	3.997	0.14812	<0.20	VS-V	01a	11a	362	0.000100693	Y	0.000153807	0.00327086	0.00153807
			8091	363	929	Vita1b	Vita15b	F	905	3.997	0.14812	<0.20	V-V	01b	15b	363	0.000100693	Y	0.000154232	0.00326185	0.00154232
			2795	364	5947	Vita6a	Soma16a	F	740	3.996	0.148461	<0.20	V-S	06a	16a	364	0.000100925	Y	0.000154657	0.00326039	0.00154657
			2796	365	9697	Vita13a	Soma2b	F	365	3.993	0.14949	<0.20	V-S	13a	02b	365	0.000101625	Y	0.000155082	0.00327399	0.00155082
			9519	366	9165	Vita11c	Vita13a	M	740	3.992	0.149835	<0.20	V-V	11c	13a	366	0.000101859	Y	0.000155506	0.00327257	0.00155506
			1410	368	1945	Soma2a	Soma6a	M	365	3.99	0.150526	<0.20	S-S	02a	06a	368	0.000102329	Y	0.000156356	0.00326981	0.00156356
			1411	369	5913	Soma6a	Soma15a	M	740	3.99	0.150526	<0.20	S-S	06a	15a	369	0.000102329	Y	0.000156781	0.00326095	0.00156781
			5466	367	9241	Vita11c	Soma17a	M	42	3.99	0.150526	<0.20	V-S	11c	17a	367	0.000102329	Y	0.000155931	0.00327872	0.00155931
			5467	370	10841	Vita15b	Soma2a	M	905	3.987	0.15157	<0.20	V-S	15b	02a	370	0.000103039	Y	0.000157206	0.00327468	0.00157206
			26	371	3802	Soma3a	Soma12a	F	42	3.985	0.152269	<0.20	S-S	03a	12a	371	0.000103514	Y	0.000157631	0.00328093	0.00157631
			5468	372	11257	Vita17a	Soma14a	M	42	3.983	0.152972	<0.20	V-S	17a	14a	372	0.000103992	Y	0.000158056	0.00328721	0.00158056
			5469	373	11250	Vita17a	Soma13b	M	905	3.982	0.153325	<0.20	V-S	17a	13b	373	0.000104232	Y	0.000158481	0.00328595	0.00158481
			11213	375	329	Vita1a	Soma15a	M	365	3.98	0.154033	<0.20	VS-S	01a	15a	375	0.000104713	Y	0.00015933	0.00328352	0.0015933
			1412	374	4097	Soma3b	Soma9a	M	42	3.98	0.154033	<0.20	S-S	03b	09a	374	0.000104713	Y	0.000158906	0.0032923	0.00158906
			5470	376	10185	Vita14a	Soma13a	M	905	3.977	0.1551	<0.20	V-S	14a	13a	376	0.000105439	Y	0.000159755	0.00329748	0.00159755
			5471	377	5418	Vita5a	Soma12a	M	905	3.976	0.155458	<0.20	V-S	05a	12a	377	0.000105682	Y	0.00016018	0.00329632	0.0016018
			2797	378	9018	Vita11c	Soma2a	F	42	3.975	0.155816	<0.20	V-S	11c	02a	378	0.000105925	Y	0.000160605	0.00329518	0.00160605
			27	382	876	Soma1b	Soma14a	F	740	3.97	0.15762	<0.20	S-S	01b	14a	382	0.000107152	Y	0.000162305	0.00329843	0.00162305
			9520	383	7281	Vita9a	Vita17a	M	905	3.97	0.15762	<0.20	V-V	09a	17a	383	0.000107152	Y	0.000162729	0.00328982	0.00162729
			2798	381	7769	Vita9c	Soma8b	F	740	3.97	0.15762	<0.20	V-S	09c	08b	381	0.000107152	Y	0.00016188	0.00330709	0.0016188
			5472	379	8433	Vita11a	Soma6a	M	365	3.97	0.15762	<0.20	V-S	11a	06a	379	0.000107152	Y	0.00016103	0.00332454	0.0016103
			11214	380	10369	Vita14b	Soma4a	M	365	3.97	0.15762	<0.20	VS-S	14b	04a	380	0.000107152	Y	0.000161455	0.00331579	0.00161455
			11215	384	50	Vita1a	Soma3a	M	740	3.966	0.159079	<0.20	VS-S	01a	03a	384	0.000108143	Y	0.000163154	0.00331161	0.00163154
			2799	386	1659	Vita1d	Soma11a	F	365	3.964	0.159813	<0.20	V-S	01d	11a	386	0.000108643	Y	0.000164004	0.00330966	0.00164004
			9521	385	8218	Vita10a	Vita14a	M	42	3.964	0.159813	<0.20	V-V	10a	14a	385	0.000108643	Y	0.000163579	0.00331825	0.00163579
			5473	388	2737	Vita2b	Soma12b	M	740	3.96	0.161292	<0.20	V-S	02b	12b	388	0.000109648	Y	0.000164854	0.00332306	0.00164854
			10898	387	10370	Vita14b	Soma4a	F	42	3.96	0.161292	<0.20	VS-S	14b	04a	387	0.000109648	Y	0.000164429	0.00333165	0.00164429
			5474	389	11129	Vita17a	Soma3b	M	740	3.96	0.161292	<0.20	V-S	17a	03b	389	0.000109648	Y	0.000165279	0.00331452	0.00165279
			5475	390	7409	Vita9b	Soma4b	M	42	3.956	0.162784	<0.20	V-S	09b	04b	390	0.000110662	Y	0.000165704	0.00333661	0.00165704
			2800	391	9185	Vita11c	Soma14a	F	905	3.956	0.162784	<0.20	V-S	11c	14a	391	0.000110662	Y	0.000166128	0.00332808	0.00166128
			5476	392	7930	Vita9c	Soma17a	M	42	3.955	0.16316	<0.20	V-S	09c	17a	392	0.000110917	Y	0.000166553	0.00332724	0.00166553
			2801	393	3505	Vita3a	Soma2a	F	905	3.954	0.163536	<0.20	V-S	03a	02a	393	0.000111173	Y	0.000166978	0.00332643	0.00166978
			5477	394	10730	Vita15a	Soma13b	M	42	3.95	0.165049	<0.20	V-S	15a	13b	394	0.000112202	Y	0.000167403	0.00334868	0.00167403
			2802	395	5273	Vita5a	Soma6a	F	740	3.948	0.165811	<0.20	V-S	05a	06a	395	0.00011272	Y	0.000167828	0.00335562	0.00167828
			2803	396	10738	Vita15a	Soma14a	F	42	3.947	0.166193	<0.20	V-S	15a	14a	396	0.00011298	Y	0.000168253	0.00335487	0.00168253
			2804	397	692	Vita1b	Soma9a	F	365	3.945	0.16696	<0.20	V-S	01b	09a	397	0.000113501	Y	0.000168678	0.00336186	0.00168678
			2805	399	1089	Vita1c	Soma3b	F	740	3.94	0.168893	<0.20	V-S	01c	03b	399	0.000114815	Y	0.000169528	0.00338374	0.00169528
			11216	398	11418	Vita18a	Soma7b	M	365	3.94	0.168893	<0.20	VS-S	18a	07b	398	0.000114815	Y	0.000169103	0.00339225	0.00169103
			8092	400	7586	Vita9b	Vita15a	F	365	3.937	0.170064	<0.20	V-V	09b	15a	400	0.000115611	Y	0.000169952	0.00339868	0.00169952
			8093	401	7506	Vita9b	Vita11c	F	740	3.937	0.170064	<0.20	V-V	09b	11c	401	0.000115611	Y	0.000170377	0.00339021	0.00170377
			5478	402	11019	Vita15b	Soma17a	M	365	3.933	0.171638	<0.20	V-S	15b	17a	402	0.000116681	Y	0.000170802	0.00341306	0.00170802
			8094	403	1451	Vita1d	Vita2b	F	42	3.931	0.17243	<0.20	V-V	01d	02b	403	0.00011722	Y	0.000171227	0.00342031	0.00171227
			28	407	3201	Soma2c	Soma10a	F	740	3.93	0.172827	<0.20	S-S	02c	10a	407	0.00011749	Y	0.000172927	0.0033945	0.00172927
			29	409	6553	Soma7a	Soma13a	F	905	3.93	0.172827	<0.20	S-S	07a	13a	409	0.00011749	Y	0.000173776	0.0033779	0.00173776
			1413	404	6881	Soma8b	Soma13a	M	42	3.93	0.172827	<0.20	S-S	08b	13a	404	0.00011749	Y	0.000171652	0.00341971	0.00171652
			5480	408	8425	Vita11a	Soma4b	M	905	3.93	0.172827	<0.20	V-S	11a	04b	408	0.00011749	Y	0.000173351	0.00338618	0.00173351
			30	410	8641	Soma11a	Soma16a	F	905	3.93	0.172827	<0.20	S-S	11a	16a	410	0.00011749	Y	0.000174201	0.00336966	0.00174201
			5479	406	9338	Vita12a	Soma4a	M	740	3.93	0.172827	<0.20	V-S	12a	04a	406	0.00011749	Y	0.000172502	0.00340286	0.00172502
			2806	405	10721	Vita15a	Soma13a	F	365	3.93	0.172827	<0.20	V-S	15a	13a	405	0.00011749	Y	0.000172077	0.00341126	0.00172077
			1414	411	2162	Soma2a	Soma12a	M	365	3.922	0.176041	<0.20	S-S	02a	12a	411	0.000119674	Y	0.000174626	0.00342396	0.00174626
			5481	412	8330	Vita10a	Soma19a	M	740	3.92	0.176853	<0.20	V-S	10a	19a	412	0.000120226	Y	0.000175051	0.00343141	0.00175051
			9522	414	10201	Vita14a	Vita15a	M	905	3.92	0.176853	<0.20	V-V	14a	15a	414	0.000120226	Y	0.000175901	0.00341484	0.00175901
			2807	413	10570	Vita15a	Soma1b	F	740	3.92	0.176853	<0.20	V-S	15a	01b	413	0.000120226	Y	0.000175476	0.00342311	0.00175476
			9523	415	8962	Vita11b	Vita17a	M	42	3.919	0.177261	<0.20	V-V	11b	17a	415	0.000120504	Y	0.000176326	0.00341446	0.00176326
			5482	416	9065	Vita11c	Soma4b	M	42	3.919	0.177261	<0.20	V-S	11c	04b	416	0.000120504	Y	0.000176751	0.00340625	0.00176751
			31	417	2860	Soma2b	Soma16a	F	42	3.918	0.177669	<0.20	S-S	02b	16a	417	0.000120781	Y	0.000177175	0.00340592	0.00177175
			5483	419	1433	Vita1d	Soma2a	M	905	3.914	0.179313	<0.20	V-S	01d	02a	419	0.000121899	Y	0.000178025	0.00342103	0.00178025
			1415	418	3305	Soma2c	Soma13a	M	42	3.914	0.179313	<0.20	S-S	02c	13a	418	0.000121899	Y	0.0001776	0.00342921	0.001776
			9524	422	7914	Vita9c	Vita15b	M	905	3.913	0.179727	<0.20	V-V	09c	15b	422	0.00012218	Y	0.0001793	0.00340454	0.001793
			2808	420	9361	Vita12a	Soma6b	F	740	3.913	0.179727	<0.20	V-S	12a	06b	420	0.00012218	Y	0.00017845	0.00342075	0.0017845
			2809	421	10593	Vita15a	Soma2c	F	740	3.913	0.179727	<0.20	V-S	15a	02c	421	0.00012218	Y	0.000178875	0.00341262	0.00178875
			9525	423	1201	Vita1c	Vita9a	M	365	3.912	0.180141	<0.20	V-V	01c	09a	423	0.000122462	Y	0.000179725	0.00340432	0.00179725
			9526	424	9166	Vita11c	Vita13a	M	42	3.911	0.180556	<0.20	V-V	11c	13a	424	0.000122744	Y	0.00018015	0.00340412	0.0018015
			33	427	4193	Soma3b	Soma19b	F	905	3.91	0.180973	<0.20	S-S	03b	19b	427	0.000123027	Y	0.000181424	0.00338799	0.00181424
			32	426	7082	Soma9a	Soma11a	F	365	3.91	0.180973	<0.20	S-S	09a	11a	426	0.000123027	Y	0.000180999	0.00339595	0.00180999
			2810	425	8580	Vita11a	Soma14a	F	42	3.91	0.180973	<0.20	V-S	11a	14a	425	0.000123027	Y	0.000180574	0.00340394	0.00180574
			2811	428	8442	Vita11a	Soma6b	F	42	3.908	0.181808	<0.20	V-S	11a	06b	428	0.000123595	Y	0.000181849	0.00339568	0.00181849
			5484	429	11242	Vita17a	Soma13a	M	905	3.908	0.181808	<0.20	V-S	17a	13a	429	0.000123595	Y	0.000182274	0.00338776	0.00182274
			5485	430	8953	Vita11b	Soma16a	M	365	3.907	0.182227	<0.20	V-S	11b	16a	430	0.00012388	Y	0.000182699	0.00338768	0.00182699
			1416	431	1969	Soma2a	Soma6b	M	365	3.903	0.183913	<0.20	S-S	02a	06b	431	0.000125026	Y	0.000183124	0.00341109	0.00183124
			8095	432	1041	Vita1c	Vita2b	F	42	3.902	0.184337	<0.20	V-V	01c	02b	432	0.000125314	Y	0.000183549	0.00341104	0.00183549
			2813	436	5225	Vita5a	Soma2b	F	740	3.9	0.185188	<0.20	V-S	05a	02b	436	0.000125893	Y	0.000185248	0.00339534	0.00185248
			5488	437	6977	Vita9a	Soma3a	M	905	3.9	0.185188	<0.20	V-S	09a	03a	437	0.000125893	Y	0.000185673	0.00338758	0.00185673
			2812	434	7673	Vita9c	Soma2a	F	42	3.9	0.185188	<0.20	V-S	09c	02a	434	0.000125893	Y	0.000184398	0.00341099	0.00184398
			5487	435	8931	Vita11b	Soma15a	M	365	3.9	0.185188	<0.20	V-S	11b	15a	435	0.000125893	Y	0.000184823	0.00340315	0.00184823
			2814	438	9729	Vita13a	Soma4a	F	905	3.9	0.185188	<0.20	V-S	13a	04a	438	0.000125893	Y	0.000186098	0.00337984	0.00186098
			5486	433	10937	Vita15b	Soma8b	M	42	3.9	0.185188	<0.20	V-S	15b	08b	433	0.000125893	Y	0.000183973	0.00341887	0.00183973
			34	439	6745	Soma8a	Soma10a	F	42	3.899	0.185615	<0.20	S-S	08a	10a	439	0.000126183	Y	0.000186523	0.00337992	0.00186523
			35	440	6649	Soma7b	Soma11a	F	905	3.895	0.187332	<0.20	S-S	07b	11a	440	0.00012735	Y	0.000186948	0.00340344	0.00186948
			5489	441	7001	Vita9a	Soma4b	M	905	3.894	0.187764	<0.20	V-S	09a	04b	441	0.000127644	Y	0.000187373	0.00340355	0.00187373
			5490	442	6041	Vita6b	Soma2a	M	365	3.892	0.188631	<0.20	V-S	06b	02a	442	0.000128233	Y	0.000187797	0.00341152	0.00187797
			2815	443	9785	Vita13a	Soma8b	F	365	3.891	0.189066	<0.20	V-S	13a	08b	443	0.000128529	Y	0.000188222	0.00341167	0.00188222
			5491	444	2306	Vita2a	Soma16a	M	740	3.889	0.189938	<0.20	V-S	02a	16a	444	0.000129122	Y	0.000188647	0.0034197	0.00188647
			8096	446	5905	Vita6a	Vita14b	F	365	3.888	0.190376	<0.20	V-V	06a	14b	446	0.00012942	Y	0.000189497	0.00341221	0.00189497
			5492	445	10041	Vita14a	Soma2a	M	42	3.888	0.190376	<0.20	V-S	14a	02a	445	0.00012942	Y	0.000189072	0.00341988	0.00189072
			8097	447	5369	Vita5a	Vita10a	F	740	3.887	0.190815	<0.20	V-V	05a	10a	447	0.000129718	Y	0.000189922	0.00341242	0.00189922
			1417	448	8609	Soma11a	Soma15a	M	740	3.884	0.192138	<0.20	S-S	11a	15a	448	0.000130617	Y	0.000190347	0.00342841	0.00190347
			11639	449	113	Vita1a	Vita6a	M	740	3.881	0.19347	<0.20	VS-V	01a	06a	449	0.000131522	Y	0.000190772	0.00344448	0.00190772
			9527	450	2145	Vita2a	Vita11b	M	740	3.881	0.19347	<0.20	V-V	02a	11b	450	0.000131522	Y	0.000191196	0.00343683	0.00191196
			5493	451	753	Vita1b	Soma11a	M	740	3.88	0.193916	<0.20	V-S	01b	11a	451	0.000131826	Y	0.000191621	0.00343711	0.00191621
			1418	453	2203	Soma2a	Soma13a	M	905	3.879	0.194363	<0.20	S-S	02a	13a	453	0.00013213	Y	0.000192471	0.00342983	0.00192471
			9528	452	10273	Vita14a	Vita18a	M	740	3.879	0.194363	<0.20	V-V	14a	18a	452	0.00013213	Y	0.000192046	0.00343741	0.00192046
			5494	454	2057	Vita2a	Soma9a	M	905	3.875	0.196161	<0.20	V-S	02a	09a	454	0.000133352	Y	0.000192896	0.00345394	0.00192896
			5495	455	8162	Vita10a	Soma12b	M	42	3.872	0.197521	<0.20	V-S	10a	12b	455	0.000134276	Y	0.000193321	0.00347024	0.00193321
			2816	456	1545	Vita1d	Soma6a	F	740	3.87	0.198432	<0.20	V-S	01d	06a	456	0.000134896	Y	0.000193746	0.00347861	0.00193746
			8099	459	1521	Vita1d	Vita4b	F	905	3.87	0.198432	<0.20	V-V	01d	04b	459	0.000134896	Y	0.00019502	0.00345587	0.0019502
			8098	457	3585	Vita3a	Vita6a	F	740	3.87	0.198432	<0.20	V-V	03a	06a	457	0.000134896	Y	0.000194171	0.003471	0.00194171
			5496	458	11169	Vita17a	Soma7a	M	905	3.87	0.198432	<0.20	V-S	17a	07a	458	0.000134896	Y	0.000194596	0.00346342	0.00194596
			1419	460	6777	Soma8a	Soma13a	M	365	3.868	0.199348	<0.20	S-S	08a	13a	460	0.000135519	Y	0.000195445	0.00346428	0.00195445
			2817	461	10929	Vita15b	Soma8a	F	365	3.868	0.199348	<0.20	V-S	15b	08a	461	0.000135519	Y	0.00019587	0.00345676	0.0019587
			9529	462	3049	Vita2c	Vita6a	M	365	3.863	0.201657	<0.25	V-V	02c	06a	462	0.000137088	Y	0.000196295	0.00348922	0.00196295
			8100	463	1249	Vita1c	Vita11a	F	740	3.86	0.203055	<0.25	V-V	01c	11a	463	0.000138038	Y	0.00019672	0.00350582	0.0019672
			5497	464	11218	Vita17a	Soma11a	M	365	3.858	0.203992	<0.25	V-S	17a	11a	464	0.000138676	Y	0.000197145	0.00351441	0.00197145
			5498	465	8297	Vita10a	Soma17a	M	740	3.856	0.204933	<0.25	V-S	10a	17a	465	0.000139316	Y	0.00019757	0.00352304	0.0019757
			9530	466	5289	Vita5a	Vita6b	M	905	3.854	0.205879	<0.25	V-V	05a	06b	466	0.000139959	Y	0.000197995	0.00353171	0.00197995
			11527	467	134	Vita1a	Vita6b	F	740	3.851	0.207306	<0.25	VS-V	01a	06b	467	0.000140929	Y	0.000198419	0.00354857	0.00198419
			10899	471	273	Vita1a	Soma12b	F	905	3.85	0.207784	<0.25	VS-S	01a	12b	471	0.000141254	Y	0.000200119	0.00352655	0.00200119
			1420	468	2714	Soma2b	Soma12a	M	42	3.85	0.207784	<0.25	S-S	02b	12a	468	0.000141254	Y	0.000198844	0.00354915	0.00198844
			36	469	6569	Soma7a	Soma14a	F	42	3.85	0.207784	<0.25	S-S	07a	14a	469	0.000141254	Y	0.000199269	0.00354158	0.00199269
			37	470	8097	Soma10a	Soma11a	F	740	3.85	0.207784	<0.25	S-S	10a	11a	470	0.000141254	Y	0.000199694	0.00353405	0.00199694
			38	473	6505	Soma7a	Soma8b	F	42	3.849	0.208263	<0.25	S-S	07a	08b	473	0.000141579	Y	0.000200969	0.00351973	0.00200969
			2818	472	11194	Vita17a	Soma8b	F	42	3.849	0.208263	<0.25	V-S	17a	08b	472	0.000141579	Y	0.000200544	0.00352719	0.00200544
			2819	475	605	Vita1b	Soma6b	F	740	3.847	0.209225	<0.25	V-S	01b	06b	475	0.000142233	Y	0.000201818	0.00352109	0.00201818
			5499	474	4337	Vita4a	Soma8a	M	42	3.847	0.209225	<0.25	V-S	04a	08a	474	0.000142233	Y	0.000201394	0.00352852	0.00201394
			9531	476	1042	Vita1c	Vita2b	M	740	3.846	0.209707	<0.25	V-V	01c	02b	476	0.000142561	Y	0.000202243	0.00352179	0.00202243
			1421	477	2715	Soma2b	Soma12a	M	365	3.845	0.21019	<0.25	S-S	02b	12a	477	0.000142889	Y	0.000202668	0.00352251	0.00202668
			5500	478	1178	Vita1c	Soma7b	M	365	3.844	0.210675	<0.25	V-S	01c	07b	478	0.000143219	Y	0.000203093	0.00352324	0.00203093
			5501	479	7993	Vita10a	Soma2b	M	905	3.844	0.210675	<0.25	V-S	10a	02b	479	0.000143219	Y	0.000203518	0.00351589	0.00203518
			9532	480	8497	Vita11a	Vita12a	M	740	3.843	0.21116	<0.25	V-V	11a	12a	480	0.000143549	Y	0.000203943	0.00351665	0.00203943
			39	481	2009	Soma2a	Soma7b	F	905	3.842	0.211647	<0.25	S-S	02a	07b	481	0.00014388	Y	0.000204368	0.00351743	0.00204368
			5503	484	3555	Vita3a	Soma4b	M	905	3.84	0.212624	<0.25	V-S	03a	04b	484	0.000144544	Y	0.000205642	0.00351176	0.00205642
			2820	483	5763	Vita6a	Soma11a	F	365	3.84	0.212624	<0.25	V-S	06a	11a	483	0.000144544	Y	0.000205218	0.00351903	0.00205218
			5502	482	8610	Vita11a	Soma15a	M	42	3.84	0.212624	<0.25	V-S	11a	15a	482	0.000144544	Y	0.000204793	0.00352633	0.00204793
			8101	485	1761	Vita1d	Vita15a	F	365	3.838	0.213606	<0.25	V-V	01d	15a	485	0.000145211	Y	0.000206067	0.0035207	0.00206067
			40	486	5633	Soma6a	Soma7a	F	740	3.832	0.216577	<0.25	S-S	06a	07a	486	0.000147231	Y	0.000206492	0.00356233	0.00206492
			41	489	2163	Soma2a	Soma12a	F	740	3.83	0.217577	<0.25	S-S	02a	12a	489	0.000147911	Y	0.000207767	0.00355682	0.00207767
			5504	487	3609	Vita3a	Soma6b	M	365	3.83	0.217577	<0.25	V-S	03a	06b	487	0.000147911	Y	0.000206917	0.00357142	0.00206917
			5505	488	4857	Vita4b	Soma8b	M	740	3.83	0.217577	<0.25	V-S	04b	08b	488	0.000147911	Y	0.000207342	0.00356411	0.00207342
			5506	490	9594	Vita12a	Soma19b	M	905	3.829	0.218078	<0.25	V-S	12a	19b	490	0.000148252	Y	0.000208192	0.00355774	0.00208192
			9533	491	6226	Vita6b	Vita11a	M	905	3.827	0.219085	<0.25	V-V	06b	11a	491	0.000148936	Y	0.000208617	0.00356688	0.00208617
			9534	492	930	Vita1b	Vita15b	M	365	3.823	0.221112	<0.25	V-V	01b	15b	492	0.000150314	Y	0.000209041	0.00359257	0.00209041
			5507	493	2058	Vita2a	Soma9a	M	740	3.823	0.221112	<0.25	V-S	02a	09a	493	0.000150314	Y	0.000209466	0.00358528	0.00209466
			9535	494	11020	Vita15b	Vita17a	M	740	3.821	0.222133	<0.25	V-V	15b	17a	494	0.000151008	Y	0.000209891	0.00359454	0.00209891
			2821	496	7433	Vita9b	Soma7a	F	365	3.82	0.222645	<0.25	V-S	09b	07a	496	0.000151356	Y	0.000210741	0.0035883	0.00210741
			1422	495	8658	Soma11a	Soma17a	M	365	3.82	0.222645	<0.25	S-S	11a	17a	495	0.000151356	Y	0.000210316	0.00359555	0.00210316
			8102	497	8602	Vita11a	Vita14b	F	740	3.817	0.224188	<0.25	V-V	11a	14b	497	0.000152405	Y	0.000211166	0.0036059	0.00211166
			1423	499	4338	Soma4a	Soma8a	M	42	3.815	0.225223	<0.25	S-S	04a	08a	499	0.000153109	Y	0.000212016	0.00360803	0.00212016
			5508	498	7842	Vita9c	Soma12b	M	42	3.815	0.225223	<0.25	V-S	09c	12b	498	0.000153109	Y	0.000211591	0.00361527	0.00211591
			5509	500	9786	Vita13a	Soma8b	M	905	3.811	0.227307	<0.25	V-S	13a	08b	500	0.000154525	Y	0.000212441	0.00363413	0.00212441
			8103	502	4414	Vita4a	Vita10a	F	42	3.81	0.227831	<0.25	V-V	04a	10a	502	0.000154882	Y	0.00021329	0.00362799	0.0021329
			42	504	4538	Soma4a	Soma13b	F	365	3.81	0.227831	<0.25	S-S	04a	13b	504	0.000154882	Y	0.00021414	0.0036136	0.0021414
			1424	501	6290	Soma6b	Soma12b	M	42	3.81	0.227831	<0.25	S-S	06b	12b	501	0.000154882	Y	0.000212865	0.00363524	0.00212865
			5510	505	8443	Vita11a	Soma6b	M	905	3.81	0.227831	<0.25	V-S	11a	06b	505	0.000154882	Y	0.000214565	0.00360644	0.00214565
			2822	503	9033	Vita11c	Soma2c	F	365	3.81	0.227831	<0.25	V-S	11c	02c	503	0.000154882	Y	0.000213715	0.00362078	0.00213715
			2823	506	8810	Vita11b	Soma7a	F	42	3.808	0.228883	<0.25	V-S	11b	07a	506	0.000155597	Y	0.00021499	0.00361593	0.0021499
			2824	507	11145	Vita17a	Soma4b	F	365	3.808	0.228883	<0.25	V-S	17a	04b	507	0.000155597	Y	0.000215415	0.0036088	0.00215415
			9536	509	1660	Vita1d	Vita11a	M	905	3.803	0.231533	<0.25	V-V	01d	11a	509	0.000157398	Y	0.000216264	0.00363624	0.00216264
			43	508	4129	Soma3b	Soma12b	F	42	3.803	0.231533	<0.25	S-S	03b	12b	508	0.000157398	Y	0.00021584	0.0036434	0.0021584
			9537	510	3347	Vita2c	Vita14a	M	740	3.802	0.232067	<0.25	V-V	02c	14a	510	0.000157761	Y	0.000216689	0.00363748	0.00216689
			11217	511	11481	Vita18a	Soma13a	M	740	3.801	0.232602	<0.25	VS-S	18a	13a	511	0.000158125	Y	0.000217114	0.00363873	0.00217114
			5512	516	5243	Vita5a	Soma3a	M	740	3.8	0.233138	<0.25	V-S	05a	03a	516	0.000158489	Y	0.000219239	0.00361178	0.00219239
			2825	514	6291	Vita6b	Soma12b	F	365	3.8	0.233138	<0.25	V-S	06b	12b	514	0.000158489	Y	0.000218389	0.00362583	0.00218389
			5511	513	8163	Vita10a	Soma12b	M	365	3.8	0.233138	<0.25	V-S	10a	12b	513	0.000158489	Y	0.000217964	0.0036329	0.00217964
			9538	512	8498	Vita11a	Vita12a	M	42	3.8	0.233138	<0.25	V-V	11a	12a	512	0.000158489	Y	0.000217539	0.00363999	0.00217539
			2826	515	8473	Vita11a	Soma8b	F	365	3.8	0.233138	<0.25	V-S	11a	08b	515	0.000158489	Y	0.000218814	0.00361879	0.00218814
			5513	517	11273	Vita17a	Soma16a	M	740	3.798	0.234214	<0.25	V-S	17a	16a	517	0.000159221	Y	0.000219663	0.00362143	0.00219663
			44	518	3378	Soma2c	Soma15a	F	740	3.797	0.234754	<0.25	S-S	02c	15a	518	0.000159588	Y	0.000220088	0.00362277	0.00220088
			5514	519	7441	Vita9b	Soma7b	M	740	3.795	0.235837	<0.25	V-S	09b	07b	519	0.000160325	Y	0.000220513	0.00363248	0.00220513
			5515	520	9019	Vita11c	Soma2a	M	740	3.793	0.236926	<0.25	V-S	11c	02a	520	0.000161065	Y	0.000220938	0.00364223	0.00220938
			45	522	6617	Soma7b	Soma8a	F	905	3.792	0.237472	<0.25	S-S	07b	08a	522	0.000161436	Y	0.000221788	0.00363664	0.00221788
			5516	521	7849	Vita9c	Soma13a	M	905	3.792	0.237472	<0.25	V-S	09c	13a	521	0.000161436	Y	0.000221363	0.00364362	0.00221363
			9539	523	5057	Vita4b	Vita14a	M	42	3.79	0.238568	<0.25	V-V	04b	14a	523	0.000162181	Y	0.000222213	0.00364644	0.00222213
			1425	524	3764	Soma3a	Soma11a	M	42	3.789	0.239118	<0.25	S-S	03a	11a	524	0.000162555	Y	0.000222638	0.00364787	0.00222638
			8104	525	5537	Vita5a	Vita18a	F	42	3.789	0.239118	<0.25	V-V	05a	18a	525	0.000162555	Y	0.000223063	0.00364092	0.00223063
			2827	526	10081	Vita14a	Soma4a	F	365	3.789	0.239118	<0.25	V-S	14a	04a	526	0.000162555	Y	0.000223487	0.003634	0.00223487
			1426	527	8642	Soma11a	Soma16a	M	365	3.787	0.240222	<0.25	S-S	11a	16a	527	0.000163305	Y	0.000223912	0.00364384	0.00223912
			5517	528	5441	Vita5a	Soma13a	M	42	3.785	0.241331	<0.25	V-S	05a	13a	528	0.000164059	Y	0.000224337	0.00365373	0.00224337
			9541	530	1673	Vita1d	Vita11b	M	740	3.784	0.241887	<0.25	V-V	01d	11b	530	0.000164437	Y	0.000225187	0.00364833	0.00225187
			9540	529	2753	Vita2b	Vita13a	M	42	3.784	0.241887	<0.25	V-V	02b	13a	529	0.000164437	Y	0.000224762	0.00365523	0.00224762
			5518	531	6306	Vita6b	Soma13a	M	905	3.784	0.241887	<0.25	V-S	06b	13a	531	0.000164437	Y	0.000225612	0.00364146	0.00225612
			8105	532	7507	Vita9b	Vita11c	F	42	3.781	0.243564	<0.25	V-V	09b	11c	532	0.000165577	Y	0.000226037	0.00365981	0.00226037
			2829	534	3149	Vita2c	Soma8b	F	740	3.78	0.244125	<0.25	V-S	02c	08b	534	0.000165959	Y	0.000226886	0.00365451	0.00226886
			46	535	3803	Soma3a	Soma12a	F	740	3.78	0.244125	<0.25	S-S	03a	12a	535	0.000165959	Y	0.000227311	0.00364768	0.00227311
			2828	533	4370	Vita4a	Soma9a	F	42	3.78	0.244125	<0.25	V-S	04a	09a	533	0.000165959	Y	0.000226462	0.00366137	0.00226462
			47	536	6721	Soma7b	Soma19a	F	905	3.78	0.244125	<0.25	S-S	07b	19a	536	0.000165959	Y	0.000227736	0.00364087	0.00227736
			49	539	6292	Soma6b	Soma12b	F	740	3.778	0.245252	<0.25	S-S	06b	12b	539	0.000166725	Y	0.000229011	0.00363732	0.00229011
			48	537	6785	Soma8a	Soma13b	F	365	3.778	0.245252	<0.25	S-S	08a	13b	537	0.000166725	Y	0.000228161	0.00365087	0.00228161
			10900	538	11370	Vita18a	Soma3b	F	740	3.778	0.245252	<0.25	VS-S	18a	03b	538	0.000166725	Y	0.000228586	0.00364408	0.00228586
			8106	541	5083	Vita4b	Vita14b	F	740	3.777	0.245817	<0.25	V-V	04b	14b	541	0.000167109	Y	0.000229861	0.00363223	0.00229861
			5519	540	8778	Vita11b	Soma4a	M	740	3.777	0.245817	<0.25	V-S	11b	04a	540	0.000167109	Y	0.000229436	0.00363895	0.00229436
			5520	542	3306	Vita2c	Soma13a	M	42	3.775	0.246952	<0.25	V-S	02c	13a	542	0.00016788	Y	0.000230286	0.00364226	0.00230286
			5521	543	9450	Vita12a	Soma13b	M	365	3.775	0.246952	<0.25	V-S	12a	13b	543	0.00016788	Y	0.00023071	0.00363555	0.0023071
			8107	545	5538	Vita5a	Vita18a	F	740	3.773	0.248092	<0.25	V-V	05a	18a	545	0.000168655	Y	0.00023156	0.00363893	0.0023156
			1427	544	9626	Soma12b	Soma13b	M	365	3.773	0.248092	<0.25	S-S	12b	13b	544	0.000168655	Y	0.000231135	0.00364562	0.00231135
			5522	547	7953	Vita9c	Soma19a	M	365	3.772	0.248664	<0.25	V-S	09c	19a	547	0.000169044	Y	0.00023241	0.00363398	0.0023241
			1428	546	10202	Soma14a	Soma15a	M	42	3.772	0.248664	<0.25	S-S	14a	15a	546	0.000169044	Y	0.000231985	0.00364064	0.00231985
			9542	550	1250	Vita1c	Vita11a	M	905	3.77	0.249812	<0.25	V-V	01c	11a	550	0.000169824	Y	0.000233685	0.00363084	0.00233685
			1429	549	9673	Soma12b	Soma19b	M	740	3.77	0.249812	<0.25	S-S	12b	19b	549	0.000169824	Y	0.00023326	0.00363746	0.0023326
			11218	548	10361	Vita14b	Soma3b	M	365	3.77	0.249812	<0.25	VS-S	14b	03b	548	0.000169824	Y	0.000232835	0.0036441	0.00232835
			2830	551	7465	Vita9b	Soma10a	F	365	3.768	0.250965	>0.25	V-S	09b	10a	551	0.000170608	Y	0.000234109	0.00364098	0.00234109
			5523	553	9313	Vita12a	Soma2c	M	365	3.766	0.252123	>0.25	V-S	12a	02c	553	0.000171396	Y	0.000234959	0.00364456	0.00234959
			50	552	9962	Soma13a	Soma19b	F	42	3.766	0.252123	>0.25	S-S	13a	19b	552	0.000171396	Y	0.000234534	0.00365116	0.00234534
			5524	554	8521	Vita11a	Soma12b	M	740	3.764	0.253287	>0.25	V-S	11a	12b	554	0.000172187	Y	0.000235384	0.00365477	0.00235384
			5525	555	3521	Vita3a	Soma2c	M	42	3.763	0.253871	>0.25	V-S	03a	02c	555	0.000172584	Y	0.000235809	0.0036566	0.00235809
			10901	556	10402	Vita14b	Soma7a	F	365	3.76	0.255631	>0.25	VS-S	14b	07a	556	0.00017378	Y	0.000236234	0.00367532	0.00236234
			1430	557	3289	Soma2c	Soma12b	M	365	3.757	0.257402	>0.25	S-S	02c	12b	557	0.000174985	Y	0.000236659	0.00369416	0.00236659
			5526	558	1353	Vita1c	Soma15a	M	365	3.755	0.258591	>0.25	V-S	01c	15a	558	0.000175792	Y	0.000237084	0.00370456	0.00237084
			8108	560	457	Vita1b	Vita2c	F	905	3.752	0.260383	>0.25	V-V	01b	02c	560	0.000177011	Y	0.000237933	0.00371691	0.00237933
			2831	559	10233	Vita14a	Soma16a	F	740	3.752	0.260383	>0.25	V-S	14a	16a	559	0.000177011	Y	0.000237508	0.00372356	0.00237508
			9543	561	7827	Vita9c	Vita12a	M	365	3.751	0.260983	>0.25	V-V	09c	12a	561	0.000177419	Y	0.000238358	0.00371884	0.00238358
			8109	563	1626	Vita1d	Vita9b	F	42	3.75	0.261585	>0.25	V-V	01d	09b	563	0.000177828	Y	0.000239208	0.00371417	0.00239208
			1431	562	4875	Soma4b	Soma9a	M	42	3.75	0.261585	>0.25	S-S	04b	09a	562	0.000177828	Y	0.000238783	0.00372078	0.00238783
			51	564	9866	Soma13a	Soma15a	F	905	3.749	0.262188	>0.25	S-S	13a	15a	564	0.000178238	Y	0.000239633	0.00371613	0.00239633
			5527	565	4876	Vita4b	Soma9a	M	905	3.748	0.262792	>0.25	V-S	04b	09a	565	0.000178649	Y	0.000240058	0.00371811	0.00240058
			9544	566	7282	Vita9a	Vita17a	M	740	3.746	0.264005	>0.25	V-V	09a	17a	566	0.000179473	Y	0.000240483	0.00372867	0.00240483
			5528	567	2402	Vita2b	Soma3a	M	42	3.745	0.264614	>0.25	V-S	02b	03a	567	0.000179887	Y	0.000240908	0.00373067	0.00240908
			52	569	4138	Soma3b	Soma13a	F	42	3.745	0.264614	>0.25	S-S	03b	13a	569	0.000179887	Y	0.000241757	0.00371756	0.00241757
			9545	568	4897	Vita4b	Vita9b	M	42	3.745	0.264614	>0.25	V-V	04b	09b	568	0.000179887	Y	0.000241332	0.00372411	0.00241332
			2832	570	10234	Vita14a	Soma16a	F	365	3.745	0.264614	>0.25	V-S	14a	16a	570	0.000179887	Y	0.000242182	0.00371104	0.00242182
			2833	571	6993	Vita9a	Soma4a	F	365	3.744	0.265224	>0.25	V-S	09a	04a	571	0.000180302	Y	0.000242607	0.00371308	0.00242607
			53	572	6610	Soma7a	Soma19b	F	365	3.743	0.265835	>0.25	S-S	07a	19b	572	0.000180717	Y	0.000243032	0.00371513	0.00243032
			8110	573	5523	Vita5a	Vita17a	F	905	3.741	0.267062	>0.25	V-V	05a	17a	573	0.000181552	Y	0.000243457	0.00372577	0.00243457
			2834	575	2425	Vita2b	Soma3b	F	365	3.74	0.267678	>0.25	V-S	02b	03b	575	0.00018197	Y	0.000244307	0.00372137	0.00244307
			1432	574	8164	Soma10a	Soma12b	M	365	3.74	0.267678	>0.25	S-S	10a	12b	574	0.00018197	Y	0.000243882	0.00372785	0.00243882
			2835	577	8873	Vita11b	Soma12b	F	905	3.74	0.267678	>0.25	V-S	11b	12b	577	0.00018197	Y	0.000245156	0.00370847	0.00245156
			5529	576	10042	Vita14a	Soma2a	M	740	3.74	0.267678	>0.25	V-S	14a	02a	576	0.00018197	Y	0.000244731	0.00371491	0.00244731
			11640	578	1	Vita1a	Vita2a	M	740	3.739	0.268295	>0.25	VS-V	01a	02a	578	0.00018239	Y	0.000245581	0.00371059	0.00245581
			54	580	2204	Soma2a	Soma13a	F	905	3.738	0.268914	>0.25	S-S	02a	13a	580	0.00018281	Y	0.000246431	0.00370632	0.00246431
			1433	579	6706	Soma7b	Soma16a	M	42	3.738	0.268914	>0.25	S-S	07b	16a	579	0.00018281	Y	0.000246006	0.00371272	0.00246006
			8111	581	2498	Vita2b	Vita6a	F	365	3.737	0.269533	>0.25	V-V	02b	06a	581	0.000183231	Y	0.000246856	0.00370847	0.00246856
			5530	582	3961	Vita3a	Soma17a	M	42	3.735	0.270778	>0.25	V-S	03a	17a	582	0.000184077	Y	0.000247281	0.00371918	0.00247281
			8112	583	9521	Vita12a	Vita15b	F	905	3.735	0.270778	>0.25	V-V	12a	15b	583	0.000184077	Y	0.000247706	0.0037128	0.00247706
			55	584	625	Soma1b	Soma7a	F	740	3.734	0.271402	>0.25	S-S	01b	07a	584	0.000184502	Y	0.000248131	0.00371499	0.00248131
			5531	586	2673	Vita2b	Soma11a	M	740	3.732	0.272655	>0.25	V-S	02b	11a	586	0.000185353	Y	0.00024898	0.0037194	0.0024898
			2836	585	3804	Vita3a	Soma12a	F	365	3.732	0.272655	>0.25	V-S	03a	12a	585	0.000185353	Y	0.000248555	0.00372576	0.00248555
			56	588	2041	Soma2a	Soma8b	F	740	3.73	0.273913	>0.25	S-S	02a	08b	588	0.000186209	Y	0.00024983	0.00372386	0.0024983
			1434	587	8581	Soma11a	Soma14a	M	365	3.73	0.273913	>0.25	S-S	11a	14a	587	0.000186209	Y	0.000249405	0.0037302	0.00249405
			10902	589	11387	Vita18a	Soma4b	F	905	3.73	0.273913	>0.25	VS-S	18a	04b	589	0.000186209	Y	0.000250255	0.00371754	0.00250255
			11219	590	11419	Vita18a	Soma7b	M	740	3.729	0.274544	>0.25	VS-S	18a	07b	590	0.000186638	Y	0.00025068	0.00371979	0.0025068
			57	592	877	Soma1b	Soma14a	F	365	3.726	0.276448	>0.25	S-S	01b	14a	592	0.000187932	Y	0.00025153	0.00373292	0.0025153
			8113	591	4458	Vita4a	Vita11b	F	42	3.726	0.276448	>0.25	V-V	04a	11b	591	0.000187932	Y	0.000251105	0.00373924	0.00251105
			1435	593	4877	Soma4b	Soma9a	M	740	3.726	0.276448	>0.25	S-S	04b	09a	593	0.000187932	Y	0.000251954	0.00372663	0.00251954
			5532	594	3050	Vita2c	Soma6a	M	905	3.724	0.277724	>0.25	V-S	02c	06a	594	0.000188799	Y	0.000252379	0.00373752	0.00252379
			11220	595	330	Vita1a	Soma15a	M	42	3.72	0.280293	>0.25	VS-S	01a	15a	595	0.000190546	Y	0.000252804	0.00376577	0.00252804
			9548	601	577	Vita1b	Vita6a	M	905	3.72	0.280293	>0.25	V-V	01b	06a	601	0.000190546	Y	0.000255354	0.00372817	0.00255354
			5535	602	5652	Vita6a	Soma7b	M	905	3.72	0.280293	>0.25	V-S	06a	07b	602	0.000190546	Y	0.000255778	0.00372198	0.00255778
			9546	597	6371	Vita6b	Vita14b	M	365	3.72	0.280293	>0.25	V-V	06b	14b	597	0.000190546	Y	0.000253654	0.00375315	0.00253654
			5533	599	7738	Vita9c	Soma6b	M	740	3.72	0.280293	>0.25	V-S	09c	06b	599	0.000190546	Y	0.000254504	0.00374062	0.00254504
			9547	598	8945	Vita11b	Vita15b	M	365	3.72	0.280293	>0.25	V-V	11b	15b	598	0.000190546	Y	0.000254079	0.00374688	0.00254079
			2837	596	9346	Vita12a	Soma4b	F	42	3.72	0.280293	>0.25	V-S	12a	04b	596	0.000190546	Y	0.000253229	0.00375945	0.00253229
			5534	600	10665	Vita15a	Soma8a	M	740	3.72	0.280293	>0.25	V-S	15a	08a	600	0.000190546	Y	0.000254929	0.00373439	0.00254929
			2838	603	1043	Vita1c	Soma2b	F	365	3.718	0.281587	>0.25	V-S	01c	02b	603	0.000191426	Y	0.000256203	0.00373296	0.00256203
			5536	604	10810	Vita15a	Soma19b	M	42	3.717	0.282236	>0.25	V-S	15a	19b	604	0.000191867	Y	0.000256628	0.00373537	0.00256628
			5537	605	5314	Vita5a	Soma7b	M	740	3.716	0.282887	>0.25	V-S	05a	07b	605	0.000192309	Y	0.000257053	0.00373779	0.00257053
			2839	606	9787	Vita13a	Soma8b	F	905	3.715	0.283539	>0.25	V-S	13a	08b	606	0.000192752	Y	0.000257478	0.00374023	0.00257478
			2840	609	5337	Vita5a	Soma9a	F	905	3.713	0.284848	>0.25	V-S	05a	09a	609	0.000193642	Y	0.000258753	0.00373898	0.00258753
			5538	608	7954	Vita9c	Soma19a	M	905	3.713	0.284848	>0.25	V-S	09c	19a	608	0.000193642	Y	0.000258328	0.00374513	0.00258328
			9549	607	8499	Vita11a	Vita12a	M	365	3.713	0.284848	>0.25	V-V	11a	12a	607	0.000193642	Y	0.000257903	0.0037513	0.00257903
			5539	610	10106	Vita14a	Soma6b	M	365	3.711	0.286162	>0.25	V-S	14a	06b	610	0.000194536	Y	0.000259177	0.00375008	0.00259177
			8114	613	1473	Vita1d	Vita2c	F	740	3.71	0.286822	>0.25	V-V	01d	02c	613	0.000194984	Y	0.000260452	0.00374033	0.00260452
			2841	611	10235	Vita14a	Soma16a	F	42	3.71	0.286822	>0.25	V-S	14a	16a	611	0.000194984	Y	0.000259602	0.00375257	0.00259602
			11641	612	10537	Vita14b	Vita18a	M	740	3.71	0.286822	>0.25	VS-V	14b	18a	612	0.000194984	Y	0.000260027	0.00374644	0.00260027
			58	614	2754	Soma2b	Soma13a	F	365	3.709	0.287483	>0.25	S-S	02b	13a	614	0.000195434	Y	0.000260877	0.00374285	0.00260877
			2842	615	3379	Vita2c	Soma15a	F	905	3.709	0.287483	>0.25	V-S	02c	15a	615	0.000195434	Y	0.000261302	0.00373676	0.00261302
			9550	619	433	Vita1b	Vita2b	M	740	3.707	0.28881	>0.25	V-V	01b	02b	619	0.000196336	Y	0.000263001	0.00372975	0.00263001
			1436	616	4074	Soma3b	Soma7b	M	42	3.707	0.28881	>0.25	S-S	03b	07b	616	0.000196336	Y	0.000261727	0.00374791	0.00261727
			5540	620	5370	Vita5a	Soma10a	M	740	3.707	0.28881	>0.25	V-S	05a	10a	620	0.000196336	Y	0.000263426	0.00372373	0.00263426
			2843	617	8850	Vita11b	Soma10a	F	365	3.707	0.28881	>0.25	V-S	11b	10a	617	0.000196336	Y	0.000262152	0.00374184	0.00262152
			2844	618	9020	Vita11c	Soma2a	F	365	3.707	0.28881	>0.25	V-S	11c	02a	618	0.000196336	Y	0.000262576	0.00373579	0.00262576
			2845	621	6409	Vita6b	Soma16a	F	365	3.706	0.289476	>0.25	V-S	06b	16a	621	0.000196789	Y	0.000263851	0.00372631	0.00263851
			59	622	6834	Soma8a	Soma19b	F	740	3.705	0.290143	>0.25	S-S	08a	19b	622	0.000197242	Y	0.000264276	0.00372889	0.00264276
			2846	623	10617	Vita15a	Soma4a	F	42	3.7	0.293503	>0.25	V-S	15a	04a	623	0.000199526	Y	0.000264701	0.00376602	0.00264701
			60	624	458	Soma1b	Soma2c	F	740	3.698	0.294858	>0.25	S-S	01b	02c	624	0.000200447	Y	0.000265126	0.00377734	0.00265126
			1437	625	9916	Soma13a	Soma17a	M	905	3.698	0.294858	>0.25	S-S	13a	17a	625	0.000200447	Y	0.000265551	0.00377129	0.00265551
			2847	626	10883	Vita15b	Soma4a	F	365	3.692	0.29896	>0.25	V-S	15b	04a	626	0.000203236	Y	0.000265976	0.00381765	0.00265976
			2848	628	6473	Vita6b	Soma19b	F	905	3.69	0.30034	>0.25	V-S	06b	19b	628	0.000204174	Y	0.000266825	0.00382306	0.00266825
			8115	627	8121	Vita10a	Vita11b	F	42	3.69	0.30034	>0.25	V-V	10a	11b	627	0.000204174	Y	0.0002664	0.00382915	0.002664
			5541	629	3097	Vita2c	Soma7a	M	740	3.689	0.301032	>0.25	V-S	02c	07a	629	0.000204644	Y	0.00026725	0.00382578	0.0026725
			8116	630	2796	Vita2b	Vita14a	F	365	3.688	0.301726	>0.25	V-V	02b	14a	630	0.000205116	Y	0.000267675	0.00382851	0.00267675
			1438	631	6307	Soma6b	Soma13a	M	740	3.685	0.303817	>0.25	S-S	06b	13a	631	0.000206538	Y	0.0002681	0.00384894	0.002681
			2849	632	8779	Vita11b	Soma4a	F	42	3.684	0.304518	>0.25	V-S	11b	04a	632	0.000207014	Y	0.000268525	0.00385171	0.00268525
			5543	634	3161	Vita2c	Soma9a	M	740	3.683	0.30522	>0.25	V-S	02c	09a	634	0.000207491	Y	0.000269375	0.00384841	0.00269375
			5542	633	9066	Vita11c	Soma4b	M	365	3.683	0.30522	>0.25	V-S	11c	04b	633	0.000207491	Y	0.00026895	0.00385449	0.0026895
			2850	635	5524	Vita5a	Soma17a	F	365	3.682	0.305923	>0.25	V-S	05a	17a	635	0.00020797	Y	0.000269799	0.00385121	0.00269799
			5544	636	674	Vita1b	Soma8b	M	365	3.68	0.307335	>0.25	V-S	01b	08b	636	0.00020893	Y	0.000270224	0.0038629	0.00270224
			2851	639	4745	Vita4b	Soma3b	F	905	3.679	0.308044	>0.25	V-S	04b	03b	639	0.000209411	Y	0.000271499	0.00385363	0.00271499
			5546	638	7689	Vita9c	Soma2c	M	905	3.679	0.308044	>0.25	V-S	09c	02c	638	0.000209411	Y	0.000271074	0.00385967	0.00271074
			5545	637	8481	Vita11a	Soma9a	M	365	3.679	0.308044	>0.25	V-S	11a	09a	637	0.000209411	Y	0.000270649	0.00386573	0.00270649
			5547	640	11138	Vita17a	Soma4a	M	365	3.676	0.310179	>0.25	V-S	17a	04a	640	0.000210863	Y	0.000271924	0.00387427	0.00271924
			61	641	6293	Soma6b	Soma12b	F	365	3.675	0.310894	>0.25	S-S	06b	12b	641	0.000211349	Y	0.000272349	0.00387715	0.00272349
			5548	642	3098	Vita2c	Soma7a	M	42	3.673	0.312329	>0.25	V-S	02c	07a	642	0.000212324	Y	0.000272774	0.00388898	0.00272774
			8117	643	5161	Vita4b	Vita18a	F	740	3.672	0.313049	>0.25	V-V	04b	18a	643	0.000212814	Y	0.000273199	0.00389188	0.00273199
			62	644	6746	Soma8a	Soma10a	F	365	3.67	0.314494	>0.25	S-S	08a	10a	644	0.000213796	Y	0.000273623	0.00390377	0.00273623
			2852	646	7401	Vita9b	Soma4a	F	740	3.67	0.314494	>0.25	V-S	09b	04a	646	0.000213796	Y	0.000274473	0.00389169	0.00274473
			5549	645	9129	Vita11c	Soma10a	M	740	3.67	0.314494	>0.25	V-S	11c	10a	645	0.000213796	Y	0.000274048	0.00389772	0.00274048
			2853	647	9730	Vita13a	Soma4a	F	740	3.668	0.315946	>0.25	V-S	13a	04a	647	0.000214783	Y	0.000274898	0.00390361	0.00274898
			5550	648	9057	Vita11c	Soma4a	M	42	3.667	0.316674	>0.25	V-S	11c	04a	648	0.000215278	Y	0.000275323	0.00390657	0.00275323
			2854	649	4539	Vita4a	Soma13b	F	42	3.665	0.318136	>0.25	V-S	04a	13b	649	0.000216272	Y	0.000275748	0.00391855	0.00275748
			1440	651	6506	Soma7a	Soma8b	M	905	3.665	0.318136	>0.25	S-S	07a	08b	651	0.000216272	Y	0.000276598	0.00390651	0.00276598
			1439	650	8098	Soma10a	Soma11a	M	740	3.665	0.318136	>0.25	S-S	10a	11a	650	0.000216272	Y	0.000276173	0.00391252	0.00276173
			8118	652	5353	Vita5a	Vita9b	F	905	3.664	0.318869	>0.25	V-V	05a	09b	652	0.00021677	Y	0.000277022	0.00390951	0.00277022
			1441	653	11305	Soma17a	Soma19b	M	740	3.663	0.319604	>0.25	S-S	17a	19b	653	0.00021727	Y	0.000277447	0.00391253	0.00277447
			8119	654	1044	Vita1c	Vita2b	F	740	3.661	0.32108	>0.25	V-V	01c	02b	654	0.000218273	Y	0.000277872	0.00392458	0.00277872
			2855	655	7985	Vita10a	Soma2a	F	740	3.661	0.32108	>0.25	V-S	10a	02a	655	0.000218273	Y	0.000278297	0.00391858	0.00278297
			2856	656	409	Vita1b	Soma2a	F	42	3.66	0.32182	>0.25	V-S	01b	02a	656	0.000218776	Y	0.000278722	0.00392163	0.00278722
			2857	657	5525	Vita5a	Soma17a	F	42	3.66	0.32182	>0.25	V-S	05a	17a	657	0.000218776	Y	0.000279147	0.00391566	0.00279147
			9551	658	9545	Vita12a	Vita17a	M	905	3.66	0.32182	>0.25	V-V	12a	17a	658	0.000218776	Y	0.000279572	0.00390971	0.00279572
			2858	659	11195	Vita17a	Soma8b	F	905	3.656	0.324797	>0.25	V-S	17a	08b	659	0.0002208	Y	0.000279997	0.0039399	0.00279997
			2859	662	1762	Vita1d	Soma15a	F	905	3.655	0.325546	>0.25	V-S	01d	15a	662	0.000221309	Y	0.000281271	0.00393108	0.00281271
			9552	660	1849	Vita2a	Vita3a	M	42	3.655	0.325546	>0.25	V-V	02a	03a	660	0.000221309	Y	0.000280421	0.003943	0.00280421
			1442	661	3307	Soma2c	Soma13a	M	365	3.655	0.325546	>0.25	S-S	02c	13a	661	0.000221309	Y	0.000280846	0.00393703	0.00280846
			1443	664	5634	Soma6a	Soma7a	M	905	3.654	0.326297	>0.25	S-S	06a	07a	664	0.00022182	Y	0.000282121	0.00392828	0.00282121
			5551	663	8874	Vita11b	Soma12b	M	740	3.654	0.326297	>0.25	V-S	11b	12b	663	0.00022182	Y	0.000281696	0.0039342	0.00281696
			10903	665	11371	Vita18a	Soma3b	F	905	3.654	0.326297	>0.25	VS-S	18a	03b	665	0.00022182	Y	0.000282546	0.00392237	0.00282546
			5552	666	1434	Vita1d	Soma2a	M	42	3.653	0.327049	>0.25	V-S	01d	02a	666	0.000222331	Y	0.000282971	0.00392551	0.00282971
			2860	667	9698	Vita13a	Soma2b	F	42	3.652	0.327803	>0.25	V-S	13a	02b	667	0.000222844	Y	0.000283396	0.00392866	0.00283396
			1444	668	3556	Soma3a	Soma4b	M	42	3.65	0.329316	>0.25	S-S	03a	04b	668	0.000223872	Y	0.000283821	0.00394089	0.00283821
			9553	669	5139	Vita4b	Vita17a	M	905	3.65	0.329316	>0.25	V-V	04b	17a	669	0.000223872	Y	0.000284245	0.003935	0.00284245
			5553	670	7457	Vita9b	Soma8b	M	905	3.65	0.329316	>0.25	V-S	09b	08b	670	0.000223872	Y	0.00028467	0.00392912	0.0028467
			11528	671	227	Vita1a	Vita11a	F	740	3.648	0.330836	>0.25	VS-V	01a	11a	671	0.000224905	Y	0.000285095	0.00394138	0.00285095
			2861	672	4339	Vita4a	Soma8a	F	365	3.647	0.331599	>0.25	V-S	04a	08a	672	0.000225424	Y	0.00028552	0.00394458	0.0028552
			9554	673	8137	Vita10a	Vita12a	M	42	3.646	0.332363	>0.25	V-V	10a	12a	673	0.000225944	Y	0.000285945	0.0039478	0.00285945
			5554	674	5265	Vita5a	Soma4b	M	42	3.645	0.333129	>0.25	V-S	05a	04b	674	0.000226464	Y	0.00028637	0.00395103	0.0028637
			11221	675	11465	Vita18a	Soma12a	M	905	3.644	0.333897	>0.25	VS-S	18a	12a	675	0.000226986	Y	0.000286795	0.00395427	0.00286795
			2862	676	1045	Vita1c	Soma2b	F	42	3.641	0.336212	>0.25	V-S	01c	02b	676	0.00022856	Y	0.00028722	0.00397579	0.0028722
			5555	677	6129	Vita6b	Soma8a	M	42	3.64	0.336987	>0.25	V-S	06b	08a	677	0.000229087	Y	0.000287644	0.00397907	0.00287644
			5556	679	11209	Vita17a	Soma10a	M	905	3.64	0.336987	>0.25	V-S	17a	10a	679	0.000229087	Y	0.000288494	0.00396735	0.00288494
			10904	678	11410	Vita18a	Soma7a	F	42	3.64	0.336987	>0.25	VS-S	18a	07a	678	0.000229087	Y	0.000288069	0.0039732	0.00288069
			63	682	2426	Soma2b	Soma3b	F	905	3.639	0.337763	>0.25	S-S	02b	03b	682	0.000229615	Y	0.000289769	0.003959	0.00289769
			2863	681	5217	Vita5a	Soma2a	F	365	3.639	0.337763	>0.25	V-S	05a	02a	681	0.000229615	Y	0.000289344	0.00396482	0.00289344
			5557	680	5578	Vita6a	Soma2a	M	42	3.639	0.337763	>0.25	V-S	06a	02a	680	0.000229615	Y	0.000288919	0.00397065	0.00288919
			5558	683	6145	Vita6b	Soma8b	M	740	3.638	0.338542	>0.25	V-S	06b	08b	683	0.000230144	Y	0.000290194	0.00396232	0.00290194
			64	684	606	Soma1b	Soma6b	F	740	3.636	0.340105	>0.25	S-S	01b	06b	684	0.000231206	Y	0.000290619	0.00397479	0.00290619
			1445	685	3099	Soma2c	Soma7a	M	42	3.635	0.340889	>0.25	S-S	02c	07a	685	0.000231739	Y	0.000291044	0.00397814	0.00291044
			11222	686	10395	Vita14b	Soma6b	M	365	3.632	0.343252	>0.25	VS-S	14b	06b	686	0.000233346	Y	0.000291468	0.00399987	0.00291468
			8120	689	2489	Vita2b	Vita5a	F	740	3.631	0.344043	>0.25	V-V	02b	05a	689	0.000233884	Y	0.000292743	0.00399164	0.00292743
			9555	687	7931	Vita9c	Vita17a	M	365	3.631	0.344043	>0.25	V-V	09c	17a	687	0.000233884	Y	0.000291893	0.00400326	0.00291893
			5559	688	9339	Vita12a	Soma4a	M	365	3.631	0.344043	>0.25	V-S	12a	04a	688	0.000233884	Y	0.000292318	0.00399744	0.00292318
			8121	690	1763	Vita1d	Vita15a	F	42	3.63	0.344836	>0.25	V-V	01d	15a	690	0.000234423	Y	0.000293168	0.00399504	0.00293168
			65	693	1873	Soma2a	Soma3b	F	365	3.63	0.344836	>0.25	S-S	02a	03b	693	0.000234423	Y	0.000294443	0.00397775	0.00294443
			5560	691	5251	Vita5a	Soma3b	M	365	3.63	0.344836	>0.25	V-S	05a	03b	691	0.000234423	Y	0.000293593	0.00398926	0.00293593
			2864	692	6033	Vita6b	Soma1b	F	365	3.63	0.344836	>0.25	V-S	06b	01b	692	0.000234423	Y	0.000294018	0.0039835	0.00294018
			1446	694	4497	Soma4a	Soma12b	M	42	3.626	0.348027	>0.25	S-S	04a	12b	694	0.000236592	Y	0.000294867	0.00400877	0.00294867
			8122	695	1046	Vita1c	Vita2b	F	365	3.625	0.348829	>0.25	V-V	01c	02b	695	0.000237137	Y	0.000295292	0.00401223	0.00295292
			2865	696	8017	Vita10a	Soma3b	F	905	3.624	0.349633	>0.25	V-S	10a	03b	696	0.000237684	Y	0.000295717	0.0040157	0.00295717
			8123	697	4609	Vita4a	Vita15b	F	42	3.623	0.350439	>0.25	V-V	04a	15b	697	0.000238232	Y	0.000296142	0.00401918	0.00296142
			9556	698	8582	Vita11a	Vita14a	M	365	3.623	0.350439	>0.25	V-V	11a	14a	698	0.000238232	Y	0.000296567	0.00401342	0.00296567
			5561	699	8028	Vita10a	Soma4a	M	42	3.622	0.351247	>0.25	V-S	10a	04a	699	0.000238781	Y	0.000296992	0.00401692	0.00296992
			5562	700	9699	Vita13a	Soma2b	M	42	3.622	0.351247	>0.25	V-S	13a	02b	700	0.000238781	Y	0.000297417	0.00401118	0.00297417
			8124	701	7305	Vita9a	Vita18a	F	42	3.621	0.352057	>0.25	V-V	09a	18a	701	0.000239332	Y	0.000297842	0.00401469	0.00297842
			5563	702	3225	Vita2c	Soma11a	M	740	3.62	0.352868	>0.25	V-S	02c	11a	702	0.000239883	Y	0.000298266	0.00401822	0.00298266
			1447	703	6570	Soma7a	Soma14a	M	740	3.62	0.352868	>0.25	S-S	07a	14a	703	0.000239883	Y	0.000298691	0.0040125	0.00298691
			8125	704	2321	Vita2a	Vita17a	F	42	3.619	0.353682	>0.25	V-V	02a	17a	704	0.000240436	Y	0.000299116	0.00401604	0.00299116
			2866	706	5218	Vita5a	Soma2a	F	905	3.617	0.355314	>0.25	V-S	05a	02a	706	0.000241546	Y	0.000299966	0.00402315	0.00299966
			5564	705	6308	Vita6b	Soma13a	M	740	3.617	0.355314	>0.25	V-S	06b	13a	705	0.000241546	Y	0.000299541	0.00402885	0.00299541
			9559	710	1738	Vita1d	Vita14a	M	905	3.616	0.356133	>0.25	V-V	01d	14a	710	0.000242103	Y	0.000301666	0.0040097	0.00301666
			9557	707	2265	Vita2a	Vita14b	M	42	3.616	0.356133	>0.25	V-V	02a	14b	707	0.000242103	Y	0.000300391	0.00402672	0.00300391
			1448	708	4090	Soma3b	Soma8b	M	365	3.616	0.356133	>0.25	S-S	03b	08b	708	0.000242103	Y	0.000300816	0.00402103	0.00300816
			9558	709	9937	Vita13a	Vita18a	M	740	3.616	0.356133	>0.25	V-V	13a	18a	709	0.000242103	Y	0.000301241	0.00401536	0.00301241
			5565	711	11306	Vita17a	Soma19b	M	365	3.615	0.356954	>0.25	V-S	17a	19b	711	0.000242661	Y	0.00030209	0.00401329	0.0030209
			5566	713	4340	Vita4a	Soma8a	M	365	3.612	0.359429	>0.25	V-S	04a	08a	713	0.000244343	Y	0.00030294	0.00402978	0.0030294
			2867	712	7828	Vita9c	Soma12a	F	42	3.612	0.359429	>0.25	V-S	09c	12a	712	0.000244343	Y	0.000302515	0.00403544	0.00302515
			9560	714	3308	Vita2c	Vita13a	M	42	3.611	0.360257	>0.25	V-V	02c	13a	714	0.000244906	Y	0.000303365	0.00403341	0.00303365
			8126	715	6227	Vita6b	Vita11a	F	42	3.611	0.360257	>0.25	V-V	06b	11a	715	0.000244906	Y	0.00030379	0.00402777	0.0030379
			1449	716	6010	Soma6a	Soma19b	M	42	3.61	0.361088	>0.25	S-S	06a	19b	716	0.000245471	Y	0.000304215	0.00403141	0.00304215
			2869	719	8018	Vita10a	Soma3b	F	740	3.61	0.361088	>0.25	V-S	10a	03b	719	0.000245471	Y	0.000305489	0.00401459	0.00305489
			1450	718	8178	Soma10a	Soma13a	M	740	3.61	0.361088	>0.25	S-S	10a	13a	718	0.000245471	Y	0.000305065	0.00402018	0.00305065
			2868	717	8583	Vita11a	Soma14a	F	365	3.61	0.361088	>0.25	V-S	11a	14a	717	0.000245471	Y	0.00030464	0.00402579	0.0030464
			2870	720	10739	Vita15a	Soma14a	F	365	3.609	0.36192	>0.25	V-S	15a	14a	720	0.000246037	Y	0.000305914	0.00401826	0.00305914
			5567	721	4341	Vita4a	Soma8a	M	740	3.608	0.362754	>0.25	V-S	04a	08a	721	0.000246604	Y	0.000306339	0.00402194	0.00306339
			8127	722	6403	Vita6b	Vita15b	F	740	3.605	0.365269	>0.25	V-V	06b	15b	722	0.000248313	Y	0.000306764	0.00404421	0.00306764
			1451	723	8331	Soma10a	Soma19a	M	740	3.603	0.366955	>0.25	S-S	10a	19a	723	0.000249459	Y	0.000307189	0.00405725	0.00307189
			66	725	6713	Soma7b	Soma17a	F	905	3.601	0.368649	>0.25	S-S	07b	17a	725	0.000250611	Y	0.000308039	0.00406474	0.00308039
			5568	724	10905	Vita15b	Soma6b	M	42	3.601	0.368649	>0.25	V-S	15b	06b	724	0.000250611	Y	0.000307614	0.00407035	0.00307614
			2872	727	1297	Vita1c	Soma12b	F	365	3.6	0.369498	>0.25	V-S	01c	12b	727	0.000251189	Y	0.000308889	0.0040629	0.00308889
			5569	729	1546	Vita1d	Soma6a	M	905	3.6	0.369498	>0.25	V-S	01d	06a	729	0.000251189	Y	0.000309738	0.00405175	0.00309738
			2873	728	5610	Vita6a	Soma3b	F	740	3.6	0.369498	>0.25	V-S	06a	03b	728	0.000251189	Y	0.000309313	0.00405732	0.00309313
			2874	730	7793	Vita9c	Soma11a	F	905	3.6	0.369498	>0.25	V-S	09c	11a	730	0.000251189	Y	0.000310163	0.0040462	0.00310163
			2871	726	11243	Vita17a	Soma13a	F	42	3.6	0.369498	>0.25	V-S	17a	13a	726	0.000251189	Y	0.000308464	0.00406849	0.00308464
			9561	731	897	Vita1b	Vita14b	M	740	3.598	0.371204	>0.25	V-V	01b	14b	731	0.000252348	Y	0.000310588	0.00405932	0.00310588
			2875	732	2977	Vita2c	Soma3b	F	365	3.597	0.37206	>0.25	V-S	02c	03b	732	0.00025293	Y	0.000311013	0.00406312	0.00311013
			8128	733	3257	Vita2c	Vita11c	F	365	3.596	0.372917	>0.25	V-V	02c	11c	733	0.000253513	Y	0.000311438	0.00406693	0.00311438
			9562	734	7306	Vita9a	Vita18a	M	42	3.595	0.373777	>0.25	V-V	09a	18a	734	0.000254097	Y	0.000311863	0.00407075	0.00311863
			1452	735	507	Soma1b	Soma3b	M	42	3.594	0.374639	>0.25	S-S	01b	03b	735	0.000254683	Y	0.000312288	0.00407458	0.00312288
			2876	736	6410	Vita6b	Soma16a	F	42	3.594	0.374639	>0.25	V-S	06b	16a	736	0.000254683	Y	0.000312712	0.00406905	0.00312712
			2877	738	6994	Vita9a	Soma4a	F	905	3.593	0.375502	>0.25	V-S	09a	04a	738	0.00025527	Y	0.000313562	0.00406737	0.00313562
			5570	737	9530	Vita12a	Soma16a	M	365	3.593	0.375502	>0.25	V-S	12a	16a	737	0.00025527	Y	0.000313137	0.00407289	0.00313137
			8129	739	3017	Vita2c	Vita4b	F	905	3.592	0.376368	>0.25	V-V	02c	04b	739	0.000255859	Y	0.000313987	0.00407123	0.00313987
			5571	740	4475	Vita4a	Soma12a	M	42	3.591	0.377236	>0.25	V-S	04a	12a	740	0.000256448	Y	0.000314412	0.0040751	0.00314412
			67	741	9917	Soma13a	Soma17a	F	740	3.591	0.377236	>0.25	S-S	13a	17a	741	0.000256448	Y	0.000314837	0.0040696	0.00314837
			5572	742	11201	Vita17a	Soma9a	M	740	3.589	0.378977	>0.25	V-S	17a	09a	742	0.000257632	Y	0.000315262	0.00408288	0.00315262
			10905	743	10329	Vita14b	Soma2a	F	905	3.588	0.37985	>0.25	VS-S	14b	02a	743	0.000258226	Y	0.000315687	0.00408678	0.00315687
			5573	744	1817	Vita1d	Soma19a	M	905	3.587	0.380726	>0.25	V-S	01d	19a	744	0.000258821	Y	0.000316111	0.0040907	0.00316111
			68	745	2465	Soma2b	Soma4b	F	365	3.583	0.384249	>0.25	S-S	02b	04b	745	0.000261216	Y	0.000316536	0.00412301	0.00316536
			1453	746	3557	Soma3a	Soma4b	M	905	3.583	0.384249	>0.25	S-S	03a	04b	746	0.000261216	Y	0.000316961	0.00411748	0.00316961
			8130	747	1474	Vita1d	Vita2c	F	42	3.582	0.385135	>0.25	V-V	01d	02c	747	0.000261818	Y	0.000317386	0.00412145	0.00317386
			2878	748	1547	Vita1d	Soma6a	F	365	3.582	0.385135	>0.25	V-S	01d	06a	748	0.000261818	Y	0.000317811	0.00411594	0.00317811
			2879	749	10906	Vita15b	Soma6b	F	905	3.582	0.385135	>0.25	V-S	15b	06b	749	0.000261818	Y	0.000318236	0.00411044	0.00318236
			5574	750	7955	Vita9c	Soma19a	M	42	3.581	0.386023	>0.25	V-S	09c	19a	750	0.000262422	Y	0.000318661	0.00411442	0.00318661
			2880	751	10731	Vita15a	Soma13b	F	740	3.581	0.386023	>0.25	V-S	15a	13b	751	0.000262422	Y	0.000319086	0.00410895	0.00319086
			8131	755	1505	Vita1d	Vita4a	F	905	3.58	0.386912	>0.25	V-V	01d	04a	755	0.000263027	Y	0.000320785	0.0040966	0.00320785
			2881	754	2547	Vita2b	Soma7a	F	365	3.58	0.386912	>0.25	V-S	02b	07a	754	0.000263027	Y	0.00032036	0.00410203	0.0032036
			9563	752	4476	Vita4a	Vita12a	M	42	3.58	0.386912	>0.25	V-V	04a	12a	752	0.000263027	Y	0.000319511	0.00411294	0.00319511
			69	753	6146	Soma6b	Soma8b	F	42	3.58	0.386912	>0.25	S-S	06b	08b	753	0.000263027	Y	0.000319935	0.00410748	0.00319935
			2882	757	2779	Vita2b	Soma13b	F	740	3.579	0.387804	>0.25	V-S	02b	13b	757	0.000263633	Y	0.000321635	0.00409519	0.00321635
			70	756	4098	Soma3b	Soma9a	F	42	3.579	0.387804	>0.25	S-S	03b	09a	756	0.000263633	Y	0.00032121	0.00410061	0.0032121
			9564	758	5764	Vita6a	Vita11a	M	905	3.579	0.387804	>0.25	V-V	06a	11a	758	0.000263633	Y	0.00032206	0.00408979	0.0032206
			8132	759	5481	Vita5a	Vita14b	F	42	3.578	0.388698	>0.25	V-V	05a	14b	759	0.000264241	Y	0.000322485	0.00409382	0.00322485
			9565	760	2611	Vita2b	Vita9a	M	905	3.576	0.390492	>0.25	V-V	02b	09a	760	0.000265461	Y	0.00032291	0.0041073	0.0032291
			9566	761	578	Vita1b	Vita6a	M	740	3.57	0.395925	>0.25	V-V	01b	06a	761	0.000269153	Y	0.000323334	0.00415897	0.00323334
			1454	762	6769	Soma8a	Soma12b	M	905	3.57	0.395925	>0.25	S-S	08a	12b	762	0.000269153	Y	0.000323759	0.00415351	0.00323759
			1455	763	2499	Soma2b	Soma6a	M	740	3.569	0.396837	>0.25	S-S	02b	06a	763	0.000269774	Y	0.000324184	0.00415763	0.00324184
			1456	764	6889	Soma8b	Soma13b	M	905	3.568	0.397752	>0.25	S-S	08b	13b	764	0.000270396	Y	0.000324609	0.00416176	0.00324609
			2883	765	8954	Vita11b	Soma16a	F	905	3.568	0.397752	>0.25	V-S	11b	16a	765	0.000270396	Y	0.000325034	0.00415632	0.00325034
			2884	766	9417	Vita12a	Soma11a	F	740	3.567	0.398669	>0.25	V-S	12a	11a	766	0.000271019	Y	0.000325459	0.00416046	0.00325459
			1457	767	2955	Soma2c	Soma3a	M	365	3.566	0.399588	>0.25	S-S	02c	03a	767	0.000271644	Y	0.000325884	0.00416462	0.00325884
			71	769	8522	Soma11a	Soma12b	F	740	3.566	0.399588	>0.25	S-S	11a	12b	769	0.000271644	Y	0.000326734	0.00415379	0.00326734
			5575	768	9265	Vita11c	Soma19a	M	740	3.566	0.399588	>0.25	V-S	11c	19a	768	0.000271644	Y	0.000326309	0.00415919	0.00326309
			1458	770	4342	Soma4a	Soma8a	M	740	3.565	0.400509	>0.25	S-S	04a	08a	770	0.00027227	Y	0.000327158	0.00415795	0.00327158
			5576	771	1409	Vita1c	Soma19a	M	905	3.564	0.401433	>0.25	V-S	01c	19a	771	0.000272898	Y	0.000327583	0.00416213	0.00327583
			9568	773	2818	Vita2b	Vita14b	M	905	3.563	0.402358	>0.25	V-V	02b	14b	773	0.000273527	Y	0.000328433	0.00416093	0.00328433
			5577	774	7410	Vita9b	Soma4b	M	905	3.563	0.402358	>0.25	V-S	09b	04b	774	0.000273527	Y	0.000328858	0.00415556	0.00328858
			9567	772	8857	Vita11b	Vita12a	M	740	3.563	0.402358	>0.25	V-V	11b	12a	772	0.000273527	Y	0.000328008	0.00416632	0.00328008
			2885	775	5219	Vita5a	Soma2a	F	42	3.562	0.403286	>0.25	V-S	05a	02a	775	0.000274157	Y	0.000329283	0.00415976	0.00329283
			5578	776	10043	Vita14a	Soma2a	M	365	3.561	0.404215	>0.25	V-S	14a	02a	776	0.000274789	Y	0.000329708	0.00416398	0.00329708
			2886	777	1305	Vita1c	Soma13a	F	42	3.56	0.405147	>0.25	V-S	01c	13a	777	0.000275423	Y	0.000330133	0.00416821	0.00330133
			1459	778	3129	Soma2c	Soma8a	M	740	3.56	0.405147	>0.25	S-S	02c	08a	778	0.000275423	Y	0.000330557	0.00416285	0.00330557
			10906	780	66	Vita1a	Soma3b	F	740	3.558	0.407017	>0.25	VS-S	01a	03b	780	0.000276694	Y	0.000331407	0.00417134	0.00331407
			72	779	4033	Soma3b	Soma4a	F	42	3.558	0.407017	>0.25	S-S	03b	04a	779	0.000276694	Y	0.000330982	0.0041767	0.00330982
			2887	781	5121	Vita4b	Soma16a	F	365	3.557	0.407955	>0.25	V-S	04b	16a	781	0.000277332	Y	0.000331832	0.0041756	0.00331832
			1460	782	9674	Soma12b	Soma19b	M	905	3.556	0.408896	>0.25	S-S	12b	19b	782	0.000277971	Y	0.000332257	0.00417988	0.00332257
			2888	783	4371	Vita4a	Soma9a	F	365	3.553	0.41173	>0.25	V-S	04a	09a	783	0.000279898	Y	0.000332682	0.00420348	0.00332682
			1461	784	1970	Soma2a	Soma6b	M	42	3.552	0.412679	>0.25	S-S	02a	06b	784	0.000280543	Y	0.000333107	0.00420779	0.00333107
			5579	785	5290	Vita5a	Soma6b	M	905	3.552	0.412679	>0.25	V-S	05a	06b	785	0.000280543	Y	0.000333532	0.00420243	0.00333532
			73	786	9833	Soma13a	Soma14a	F	740	3.551	0.413631	>0.25	S-S	13a	14a	786	0.00028119	Y	0.000333956	0.00420676	0.00333956
			8133	787	5539	Vita5a	Vita18a	F	365	3.55	0.414584	>0.25	V-V	05a	18a	787	0.000281838	Y	0.000334381	0.0042111	0.00334381
			2889	788	9362	Vita12a	Soma6b	F	365	3.55	0.414584	>0.25	V-S	12a	06b	788	0.000281838	Y	0.000334806	0.00420576	0.00334806
			11223	789	11377	Vita18a	Soma4a	M	905	3.55	0.414584	>0.25	VS-S	18a	04a	789	0.000281838	Y	0.000335231	0.00420043	0.00335231
			1462	790	6130	Soma6b	Soma8a	M	42	3.548	0.416498	>0.25	S-S	06b	08a	790	0.000283139	Y	0.000335656	0.00421447	0.00335656
			74	791	6778	Soma8a	Soma13a	F	42	3.548	0.416498	>0.25	S-S	08a	13a	791	0.000283139	Y	0.000336081	0.00420915	0.00336081
			5580	792	11258	Vita17a	Soma14a	M	365	3.548	0.416498	>0.25	V-S	17a	14a	792	0.000283139	Y	0.000336506	0.00420383	0.00336506
			10907	793	179	Vita1a	Soma9a	F	42	3.547	0.417458	>0.25	VS-S	01a	09a	793	0.000283792	Y	0.000336931	0.00420821	0.00336931
			9569	794	2345	Vita2a	Vita18a	M	905	3.547	0.417458	>0.25	V-V	02a	18a	794	0.000283792	Y	0.000337356	0.00420291	0.00337356
			5581	795	3330	Vita2c	Soma13b	M	42	3.546	0.41842	>0.25	V-S	02c	13b	795	0.000284446	Y	0.00033778	0.0042073	0.0033778
			1463	796	10010	Soma13b	Soma17a	M	905	3.545	0.419385	>0.25	S-S	13b	17a	796	0.000285102	Y	0.000338205	0.0042117	0.00338205
			9570	798	1627	Vita1d	Vita9b	M	365	3.544	0.420352	>0.25	V-V	01d	09b	798	0.000285759	Y	0.000339055	0.00421083	0.00339055
			75	799	6625	Soma7b	Soma8b	F	905	3.544	0.420352	>0.25	S-S	07b	08b	799	0.000285759	Y	0.00033948	0.00420556	0.0033948
			5582	797	8659	Vita11a	Soma17a	M	42	3.544	0.420352	>0.25	V-S	11a	17a	797	0.000285759	Y	0.00033863	0.00421611	0.0033863
			2890	800	10907	Vita15b	Soma6b	F	740	3.542	0.422292	>0.25	V-S	15b	06b	800	0.000287078	Y	0.000339905	0.00421969	0.00339905
			2891	802	1993	Vita2a	Soma7a	F	740	3.54	0.424241	>0.25	V-S	02a	07a	802	0.000288403	Y	0.000340755	0.00422859	0.00340755
			76	801	4099	Soma3b	Soma9a	F	365	3.54	0.424241	>0.25	S-S	03b	09a	801	0.000288403	Y	0.00034033	0.00423387	0.0034033
			5583	806	3130	Vita2c	Soma8a	M	740	3.539	0.425219	>0.25	V-S	02c	08a	806	0.000289068	Y	0.000342454	0.00421731	0.00342454
			2893	805	7977	Vita10a	Soma1b	F	365	3.539	0.425219	>0.25	V-S	10a	01b	805	0.000289068	Y	0.000342029	0.00422255	0.00342029
			2892	803	10689	Vita15a	Soma10a	F	42	3.539	0.425219	>0.25	V-S	15a	10a	803	0.000289068	Y	0.000341179	0.00423306	0.00341179
			10908	804	11388	Vita18a	Soma4b	F	42	3.539	0.425219	>0.25	VS-S	18a	04b	804	0.000289068	Y	0.000341604	0.0042278	0.00341604
			8134	807	2797	Vita2b	Vita14a	F	42	3.534	0.430143	>0.25	V-V	02b	14a	807	0.000292415	Y	0.000342879	0.00426086	0.00342879
			9571	808	2798	Vita2b	Vita14a	M	740	3.533	0.431134	>0.25	V-V	02b	14a	808	0.000293089	Y	0.000343304	0.00426539	0.00343304
			9572	810	6347	Vita6b	Vita14a	M	905	3.532	0.432128	>0.25	V-V	06b	14a	810	0.000293765	Y	0.000344154	0.00426467	0.00344154
			5584	809	10938	Vita15b	Soma8b	M	365	3.532	0.432128	>0.25	V-S	15b	08b	809	0.000293765	Y	0.000343729	0.00426994	0.00343729
			5585	811	6294	Vita6b	Soma12b	M	42	3.531	0.433124	>0.25	V-S	06b	12b	811	0.000294442	Y	0.000344579	0.00426923	0.00344579
			77	812	2755	Soma2b	Soma13a	F	42	3.53	0.434123	>0.25	S-S	02b	13a	812	0.000295121	Y	0.000345003	0.0042738	0.00345003
			10909	814	153	Vita1a	Soma7b	F	740	3.529	0.435124	>0.25	VS-S	01a	07b	814	0.000295801	Y	0.000345853	0.00427313	0.00345853
			5586	813	5681	Vita6a	Soma8b	M	740	3.529	0.435124	>0.25	V-S	06a	08b	813	0.000295801	Y	0.000345428	0.00427838	0.00345428
			9573	815	4969	Vita4b	Vita11c	M	42	3.528	0.436127	>0.25	V-V	04b	11c	815	0.000296483	Y	0.000346278	0.00427772	0.00346278
			11529	816	377	Vita1a	Vita18a	F	905	3.527	0.437132	>0.25	VS-V	01a	18a	816	0.000297167	Y	0.000346703	0.00428233	0.00346703
			9574	817	7601	Vita9b	Vita15b	M	42	3.526	0.43814	>0.25	V-V	09b	15b	817	0.000297852	Y	0.000347128	0.00428695	0.00347128
			2894	818	2780	Vita2b	Soma13b	F	365	3.525	0.43915	>0.25	V-S	02b	13b	818	0.000298538	Y	0.000347553	0.00429158	0.00347553
			2896	820	7458	Vita9b	Soma8b	F	905	3.521	0.443213	>0.25	V-S	09b	08b	820	0.000301301	Y	0.000348402	0.00432072	0.00348402
			2895	819	9321	Vita12a	Soma3a	F	42	3.521	0.443213	>0.25	V-S	12a	03a	819	0.000301301	Y	0.000347978	0.004326	0.00347978
			8135	822	3425	Vita2c	Vita17a	F	905	3.52	0.444235	>0.25	V-V	02c	17a	822	0.000301995	Y	0.000349252	0.00432015	0.00349252
			5587	821	5635	Vita6a	Soma7a	M	740	3.52	0.444235	>0.25	V-S	06a	07a	821	0.000301995	Y	0.000348827	0.00432541	0.00348827
			10910	823	170	Vita1a	Soma8b	F	365	3.518	0.446285	>0.25	VS-S	01a	08b	823	0.000303389	Y	0.000349677	0.00433481	0.00349677
			2897	824	10889	Vita15b	Soma4b	F	905	3.518	0.446285	>0.25	V-S	15b	04b	824	0.000303389	Y	0.000350102	0.00432955	0.00350102
			78	825	9899	Soma13a	Soma16a	F	740	3.516	0.448345	>0.25	S-S	13a	16a	825	0.000304789	Y	0.000350527	0.00434427	0.00350527
			5588	826	9186	Vita11c	Soma14a	M	42	3.513	0.451453	>0.25	V-S	11c	14a	826	0.000306902	Y	0.000350952	0.00436908	0.00350952
			5589	828	8332	Vita10a	Soma19a	M	905	3.512	0.452494	>0.25	V-S	10a	19a	828	0.00030761	Y	0.000351801	0.00436858	0.00351801
			11224	827	10330	Vita14b	Soma2a	M	740	3.512	0.452494	>0.25	VS-S	14b	02a	827	0.00030761	Y	0.000351377	0.00437386	0.00351377
			5590	829	3522	Vita3a	Soma2c	M	365	3.511	0.453537	>0.25	V-S	03a	02c	829	0.000308319	Y	0.000352226	0.00437337	0.00352226
			1464	830	5665	Soma6a	Soma8a	M	905	3.511	0.453537	>0.25	S-S	06a	08a	830	0.000308319	Y	0.000352651	0.0043681	0.00352651
			79	834	4187	Soma3b	Soma19a	F	905	3.51	0.454582	>0.25	S-S	03b	19a	834	0.00030903	Y	0.000354351	0.00435717	0.00354351
			80	835	4540	Soma4a	Soma13b	F	905	3.51	0.454582	>0.25	S-S	04a	13b	835	0.00030903	Y	0.000354776	0.00435195	0.00354776
			2898	832	6034	Vita6b	Soma1b	F	740	3.51	0.454582	>0.25	V-S	06b	01b	832	0.00030903	Y	0.000353501	0.00436764	0.00353501
			2899	833	9369	Vita12a	Soma7a	F	740	3.51	0.454582	>0.25	V-S	12a	07a	833	0.00030903	Y	0.000353926	0.0043624	0.00353926
			5591	831	9801	Vita13a	Soma10a	M	42	3.51	0.454582	>0.25	V-S	13a	10a	831	0.00030903	Y	0.000353076	0.0043729	0.00353076
			9575	836	793	Vita1b	Vita12a	M	740	3.508	0.456681	>0.25	V-V	01b	12a	836	0.000310456	Y	0.000355201	0.00436681	0.00355201
			2900	837	5765	Vita6a	Soma11a	F	740	3.508	0.456681	>0.25	V-S	06a	11a	837	0.000310456	Y	0.000355625	0.00436159	0.00355625
			8136	838	4372	Vita4a	Vita9a	F	42	3.506	0.458789	>0.25	V-V	04a	09a	838	0.000311889	Y	0.00035605	0.00437649	0.0035605
			2901	840	1498	Vita1d	Soma3b	F	740	3.505	0.459846	>0.25	V-S	01d	03b	840	0.000312608	Y	0.0003569	0.00437614	0.003569
			5592	839	2756	Vita2b	Soma13a	M	365	3.505	0.459846	>0.25	V-S	02b	13a	839	0.000312608	Y	0.000356475	0.00438135	0.00356475
			2902	841	1641	Vita1d	Soma10a	F	905	3.504	0.460906	>0.25	V-S	01d	10a	841	0.000313329	Y	0.000357325	0.00438101	0.00357325
			81	842	459	Soma1b	Soma2c	F	42	3.503	0.461969	>0.25	S-S	01b	02c	842	0.000314051	Y	0.00035775	0.0043859	0.0035775
			5593	843	2242	Vita2a	Soma14a	M	42	3.502	0.463034	>0.25	V-S	02a	14a	843	0.000314775	Y	0.000358175	0.00439079	0.00358175
			5594	845	8745	Vita11b	Soma2b	M	740	3.502	0.463034	>0.25	V-S	11b	02b	845	0.000314775	Y	0.000359024	0.0043804	0.00359024
			11225	844	11537	Vita18a	Soma19b	M	42	3.502	0.463034	>0.25	VS-S	18a	19b	844	0.000314775	Y	0.0003586	0.00438559	0.003586
			1465	846	6657	Soma7b	Soma12a	M	905	3.501	0.464101	>0.25	S-S	07b	12a	846	0.0003155	Y	0.000359449	0.00438531	0.00359449
			9576	847	4633	Vita4a	Vita17a	M	740	3.5	0.465171	>0.25	V-V	04a	17a	847	0.000316228	Y	0.000359874	0.00439023	0.00359874
			2903	848	8780	Vita11b	Soma4a	F	365	3.498	0.467318	>0.25	V-S	11b	04a	848	0.000317687	Y	0.000360299	0.00440529	0.00360299
			1466	849	2873	Soma2b	Soma17a	M	42	3.497	0.468395	>0.25	S-S	02b	17a	849	0.00031842	Y	0.000360724	0.00441024	0.00360724
			82	851	508	Soma1b	Soma3b	F	740	3.496	0.469475	>0.25	S-S	01b	03b	851	0.000319154	Y	0.000361574	0.00441002	0.00361574
			2904	850	10107	Vita14a	Soma6b	F	365	3.496	0.469475	>0.25	V-S	14a	06b	850	0.000319154	Y	0.000361149	0.00441521	0.00361149
			8137	852	5482	Vita5a	Vita14b	F	365	3.495	0.470557	>0.25	V-V	05a	14b	852	0.00031989	Y	0.000361999	0.004415	0.00361999
			83	853	6529	Soma7a	Soma11a	F	905	3.492	0.473819	>0.25	S-S	07a	11a	853	0.000322107	Y	0.000362424	0.00444039	0.00362424
			8139	856	4553	Vita4a	Vita14a	F	365	3.49	0.476006	>0.25	V-V	04a	14a	856	0.000323594	Y	0.000363698	0.00444525	0.00363698
			8138	854	7818	Vita9c	Vita11c	F	42	3.49	0.476006	>0.25	V-V	09c	11c	854	0.000323594	Y	0.000362848	0.00445566	0.00362848
			2905	855	7978	Vita10a	Soma1b	F	42	3.49	0.476006	>0.25	V-S	10a	01b	855	0.000323594	Y	0.000363273	0.00445045	0.00363273
			2906	857	2322	Vita2a	Soma17a	F	740	3.489	0.477104	>0.25	V-S	02a	17a	857	0.00032434	Y	0.000364123	0.0044503	0.00364123
			5595	858	1321	Vita1c	Soma13b	M	42	3.485	0.481518	>0.25	V-S	01c	13b	858	0.000327341	Y	0.000364548	0.00448625	0.00364548
			2907	859	4322	Vita4a	Soma7b	F	365	3.485	0.481518	>0.25	V-S	04a	07b	859	0.000327341	Y	0.000364973	0.00448102	0.00364973
			84	862	6818	Soma8a	Soma17a	F	905	3.485	0.481518	>0.25	S-S	08a	17a	862	0.000327341	Y	0.000366247	0.00446543	0.00366247
			2908	860	7449	Vita9b	Soma8a	F	740	3.485	0.481518	>0.25	V-S	09b	08a	860	0.000327341	Y	0.000365398	0.00447581	0.00365398
			2909	861	10977	Vita15b	Soma12b	F	905	3.485	0.481518	>0.25	V-S	15b	12b	861	0.000327341	Y	0.000365823	0.00447061	0.00365823
			2910	863	8333	Vita10a	Soma19a	F	905	3.484	0.482628	>0.25	V-S	10a	19a	863	0.000328095	Y	0.000366672	0.00447054	0.00366672
			5596	864	4844	Vita4b	Soma8a	M	740	3.482	0.484856	>0.25	V-S	04b	08a	864	0.00032961	Y	0.000367097	0.00448597	0.00367097
			85	865	3825	Soma3a	Soma12b	F	42	3.481	0.485974	>0.25	S-S	03a	12b	865	0.00033037	Y	0.000367522	0.00449112	0.00367522
			10911	866	10371	Vita14b	Soma4a	F	365	3.481	0.485974	>0.25	VS-S	14b	04a	866	0.00033037	Y	0.000367947	0.00448593	0.00367947
			5597	867	7753	Vita9c	Soma7b	M	740	3.48	0.487094	>0.25	V-S	09c	07b	867	0.000331131	Y	0.000368372	0.00449109	0.00368372
			5598	868	10153	Vita14a	Soma10a	M	42	3.478	0.489342	>0.25	V-S	14a	10a	868	0.00033266	Y	0.000368797	0.00450662	0.00368797
			9577	869	2956	Vita2c	Vita3a	M	42	3.476	0.491601	>0.25	V-V	02c	03a	869	0.000334195	Y	0.000369222	0.00452221	0.00369222
			1467	870	4634	Soma4a	Soma17a	M	365	3.476	0.491601	>0.25	S-S	04a	17a	870	0.000334195	Y	0.000369646	0.00451701	0.00369646
			9578	871	1754	Vita1d	Vita14b	M	905	3.475	0.492734	>0.25	V-V	01d	14b	871	0.000334965	Y	0.000370071	0.00452223	0.00370071
			86	872	6890	Soma8b	Soma13b	F	905	3.472	0.49615	>0.25	S-S	08b	13b	872	0.000337287	Y	0.000370496	0.00454835	0.00370496
			5599	873	7777	Vita9c	Soma10a	M	42	3.471	0.497293	>0.25	V-S	09c	10a	873	0.000338065	Y	0.000370921	0.00455361	0.00370921
			2911	876	3805	Vita3a	Soma12a	F	905	3.47	0.49844	>0.25	V-S	03a	12a	876	0.000338844	Y	0.000372196	0.00454848	0.00372196
			5600	874	4209	Vita4a	Soma2a	M	42	3.47	0.49844	>0.25	V-S	04a	02a	874	0.000338844	Y	0.000371346	0.00455889	0.00371346
			8140	875	8603	Vita11a	Vita14b	F	42	3.47	0.49844	>0.25	V-V	11a	14b	875	0.000338844	Y	0.000371771	0.00455368	0.00371771
			1468	877	7201	Soma9a	Soma14a	M	740	3.469	0.499589	>0.25	S-S	09a	14a	877	0.000339625	Y	0.000372621	0.00455377	0.00372621
			2912	879	7979	Vita10a	Soma1b	F	740	3.465	0.504211	>0.25	V-S	10a	01b	879	0.000342768	Y	0.00037347	0.00458545	0.0037347
			1469	878	8250	Soma10a	Soma15a	M	740	3.465	0.504211	>0.25	S-S	10a	15a	878	0.000342768	Y	0.000373046	0.00459067	0.00373046
			2913	880	8851	Vita11b	Soma10a	F	905	3.465	0.504211	>0.25	V-S	11b	10a	880	0.000342768	Y	0.000373895	0.00458023	0.00373895
			2914	882	4826	Vita4b	Soma7b	F	42	3.464	0.505374	>0.25	V-S	04b	07b	882	0.000343558	Y	0.000374745	0.00458038	0.00374745
			9579	881	7778	Vita9c	Vita10a	M	42	3.464	0.505374	>0.25	V-V	09c	10a	881	0.000343558	Y	0.00037432	0.00458558	0.0037432
			11226	883	11441	Vita18a	Soma9a	M	740	3.464	0.505374	>0.25	VS-S	18a	09a	883	0.000343558	Y	0.00037517	0.0045752	0.0037517
			2915	884	9497	Vita12a	Soma15a	F	740	3.463	0.506539	>0.25	V-S	12a	15a	884	0.00034435	Y	0.000375595	0.00458056	0.00375595
			8141	885	6348	Vita6b	Vita14a	F	365	3.461	0.508877	>0.25	V-V	06b	14a	885	0.000345939	Y	0.00037602	0.0045965	0.0037602
			1470	886	4761	Soma4b	Soma6a	M	42	3.46	0.51005	>0.25	S-S	04b	06a	886	0.000346737	Y	0.000376445	0.00460189	0.00376445
			8142	887	8099	Vita10a	Vita11a	F	365	3.46	0.51005	>0.25	V-V	10a	11a	887	0.000346737	Y	0.000376869	0.00459671	0.00376869
			9580	888	2898	Vita2b	Vita18a	M	740	3.459	0.511226	>0.25	V-V	02b	18a	888	0.000347536	Y	0.000377294	0.00460211	0.00377294
			1471	889	7162	Soma9a	Soma13a	M	905	3.459	0.511226	>0.25	S-S	09a	13a	889	0.000347536	Y	0.000377719	0.00459694	0.00377719
			5601	890	6457	Vita6b	Soma19a	M	905	3.458	0.512404	>0.25	V-S	06b	19a	890	0.000348337	Y	0.000378144	0.00460236	0.00378144
			2916	891	10690	Vita15a	Soma10a	F	905	3.458	0.512404	>0.25	V-S	15a	10a	891	0.000348337	Y	0.000378569	0.00459719	0.00378569
			9581	893	3785	Vita3a	Vita11b	M	365	3.457	0.513585	>0.25	V-V	03a	11b	893	0.00034914	Y	0.000379419	0.00459747	0.00379419
			2917	892	7331	Vita9a	Soma19b	F	42	3.457	0.513585	>0.25	V-S	09a	19b	892	0.00034914	Y	0.000378994	0.00460262	0.00378994
			2918	894	3806	Vita3a	Soma12a	F	740	3.456	0.514769	>0.25	V-S	03a	12a	894	0.000349945	Y	0.000379844	0.00460291	0.00379844
			5602	895	3309	Vita2c	Soma13a	M	365	3.455	0.515956	>0.25	V-S	02c	13a	895	0.000350752	Y	0.000380269	0.00460837	0.00380269
			8143	897	3348	Vita2c	Vita14a	F	42	3.454	0.517145	>0.25	V-V	02c	14a	897	0.00035156	Y	0.000381118	0.00460869	0.00381118
			1472	896	8251	Soma10a	Soma15a	M	42	3.454	0.517145	>0.25	S-S	10a	15a	896	0.00035156	Y	0.000380693	0.00461384	0.00380693
			11530	899	33	Vita1a	Vita2c	F	905	3.453	0.518338	>0.25	VS-V	01a	02c	899	0.000352371	Y	0.000381968	0.00460904	0.00381968
			9582	898	6404	Vita6b	Vita15b	M	365	3.453	0.518338	>0.25	V-V	06b	15b	898	0.000352371	Y	0.000381543	0.00461417	0.00381543
			11642	900	228	Vita1a	Vita11a	M	42	3.452	0.519532	>0.25	VS-V	01a	11a	900	0.000353183	Y	0.000382393	0.00461453	0.00382393
			2919	901	11130	Vita17a	Soma3b	F	740	3.45	0.52193	>0.25	V-S	17a	03b	901	0.000354813	Y	0.000382818	0.00463069	0.00382818
			1473	902	4438	Soma4a	Soma11a	M	740	3.449	0.523134	>0.25	S-S	04a	11a	902	0.000355631	Y	0.000383243	0.00463622	0.00383243
			2922	905	1475	Vita1d	Soma2c	F	365	3.448	0.52434	>0.25	V-S	01d	02c	905	0.000356451	Y	0.000384517	0.0046315	0.00384517
			2920	903	2323	Vita2a	Soma17a	F	42	3.448	0.52434	>0.25	V-S	02a	17a	903	0.000356451	Y	0.000383668	0.00464176	0.00383668
			2921	904	5766	Vita6a	Soma11a	F	42	3.448	0.52434	>0.25	V-S	06a	11a	904	0.000356451	Y	0.000384092	0.00463662	0.00384092
			8144	907	607	Vita1b	Vita6b	F	740	3.447	0.525548	>0.25	V-V	01b	06b	907	0.000357273	Y	0.000385367	0.00463194	0.00385367
			1474	906	4635	Soma4a	Soma17a	M	740	3.447	0.525548	>0.25	S-S	04a	17a	906	0.000357273	Y	0.000384942	0.00463705	0.00384942
			8145	908	7513	Vita9b	Vita12a	F	365	3.445	0.527974	>0.25	V-V	09b	12a	908	0.000358922	Y	0.000385792	0.0046482	0.00385792
			9583	910	2697	Vita2b	Vita11b	M	740	3.443	0.530411	>0.25	V-V	02b	11b	910	0.000360579	Y	0.000386642	0.00465939	0.00386642
			5603	909	4681	Vita4a	Soma19b	M	42	3.443	0.530411	>0.25	V-S	04a	19b	909	0.000360579	Y	0.000386217	0.00466452	0.00386217
			11227	911	385	Vita1a	Soma19a	M	365	3.442	0.531634	>0.25	VS-S	01a	19a	911	0.00036141	Y	0.000387067	0.004665	0.00387067
			5604	912	986	Vita1b	Soma19a	M	740	3.442	0.531634	>0.25	V-S	01b	19a	912	0.00036141	Y	0.000387492	0.00465989	0.00387492
			10912	913	2	Vita1a	Soma2a	F	905	3.441	0.532859	>0.25	VS-S	01a	02a	913	0.000362243	Y	0.000387916	0.00466552	0.00387916
			1475	915	641	Soma1b	Soma7b	M	365	3.44	0.534088	>0.25	S-S	01b	07b	915	0.000363078	Y	0.000388766	0.00466605	0.00388766
			9584	914	2097	Vita2a	Vita10a	M	42	3.44	0.534088	>0.25	V-V	02a	10a	914	0.000363078	Y	0.000388341	0.00467115	0.00388341
			8146	916	2899	Vita2b	Vita18a	F	740	3.44	0.534088	>0.25	V-V	02b	18a	916	0.000363078	Y	0.000389191	0.00466096	0.00389191
			1476	917	6330	Soma6b	Soma13b	M	42	3.439	0.535319	>0.25	S-S	06b	13b	917	0.000363915	Y	0.000389616	0.00466661	0.00389616
			9585	918	7602	Vita9b	Vita15b	M	365	3.439	0.535319	>0.25	V-V	09b	15b	918	0.000363915	Y	0.000390041	0.00466152	0.00390041
			2923	919	7481	Vita9b	Soma11a	F	905	3.438	0.536553	>0.25	V-S	09b	11a	919	0.000364754	Y	0.000390466	0.00466718	0.00390466
			2924	920	4201	Vita4a	Soma1b	F	365	3.437	0.53779	>0.25	V-S	04a	01b	920	0.000365595	Y	0.000390891	0.00467286	0.00390891
			5605	921	7621	Vita9b	Soma17a	M	905	3.437	0.53779	>0.25	V-S	09b	17a	921	0.000365595	Y	0.000391315	0.00466778	0.00391315
			87	923	4034	Soma3b	Soma4a	F	365	3.436	0.53903	>0.25	S-S	03b	04a	923	0.000366438	Y	0.000392165	0.00466841	0.00392165
			2925	922	10082	Vita14a	Soma4a	F	42	3.436	0.53903	>0.25	V-S	14a	04a	922	0.000366438	Y	0.00039174	0.00467347	0.0039174
			8147	924	3807	Vita3a	Vita12a	F	42	3.435	0.540272	>0.25	V-V	03a	12a	924	0.000367282	Y	0.00039259	0.0046741	0.0039259
			9586	925	1609	Vita1d	Vita9a	M	365	3.434	0.541518	>0.25	V-V	01d	09a	925	0.000368129	Y	0.000393015	0.00467981	0.00393015
			11643	927	17	Vita1a	Vita2b	M	740	3.433	0.542766	>0.25	VS-V	01a	02b	927	0.000368978	Y	0.000393865	0.00468048	0.00393865
			88	926	460	Soma1b	Soma2c	F	365	3.433	0.542766	>0.25	S-S	01b	02c	926	0.000368978	Y	0.00039344	0.00468554	0.0039344
			2926	928	3826	Vita3a	Soma12b	F	42	3.431	0.545271	>0.25	V-S	03a	12b	928	0.000370681	Y	0.00039429	0.00469702	0.0039429
			5606	929	6042	Vita6b	Soma2a	M	42	3.427	0.550317	>0.25	V-S	06b	02a	929	0.000374111	Y	0.000394714	0.00473538	0.00394714
			5607	930	7378	Vita9b	Soma2c	M	42	3.427	0.550317	>0.25	V-S	09b	02c	930	0.000374111	Y	0.000395139	0.00473029	0.00395139
			5608	931	2393	Vita2b	Soma1b	M	740	3.425	0.552857	>0.25	V-S	02b	01b	931	0.000375837	Y	0.000395564	0.00474702	0.00395564
			5609	932	5122	Vita4b	Soma16a	M	365	3.42	0.559259	>0.25	V-S	04b	16a	932	0.000380189	Y	0.000395989	0.00479683	0.00395989
			5610	933	5802	Vita6a	Soma12a	M	365	3.42	0.559259	>0.25	V-S	06a	12a	933	0.000380189	Y	0.000396414	0.00479169	0.00396414
			2927	934	8281	Vita10a	Soma16a	F	740	3.42	0.559259	>0.25	V-S	10a	16a	934	0.000380189	Y	0.000396839	0.00478656	0.00396839
			9587	935	7514	Vita9b	Vita12a	M	365	3.419	0.560548	>0.25	V-V	09b	12a	935	0.000381066	Y	0.000397264	0.00479246	0.00397264
			11228	936	10474	Vita14b	Soma13a	M	905	3.418	0.56184	>0.25	VS-S	14b	13a	936	0.000381944	Y	0.000397689	0.00479838	0.00397689
			2928	937	1025	Vita1c	Soma2a	F	365	3.417	0.563135	>0.25	V-S	01c	02a	937	0.000382825	Y	0.000398114	0.00480431	0.00398114
			5611	938	5266	Vita5a	Soma4b	M	905	3.417	0.563135	>0.25	V-S	05a	04b	938	0.000382825	Y	0.000398538	0.00479919	0.00398538
			5612	939	5315	Vita5a	Soma7b	M	42	3.413	0.568346	>0.25	V-S	05a	07b	939	0.000386367	Y	0.000398963	0.00483843	0.00398963
			89	940	9834	Soma13a	Soma14a	F	42	3.412	0.569656	>0.25	S-S	13a	14a	940	0.000387258	Y	0.000399388	0.00484443	0.00399388
			2930	942	9081	Vita11c	Soma6b	F	905	3.41	0.572285	>0.25	V-S	11c	06b	942	0.000389045	Y	0.000400238	0.00485646	0.00400238
			2929	941	9682	Vita13a	Soma1b	F	365	3.41	0.572285	>0.25	V-S	13a	01b	941	0.000389045	Y	0.000399813	0.00486162	0.00399813
			1477	943	545	Soma1b	Soma4b	M	365	3.409	0.573605	>0.25	S-S	01b	04b	943	0.000389942	Y	0.000400663	0.00486249	0.00400663
			8148	944	898	Vita1b	Vita14b	F	365	3.408	0.574927	>0.25	V-V	01b	14b	944	0.000390841	Y	0.000401088	0.00486854	0.00401088
			2931	946	5617	Vita6a	Soma4a	F	905	3.406	0.577581	>0.25	V-S	06a	04a	946	0.000392645	Y	0.000401937	0.00488067	0.00401937
			9588	945	6193	Vita6b	Vita9c	M	905	3.406	0.577581	>0.25	V-V	06b	09c	945	0.000392645	Y	0.000401513	0.00488583	0.00401513
			9589	947	1714	Vita1d	Vita13a	M	905	3.404	0.580247	>0.25	V-V	01d	13a	947	0.000394457	Y	0.000402362	0.00489802	0.00402362
			9590	948	4905	Vita4b	Vita9c	M	42	3.402	0.582925	>0.25	V-V	04b	09c	948	0.000396278	Y	0.000402787	0.00491544	0.00402787
			2932	949	8138	Vita10a	Soma12a	F	740	3.402	0.582925	>0.25	V-S	10a	12a	949	0.000396278	Y	0.000403212	0.00491026	0.00403212
			5613	950	11177	Vita17a	Soma7b	M	905	3.402	0.582925	>0.25	V-S	17a	07b	950	0.000396278	Y	0.000403637	0.00490509	0.00403637
			8149	953	1661	Vita1d	Vita11a	F	905	3.4	0.585616	>0.25	V-V	01d	11a	953	0.000398107	Y	0.000404912	0.00491222	0.00404912
			2934	952	5306	Vita5a	Soma7a	F	365	3.4	0.585616	>0.25	V-S	05a	07a	952	0.000398107	Y	0.000404487	0.00491738	0.00404487
			90	954	6474	Soma6b	Soma19b	F	905	3.4	0.585616	>0.25	S-S	06b	19b	954	0.000398107	Y	0.000405337	0.00490707	0.00405337
			2933	951	9722	Vita13a	Soma3b	F	42	3.4	0.585616	>0.25	V-S	13a	03b	951	0.000398107	Y	0.000404062	0.00492255	0.00404062
			91	955	4373	Soma4a	Soma9a	F	905	3.399	0.586966	>0.25	S-S	04a	09a	955	0.000399025	Y	0.000405761	0.00491323	0.00405761
			1478	956	6309	Soma6b	Soma13a	M	905	3.398	0.588319	>0.25	S-S	06b	13a	956	0.000399945	Y	0.000406186	0.0049194	0.00406186
			2935	957	1026	Vita1c	Soma2a	F	42	3.397	0.589675	>0.25	V-S	01c	02a	957	0.000400867	Y	0.000406611	0.00492559	0.00406611
			10913	958	10396	Vita14b	Soma6b	F	365	3.393	0.595131	>0.25	VS-S	14b	06b	958	0.000404576	Y	0.000407036	0.00496598	0.00407036
			5614	960	987	Vita1b	Soma19a	M	365	3.392	0.596503	>0.25	V-S	01b	19a	960	0.000405509	Y	0.000407886	0.00496706	0.00407886
			2937	961	2225	Vita2a	Soma13b	F	365	3.392	0.596503	>0.25	V-S	02a	13b	961	0.000405509	Y	0.000408311	0.00496189	0.00408311
			2936	959	4415	Vita4a	Soma10a	F	42	3.392	0.596503	>0.25	V-S	04a	10a	959	0.000405509	Y	0.000407461	0.00497224	0.00407461
			8150	963	3610	Vita3a	Vita6b	F	740	3.391	0.597878	>0.25	V-V	03a	06b	963	0.000406443	Y	0.00040916	0.004963	0.0040916
			5615	962	5457	Vita5a	Soma13b	M	42	3.391	0.597878	>0.25	V-S	05a	13b	962	0.000406443	Y	0.000408736	0.00496816	0.00408736
			2938	965	2945	Vita2c	Soma1b	F	740	3.39	0.599256	>0.25	V-S	02c	01b	965	0.00040738	Y	0.00041001	0.00496413	0.0041001
			1479	964	6891	Soma8b	Soma13b	M	740	3.39	0.599256	>0.25	S-S	08b	13b	964	0.00040738	Y	0.000409585	0.00496928	0.00409585
			1480	966	4106	Soma3b	Soma10a	M	365	3.388	0.602022	>0.25	S-S	03b	10a	966	0.000409261	Y	0.000410435	0.00498188	0.00410435
			8151	967	1027	Vita1c	Vita2a	F	365	3.382	0.610397	>0.25	V-V	01c	02a	967	0.000414954	NS	0.00041086	0.00504596	0.0041086
			2939	969	2874	Vita2b	Soma17a	F	42	3.381	0.611805	>0.25	V-S	02b	17a	969	0.000415911	NS	0.00041171	0.00504715	0.0041171
			5617	970	2548	Vita2b	Soma7a	M	740	3.381	0.611805	>0.25	V-S	02b	07a	970	0.000415911	NS	0.000412135	0.00504195	0.00412135
			5616	968	4937	Vita4b	Soma11a	M	42	3.381	0.611805	>0.25	V-S	04b	11a	968	0.000415911	NS	0.000411285	0.00505237	0.00411285
			1481	974	988	Soma1b	Soma19a	M	740	3.38	0.613215	>0.25	S-S	01b	19a	974	0.000416869	NS	0.000413834	0.00503282	0.00413834
			9591	971	4416	Vita4a	Vita10a	M	42	3.38	0.613215	>0.25	V-V	04a	10a	971	0.000416869	NS	0.000412559	0.00504837	0.00412559
			5619	973	5274	Vita5a	Soma6a	M	365	3.38	0.613215	>0.25	V-S	05a	06a	973	0.000416869	NS	0.000413409	0.00503799	0.00413409
			5618	972	8781	Vita11b	Soma4a	M	42	3.38	0.613215	>0.25	V-S	11b	04a	972	0.000416869	NS	0.000412984	0.00504318	0.00412984
			5620	975	1850	Vita2a	Soma3a	M	42	3.379	0.614628	>0.25	V-S	02a	03a	975	0.00041783	NS	0.000414259	0.00503925	0.00414259
			1482	976	3349	Soma2c	Soma14a	M	740	3.379	0.614628	>0.25	S-S	02c	14a	976	0.00041783	NS	0.000414684	0.00503409	0.00414684
			1483	978	4762	Soma4b	Soma6a	M	905	3.379	0.614628	>0.25	S-S	04b	06a	978	0.00041783	NS	0.000415534	0.00502379	0.00415534
			5621	977	9347	Vita12a	Soma4b	M	905	3.379	0.614628	>0.25	V-S	12a	04b	977	0.00041783	NS	0.000415109	0.00502893	0.00415109
			5623	980	817	Vita1b	Soma12b	M	740	3.376	0.618889	>0.25	V-S	01b	12b	980	0.000420727	NS	0.000416383	0.00504829	0.00416383
			5622	979	2500	Vita2b	Soma6a	M	365	3.376	0.618889	>0.25	V-S	02b	06a	979	0.000420727	NS	0.000415959	0.00505345	0.00415959
			92	982	1971	Soma2a	Soma6b	F	365	3.375	0.620316	>0.25	S-S	02a	06b	982	0.000421697	NS	0.000417233	0.00504962	0.00417233
			5624	981	8769	Vita11b	Soma3b	M	42	3.375	0.620316	>0.25	V-S	11b	03b	981	0.000421697	NS	0.000416808	0.00505477	0.00416808
			8152	983	3258	Vita2c	Vita11c	F	42	3.373	0.623179	>0.25	V-V	02c	11c	983	0.000423643	NS	0.000417658	0.00506777	0.00417658
			1484	984	5948	Soma6a	Soma16a	M	365	3.373	0.623179	>0.25	S-S	06a	16a	984	0.000423643	NS	0.000418083	0.00506262	0.00418083
			1485	986	6147	Soma6b	Soma8b	M	905	3.373	0.623179	>0.25	S-S	06b	08b	986	0.000423643	NS	0.000418933	0.00505235	0.00418933
			93	985	9835	Soma13a	Soma14a	F	365	3.373	0.623179	>0.25	S-S	13a	14a	985	0.000423643	NS	0.000418508	0.00505748	0.00418508
			2940	987	5526	Vita5a	Soma17a	F	905	3.372	0.624615	>0.25	V-S	05a	17a	987	0.00042462	NS	0.000419358	0.00505887	0.00419358
			94	988	2978	Soma2c	Soma3b	F	42	3.371	0.626055	>0.25	S-S	02c	03b	988	0.000425598	NS	0.000419782	0.0050654	0.00419782
			96	991	2059	Soma2a	Soma9a	F	905	3.37	0.627498	>0.25	S-S	02a	09a	991	0.00042658	NS	0.000421057	0.0050617	0.00421057
			5625	989	5593	Vita6a	Soma2c	M	365	3.37	0.627498	>0.25	V-S	06a	02c	989	0.00042658	NS	0.000420207	0.00507194	0.00420207
			95	990	6545	Soma7a	Soma12b	F	740	3.37	0.627498	>0.25	S-S	07a	12b	990	0.00042658	NS	0.000420632	0.00506682	0.00420632
			2941	992	5579	Vita6a	Soma2a	F	905	3.369	0.628945	>0.25	V-S	06a	02a	992	0.000427563	NS	0.000421482	0.00506826	0.00421482
			9592	993	1329	Vita1c	Vita14a	M	42	3.367	0.631848	>0.25	V-V	01c	14a	993	0.000429536	NS	0.000421907	0.00508652	0.00421907
			2942	994	9778	Vita13a	Soma8a	F	42	3.367	0.631848	>0.25	V-S	13a	08a	994	0.000429536	NS	0.000422332	0.00508141	0.00422332
			5626	995	11010	Vita15b	Soma16a	M	905	3.367	0.631848	>0.25	V-S	15b	16a	995	0.000429536	NS	0.000422757	0.0050763	0.00422757
			9593	996	8584	Vita11a	Vita14a	M	42	3.365	0.634765	>0.25	V-V	11a	14a	996	0.000431519	NS	0.000423182	0.00509461	0.00423182
			5627	997	8434	Vita11a	Soma6a	M	42	3.365	0.634765	>0.25	V-S	11a	06a	997	0.000431519	NS	0.000423606	0.0050895	0.00423606
			1486	998	8643	Soma11a	Soma16a	M	740	3.365	0.634765	>0.25	S-S	11a	16a	998	0.000431519	NS	0.000424031	0.0050844	0.00424031
			5628	999	3881	Vita3a	Soma14a	M	42	3.364	0.636228	>0.25	V-S	03a	14a	999	0.000432514	NS	0.000424456	0.00509102	0.00424456
			9594	1000	2205	Vita2a	Vita13a	M	365	3.363	0.637695	>0.25	V-V	02a	13a	1000	0.000433511	NS	0.000424881	0.00509765	0.00424881
			2943	1001	5884	Vita6a	Soma14a	F	365	3.363	0.637695	>0.25	V-S	06a	14a	1001	0.000433511	NS	0.000425306	0.00509256	0.00425306
			11644	1002	241	Vita1a	Vita11b	M	740	3.36	0.642115	>0.25	VS-V	01a	11b	1002	0.000436516	NS	0.000425731	0.00512274	0.00425731
			1487	1003	4809	Soma4b	Soma7a	M	740	3.36	0.642115	>0.25	S-S	04b	07a	1003	0.000436516	NS	0.000426156	0.00511764	0.00426156
			97	1004	7083	Soma9a	Soma11a	F	740	3.36	0.642115	>0.25	S-S	09a	11a	1004	0.000436516	NS	0.000426581	0.00511254	0.00426581
			9595	1005	7538	Vita9b	Vita13a	M	905	3.356	0.648056	>0.25	V-V	09b	13a	1005	0.000440555	NS	0.000427005	0.00515471	0.00427005
			98	1007	4913	Soma4b	Soma10a	F	905	3.355	0.64955	>0.25	S-S	04b	10a	1007	0.00044157	NS	0.000427855	0.00515633	0.00427855
			1488	1006	10203	Soma14a	Soma15a	M	365	3.355	0.64955	>0.25	S-S	14a	15a	1006	0.00044157	NS	0.00042743	0.00516146	0.0042743
			1489	1008	794	Soma1b	Soma12a	M	905	3.354	0.651047	>0.25	S-S	01b	12a	1008	0.000442588	NS	0.00042828	0.00516309	0.0042828
			5629	1009	8029	Vita10a	Soma4a	M	905	3.352	0.654053	>0.25	V-S	10a	04a	1009	0.000444631	NS	0.000428705	0.00518178	0.00428705
			2944	1010	9531	Vita12a	Soma16a	F	905	3.351	0.65556	>0.25	V-S	12a	16a	1010	0.000445656	NS	0.00042913	0.00518859	0.0042913
			9596	1013	483	Vita1b	Vita3a	M	740	3.35	0.657072	>0.25	V-V	01b	03a	1013	0.000446684	NS	0.000430404	0.00518515	0.00430404
			5630	1011	1715	Vita1d	Soma13a	M	365	3.35	0.657072	>0.25	V-S	01d	13a	1011	0.000446684	NS	0.000429555	0.0051954	0.00429555
			8153	1015	4961	Vita4b	Vita11b	F	905	3.35	0.657072	>0.25	V-V	04b	11b	1015	0.000446684	NS	0.000431254	0.00517493	0.00431254
			5631	1014	10193	Vita14a	Soma13b	M	905	3.35	0.657072	>0.25	V-S	14a	13b	1014	0.000446684	NS	0.000430829	0.00518003	0.00430829
			2945	1012	10961	Vita15b	Soma11a	F	365	3.35	0.657072	>0.25	V-S	15b	11a	1012	0.000446684	NS	0.00042998	0.00519027	0.0042998
			1490	1016	5914	Soma6a	Soma15a	M	42	3.349	0.658586	>0.25	S-S	06a	15a	1016	0.000447713	NS	0.000431679	0.00518175	0.00431679
			99	1017	608	Soma1b	Soma6b	F	365	3.347	0.661626	>0.25	S-S	01b	06b	1017	0.00044978	NS	0.000432104	0.00520055	0.00432104
			1491	1018	3962	Soma3a	Soma17a	M	905	3.347	0.661626	>0.25	S-S	03a	17a	1018	0.00044978	NS	0.000432529	0.00519544	0.00432529
			11229	1022	67	Vita1a	Soma3b	M	905	3.346	0.663151	>0.25	VS-S	01a	03b	1022	0.000450817	NS	0.000434228	0.00518704	0.00434228
			2946	1019	1179	Vita1c	Soma7b	F	42	3.346	0.663151	>0.25	V-S	01c	07b	1019	0.000450817	NS	0.000432954	0.00520231	0.00432954
			1492	1021	4498	Soma4a	Soma12b	M	365	3.346	0.663151	>0.25	S-S	04a	12b	1021	0.000450817	NS	0.000433804	0.00519212	0.00433804
			100	1020	9918	Soma13a	Soma17a	F	42	3.346	0.663151	>0.25	S-S	13a	17a	1020	0.000450817	NS	0.000433379	0.00519721	0.00433379
			5632	1024	7898	Vita9c	Soma15a	M	905	3.345	0.66468	>0.25	V-S	09c	15a	1024	0.000451856	NS	0.000435078	0.00518884	0.00435078
			8154	1023	9210	Vita11c	Vita15a	F	42	3.345	0.66468	>0.25	V-V	11c	15a	1023	0.000451856	NS	0.000434653	0.00519391	0.00434653
			2947	1025	10747	Vita15a	Soma16a	F	365	3.344	0.666212	>0.25	V-S	15a	16a	1025	0.000452898	NS	0.000435503	0.00519573	0.00435503
			101	1026	6507	Soma7a	Soma8b	F	365	3.343	0.667748	>0.25	S-S	07a	08b	1026	0.000453942	NS	0.000435928	0.00520263	0.00435928
			1493	1027	6929	Soma8b	Soma19a	M	905	3.343	0.667748	>0.25	S-S	08b	19a	1027	0.000453942	NS	0.000436353	0.00519757	0.00436353
			1494	1028	2738	Soma2b	Soma12b	M	740	3.342	0.669287	>0.25	S-S	02b	12b	1028	0.000454988	NS	0.000436778	0.00520448	0.00436778
			5633	1029	4737	Vita4b	Soma3a	M	42	3.341	0.67083	>0.25	V-S	04b	03a	1029	0.000456037	NS	0.000437203	0.00521141	0.00437203
			5634	1030	11106	Vita17a	Soma2b	M	42	3.341	0.67083	>0.25	V-S	17a	02b	1030	0.000456037	NS	0.000437627	0.00520635	0.00437627
			2948	1033	7017	Vita9a	Soma6b	F	905	3.34	0.672377	>0.25	V-S	09a	06b	1033	0.000457088	NS	0.000438902	0.00520319	0.00438902
			9597	1032	7603	Vita9b	Vita15b	M	905	3.34	0.672377	>0.25	V-V	09b	15b	1032	0.000457088	NS	0.000438477	0.00520824	0.00438477
			5635	1031	10186	Vita14a	Soma13a	M	365	3.34	0.672377	>0.25	V-S	14a	13a	1031	0.000457088	NS	0.000438052	0.00521329	0.00438052
			8155	1034	6372	Vita6b	Vita14b	F	365	3.339	0.673927	>0.25	V-V	06b	14b	1034	0.000458142	NS	0.000439327	0.00521015	0.00439327
			11762	1036	321	Vita1a	Vita14b	M	905	3.338	0.67548	>0.25	VS-VS	01a	14b	1036	0.000459198	NS	0.000440177	0.00521207	0.00440177
			102	1039	659	Soma1b	Soma8a	F	905	3.338	0.67548	>0.25	S-S	01b	08a	1039	0.000459198	NS	0.000441451	0.00519703	0.00441451
			2949	1035	4343	Vita4a	Soma8a	F	42	3.338	0.67548	>0.25	V-S	04a	08a	1035	0.000459198	NS	0.000439752	0.00521711	0.00439752
			1495	1038	5058	Soma4b	Soma14a	M	905	3.338	0.67548	>0.25	S-S	04b	14a	1038	0.000459198	NS	0.000441027	0.00520203	0.00441027
			5636	1037	7186	Vita9a	Soma13b	M	905	3.338	0.67548	>0.25	V-S	09a	13b	1037	0.000459198	NS	0.000440602	0.00520705	0.00440602
			5637	1040	3882	Vita3a	Soma14a	M	365	3.337	0.677037	>0.25	V-S	03a	14a	1040	0.000460257	NS	0.000441876	0.005204	0.00441876
			1496	1041	8585	Soma11a	Soma14a	M	42	3.336	0.678598	>0.25	S-S	11a	14a	1041	0.000461318	NS	0.000442301	0.00521098	0.00442301
			103	1042	9641	Soma12b	Soma15a	F	740	3.336	0.678598	>0.25	S-S	12b	15a	1042	0.000461318	NS	0.000442726	0.00520598	0.00442726
			11230	1043	171	Vita1a	Soma8b	M	42	3.335	0.680162	>0.25	VS-S	01a	08b	1043	0.000462381	NS	0.000443151	0.00521298	0.00443151
			104	1044	2403	Soma2b	Soma3a	F	905	3.335	0.680162	>0.25	S-S	02b	03a	1044	0.000462381	NS	0.000443576	0.00520799	0.00443576
			105	1045	3808	Soma3a	Soma12a	F	365	3.333	0.683302	>0.25	S-S	03a	12a	1045	0.000464515	NS	0.000444001	0.00522702	0.00444001
			11231	1046	10331	Vita14b	Soma2a	M	42	3.332	0.684877	>0.25	VS-S	14b	02a	1046	0.000465586	NS	0.000444426	0.00523406	0.00444426
			8156	1047	7873	Vita9c	Vita14a	F	740	3.331	0.686456	>0.25	V-V	09c	14a	1047	0.000466659	NS	0.00044485	0.00524112	0.0044485
			5638	1048	6011	Vita6a	Soma19b	M	740	3.33	0.688038	>0.25	V-S	06a	19b	1048	0.000467735	NS	0.000445275	0.00524818	0.00445275
			8157	1049	10761	Vita15a	Vita17a	F	905	3.33	0.688038	>0.25	V-V	15a	17a	1049	0.000467735	NS	0.0004457	0.00524318	0.004457
			11232	1050	10433	Vita14b	Soma9a	M	740	3.329	0.689624	>0.25	VS-S	14b	09a	1050	0.000468813	NS	0.000446125	0.00525026	0.00446125
			11531	1051	10505	Vita14b	Vita15b	F	365	3.327	0.692808	>0.25	VS-V	14b	15b	1051	0.000470977	NS	0.00044655	0.00526948	0.0044655
			9598	1052	3310	Vita2c	Vita13a	M	905	3.326	0.694405	>0.25	V-V	02c	13a	1052	0.000472063	NS	0.000446975	0.00527661	0.00446975
			2950	1053	8345	Vita10a	Soma19b	F	365	3.325	0.696006	>0.25	V-S	10a	19b	1053	0.000473151	NS	0.0004474	0.00528375	0.004474
			2951	1055	3913	Vita3a	Soma15a	F	365	3.324	0.69761	>0.25	V-S	03a	15a	1055	0.000474242	NS	0.000448249	0.00528589	0.00448249
			106	1054	5666	Soma6a	Soma8a	F	42	3.324	0.69761	>0.25	S-S	06a	08a	1054	0.000474242	NS	0.000447825	0.0052909	0.00447825
			1497	1056	6714	Soma7b	Soma17a	M	905	3.324	0.69761	>0.25	S-S	07b	17a	1056	0.000474242	NS	0.000448674	0.00528088	0.00448674
			8158	1057	6266	Vita6b	Vita12a	F	365	3.323	0.699218	>0.25	V-V	06b	12a	1057	0.000475335	NS	0.000449099	0.00528805	0.00449099
			11645	1058	114	Vita1a	Vita6a	M	42	3.322	0.70083	>0.25	VS-V	01a	06a	1058	0.000476431	NS	0.000449524	0.00529523	0.00449524
			107	1060	905	Soma1b	Soma15a	F	740	3.322	0.70083	>0.25	S-S	01b	15a	1060	0.000476431	NS	0.000450374	0.00528524	0.00450374
			5639	1059	10281	Vita14a	Soma19a	M	740	3.322	0.70083	>0.25	V-S	14a	19a	1059	0.000476431	NS	0.000449949	0.00529023	0.00449949
			8159	1062	754	Vita1b	Vita11a	F	365	3.32	0.704065	>0.25	V-V	01b	11a	1062	0.00047863	NS	0.000451224	0.00529963	0.00451224
			1498	1064	1889	Soma2a	Soma4a	M	740	3.32	0.704065	>0.25	S-S	02a	04a	1064	0.00047863	NS	0.000452073	0.00528967	0.00452073
			2952	1065	4705	Vita4b	Soma1b	F	905	3.32	0.704065	>0.25	V-S	04b	01b	1065	0.00047863	NS	0.000452498	0.00528471	0.00452498
			5640	1061	5601	Vita6a	Soma3a	M	365	3.32	0.704065	>0.25	V-S	06a	03a	1061	0.00047863	NS	0.000450799	0.00530463	0.00450799
			5641	1063	7283	Vita9a	Soma17a	M	740	3.32	0.704065	>0.25	V-S	09a	17a	1063	0.00047863	NS	0.000451649	0.00529465	0.00451649
			2953	1066	7762	Vita9c	Soma8a	F	42	3.319	0.705688	>0.25	V-S	09c	08a	1066	0.000479733	NS	0.000452923	0.00529192	0.00452923
			11233	1067	10545	Vita14b	Soma19a	M	740	3.319	0.705688	>0.25	VS-S	14b	19a	1067	0.000479733	NS	0.000453348	0.00528696	0.00453348
			2954	1068	4827	Vita4b	Soma7b	F	365	3.316	0.710579	>0.25	V-S	04b	07b	1068	0.000483059	NS	0.000453773	0.00531862	0.00453773
			108	1069	6497	Soma7a	Soma8a	F	905	3.316	0.710579	>0.25	S-S	07a	08a	1069	0.000483059	NS	0.000454198	0.00531365	0.00454198
			9599	1070	2612	Vita2b	Vita9a	M	740	3.315	0.712218	>0.25	V-V	02b	09a	1070	0.000484172	NS	0.000454623	0.00532092	0.00454623
			2955	1071	4541	Vita4a	Soma13b	F	740	3.315	0.712218	>0.25	V-S	04a	13b	1071	0.000484172	NS	0.000455048	0.00531595	0.00455048
			5642	1072	4323	Vita4a	Soma7b	M	905	3.315	0.712218	>0.25	V-S	04a	07b	1072	0.000484172	NS	0.000455472	0.00531099	0.00455472
			5643	1073	5123	Vita4b	Soma16a	M	42	3.314	0.713859	>0.25	V-S	04b	16a	1073	0.000485289	NS	0.000455897	0.00531827	0.00455897
			5644	1074	9706	Vita13a	Soma2c	M	365	3.314	0.713859	>0.25	V-S	13a	02c	1074	0.000485289	NS	0.000456322	0.00531332	0.00456322
			109	1075	906	Soma1b	Soma15a	F	42	3.312	0.717154	>0.25	S-S	01b	15a	1075	0.000487528	NS	0.000456747	0.00533288	0.00456747
			11647	1077	115	Vita1a	Vita6a	M	905	3.311	0.718808	>0.25	VS-V	01a	06a	1077	0.000488652	NS	0.000457597	0.00533525	0.00457597
			11646	1076	10506	Vita14b	Vita15b	M	42	3.311	0.718808	>0.25	VS-V	14b	15b	1076	0.000488652	NS	0.000457172	0.00534021	0.00457172
			2956	1078	11131	Vita17a	Soma3b	F	905	3.311	0.718808	>0.25	V-S	17a	03b	1078	0.000488652	NS	0.000458022	0.0053303	0.00458022
			111	1085	833	Soma1b	Soma13a	F	905	3.31	0.720465	>0.25	S-S	01b	13a	1085	0.000489779	NS	0.000460996	0.00530812	0.00460996
			2957	1082	1153	Vita1c	Soma6b	F	740	3.31	0.720465	>0.25	V-S	01c	06b	1082	0.000489779	NS	0.000459721	0.00532284	0.00459721
			2958	1083	2042	Vita2a	Soma8b	F	740	3.31	0.720465	>0.25	V-S	02a	08b	1083	0.000489779	NS	0.000460146	0.00531792	0.00460146
			2959	1084	4714	Vita4b	Soma2a	F	740	3.31	0.720465	>0.25	V-S	04b	02a	1084	0.000489779	NS	0.000460571	0.00531302	0.00460571
			110	1080	6585	Soma7a	Soma16a	F	42	3.31	0.720465	>0.25	S-S	07a	16a	1080	0.000489779	NS	0.000458872	0.00533269	0.00458872
			9600	1079	7915	Vita9c	Vita15b	M	42	3.31	0.720465	>0.25	V-V	09c	15b	1079	0.000489779	NS	0.000458447	0.00533764	0.00458447
			10914	1081	11538	Vita18a	Soma19b	F	365	3.31	0.720465	>0.25	VS-S	18a	19b	1081	0.000489779	NS	0.000459296	0.00532776	0.00459296
			2960	1086	9289	Vita12a	Soma1b	F	905	3.306	0.727131	>0.25	V-S	12a	01b	1086	0.000494311	NS	0.000461421	0.0053523	0.00461421
			112	1087	2979	Soma2c	Soma3b	F	740	3.302	0.733859	>0.25	S-S	02c	03b	1087	0.000498884	NS	0.000461846	0.00539686	0.00461846
			2961	1090	1306	Vita1c	Soma13a	F	905	3.301	0.735551	>0.25	V-S	01c	13a	1090	0.000500035	NS	0.00046312	0.00539441	0.0046312
			1499	1088	2757	Soma2b	Soma13a	M	42	3.301	0.735551	>0.25	S-S	02b	13a	1088	0.000500035	NS	0.000462271	0.00540433	0.00462271
			113	1089	4139	Soma3b	Soma13a	F	740	3.301	0.735551	>0.25	S-S	03b	13a	1089	0.000500035	NS	0.000462695	0.00539936	0.00462695
			2963	1093	410	Vita1b	Soma2a	F	740	3.3	0.737246	>0.25	V-S	01b	02a	1093	0.000501187	NS	0.000464395	0.005392	0.00464395
			2964	1094	2226	Vita2a	Soma13b	F	740	3.3	0.737246	>0.25	V-S	02a	13b	1094	0.000501187	NS	0.00046482	0.00538708	0.0046482
			114	1095	8586	Soma11a	Soma14a	F	905	3.3	0.737246	>0.25	S-S	11a	14a	1095	0.000501187	NS	0.000465245	0.00538216	0.00465245
			5645	1092	8932	Vita11b	Soma15a	M	740	3.3	0.737246	>0.25	V-S	11b	15a	1092	0.000501187	NS	0.00046397	0.00539694	0.0046397
			2962	1091	10113	Vita14a	Soma7a	F	42	3.3	0.737246	>0.25	V-S	14a	07a	1091	0.000501187	NS	0.000463545	0.00540189	0.00463545
			2965	1096	7417	Vita9b	Soma6a	F	365	3.299	0.738946	>0.25	V-S	09b	06a	1096	0.000502343	NS	0.00046567	0.00538964	0.0046567
			9601	1097	4477	Vita4a	Vita12a	M	740	3.298	0.740649	>0.25	V-V	04a	12a	1097	0.000503501	NS	0.000466094	0.00539714	0.00466094
			115	1098	6611	Soma7a	Soma19b	F	740	3.298	0.740649	>0.25	S-S	07a	19b	1098	0.000503501	NS	0.000466519	0.00539223	0.00466519
			2966	1099	11186	Vita17a	Soma8a	F	905	3.298	0.740649	>0.25	V-S	17a	08a	1099	0.000503501	NS	0.000466944	0.00538732	0.00466944
			2968	1101	9154	Vita11c	Soma12b	F	905	3.297	0.742357	>0.25	V-S	11c	12b	1101	0.000504661	NS	0.000467794	0.00538993	0.00467794
			2967	1100	10962	Vita15b	Soma11a	F	42	3.297	0.742357	>0.25	V-S	15b	11a	1100	0.000504661	NS	0.000467369	0.00539483	0.00467369
			5646	1102	2501	Vita2b	Soma6a	M	740	3.295	0.745783	>0.25	V-S	02b	06a	1102	0.000506991	NS	0.000468219	0.00540989	0.00468219
			8160	1104	2346	Vita2a	Vita18a	F	740	3.294	0.747503	>0.25	V-V	02a	18a	1104	0.000508159	NS	0.000469069	0.00541254	0.00469069
			8161	1105	3558	Vita3a	Vita4b	F	905	3.294	0.747503	>0.25	V-V	03a	04b	1105	0.000508159	NS	0.000469494	0.00540764	0.00469494
			2969	1106	8907	Vita11b	Soma14a	F	905	3.294	0.747503	>0.25	V-S	11b	14a	1106	0.000508159	NS	0.000469918	0.00540275	0.00469918
			5647	1103	10633	Vita15a	Soma6a	M	365	3.294	0.747503	>0.25	V-S	15a	06a	1103	0.000508159	NS	0.000468644	0.00541745	0.00468644
			5648	1107	5371	Vita5a	Soma10a	M	905	3.293	0.749226	>0.25	V-S	05a	10a	1107	0.000509331	NS	0.000470343	0.00541032	0.00470343
			9602	1109	2060	Vita2a	Vita9a	M	740	3.291	0.752684	>0.25	V-V	02a	09a	1109	0.000511682	NS	0.000471193	0.00542549	0.00471193
			8162	1108	2875	Vita2b	Vita17a	F	42	3.291	0.752684	>0.25	V-V	02b	17a	1108	0.000511682	NS	0.000470768	0.00543039	0.00470768
			2970	1110	3611	Vita3a	Soma6b	F	740	3.291	0.752684	>0.25	V-S	03a	06b	1110	0.000511682	NS	0.000471618	0.0054206	0.00471618
			5649	1111	4810	Vita4b	Soma7a	M	905	3.291	0.752684	>0.25	V-S	04b	07a	1111	0.000511682	NS	0.000472043	0.00541572	0.00472043
			117	1116	1851	Soma2a	Soma3a	F	905	3.29	0.754419	>0.25	S-S	02a	03a	1116	0.000512861	NS	0.000474167	0.00540389	0.00474167
			5650	1113	4636	Vita4a	Soma17a	M	740	3.29	0.754419	>0.25	V-S	04a	17a	1113	0.000512861	NS	0.000472893	0.00541845	0.00472893
			2972	1115	5316	Vita5a	Soma7b	F	905	3.29	0.754419	>0.25	V-S	05a	07b	1115	0.000512861	NS	0.000473742	0.00540873	0.00473742
			2971	1114	7539	Vita9b	Soma13a	F	740	3.29	0.754419	>0.25	V-S	09b	13a	1114	0.000512861	NS	0.000473317	0.00541359	0.00473317
			116	1112	9945	Soma13a	Soma19a	F	42	3.29	0.754419	>0.25	S-S	13a	19a	1112	0.000512861	NS	0.000472468	0.00542332	0.00472468
			118	1117	3226	Soma2c	Soma11a	F	365	3.288	0.757901	>0.25	S-S	02c	11a	1117	0.000515229	NS	0.000474592	0.00542397	0.00474592
			2973	1118	6161	Vita6b	Soma9a	F	905	3.288	0.757901	>0.25	V-S	06b	09a	1118	0.000515229	NS	0.000475017	0.00541912	0.00475017
			11754	1119	10538	Vita14b	Vita18a	F	365	3.287	0.759648	>0.25	VS-VS	14b	18a	1119	0.000516416	NS	0.000475442	0.00542676	0.00475442
			9603	1120	8604	Vita11a	Vita14b	M	365	3.286	0.7614	>0.25	V-V	11a	14b	1120	0.000517607	NS	0.000475867	0.00543441	0.00475867
			119	1121	2980	Soma2c	Soma3b	F	365	3.285	0.763155	>0.25	S-S	02c	03b	1121	0.0005188	NS	0.000476292	0.00544208	0.00476292
			5651	1122	9273	Vita11c	Soma19b	M	740	3.285	0.763155	>0.25	V-S	11c	19b	1122	0.0005188	NS	0.000476717	0.00543723	0.00476717
			2975	1124	989	Vita1b	Soma19a	F	740	3.284	0.764914	>0.25	V-S	01b	19a	1124	0.000519996	NS	0.000477566	0.00544006	0.00477566
			2974	1123	1499	Vita1d	Soma3b	F	365	3.284	0.764914	>0.25	V-S	01d	03b	1123	0.000519996	NS	0.000477141	0.00544491	0.00477141
			11234	1125	11420	Vita18a	Soma7b	M	42	3.283	0.766677	>0.25	VS-S	18a	07b	1125	0.000521195	NS	0.000477991	0.00544776	0.00477991
			5652	1126	3162	Vita2c	Soma9a	M	905	3.281	0.770216	>0.25	V-S	02c	09a	1126	0.0005236	NS	0.000478416	0.00546804	0.00478416
			2976	1127	7353	Vita9b	Soma1b	F	905	3.281	0.770216	>0.25	V-S	09b	01b	1127	0.0005236	NS	0.000478841	0.00546319	0.00478841
			5653	1128	1354	Vita1c	Soma15a	M	42	3.28	0.771992	>0.25	V-S	01c	15a	1128	0.000524807	NS	0.000479266	0.00547093	0.00479266
			2977	1131	1874	Vita2a	Soma3b	F	905	3.28	0.771992	>0.25	V-S	02a	03b	1131	0.000524807	NS	0.00048054	0.00545642	0.0048054
			8163	1129	4513	Vita4a	Vita13a	F	42	3.28	0.771992	>0.25	V-V	04a	13a	1129	0.000524807	NS	0.000479691	0.00546609	0.00479691
			5654	1130	9788	Vita13a	Soma8b	M	740	3.28	0.771992	>0.25	V-S	13a	08b	1130	0.000524807	NS	0.000480116	0.00546125	0.00480116
			8164	1132	3041	Vita2c	Vita5a	F	740	3.279	0.773771	>0.25	V-V	02c	05a	1132	0.000526017	NS	0.000480965	0.00546417	0.00480965
			9604	1133	2633	Vita2b	Vita9b	M	905	3.277	0.777343	>0.25	V-V	02b	09b	1133	0.000528445	NS	0.00048139	0.00548454	0.0048139
			2978	1134	5244	Vita5a	Soma3a	F	365	3.276	0.779135	>0.25	V-S	05a	03a	1134	0.000529663	NS	0.000481815	0.00549234	0.00481815
			8165	1135	755	Vita1b	Vita11a	F	740	3.275	0.780931	>0.25	V-V	01b	11a	1135	0.000530884	NS	0.00048224	0.00550015	0.0048224
			2979	1136	693	Vita1b	Soma9a	F	740	3.274	0.782731	>0.25	V-S	01b	09a	1136	0.000532108	NS	0.000482665	0.00550798	0.00482665
			8166	1137	11021	Vita15b	Vita17a	F	365	3.273	0.784536	>0.25	V-V	15b	17a	1137	0.000533335	NS	0.00048309	0.00551582	0.0048309
			2980	1138	5826	Vita6a	Soma12b	F	365	3.271	0.788157	>0.25	V-S	06a	12b	1138	0.000535797	NS	0.000483515	0.00553641	0.00483515
			120	1139	6897	Soma8b	Soma14a	F	740	3.271	0.788157	>0.25	S-S	08b	14a	1139	0.000535797	NS	0.000483939	0.00553155	0.00483939
			121	1142	3227	Soma2c	Soma11a	F	740	3.27	0.789974	>0.25	S-S	02c	11a	1142	0.000537032	NS	0.000485214	0.00552973	0.00485214
			2981	1140	3914	Vita3a	Soma15a	F	42	3.27	0.789974	>0.25	V-S	03a	15a	1140	0.000537032	NS	0.000484364	0.00553944	0.00484364
			5655	1141	5636	Vita6a	Soma7a	M	365	3.27	0.789974	>0.25	V-S	06a	07a	1141	0.000537032	NS	0.000484789	0.00553458	0.00484789
			11648	1144	250	Vita1a	Vita11c	M	365	3.269	0.791795	>0.25	VS-V	01a	11c	1144	0.00053827	NS	0.000486064	0.00553279	0.00486064
			5656	1143	2324	Vita2a	Soma17a	M	42	3.269	0.791795	>0.25	V-S	02a	17a	1143	0.00053827	NS	0.000485639	0.00553763	0.00485639
			1500	1145	3100	Soma2c	Soma7a	M	740	3.269	0.791795	>0.25	S-S	02c	07a	1145	0.00053827	NS	0.000486489	0.00552796	0.00486489
			8167	1148	5885	Vita6a	Vita14a	F	42	3.268	0.79362	>0.25	V-V	06a	14a	1148	0.000539511	NS	0.000487763	0.00552622	0.00487763
			1501	1147	5949	Soma6a	Soma16a	M	42	3.268	0.79362	>0.25	S-S	06a	16a	1147	0.000539511	NS	0.000487339	0.00553104	0.00487339
			9605	1146	7829	Vita9c	Vita12a	M	42	3.268	0.79362	>0.25	V-V	09c	12a	1146	0.000539511	NS	0.000486914	0.00553587	0.00486914
			2982	1149	11022	Vita15b	Soma17a	F	42	3.268	0.79362	>0.25	V-S	15b	17a	1149	0.000539511	NS	0.000488188	0.00552141	0.00488188
			1502	1150	3131	Soma2c	Soma8a	M	365	3.267	0.79545	>0.25	S-S	02c	08a	1150	0.000540754	NS	0.000488613	0.00552933	0.00488613
			1503	1151	4354	Soma4a	Soma8b	M	365	3.267	0.79545	>0.25	S-S	04a	08b	1151	0.000540754	NS	0.000489038	0.00552453	0.00489038
			1504	1153	2758	Soma2b	Soma13a	M	365	3.266	0.797283	>0.25	S-S	02b	13a	1153	0.000542001	NS	0.000489888	0.00552766	0.00489888
			122	1152	3228	Soma2c	Soma11a	F	42	3.266	0.797283	>0.25	S-S	02c	11a	1152	0.000542001	NS	0.000489463	0.00553246	0.00489463
			5657	1154	8252	Vita10a	Soma15a	M	905	3.266	0.797283	>0.25	V-S	10a	15a	1154	0.000542001	NS	0.000490313	0.00552287	0.00490313
			123	1155	6201	Soma6b	Soma10a	F	365	3.265	0.799121	>0.25	S-S	06b	10a	1155	0.00054325	NS	0.000490738	0.00553081	0.00490738
			8168	1157	785	Vita1b	Vita11c	F	740	3.262	0.80466	>0.25	V-V	01b	11c	1157	0.000547016	NS	0.000491587	0.00555952	0.00491587
			5658	1156	8761	Vita11b	Soma3a	M	365	3.262	0.80466	>0.25	V-S	11b	03a	1156	0.000547016	NS	0.000491162	0.00556433	0.00491162
			5659	1158	9187	Vita11c	Soma14a	M	365	3.261	0.806515	>0.25	V-S	11c	14a	1158	0.000548277	NS	0.000492012	0.00556752	0.00492012
			11235	1159	11489	Vita18a	Soma13b	M	905	3.261	0.806515	>0.25	VS-S	18a	13b	1159	0.000548277	NS	0.000492437	0.00556272	0.00492437
			124	1162	4169	Soma3b	Soma16a	F	905	3.26	0.808375	>0.25	S-S	03b	16a	1162	0.000549541	NS	0.000493712	0.00556115	0.00493712
			5660	1161	5737	Vita6a	Soma10a	M	365	3.26	0.808375	>0.25	V-S	06a	10a	1161	0.000549541	NS	0.000493287	0.00556594	0.00493287
			2983	1160	8908	Vita11b	Soma14a	F	42	3.26	0.808375	>0.25	V-S	11b	14a	1160	0.000549541	NS	0.000492862	0.00557073	0.00492862
			125	1163	4140	Soma3b	Soma13a	F	365	3.259	0.810238	>0.25	S-S	03b	13a	1163	0.000550808	NS	0.000494137	0.00556917	0.00494137
			5661	1164	9700	Vita13a	Soma2b	M	365	3.258	0.812106	>0.25	V-S	13a	02b	1164	0.000552077	NS	0.000494562	0.00557722	0.00494562
			5662	1165	11307	Vita17a	Soma19b	M	740	3.258	0.812106	>0.25	V-S	17a	19b	1165	0.000552077	NS	0.000494986	0.00557243	0.00494986
			5663	1166	3915	Vita3a	Soma15a	M	905	3.257	0.813978	>0.25	V-S	03a	15a	1166	0.00055335	NS	0.000495411	0.00558048	0.00495411
			2984	1167	4217	Vita4a	Soma2b	F	740	3.256	0.815854	>0.25	V-S	04a	02b	1167	0.000554626	NS	0.000495836	0.00558856	0.00495836
			5664	1170	1355	Vita1c	Soma15a	M	905	3.253	0.82151	>0.25	V-S	01c	15a	1170	0.00055847	NS	0.000497111	0.00561286	0.00497111
			9606	1168	1812	Vita1d	Vita18a	M	365	3.253	0.82151	>0.25	V-V	01d	18a	1168	0.00055847	NS	0.000496261	0.00562248	0.00496261
			2985	1169	10618	Vita15a	Soma4a	F	365	3.253	0.82151	>0.25	V-S	15a	04a	1169	0.00055847	NS	0.000496686	0.00561767	0.00496686
			9607	1174	5906	Vita6a	Vita14b	M	905	3.252	0.823403	>0.25	V-V	06a	14b	1174	0.000559758	NS	0.00049881	0.00560664	0.0049881
			126	1172	6921	Soma8b	Soma17a	F	365	3.252	0.823403	>0.25	S-S	08b	17a	1172	0.000559758	NS	0.000497961	0.0056162	0.00497961
			5665	1173	7874	Vita9c	Soma14a	M	740	3.252	0.823403	>0.25	V-S	09c	14a	1173	0.000559758	NS	0.000498385	0.00561141	0.00498385
			2986	1171	11187	Vita17a	Soma8a	F	365	3.252	0.823403	>0.25	V-S	17a	08a	1171	0.000559758	NS	0.000497536	0.005621	0.00497536
			1505	1175	3163	Soma2c	Soma9a	M	740	3.251	0.825302	>0.25	S-S	02c	09a	1175	0.000561048	NS	0.000499235	0.00561478	0.00499235
			2987	1176	5275	Vita5a	Soma6a	F	905	3.251	0.825302	>0.25	V-S	05a	06a	1176	0.000561048	NS	0.00049966	0.00561	0.0049966
			9608	1177	2325	Vita2a	Vita17a	M	42	3.25	0.827204	>0.25	V-V	02a	17a	1177	0.000562341	NS	0.000500085	0.00561816	0.00500085
			8169	1180	2326	Vita2a	Vita17a	F	905	3.25	0.827204	>0.25	V-V	02a	17a	1180	0.000562341	NS	0.00050136	0.00560387	0.0050136
			5666	1179	4858	Vita4b	Soma8b	M	905	3.25	0.827204	>0.25	V-S	04b	08b	1179	0.000562341	NS	0.000500935	0.00560863	0.00500935
			2988	1178	8466	Vita11a	Soma8a	F	42	3.25	0.827204	>0.25	V-S	11a	08a	1178	0.000562341	NS	0.00050051	0.00561339	0.0050051
			11649	1183	3	Vita1a	Vita2a	M	905	3.249	0.829111	>0.25	VS-V	01a	02a	1183	0.000563638	NS	0.000502634	0.00560255	0.00502634
			1506	1181	4617	Soma4a	Soma16a	M	42	3.249	0.829111	>0.25	S-S	04a	16a	1181	0.000563638	NS	0.000501785	0.00561204	0.00501785
			11532	1182	10489	Vita14b	Vita15a	F	365	3.249	0.829111	>0.25	VS-V	14b	15a	1182	0.000563638	NS	0.000502209	0.00560729	0.00502209
			5667	1184	10649	Vita15a	Soma7a	M	905	3.249	0.829111	>0.25	V-S	15a	07a	1184	0.000563638	NS	0.000503059	0.00559782	0.00503059
			1507	1185	3883	Soma3a	Soma14a	M	365	3.248	0.831022	>0.25	S-S	03a	14a	1185	0.000564937	NS	0.000503484	0.00560599	0.00503484
			2989	1187	5458	Vita5a	Soma13b	F	905	3.247	0.832938	>0.25	V-S	05a	13b	1187	0.000566239	NS	0.000504334	0.00560944	0.00504334
			5668	1186	8955	Vita11b	Soma16a	M	42	3.247	0.832938	>0.25	V-S	11b	16a	1186	0.000566239	NS	0.000503909	0.00561417	0.00503909
			8170	1188	7113	Vita9a	Vita11c	F	42	3.246	0.834858	>0.25	V-V	09a	11c	1188	0.000567545	NS	0.000504759	0.00561764	0.00504759
			5669	1189	8030	Vita10a	Soma4a	M	740	3.246	0.834858	>0.25	V-S	10a	04a	1189	0.000567545	NS	0.000505184	0.00561292	0.00505184
			1508	1190	6618	Soma7b	Soma8a	M	905	3.244	0.838712	>0.25	S-S	07b	08a	1190	0.000570164	NS	0.000505608	0.00563409	0.00505608
			127	1191	3265	Soma2c	Soma12a	F	42	3.243	0.840645	>0.25	S-S	02c	12a	1191	0.000571479	NS	0.000506033	0.00564233	0.00506033
			1509	1192	3350	Soma2c	Soma14a	M	365	3.242	0.842583	>0.25	S-S	02c	14a	1192	0.000572796	NS	0.000506458	0.00565059	0.00506458
			128	1193	9532	Soma12a	Soma16a	F	740	3.242	0.842583	>0.25	S-S	12a	16a	1193	0.000572796	NS	0.000506883	0.00564586	0.00506883
			2990	1194	2981	Vita2c	Soma3b	F	42	3.241	0.844525	>0.25	V-S	02c	03b	1194	0.000574116	NS	0.000507308	0.00565413	0.00507308
			5670	1196	484	Vita1b	Soma3a	M	740	3.24	0.846472	>0.25	V-S	01b	03a	1196	0.00057544	NS	0.000508158	0.00565769	0.00508158
			129	1195	3916	Soma3a	Soma15a	F	42	3.24	0.846472	>0.25	S-S	03a	15a	1195	0.00057544	NS	0.000507733	0.00566243	0.00507733
			1510	1197	6458	Soma6b	Soma19a	M	905	3.239	0.848423	>0.25	S-S	06b	19a	1197	0.000576766	NS	0.000508583	0.005666	0.00508583
			8171	1198	1028	Vita1c	Vita2a	F	42	3.238	0.850379	>0.25	V-V	01c	02a	1198	0.000578096	NS	0.000509007	0.00567432	0.00509007
			8172	1199	2900	Vita2b	Vita18a	F	42	3.237	0.85234	>0.25	V-V	02b	18a	1199	0.000579429	NS	0.000509432	0.00568265	0.00509432
			8173	1200	2206	Vita2a	Vita13a	F	365	3.236	0.854304	>0.25	V-V	02a	13a	1200	0.000580764	NS	0.000509857	0.00569101	0.00509857
			2991	1205	2957	Vita2c	Soma3a	F	905	3.235	0.856274	>0.25	V-S	02c	03a	1205	0.000582103	NS	0.000511982	0.00568046	0.00511982
			1512	1204	4121	Soma3b	Soma12a	M	905	3.235	0.856274	>0.25	S-S	03b	12a	1204	0.000582103	NS	0.000511557	0.00568518	0.00511557
			1511	1203	4344	Soma4a	Soma8a	M	365	3.235	0.856274	>0.25	S-S	04a	08a	1203	0.000582103	NS	0.000511132	0.0056899	0.00511132
			5671	1201	8409	Vita11a	Soma3b	M	42	3.235	0.856274	>0.25	V-S	11a	03b	1201	0.000582103	NS	0.000510282	0.00569938	0.00510282
			9609	1202	9257	Vita11c	Vita18a	M	365	3.235	0.856274	>0.25	V-V	11c	18a	1202	0.000582103	NS	0.000510707	0.00569464	0.00510707
			1513	1206	8201	Soma10a	Soma13b	M	42	3.234	0.858248	>0.25	S-S	10a	13b	1206	0.000583445	NS	0.000512407	0.00568883	0.00512407
			130	1207	3113	Soma2c	Soma7b	F	365	3.233	0.860226	>0.25	S-S	02c	07b	1207	0.00058479	NS	0.000512831	0.00569722	0.00512831
			2992	1209	5186	Vita4b	Soma19b	F	740	3.232	0.862209	>0.25	V-S	04b	19b	1209	0.000586138	NS	0.000513681	0.00570091	0.00513681
			9610	1208	8963	Vita11b	Vita17a	M	365	3.232	0.862209	>0.25	V-V	11b	17a	1208	0.000586138	NS	0.000513256	0.00570563	0.00513256
			9611	1210	3612	Vita3a	Vita6b	M	365	3.231	0.864197	>0.25	V-V	03a	06b	1210	0.000587489	NS	0.000514106	0.00570933	0.00514106
			8174	1212	7819	Vita9c	Vita11c	F	905	3.231	0.864197	>0.25	V-V	09c	11c	1212	0.000587489	NS	0.000514956	0.00569991	0.00514956
			5672	1211	8964	Vita11b	Soma17a	M	365	3.231	0.864197	>0.25	V-S	11b	17a	1211	0.000587489	NS	0.000514531	0.00570461	0.00514531
			2993	1214	1946	Vita2a	Soma6a	F	365	3.23	0.866189	>0.25	V-S	02a	06a	1214	0.000588844	NS	0.000515806	0.00570363	0.00515806
			5673	1213	3101	Vita2c	Soma7a	M	365	3.23	0.866189	>0.25	V-S	02c	07a	1213	0.000588844	NS	0.000515381	0.00570834	0.00515381
			5674	1215	1180	Vita1c	Soma7b	M	740	3.229	0.868186	>0.25	V-S	01c	07b	1215	0.000590201	NS	0.00051623	0.00571208	0.0051623
			5675	1216	10057	Vita14a	Soma2c	M	740	3.229	0.868186	>0.25	V-S	14a	02c	1216	0.000590201	NS	0.000516655	0.00570738	0.00516655
			1514	1217	6148	Soma6b	Soma8b	M	740	3.228	0.870187	>0.25	S-S	06b	08b	1217	0.000591562	NS	0.00051708	0.00571584	0.0051708
			9612	1219	1779	Vita1d	Vita15b	M	905	3.227	0.872193	>0.25	V-V	01d	15b	1219	0.000592925	NS	0.00051793	0.00571961	0.0051793
			11236	1218	11442	Vita18a	Soma9a	M	42	3.227	0.872193	>0.25	VS-S	18a	09a	1218	0.000592925	NS	0.000517505	0.00572431	0.00517505
			5676	1220	8377	Vita11a	Soma2a	M	905	3.225	0.876219	>0.25	V-S	11a	02a	1220	0.000595662	NS	0.000518355	0.0057413	0.00518355
			5677	1222	10577	Vita15a	Soma2a	M	905	3.224	0.878239	>0.25	V-S	15a	02a	1222	0.000597035	NS	0.000519205	0.00574512	0.00519205
			11237	1221	11482	Vita18a	Soma13a	M	42	3.224	0.878239	>0.25	VS-S	18a	13a	1221	0.000597035	NS	0.00051878	0.00574983	0.0051878
			131	1224	10011	Soma13b	Soma17a	F	740	3.223	0.880263	>0.25	S-S	13b	17a	1224	0.000598412	NS	0.000520054	0.00574896	0.00520054
			2994	1223	10953	Vita15b	Soma10a	F	42	3.223	0.880263	>0.25	V-S	15b	10a	1223	0.000598412	NS	0.00051963	0.00575366	0.0051963
			1515	1225	9465	Soma12a	Soma14a	M	905	3.222	0.882293	>0.25	S-S	12a	14a	1225	0.000599791	NS	0.000520479	0.0057575	0.00520479
			2995	1226	2593	Vita2b	Soma8b	F	740	3.221	0.884327	>0.25	V-S	02b	08b	1226	0.000601174	NS	0.000520904	0.00576607	0.00520904
			2996	1227	5233	Vita5a	Soma2c	F	740	3.221	0.884327	>0.25	V-S	05a	02c	1227	0.000601174	NS	0.000521329	0.00576137	0.00521329
			11650	1228	345	Vita1a	Vita15b	M	42	3.22	0.886365	>0.25	VS-V	01a	15b	1228	0.00060256	NS	0.000521754	0.00576995	0.00521754
			5678	1229	8523	Vita11a	Soma12b	M	365	3.22	0.886365	>0.25	V-S	11a	12b	1229	0.00060256	NS	0.000522179	0.00576525	0.00522179
			9613	1230	7084	Vita9a	Vita11a	M	42	3.219	0.888408	>0.25	V-V	09a	11a	1230	0.000603949	NS	0.000522604	0.00577385	0.00522604
			132	1233	626	Soma1b	Soma7a	F	905	3.218	0.890456	>0.25	S-S	01b	07a	1233	0.000605341	NS	0.000523878	0.00577308	0.00523878
			9614	1232	3697	Vita3a	Vita9a	M	740	3.218	0.890456	>0.25	V-V	03a	09a	1232	0.000605341	NS	0.000523453	0.00577776	0.00523453
			2997	1231	8909	Vita11b	Soma14a	F	365	3.218	0.890456	>0.25	V-S	11b	14a	1231	0.000605341	NS	0.000523029	0.00578246	0.00523029
			133	1234	4542	Soma4a	Soma13b	F	42	3.217	0.892509	>0.25	S-S	04a	13b	1234	0.000606736	NS	0.000524303	0.0057817	0.00524303
			8175	1235	411	Vita1b	Vita2a	F	42	3.216	0.894567	>0.25	V-V	01b	02a	1235	0.000608135	NS	0.000524728	0.00579033	0.00524728
			8176	1236	4587	Vita4a	Vita15a	F	42	3.216	0.894567	>0.25	V-V	04a	15a	1236	0.000608135	NS	0.000525153	0.00578565	0.00525153
			134	1237	6513	Soma7a	Soma9a	F	42	3.216	0.894567	>0.25	S-S	07a	09a	1237	0.000608135	NS	0.000525578	0.00578097	0.00525578
			11238	1238	10475	Vita14b	Soma13a	M	365	3.216	0.894567	>0.25	VS-S	14b	13a	1238	0.000608135	NS	0.000526003	0.0057763	0.00526003
			1516	1239	3917	Soma3a	Soma15a	M	740	3.215	0.896629	>0.25	S-S	03a	15a	1239	0.000609537	NS	0.000526428	0.00578494	0.00526428
			1517	1242	6803	Soma8a	Soma15a	M	740	3.214	0.898696	>0.25	S-S	08a	15a	1242	0.000610942	NS	0.000527702	0.00578427	0.00527702
			5679	1240	8561	Vita11a	Soma13b	M	42	3.214	0.898696	>0.25	V-S	11a	13b	1240	0.000610942	NS	0.000526852	0.0057936	0.00526852
			5680	1241	10033	Vita14a	Soma1b	M	42	3.214	0.898696	>0.25	V-S	14a	01b	1241	0.000610942	NS	0.000527277	0.00578893	0.00527277
			8177	1245	1716	Vita1d	Vita13a	F	905	3.213	0.900767	>0.25	V-V	01d	13a	1245	0.00061235	NS	0.000528977	0.00578364	0.00528977
			1518	1244	6898	Soma8b	Soma14a	M	740	3.213	0.900767	>0.25	S-S	08b	14a	1244	0.00061235	NS	0.000528552	0.00578829	0.00528552
			5681	1243	8993	Vita11b	Soma19b	M	42	3.213	0.900767	>0.25	V-S	11b	19b	1243	0.00061235	NS	0.000528127	0.00579294	0.00528127
			8178	1248	715	Vita1b	Vita9b	F	740	3.212	0.902844	>0.25	V-V	01b	09b	1248	0.000613762	NS	0.000530252	0.00578303	0.00530252
			1519	1247	2207	Soma2a	Soma13a	M	365	3.212	0.902844	>0.25	S-S	02a	13a	1247	0.000613762	NS	0.000529827	0.00578767	0.00529827
			2998	1249	2861	Vita2b	Soma16a	F	740	3.212	0.902844	>0.25	V-S	02b	16a	1249	0.000613762	NS	0.000530676	0.0057784	0.00530676
			5682	1246	7622	Vita9b	Soma17a	M	365	3.212	0.902844	>0.25	V-S	09b	17a	1246	0.000613762	NS	0.000529402	0.00579232	0.00529402
			9615	1250	570	Vita1b	Vita5a	M	365	3.211	0.904925	>0.25	V-V	01b	05a	1250	0.000615177	NS	0.000531101	0.00578709	0.00531101
			8179	1252	3351	Vita2c	Vita14a	F	365	3.211	0.904925	>0.25	V-V	02c	14a	1252	0.000615177	NS	0.000531951	0.00577785	0.00531951
			11239	1251	10403	Vita14b	Soma7a	M	365	3.211	0.904925	>0.25	VS-S	14b	07a	1251	0.000615177	NS	0.000531526	0.00578247	0.00531526
			9616	1254	2243	Vita2a	Vita14a	M	365	3.21	0.907011	>0.25	V-V	02a	14a	1254	0.000616595	NS	0.000532801	0.00578193	0.00532801
			2999	1259	2427	Vita2b	Soma3b	F	905	3.21	0.907011	>0.25	V-S	02b	03b	1259	0.000616595	NS	0.000534925	0.00575897	0.00534925
			5685	1258	4417	Vita4a	Soma10a	M	905	3.21	0.907011	>0.25	V-S	04a	10a	1258	0.000616595	NS	0.0005345	0.00576355	0.005345
			1521	1257	5089	Soma4b	Soma15a	M	740	3.21	0.907011	>0.25	S-S	04b	15a	1257	0.000616595	NS	0.000534075	0.00576813	0.00534075
			5683	1255	5842	Vita6a	Soma13a	M	740	3.21	0.907011	>0.25	V-S	06a	13a	1255	0.000616595	NS	0.000533226	0.00577732	0.00533226
			1520	1253	7057	Soma9a	Soma10a	M	42	3.21	0.907011	>0.25	S-S	09a	10a	1253	0.000616595	NS	0.000532376	0.00578654	0.00532376
			5684	1256	10890	Vita15b	Soma4b	M	740	3.21	0.907011	>0.25	V-S	15b	04b	1256	0.000616595	NS	0.000533651	0.00577272	0.00533651
			3000	1260	5124	Vita4b	Soma16a	F	42	3.209	0.909102	>0.25	V-S	04b	16a	1260	0.000618016	NS	0.00053535	0.00576766	0.0053535
			1522	1262	7284	Soma9a	Soma17a	M	740	3.209	0.909102	>0.25	S-S	09a	17a	1262	0.000618016	NS	0.0005362	0.00575852	0.005362
			3001	1261	10930	Vita15b	Soma8a	F	42	3.209	0.909102	>0.25	V-S	15b	08a	1261	0.000618016	NS	0.000535775	0.00576309	0.00535775
			9617	1263	3449	Vita2c	Vita18a	M	740	3.208	0.911198	>0.25	V-V	02c	18a	1263	0.000619441	NS	0.000536625	0.00576723	0.00536625
			8180	1264	5276	Vita5a	Vita6a	F	42	3.207	0.913298	>0.25	V-V	05a	06a	1264	0.000620869	NS	0.00053705	0.00577595	0.0053705
			1523	1265	9533	Soma12a	Soma16a	M	740	3.205	0.917514	>0.25	S-S	12a	16a	1265	0.000623735	NS	0.000537475	0.00579802	0.00537475
			135	1266	675	Soma1b	Soma8b	F	365	3.202	0.923874	>0.25	S-S	01b	08b	1266	0.000628058	NS	0.000537899	0.0058336	0.00537899
			3002	1267	2982	Vita2c	Soma3b	F	905	3.202	0.923874	>0.25	V-S	02c	03b	1267	0.000628058	NS	0.000538324	0.005829	0.00538324
			8181	1270	977	Vita1b	Vita18a	F	905	3.201	0.926004	>0.25	V-V	01b	18a	1270	0.000629506	NS	0.000539599	0.00582863	0.00539599
			9618	1268	5915	Vita6a	Vita15a	M	365	3.201	0.926004	>0.25	V-V	06a	15a	1268	0.000629506	NS	0.000538749	0.00583783	0.00538749
			11240	1269	11539	Vita18a	Soma19b	M	365	3.201	0.926004	>0.25	VS-S	18a	19b	1269	0.000629506	NS	0.000539174	0.00583323	0.00539174
			3003	1273	1705	Vita1d	Soma12b	F	905	3.2	0.928138	>0.25	V-S	01d	12b	1273	0.000630957	NS	0.000540874	0.0058283	0.00540874
			1524	1271	2674	Soma2b	Soma11a	M	42	3.2	0.928138	>0.25	S-S	02b	11a	1271	0.000630957	NS	0.000540024	0.00583747	0.00540024
			136	1272	6619	Soma7b	Soma8a	F	365	3.2	0.928138	>0.25	S-S	07b	08a	1272	0.000630957	NS	0.000540449	0.00583288	0.00540449
			3004	1274	5234	Vita5a	Soma2c	F	42	3.199	0.930278	>0.25	V-S	05a	02c	1274	0.000632412	NS	0.000541298	0.00583715	0.00541298
			5686	1275	2799	Vita2b	Soma14a	M	42	3.198	0.932422	>0.25	V-S	02b	14a	1275	0.00063387	NS	0.000541723	0.00584602	0.00541723
			8182	1276	1635	Vita1d	Vita9c	F	365	3.197	0.934572	>0.25	V-V	01d	09c	1276	0.000635331	NS	0.000542148	0.0058549	0.00542148
			5687	1277	2781	Vita2b	Soma13b	M	42	3.196	0.936726	>0.25	V-S	02b	13b	1277	0.000636796	NS	0.000542573	0.0058638	0.00542573
			5688	1279	5140	Vita4b	Soma17a	M	905	3.195	0.938886	>0.25	V-S	04b	17a	1279	0.000638263	NS	0.000543423	0.00586813	0.00543423
			3005	1278	11146	Vita17a	Soma4b	F	42	3.195	0.938886	>0.25	V-S	17a	04b	1278	0.000638263	NS	0.000542998	0.00587272	0.00542998
			5689	1280	1330	Vita1c	Soma14a	M	42	3.194	0.94105	>0.25	V-S	01c	14a	1280	0.000639735	NS	0.000543848	0.00587706	0.00543848
			8183	1281	3042	Vita2c	Vita5a	F	42	3.194	0.94105	>0.25	V-V	02c	05a	1281	0.000639735	NS	0.000544273	0.00587248	0.00544273
			9619	1282	4878	Vita4b	Vita9a	M	365	3.194	0.94105	>0.25	V-V	04b	09a	1282	0.000639735	NS	0.000544697	0.0058679	0.00544697
			9620	1283	6267	Vita6b	Vita12a	M	42	3.191	0.947573	>0.25	V-V	06b	12a	1283	0.000644169	NS	0.000545122	0.00590396	0.00545122
			1525	1286	5996	Soma6a	Soma19a	M	740	3.19	0.949757	>0.25	S-S	06a	19a	1286	0.000645654	NS	0.000546397	0.00590377	0.00546397
			5690	1285	9058	Vita11c	Soma4a	M	365	3.19	0.949757	>0.25	V-S	11c	04a	1285	0.000645654	NS	0.000545972	0.00590836	0.00545972
			3006	1284	10857	Vita15b	Soma2c	F	42	3.19	0.949757	>0.25	V-S	15b	02c	1284	0.000645654	NS	0.000545547	0.00591297	0.00545547
			3007	1287	11289	Vita17a	Soma19a	F	740	3.19	0.949757	>0.25	V-S	17a	19a	1287	0.000645654	NS	0.000546822	0.00589918	0.00546822
			9621	1288	8298	Vita10a	Vita17a	M	740	3.189	0.951947	>0.25	V-V	10a	17a	1288	0.000647143	NS	0.000547247	0.00590819	0.00547247
			9622	1289	5090	Vita4b	Vita15a	M	42	3.188	0.954141	>0.25	V-V	04b	15a	1289	0.000648634	NS	0.000547672	0.00591722	0.00547672
			11651	1290	180	Vita1a	Vita9a	M	42	3.186	0.958545	>0.25	VS-V	01a	09a	1290	0.000651628	NS	0.000548097	0.00593992	0.00548097
			3008	1291	7434	Vita9b	Soma7a	F	42	3.186	0.958545	>0.25	V-S	09b	07a	1291	0.000651628	NS	0.000548521	0.00593532	0.00548521
			3010	1293	10083	Vita14a	Soma4a	F	740	3.186	0.958545	>0.25	V-S	14a	04a	1293	0.000651628	NS	0.000549371	0.00592614	0.00549371
			3009	1292	10858	Vita15b	Soma2c	F	365	3.186	0.958545	>0.25	V-S	15b	02c	1292	0.000651628	NS	0.000548946	0.00593073	0.00548946
			3011	1294	1662	Vita1d	Soma11a	F	905	3.185	0.960755	>0.25	V-S	01d	11a	1294	0.000653131	NS	0.000549796	0.00593521	0.00549796
			8184	1295	1251	Vita1c	Vita11a	F	905	3.184	0.96297	>0.25	V-V	01c	11a	1295	0.000654636	NS	0.000550221	0.0059443	0.00550221
			3012	1296	8426	Vita11a	Soma4b	F	905	3.183	0.96519	>0.25	V-S	11a	04b	1296	0.000656145	NS	0.000550646	0.0059534	0.00550646
			11533	1299	257	Vita1a	Vita12a	F	905	3.182	0.967415	>0.25	VS-V	01a	12a	1299	0.000657658	NS	0.00055192	0.00595335	0.0055192
			8185	1298	1029	Vita1c	Vita2a	F	740	3.182	0.967415	>0.25	V-V	01c	02a	1298	0.000657658	NS	0.000551496	0.00595793	0.00551496
			5691	1297	4233	Vita4a	Soma3a	M	740	3.182	0.967415	>0.25	V-S	04a	03a	1297	0.000657658	NS	0.000551071	0.00596253	0.00551071
			3013	1300	11244	Vita17a	Soma13a	F	740	3.181	0.969645	>0.25	V-S	17a	13a	1300	0.000659174	NS	0.000552345	0.00596248	0.00552345
			3014	1301	1947	Vita2a	Soma6a	F	42	3.18	0.97188	>0.25	V-S	02a	06a	1301	0.000660693	NS	0.00055277	0.00597163	0.0055277
			9623	1302	3937	Vita3a	Vita15b	M	365	3.18	0.97188	>0.25	V-V	03a	15b	1302	0.000660693	NS	0.000553195	0.00596705	0.00553195
			5692	1303	8165	Vita10a	Soma12b	M	740	3.18	0.97188	>0.25	V-S	10a	12b	1303	0.000660693	NS	0.00055362	0.00596247	0.0055362
			1526	1305	6537	Soma7a	Soma12a	M	905	3.178	0.976366	>0.25	S-S	07a	12a	1305	0.000663743	NS	0.00055447	0.00598081	0.0055447
			3015	1304	10666	Vita15a	Soma8a	F	365	3.178	0.976366	>0.25	V-S	15a	08a	1304	0.000663743	NS	0.000554045	0.00598539	0.00554045
			9624	1306	1682	Vita1d	Vita11c	M	42	3.177	0.978617	>0.25	V-V	01d	11c	1306	0.000665273	NS	0.000554895	0.00599001	0.00554895
			5693	1307	7002	Vita9a	Soma4b	M	740	3.177	0.978617	>0.25	V-S	09a	04b	1307	0.000665273	NS	0.00055532	0.00598542	0.0055532
			5695	1310	1731	Vita1d	Soma13b	M	905	3.176	0.980873	>0.25	V-S	01d	13b	1310	0.000666807	NS	0.000556594	0.00598548	0.00556594
			1527	1309	3737	Soma3a	Soma10a	M	42	3.176	0.980873	>0.25	S-S	03a	10a	1309	0.000666807	NS	0.000556169	0.00599005	0.00556169
			5694	1308	6985	Vita9a	Soma3b	M	42	3.176	0.980873	>0.25	V-S	09a	03b	1308	0.000666807	NS	0.000555744	0.00599463	0.00555744
			137	1311	3809	Soma3a	Soma12a	F	905	3.175	0.983134	>0.25	S-S	03a	12a	1311	0.000668344	NS	0.000557019	0.0059947	0.00557019
			138	1312	5141	Soma4b	Soma17a	F	365	3.174	0.9854	>0.25	S-S	04b	17a	1312	0.000669885	NS	0.000557444	0.00600394	0.00557444
			5696	1313	1137	Vita1c	Soma6a	M	42	3.173	0.987672	>0.25	V-S	01c	06a	1313	0.000671429	NS	0.000557869	0.0060132	0.00557869
			8186	1316	3043	Vita2c	Vita5a	F	905	3.171	0.992231	>0.25	V-V	02c	05a	1316	0.000674528	NS	0.000559143	0.00602718	0.00559143
			3016	1314	7418	Vita9b	Soma6a	F	42	3.171	0.992231	>0.25	V-S	09b	06a	1314	0.000674528	NS	0.000558294	0.00603636	0.00558294
			1528	1315	10250	Soma14a	Soma17a	M	365	3.171	0.992231	>0.25	S-S	14a	17a	1315	0.000674528	NS	0.000558719	0.00603177	0.00558719
			10915	1318	154	Vita1a	Soma7b	F	905	3.17	0.994518	>0.25	VS-S	01a	07b	1318	0.000676083	NS	0.000559993	0.00603191	0.00559993
			11755	1317	10539	Vita14b	Vita18a	F	42	3.17	0.994518	>0.25	VS-VS	14b	18a	1317	0.000676083	NS	0.000559568	0.00603649	0.00559568
			139	1320	5738	Soma6a	Soma10a	F	905	3.169	0.996811	>0.25	S-S	06a	10a	1320	0.000677642	NS	0.000560843	0.00603666	0.00560843
			3017	1319	9073	Vita11c	Soma6a	F	905	3.169	0.996811	>0.25	V-S	11c	06a	1319	0.000677642	NS	0.000560418	0.00604123	0.00560418
			9625	1322	3311	Vita2c	Vita13a	M	365	3.168	0.999109	>0.25	V-V	02c	13a	1322	0.000679204	NS	0.000561693	0.00604142	0.00561693
			9626	1323	5489	Vita5a	Vita15a	M	365	3.168	0.999109	>0.25	V-V	05a	15a	1323	0.000679204	NS	0.000562118	0.00603685	0.00562118
			11534	1321	10507	Vita14b	Vita15b	F	42	3.168	0.999109	>0.25	VS-V	14b	15b	1321	0.000679204	NS	0.000561268	0.00604599	0.00561268
			140	1324	4324	Soma4a	Soma7b	F	740	3.167	1	>0.25	S-S	04a	07b	1324	0.000680769	NS	0.000562542	0.0060462	0.00562542
			9627	1325	9938	Vita13a	Vita18a	M	905	3.167	1	>0.25	V-V	13a	18a	1325	0.000680769	NS	0.000562967	0.00604164	0.00562967
			5697	1327	1298	Vita1c	Soma12b	M	740	3.166	1	>0.25	V-S	01c	12b	1327	0.000682339	NS	0.000563817	0.00604644	0.00563817
			11241	1326	10353	Vita14b	Soma3a	M	42	3.166	1	>0.25	VS-S	14b	03a	1326	0.000682339	NS	0.000563392	0.006051	0.00563392
			9628	1328	8605	Vita11a	Vita14b	M	42	3.165	1	>0.25	V-V	11a	14b	1328	0.000683912	NS	0.000564242	0.00605581	0.00564242
			9629	1329	8219	Vita10a	Vita14a	M	365	3.164	1	>0.25	V-V	10a	14a	1329	0.000685488	NS	0.000564667	0.0060652	0.00564667
			3018	1330	8817	Vita11b	Soma7b	F	905	3.164	1	>0.25	V-S	11b	07b	1330	0.000685488	NS	0.000565092	0.00606064	0.00565092
			3019	1331	878	Vita1b	Soma14a	F	42	3.163	1	>0.25	V-S	01b	14a	1331	0.000687068	NS	0.000565517	0.00607005	0.00565517
			8187	1332	1642	Vita1d	Vita10a	F	905	3.163	1	>0.25	V-V	01d	10a	1332	0.000687068	NS	0.000565942	0.00606549	0.00565942
			141	1333	3841	Soma3a	Soma13a	F	365	3.162	1	>0.25	S-S	03a	13a	1333	0.000688652	NS	0.000566366	0.00607492	0.00566366
			1529	1336	2098	Soma2a	Soma10a	M	905	3.161	1	>0.25	S-S	02a	10a	1336	0.00069024	NS	0.000567641	0.00607525	0.00567641
			3020	1335	4234	Vita4a	Soma3a	F	740	3.161	1	>0.25	V-S	04a	03a	1335	0.00069024	NS	0.000567216	0.0060798	0.00567216
			8188	1334	6405	Vita6b	Vita15b	F	365	3.161	1	>0.25	V-V	06b	15b	1334	0.00069024	NS	0.000566791	0.00608436	0.00566791
			1530	1337	4035	Soma3b	Soma4a	M	42	3.16	1	>0.25	S-S	03b	04a	1337	0.000691831	NS	0.000568066	0.0060847	0.00568066
			5698	1338	9155	Vita11c	Soma12b	M	740	3.16	1	>0.25	V-S	11c	12b	1338	0.000691831	NS	0.000568491	0.00608015	0.00568491
			5699	1339	11049	Vita15b	Soma19b	M	365	3.159	1	>0.25	V-S	15b	19b	1339	0.000693426	NS	0.000568916	0.00608961	0.00568916
			3021	1340	10908	Vita15b	Soma6b	F	365	3.158	1	>0.25	V-S	15b	06b	1340	0.000695024	NS	0.000569341	0.0060991	0.00569341
			9630	1341	579	Vita1b	Vita6a	M	42	3.157	1	>0.25	V-V	01b	06a	1341	0.000696627	NS	0.000569765	0.0061086	0.00569765
			142	1343	3918	Soma3a	Soma15a	F	365	3.157	1	>0.25	S-S	03a	15a	1343	0.000696627	NS	0.000570615	0.0060995	0.00570615
			3022	1344	7763	Vita9c	Soma8a	F	905	3.157	1	>0.25	V-S	09c	08a	1344	0.000696627	NS	0.00057104	0.00609496	0.0057104
			5700	1342	9009	Vita11c	Soma1b	M	42	3.157	1	>0.25	V-S	11c	01b	1342	0.000696627	NS	0.00057019	0.00610405	0.0057019
			1531	1345	4499	Soma4a	Soma12b	M	740	3.156	1	>0.25	S-S	04a	12b	1345	0.000698232	NS	0.000571465	0.00610447	0.00571465
			1532	1346	8299	Soma10a	Soma17a	M	905	3.156	1	>0.25	S-S	10a	17a	1346	0.000698232	NS	0.00057189	0.00609994	0.0057189
			5702	1348	5865	Vita6a	Soma13b	M	905	3.155	1	>0.25	V-S	06a	13b	1348	0.000699842	NS	0.00057274	0.00610493	0.0057274
			5701	1347	10177	Vita14a	Soma12b	M	365	3.155	1	>0.25	V-S	14a	12b	1347	0.000699842	NS	0.000572315	0.00610946	0.00572315
			143	1349	795	Soma1b	Soma12a	F	365	3.154	1	>0.25	S-S	01b	12a	1349	0.000701455	NS	0.000573165	0.00611446	0.00573165
			144	1350	4122	Soma3b	Soma12a	F	905	3.154	1	>0.25	S-S	03b	12a	1350	0.000701455	NS	0.000573589	0.00610994	0.00573589
			145	1352	8705	Soma11a	Soma19b	F	905	3.151	1	>0.25	S-S	11a	19b	1352	0.000706318	NS	0.000574439	0.00614319	0.00574439
			5703	1351	9794	Vita13a	Soma9a	M	365	3.151	1	>0.25	V-S	13a	09a	1351	0.000706318	NS	0.000574014	0.00614773	0.00574014
			1533	1356	3229	Soma2c	Soma11a	M	740	3.15	1	>0.25	S-S	02c	11a	1356	0.000707946	NS	0.000576139	0.00613918	0.00576139
			5704	1357	3963	Vita3a	Soma17a	M	905	3.15	1	>0.25	V-S	03a	17a	1357	0.000707946	NS	0.000576564	0.00613466	0.00576564
			146	1354	5006	Soma4b	Soma12b	F	42	3.15	1	>0.25	S-S	04b	12b	1354	0.000707946	NS	0.000575289	0.00614825	0.00575289
			3023	1353	7450	Vita9b	Soma8a	F	42	3.15	1	>0.25	V-S	09b	08a	1353	0.000707946	NS	0.000574864	0.0061528	0.00574864
			3024	1355	9348	Vita12a	Soma4b	F	365	3.15	1	>0.25	V-S	12a	04b	1355	0.000707946	NS	0.000575714	0.00614372	0.00575714
			147	1358	9919	Soma13a	Soma17a	F	365	3.149	1	>0.25	S-S	13a	17a	1358	0.000709578	NS	0.000576988	0.00614427	0.00576988
			1534	1359	9900	Soma13a	Soma16a	M	365	3.148	1	>0.25	S-S	13a	16a	1359	0.000711214	NS	0.000577413	0.00615391	0.00577413
			10916	1360	11394	Vita18a	Soma6a	F	740	3.148	1	>0.25	VS-S	18a	06a	1360	0.000711214	NS	0.000577838	0.00614938	0.00577838
			148	1365	2273	Soma2a	Soma15a	F	905	3.147	1	>0.25	S-S	02a	15a	1365	0.000712853	NS	0.000579963	0.00614098	0.00579963
			3025	1361	4325	Vita4a	Soma7b	F	42	3.147	1	>0.25	V-S	04a	07b	1361	0.000712853	NS	0.000578263	0.00615903	0.00578263
			8189	1363	7899	Vita9c	Vita15a	F	365	3.147	1	>0.25	V-V	09c	15a	1363	0.000712853	NS	0.000579113	0.00614999	0.00579113
			11535	1362	10490	Vita14b	Vita15a	F	42	3.147	1	>0.25	VS-V	14b	15a	1362	0.000712853	NS	0.000578688	0.00615451	0.00578688
			3026	1364	10985	Vita15b	Soma13a	F	905	3.147	1	>0.25	V-S	15b	13a	1364	0.000712853	NS	0.000579538	0.00614548	0.00579538
			9631	1366	7466	Vita9b	Vita10a	M	42	3.145	1	>0.25	V-V	09b	10a	1366	0.000716143	NS	0.000580387	0.00616481	0.00580387
			3027	1367	9034	Vita11c	Soma2c	F	42	3.145	1	>0.25	V-S	11c	02c	1367	0.000716143	NS	0.000580812	0.0061603	0.00580812
			11242	1368	11425	Vita18a	Soma8a	M	365	3.145	1	>0.25	VS-S	18a	08a	1368	0.000716143	NS	0.000581237	0.0061558	0.00581237
			1535	1369	3410	Soma2c	Soma16a	M	740	3.144	1	>0.25	S-S	02c	16a	1369	0.000717794	NS	0.000581662	0.00616548	0.00581662
			9632	1370	4478	Vita4a	Vita12a	M	365	3.143	1	>0.25	V-V	04a	12a	1370	0.000719449	NS	0.000582087	0.00617518	0.00582087
			1536	1371	580	Soma1b	Soma6a	M	42	3.14	1	>0.25	S-S	01b	06a	1371	0.000724436	NS	0.000582512	0.00621345	0.00582512
			9633	1372	3580	Vita3a	Vita5a	M	740	3.14	1	>0.25	V-V	03a	05a	1372	0.000724436	NS	0.000582937	0.00620892	0.00582937
			1537	1374	3649	Soma3a	Soma7b	M	740	3.14	1	>0.25	S-S	03a	07b	1374	0.000724436	NS	0.000583787	0.00619989	0.00583787
			9634	1373	4763	Vita4b	Vita6a	M	740	3.14	1	>0.25	V-V	04b	06a	1373	0.000724436	NS	0.000583362	0.0062044	0.00583362
			8191	1380	1452	Vita1d	Vita2b	F	365	3.139	1	>0.25	V-V	01d	02b	1380	0.000726106	NS	0.000586336	0.00618716	0.00586336
			8190	1378	2347	Vita2a	Vita18a	F	42	3.139	1	>0.25	V-V	02a	18a	1378	0.000726106	NS	0.000585486	0.00619614	0.00585486
			5707	1379	4879	Vita4b	Soma9a	M	365	3.139	1	>0.25	V-S	04b	09a	1379	0.000726106	NS	0.000585911	0.00619165	0.00585911
			149	1381	6530	Soma7a	Soma11a	F	365	3.139	1	>0.25	S-S	07a	11a	1381	0.000726106	NS	0.000586761	0.00618268	0.00586761
			3029	1383	9330	Vita12a	Soma3b	F	905	3.139	1	>0.25	V-S	12a	03b	1383	0.000726106	NS	0.00058761	0.00617374	0.0058761
			3028	1382	10137	Vita14a	Soma8b	F	740	3.139	1	>0.25	V-S	14a	08b	1382	0.000726106	NS	0.000587186	0.00617821	0.00587186
			1538	1377	10251	Soma14a	Soma17a	M	42	3.139	1	>0.25	S-S	14a	17a	1377	0.000726106	NS	0.000585061	0.00620064	0.00585061
			5705	1375	10691	Vita15a	Soma10a	M	42	3.139	1	>0.25	V-S	15a	10a	1375	0.000726106	NS	0.000584211	0.00620966	0.00584211
			5706	1376	11023	Vita15b	Soma17a	M	42	3.139	1	>0.25	V-S	15b	17a	1376	0.000726106	NS	0.000584636	0.00620515	0.00584636
			3030	1384	10891	Vita15b	Soma4b	F	740	3.138	1	>0.25	V-S	15b	04b	1384	0.00072778	NS	0.000588035	0.0061835	0.00588035
			5708	1385	4418	Vita4a	Soma10a	M	42	3.137	1	>0.25	V-S	04a	10a	1385	0.000729458	NS	0.00058846	0.00619328	0.0058846
			3031	1386	6065	Vita6b	Soma3a	F	740	3.137	1	>0.25	V-S	06b	03a	1386	0.000729458	NS	0.000588885	0.00618881	0.00588885
			150	1387	6922	Soma8b	Soma17a	F	905	3.137	1	>0.25	S-S	08b	17a	1387	0.000729458	NS	0.00058931	0.00618435	0.0058931
			3032	1388	6986	Vita9a	Soma3b	F	42	3.136	1	>0.25	V-S	09a	03b	1388	0.000731139	NS	0.000589735	0.00619414	0.00589735
			151	1389	8644	Soma11a	Soma16a	F	740	3.134	1	>0.25	S-S	11a	16a	1389	0.000734514	NS	0.00059016	0.00621825	0.0059016
			3033	1390	8841	Vita11b	Soma9a	F	740	3.133	1	>0.25	V-S	11b	09a	1390	0.000736207	NS	0.000590585	0.0062281	0.00590585
			1539	1391	2561	Soma2b	Soma7b	M	42	3.132	1	>0.25	S-S	02b	07b	1391	0.000737904	NS	0.00059101	0.00623797	0.0059101
			5709	1392	8401	Vita11a	Soma3a	M	740	3.131	1	>0.25	V-S	11a	03a	1392	0.000739605	NS	0.000591434	0.00624786	0.00591434
			152	1394	2577	Soma2b	Soma8a	F	905	3.13	1	>0.25	S-S	02b	08a	1394	0.00074131	NS	0.000592284	0.00625328	0.00592284
			3034	1393	8444	Vita11a	Soma6b	F	365	3.13	1	>0.25	V-S	11a	06b	1393	0.00074131	NS	0.000591859	0.00625777	0.00591859
			3035	1398	2983	Vita2c	Soma3b	F	740	3.129	1	>0.25	V-S	02c	03b	1398	0.000743019	NS	0.000593984	0.00624976	0.00593984
			9636	1397	3529	Vita3a	Vita4a	M	740	3.129	1	>0.25	V-V	03a	04a	1397	0.000743019	NS	0.000593559	0.00625423	0.00593559
			9635	1395	5142	Vita4b	Vita17a	M	42	3.129	1	>0.25	V-V	04b	17a	1395	0.000743019	NS	0.000592709	0.0062632	0.00592709
			5710	1396	5007	Vita4b	Soma12b	M	365	3.129	1	>0.25	V-S	04b	12b	1396	0.000743019	NS	0.000593134	0.00625871	0.00593134
			8192	1399	8858	Vita11b	Vita12a	F	905	3.129	1	>0.25	V-V	11b	12a	1399	0.000743019	NS	0.000594409	0.00624529	0.00594409
			5711	1400	1410	Vita1c	Soma19a	M	740	3.128	1	>0.25	V-S	01c	19a	1400	0.000744732	NS	0.000594833	0.00625522	0.00594833
			5712	1401	8253	Vita10a	Soma15a	M	365	3.126	1	>0.25	V-S	10a	15a	1401	0.00074817	NS	0.000595258	0.0062796	0.00595258
			153	1403	2649	Soma2b	Soma10a	F	42	3.125	1	>0.25	S-S	02b	10a	1403	0.000749894	NS	0.000596108	0.00628511	0.00596108
			3036	1402	7379	Vita9b	Soma2c	F	42	3.125	1	>0.25	V-S	09b	02c	1402	0.000749894	NS	0.000595683	0.00628959	0.00595683
			9637	1404	8241	Vita10a	Vita14b	M	365	3.125	1	>0.25	V-V	10a	14b	1404	0.000749894	NS	0.000596533	0.00628063	0.00596533
			5713	1405	10793	Vita15a	Soma19a	M	740	3.124	1	>0.25	V-S	15a	19a	1405	0.000751623	NS	0.000596958	0.00629063	0.00596958
			3037	1407	6953	Vita9a	Soma2a	F	42	3.122	1	>0.25	V-S	09a	02a	1407	0.000755092	NS	0.000597808	0.00631068	0.00597808
			9638	1406	9258	Vita11c	Vita18a	M	42	3.122	1	>0.25	V-V	11c	18a	1406	0.000755092	NS	0.000597383	0.00631517	0.00597383
			5714	1408	10187	Vita14a	Soma13a	M	42	3.121	1	>0.25	V-S	14a	13a	1408	0.000756833	NS	0.000598232	0.00632074	0.00598232
			1540	1409	10282	Soma14a	Soma19a	M	740	3.121	1	>0.25	S-S	14a	19a	1409	0.000756833	NS	0.000598657	0.00631625	0.00598657
			8193	1412	1281	Vita1c	Vita12a	F	365	3.12	1	>0.25	V-V	01c	12a	1412	0.000758578	NS	0.000599932	0.00631736	0.00599932
			5715	1410	2876	Vita2b	Soma17a	M	42	3.12	1	>0.25	V-S	02b	17a	1410	0.000758578	NS	0.000599082	0.00632632	0.00599082
			8194	1416	3187	Vita2c	Vita9b	F	905	3.12	1	>0.25	V-V	02c	09b	1416	0.000758578	NS	0.000601632	0.00629952	0.00601632
			1541	1415	3352	Soma2c	Soma14a	M	905	3.12	1	>0.25	S-S	02c	14a	1415	0.000758578	NS	0.000601207	0.00630397	0.00601207
			154	1411	6786	Soma8a	Soma13b	F	42	3.12	1	>0.25	S-S	08a	13b	1411	0.000758578	NS	0.000599507	0.00632184	0.00599507
			3038	1413	7085	Vita9a	Soma11a	F	740	3.12	1	>0.25	V-S	09a	11a	1413	0.000758578	NS	0.000600357	0.00631289	0.00600357
			5716	1414	8057	Vita10a	Soma7a	M	905	3.12	1	>0.25	V-S	10a	07a	1414	0.000758578	NS	0.000600782	0.00630843	0.00600782
			3039	1417	11178	Vita17a	Soma7b	F	905	3.12	1	>0.25	V-S	17a	07b	1417	0.000758578	NS	0.000602056	0.00629507	0.00602056
			11243	1419	68	Vita1a	Soma3b	M	365	3.119	1	>0.25	VS-S	01a	03b	1419	0.000760326	NS	0.000602906	0.00630069	0.00602906
			1542	1418	5125	Soma4b	Soma16a	M	42	3.119	1	>0.25	S-S	04b	16a	1418	0.000760326	NS	0.000602481	0.00630513	0.00602481
			1543	1420	5682	Soma6a	Soma8b	M	905	3.118	1	>0.25	S-S	06a	08b	1420	0.000762079	NS	0.000603331	0.00631077	0.00603331
			9639	1423	3698	Vita3a	Vita9a	M	905	3.117	1	>0.25	V-V	03a	09a	1423	0.000763836	NS	0.000604606	0.00631198	0.00604606
			155	1422	6641	Soma7b	Soma10a	F	740	3.117	1	>0.25	S-S	07b	10a	1422	0.000763836	NS	0.000604181	0.00631642	0.00604181
			3040	1421	6995	Vita9a	Soma4a	F	42	3.117	1	>0.25	V-S	09a	04a	1421	0.000763836	NS	0.000603756	0.00632086	0.00603756
			9640	1425	7623	Vita9b	Vita17a	M	905	3.116	1	>0.25	V-V	09b	17a	1425	0.000765597	NS	0.000605455	0.00631765	0.00605455
			5717	1424	7729	Vita9c	Soma6a	M	740	3.116	1	>0.25	V-S	09c	06a	1424	0.000765597	NS	0.000605031	0.00632209	0.00605031
			156	1426	8346	Soma10a	Soma19b	F	42	3.115	1	>0.25	S-S	10a	19b	1426	0.000767361	NS	0.00060588	0.00632777	0.0060588
			3041	1428	10578	Vita15a	Soma2a	F	365	3.115	1	>0.25	V-S	15a	02a	1428	0.000767361	NS	0.00060673	0.00631891	0.0060673
			9641	1427	11024	Vita15b	Vita17a	M	365	3.115	1	>0.25	V-V	15b	17a	1427	0.000767361	NS	0.000606305	0.00632334	0.00606305
			5718	1429	1077	Vita1c	Soma3a	M	740	3.112	1	>0.25	V-S	01c	03a	1429	0.000772681	NS	0.000607155	0.00635826	0.00607155
			1544	1430	5827	Soma6a	Soma12b	M	905	3.111	1	>0.25	S-S	06a	12b	1430	0.000774462	NS	0.00060758	0.00636846	0.0060758
			8195	1431	1435	Vita1d	Vita2a	F	42	3.11	1	>0.25	V-V	01d	02a	1431	0.000776247	NS	0.000608005	0.00637868	0.00608005
			9642	1432	1643	Vita1d	Vita10a	M	365	3.11	1	>0.25	V-V	01d	10a	1432	0.000776247	NS	0.00060843	0.00637422	0.0060843
			5719	1433	1644	Vita1d	Soma10a	M	740	3.11	1	>0.25	V-S	01d	10a	1433	0.000776247	NS	0.000608855	0.00636978	0.00608855
			3042	1434	1852	Vita2a	Soma3a	F	905	3.109	1	>0.25	V-S	02a	03a	1434	0.000778037	NS	0.000609279	0.00638001	0.00609279
			5720	1436	1377	Vita1c	Soma16a	M	365	3.108	1	>0.25	V-S	01c	16a	1436	0.00077983	NS	0.000610129	0.00638581	0.00610129
			1545	1435	9534	Soma12a	Soma16a	M	42	3.108	1	>0.25	S-S	12a	16a	1435	0.00077983	NS	0.000609704	0.00639026	0.00609704
			8196	1437	7307	Vita9a	Vita18a	F	365	3.107	1	>0.25	V-V	09a	18a	1437	0.000781628	NS	0.000610554	0.00639608	0.00610554
			10917	1438	10385	Vita14b	Soma6a	F	365	3.107	1	>0.25	VS-S	14b	06a	1438	0.000781628	NS	0.000610979	0.00639163	0.00610979
			1546	1440	6882	Soma8b	Soma13a	M	365	3.106	1	>0.25	S-S	08b	13a	1440	0.00078343	NS	0.000611829	0.00639746	0.00611829
			3043	1439	8347	Vita10a	Soma19b	F	42	3.106	1	>0.25	V-S	10a	19b	1439	0.00078343	NS	0.000611404	0.00640191	0.00611404
			5721	1441	9049	Vita11c	Soma3b	M	905	3.106	1	>0.25	V-S	11c	03b	1441	0.00078343	NS	0.000612254	0.00639303	0.00612254
			5722	1442	4914	Vita4b	Soma10a	M	740	3.105	1	>0.25	V-S	04b	10a	1442	0.000785236	NS	0.000612678	0.00640332	0.00612678
			3044	1443	10954	Vita15b	Soma10a	F	740	3.105	1	>0.25	V-S	15b	10a	1443	0.000785236	NS	0.000613103	0.00639888	0.00613103
			8197	1446	5017	Vita4b	Vita13a	F	905	3.104	1	>0.25	V-V	04b	13a	1446	0.000787046	NS	0.000614378	0.00640033	0.00614378
			5724	1445	6349	Vita6b	Soma14a	M	905	3.104	1	>0.25	V-S	06b	14a	1445	0.000787046	NS	0.000613953	0.00640476	0.00613953
			5723	1444	7561	Vita9b	Soma14a	M	740	3.104	1	>0.25	V-S	09b	14a	1444	0.000787046	NS	0.000613528	0.00640919	0.00613528
			1547	1449	796	Soma1b	Soma12a	M	740	3.103	1	>0.25	S-S	01b	12a	1449	0.00078886	NS	0.000615653	0.0064018	0.00615653
			157	1450	4041	Soma3b	Soma4b	F	740	3.103	1	>0.25	S-S	03b	04b	1450	0.00078886	NS	0.000616077	0.00639738	0.00616077
			3045	1448	5169	Vita4b	Soma19a	F	365	3.103	1	>0.25	V-S	04b	19a	1448	0.00078886	NS	0.000615228	0.00640622	0.00615228
			5725	1447	10065	Vita14a	Soma3a	M	365	3.103	1	>0.25	V-S	14a	03a	1447	0.00078886	NS	0.000614803	0.00641065	0.00614803
			3046	1451	2307	Vita2a	Soma16a	F	42	3.101	1	>0.25	V-S	02a	16a	1451	0.000792501	NS	0.000616502	0.00642248	0.00616502
			8198	1452	8921	Vita11b	Vita14b	F	42	3.101	1	>0.25	V-V	11b	14b	1452	0.000792501	NS	0.000616927	0.00641806	0.00616927
			1548	1454	4049	Soma3b	Soma6a	M	42	3.1	1	>0.25	S-S	03b	06a	1454	0.000794328	NS	0.000617777	0.00642401	0.00617777
			5727	1455	4738	Vita4b	Soma3a	M	365	3.1	1	>0.25	V-S	04b	03a	1455	0.000794328	NS	0.000618202	0.00641959	0.00618202
			9644	1458	5506	Vita5a	Vita15b	M	905	3.1	1	>0.25	V-V	05a	15b	1458	0.000794328	NS	0.000619477	0.00640638	0.00619477
			9643	1456	6268	Vita6b	Vita12a	M	740	3.1	1	>0.25	V-V	06b	12a	1456	0.000794328	NS	0.000618627	0.00641518	0.00618627
			3047	1459	8562	Vita11a	Soma13b	F	905	3.1	1	>0.25	V-S	11a	13b	1459	0.000794328	NS	0.000619901	0.00640199	0.00619901
			5726	1453	10066	Vita14a	Soma3a	M	42	3.1	1	>0.25	V-S	14a	03a	1453	0.000794328	NS	0.000617352	0.00642843	0.00617352
			11244	1457	11490	Vita18a	Soma13b	M	740	3.1	1	>0.25	VS-S	18a	13b	1457	0.000794328	NS	0.000619052	0.00641078	0.00619052
			5728	1460	4355	Vita4a	Soma8b	M	42	3	1	>0.25	V-S	04a	08b	1460	0.001	NS	0.000620326	0.00805411	0.00620326
			3048	1461	7529	Vita9b	Soma12b	F	365	3	1	>0.25	V-S	09b	12b	1461	0.001	NS	0.000620751	0.0080486	0.00620751
			158	1462	2369	Soma2a	Soma19b	F	365	2.999	1	>0.25	S-S	02a	19b	1462	0.00100231	NS	0.000621176	0.00806163	0.00621176
			3049	1463	10978	Vita15b	Soma12b	F	42	2.998	1	>0.25	V-S	15b	12b	1463	0.00100462	NS	0.000621601	0.00807469	0.00621601
			9645	1464	797	Vita1b	Vita12a	M	42	2.997	1	>0.25	V-V	01b	12a	1464	0.00100693	NS	0.000622026	0.00808778	0.00622026
			9646	1465	7932	Vita9c	Vita17a	M	905	2.997	1	>0.25	V-V	09c	17a	1465	0.00100693	NS	0.000622451	0.00808226	0.00622451
			1549	1466	1913	Soma2a	Soma4b	M	905	2.994	1	>0.25	S-S	02a	04b	1466	0.00101391	NS	0.000622876	0.00813273	0.00622876
			1550	1469	6498	Soma7a	Soma8a	M	740	2.993	1	>0.25	S-S	07a	08a	1469	0.00101625	NS	0.00062415	0.00813483	0.0062415
			159	1468	6819	Soma8a	Soma17a	F	365	2.993	1	>0.25	S-S	08a	17a	1468	0.00101625	NS	0.000623725	0.00814037	0.00623725
			5729	1467	8818	Vita11b	Soma7b	M	42	2.993	1	>0.25	V-S	11b	07b	1467	0.00101625	NS	0.0006233	0.00814592	0.006233
			5730	1470	9466	Vita12a	Soma14a	M	905	2.993	1	>0.25	V-S	12a	14a	1470	0.00101625	NS	0.000624575	0.0081293	0.00624575
			3050	1471	5602	Vita6a	Soma3a	F	740	2.992	1	>0.25	V-S	06a	03a	1471	0.00101859	NS	0.000625	0.0081425	0.00625
			160	1472	8220	Soma10a	Soma14a	F	740	2.992	1	>0.25	S-S	10a	14a	1472	0.00101859	NS	0.000625425	0.00813697	0.00625425
			1551	1473	3380	Soma2c	Soma15a	M	365	2.991	1	>0.25	S-S	02c	15a	1473	0.00102094	NS	0.00062585	0.00815019	0.0062585
			161	1474	3613	Soma3a	Soma6b	F	740	2.991	1	>0.25	S-S	03a	06b	1474	0.00102094	NS	0.000626275	0.00814466	0.00626275
			162	1477	907	Soma1b	Soma15a	F	365	2.99	1	>0.25	S-S	01b	15a	1477	0.00102329	NS	0.000627549	0.00814685	0.00627549
			1553	1483	660	Soma1b	Soma8a	M	905	2.99	1	>0.25	S-S	01b	08a	1483	0.00102329	NS	0.000630099	0.00811389	0.00630099
			9647	1481	2641	Vita2b	Vita9c	M	905	2.99	1	>0.25	V-V	02b	09c	1481	0.00102329	NS	0.000629249	0.00812485	0.00629249
			3051	1480	3473	Vita2c	Soma19b	F	740	2.99	1	>0.25	V-S	02c	19b	1480	0.00102329	NS	0.000628824	0.00813034	0.00628824
			1552	1479	4091	Soma3b	Soma8b	M	740	2.99	1	>0.25	S-S	03b	08b	1479	0.00102329	NS	0.000628399	0.00813584	0.00628399
			9648	1482	5354	Vita5a	Vita9b	M	905	2.99	1	>0.25	V-V	05a	09b	1482	0.00102329	NS	0.000629674	0.00811937	0.00629674
			5732	1478	6411	Vita6b	Soma16a	M	740	2.99	1	>0.25	V-S	06b	16a	1478	0.00102329	NS	0.000627974	0.00814134	0.00627974
			3052	1484	7587	Vita9b	Soma15a	F	905	2.99	1	>0.25	V-S	09b	15a	1484	0.00102329	NS	0.000630523	0.00810842	0.00630523
			8199	1476	9138	Vita11c	Vita12a	F	42	2.99	1	>0.25	V-V	11c	12a	1476	0.00102329	NS	0.000627124	0.00815237	0.00627124
			8200	1485	9139	Vita11c	Vita12a	F	905	2.99	1	>0.25	V-V	11c	12a	1485	0.00102329	NS	0.000630948	0.00810296	0.00630948
			5731	1475	10963	Vita15b	Soma11a	M	42	2.99	1	>0.25	V-S	15b	11a	1475	0.00102329	NS	0.0006267	0.0081579	0.006267
			9649	1487	3586	Vita3a	Vita6a	M	365	2.989	1	>0.25	V-V	03a	06a	1487	0.00102565	NS	0.000631798	0.00811072	0.00631798
			3054	1488	8254	Vita10a	Soma15a	F	365	2.989	1	>0.25	V-S	10a	15a	1488	0.00102565	NS	0.000632223	0.00810527	0.00632223
			3053	1486	8611	Vita11a	Soma15a	F	42	2.989	1	>0.25	V-S	11a	15a	1486	0.00102565	NS	0.000631373	0.00811618	0.00631373
			9650	1489	9259	Vita11c	Vita18a	M	740	2.989	1	>0.25	V-V	11c	18a	1489	0.00102565	NS	0.000632648	0.00809983	0.00632648
			3055	1490	4845	Vita4b	Soma8a	F	42	2.988	1	>0.25	V-S	04b	08a	1490	0.00102802	NS	0.000633073	0.00811305	0.00633073
			5733	1491	7933	Vita9c	Soma17a	M	740	2.988	1	>0.25	V-S	09c	17a	1491	0.00102802	NS	0.000633498	0.00810761	0.00633498
			5734	1492	11121	Vita17a	Soma3a	M	905	2.988	1	>0.25	V-S	17a	03a	1492	0.00102802	NS	0.000633923	0.00810217	0.00633923
			8201	1493	4970	Vita4b	Vita11c	F	740	2.985	1	>0.25	V-V	04b	11c	1493	0.00103514	NS	0.000634347	0.00815287	0.00634347
			8202	1494	5803	Vita6a	Vita12a	F	365	2.984	1	>0.25	V-V	06a	12a	1494	0.00103753	NS	0.000634772	0.0081662	0.00634772
			163	1496	6715	Soma7b	Soma17a	F	740	2.984	1	>0.25	S-S	07b	17a	1496	0.00103753	NS	0.000635622	0.00815528	0.00635622
			3056	1495	6987	Vita9a	Soma3b	F	365	2.984	1	>0.25	V-S	09a	03b	1495	0.00103753	NS	0.000635197	0.00816073	0.00635197
			164	1497	818	Soma1b	Soma12b	F	365	2.983	1	>0.25	S-S	01b	12b	1497	0.00103992	NS	0.000636047	0.00816862	0.00636047
			11245	1498	10332	Vita14b	Soma2a	M	905	2.983	1	>0.25	VS-S	14b	02a	1498	0.00103992	NS	0.000636472	0.00816317	0.00636472
			9651	1499	7934	Vita9c	Vita17a	M	740	2.982	1	>0.25	V-V	09c	17a	1499	0.00104232	NS	0.000636897	0.00817652	0.00636897
			11756	1500	10540	Vita14b	Vita18a	F	905	2.982	1	>0.25	VS-VS	14b	18a	1500	0.00104232	NS	0.000637322	0.00817107	0.00637322
			165	1501	412	Soma1b	Soma2a	F	42	2.981	1	>0.25	S-S	01b	02a	1501	0.00104472	NS	0.000637746	0.00818445	0.00637746
			5735	1502	6978	Vita9a	Soma3a	M	740	2.981	1	>0.25	V-S	09a	03a	1502	0.00104472	NS	0.000638171	0.008179	0.00638171
			3057	1503	642	Vita1b	Soma7b	F	740	2.98	1	>0.25	V-S	01b	07b	1503	0.00104713	NS	0.000638596	0.0081924	0.00638596
			8203	1504	1561	Vita1d	Vita6b	F	740	2.98	1	>0.25	V-V	01d	06b	1504	0.00104713	NS	0.000639021	0.00818696	0.00639021
			5736	1505	7697	Vita9c	Soma3a	M	905	2.98	1	>0.25	V-S	09c	03a	1505	0.00104713	NS	0.000639446	0.00818152	0.00639446
			5737	1506	8417	Vita11a	Soma4a	M	905	2.98	1	>0.25	V-S	11a	04a	1506	0.00104713	NS	0.000639871	0.00817609	0.00639871
			9652	1507	1436	Vita1d	Vita2a	M	42	2.979	1	>0.25	V-V	01d	02a	1507	0.00104954	NS	0.000640296	0.0081895	0.00640296
			166	1512	6162	Soma6b	Soma9a	F	905	2.979	1	>0.25	S-S	06b	09a	1512	0.00104954	NS	0.00064242	0.00816241	0.0064242
			167	1513	7266	Soma9a	Soma16a	F	905	2.979	1	>0.25	S-S	09a	16a	1513	0.00104954	NS	0.000642845	0.00815702	0.00642845
			5738	1508	7935	Vita9c	Soma17a	M	905	2.979	1	>0.25	V-S	09c	17a	1508	0.00104954	NS	0.000640721	0.00818406	0.00640721
			3058	1511	8031	Vita10a	Soma4a	F	905	2.979	1	>0.25	V-S	10a	04a	1511	0.00104954	NS	0.000641995	0.00816782	0.00641995
			5739	1509	9274	Vita11c	Soma19b	M	905	2.979	1	>0.25	V-S	11c	19b	1509	0.00104954	NS	0.000641145	0.00817864	0.00641145
			5740	1510	11233	Vita17a	Soma12b	M	905	2.979	1	>0.25	V-S	17a	12b	1510	0.00104954	NS	0.00064157	0.00817322	0.0064157
			9653	1514	3699	Vita3a	Vita9a	M	365	2.978	1	>0.25	V-V	03a	09a	1514	0.00105196	NS	0.00064327	0.00817042	0.0064327
			3059	1515	4281	Vita4a	Soma6b	F	365	2.978	1	>0.25	V-S	04a	06b	1515	0.00105196	NS	0.000643695	0.00816503	0.00643695
			8204	1517	756	Vita1b	Vita11a	F	42	2.977	1	>0.25	V-V	01b	11a	1517	0.00105439	NS	0.000644545	0.00817306	0.00644545
			5742	1518	9546	Vita12a	Soma17a	M	365	2.977	1	>0.25	V-S	12a	17a	1518	0.00105439	NS	0.000644969	0.00816768	0.00644969
			5741	1516	10642	Vita15a	Soma6b	M	42	2.977	1	>0.25	V-S	15a	06b	1516	0.00105439	NS	0.00064412	0.00817845	0.0064412
			8205	1519	1636	Vita1d	Vita9c	F	42	2.976	1	>0.25	V-V	01d	09c	1519	0.00105682	NS	0.000645394	0.00818112	0.00645394
			3060	1520	4715	Vita4b	Soma2a	F	42	2.976	1	>0.25	V-S	04b	02a	1520	0.00105682	NS	0.000645819	0.00817573	0.00645819
			5743	1521	7285	Vita9a	Soma17a	M	905	2.975	1	>0.25	V-S	09a	17a	1521	0.00105925	NS	0.000646244	0.00818919	0.00646244
			3061	1522	9322	Vita12a	Soma3a	F	365	2.974	1	>0.25	V-S	12a	03a	1522	0.0010617	NS	0.000646669	0.00820268	0.00646669
			8206	1523	5937	Vita6a	Vita15b	F	365	2.973	1	>0.25	V-V	06a	15b	1523	0.00106414	NS	0.000647094	0.00821619	0.00647094
			1554	1524	11065	Soma16a	Soma17a	M	740	2.973	1	>0.25	S-S	16a	17a	1524	0.00106414	NS	0.000647519	0.0082108	0.00647519
			168	1525	2227	Soma2a	Soma13b	F	42	2.972	1	>0.25	S-S	02a	13b	1525	0.0010666	NS	0.000647944	0.00822433	0.00647944
			9654	1526	7624	Vita9b	Vita17a	M	365	2.972	1	>0.25	V-V	09b	17a	1526	0.0010666	NS	0.000648368	0.00821894	0.00648368
			1555	1527	990	Soma1b	Soma19a	M	42	2.971	1	>0.25	S-S	01b	19a	1527	0.00106905	NS	0.000648793	0.00823249	0.00648793
			1556	1528	8612	Soma11a	Soma15a	M	42	2.971	1	>0.25	S-S	11a	15a	1528	0.00106905	NS	0.000649218	0.0082271	0.00649218
			8207	1529	10762	Vita15a	Vita17a	F	740	2.971	1	>0.25	V-V	15a	17a	1529	0.00106905	NS	0.000649643	0.00822172	0.00649643
			9655	1530	7794	Vita9c	Vita11a	M	42	2.97	1	>0.25	V-V	09c	11a	1530	0.00107152	NS	0.000650068	0.00823529	0.00650068
			11246	1531	11329	Vita18a	Soma1b	M	365	2.97	1	>0.25	VS-S	18a	01b	1531	0.00107152	NS	0.000650493	0.00822991	0.00650493
			1557	1532	2782	Soma2b	Soma13b	M	42	2.969	1	>0.25	S-S	02b	13b	1532	0.00107399	NS	0.000650918	0.0082435	0.00650918
			1559	1534	2877	Soma2b	Soma17a	M	365	2.969	1	>0.25	S-S	02b	17a	1534	0.00107399	NS	0.000651768	0.00823275	0.00651768
			1558	1533	2984	Soma2c	Soma3b	M	42	2.969	1	>0.25	S-S	02c	03b	1533	0.00107399	NS	0.000651343	0.00823812	0.00651343
			5744	1536	5527	Vita5a	Soma17a	M	905	2.969	1	>0.25	V-S	05a	17a	1536	0.00107399	NS	0.000652617	0.00822203	0.00652617
			3062	1535	7830	Vita9c	Soma12a	F	740	2.969	1	>0.25	V-S	09c	12a	1535	0.00107399	NS	0.000652192	0.00822739	0.00652192
			9656	1537	2800	Vita2b	Vita14a	M	905	2.968	1	>0.25	V-V	02b	14a	1537	0.00107647	NS	0.000653042	0.00823562	0.00653042
			3063	1538	9809	Vita13a	Soma11a	F	42	2.967	1	>0.25	V-S	13a	11a	1538	0.00107895	NS	0.000653467	0.00824924	0.00653467
			169	1539	3132	Soma2c	Soma8a	F	42	2.966	1	>0.25	S-S	02c	08a	1539	0.00108143	NS	0.000653892	0.00826289	0.00653892
			5746	1541	9385	Vita12a	Soma8a	M	905	2.964	1	>0.25	V-S	12a	08a	1541	0.00108643	NS	0.000654742	0.00829025	0.00654742
			5745	1540	10252	Vita14a	Soma17a	M	42	2.964	1	>0.25	V-S	14a	17a	1540	0.00108643	NS	0.000654317	0.00829564	0.00654317
			1560	1544	5170	Soma4b	Soma19a	M	905	2.963	1	>0.25	S-S	04b	19a	1544	0.00108893	NS	0.000656016	0.00829322	0.00656016
			3064	1543	10619	Vita15a	Soma4a	F	740	2.963	1	>0.25	V-S	15a	04a	1543	0.00108893	NS	0.000655591	0.00829859	0.00655591
			5747	1542	10873	Vita15b	Soma3b	M	365	2.963	1	>0.25	V-S	15b	03b	1542	0.00108893	NS	0.000655167	0.00830397	0.00655167
			5748	1545	8537	Vita11a	Soma13a	M	905	2.962	1	>0.25	V-S	11a	13a	1545	0.00109144	NS	0.000656441	0.00830696	0.00656441
			9657	1547	1890	Vita2a	Vita4a	M	365	2.96	1	>0.25	V-V	02a	04a	1547	0.00109648	NS	0.000657291	0.00833451	0.00657291
			1561	1553	3051	Soma2c	Soma6a	M	905	2.96	1	>0.25	S-S	02c	06a	1553	0.00109648	NS	0.00065984	0.00830231	0.0065984
			9658	1552	4374	Vita4a	Vita9a	M	905	2.96	1	>0.25	V-V	04a	09a	1552	0.00109648	NS	0.000659415	0.00830766	0.00659415
			170	1549	6577	Soma7a	Soma15a	F	365	2.96	1	>0.25	S-S	07a	15a	1549	0.00109648	NS	0.000658141	0.00832375	0.00658141
			5750	1548	7332	Vita9a	Soma19b	M	365	2.96	1	>0.25	V-S	09a	19b	1548	0.00109648	NS	0.000657716	0.00832913	0.00657716
			5751	1550	8482	Vita11a	Soma9a	M	740	2.96	1	>0.25	V-S	11a	09a	1550	0.00109648	NS	0.000658566	0.00831838	0.00658566
			3065	1551	9179	Vita11c	Soma13b	F	740	2.96	1	>0.25	V-S	11c	13b	1551	0.00109648	NS	0.00065899	0.00831302	0.0065899
			5749	1546	9689	Vita13a	Soma2a	M	42	2.96	1	>0.25	V-S	13a	02a	1546	0.00109648	NS	0.000656866	0.0083399	0.00656866
			8208	1554	3202	Vita2c	Vita10a	F	42	2.959	1	>0.25	V-V	02c	10a	1554	0.00109901	NS	0.000660265	0.00831609	0.00660265
			1562	1555	3559	Soma3a	Soma4b	M	740	2.959	1	>0.25	S-S	03a	04b	1555	0.00109901	NS	0.00066069	0.00831075	0.0066069
			8209	1556	9939	Vita13a	Vita18a	F	740	2.959	1	>0.25	V-V	13a	18a	1556	0.00109901	NS	0.000661115	0.0083054	0.00661115
			9659	1558	5419	Vita5a	Vita12a	M	740	2.958	1	>0.25	V-V	05a	12a	1558	0.00110154	NS	0.000661965	0.00831386	0.00661965
			11247	1557	10491	Vita14b	Soma15a	M	365	2.958	1	>0.25	VS-S	14b	15a	1557	0.00110154	NS	0.00066154	0.0083192	0.0066154
			1563	1559	6578	Soma7a	Soma15a	M	365	2.957	1	>0.25	S-S	07a	15a	1559	0.00110408	NS	0.00066239	0.00832768	0.0066239
			5752	1560	661	Vita1b	Soma8a	M	905	2.956	1	>0.25	V-S	01b	08a	1560	0.00110662	NS	0.000662814	0.00834153	0.00662814
			11536	1564	331	Vita1a	Vita15a	F	905	2.955	1	>0.25	VS-V	01a	15a	1564	0.00110917	NS	0.000664514	0.00833938	0.00664514
			5753	1561	4500	Vita4a	Soma12b	M	42	2.955	1	>0.25	V-S	04a	12b	1561	0.00110917	NS	0.000663239	0.0083554	0.00663239
			8210	1565	6163	Vita6b	Vita9a	F	905	2.955	1	>0.25	V-V	06b	09a	1565	0.00110917	NS	0.000664939	0.00833405	0.00664939
			171	1563	6883	Soma8b	Soma13a	F	365	2.955	1	>0.25	S-S	08b	13a	1563	0.00110917	NS	0.000664089	0.00834471	0.00664089
			5754	1562	8859	Vita11b	Soma12a	M	365	2.955	1	>0.25	V-S	11b	12a	1562	0.00110917	NS	0.000663664	0.00835006	0.00663664
			8211	1567	5361	Vita5a	Vita9c	F	905	2.954	1	>0.25	V-V	05a	09c	1567	0.00111173	NS	0.000665789	0.0083426	0.00665789
			5755	1566	8785	Vita11b	Soma4b	M	365	2.954	1	>0.25	V-S	11b	04b	1566	0.00111173	NS	0.000665364	0.00834793	0.00665364
			1564	1572	3700	Soma3a	Soma9a	M	905	2.953	1	>0.25	S-S	03a	09a	1572	0.00111429	NS	0.000667913	0.00833524	0.00667913
			5757	1570	5843	Vita6a	Soma13a	M	905	2.953	1	>0.25	V-S	06a	13a	1570	0.00111429	NS	0.000667063	0.00834585	0.00667063
			5756	1569	6945	Vita9a	Soma1b	M	365	2.953	1	>0.25	V-S	09a	01b	1569	0.00111429	NS	0.000666638	0.00835117	0.00666638
			3066	1568	9690	Vita13a	Soma2a	F	42	2.953	1	>0.25	V-S	13a	02a	1568	0.00111429	NS	0.000666213	0.0083565	0.00666213
			5758	1571	10034	Vita14a	Soma1b	M	905	2.953	1	>0.25	V-S	14a	01b	1571	0.00111429	NS	0.000667488	0.00834054	0.00667488
			172	1573	6097	Soma6b	Soma7a	F	365	2.952	1	>0.25	S-S	06b	07a	1573	0.00111686	NS	0.000668338	0.00834914	0.00668338
			5759	1574	3353	Vita2c	Soma14a	M	42	2.951	1	>0.25	V-S	02c	14a	1574	0.00111944	NS	0.000668763	0.00836307	0.00668763
			9660	1575	6202	Vita6b	Vita10a	M	905	2.951	1	>0.25	V-V	06b	10a	1575	0.00111944	NS	0.000669188	0.00835776	0.00669188
			173	1576	6228	Soma6b	Soma11a	F	905	2.951	1	>0.25	S-S	06b	11a	1576	0.00111944	NS	0.000669613	0.00835246	0.00669613
			5760	1578	8081	Vita10a	Soma8b	M	365	2.95	1	>0.25	V-S	10a	08b	1578	0.00112202	NS	0.000670462	0.0083611	0.00670462
			3067	1577	8474	Vita11a	Soma8b	F	42	2.95	1	>0.25	V-S	11a	08b	1577	0.00112202	NS	0.000670037	0.0083664	0.00670037
			11248	1579	10546	Vita14b	Soma19a	M	905	2.95	1	>0.25	VS-S	14b	19a	1579	0.00112202	NS	0.000670887	0.0083558	0.00670887
			5761	1581	5317	Vita5a	Soma7b	M	365	2.948	1	>0.25	V-S	05a	07b	1581	0.0011272	NS	0.000671737	0.00838375	0.00671737
			8212	1582	6257	Vita6b	Vita11c	F	905	2.948	1	>0.25	V-V	06b	11c	1582	0.0011272	NS	0.000672162	0.00837845	0.00672162
			174	1580	6923	Soma8b	Soma17a	F	42	2.948	1	>0.25	S-S	08b	17a	1580	0.0011272	NS	0.000671312	0.00838906	0.00671312
			175	1583	4419	Soma4a	Soma10a	F	42	2.947	1	>0.25	S-S	04a	10a	1583	0.0011298	NS	0.000672587	0.00839246	0.00672587
			9661	1584	9547	Vita12a	Vita17a	M	365	2.947	1	>0.25	V-V	12a	17a	1584	0.0011298	NS	0.000673012	0.00838717	0.00673012
			5762	1585	1169	Vita1c	Soma7a	M	42	2.946	1	>0.25	V-S	01c	07a	1585	0.0011324	NS	0.000673436	0.0084012	0.00673436
			5763	1586	2208	Vita2a	Soma13a	M	42	2.946	1	>0.25	V-S	02a	13a	1586	0.0011324	NS	0.000673861	0.0083959	0.00673861
			1565	1588	4177	Soma3b	Soma17a	M	740	2.946	1	>0.25	S-S	03b	17a	1588	0.0011324	NS	0.000674711	0.00838532	0.00674711
			176	1587	8348	Soma10a	Soma19b	F	365	2.946	1	>0.25	S-S	10a	19b	1587	0.0011324	NS	0.000674286	0.00839061	0.00674286
			3068	1591	2061	Vita2a	Soma9a	F	740	2.945	1	>0.25	V-S	02a	09a	1591	0.00113501	NS	0.000675986	0.00838881	0.00675986
			1567	1592	2308	Soma2a	Soma16a	M	905	2.945	1	>0.25	S-S	02a	16a	1592	0.00113501	NS	0.000676411	0.00838354	0.00676411
			8213	1593	6310	Vita6b	Vita13a	F	905	2.945	1	>0.25	V-V	06b	13a	1593	0.00113501	NS	0.000676835	0.00837828	0.00676835
			1566	1589	6835	Soma8a	Soma19b	M	365	2.945	1	>0.25	S-S	08a	19b	1589	0.00113501	NS	0.000675136	0.00839937	0.00675136
			11249	1590	11457	Vita18a	Soma11a	M	740	2.945	1	>0.25	VS-S	18a	11a	1590	0.00113501	NS	0.000675561	0.00839408	0.00675561
			3069	1594	3266	Vita2c	Soma12a	F	42	2.944	1	>0.25	V-S	02c	12a	1594	0.00113763	NS	0.00067726	0.00839232	0.0067726
			1568	1596	8349	Soma10a	Soma19b	M	905	2.944	1	>0.25	S-S	10a	19b	1596	0.00113763	NS	0.00067811	0.0083818	0.0067811
			1569	1597	9633	Soma12b	Soma14a	M	905	2.944	1	>0.25	S-S	12b	14a	1597	0.00113763	NS	0.000678535	0.00837656	0.00678535
			177	1595	10283	Soma14a	Soma19a	F	740	2.944	1	>0.25	S-S	14a	19a	1595	0.00113763	NS	0.000677685	0.00838706	0.00677685
			5764	1598	6979	Vita9a	Soma3a	M	42	2.943	1	>0.25	V-S	09a	03a	1598	0.00114025	NS	0.00067896	0.00839061	0.0067896
			5765	1599	7426	Vita9b	Soma6b	M	740	2.943	1	>0.25	V-S	09b	06b	1599	0.00114025	NS	0.000679385	0.00838536	0.00679385
			9662	1600	9211	Vita11c	Vita15a	M	905	2.943	1	>0.25	V-V	11c	15a	1600	0.00114025	NS	0.00067981	0.00838012	0.0067981
			178	1601	8587	Soma11a	Soma14a	F	42	2.942	1	>0.25	S-S	11a	14a	1601	0.00114288	NS	0.000680235	0.0083942	0.00680235
			3071	1604	3513	Vita3a	Soma2b	F	905	2.941	1	>0.25	V-S	03a	02b	1604	0.00114551	NS	0.000681509	0.00839781	0.00681509
			9663	1603	7308	Vita9a	Vita18a	M	740	2.941	1	>0.25	V-V	09a	18a	1603	0.00114551	NS	0.000681084	0.00840305	0.00681084
			3070	1602	9089	Vita11c	Soma7a	F	42	2.941	1	>0.25	V-S	11c	07a	1602	0.00114551	NS	0.000680659	0.00840829	0.00680659
			179	1606	3964	Soma3a	Soma17a	F	42	2.94	1	>0.25	S-S	03a	17a	1606	0.00114815	NS	0.000682359	0.00840669	0.00682359
			5766	1607	9810	Vita13a	Soma11a	M	740	2.94	1	>0.25	V-S	13a	11a	1607	0.00114815	NS	0.000682784	0.00840146	0.00682784
			3072	1605	10058	Vita14a	Soma2c	F	42	2.94	1	>0.25	V-S	14a	02c	1605	0.00114815	NS	0.000681934	0.00841192	0.00681934
			8214	1608	3810	Vita3a	Vita12a	F	365	2.939	1	>0.25	V-V	03a	12a	1608	0.0011508	NS	0.000683209	0.00841559	0.00683209
			9664	1609	5804	Vita6a	Vita12a	M	740	2.939	1	>0.25	V-V	06a	12a	1609	0.0011508	NS	0.000683634	0.00841036	0.00683634
			3073	1610	10939	Vita15b	Soma8b	F	905	2.939	1	>0.25	V-S	15b	08b	1610	0.0011508	NS	0.000684058	0.00840513	0.00684058
			9666	1613	2062	Vita2a	Vita9a	M	905	2.938	1	>0.25	V-V	02a	09a	1613	0.00115345	NS	0.000685333	0.00840884	0.00685333
			8215	1612	5409	Vita5a	Vita11c	F	740	2.938	1	>0.25	V-V	05a	11c	1612	0.00115345	NS	0.000684908	0.00841406	0.00684908
			9665	1611	9140	Vita11c	Vita12a	M	740	2.938	1	>0.25	V-V	11c	12a	1611	0.00115345	NS	0.000684483	0.00841928	0.00684483
			8216	1616	4459	Vita4a	Vita11b	F	365	2.937	1	>0.25	V-V	04a	11b	1616	0.00115611	NS	0.000686608	0.00841258	0.00686608
			11250	1614	10333	Vita14b	Soma2a	M	365	2.937	1	>0.25	VS-S	14b	02a	1614	0.00115611	NS	0.000685758	0.008423	0.00685758
			3074	1617	10833	Vita15b	Soma1b	F	740	2.937	1	>0.25	V-S	15b	01b	1617	0.00115611	NS	0.000687033	0.00840737	0.00687033
			5767	1615	11107	Vita17a	Soma2b	M	365	2.937	1	>0.25	V-S	17a	02b	1615	0.00115611	NS	0.000686183	0.00841779	0.00686183
			1570	1618	8221	Soma10a	Soma14a	M	42	2.936	1	>0.25	S-S	10a	14a	1618	0.00115878	NS	0.000687458	0.00842155	0.00687458
			5768	1619	4514	Vita4a	Soma13a	M	740	2.935	1	>0.25	V-S	04a	13a	1619	0.00116145	NS	0.000687882	0.00843575	0.00687882
			1572	1624	2716	Soma2b	Soma12a	M	905	2.934	1	>0.25	S-S	02b	12a	1624	0.00116413	NS	0.000690007	0.00842916	0.00690007
			3075	1623	3506	Vita3a	Soma2a	F	740	2.934	1	>0.25	V-S	03a	02a	1623	0.00116413	NS	0.000689582	0.00843435	0.00689582
			8217	1621	7105	Vita9a	Vita11b	F	365	2.934	1	>0.25	V-V	09a	11b	1621	0.00116413	NS	0.000688732	0.00844476	0.00688732
			5769	1622	9349	Vita12a	Soma4b	M	740	2.934	1	>0.25	V-S	12a	04b	1622	0.00116413	NS	0.000689157	0.00843955	0.00689157
			1571	1620	9535	Soma12a	Soma16a	M	365	2.934	1	>0.25	S-S	12a	16a	1620	0.00116413	NS	0.000688307	0.00844997	0.00688307
			5770	1625	9305	Vita12a	Soma2b	M	365	2.932	1	>0.25	V-S	12a	02b	1625	0.0011695	NS	0.000690432	0.00846286	0.00690432
			3076	1628	581	Vita1b	Soma6a	F	905	2.931	1	>0.25	V-S	01b	06a	1628	0.0011722	NS	0.000691706	0.00846674	0.00691706
			180	1626	798	Soma1b	Soma12a	F	42	2.931	1	>0.25	S-S	01b	12a	1626	0.0011722	NS	0.000690857	0.00847715	0.00690857
			9667	1627	4249	Vita4a	Vita5a	M	905	2.931	1	>0.25	V-V	04a	05a	1627	0.0011722	NS	0.000691281	0.00847194	0.00691281
			5771	1633	1322	Vita1c	Soma13b	M	740	2.93	1	>0.25	V-S	01c	13b	1633	0.0011749	NS	0.000693831	0.00846027	0.00693831
			1573	1629	3884	Soma3a	Soma14a	M	42	2.93	1	>0.25	S-S	03a	14a	1629	0.0011749	NS	0.000692131	0.00848104	0.00692131
			1574	1630	3945	Soma3a	Soma16a	M	42	2.93	1	>0.25	S-S	03a	16a	1630	0.0011749	NS	0.000692556	0.00847584	0.00692556
			3078	1634	5329	Vita5a	Soma8b	F	740	2.93	1	>0.25	V-S	05a	08b	1634	0.0011749	NS	0.000694256	0.00845509	0.00694256
			3079	1635	6073	Vita6b	Soma3b	F	740	2.93	1	>0.25	V-S	06b	03b	1635	0.0011749	NS	0.00069468	0.00844992	0.0069468
			8218	1631	7058	Vita9a	Vita10a	F	42	2.93	1	>0.25	V-V	09a	10a	1631	0.0011749	NS	0.000692981	0.00847064	0.00692981
			3077	1632	8770	Vita11b	Soma3b	F	42	2.93	1	>0.25	V-S	11b	03b	1632	0.0011749	NS	0.000693406	0.00846545	0.00693406
			8219	1637	1689	Vita1d	Vita12a	F	905	2.928	1	>0.25	V-V	01d	12a	1637	0.00118032	NS	0.00069553	0.00847855	0.0069553
			3080	1638	5767	Vita6a	Soma11a	F	905	2.928	1	>0.25	V-S	06a	11a	1638	0.00118032	NS	0.000695955	0.00847338	0.00695955
			10918	1636	10362	Vita14b	Soma3b	F	740	2.928	1	>0.25	VS-S	14b	03b	1636	0.00118032	NS	0.000695105	0.00848373	0.00695105
			8220	1639	1628	Vita1d	Vita9b	F	365	2.927	1	>0.25	V-V	01d	09b	1639	0.00118304	NS	0.00069638	0.00848773	0.0069638
			1575	1640	9901	Soma13a	Soma16a	M	740	2.927	1	>0.25	S-S	13a	16a	1640	0.00118304	NS	0.000696805	0.00848255	0.00696805
			9668	1643	5385	Vita5a	Vita11a	M	740	2.926	1	>0.25	V-V	05a	11a	1643	0.00118577	NS	0.00069808	0.00848658	0.0069808
			3081	1641	9789	Vita13a	Soma8b	F	42	2.926	1	>0.25	V-S	13a	08b	1641	0.00118577	NS	0.00069723	0.00849693	0.0069723
			3082	1642	9811	Vita13a	Soma11a	F	365	2.926	1	>0.25	V-S	13a	11a	1642	0.00118577	NS	0.000697655	0.00849175	0.00697655
			1577	1645	509	Soma1b	Soma3b	M	740	2.925	1	>0.25	S-S	01b	03b	1645	0.0011885	NS	0.000698929	0.0084958	0.00698929
			1576	1644	3354	Soma2c	Soma14a	M	42	2.925	1	>0.25	S-S	02c	14a	1644	0.0011885	NS	0.000698504	0.00850097	0.00698504
			9669	1646	3842	Vita3a	Vita13a	M	42	2.924	1	>0.25	V-V	03a	13a	1646	0.00119124	NS	0.000699354	0.00851022	0.00699354
			8221	1648	5528	Vita5a	Vita17a	F	740	2.924	1	>0.25	V-V	05a	17a	1648	0.00119124	NS	0.000700204	0.00849989	0.00700204
			3083	1649	7369	Vita9b	Soma2b	F	905	2.924	1	>0.25	V-S	09b	02b	1649	0.00119124	NS	0.000700629	0.00849473	0.00700629
			10919	1647	11330	Vita18a	Soma1b	F	42	2.924	1	>0.25	VS-S	18a	01b	1647	0.00119124	NS	0.000699779	0.00850505	0.00699779
			11251	1653	145	Vita1a	Soma7a	M	905	2.923	1	>0.25	VS-S	01a	07a	1653	0.00119399	NS	0.000702328	0.00849371	0.00702328
			5773	1654	2353	Vita2a	Soma19a	M	905	2.923	1	>0.25	V-S	02a	19a	1654	0.00119399	NS	0.000702753	0.00848858	0.00702753
			5772	1652	5330	Vita5a	Soma8b	M	740	2.923	1	>0.25	V-S	05a	08b	1652	0.00119399	NS	0.000701903	0.00849885	0.00701903
			8222	1650	7588	Vita9b	Vita15a	F	42	2.923	1	>0.25	V-V	09b	15a	1650	0.00119399	NS	0.000701054	0.00850916	0.00701054
			8223	1651	8965	Vita11b	Vita17a	F	42	2.923	1	>0.25	V-V	11b	17a	1651	0.00119399	NS	0.000701479	0.008504	0.00701479
			8224	1656	3188	Vita2c	Vita9b	F	42	2.921	1	>0.25	V-V	02c	09b	1656	0.0011995	NS	0.000703603	0.00851746	0.00703603
			5774	1655	3560	Vita3a	Soma4b	M	42	2.921	1	>0.25	V-S	03a	04b	1655	0.0011995	NS	0.000703178	0.00852261	0.00703178
			5775	1658	3701	Vita3a	Soma9a	M	905	2.921	1	>0.25	V-S	03a	09a	1658	0.0011995	NS	0.000704453	0.00850718	0.00704453
			3084	1657	5886	Vita6a	Soma14a	F	42	2.921	1	>0.25	V-S	06a	14a	1657	0.0011995	NS	0.000704028	0.00851232	0.00704028
			181	1659	9536	Soma12a	Soma16a	F	905	2.921	1	>0.25	S-S	12a	16a	1659	0.0011995	NS	0.000704878	0.00850206	0.00704878
			8225	1661	2819	Vita2b	Vita14b	F	42	2.92	1	>0.25	V-V	02b	14b	1661	0.00120226	NS	0.000705727	0.0085114	0.00705727
			5777	1666	3312	Vita2c	Soma13a	M	740	2.92	1	>0.25	V-S	02c	13a	1666	0.00120226	NS	0.000707852	0.00848585	0.00707852
			182	1667	5171	Soma4b	Soma19a	F	905	2.92	1	>0.25	S-S	04b	19a	1667	0.00120226	NS	0.000708277	0.00848076	0.00708277
			3086	1664	5611	Vita6a	Soma3b	F	365	2.92	1	>0.25	V-S	06a	03b	1664	0.00120226	NS	0.000707002	0.00849605	0.00707002
			1578	1663	5916	Soma6a	Soma15a	M	365	2.92	1	>0.25	S-S	06a	15a	1663	0.00120226	NS	0.000706577	0.00850116	0.00706577
			5776	1660	8139	Vita10a	Soma12a	M	42	2.92	1	>0.25	V-S	10a	12a	1660	0.00120226	NS	0.000705303	0.00851652	0.00705303
			3087	1665	8994	Vita11b	Soma19b	F	365	2.92	1	>0.25	V-S	11b	19b	1665	0.00120226	NS	0.000707427	0.00849095	0.00707427
			3085	1662	9156	Vita11c	Soma12b	F	42	2.92	1	>0.25	V-S	11c	12b	1662	0.00120226	NS	0.000706152	0.00850627	0.00706152
			8227	1669	5938	Vita6a	Vita15b	F	905	2.919	1	>0.25	V-V	06a	15b	1669	0.00120504	NS	0.000709126	0.00849012	0.00709126
			8226	1668	9522	Vita12a	Vita15b	F	42	2.919	1	>0.25	V-V	12a	15b	1668	0.00120504	NS	0.000708702	0.00849521	0.00708702
			183	1670	10284	Soma14a	Soma19a	F	905	2.919	1	>0.25	S-S	14a	19a	1670	0.00120504	NS	0.000709551	0.00848504	0.00709551
			184	1671	819	Soma1b	Soma12b	F	905	2.918	1	>0.25	S-S	01b	12b	1671	0.00120781	NS	0.000709976	0.00849951	0.00709976
			8228	1672	7779	Vita9c	Vita10a	F	365	2.916	1	>0.25	V-V	09c	10a	1672	0.00121339	NS	0.000710401	0.00853364	0.00710401
			3088	1673	9548	Vita12a	Soma17a	F	365	2.914	1	>0.25	V-S	12a	17a	1673	0.00121899	NS	0.000710826	0.0085679	0.00710826
			9670	1674	6186	Vita6b	Vita9b	M	740	2.913	1	>0.25	V-V	06b	09b	1674	0.0012218	NS	0.000711251	0.00858252	0.00711251
			185	1675	11066	Soma16a	Soma17a	F	905	2.913	1	>0.25	S-S	16a	17a	1675	0.0012218	NS	0.000711676	0.0085774	0.00711676
			9671	1676	5018	Vita4b	Vita13a	M	740	2.911	1	>0.25	V-V	04b	13a	1676	0.00122744	NS	0.000712101	0.00861185	0.00712101
			9672	1677	5507	Vita5a	Vita15b	M	740	2.911	1	>0.25	V-V	05a	15b	1677	0.00122744	NS	0.000712525	0.00860671	0.00712525
			9673	1678	3905	Vita3a	Vita14b	M	42	2.91	1	>0.25	V-V	03a	14b	1678	0.00123027	NS	0.00071295	0.00862141	0.0071295
			9674	1679	8140	Vita10a	Vita12a	M	365	2.909	1	>0.25	V-V	10a	12a	1679	0.0012331	NS	0.000713375	0.00863614	0.00713375
			5778	1680	9595	Vita12a	Soma19b	M	740	2.909	1	>0.25	V-S	12a	19b	1680	0.0012331	NS	0.0007138	0.008631	0.007138
			10920	1681	11513	Vita18a	Soma16a	F	905	2.909	1	>0.25	VS-S	18a	16a	1681	0.0012331	NS	0.000714225	0.00862587	0.00714225
			3089	1682	3827	Vita3a	Soma12b	F	365	2.908	1	>0.25	V-S	03a	12b	1682	0.00123595	NS	0.00071465	0.00864061	0.0071465
			186	1684	4107	Soma3b	Soma10a	F	365	2.908	1	>0.25	S-S	03b	10a	1684	0.00123595	NS	0.0007155	0.00863035	0.007155
			3090	1683	9290	Vita12a	Soma1b	F	365	2.908	1	>0.25	V-S	12a	01b	1683	0.00123595	NS	0.000715075	0.00863548	0.00715075
			3091	1685	10763	Vita15a	Soma17a	F	740	2.908	1	>0.25	V-S	15a	17a	1685	0.00123595	NS	0.000715925	0.00862523	0.00715925
			9675	1687	1453	Vita1d	Vita2b	M	740	2.906	1	>0.25	V-V	01d	02b	1687	0.00124165	NS	0.000716774	0.00865477	0.00716774
			8229	1686	9188	Vita11c	Vita14a	F	42	2.906	1	>0.25	V-V	11c	14a	1686	0.00124165	NS	0.000716349	0.0086599	0.00716349
			11252	1691	172	Vita1a	Soma8b	M	905	2.905	1	>0.25	VS-S	01a	08b	1691	0.00124451	NS	0.000718474	0.0086542	0.00718474
			9676	1688	1401	Vita1c	Vita18a	M	365	2.905	1	>0.25	V-V	01c	18a	1688	0.00124451	NS	0.000717199	0.00866958	0.00717199
			8230	1689	9260	Vita11c	Vita18a	F	365	2.905	1	>0.25	V-V	11c	18a	1689	0.00124451	NS	0.000717624	0.00866444	0.00717624
			5779	1690	10914	Vita15b	Soma7a	M	740	2.905	1	>0.25	V-S	15b	07a	1690	0.00124451	NS	0.000718049	0.00865932	0.00718049
			8231	1693	3811	Vita3a	Vita12a	F	740	2.904	1	>0.25	V-V	03a	12a	1693	0.00124738	NS	0.000719324	0.0086639	0.00719324
			187	1692	5667	Soma6a	Soma8a	F	365	2.904	1	>0.25	S-S	06a	08a	1692	0.00124738	NS	0.000718899	0.00866902	0.00718899
			1579	1694	6809	Soma8a	Soma16a	M	365	2.903	1	>0.25	S-S	08a	16a	1694	0.00125026	NS	0.000719748	0.00867875	0.00719748
			5780	1695	10044	Vita14a	Soma2a	M	905	2.903	1	>0.25	V-S	14a	02a	1695	0.00125026	NS	0.000720173	0.00867363	0.00720173
			188	1696	4108	Soma3b	Soma10a	F	42	2.902	1	>0.25	S-S	03b	10a	1696	0.00125314	NS	0.000720598	0.00868849	0.00720598
			3093	1704	582	Vita1b	Soma6a	F	740	2.9	1	>0.25	V-S	01b	06a	1704	0.00125893	NS	0.000723997	0.00868762	0.00723997
			3092	1698	1187	Vita1c	Soma8a	F	42	2.9	1	>0.25	V-S	01c	08a	1698	0.00125893	NS	0.000721448	0.00871832	0.00721448
			8232	1705	1780	Vita1d	Vita15b	F	740	2.9	1	>0.25	V-V	01d	15b	1705	0.00125893	NS	0.000724422	0.00868252	0.00724422
			189	1699	1972	Soma2a	Soma6b	F	42	2.9	1	>0.25	S-S	02a	06b	1699	0.00125893	NS	0.000721873	0.00871319	0.00721873
			3094	1707	2946	Vita2c	Soma1b	F	905	2.9	1	>0.25	V-S	02c	01b	1707	0.00125893	NS	0.000725272	0.00867235	0.00725272
			9677	1697	3702	Vita3a	Vita9a	M	42	2.9	1	>0.25	V-V	03a	09a	1697	0.00125893	NS	0.000721023	0.00872346	0.00721023
			190	1706	4153	Soma3b	Soma14a	F	740	2.9	1	>0.25	S-S	03b	14a	1706	0.00125893	NS	0.000724847	0.00867743	0.00724847
			9678	1700	7562	Vita9b	Vita14a	M	740	2.9	1	>0.25	V-V	09b	14a	1700	0.00125893	NS	0.000722298	0.00870806	0.00722298
			9679	1701	7850	Vita9c	Vita13a	M	740	2.9	1	>0.25	V-V	09c	13a	1701	0.00125893	NS	0.000722723	0.00870294	0.00722723
			5781	1702	10842	Vita15b	Soma2a	M	740	2.9	1	>0.25	V-S	15b	02a	1702	0.00125893	NS	0.000723148	0.00869783	0.00723148
			5782	1703	11210	Vita17a	Soma10a	M	740	2.9	1	>0.25	V-S	17a	10a	1703	0.00125893	NS	0.000723572	0.00869272	0.00723572
			3095	1708	4210	Vita4a	Soma2a	F	740	2.897	1	>0.25	V-S	04a	02a	1708	0.00126765	NS	0.000725697	0.00872735	0.00725697
			9680	1709	5091	Vita4b	Vita15a	M	905	2.897	1	>0.25	V-V	04b	15a	1709	0.00126765	NS	0.000726122	0.00872225	0.00726122
			5783	1710	5059	Vita4b	Soma14a	M	42	2.896	1	>0.25	V-S	04b	14a	1710	0.00127057	NS	0.000726547	0.00873724	0.00726547
			9681	1711	7780	Vita9c	Vita10a	M	740	2.895	1	>0.25	V-V	09c	10a	1711	0.0012735	NS	0.000726971	0.00875226	0.00726971
			11253	1713	229	Vita1a	Soma11a	M	740	2.894	1	>0.25	VS-S	01a	11a	1713	0.00127644	NS	0.000727821	0.0087622	0.00727821
			191	1714	6131	Soma6b	Soma8a	F	905	2.894	1	>0.25	S-S	06b	08a	1714	0.00127644	NS	0.000728246	0.00875709	0.00728246
			8233	1712	7508	Vita9b	Vita11c	F	365	2.894	1	>0.25	V-V	09b	11c	1712	0.00127644	NS	0.000727396	0.00876732	0.00727396
			1580	1715	2164	Soma2a	Soma12a	M	42	2.893	1	>0.25	S-S	02a	12a	1715	0.00127938	NS	0.000728671	0.00877215	0.00728671
			5784	1716	7530	Vita9b	Soma12b	M	365	2.893	1	>0.25	V-S	09b	12b	1716	0.00127938	NS	0.000729096	0.00876704	0.00729096
			5785	1717	7936	Vita9c	Soma17a	M	365	2.893	1	>0.25	V-S	09c	17a	1717	0.00127938	NS	0.000729521	0.00876194	0.00729521
			193	1720	2043	Soma2a	Soma8b	F	905	2.892	1	>0.25	S-S	02a	08b	1720	0.00128233	NS	0.000730795	0.00876682	0.00730795
			5786	1718	3843	Vita3a	Soma13a	M	42	2.892	1	>0.25	V-S	03a	13a	1718	0.00128233	NS	0.000729946	0.00877702	0.00729946
			192	1719	4345	Soma4a	Soma8a	F	42	2.892	1	>0.25	S-S	04a	08a	1719	0.00128233	NS	0.00073037	0.00877192	0.0073037
			8234	1721	3614	Vita3a	Vita6b	F	42	2.891	1	>0.25	V-V	03a	06b	1721	0.00128529	NS	0.00073122	0.00878192	0.0073122
			1581	1723	6930	Soma8b	Soma19a	M	365	2.891	1	>0.25	S-S	08b	19a	1723	0.00128529	NS	0.00073207	0.00877173	0.0073207
			5787	1722	10084	Vita14a	Soma4a	M	365	2.891	1	>0.25	V-S	14a	04a	1722	0.00128529	NS	0.000731645	0.00877682	0.00731645
			3096	1724	4439	Vita4a	Soma11a	F	42	2.89	1	>0.25	V-S	04a	11a	1724	0.00128825	NS	0.000732495	0.00878685	0.00732495
			194	1726	4420	Soma4a	Soma10a	F	365	2.89	1	>0.25	S-S	04a	10a	1726	0.00128825	NS	0.000733345	0.00877667	0.00733345
			5788	1725	6066	Vita6b	Soma3a	M	365	2.89	1	>0.25	V-S	06b	03a	1725	0.00128825	NS	0.00073292	0.00878175	0.0073292
			5789	1727	7714	Vita9c	Soma4a	M	905	2.89	1	>0.25	V-S	09c	04a	1727	0.00128825	NS	0.00073377	0.00877158	0.0073377
			3097	1728	5338	Vita5a	Soma9a	F	740	2.889	1	>0.25	V-S	05a	09a	1728	0.00129122	NS	0.000734194	0.00878672	0.00734194
			5790	1729	9946	Vita13a	Soma19a	M	905	2.889	1	>0.25	V-S	13a	19a	1729	0.00129122	NS	0.000734619	0.00878164	0.00734619
			195	1730	3828	Soma3a	Soma12b	F	365	2.887	1	>0.25	S-S	03a	12b	1730	0.00129718	NS	0.000735044	0.00881707	0.00735044
			1582	1731	6884	Soma8b	Soma13a	M	905	2.887	1	>0.25	S-S	08b	13a	1731	0.00129718	NS	0.000735469	0.00881198	0.00735469
			10921	1733	274	Vita1a	Soma12b	F	740	2.886	1	>0.25	VS-S	01a	12b	1733	0.00130017	NS	0.000736319	0.0088221	0.00736319
			5791	1732	3474	Vita2c	Soma19b	M	365	2.886	1	>0.25	V-S	02c	19b	1732	0.00130017	NS	0.000735894	0.00882719	0.00735894
			9682	1735	1454	Vita1d	Vita2b	M	905	2.885	1	>0.25	V-V	01d	02b	1735	0.00130317	NS	0.000737169	0.00883224	0.00737169
			196	1734	2650	Soma2b	Soma10a	F	365	2.885	1	>0.25	S-S	02b	10a	1734	0.00130317	NS	0.000736744	0.00883733	0.00736744
			8235	1738	4421	Vita4a	Vita10a	F	905	2.884	1	>0.25	V-V	04a	10a	1738	0.00130617	NS	0.000738443	0.00883732	0.00738443
			5792	1736	9090	Vita11c	Soma7a	M	42	2.884	1	>0.25	V-S	11c	07a	1736	0.00130617	NS	0.000737593	0.0088475	0.00737593
			5793	1737	10692	Vita15a	Soma10a	M	905	2.884	1	>0.25	V-S	15a	10a	1737	0.00130617	NS	0.000738018	0.00884241	0.00738018
			3098	1740	2099	Vita2a	Soma10a	F	740	2.883	1	>0.25	V-S	02a	10a	1740	0.00130918	NS	0.000739293	0.00884751	0.00739293
			1583	1739	5683	Soma6a	Soma8b	M	740	2.883	1	>0.25	S-S	06a	08b	1739	0.00130918	NS	0.000738868	0.0088526	0.00738868
			8236	1742	1154	Vita1c	Vita6b	F	740	2.881	1	>0.25	V-V	01c	06b	1742	0.00131522	NS	0.000740143	0.00887815	0.00740143
			10922	1741	10513	Vita14b	Soma16a	F	42	2.881	1	>0.25	VS-S	14b	16a	1741	0.00131522	NS	0.000739718	0.00888324	0.00739718
			197	1744	2466	Soma2b	Soma4b	F	42	2.88	1	>0.25	S-S	02b	04b	1744	0.00131826	NS	0.000740993	0.00888841	0.00740993
			8237	1745	5420	Vita5a	Vita12a	F	365	2.88	1	>0.25	V-V	05a	12a	1745	0.00131826	NS	0.000741417	0.00888331	0.00741417
			198	1747	6475	Soma6b	Soma19b	F	740	2.88	1	>0.25	S-S	06b	19b	1747	0.00131826	NS	0.000742267	0.00887314	0.00742267
			3099	1743	8100	Vita10a	Soma11a	F	42	2.88	1	>0.25	V-S	10a	11a	1743	0.00131826	NS	0.000740568	0.00889351	0.00740568
			8238	1748	9242	Vita11c	Vita17a	F	905	2.88	1	>0.25	V-V	11c	17a	1748	0.00131826	NS	0.000742692	0.00886807	0.00742692
			5794	1746	10884	Vita15b	Soma4a	M	740	2.88	1	>0.25	V-S	15b	04a	1746	0.00131826	NS	0.000741842	0.00887823	0.00741842
			11537	1749	305	Vita1a	Vita14a	F	905	2.879	1	>0.25	VS-V	01a	14a	1749	0.0013213	NS	0.000743117	0.00888343	0.00743117
			11652	1750	230	Vita1a	Vita11a	M	365	2.877	1	>0.25	VS-V	01a	11a	1750	0.00132739	NS	0.000743542	0.00891933	0.00743542
			8240	1752	1402	Vita1c	Vita18a	F	740	2.877	1	>0.25	V-V	01c	18a	1752	0.00132739	NS	0.000744392	0.00890915	0.00744392
			3100	1753	5421	Vita5a	Soma12a	F	905	2.877	1	>0.25	V-S	05a	12a	1753	0.00132739	NS	0.000744816	0.00890407	0.00744816
			8239	1751	10764	Vita15a	Vita17a	F	365	2.877	1	>0.25	V-V	15a	17a	1751	0.00132739	NS	0.000743967	0.00891424	0.00743967
			3101	1754	11001	Vita15b	Soma14a	F	905	2.877	1	>0.25	V-S	15b	14a	1754	0.00132739	NS	0.000745241	0.00889899	0.00745241
			1584	1755	8563	Soma11a	Soma13b	M	42	2.876	1	>0.25	S-S	11a	13b	1755	0.00133045	NS	0.000745666	0.00891442	0.00745666
			5795	1756	6035	Vita6b	Soma1b	M	905	2.875	1	>0.25	V-S	06b	01b	1756	0.00133352	NS	0.000746091	0.00892989	0.00746091
			199	1757	6531	Soma7a	Soma11a	F	42	2.874	1	>0.25	S-S	07a	11a	1757	0.0013366	NS	0.000746516	0.00894538	0.00746516
			3102	1758	11265	Vita17a	Soma15a	F	740	2.872	1	>0.25	V-S	17a	15a	1758	0.00134276	NS	0.000746941	0.00898155	0.00746941
			3103	1759	4721	Vita4b	Soma2b	F	42	2.871	1	>0.25	V-S	04b	02b	1759	0.00134586	NS	0.000747366	0.00899714	0.00747366
			5798	1764	1818	Vita1d	Soma19a	M	740	2.87	1	>0.25	V-S	01d	19a	1764	0.00134896	NS	0.00074949	0.00899232	0.0074949
			5797	1762	4235	Vita4a	Soma3a	M	365	2.87	1	>0.25	V-S	04a	03a	1762	0.00134896	NS	0.00074864	0.00900253	0.0074864
			5796	1760	4915	Vita4b	Soma10a	M	42	2.87	1	>0.25	V-S	04b	10a	1760	0.00134896	NS	0.000747791	0.00901276	0.00747791
			3105	1763	7781	Vita9c	Soma10a	F	365	2.87	1	>0.25	V-S	09c	10a	1763	0.00134896	NS	0.000749065	0.00899742	0.00749065
			3104	1761	8141	Vita10a	Soma12a	F	42	2.87	1	>0.25	V-S	10a	12a	1761	0.00134896	NS	0.000748215	0.00900764	0.00748215
			8241	1765	8122	Vita10a	Vita11b	F	740	2.87	1	>0.25	V-V	10a	11b	1765	0.00134896	NS	0.000749915	0.00898723	0.00749915
			5799	1766	8089	Vita10a	Soma9a	M	740	2.867	1	>0.25	V-S	10a	09a	1766	0.00135831	NS	0.00075034	0.0090444	0.0075034
			5800	1767	4009	Vita3a	Soma19b	M	365	2.866	1	>0.25	V-S	03a	19b	1767	0.00136144	NS	0.000750765	0.00906012	0.00750765
			3106	1768	8041	Vita10a	Soma6a	F	905	2.866	1	>0.25	V-S	10a	06a	1768	0.00136144	NS	0.00075119	0.00905499	0.0075119
			1585	1769	4065	Soma3b	Soma7a	M	365	2.865	1	>0.25	S-S	03b	07a	1769	0.00136458	NS	0.000751615	0.00907074	0.00751615
			9683	1770	4257	Vita4a	Vita6a	M	42	2.864	1	>0.25	V-V	04a	06a	1770	0.00136773	NS	0.000752039	0.00908651	0.00752039
			5802	1772	5267	Vita5a	Soma4b	M	740	2.864	1	>0.25	V-S	05a	04b	1772	0.00136773	NS	0.000752889	0.00907625	0.00752889
			5801	1771	7059	Vita9a	Soma10a	M	42	2.864	1	>0.25	V-S	09a	10a	1771	0.00136773	NS	0.000752464	0.00908138	0.00752464
			5803	1773	2578	Vita2b	Soma8a	M	740	2.863	1	>0.25	V-S	02b	08a	1773	0.00137088	NS	0.000753314	0.00909205	0.00753314
			9684	1774	5739	Vita6a	Vita10a	M	905	2.863	1	>0.25	V-V	06a	10a	1774	0.00137088	NS	0.000753739	0.00908692	0.00753739
			200	1777	4109	Soma3b	Soma10a	F	905	2.862	1	>0.25	S-S	03b	10a	1777	0.00137404	NS	0.000755014	0.00909249	0.00755014
			5804	1775	6996	Vita9a	Soma4a	M	365	2.862	1	>0.25	V-S	09a	04a	1775	0.00137404	NS	0.000754164	0.00910274	0.00754164
			9685	1776	7900	Vita9c	Vita15a	M	365	2.862	1	>0.25	V-V	09c	15a	1776	0.00137404	NS	0.000754589	0.00909761	0.00754589
			5806	1780	5245	Vita5a	Soma3a	M	905	2.861	1	>0.25	V-S	05a	03a	1780	0.00137721	NS	0.000756288	0.00909809	0.00756288
			8242	1779	10225	Vita14a	Vita15b	F	365	2.861	1	>0.25	V-V	14a	15b	1779	0.00137721	NS	0.000755863	0.00910321	0.00755863
			5805	1778	10620	Vita15a	Soma4a	M	365	2.861	1	>0.25	V-S	15a	04a	1778	0.00137721	NS	0.000755438	0.00910833	0.00755438
			5807	1781	1030	Vita1c	Soma2a	M	42	2.86	1	>0.25	V-S	01c	02a	1781	0.00138038	NS	0.000756713	0.00911395	0.00756713
			5808	1782	4716	Vita4b	Soma2a	M	42	2.86	1	>0.25	V-S	04b	02a	1782	0.00138038	NS	0.000757138	0.00910883	0.00757138
			9686	1783	8123	Vita10a	Vita11b	M	42	2.86	1	>0.25	V-V	10a	11b	1783	0.00138038	NS	0.000757563	0.00910372	0.00757563
			1586	1784	9627	Soma12b	Soma13b	M	42	2.86	1	>0.25	S-S	12b	13b	1784	0.00138038	NS	0.000757988	0.00909862	0.00757988
			5809	1785	7370	Vita9b	Soma2b	M	42	2.859	1	>0.25	V-S	09b	02b	1785	0.00138357	NS	0.000758413	0.00911449	0.00758413
			1587	1786	757	Soma1b	Soma11a	M	42	2.858	1	>0.25	S-S	01b	11a	1786	0.00138676	NS	0.000758838	0.00913038	0.00758838
			201	1787	8689	Soma11a	Soma19a	F	905	2.858	1	>0.25	S-S	11a	19a	1787	0.00138676	NS	0.000759262	0.00912527	0.00759262
			5810	1789	4501	Vita4a	Soma12b	M	740	2.857	1	>0.25	V-S	04a	12b	1789	0.00138995	NS	0.000760112	0.00913608	0.00760112
			11254	1788	11395	Vita18a	Soma6a	M	42	2.857	1	>0.25	VS-S	18a	06a	1788	0.00138995	NS	0.000759687	0.00914119	0.00759687
			3107	1790	434	Vita1b	Soma2b	F	365	2.856	1	>0.25	V-S	01b	02b	1790	0.00139316	NS	0.000760537	0.00915203	0.00760537
			9687	1791	6194	Vita6b	Vita9c	M	740	2.856	1	>0.25	V-V	06b	09c	1791	0.00139316	NS	0.000760962	0.00914692	0.00760962
			202	1793	8101	Soma10a	Soma11a	F	905	2.856	1	>0.25	S-S	10a	11a	1793	0.00139316	NS	0.000761812	0.00913672	0.00761812
			9688	1792	8910	Vita11b	Vita14a	M	740	2.856	1	>0.25	V-V	11b	14a	1792	0.00139316	NS	0.000761387	0.00914181	0.00761387
			9689	1794	3561	Vita3a	Vita4b	M	365	2.855	1	>0.25	V-V	03a	04b	1794	0.00139637	NS	0.000762237	0.00915267	0.00762237
			3108	1795	1663	Vita1d	Soma11a	F	42	2.854	1	>0.25	V-S	01d	11a	1795	0.00139959	NS	0.000762661	0.00916866	0.00762661
			203	1796	3426	Soma2c	Soma17a	F	42	2.854	1	>0.25	S-S	02c	17a	1796	0.00139959	NS	0.000763086	0.00916356	0.00763086
			9690	1797	6378	Vita6b	Vita15a	M	42	2.853	1	>0.25	V-V	06b	15a	1797	0.00140281	NS	0.000763511	0.00917957	0.00763511
			205	1800	2958	Soma2c	Soma3a	F	905	2.852	1	>0.25	S-S	02c	03a	1800	0.00140605	NS	0.000764786	0.0091854	0.00764786
			204	1798	3530	Soma3a	Soma4a	F	42	2.852	1	>0.25	S-S	03a	04a	1798	0.00140605	NS	0.000763936	0.00919561	0.00763936
			3109	1799	8842	Vita11b	Soma9a	F	365	2.852	1	>0.25	V-S	11b	09a	1799	0.00140605	NS	0.000764361	0.0091905	0.00764361
			1588	1801	6499	Soma7a	Soma8a	M	905	2.851	1	>0.25	S-S	07a	08a	1801	0.00140929	NS	0.000765211	0.00920146	0.00765211
			206	1805	1891	Soma2a	Soma4a	F	740	2.85	1	>0.25	S-S	02a	04a	1805	0.00141254	NS	0.00076691	0.00920223	0.0076691
			207	1807	2467	Soma2b	Soma4b	F	905	2.85	1	>0.25	S-S	02b	04b	1807	0.00141254	NS	0.00076776	0.00919205	0.0076776
			3110	1802	4554	Vita4a	Soma14a	F	365	2.85	1	>0.25	V-S	04a	14a	1802	0.00141254	NS	0.000765636	0.00921755	0.00765636
			208	1808	5917	Soma6a	Soma15a	F	905	2.85	1	>0.25	S-S	06a	15a	1808	0.00141254	NS	0.000768185	0.00918696	0.00768185
			1589	1804	6697	Soma7b	Soma15a	M	740	2.85	1	>0.25	S-S	07b	15a	1804	0.00141254	NS	0.000766485	0.00920733	0.00766485
			8243	1806	7086	Vita9a	Vita11a	F	905	2.85	1	>0.25	V-V	09a	11a	1806	0.00141254	NS	0.000767335	0.00919714	0.00767335
			5811	1803	10621	Vita15a	Soma4a	M	740	2.85	1	>0.25	V-S	15a	04a	1803	0.00141254	NS	0.000766061	0.00921244	0.00766061
			3111	1809	435	Vita1b	Soma2b	F	42	2.849	1	>0.25	V-S	01b	02b	1809	0.00141579	NS	0.00076861	0.00920305	0.0076861
			9691	1811	2820	Vita2b	Vita14b	M	365	2.849	1	>0.25	V-V	02b	14b	1811	0.00141579	NS	0.00076946	0.00919289	0.0076946
			8244	1810	7515	Vita9b	Vita12a	F	42	2.849	1	>0.25	V-V	09b	12a	1810	0.00141579	NS	0.000769035	0.00919797	0.00769035
			9693	1814	5019	Vita4b	Vita13a	M	365	2.848	1	>0.25	V-V	04b	13a	1814	0.00141906	NS	0.000770734	0.00919884	0.00770734
			5812	1812	7674	Vita9c	Soma2a	M	42	2.848	1	>0.25	V-S	09c	02a	1812	0.00141906	NS	0.000769884	0.00920899	0.00769884
			9692	1813	8946	Vita11b	Vita15b	M	42	2.848	1	>0.25	V-V	11b	15b	1813	0.00141906	NS	0.000770309	0.00920391	0.00770309
			8245	1816	4282	Vita4a	Vita6b	F	365	2.847	1	>0.25	V-V	04a	06b	1816	0.00142233	NS	0.000771584	0.00920989	0.00771584
			3112	1817	7009	Vita9a	Soma6a	F	365	2.847	1	>0.25	V-S	09a	06a	1817	0.00142233	NS	0.000772009	0.00920482	0.00772009
			5813	1815	7641	Vita9b	Soma19a	M	365	2.847	1	>0.25	V-S	09b	19a	1815	0.00142233	NS	0.000771159	0.00921497	0.00771159
			1590	1822	908	Soma1b	Soma15a	M	905	2.846	1	>0.25	S-S	01b	15a	1822	0.00142561	NS	0.000774133	0.00920072	0.00774133
			9694	1820	2089	Vita2a	Vita9c	M	905	2.846	1	>0.25	V-V	02a	09c	1820	0.00142561	NS	0.000773283	0.00921083	0.00773283
			5814	1818	3650	Vita3a	Soma7b	M	740	2.846	1	>0.25	V-S	03a	07b	1818	0.00142561	NS	0.000772434	0.00922097	0.00772434
			3113	1819	5126	Vita4b	Soma16a	F	740	2.846	1	>0.25	V-S	04b	16a	1819	0.00142561	NS	0.000772859	0.0092159	0.00772859
			5815	1821	4717	Vita4b	Soma2a	M	905	2.846	1	>0.25	V-S	04b	02a	1821	0.00142561	NS	0.000773708	0.00920578	0.00773708
			5816	1823	2309	Vita2a	Soma16a	M	905	2.845	1	>0.25	V-S	02a	16a	1823	0.00142889	NS	0.000774558	0.00921688	0.00774558
			5817	1824	3331	Vita2c	Soma13b	M	905	2.845	1	>0.25	V-S	02c	13b	1824	0.00142889	NS	0.000774983	0.00921182	0.00774983
			5818	1825	4236	Vita4a	Soma3a	M	905	2.845	1	>0.25	V-S	04a	03a	1825	0.00142889	NS	0.000775408	0.00920677	0.00775408
			9695	1826	1537	Vita1d	Vita5a	M	42	2.844	1	>0.25	V-V	01d	05a	1826	0.00143219	NS	0.000775833	0.00922294	0.00775833
			5819	1827	1841	Vita2a	Soma1b	M	740	2.844	1	>0.25	V-S	02a	01b	1827	0.00143219	NS	0.000776258	0.0092179	0.00776258
			8246	1828	4610	Vita4a	Vita15b	F	905	2.844	1	>0.25	V-V	04a	15b	1828	0.00143219	NS	0.000776683	0.00921285	0.00776683
			11653	1835	18	Vita1a	Vita2b	M	905	2.843	1	>0.25	VS-V	01a	02b	1835	0.00143549	NS	0.000779657	0.00919887	0.00779657
			11255	1836	34	Vita1a	Soma2c	M	905	2.843	1	>0.25	VS-S	01a	02c	1836	0.00143549	NS	0.000780082	0.00919386	0.00780082
			5820	1832	1548	Vita1d	Soma6a	M	740	2.843	1	>0.25	V-S	01d	06a	1832	0.00143549	NS	0.000778382	0.00921393	0.00778382
			209	1831	2428	Soma2b	Soma3b	F	365	2.843	1	>0.25	S-S	02b	03b	1831	0.00143549	NS	0.000777957	0.00921896	0.00777957
			9696	1833	4916	Vita4b	Vita10a	M	740	2.843	1	>0.25	V-V	04b	10a	1833	0.00143549	NS	0.000778807	0.0092089	0.00778807
			210	1834	6753	Soma8a	Soma11a	F	740	2.843	1	>0.25	S-S	08a	11a	1834	0.00143549	NS	0.000779232	0.00920388	0.00779232
			8247	1829	8922	Vita11b	Vita14b	F	365	2.843	1	>0.25	V-V	11b	14b	1829	0.00143549	NS	0.000777107	0.00922904	0.00777107
			10923	1830	11331	Vita18a	Soma1b	F	365	2.843	1	>0.25	VS-S	18a	01b	1830	0.00143549	NS	0.000777532	0.009224	0.00777532
			11256	1837	19	Vita1a	Soma2b	M	365	2.842	1	>0.25	VS-S	01a	02b	1837	0.0014388	NS	0.000780506	0.00921003	0.00780506
			8248	1838	6229	Vita6b	Vita11a	F	365	2.842	1	>0.25	V-V	06b	11a	1838	0.0014388	NS	0.000780931	0.00920502	0.00780931
			3114	1839	7764	Vita9c	Soma8a	F	365	2.842	1	>0.25	V-S	09c	08a	1839	0.0014388	NS	0.000781356	0.00920002	0.00781356
			3115	1841	1385	Vita1c	Soma17a	F	42	2.841	1	>0.25	V-S	01c	17a	1841	0.00144212	NS	0.000782206	0.00921121	0.00782206
			1591	1843	4665	Soma4a	Soma19a	M	905	2.841	1	>0.25	S-S	04a	19a	1843	0.00144212	NS	0.000783056	0.00920121	0.00783056
			211	1842	4828	Soma4b	Soma7b	F	740	2.841	1	>0.25	S-S	04b	07b	1842	0.00144212	NS	0.000782631	0.00920621	0.00782631
			9697	1840	8538	Vita11a	Vita13a	M	42	2.841	1	>0.25	V-V	11a	13a	1840	0.00144212	NS	0.000781781	0.00921621	0.00781781
			3116	1844	10571	Vita15a	Soma1b	F	905	2.841	1	>0.25	V-S	15a	01b	1844	0.00144212	NS	0.000783481	0.00919622	0.00783481
			3117	1846	2878	Vita2b	Soma17a	F	365	2.84	1	>0.25	V-S	02b	17a	1846	0.00144544	NS	0.00078433	0.00920744	0.0078433
			8249	1845	3919	Vita3a	Vita15a	F	42	2.84	1	>0.25	V-V	03a	15a	1845	0.00144544	NS	0.000783906	0.00921243	0.00783906
			8250	1847	3587	Vita3a	Vita6a	F	365	2.84	1	>0.25	V-V	03a	06a	1847	0.00144544	NS	0.000784755	0.00920245	0.00784755
			212	1849	4010	Soma3a	Soma19b	F	365	2.84	1	>0.25	S-S	03a	19b	1849	0.00144544	NS	0.000785605	0.0091925	0.00785605
			8251	1848	4515	Vita4a	Vita13a	F	365	2.84	1	>0.25	V-V	04a	13a	1848	0.00144544	NS	0.00078518	0.00919747	0.0078518
			3118	1852	5625	Vita6a	Soma4b	F	905	2.84	1	>0.25	V-S	06a	04b	1852	0.00144544	NS	0.00078688	0.00917761	0.0078688
			1592	1850	5740	Soma6a	Soma10a	M	740	2.84	1	>0.25	S-S	06a	10a	1850	0.00144544	NS	0.00078603	0.00918753	0.0078603
			1593	1851	6331	Soma6b	Soma13b	M	740	2.84	1	>0.25	S-S	06b	13b	1851	0.00144544	NS	0.000786455	0.00918256	0.00786455
			3120	1854	1078	Vita1c	Soma3a	F	905	2.839	1	>0.25	V-S	01c	03a	1854	0.00144877	NS	0.000787729	0.00918884	0.00787729
			3119	1853	10297	Vita14a	Soma19b	F	740	2.839	1	>0.25	V-S	14a	19b	1853	0.00144877	NS	0.000787305	0.0091938	0.00787305
			9698	1855	7589	Vita9b	Vita15a	M	905	2.838	1	>0.25	V-V	09b	15a	1855	0.00145211	NS	0.000788154	0.00920506	0.00788154
			11257	1856	4	Vita1a	Soma2a	M	365	2.837	1	>0.25	VS-S	01a	02a	1856	0.00145546	NS	0.000788579	0.00922131	0.00788579
			1594	1857	1892	Soma2a	Soma4a	M	365	2.837	1	>0.25	S-S	02a	04a	1857	0.00145546	NS	0.000789004	0.00921634	0.00789004
			9699	1858	5113	Vita4b	Vita15b	M	740	2.837	1	>0.25	V-V	04b	15b	1858	0.00145546	NS	0.000789429	0.00921138	0.00789429
			1595	1859	3102	Soma2c	Soma7a	M	365	2.836	1	>0.25	S-S	02c	07a	1859	0.00145881	NS	0.000789854	0.00922765	0.00789854
			1596	1861	3703	Soma3a	Soma9a	M	740	2.836	1	>0.25	S-S	03a	09a	1861	0.00145881	NS	0.000790704	0.00921773	0.00790704
			9701	1862	5060	Vita4b	Vita14a	M	905	2.836	1	>0.25	V-V	04b	14a	1862	0.00145881	NS	0.000791128	0.00921278	0.00791128
			9700	1860	8142	Vita10a	Vita12a	M	740	2.836	1	>0.25	V-V	10a	12a	1860	0.00145881	NS	0.000790279	0.00922269	0.00790279
			213	1864	485	Soma1b	Soma3a	F	740	2.835	1	>0.25	S-S	01b	03a	1864	0.00146218	NS	0.000791978	0.00922411	0.00791978
			1597	1863	3965	Soma3a	Soma17a	M	42	2.835	1	>0.25	S-S	03a	17a	1863	0.00146218	NS	0.000791553	0.00922906	0.00791553
			214	1865	413	Soma1b	Soma2a	F	365	2.834	1	>0.25	S-S	01b	02a	1865	0.00146555	NS	0.000792403	0.00924042	0.00792403
			215	1867	937	Soma1b	Soma16a	F	905	2.833	1	>0.25	S-S	01b	16a	1867	0.00146893	NS	0.000793253	0.0092518	0.00793253
			11258	1866	11483	Vita18a	Soma13a	M	365	2.833	1	>0.25	VS-S	18a	13a	1866	0.00146893	NS	0.000792828	0.00925675	0.00792828
			1598	1868	4637	Soma4a	Soma17a	M	42	2.832	1	>0.25	S-S	04a	17a	1868	0.00147231	NS	0.000793678	0.00926816	0.00793678
			3121	1870	7411	Vita9b	Soma4b	F	365	2.832	1	>0.25	V-S	09b	04b	1870	0.00147231	NS	0.000794528	0.00925825	0.00794528
			1599	1869	9657	Soma12b	Soma17a	M	365	2.832	1	>0.25	S-S	12b	17a	1869	0.00147231	NS	0.000794103	0.0092632	0.00794103
			11259	1876	20	Vita1a	Soma2b	M	740	2.831	1	>0.25	VS-S	01a	02b	1876	0.00147571	NS	0.000797077	0.00924991	0.00797077
			216	1872	2100	Soma2a	Soma10a	F	42	2.831	1	>0.25	S-S	02a	10a	1872	0.00147571	NS	0.000795377	0.00926968	0.00795377
			5821	1873	7380	Vita9b	Soma2c	M	365	2.831	1	>0.25	V-S	09b	02c	1873	0.00147571	NS	0.000795802	0.00926473	0.00795802
			8252	1875	8124	Vita10a	Vita11b	F	365	2.831	1	>0.25	V-V	10a	11b	1875	0.00147571	NS	0.000796652	0.00925484	0.00796652
			3122	1871	9105	Vita11c	Soma8a	F	42	2.831	1	>0.25	V-S	11c	08a	1871	0.00147571	NS	0.000794952	0.00927463	0.00794952
			3123	1877	9275	Vita11c	Soma19b	F	905	2.831	1	>0.25	V-S	11c	19b	1877	0.00147571	NS	0.000797502	0.00924498	0.00797502
			5822	1874	10073	Vita14a	Soma3b	M	365	2.831	1	>0.25	V-S	14a	03b	1874	0.00147571	NS	0.000796227	0.00925978	0.00796227
			3124	1880	3665	Vita3a	Soma8a	F	365	2.83	1	>0.25	V-S	03a	08a	1880	0.00147911	NS	0.000798776	0.00925151	0.00798776
			9704	1883	7202	Vita9a	Vita14a	M	740	2.83	1	>0.25	V-V	09a	14a	1883	0.00147911	NS	0.000800051	0.00923677	0.00800051
			9703	1879	8681	Vita11a	Vita18a	M	365	2.83	1	>0.25	V-V	11a	18a	1879	0.00147911	NS	0.000798351	0.00925643	0.00798351
			5823	1884	8843	Vita11b	Soma9a	M	740	2.83	1	>0.25	V-S	11b	09a	1884	0.00147911	NS	0.000800476	0.00923187	0.00800476
			10924	1881	10363	Vita14b	Soma3b	F	365	2.83	1	>0.25	VS-S	14b	03b	1881	0.00147911	NS	0.000799201	0.00924659	0.00799201
			9702	1878	11025	Vita15b	Vita17a	M	42	2.83	1	>0.25	V-V	15b	17a	1878	0.00147911	NS	0.000797927	0.00926136	0.00797927
			3125	1882	11219	Vita17a	Soma11a	F	365	2.83	1	>0.25	V-S	17a	11a	1882	0.00147911	NS	0.000799626	0.00924168	0.00799626
			5824	1885	10108	Vita14a	Soma6b	M	905	2.829	1	>0.25	V-S	14a	06b	1885	0.00148252	NS	0.000800901	0.00924824	0.00800901
			217	1886	3457	Soma2c	Soma19a	F	905	2.828	1	>0.25	S-S	02c	19a	1886	0.00148594	NS	0.000801326	0.00926464	0.00801326
			3126	1889	5490	Vita5a	Soma15a	F	740	2.827	1	>0.25	V-S	05a	15a	1889	0.00148936	NS	0.0008026	0.00927125	0.008026
			5826	1888	5887	Vita6a	Soma14a	M	740	2.827	1	>0.25	V-S	06a	14a	1888	0.00148936	NS	0.000802175	0.00927616	0.00802175
			3127	1890	10622	Vita15a	Soma4a	F	905	2.827	1	>0.25	V-S	15a	04a	1890	0.00148936	NS	0.000803025	0.00926635	0.00803025
			5825	1887	10909	Vita15b	Soma6b	M	365	2.827	1	>0.25	V-S	15b	06b	1887	0.00148936	NS	0.000801751	0.00928108	0.00801751
			11757	1891	322	Vita1a	Vita14b	F	365	2.826	1	>0.25	VS-VS	01a	14b	1891	0.00149279	NS	0.00080345	0.0092828	0.0080345
			11654	1892	35	Vita1a	Vita2c	M	905	2.826	1	>0.25	VS-V	01a	02c	1892	0.00149279	NS	0.000803875	0.00927789	0.00803875
			9705	1893	9920	Vita13a	Vita17a	M	905	2.826	1	>0.25	V-V	13a	17a	1893	0.00149279	NS	0.0008043	0.00927299	0.008043
			5827	1894	11202	Vita17a	Soma9a	M	905	2.826	1	>0.25	V-S	17a	09a	1894	0.00149279	NS	0.000804725	0.00926809	0.00804725
			11655	1896	51	Vita1a	Vita3a	M	905	2.825	1	>0.25	VS-V	01a	03a	1896	0.00149624	NS	0.000805574	0.00927966	0.00805574
			218	1895	4092	Soma3b	Soma8b	F	42	2.825	1	>0.25	S-S	03b	08b	1895	0.00149624	NS	0.00080515	0.00928456	0.0080515
			8253	1897	4588	Vita4a	Vita15a	F	365	2.824	1	>0.25	V-V	04a	15a	1897	0.00149968	NS	0.000805999	0.00929615	0.00805999
			5828	1899	4211	Vita4a	Soma2a	M	365	2.823	1	>0.25	V-S	04a	02a	1899	0.00150314	NS	0.000806849	0.00930777	0.00806849
			8254	1900	5729	Vita6a	Vita9c	F	905	2.823	1	>0.25	V-V	06a	09c	1900	0.00150314	NS	0.000807274	0.00930287	0.00807274
			1600	1898	6532	Soma7a	Soma11a	M	42	2.823	1	>0.25	S-S	07a	11a	1898	0.00150314	NS	0.000806424	0.00931267	0.00806424
			10925	1901	11491	Vita18a	Soma13b	F	365	2.822	1	>0.25	VS-S	18a	13b	1901	0.00150661	NS	0.000807699	0.00931941	0.00807699
			9706	1902	3885	Vita3a	Vita14a	M	42	2.821	1	>0.25	V-V	03a	14a	1902	0.00151008	NS	0.000808124	0.00933598	0.00808124
			3129	1913	521	Vita1b	Soma4a	F	905	2.82	1	>0.25	V-S	01b	04a	1913	0.00151356	NS	0.000812797	0.00930369	0.00812797
			1601	1903	3018	Soma2c	Soma4b	M	42	2.82	1	>0.25	S-S	02c	04b	1903	0.00151356	NS	0.000808549	0.00935258	0.00808549
			1604	1910	4050	Soma3b	Soma6a	M	905	2.82	1	>0.25	S-S	03b	06a	1910	0.00151356	NS	0.000811523	0.00931831	0.00811523
			1602	1904	6203	Soma6b	Soma10a	M	42	2.82	1	>0.25	S-S	06b	10a	1904	0.00151356	NS	0.000808973	0.00934767	0.00808973
			1603	1905	6412	Soma6b	Soma16a	M	365	2.82	1	>0.25	S-S	06b	16a	1905	0.00151356	NS	0.000809398	0.00934276	0.00809398
			219	1906	6269	Soma6b	Soma12a	F	365	2.82	1	>0.25	S-S	06b	12a	1906	0.00151356	NS	0.000809823	0.00933786	0.00809823
			1605	1911	8706	Soma11a	Soma19b	M	905	2.82	1	>0.25	S-S	11a	19b	1911	0.00151356	NS	0.000811948	0.00931343	0.00811948
			220	1907	9985	Soma13b	Soma14a	F	365	2.82	1	>0.25	S-S	13b	14a	1907	0.00151356	NS	0.000810248	0.00933297	0.00810248
			5829	1908	10145	Vita14a	Soma9a	M	740	2.82	1	>0.25	V-S	14a	09a	1908	0.00151356	NS	0.000810673	0.00932807	0.00810673
			1606	1912	10811	Soma15a	Soma19b	M	905	2.82	1	>0.25	S-S	15a	19b	1912	0.00151356	NS	0.000812373	0.00930856	0.00812373
			3128	1909	11179	Vita17a	Soma7b	F	740	2.82	1	>0.25	V-S	17a	07b	1909	0.00151356	NS	0.000811098	0.00932319	0.00811098
			3130	1914	11234	Vita17a	Soma12b	F	905	2.82	1	>0.25	V-S	17a	12b	1914	0.00151356	NS	0.000813222	0.00929883	0.00813222
			8256	1917	2879	Vita2b	Vita17a	F	365	2.819	1	>0.25	V-V	02b	17a	1917	0.00151705	NS	0.000814497	0.00930568	0.00814497
			8255	1915	10204	Vita14a	Vita15a	F	42	2.819	1	>0.25	V-V	14a	15a	1915	0.00151705	NS	0.000813647	0.0093154	0.00813647
			5830	1916	11245	Vita17a	Soma13a	M	365	2.819	1	>0.25	V-S	17a	13a	1916	0.00151705	NS	0.000814072	0.00931054	0.00814072
			1609	1921	820	Soma1b	Soma12b	M	740	2.818	1	>0.25	S-S	01b	12b	1921	0.00152055	NS	0.000816196	0.00930771	0.00816196
			1607	1918	4422	Soma4a	Soma10a	M	42	2.818	1	>0.25	S-S	04a	10a	1918	0.00152055	NS	0.000814922	0.00932227	0.00814922
			3131	1920	5637	Vita6a	Soma7a	F	42	2.818	1	>0.25	V-S	06a	07a	1920	0.00152055	NS	0.000815772	0.00931256	0.00815772
			1608	1919	9651	Soma12b	Soma16a	M	42	2.818	1	>0.25	S-S	12b	16a	1919	0.00152055	NS	0.000815347	0.00931741	0.00815347
			3132	1922	3114	Vita2c	Soma7b	F	42	2.817	1	>0.25	V-S	02c	07b	1922	0.00152405	NS	0.000816621	0.00932432	0.00816621
			5831	1923	6332	Vita6b	Soma13b	M	365	2.817	1	>0.25	V-S	06b	13b	1923	0.00152405	NS	0.000817046	0.00931947	0.00817046
			5832	1924	8911	Vita11b	Soma14a	M	365	2.817	1	>0.25	V-S	11b	14a	1924	0.00152405	NS	0.000817471	0.00931462	0.00817471
			8257	1925	4258	Vita4a	Vita6a	F	365	2.816	1	>0.25	V-V	04a	06a	1925	0.00152757	NS	0.000817896	0.00933125	0.00817896
			5833	1926	4785	Vita4b	Soma6b	M	905	2.816	1	>0.25	V-S	04b	06b	1926	0.00152757	NS	0.000818321	0.0093264	0.00818321
			5834	1927	10138	Vita14a	Soma8b	M	740	2.815	1	>0.25	V-S	14a	08b	1927	0.00153109	NS	0.000818746	0.00934305	0.00818746
			9707	1928	1307	Vita1c	Vita13a	M	42	2.814	1	>0.25	V-V	01c	13a	1928	0.00153462	NS	0.000819171	0.00935973	0.00819171
			3134	1930	3115	Vita2c	Soma7b	F	365	2.814	1	>0.25	V-S	02c	07b	1930	0.00153462	NS	0.00082002	0.00935003	0.0082002
			221	1931	6761	Soma8a	Soma12a	F	740	2.814	1	>0.25	S-S	08a	12a	1931	0.00153462	NS	0.000820445	0.00934519	0.00820445
			3133	1929	8009	Vita10a	Soma3a	F	42	2.814	1	>0.25	V-S	10a	03a	1929	0.00153462	NS	0.000819596	0.00935488	0.00819596
			3135	1932	1562	Vita1d	Soma6b	F	42	2.813	1	>0.25	V-S	01d	06b	1932	0.00153815	NS	0.00082087	0.00936188	0.0082087
			3136	1935	414	Vita1b	Soma2a	F	905	2.812	1	>0.25	V-S	01b	02a	1935	0.0015417	NS	0.000822145	0.00936892	0.00822145
			9709	1934	2801	Vita2b	Vita14a	M	365	2.812	1	>0.25	V-V	02b	14a	1934	0.0015417	NS	0.00082172	0.00937376	0.0082172
			9708	1933	5362	Vita5a	Vita9c	M	42	2.812	1	>0.25	V-V	05a	09c	1933	0.0015417	NS	0.000821295	0.00937861	0.00821295
			5835	1936	1476	Vita1d	Soma2c	M	740	2.811	1	>0.25	V-S	01d	02c	1936	0.00154525	NS	0.00082257	0.00938566	0.0082257
			3137	1937	2880	Vita2b	Soma17a	F	740	2.811	1	>0.25	V-S	02b	17a	1937	0.00154525	NS	0.000822995	0.00938082	0.00822995
			5836	1938	3704	Vita3a	Soma9a	M	740	2.81	1	>0.25	V-S	03a	09a	1938	0.00154882	NS	0.000823419	0.00939759	0.00823419
			222	1939	9634	Soma12b	Soma14a	F	905	2.81	1	>0.25	S-S	12b	14a	1939	0.00154882	NS	0.000823844	0.00939275	0.00823844
			9710	1940	2244	Vita2a	Vita14a	M	740	2.808	1	>0.25	V-V	02a	14a	1940	0.00155597	NS	0.000824269	0.00943124	0.00824269
			223	1942	4110	Soma3b	Soma10a	F	740	2.808	1	>0.25	S-S	03b	10a	1942	0.00155597	NS	0.000825119	0.00942152	0.00825119
			11260	1941	10337	Vita14b	Soma2b	M	740	2.808	1	>0.25	VS-S	14b	02b	1941	0.00155597	NS	0.000824694	0.00942638	0.00824694
			8258	1943	4555	Vita4a	Vita14a	F	42	2.807	1	>0.25	V-V	04a	14a	1943	0.00155955	NS	0.000825544	0.00943838	0.00825544
			224	1945	6737	Soma8a	Soma9a	F	740	2.807	1	>0.25	S-S	08a	09a	1945	0.00155955	NS	0.000826394	0.00942868	0.00826394
			3138	1946	8811	Vita11b	Soma7a	F	905	2.807	1	>0.25	V-S	11b	07a	1946	0.00155955	NS	0.000826818	0.00942383	0.00826818
			9711	1944	9467	Vita12a	Vita14a	M	365	2.807	1	>0.25	V-V	12a	14a	1944	0.00155955	NS	0.000825969	0.00943353	0.00825969
			5837	1948	6149	Vita6b	Soma8b	M	905	2.806	1	>0.25	V-S	06b	08b	1948	0.00156315	NS	0.000827668	0.00943586	0.00827668
			225	1947	6413	Soma6b	Soma16a	F	365	2.806	1	>0.25	S-S	06b	16a	1947	0.00156315	NS	0.000827243	0.00944071	0.00827243
			3139	1949	4739	Vita4b	Soma3a	F	905	2.805	1	>0.25	V-S	04b	03a	1949	0.00156675	NS	0.000828093	0.00945276	0.00828093
			8259	1952	7114	Vita9a	Vita11c	F	365	2.804	1	>0.25	V-V	09a	11c	1952	0.00157036	NS	0.000829368	0.00945999	0.00829368
			5838	1950	7994	Vita10a	Soma2b	M	42	2.804	1	>0.25	V-S	10a	02b	1950	0.00157036	NS	0.000828518	0.00946969	0.00828518
			5839	1951	10285	Vita14a	Soma19a	M	365	2.804	1	>0.25	V-S	14a	19a	1951	0.00157036	NS	0.000828943	0.00946484	0.00828943
			11261	1956	386	Vita1a	Soma19a	M	905	2.803	1	>0.25	VS-S	01a	19a	1956	0.00157398	NS	0.000831067	0.00946241	0.00831067
			3140	1953	2327	Vita2a	Soma17a	F	365	2.803	1	>0.25	V-S	02a	17a	1953	0.00157398	NS	0.000829793	0.00947694	0.00829793
			8260	1955	2328	Vita2a	Vita17a	F	740	2.803	1	>0.25	V-V	02a	17a	1955	0.00157398	NS	0.000830642	0.00946725	0.00830642
			5840	1954	7381	Vita9b	Soma2c	M	740	2.803	1	>0.25	V-S	09b	02c	1954	0.00157398	NS	0.000830218	0.00947209	0.00830218
			1610	1957	4178	Soma3b	Soma17a	M	42	2.802	1	>0.25	S-S	03b	17a	1957	0.00157761	NS	0.000831492	0.00947937	0.00831492
			9712	1960	5092	Vita4b	Vita15a	M	740	2.802	1	>0.25	V-V	04b	15a	1960	0.00157761	NS	0.000832767	0.00946486	0.00832767
			5841	1959	6980	Vita9a	Soma3a	M	365	2.802	1	>0.25	V-S	09a	03a	1959	0.00157761	NS	0.000832342	0.00946969	0.00832342
			3141	1958	7459	Vita9b	Soma8b	F	42	2.802	1	>0.25	V-S	09b	08b	1958	0.00157761	NS	0.000831917	0.00947453	0.00831917
			5842	1961	9549	Vita12a	Soma17a	M	905	2.802	1	>0.25	V-S	12a	17a	1961	0.00157761	NS	0.000833192	0.00946004	0.00833192
			5843	1962	510	Vita1b	Soma3b	M	42	2.8	1	>0.25	V-S	01b	03b	1962	0.00158489	NS	0.000833617	0.00949886	0.00833617
			8261	1966	1793	Vita1d	Vita17a	F	365	2.8	1	>0.25	V-V	01d	17a	1966	0.00158489	NS	0.000835316	0.00947953	0.00835316
			9714	1970	1690	Vita1d	Vita12a	M	740	2.8	1	>0.25	V-V	01d	12a	1970	0.00158489	NS	0.000837016	0.00946028	0.00837016
			5846	1974	3019	Vita2c	Soma4b	M	905	2.8	1	>0.25	V-S	02c	04b	1974	0.00158489	NS	0.000838715	0.00944111	0.00838715
			227	1969	4375	Soma4a	Soma9a	F	365	2.8	1	>0.25	S-S	04a	09a	1969	0.00158489	NS	0.000836591	0.00946509	0.00836591
			5844	1971	4729	Vita4b	Soma2c	M	740	2.8	1	>0.25	V-S	04b	02c	1971	0.00158489	NS	0.000837441	0.00945548	0.00837441
			9713	1964	5422	Vita5a	Vita12a	M	365	2.8	1	>0.25	V-V	05a	12a	1964	0.00158489	NS	0.000834466	0.00948918	0.00834466
			8262	1967	5465	Vita5a	Vita14a	F	365	2.8	1	>0.25	V-V	05a	14a	1967	0.00158489	NS	0.000835741	0.00947471	0.00835741
			226	1963	5741	Soma6a	Soma10a	F	42	2.8	1	>0.25	S-S	06a	10a	1963	0.00158489	NS	0.000834041	0.00949402	0.00834041
			1611	1965	7333	Soma9a	Soma19b	M	365	2.8	1	>0.25	S-S	09a	19b	1965	0.00158489	NS	0.000834891	0.00948436	0.00834891
			1612	1976	7267	Soma9a	Soma16a	M	905	2.8	1	>0.25	S-S	09a	16a	1976	0.00158489	NS	0.000839565	0.00943156	0.00839565
			3144	1977	7435	Vita9b	Soma7a	F	905	2.8	1	>0.25	V-S	09b	07a	1977	0.00158489	NS	0.00083999	0.00942679	0.0083999
			5845	1972	8073	Vita10a	Soma8a	M	740	2.8	1	>0.25	V-S	10a	08a	1972	0.00158489	NS	0.000837865	0.00945069	0.00837865
			3143	1973	8690	Vita11a	Soma19a	F	740	2.8	1	>0.25	V-S	11a	19a	1973	0.00158489	NS	0.00083829	0.0094459	0.0083829
			5847	1975	10097	Vita14a	Soma6a	M	905	2.8	1	>0.25	V-S	14a	06a	1975	0.00158489	NS	0.00083914	0.00943633	0.0083914
[truncated: 9,792 more rows]

## Sheet: 12.3_T-age_Counts
			#File_name	Supplementary Table 12.3: Sex_T-age_Counts: Comparisons of the epistatic interactions and their overlap by sex and survivorship T-ages for unique Vita-to-Vita, Soma-to-Soma, and Vita-to-Soma pairs
			#Table_title	Summary tables of epistatic interactions by sex and T-ages of both Vita loci and Soma loci with interaction LODs of ≥3.8
			#Source_paper	Arends et al. (2026) Dynamics, genetics and somatic trade-offs in ageing and mortality. Nature, in press, Feb 2026 and see bioRxiv doi.org/10.1101/2025.04.27.649857
			#Contact	Arends D, Ashbrook DG, Roy S, Lu L, Sloan Z, Centeno AG, Lamour KH, de Magalhães JP, Prins P, Borman KW, Sen S, Mitchell SJ, MacArthur MR, Akin OA, Auwerx J, Bajwa A, Harrison DE, Strong R, Nelson JF, Mozhui K, Williams EG, Miller RA, Williams RW
			#Date	labwilliams@gmail.com,danny.arends@gmail.com, dashbrook@uthsc.edu, sroy12@uthsc.edu
			#Date	18Aug2025 by RWW and DA
			Vita and Soma epistatic inteaction counts by sex and survivorship								Overlap of epistatic interactions between sexes by survivorship								Overlap of epistatic interactions within sex between survivorship
			Sex	LOD Threshold	T-42 (N)	T-365 (N)	T-740 (N)	T-905 (N)			T-age	LOD Threshold	Overlap (N)	Max (N)	Overlap %	Overlap Pairs Between Sexes			Sex	LOD Threshold	Survivorship 1 (T-age)	Survivorship 2 (T-age)	Overlap	Max	%
			M	3.8	74	61	64	60			42	3.8	2	63	3.1746	Vita1d:Soma2c, Vita15b:Soma4a			M	3.8	42	365	29	61	0.47541
			F	3.8	63	53	43	49			365	3.8	2	53	3.77358	Vita6a:Vita14a, Vita15b:Soma17a			M	3.8	42	740	6	64	0.09375
			M	4.2	44	36	35	30			740	3.8	1	43	2.32558	Vita4a:Vita10a			M	3.8	42	905	1	60	0.0166667
			F	4.2	35	30	24	29			905	3.8	3	49	6.12245	Vita9c:Soma4b, Vita17a:Soma13a, Vita17a:Soma13b			M	3.8	365	740	6	61	0.0983607
			M	4.5	23	21	25	16			42	4.2	0	35	0				M	3.8	365	905	1	60	0.0166667
			F	4.5	21	21	16	19			365	4.2	1	30	3.33333	Vita6a:Vita14a			M	3.8	740	905	9	60	0.15
			M	2	619	608	574	576			740	4.2	0	24	0				F	3.8	42	365	33	53	0.622642
			F	2	588	561	557	582			905	4.2	0	29	0				F	3.8	42	740	13	43	0.302326
			M/F ratio at ≥3.8	1.2596	1.1746	1.15094	1.48837	1.22449			42	4.5	0	21	0				F	3.8	42	905	8	49	0.163265
			M/F ratio at ≥4.2	1.23749	1.25714	1.2	1.45833	1.03448			365	4.5	0	21	0				F	3.8	365	740	14	43	0.325581
			M/F ratio at ≥4.5	1.12496	1.09524	1	1.5625	0.842105			740	4.5	0	16	0				F	3.8	365	905	4	49	0.0816327
											905	4.5	0	16	0				F	3.8	740	905	5	43	0.116279
			LOD	P	Sum T-42	Sum T-365	Sum T740	Sum T-905			42	2	275	588	46.7687				M	4.2	42	365	16	36	0.444444	Weaker or no conservation of epi in males
			LOD > 3.8	<0.25	137	114	107	109			365	2	258	561	45.9893				M	4.2	42	740	3	35	0.0857143	Weaker or no conservation of epi in males
			LOD > 4.2	<0.1	79	66	59	59			740	2	238	557	42.7289				M	4.2	42	905	0	30	0	Weaker or no conservation of epi in males
			LOD > 4.5	<0.05	44	42	41	35			905	2	220	576	38.1944				M	4.2	365	740	1	35	0.0285714	Weaker or no conservation of epi in males
															3.84905				M	4.2	365	905	0	30	0	Weaker or no conservation of epi in males
			0.0396839																M	4.2	740	905	2	30	0.0666667	Weaker or no conservation of epi in males
																			F	4.2	42	365	19	30	0.633333	Conservation of epi in females
			467 both sexes >3.8 with dups																F	4.2	42	740	5	24	0.208333	Conservation of epi in females
			4665 both sexes >2.0 with dups																F	4.2	42	905	5	29	0.172414	Conservation of epi in females
			11768	total tests															F	4.2	365	740	5	24	0.208333	Conservation of epi in females
			1460 both sexes at >3.0 with dups																F	4.2	365	905	3	29	0.103448	Conservation of epi in females
			at 2.0 the sex overlap is 50% but at 3.8 the overlap is onlyy 2 of 61 intervations																F	4.2	740	905	4	24	0.166667	Conservation of epi in females
			at 3.0 sex overlap is 18% and at 3.8 almost no overlap																M	4.5	42	365	7	21	0.333333	Weaker or no conservation of epi in males
			no overlap at 4.2 or 4.5																M	4.5	42	740	1	23	0.0434783	Weaker or no conservation of epi in males
																			M	4.5	42	905	0	16	0	Weaker or no conservation of epi in males
																			M	4.5	365	740	0	21	0	Weaker or no conservation of epi in males
																			M	4.5	365	905	0	16	0	Weaker or no conservation of epi in males
																			M	4.5	740	905	1	16	0.0625	Weaker or no conservation of epi in males
																			F	4.5	42	365	12	21	0.571429	Conservation of epi in females
																			F	4.5	42	740	1	16	0.0625	Conservation of epi in females
																			F	4.5	42	905	2	19	0.105263	Conservation of epi in females
																			F	4.5	365	740	4	16	0.25	Conservation of epi in females
																			F	4.5	365	905	2	19	0.105263	Conservation of epi in females
																			F	4.5	740	905	4	16	0.25	Conservation of epi in females
																			M	2	42	365	451	608	0.741776
																			M	2	42	740	283	574	0.493031
																			M	2	42	905	243	576	0.421875
																			M	2	365	740	295	574	0.513937
																			M	2	365	905	245	576	0.425347
																			M	2	740	905	283	574	0.493031
																			F	2	42	365	460	561	0.819964
																			F	2	42	740	321	557	0.576302
																			F	2	42	905	257	582	0.441581
																			F	2	365	740	332	557	0.59605
																			F	2	365	905	246	561	0.438503
																			F	2	740	905	271	557	0.486535

## Sheet: 12.4_List_in_Circle_Plots
			#File_name	Supplementary Table 12: List_in_Circle_Plots (see Extended Data 9)
			#Table_title	A table of all epistatic interactions between Vita and Soma loci with their interaction LODs of ≥3.8 that are reproduced graphically in the circle plots in Fig. 5 and Extended Data 9
			#Source_paper	Arends et al. (2026) Dynamics, genetics and somatic trade-offs in ageing and mortality. Nature, in press, Feb 2026 and see bioRxiv doi.org/10.1101/2025.04.27.649857
			#Contact	labwilliams@gmail.com,danny.arends@gmail.com, dashbrook@uthsc.edu, sroy12@uthsc.edu
			#Date	18Aug2025 by RWW and DA
			#Note	Because some VIta and Soma loci use the same markers (e.g. Vita1a marker is also the Soma1a marker), the counts here by sex include rendundancy that has been eliminated in the 'Summary All" sheet.
					Mean of Peak LODs of Unique Pairs			Mean of Peak LODs of Unique Pairs
				Type	Mean LOD	SD	Unique in Female	Mean LOD	SD	Unique in Male			Female All T-ages (redundant included)	Male T-ages (redundant include)	Female T42	Male T42	Female T365	Male T365	Female T740	Male T740	Female T905	Male T905
				VV	4.56047	0.644729	43	4.4039	0.494717	59	102	Redundant	231	279	72	78	61	63	49	75	49	63
				SS	4.59543	0.776536	35	4.57632	0.664857	57	92	Non-redundant *			51	62	38	45	29	65	44	57
				VS	4.51917	0.65755	84	4.42867	0.564121	113	197		*Except for three pairs of Vita=Soma paris that use the same markers
				All	4.5573		119	4.46963		170
						Grand total	289
			Index_Sex_1st_Position	Epistatic Partner 1	Epistatic Partner 2	Unique	Sex	T-Age	Line Width in Fig. 5g,h	LOD Score (highest)	LOD Score (all)	Type	Unique
			40	Soma12b	Soma3b	1	F	42	2	3.8	3.8	SS	1
			59	Vita11b	Soma7a	1	F	42	3	3.81	3.81	VS
			60	Soma14a	Soma7a	1	F	42	2	3.85	3.85	SS	1
			58	Soma8b	Soma7a	1	F	42	2	3.85	3.85	SS
			65	Vita17a	Soma8b	1	F	42	3	3.85	3.85	VS
			64	Soma10a	Soma8a	1	F	42	2	3.9	3.9	SS	1
			19	Vita2b	Vita1c	1	F	42	1	3.9	3.9	VV
			67	Soma14a	Vita11a	1	F	42	3	3.91	3.91	VS
			54	Vita11a	Soma6b	1	F	42	3	3.91	3.91	VS
			29	Soma16a	Soma2b	1	F	42	2	3.92	3.92	SS	1
			21	Vita2b	Vita1d	1	F	42	1	3.93	3.93	VV
			71	Vita15a	Soma14a	1	F	42	3	3.95	3.95	VS
			38	Soma12a	Soma3a	1	F	42	2	3.98	3.98	SS	1
			27	Vita11c	Soma2a	1	F	42	3	3.98	3.98	VS
			18	Vita15a	Soma1b	0	F	42	3	4	4	VS
			72	Soma16a	Vita15a	1	F	42	3	4.01	4.01	VS
			23	Soma3b	Vita1d	1	F	42	3	4.03	4.03	VS
			49	Vita11b	Vita6a	1	F	42	1	4.03	4.03	VV
			3	Soma8b	Soma1a	1	F	42	2	4.06	4.06	SS
			8	Soma8b	Vita1a	1	F	42	3	4.06	4.06	VS
			30	Vita6a	Vita2b	1	F	42	1	4.06	4.06	VV
			66	Vita11c	Soma9a	1	F	42	3	4.08	4.08	VS
			46	Soma7a	Vita5a	1	F	42	3	4.1	4.1	VS
			51	Vita14a	Vita6b	1	F	42	1	4.1	4.1	VV
			63	Soma19b	Soma7a	1	F	42	2	4.13	4.13	SS
			28	Soma13b	Soma2b	0	F	42	2	4.14	4.14	SS	0
			39	Vita12a	Soma3b	1	F	42	3	4.17	4.17	VS
			11	Vita6b	Vita1b	0	F	42	1	4.17	4.17	VV
			32	Soma8b	Vita2c	1	F	42	3	4.18	4.18	VS
			53	Soma14b	Vita6b	1	F	42	3	4.21	4.21	VS
			52	Vita14b	Vita6b	1	F	42	1	4.21	4.21	VV
			17	Soma14a	Soma1b	1	F	42	2	4.24	4.24	SS	1
			55	Vita14a	Soma6b	1	F	42	3	4.24	4.24	VS
			68	Vita14a	Vita11a	0	F	42	1	4.26	4.26	VV
			57	Soma14b	Soma6b	1	F	42	2	4.27	4.27	SS	1
			56	Vita14b	Soma6b	1	F	42	3	4.27	4.27	VS
			34	Soma8b	Soma2c	1	F	42	2	4.38	4.38	SS
			33	Soma14a	Vita2c	1	F	42	3	4.39	4.39	VS
			16	Vita13a	Soma1b	1	F	42	3	4.42	4.42	VS
			20	Soma2b	Vita1d	0	F	42	3	4.43	4.43	VS
			24	Vita15b	Vita1d	0	F	42	1	4.43	4.43	VV
			62	Soma14b	Soma7a	1	F	42	2	4.44	4.44	SS	1
			61	Vita14b	Soma7a	1	F	42	3	4.44	4.44	VS
			47	Vita17a	Vita5a	0	F	42	1	4.45	4.45	VV
			44	Vita12a	Vita4b	1	F	42	1	4.46	4.46	VV
			22	Soma2c	Vita1d	1	F	42	3	4.48	4.48	VS
			42	Vita15b	Soma4a	1	F	42	3	4.52	4.52	VS
			15	Vita9b	Vita1b	0	F	42	1	4.52	4.52	VV
			12	Soma6b	Vita1b	0	F	42	3	4.61	4.61	VS
			4	Vita9a	Soma1a	0	F	42	3	4.65	4.65	VS
			9	Vita9a	Vita1a	0	F	42	1	4.65	4.65	VV
			45	Soma12b	Vita4b	0	F	42	3	4.66	4.66	VS
			5	Vita11a	Soma1a	0	F	42	3	4.68	4.68	VS
			10	Vita11a	Vita1a	0	F	42	1	4.68	4.68	VV
			36	Soma12a	Vita3a	1	F	42	3	4.76	4.76	VS
			43	Soma8a	Soma4b	1	F	42	2	4.88	4.88	SS
			26	Soma18a	Vita1d	0	F	42	3	4.92	4.92	VS
			25	Vita18a	Vita1d	0	F	42	1	4.92	4.92	VV
			69	Vita14a	Vita11b	0	F	42	1	4.93	4.93	VV
			70	Soma16a	Soma13a	1	F	42	2	4.96	4.96	SS	1
			41	Vita10a	Soma4a	0	F	42	3	4.96	4.96	VS
			37	Vita5a	Soma3a	0	F	42	3	4.97	4.97	VS
			50	Soma16a	Vita6a	0	F	42	3	5.13	5.13	VS
			31	Soma14a	Vita2b	1	F	42	3	5.29	5.29	VS
			14	Soma9a	Vita1b	0	F	42	3	5.46	5.46	VS
			1	Vita6b	Soma1a	0	F	42	3	5.47	5.47	VS
			6	Vita6b	Vita1a	0	F	42	1	5.47	5.47	VV
			48	Soma7b	Soma6a	0	F	42	2	5.55	5.55	SS
			35	Vita5a	Vita3a	0	F	42	1	5.64	5.64	VV
			13	Vita9a	Vita1b	0	F	42	1	5.68	5.68	VV
			2	Soma6b	Soma1a	0	F	42	2	5.79	5.79	SS
			7	Soma6b	Vita1a	1	F	42	3	5.79	5.79	VS
			100	Vita11c	Soma2c	1	F	365	3	3.81	3.81	VS
			106	Vita17a	Soma4b	1	F	365	3	3.81	3.81	VS
			114	Soma11a	Vita6a	1	F	365	3	3.84	3.84	VS
			88	Vita15a	Vita1d	1	F	365	1	3.84	3.84	VV
			121	Vita15b	Soma8a	1	F	365	3	3.87	3.87	VS
			117	Soma14b	Vita6a	1	F	365	3	3.89	3.89	VS
			122	Vita13a	Soma8b	1	F	365	3	3.89	3.89	VS
			116	Vita14b	Vita6a	1	F	365	1	3.89	3.89	VV
			84	Soma9a	Vita1b	1	F	365	3	3.94	3.94	VS
			125	Vita15a	Vita9b	1	F	365	1	3.94	3.94	VV
			87	Soma11a	Vita1d	1	F	365	3	3.96	3.96	VS
			92	Vita13a	Soma2b	1	F	365	3	3.99	3.99	VS
			95	Soma16a	Vita2a	1	F	365	3	4	4	VS
			76	Vita11a	Soma1a	1	F	365	3	4	4	VS
			80	Vita11a	Vita1a	1	F	365	1	4	4	VV
			85	Vita9b	Vita1b	1	F	365	1	4.09	4.09	VV
			133	Soma17a	Vita15b	1	F	365	3	4.1	4.1	VS
			102	Vita10a	Soma4a	1	F	365	3	4.11	4.11	VS
			93	Soma13b	Soma2b	1	F	365	2	4.12	4.12	SS	1
			81	Vita6b	Vita1b	1	F	365	1	4.12	4.12	VV
			124	Vita11c	Soma9a	0	F	365	3	4.13	4.13	VS
			120	Vita13a	Soma8a	1	F	365	3	4.13	4.13	VS
			75	Vita9a	Soma1a	1	F	365	3	4.13	4.13	VS
			79	Vita9a	Vita1a	1	F	365	1	4.13	4.13	VV
			101	Vita5a	Vita3a	1	F	365	1	4.19	4.19	VV
			132	Soma19b	Soma13a	1	F	365	2	4.2	4.2	SS
			129	Soma14b	Vita11a	0	F	365	3	4.2	4.2	VS
			128	Vita14b	Vita11a	0	F	365	1	4.2	4.2	VV
			86	Soma2b	Vita1d	1	F	365	3	4.28	4.28	VS
			89	Vita15b	Vita1d	1	F	365	1	4.31	4.31	VV
			103	Vita9a	Vita4a	1	F	365	1	4.35	4.35	VV
			104	Soma10a	Vita4a	1	F	365	3	4.37	4.37	VS
			113	Vita11b	Vita6a	0	F	365	1	4.37	4.37	VV
			111	Vita17a	Vita5a	1	F	365	1	4.39	4.39	VV
			123	Vita17a	Soma8b	0	F	365	3	4.41	4.41	VS
			115	Vita14a	Vita6a	1	F	365	1	4.42	4.42	VV
			98	Soma14a	Vita2c	0	F	365	3	4.51	4.51	VS
			82	Soma6b	Vita1b	0	F	365	3	4.54	4.54	VS
			108	Soma18a	Soma4b	1	F	365	2	4.56	4.56	SS
			107	Vita18a	Soma4b	1	F	365	3	4.56	4.56	VS
			119	Vita11b	Soma7a	0	F	365	3	4.59	4.59	VS
			130	Vita14a	Vita11b	1	F	365	1	4.61	4.61	VV
			127	Vita14a	Vita11a	0	F	365	1	4.63	4.63	VV
			126	Soma12a	Vita9c	0	F	365	3	4.64	4.64	VS
			97	Soma8b	Vita2c	0	F	365	3	4.64	4.64	VS
			112	Soma7b	Soma6a	0	F	365	2	4.67	4.67	SS
			105	Soma8a	Soma4b	0	F	365	2	5.02	5.02	SS
			73	Vita6b	Soma1a	0	F	365	3	5.08	5.08	VS
			77	Vita6b	Vita1a	0	F	365	1	5.08	5.08	VV
			109	Vita12a	Vita4b	0	F	365	1	5.17	5.17	VV
			83	Vita9a	Vita1b	1	F	365	1	5.18	5.18	VV
			131	Soma16a	Soma13a	0	F	365	2	5.22	5.22	SS	0
			74	Soma6b	Soma1a	0	F	365	2	5.37	5.37	SS
			78	Soma6b	Vita1a	0	F	365	3	5.37	5.37	VS
			96	Soma14a	Vita2b	0	F	365	3	5.39	5.39	VS
			110	Soma12b	Vita4b	0	F	365	3	5.41	5.41	VS
			99	Soma8b	Soma2c	0	F	365	2	5.45	5.45	SS
			91	Soma18a	Vita1d	0	F	365	3	5.48	5.48	VS
			90	Vita18a	Vita1d	0	F	365	1	5.48	5.48	VV
			118	Soma16a	Vita6a	0	F	365	3	5.52	5.52	VS
			94	Soma16a	Soma2b	0	F	365	2	5.58	5.58	SS	0
			178	Soma14b	Vita11a	1	F	740	3	3.82	3.82	VS
			177	Vita14b	Vita11a	1	F	740	1	3.82	3.82	VV
			160	Soma7a	Soma6a	1	F	740	2	3.83	3.83	SS
			138	Soma6b	Vita1b	0	F	740	3	3.85	3.85	VS
			134	Vita6b	Soma1a	1	F	740	3	3.85	3.85	VS
			136	Vita6b	Vita1a	1	F	740	1	3.85	3.85	VV
			159	Vita10a	Vita5a	1	F	740	1	3.89	3.89	VV
			168	Vita12a	Soma6b	1	F	740	3	3.91	3.91	VS
			146	Vita15a	Soma2c	1	F	740	3	3.91	3.91	VS
			139	Vita15a	Soma1b	1	F	740	3	3.92	3.92	VS
			172	Vita11c	Vita9b	1	F	740	1	3.94	3.94	VV
			158	Soma6a	Vita5a	1	F	740	3	3.95	3.95	VS
			165	Soma16a	Vita6a	1	F	740	3	4	4	VS
			164	Soma13a	Vita6a	1	F	740	3	4.03	4.03	VS
			156	Soma17a	Vita4b	1	F	740	3	4.09	4.09	VS
			176	Vita14a	Vita11a	1	F	740	1	4.1	4.1	VV
			161	Soma7b	Soma6a	1	F	740	2	4.11	4.11	SS
			147	Vita9c	Soma4a	1	F	740	3	4.12	4.12	VS
			135	Soma6b	Soma1a	1	F	740	2	4.15	4.15	SS
			137	Soma6b	Vita1a	1	F	740	3	4.15	4.15	VS
			175	Vita11b	Soma10a	1	F	740	3	4.15	4.15	VS
			151	Vita10a	Vita4a	1	F	740	1	4.17	4.17	VV
			174	Vita11c	Vita9c	1	F	740	1	4.24	4.24	VV
			167	Soma12b	Vita6b	1	F	740	3	4.26	4.26	VS
			171	Vita9c	Soma8a	1	F	740	3	4.26	4.26	VS
			182	Soma16a	Soma12b	1	F	740	2	4.38	4.38	SS	1
			144	Soma18a	Vita1d	1	F	740	3	4.42	4.42	VS
			173	Vita15a	Vita9b	0	F	740	1	4.42	4.42	VV
			143	Vita18a	Vita1d	1	F	740	1	4.42	4.42	VV
			148	Vita10a	Soma4a	0	F	740	3	4.44	4.44	VS
			166	Vita12a	Vita6b	1	F	740	1	4.47	4.47	VV
			155	Soma12b	Vita4b	1	F	740	3	4.54	4.54	VS
			154	Vita12a	Vita4b	0	F	740	1	4.55	4.55	VV
			157	Vita17a	Vita4b	1	F	740	1	4.55	4.55	VV
			145	Soma16a	Soma2b	0	F	740	2	4.61	4.61	SS	0
			142	Soma13b	Vita1d	1	F	740	3	4.68	4.68	VS
			140	Soma2c	Vita1d	0	F	740	3	4.7	4.7	VS
			163	Soma12b	Vita6a	1	F	740	3	4.73	4.73	VS
			170	Soma18a	Soma7b	1	F	740	2	4.78	4.78	SS
			169	Vita18a	Soma7b	1	F	740	3	4.78	4.78	VS
			181	Soma16a	Vita12a	1	F	740	3	4.9	4.9	VS
			150	Soma7b	Vita4a	1	F	740	3	5.04	5.04	VS
			162	Vita12a	Vita6a	1	F	740	1	5.11	5.11	VV
			141	Vita13a	Vita1d	1	F	740	1	5.25	5.25	VV
			149	Soma13b	Soma4a	1	F	740	2	5.33	5.33	SS	1
			153	Soma18a	Soma4b	0	F	740	2	6.08	6.08	SS
			152	Vita18a	Soma4b	0	F	740	3	6.08	6.08	VS
			179	Vita12a	Vita11c	1	F	740	1	7.02	7.02	VV
			180	Soma12b	Vita11c	1	F	740	3	7.05	7.05	VS
			190	Soma7b	Soma2a	1	F	905	2	3.84	3.84	SS
			210	Soma11a	Soma7b	1	F	905	2	3.89	3.89	SS	1
			198	Soma19b	Soma3b	1	F	905	2	3.91	3.91	SS
			209	Soma13a	Soma7a	1	F	905	2	3.93	3.93	SS	1
			217	Soma16a	Soma11a	1	F	905	2	3.93	3.93	SS	1
			188	Vita3a	Soma2a	1	F	905	3	3.95	3.95	VS
			218	Soma14a	Vita11c	1	F	905	3	3.96	3.96	VS
			219	Soma17a	Soma13a	1	F	905	2	4	4	SS
			199	Vita9c	Soma4b	1	F	905	3	4	4	VS
			184	Vita15b	Vita1b	1	F	905	1	4	4	VV
			213	Vita11c	Vita9b	0	F	905	1	4.02	4.02	VV
			193	Vita17a	Soma2b	1	F	905	3	4.05	4.05	VS
			208	Vita15b	Vita6b	1	F	905	1	4.07	4.07	VV
			220	Vita17a	Soma13a	1	F	905	3	4.11	4.11	VS
			183	Vita5a	Vita1b	1	F	905	1	4.11	4.11	VV
			201	Soma12b	Soma4b	1	F	905	2	4.12	4.12	SS	1
			200	Vita12a	Soma4b	1	F	905	3	4.12	4.12	VS
			205	Soma12b	Vita5a	1	F	905	3	4.14	4.14	VS
			223	Soma17a	Vita13a	1	F	905	3	4.14	4.14	VS
			216	Vita15a	Vita11b	1	F	905	1	4.2	4.2	VV
			231	Soma16a	Vita15b	1	F	905	3	4.23	4.23	VS
			229	Vita15a	Soma14a	0	F	905	3	4.23	4.23	VS
			196	Vita5a	Soma3a	1	F	905	3	4.26	4.26	VS
			204	Vita12a	Vita5a	1	F	905	1	4.29	4.29	VV
			230	Soma16a	Vita15a	0	F	905	3	4.3	4.3	VS
			214	Soma12a	Vita9c	1	F	905	3	4.35	4.35	VS
			224	Vita17a	Vita13a	1	F	905	1	4.35	4.35	VV
			194	Soma15a	Soma2c	1	F	905	2	4.37	4.37	SS	1
			226	Vita15b	Soma13b	1	F	905	3	4.45	4.45	VS
			192	Vita9c	Soma2b	1	F	905	3	4.5	4.5	VS
			185	Vita2c	Vita1d	1	F	905	1	4.5	4.5	VV
			202	Vita12a	Vita4b	0	F	905	1	4.53	4.53	VV
			189	Vita4b	Soma2a	1	F	905	3	4.59	4.59	VS
			197	Vita6a	Soma3b	1	F	905	3	4.59	4.59	VS
			222	Vita15b	Vita13a	1	F	905	1	4.63	4.63	VV
			195	Vita5a	Vita3a	0	F	905	1	4.64	4.64	VV
			191	Vita11c	Soma2a	0	F	905	3	4.86	4.86	VS
			186	Soma2c	Vita1d	0	F	905	3	4.87	4.87	VS
			211	Soma15a	Vita9a	1	F	905	3	5.07	5.07	VS
			203	Soma12b	Vita4b	0	F	905	3	5.08	5.08	VS
			187	Soma13b	Vita1d	0	F	905	3	5.1	5.1	VS
			225	Vita15a	Soma13b	1	F	905	3	5.23	5.23	VS
			215	Soma19a	Soma10a	1	F	905	2	5.35	5.35	SS
			207	Soma11a	Soma6a	1	F	905	2	5.55	5.55	SS
			221	Vita15a	Vita13a	1	F	905	1	5.64	5.64	VV
			212	Soma15a	Soma9a	1	F	905	2	5.89	5.89	SS
			228	Vita17a	Soma13b	1	F	905	3	6.15	6.15	VS
			227	Soma17a	Soma13b	1	F	905	2	6.19	6.19	SS
			206	Vita11b	Soma6a	1	F	905	3	6.74	6.74	VS
			246	Soma4a	Soma8a	1	M	42	2	3.81	3.81	SS
			267	Vita9c	Soma12b	1	M	42	3	3.82	3.82	VS
			264	Soma2b	Soma12a	0	M	42	2	3.85	3.85	SS
			247	Vita4a	Soma8a	1	M	42	3	3.85	3.85	VS
			269	Vita10a	Soma12b	1	M	42	3	3.87	3.87	VS
			280	Soma2a	Vita14a	1	M	42	3	3.89	3.89	VS
			270	Soma2c	Soma13a	1	M	42	2	3.91	3.91	SS
			276	Vita11c	Vita13a	1	M	42	1	3.91	3.91	VV
			263	Soma4b	Vita11c	1	M	42	3	3.92	3.92	VS
			303	Vita11b	Vita17a	1	M	42	1	3.92	3.92	VV
			294	Soma13b	Vita15a	1	M	42	3	3.95	3.95	VS
			298	Vita9c	Soma17a	1	M	42	3	3.95	3.95	VS
			253	Soma4b	Vita9b	1	M	42	3	3.96	3.96	VS
			284	Vita10a	Vita14a	1	M	42	1	3.96	3.96	VV
			305	Soma14a	Vita17a	1	M	42	3	3.98	3.98	VS
			295	Soma4a	Vita15b	1	M	42	3	4	4	VS
			248	Vita1b	Soma8b	1	M	42	3	4.02	4.02	VS
			252	Vita2c	Vita9b	1	M	42	1	4.02	4.02	VV
			240	Soma2c	Soma3a	1	M	42	2	4.03	4.03	SS
			265	Soma4a	Vita12a	1	M	42	3	4.03	4.03	VS
			239	Vita2c	Soma3a	1	M	42	3	4.03	4.03	VS
			233	Vita1d	Soma2c	1	M	42	3	4.05	4.05	VS
			281	Vita2a	Vita14a	1	M	42	1	4.08	4.08	VV
			262	Vita1c	Vita11c	1	M	42	1	4.11	4.11	VV
			290	Soma13a	Soma14b	1	M	42	2	4.12	4.12	SS
			292	Soma8a	Soma15a	1	M	42	2	4.12	4.12	SS
			287	Soma13a	Vita14b	1	M	42	3	4.12	4.12	VS
			236	Vita2b	Vita3a	1	M	42	1	4.15	4.15	VV
			299	Vita11b	Soma17a	1	M	42	3	4.17	4.17	VS
			242	Vita1c	Soma7b	0	M	42	3	4.17	4.17	VS
			304	Soma11a	Vita17a	0	M	42	3	4.18	4.18	VS
			257	Soma3b	Soma11a	1	M	42	2	4.2	4.2	SS
			283	Vita6a	Vita14a	1	M	42	1	4.21	4.21	VV
			296	Vita6b	Vita15b	1	M	42	1	4.21	4.21	VV
			256	Vita3a	Soma11a	1	M	42	3	4.23	4.23	VS
			282	Vita2b	Vita14a	1	M	42	1	4.24	4.24	VV
			260	Soma1a	Vita11c	1	M	42	3	4.33	4.33	VS
			261	Vita1a	Vita11c	1	M	42	1	4.33	4.33	VV
			277	Soma2c	Soma13b	1	M	42	2	4.36	4.36	SS
			297	Vita9b	Soma17a	1	M	42	3	4.37	4.37	VS
			293	Vita11b	Soma15a	1	M	42	3	4.38	4.38	VS
			309	Soma8a	Soma19b	1	M	42	2	4.39	4.39	SS
			273	Soma2c	Vita13a	1	M	42	3	4.39	4.39	VS
			271	Vita11c	Soma13a	1	M	42	3	4.4	4.4	VS
			255	Soma3b	Soma10a	1	M	42	2	4.41	4.41	SS
			272	Vita2a	Vita13a	1	M	42	1	4.43	4.43	VV
			278	Vita6b	Soma13b	1	M	42	3	4.44	4.44	VS
			258	Soma4a	Soma11a	1	M	42	2	4.45	4.45	SS
			306	Vita14a	Vita17a	1	M	42	1	4.45	4.45	VV
			275	Soma6b	Vita13a	1	M	42	3	4.46	4.46	VS
			259	Vita4a	Soma11a	1	M	42	3	4.46	4.46	VS
			274	Vita6b	Vita13a	1	M	42	1	4.46	4.46	VV
			245	Vita1c	Soma8a	1	M	42	3	4.47	4.47	VS
			308	Soma16a	Soma19a	0	M	42	2	4.53	4.53	SS
			232	Vita1d	Vita2c	0	M	42	1	4.55	4.55	VV
			249	Soma3b	Soma8b	1	M	42	2	4.56	4.56	SS
			244	Soma1b	Soma8a	1	M	42	2	4.58	4.58	SS
			288	Vita2b	Soma14b	1	M	42	3	4.6	4.6	VS
			285	Vita2b	Vita14b	1	M	42	1	4.6	4.6	VV
			243	Vita1d	Soma7b	0	M	42	3	4.64	4.64	VS
			279	Vita11c	Soma13b	0	M	42	3	4.66	4.66	VS
			301	Vita9b	Vita17a	1	M	42	1	4.68	4.68	VV
			241	Vita2b	Soma7a	0	M	42	3	4.7	4.7	VS
			250	Soma4a	Soma8b	1	M	42	2	4.75	4.75	SS
			300	Soma11a	Soma17a	0	M	42	2	4.76	4.76	SS
			289	Vita4b	Soma14b	0	M	42	3	4.86	4.86	VS
			286	Vita4b	Vita14b	0	M	42	1	4.86	4.86	VV
			237	Soma1b	Soma3a	0	M	42	2	4.91	4.91	SS
			254	Vita1d	Vita9c	0	M	42	1	4.92	4.92	VV
			302	Vita9c	Vita17a	1	M	42	1	4.95	4.95	VV
			235	Vita1c	Vita3a	0	M	42	1	5	5	VV
			251	Vita1d	Vita9b	1	M	42	1	5.02	5.02	VV
			291	Soma4a	Soma15a	1	M	42	2	5.1	5.1	SS
			307	Soma6a	Soma19a	1	M	42	2	5.14	5.14	SS
			234	Soma1b	Vita3a	0	M	42	3	5.15	5.15	VS
			238	Vita1c	Soma3a	0	M	42	3	5.2	5.2	VS
			268	Soma10a	Soma12b	1	M	42	2	6.15	6.15	SS
			266	Soma10a	Vita12a	0	M	42	3	6.24	6.24	VS
			365	Soma11a	Soma17a	1	M	365	2	3.82	3.82	SS
			359	Vita1b	Vita15b	1	M	365	1	3.82	3.82	VV
			339	Soma2b	Soma12a	1	M	365	2	3.84	3.84	SS
			324	Vita1c	Soma7b	1	M	365	3	3.84	3.84	VS
			367	Soma11a	Vita17a	1	M	365	3	3.86	3.86	VS
			320	Vita2c	Vita6a	1	M	365	1	3.86	3.86	VV
			343	Soma8a	Soma13a	1	M	365	2	3.87	3.87	SS
			321	Soma2a	Vita6b	1	M	365	3	3.89	3.89	VS
			322	Soma2a	Soma6b	1	M	365	2	3.9	3.9	SS
			363	Vita11b	Soma16a	1	M	365	3	3.91	3.91	VS
			329	Vita1c	Vita9a	1	M	365	1	3.91	3.91	VV
			338	Soma2a	Soma12a	1	M	365	2	3.92	3.92	SS
			366	Vita15b	Soma17a	1	M	365	3	3.93	3.93	VS
			353	Soma1a	Soma15a	1	M	365	2	3.98	3.98	SS
			354	Vita1a	Soma15a	1	M	365	3	3.98	3.98	VS
			364	Soma12b	Soma16a	1	M	365	2	4	4	SS
			319	Soma2a	Vita6a	1	M	365	3	4.01	4.01	VS
			330	Vita1d	Vita9c	1	M	365	1	4.07	4.07	VV
			358	Soma6b	Vita15a	1	M	365	3	4.12	4.12	VS
			352	Vita4b	Soma14b	1	M	365	3	4.12	4.12	VS
			351	Vita4b	Vita14b	1	M	365	1	4.12	4.12	VV
			357	Vita6b	Vita15a	1	M	365	1	4.12	4.12	VV
			340	Soma10a	Vita12a	1	M	365	3	4.14	4.14	VS
			372	Vita15a	Soma19b	1	M	365	3	4.14	4.14	VS
			323	Vita2b	Soma7a	1	M	365	3	4.17	4.17	VS
			348	Vita1b	Vita14a	1	M	365	1	4.18	4.18	VV
			310	Vita1d	Vita2c	1	M	365	1	4.18	4.18	VV
			350	Vita6b	Vita14a	1	M	365	1	4.22	4.22	VV
			316	Soma1b	Soma3b	1	M	365	2	4.23	4.23	SS
			311	Vita1d	Soma2c	0	M	365	3	4.24	4.24	VS
			345	Vita10a	Vita13a	1	M	365	1	4.24	4.24	VV
			333	Vita4a	Vita11b	1	M	365	1	4.24	4.24	VV
			335	Soma3a	Soma11a	1	M	365	2	4.25	4.25	SS
			369	Vita9a	Soma19a	1	M	365	3	4.25	4.25	VS
			314	Soma1b	Soma3a	1	M	365	2	4.29	4.29	SS
			342	Vita2a	Soma13a	1	M	365	3	4.3	4.3	VS
			349	Vita6a	Vita14a	0	M	365	1	4.31	4.31	VV
			341	Vita9c	Soma12b	0	M	365	3	4.36	4.36	VS
			326	Soma3b	Soma7b	1	M	365	2	4.41	4.41	SS
			370	Soma16a	Soma19a	0	M	365	2	4.42	4.42	SS
			360	Vita5a	Vita15b	1	M	365	1	4.47	4.47	VV
			327	Soma1b	Soma8a	1	M	365	2	4.49	4.49	SS
			356	Soma8a	Soma15a	0	M	365	2	4.5	4.5	SS
			347	Vita11c	Soma13b	1	M	365	3	4.55	4.55	VS
			334	Vita3a	Soma11a	0	M	365	3	4.63	4.63	VS
			361	Vita9c	Vita15b	0	M	365	1	4.66	4.66	VV
			312	Soma1b	Vita3a	1	M	365	3	4.67	4.67	VS
			362	Soma7b	Soma16a	1	M	365	2	4.75	4.75	SS
			332	Soma4a	Vita11b	1	M	365	3	4.81	4.81	VS
			337	Vita4a	Soma11a	0	M	365	3	4.82	4.82	VS
			313	Vita1c	Vita3a	1	M	365	1	4.9	4.9	VV
			315	Vita1c	Soma3a	1	M	365	3	4.96	4.96	VS
			331	Vita9a	Vita11a	1	M	365	1	5.02	5.02	VV
			328	Vita1c	Soma8a	0	M	365	3	5.03	5.03	VS
			346	Vita11c	Vita13a	0	M	365	1	5.07	5.07	VV
			336	Soma4a	Soma11a	0	M	365	2	5.11	5.11	SS
			325	Vita1d	Soma7b	0	M	365	3	5.12	5.12	VS
			344	Vita11c	Soma13a	0	M	365	3	5.21	5.21	VS
			371	Soma6a	Soma19b	1	M	365	2	5.44	5.44	SS
			368	Soma6a	Soma19a	0	M	365	2	5.54	5.54	SS
			355	Soma4a	Soma15a	0	M	365	2	5.6	5.6	SS
			318	Soma3a	Soma4b	1	M	365	2	5.68	5.68	SS
			317	Vita3a	Soma4b	1	M	365	3	5.85	5.85	VS
			440	Soma13a	Soma18a	1	M	740	2	3.8	3.8	SS
			436	Soma13a	Vita18a	1	M	740	3	3.8	3.8	VS
			413	Vita2c	Vita14a	1	M	740	1	3.8	3.8	VV
			386	Vita2a	Soma9a	1	M	740	3	3.82	3.82	VS
			433	Vita15b	Vita17a	1	M	740	1	3.82	3.82	VV
			402	Vita11a	Vita12a	1	M	740	1	3.84	3.84	VV
			373	Vita1c	Vita2b	1	M	740	1	3.85	3.85	VV
			428	Vita10a	Soma17a	1	M	740	3	3.86	3.86	VS
			420	Soma11a	Soma15a	1	M	740	2	3.88	3.88	SS
			382	Soma1a	Vita6a	1	M	740	3	3.88	3.88	VS
			441	Vita14a	Soma18a	1	M	740	3	3.88	3.88	VS
			437	Vita14a	Vita18a	1	M	740	1	3.88	3.88	VV
			383	Vita1a	Vita6a	1	M	740	1	3.88	3.88	VV
			393	Vita2a	Vita11b	1	M	740	1	3.88	3.88	VV
			422	Vita2a	Soma16a	1	M	740	3	3.89	3.89	VS
			404	Vita2b	Soma12b	1	M	740	3	3.96	3.96	VS
			376	Soma1a	Soma3a	1	M	740	2	3.97	3.97	SS
			377	Vita1a	Soma3a	1	M	740	3	3.97	3.97	VS
			406	Vita11c	Vita13a	0	M	740	1	3.99	3.99	VV
			425	Soma9a	Soma16a	1	M	740	2	4.03	4.03	SS
			446	Vita9b	Soma19b	1	M	740	3	4.04	4.04	VS
			424	Vita2c	Soma16a	1	M	740	3	4.05	4.05	VS
			443	Soma16a	Soma19a	1	M	740	2	4.06	4.06	SS
			430	Soma4a	Vita17a	1	M	740	3	4.06	4.06	VS
			429	Vita15b	Soma17a	0	M	740	3	4.06	4.06	VS
			401	Vita2b	Vita12a	1	M	740	1	4.06	4.06	VV
			384	Vita1d	Soma7b	1	M	740	3	4.07	4.07	VS
			388	Vita4a	Vita10a	1	M	740	1	4.08	4.08	VV
			445	Soma9a	Soma19b	1	M	740	2	4.1	4.1	SS
			392	Soma6b	Vita11a	1	M	740	3	4.1	4.1	VS
			387	Vita2b	Soma9a	1	M	740	3	4.11	4.11	VS
			389	Vita1d	Vita11a	0	M	740	1	4.11	4.11	VV
			374	Soma1a	Vita3a	1	M	740	3	4.16	4.16	VS
			375	Vita1a	Vita3a	1	M	740	1	4.16	4.16	VV
			417	Vita1d	Soma14b	1	M	740	3	4.24	4.24	VS
			414	Vita1d	Vita14b	1	M	740	1	4.24	4.24	VV
			426	Soma8a	Soma17a	1	M	740	2	4.28	4.28	SS
			444	Vita9a	Soma19b	1	M	740	3	4.28	4.28	VS
			381	Soma3b	Vita5a	1	M	740	3	4.32	4.32	VS
			385	Vita1d	Soma8a	1	M	740	3	4.34	4.34	VS
			400	Vita2a	Vita12a	1	M	740	1	4.38	4.38	VV
			439	Soma7a	Soma18a	1	M	740	2	4.39	4.39	SS
			435	Soma7a	Vita18a	1	M	740	3	4.39	4.39	VS
			431	Soma8a	Vita17a	1	M	740	3	4.4	4.4	VS
			405	Vita11c	Soma13a	0	M	740	3	4.5	4.5	VS
			391	Vita6b	Vita11a	0	M	740	1	4.5	4.5	VV
			421	Vita11c	Soma15a	1	M	740	3	4.59	4.59	VS
			447	Vita9c	Soma19b	1	M	740	3	4.59	4.59	VS
			380	Vita1b	Soma3b	1	M	740	3	4.6	4.6	VS
			418	Vita2c	Soma14b	1	M	740	3	4.65	4.65	VS
			415	Vita2c	Vita14b	1	M	740	1	4.65	4.65	VV
			403	Vita2a	Soma12b	1	M	740	3	4.66	4.66	VS
			396	Vita2a	Soma11a	1	M	740	3	4.73	4.73	VS
			432	Vita9b	Vita17a	0	M	740	1	4.74	4.74	VV
			442	Soma3b	Soma19a	0	M	740	2	4.89	4.89	SS
			397	Vita1d	Vita11c	1	M	740	1	4.89	4.89	VV
			411	Vita1b	Vita14a	0	M	740	1	4.9	4.9	VV
			394	Soma8a	Vita11b	1	M	740	3	4.99	4.99	VS
			427	Vita9b	Soma17a	0	M	740	3	5.01	5.01	VS
			399	Vita4a	Soma12a	1	M	740	3	5.05	5.05	VS
			378	Soma1a	Soma3b	1	M	740	2	5.06	5.06	SS
			379	Vita1a	Soma3b	1	M	740	3	5.06	5.06	VS
			423	Vita2b	Soma16a	1	M	740	3	5.1	5.1	VS
			419	Soma2c	Soma14b	0	M	740	2	5.11	5.11	SS
			416	Soma2c	Vita14b	0	M	740	3	5.11	5.11	VS
			398	Soma4a	Soma12a	1	M	740	2	5.13	5.13	SS
			409	Vita12a	Soma13b	1	M	740	3	5.15	5.15	VS
			395	Vita1d	Soma11a	1	M	740	3	5.21	5.21	VS
			410	Soma12b	Soma13b	1	M	740	2	5.63	5.63	SS
			412	Vita1d	Vita14a	1	M	740	1	5.75	5.75	VV
			390	Vita6a	Vita11a	1	M	740	1	5.76	5.76	VV
			407	Vita12a	Vita13a	1	M	740	1	5.95	5.95	VV
			438	Soma6a	Soma18a	1	M	740	2	6.47	6.47	SS
			434	Soma6a	Vita18a	1	M	740	3	6.47	6.47	VS
			408	Soma12b	Vita13a	1	M	740	3	6.52	6.52	VS
			469	Vita1d	Vita11a	1	M	905	1	3.8	3.8	VV
			479	Soma8b	Vita13a	1	M	905	3	3.81	3.81	VS
			471	Vita6b	Vita11a	1	M	905	1	3.83	3.83	VV
			467	Soma2b	Vita10a	1	M	905	3	3.84	3.84	VS
			451	Vita5a	Vita6b	1	M	905	1	3.85	3.85	VV
			501	Soma7a	Vita17a	1	M	905	3	3.87	3.87	VS
			457	Vita2a	Soma9a	0	M	905	3	3.87	3.87	VS
			474	Soma2a	Soma13a	1	M	905	2	3.88	3.88	SS
			455	Soma4b	Vita9a	1	M	905	3	3.89	3.89	VS
			502	Soma13a	Vita17a	1	M	905	3	3.91	3.91	VS
			448	Vita1d	Soma2a	1	M	905	3	3.91	3.91	VS
			498	Vita9c	Vita15b	1	M	905	1	3.91	3.91	VV
			484	Soma13a	Vita14a	1	M	905	3	3.98	3.98	VS
			503	Soma13b	Vita17a	1	M	905	3	3.98	3.98	VS
			473	Vita5a	Soma12a	1	M	905	3	3.98	3.98	VS
			496	Soma2a	Vita15b	1	M	905	3	3.99	3.99	VS
			459	Soma4b	Soma9a	1	M	905	2	4.01	4.01	SS
			491	Vita6b	Soma14b	1	M	905	3	4.02	4.02	VS
			487	Vita6b	Vita14b	1	M	905	1	4.02	4.02	VV
			493	Soma3b	Soma15a	1	M	905	2	4.03	4.03	SS
			466	Soma4a	Soma10a	1	M	905	2	4.06	4.06	SS
			492	Soma6b	Soma14b	1	M	905	2	4.1	4.1	SS
			488	Soma6b	Vita14b	1	M	905	3	4.1	4.1	VS
			465	Soma6b	Vita9c	1	M	905	3	4.11	4.11	VS
			499	Vita5a	Soma16a	1	M	905	3	4.13	4.13	VS
			490	Soma2c	Soma14b	1	M	905	2	4.17	4.17	SS
			486	Soma2c	Vita14b	1	M	905	3	4.17	4.17	VS
			497	Soma7a	Vita15b	1	M	905	3	4.17	4.17	VS
			483	Vita10a	Soma14a	1	M	905	3	4.17	4.17	VS
			509	Soma3b	Soma19a	1	M	905	2	4.18	4.18	SS
			456	Vita4b	Vita9a	1	M	905	1	4.19	4.19	VV
			460	Vita2c	Vita9b	0	M	905	1	4.2	4.2	VV
			454	Vita4b	Soma8a	1	M	905	3	4.21	4.21	VS
			481	Soma3b	Soma13b	1	M	905	2	4.25	4.25	SS
			452	Vita4b	Soma7b	1	M	905	3	4.28	4.28	VS
			510	Vita6a	Soma19a	1	M	905	3	4.29	4.29	VS
			472	Soma8a	Vita11a	1	M	905	3	4.31	4.31	VS
			462	Vita6b	Vita9b	1	M	905	1	4.34	4.34	VV
			507	Soma3b	Soma18a	1	M	905	2	4.35	4.35	SS
			505	Soma3b	Vita18a	1	M	905	3	4.35	4.35	VS
			449	Soma1b	Vita5a	1	M	905	3	4.39	4.39	VS
			495	Vita9c	Vita15a	1	M	905	1	4.39	4.39	VV
			506	Vita2b	Soma18a	1	M	905	3	4.4	4.4	VS
			504	Vita2b	Vita18a	1	M	905	1	4.4	4.4	VV
			463	Soma6b	Vita9b	1	M	905	3	4.42	4.42	VS
			468	Vita4a	Vita10a	0	M	905	1	4.46	4.46	VV
			470	Vita4a	Vita11a	1	M	905	1	4.49	4.49	VV
			453	Vita5a	Soma7b	1	M	905	3	4.6	4.6	VS
			480	Soma9a	Vita13a	1	M	905	3	4.75	4.75	VS
			476	Vita9a	Soma13a	1	M	905	3	4.8	4.8	VS
			500	Soma7a	Soma17a	1	M	905	2	4.81	4.81	SS
			477	Vita9b	Soma13a	1	M	905	3	4.81	4.81	VS
			461	Soma2c	Vita9b	1	M	905	3	4.82	4.82	VS
			458	Vita2b	Soma9a	0	M	905	3	4.86	4.86	VS
			489	Vita2c	Soma14b	0	M	905	3	4.92	4.92	VS
			485	Vita2c	Vita14b	0	M	905	1	4.92	4.92	VV
			464	Soma4b	Vita9c	1	M	905	3	4.94	4.94	VS
			508	Soma1b	Soma19a	1	M	905	2	5.06	5.06	SS
			482	Soma9a	Soma13b	1	M	905	2	5.16	5.16	SS
			494	Soma10a	Soma15a	1	M	905	2	5.19	5.19	SS
			478	Soma3b	Vita13a	1	M	905	3	5.41	5.41	VS
			450	Soma3b	Vita5a	0	M	905	3	5.78	5.78	VS
			475	Soma3b	Soma13a	1	M	905	2	6.22	6.22	SS

## Sheet: 12.5_GxG_F_42
			#File_name	Supplementary Table 12.5: GxG_F_42
			#Table_title	Epistatic interactions between pairs of Vita loci using combined data from females and using the T42 survivorship
			#Source_paper	Arends et al. (2026) Dynamics, genetics and somatic trade-offs in ageing and mortality. Nature, in press, Feb 2026 and see bioRxiv doi.org/10.1101/2025.04.27.649857
			#Contact	labwilliams@gmail.com,danny.arends@gmail.com, dashbrook@uthsc.edu, sroy12@uthsc.edu
			#Date	18Aug2025 by RWW and DA
				The upper triangular matrix provides LOD scores for the FULL MODEL and includes both main effects and 2-way epistasis between Vita loci.
				The lower triangular matrix provides LOD scores only for the 2-way epistasis between Vita loci.
				Note: Singificant threshold of about 3.9 with P value ≤.05 (green cells) In these matrices we have retained the scores for syntenic loci, but recommend not giving them weight due to linkage effects.
					Full Model	Full Model	Full Model	Full Model	Full Model	Full Model	Full Model	Full Model	Full Model	Full Model	Full Model	Full Model	Full Model	Full Model	Full Model	Full Model	Full Model	Full Model	Full Model	Full Model	Full Model	Full Model	Full Model	Full Model	Full Model	Full Model	Full Model	Full Model	Full Model
					Vita1a	Vita1b	Vita1c	Vita1d	Vita2a	Vita2b	Vita2c	Vita3a	Vita4a	Vita4b	Vita5a	Vita6a	Vita6b	Vita9a	Vita9b	Vita9c	Vita10a	Vita11a	Vita11b	Vita11c	Vita12a	Vita13a	Vita14a	Vita14b	Vita15a	Vita15b	Vita17a	Vita18a	VitaXa
				Vita1a		6.4311	2.57508	2.70456	7.37947	8.73198	9.59952	4.26525	3.65198	2.69194	3.01631	2.52126	2.39466	7.64726	3.29178	3.02403	2.63872	3.46254	5.14722	3.47426	3.53003	3.88859	4.27576	4.06952	3.21981	2.46328	3.17447	4.82366	2.40752	Vita1a
				Vita1b	2.17476		4.31893	4.37436	8.73127	10.1282	11.3447	5.75571	5.34889	4.24212	4.54098	4.07287	3.95331	9.12	4.81591	4.56231	4.24494	5.03801	6.81872	5.08052	5.15604	5.65451	5.77669	5.53172	4.78476	4.0054	4.79053	6.54567	3.95127	Vita1b
				Vita1c	2.59141	2.43704		0.940169	5.2108	6.54186	7.61289	2.37506	1.66744	0.688835	1.03663	0.501866	0.388534	5.81959	1.30301	1.01927	0.641705	1.37393	3.20736	1.47457	1.62662	1.85505	2.30706	2.12888	1.27692	0.438587	1.22789	2.90269	0.407041	Vita1c
				Vita1d	1.23666	1.5978	1.77552		5.38066	6.7548	7.78578	2.46942	1.86847	0.875582	1.22089	0.67739	0.558311	5.93666	1.47418	1.16893	0.812079	1.51645	3.33762	1.62187	1.79215	1.93017	2.47376	2.27413	1.47046	0.609698	1.40191	3.06987	0.569703	Vita1d
				Vita2a	2.53508	3.21593	3.23779	3.0112		7.10772	8.0346	6.46609	6.18595	5.15304	5.41963	4.97921	4.86779	10.226	5.73073	5.38485	5.07591	5.91664	7.88505	6.07383	6.14473	6.34667	6.9268	6.84448	5.83968	4.92028	5.75967	7.36379	4.91265	Vita2a
				Vita2b	2.31975	1.35125	3.90201	3.931	3.29142		7.84924	7.8004	7.4316	6.44503	6.67168	6.26725	6.18305	11.4639	7.0053	6.64652	6.38958	7.30077	9.27087	7.38208	7.44942	7.679	8.20051	8.02732	7.16885	6.24892	7.08549	8.6531	6.23477	Vita2b
				Vita2c	1.42544	0.477818	1.64762	3.58203	2.07662	1.84065		9.04948	8.53824	7.50081	7.79153	7.36988	7.27763	12.4673	8.02861	7.78681	7.53522	8.3108	10.4001	8.50256	8.67908	8.83763	9.19057	9.01939	8.24883	7.35983	8.16733	9.70571	7.33285	Vita2c
				Vita3a	0.972467	1.4213	1.72164	1.45897	1.22491	1.7637	2.20678		3.21978	2.25225	2.57462	2.01232	1.9173	7.23086	2.79611	2.58487	2.16511	2.89041	4.71415	3.04598	3.2367	3.37512	3.80526	3.69428	2.81643	1.95964	2.69284	4.40088	1.9327	Vita3a
				Vita4a	2.51477	0.994541	1.74744	1.10437	0.735009	0.445137	1.24904	2.3344		1.77131	1.953	1.41766	1.31725	6.66328	2.20977	1.98658	1.554	2.3528	4.19248	2.40974	2.57678	2.82139	3.25668	3.0848	2.21874	1.37628	2.14037	3.87328	1.34145	Vita4a
				Vita4b	1.99173	0.922751	1.69914	1.19396	1.87859	1.66607	0.574078	0.553626	1.02982		0.949224	0.430507	0.315152	5.6106	1.17716	0.917748	0.552588	1.28144	3.15748	1.40435	1.60162	1.80789	2.28286	2.07058	1.24077	0.377726	1.17974	2.79177	0.338433	Vita4b
				Vita5a	2.56709	1.68095	1.22118	1.80519	1.15362	2.28773	3.19392	5.63645	1.27884	1.95036		0.750158	0.650515	6.01675	1.53275	1.24596	0.915191	1.6913	3.48254	1.68512	1.95609	2.15341	2.58277	2.37447	1.55887	0.716419	1.48494	3.14507	0.67414	Vita5a
				Vita6a	2.72264	0.874618	0.939209	0.863005	2.27506	4.06064	2.59635	2.74975	2.70245	1.26927	3.20652		0.549219	5.50492	1.02353	0.734399	0.376511	1.12436	2.95561	1.15877	1.39239	1.62396	2.05702	1.83462	1.06139	0.182882	0.984039	2.60381	0.146467	Vita6a
				Vita6b	5.47062	4.1657	1.48123	2.35053	1.71456	1.88855	0.738438	2.89122	2.51758	1.08994	1.67007	5.49768		5.41171	0.909526	0.630181	0.257569	1.00985	2.8437	1.0689	1.28952	1.49506	1.94187	1.74136	0.929959	0.0686522	0.859011	2.49712	0.0335192	Vita6b
				Vita9a	4.64884	5.68499	1.39207	1.18771	1.04931	1.0082	1.54297	0.949747	3.50639	2.11983	1.36543	1.29751	0.500167		5.77151	5.70172	5.61473	6.35736	8.19015	6.35128	6.78062	6.77382	7.53155	7.30851	6.30432	5.45536	6.37221	7.90514	5.42781	Vita9a
				Vita9b	2.33193	4.52056	1.09228	3.07502	1.58537	2.20756	2.92103	1.30664	1.59755	1.49545	1.89256	0.844995	1.2629	1.72774		0.981991	1.12633	1.94917	3.82248	2.00358	2.26306	2.40579	2.82962	2.65162	1.81382	0.960196	1.82375	3.31875	0.929498	Vita9b
				Vita9c	1.58291	2.43814	1.39358	2.97554	1.24974	1.47097	2.15756	1.19579	1.50656	1.24126	1.9333	1.08208	1.82505	1.59867	2.59192		0.857568	1.67854	3.49015	1.71324	1.96127	2.11594	2.55011	2.36152	1.53937	0.680414	1.49631	3.08927	0.65027	Vita9c
				Vita10a	1.92216	2.37219	2.23927	1.27423	1.46303	1.74911	2.95869	2.21402	3.08125	0.789599	2.4623	0.912213	0.786039	2.09273	2.1397	2.13922		1.26491	3.05075	1.28593	1.49436	1.73372	2.13074	1.94555	1.17329	0.309263	1.14783	2.71478	0.277071	Vita10a
				Vita11a	4.68097	2.97734	1.43966	1.92015	0.680465	0.914159	0.784812	0.930918	2.5845	1.43249	1.56258	2.3809	3.6111	1.83643	1.96385	1.73365	2.51748		3.58032	2.01008	2.25377	2.52439	2.92402	2.74728	1.9243	1.05367	1.85024	3.51212	1.02677	Vita11a
				Vita11b	1.39966	2.57662	0.704185	1.54242	1.19466	0.990809	0.868176	1.80008	3.72636	0.794515	1.80781	4.02977	2.33532	2.79922	2.03406	1.64804	3.06873	1.39616		3.4796	4.1268	4.22186	4.76739	4.60284	3.77632	2.90705	3.66081	5.12325	2.86102	Vita11b
				Vita11c	0.390178	1.69876	1.11349	2.60649	0.718341	1.02465	3.37293	2.02487	1.45041	1.45576	1.30402	2.59463	2.51796	3.24635	3.78068	3.04858	1.40162	1.93236	1.03058		2.38417	2.53849	2.96925	2.74047	1.98603	1.11933	1.90965	3.41899	1.08074	Vita11c
				Vita12a	1.53324	1.74416	2.60403	1.84642	1.01289	1.50209	1.78021	3.43453	1.32903	4.46205	2.48365	2.20381	2.14342	0.575841	2.84903	1.32193	1.28474	1.18631	2.57538	2.09874		2.76233	3.16205	2.9161	2.18267	1.33095	2.14964	3.73329	1.30321	Vita12a
				Vita13a	2.12019	2.43441	2.77751	2.43836	1.92734	1.6322	1.08704	0.824225	3.27957	1.60588	1.33729	1.01926	1.49823	1.59394	2.78968	1.87574	1.18223	2.15835	2.71962	0.968918	1.33026		3.43952	3.27606	2.33925	1.54157	2.39101	3.87572	1.50282	Vita13a
				Vita14a	1.86069	1.3363	0.870567	0.932651	1.98954	3.53389	3.45426	1.04552	2.80742	1.37462	1.467	3.26818	4.10357	0.95138	0.875002	1.87335	1.86564	4.26234	4.92642	2.90581	1.31515	1.47211		2.38969	2.93755	2.03485	2.77741	4.56707	1.96761	Vita14a
				Vita14b	2.05106	2.73371	1.47358	1.65303	1.77493	2.09158	1.66473	0.625348	1.04315	2.2632	3.57793	2.73611	4.21435	1.55674	2.24567	1.35462	1.28419	3.46987	3.10083	2.25901	1.49659	0.666153	0.821882		2.71481	1.82538	2.65638	4.29189	1.77407	Vita14b
				Vita15a	1.04446	1.73288	1.8571	3.06296	1.21368	1.24165	1.37552	2.0844	3.21595	0.811977	0.685595	1.33459	1.84981	1.50456	2.92258	2.69801	1.66138	2.66279	1.18334	3.34517	1.98773	1.16198	2.81905	3.14678		1.27985	1.76044	3.3412	0.94885	Vita15a
				Vita15b	1.62965	0.802242	1.12379	4.42556	1.2148	1.81934	2.01994	1.23164	3.62278	2.58103	1.02869	2.49563	2.45374	0.820993	1.52967	2.67723	2.38232	2.237	2.78243	1.47667	2.91946	0.752878	2.46225	3.16751	2.59717		0.902719	2.53602	0.089957	Vita15b
				Vita17a	1.50033	1.87134	2.35203	2.40227	3.61918	3.29116	2.03648	2.2608	0.520172	2.3019	4.44607	1.06689	1.88374	1.94357	0.796344	1.33784	0.760489	1.73238	2.92318	1.71102	2.16412	1.80402	2.15309	2.29261	2.3022	2.49212		3.26752	0.885879	Vita17a
				Vita18a	1.29914	1.76525	2.27865	4.9238	3.13907	3.23727	2.37412	1.11777	1.06341	1.90972	3.78944	1.48438	1.94299	3.62095	1.70994	2.02645	1.8504	1.24463	0.895449	2.18088	1.39458	2.13781	2.01994	3.17046	1.87279	0.843181	1.06112		2.52548	Vita18a
				VitaXa	1.68531	1.69291	0.958902	0.400249	1.12439	1.08783	0.623191	0.679138	0.74974	0.0609471	1.25061	0.239725	0.0673076	0.270436	0.524884	0.940101	0.503133	0.341455	0.522625	0.4529	0.387537	0.774723	0.685719	2.0289	0.485835	0.154518	0.145765	0.399241		VitaXa
					Vita1a	Vita1b	Vita1c	Vita1d	Vita2a	Vita2b	Vita2c	Vita3a	Vita4a	Vita4b	Vita5a	Vita6a	Vita6b	Vita9a	Vita9b	Vita9c	Vita10a	Vita11a	Vita11b	Vita11c	Vita12a	Vita13a	Vita14a	Vita14b	Vita15a	Vita15b	Vita17a	Vita18a	VitaXa

## Sheet: 12.6_GXG_F_365
			#File_name	Supplementary Table 12.6: GxG_F_365
			#Table_title	Epistatic interactions between pairs of Vita loci using combined data from females and using the T3652 survivorship
			#Source_paper	Arends et al. (2026) Dynamics, genetics and somatic trade-offs in ageing and mortality. Nature, in press, Feb 2026 and see bioRxiv doi.org/10.1101/2025.04.27.649857
			#Contact	labwilliams@gmail.com,danny.arends@gmail.com, dashbrook@uthsc.edu, sroy12@uthsc.edu
			#Date	18Aug2025 by RWW and DA
				The upper triangular matrix provides LOD scores for the FULL MODEL and includes both main effects and 2-way epistasis between Vita loci.
				The lower triangular matrix provides LOD scores only for the 2-way epistasis between Vita loci.
				Note: Singificant threshold of about 3.9 with P value ≤.05 (green cells) In these matrices we have retained the scores for syntenic loci, but recommend not giving them weight due to linkage effects.
					Full Model	Full Model	Full Model	Full Model	Full Model	Full Model	Full Model	Full Model	Full Model	Full Model	Full Model	Full Model	Full Model	Full Model	Full Model	Full Model	Full Model	Full Model	Full Model	Full Model	Full Model	Full Model	Full Model	Full Model	Full Model	Full Model	Full Model	Full Model	Full Model
					Vita1a	Vita1b	Vita1c	Vita1d	Vita2a	Vita2b	Vita2c	Vita3a	Vita4a	Vita4b	Vita5a	Vita6a	Vita6b	Vita9a	Vita9b	Vita9c	Vita10a	Vita11a	Vita11b	Vita11c	Vita12a	Vita13a	Vita14a	Vita14b	Vita15a	Vita15b	Vita17a	Vita18a	VitaXa
				Vita1a	NA	6.13386	2.72942	2.78425	6.6311	8.46373	9.81326	4.87044	3.79751	3.23258	3.51234	2.78039	2.70986	6.90332	3.11102	2.98191	3.36584	3.65787	5.23274	3.43897	4.69679	4.19511	4.18431	3.87493	3.5141	2.80546	3.70802	4.75153	2.63248	Vita1a
				Vita1b	2.378	NA	3.66647	3.69221	7.25826	9.10484	10.7498	5.64061	4.78149	4.02425	4.26846	3.57701	3.50568	7.68279	3.88814	3.78179	4.22104	4.49751	6.1661	4.278	5.60373	5.21681	4.92902	4.58736	4.35099	3.61485	4.58896	5.71914	3.43186	Vita1b
				Vita1c	2.34731	2.23607	NA	0.573392	4.14546	5.92045	7.44741	2.64843	1.46017	0.887875	1.17799	0.417713	0.350759	4.72552	0.786655	0.657506	1.04923	1.27806	2.99999	1.08264	2.53654	1.8654	1.8317	1.52776	1.25676	0.457876	1.45904	2.53245	0.293451	Vita1c
				Vita1d	1.06593	1.61294	1.7225	NA	4.24572	6.04771	7.53735	2.68599	1.57531	1.00024	1.28011	0.516989	0.453934	4.79539	0.900018	0.756698	1.14777	1.35351	3.05942	1.16122	2.62952	1.88347	1.94386	1.62502	1.3787	0.562621	1.57406	2.62753	0.387411	Vita1d
				Vita2a	1.4652	2.57272	3.38168	2.33281	NA	6.29035	7.60524	5.90907	5.11436	4.49007	4.67933	4.02522	3.95021	8.35541	4.40151	4.24379	4.57134	4.95825	6.78772	4.81598	6.19818	5.49573	5.59362	5.33759	4.95697	4.10281	5.10761	6.18177	3.93907	Vita2a
				Vita2b	1.35774	1.00567	3.62513	3.13918	3.3609	NA	7.82031	7.65605	6.80623	6.20325	6.35265	5.75976	5.69377	9.98775	6.10383	5.93223	6.31394	6.7566	8.61427	6.55558	7.93345	7.27297	7.29589	6.96388	6.71519	5.86948	6.85632	7.90488	5.69702	Vita2b
				Vita2c	1.40039	0.333018	1.53119	2.79389	1.83797	1.58523	NA	9.35788	8.36098	7.69961	7.94768	7.29902	7.26041	11.492	7.59009	7.50994	7.95133	8.24219	10.2238	8.13773	9.67345	8.90995	8.76205	8.46872	8.26603	7.45979	8.38489	9.40246	7.25858	Vita2c
				Vita3a	1.07541	1.26615	2.43611	1.08193	1.40939	1.89958	2.12544	NA	3.52523	2.96742	3.21879	2.42655	2.36021	6.59115	2.75466	2.70005	3.05867	3.31295	4.96683	3.13371	4.64674	3.8615	3.85256	3.61329	3.28234	2.4886	3.43538	4.48141	2.3135	Vita3a
				Vita4a	1.9701	0.847676	2.40115	1.55254	0.864588	0.329115	1.34448	1.47729	NA	1.9438	2.11281	1.33864	1.26947	5.57025	1.68181	1.60036	1.93857	2.23232	3.98273	2.02023	3.48631	2.84772	2.80413	2.504	2.19281	1.4093	2.34709	3.5235	1.22202	Vita4a
				Vita4b	1.23147	0.861411	1.26746	0.963306	1.97451	2.44861	1.16309	0.804726	0.79484	NA	1.4983	0.745481	0.68713	4.90717	1.07481	0.976435	1.33648	1.57543	3.35756	1.43505	2.95301	2.22784	2.24072	1.89361	1.6314	0.819193	1.80727	2.83301	0.636048	Vita4b
				Vita5a	1.62953	1.28321	1.59536	1.89131	1.12014	1.36842	1.71253	4.18614	1.21235	1.56892	NA	1.00978	0.94966	5.30693	1.38317	1.26407	1.68707	1.95744	3.60043	1.63632	3.24355	2.49924	2.46219	2.14575	1.8995	1.10761	2.06078	3.12056	0.915363	Vita5a
				Vita6a	2.70796	0.82555	1.47152	0.630228	2.64771	3.73711	2.71863	2.83993	2.81595	0.901352	2.7771	NA	0.368226	4.54986	0.635852	0.51041	0.8988	1.1461	2.86026	0.913094	2.44194	1.76157	1.71794	1.38001	1.15784	0.335105	1.31997	2.36462	0.161578	Vita6a
				Vita6b	5.08077	4.11662	2.12567	1.45563	1.37789	1.83555	1.36061	2.06938	2.84678	1.07333	1.79663	5.89221	NA	4.49868	0.573372	0.455491	0.818168	1.07804	2.78104	0.849756	2.39181	1.69352	1.65035	1.32197	1.07641	0.261225	1.25061	2.30388	0.0934192	Vita6b
				Vita9a	4.12892	5.18115	1.42086	0.888785	1.68131	1.73488	1.79037	0.455353	4.35459	1.69558	1.34082	0.88857	0.962911	NA	4.78201	4.79537	5.11614	5.40608	7.1178	5.12178	6.84195	5.91056	6.18146	5.84866	5.44439	4.62243	5.72052	6.64944	4.45576	Vita9a
				Vita9b	1.42444	4.09076	1.53827	2.92678	1.02509	1.64083	2.37438	1.91365	1.88682	1.68353	1.53958	1.52284	1.22576	2.59627	NA	0.589957	1.21623	1.54148	3.31003	1.31497	2.88705	2.12188	2.07334	1.75919	1.49582	0.692582	1.75799	2.65806	0.525441	Vita9b
				Vita9c	1.1591	2.64901	1.86591	3.19693	0.68797	0.908593	1.69637	1.29318	2.56303	1.21025	1.58447	1.59033	2.01685	1.80899	2.3766	NA	1.10319	1.43282	3.14015	1.18941	2.75265	1.98706	1.95343	1.62595	1.37407	0.573695	1.58748	2.56399	0.404377	Vita9c
				Vita10a	1.73356	1.59962	2.60398	1.09906	1.24672	1.31814	2.30596	1.64975	2.4507	1.16818	1.69222	0.871206	1.21414	2.31608	2.65356	2.91589	NA	1.77602	3.42291	1.49694	2.9841	2.33399	2.24234	1.94235	1.75159	0.933889	2.0051	2.94417	0.772845	Vita10a
				Vita11a	3.99697	3.03231	1.82775	1.84365	1.19745	1.12744	0.822859	0.91486	2.37176	1.55864	1.69955	2.24667	2.84196	2.13536	1.30766	1.39878	3.04583	NA	3.49751	1.7569	3.27555	2.63898	2.57654	2.26883	2.01007	1.192	2.18868	3.25502	1.02596	Vita11a
				Vita11b	0.956839	2.30134	1.27676	2.76731	1.00899	0.589618	0.64483	1.44861	2.93656	1.25091	1.59921	4.37396	2.33371	2.93415	1.09862	1.26381	2.83104	1.15392	NA	2.94629	4.98577	4.25153	4.28771	3.97875	3.74416	2.94018	3.90593	4.78209	2.74774	Vita11b
				Vita11c	0.681705	2.14023	1.46553	2.76995	0.904972	0.972355	3.59598	2.57625	1.35791	1.57133	1.65993	2.52579	1.98046	2.80353	2.89407	2.47423	1.45861	1.65532	0.29721	NA	3.10998	2.3603	2.33522	1.99392	1.79763	0.976981	1.99073	2.92387	0.797281	Vita11c
				Vita12a	1.38633	1.27369	3.01202	2.24979	1.03494	1.35095	1.33839	2.9388	1.58172	5.16644	2.08844	2.98363	3.32348	0.361493	3.44538	1.58921	1.70735	0.666813	2.25958	2.46913	NA	3.90383	3.82886	3.43064	3.27533	2.47311	3.54706	4.50028	2.3179	Vita12a
				Vita13a	1.81363	1.86808	2.75757	2.24417	3.23615	2.5107	1.89498	1.12973	2.08397	1.39542	1.44818	1.78246	1.65284	1.7842	2.77089	1.8654	1.11501	2.19858	2.56647	1.06457	1.24168	NA	3.18277	2.88836	2.52483	1.75923	2.8835	3.74503	1.60851	Vita13a
				Vita14a	1.77551	1.5185	1.01716	1.53584	1.89517	3.68786	3.21093	1.27581	3.48974	1.62119	2.00819	4.41896	3.46082	1.04561	1.2014	2.6513	1.0782	4.63245	4.60973	2.72084	0.806303	1.21718	NA	2.0197	2.65896	1.82953	2.75398	3.90192	1.60405	Vita14a
				Vita14b	2.82578	3.40753	1.55017	1.49702	1.46327	2.54899	1.0086	1.36922	1.49917	2.59853	3.49521	3.88825	3.33902	1.23651	1.88994	1.47988	0.84198	4.19946	2.84273	2.20324	0.991846	0.419654	0.680893	NA	2.32214	1.48945	2.48322	3.49514	1.27963	Vita14b
				Vita15a	0.822257	1.72205	1.14579	3.83781	1.57317	1.28811	1.66577	1.93018	2.82407	1.58069	0.810492	1.50206	1.82499	0.953058	3.93749	3.14678	1.12265	2.31773	1.39905	2.1701	1.81194	0.814949	2.60108	3.24868	NA	1.19968	2.19125	3.16444	1.02608	Vita15a
				Vita15b	1.46869	0.63096	1.0789	4.31031	1.35579	1.68134	2.03681	1.55514	2.58093	2.473	0.858755	2.97294	3.1614	0.746389	1.7602	2.61688	2.60059	1.60163	2.05524	0.821479	1.98952	1.08396	2.86109	3.32707	2.79999	NA	1.3655	2.40462	0.211992	Vita15b
				Vita17a	2.19292	2.18715	1.40074	2.00809	2.60768	2.8186	1.70589	1.47904	0.685151	1.95675	4.39065	0.763337	1.13154	1.48609	0.631329	1.28162	1.13052	1.54637	2.06231	1.84416	2.22625	1.90057	2.1864	2.1838	2.87748	3.27275	NA	3.34029	1.21428	Vita17a
				Vita18a	0.937624	1.88549	2.31028	5.47936	2.53322	2.21569	1.64451	1.62082	1.41412	1.96003	3.55021	1.05361	1.28339	3.1072	1.13609	1.91167	1.95125	1.76858	0.931392	2.90466	1.28607	2.36556	2.27048	3.28692	0.713839	0.539158	1.10488	NA	2.2573	Vita18a
				VitaXa	1.29893	1.61016	0.470661	0.500593	1.058	1.00739	0.496261	0.638657	1.03725	0.35412	1.35265	0.513107	0.280924	0.273802	0.929423	0.984588	0.845799	0.349393	0.740821	0.278974	0.41875	1.13526	1.03075	1.74786	0.531381	0.235527	0.454961	0.353901	NA	VitaXa
					Vita1a	Vita1b	Vita1c	Vita1d	Vita2a	Vita2b	Vita2c	Vita3a	Vita4a	Vita4b	Vita5a	Vita6a	Vita6b	Vita9a	Vita9b	Vita9c	Vita10a	Vita11a	Vita11b	Vita11c	Vita12a	Vita13a	Vita14a	Vita14b	Vita15a	Vita15b	Vita17a	Vita18a	VitaXa

## Sheet: 12.7_GxG_F_740
			#File_name	Supplementary Table 12.7: GxG_F_740
			#Table_title	Epistatic interactions between pairs of Vita loci using combined data from females and using the T740 survivorship
			#Source_paper	Arends et al. (2026) Dynamics, genetics and somatic trade-offs in ageing and mortality. Nature, in press, Feb 2026 and see bioRxiv doi.org/10.1101/2025.04.27.649857
			#Contact	Arends D, Ashbrook DG, Roy S, Lu L, Sloan Z, Centeno AG, Lamour KH, de Magalhães JP, Prins P, Borman KW, Sen S, Mitchell SJ, MacArthur MR, Akin OA, Auwerx J, Bajwa A, Harrison DE, Strong R, Nelson JF, Mozhui K, Williams EG, Miller RA, Williams RW
			#Date
				labwilliams@gmail.com,danny.arends@gmail.com, dashbrook@uthsc.edu, sroy12@uthsc.edu
				18Aug2025 by RWW and DA
				The upper triangular matrix provides LOD scores for the FULL MODEL and includes both main effects and 2-way epistasis between Vita loci.
				The lower triangular matrix provides LOD scores only for the 2-way epistasis between Vita loci.
				Note: Singificant threshold of about 3.9 with P value ≤.05 (green cells) In these matrices we have retained the scores for syntenic loci, but recommend not giving them weight due to linkage effects.
					Full Model	Full Model	Full Model	Full Model	Full Model	Full Model	Full Model	Full Model	Full Model	Full Model	Full Model	Full Model	Full Model	Full Model	Full Model	Full Model	Full Model	Full Model	Full Model	Full Model	Full Model	Full Model	Full Model	Full Model	Full Model	Full Model	Full Model	Full Model	Full Model
					Vita1a	Vita1b	Vita1c	Vita1d	Vita2a	Vita2b	Vita2c	Vita3a	Vita4a	Vita4b	Vita5a	Vita6a	Vita6b	Vita9a	Vita9b	Vita9c	Vita10a	Vita11a	Vita11b	Vita11c	Vita12a	Vita13a	Vita14a	Vita14b	Vita15a	Vita15b	Vita17a	Vita18a	VitaXa
				Vita1a	NA	4.91602	4.51748	3.13371	5.27263	5.69293	6.25895	4.0489	3.64943	3.16048	3.40406	3.29811	3.06972	5.96046	3.17781	3.39338	3.42192	3.62733	4.93645	3.35112	4.77752	3.13234	4.1471	3.63956	3.06452	3.10129	3.93382	4.43098	2.97679	Vita1a
				Vita1b	2.92701	NA	5.22474	3.93235	5.91192	6.35835	7.15465	4.8931	4.52719	3.98043	4.20859	4.0641	3.85077	6.76378	3.98389	4.22682	4.25408	4.4331	5.78665	4.14742	5.61786	3.98495	4.87891	4.37233	3.85981	3.88236	4.70085	5.33401	3.81197	Vita1b
				Vita1c	1.65878	2.62717	NA	1.67354	3.60558	4.0636	4.77611	2.65155	2.27565	1.746	2.0403	1.84879	1.63596	4.55545	1.82743	1.96736	2.04971	2.2514	3.65806	1.92854	3.59562	1.75859	2.68099	2.26943	1.64464	1.67108	2.58862	3.10795	1.58375	Vita1c
				Vita1d	1.72041	1.25158	1.83863	NA	2.40303	2.81548	3.53126	1.34719	0.917908	0.468398	0.738664	0.573514	0.349567	3.32503	0.565523	0.723357	0.756026	0.952161	2.30758	0.603948	2.26084	0.437069	1.47249	0.993785	0.356473	0.366424	1.3513	1.84556	0.297539	Vita1d
				Vita2a	0.817394	1.1766	3.18161	1.61521	NA	3.3582	3.6128	3.21193	2.76382	2.3297	2.51604	2.38148	2.18003	5.27482	2.43807	2.60458	2.5145	2.74317	4.18555	2.50351	4.1522	2.30178	3.38911	2.91738	2.1812	2.19837	3.16053	3.6504	2.12152	Vita2a
				Vita2b	1.83517	1.02871	3.66089	2.14664	6.03258	NA	3.3099	3.65207	3.14034	2.74053	2.93861	2.79988	2.59852	5.58197	2.81087	2.95477	2.95754	3.14944	4.61575	2.91817	4.52236	2.72053	3.8394	3.33031	2.59901	2.61368	3.60973	4.08514	2.53363	Vita2b
				Vita2c	2.21941	1.87083	1.87648	3.70991	1.61339	1.35087	NA	4.40558	3.87768	3.47609	3.69855	3.50765	3.34302	6.33667	3.50037	3.66743	3.66755	3.8843	5.46989	3.63377	5.39432	3.45743	4.46118	3.99577	3.33018	3.35133	4.33007	4.82099	3.2614	Vita2c
				Vita3a	0.840474	1.09222	2.60107	1.3619	1.71445	0.814242	1.02068	NA	1.71567	1.28083	1.56263	1.3257	1.12393	4.05176	1.2741	1.47444	1.54818	1.72917	3.0948	1.39764	3.06424	1.23246	2.25461	1.77887	1.1427	1.1318	2.07141	2.5875	1.08789	Vita3a
				Vita4a	1.83374	0.761187	1.15302	0.994109	2.39359	1.76516	0.711207	2.6727	NA	0.838439	1.1053	0.937656	0.718027	3.60677	0.8687	1.0794	1.1087	1.32975	2.7496	0.981398	2.65021	0.846825	1.87254	1.37975	0.719843	0.724135	1.71908	2.23319	0.647865	Vita4a
				Vita4b	1.1541	1.5813	2.61393	2.33926	1.07226	1.33829	1.89261	1.43074	1.31135	NA	0.66129	0.501336	0.285008	3.24758	0.444323	0.640416	0.66026	0.884131	2.27041	0.538343	2.26435	0.386242	1.43133	0.934483	0.295187	0.312362	1.26583	1.75051	0.227488	Vita4b
				Vita5a	1.34544	1.44909	1.5375	1.69565	2.1943	3.63092	3.27872	2.71799	1.62243	1.84216	NA	0.720467	0.525466	3.53047	0.714011	0.883853	0.935078	1.15543	2.50063	0.761013	2.4806	0.651803	1.68425	1.17414	0.544127	0.564739	1.53759	2.04793	0.471451	Vita5a
				Vita6a	2.10863	1.66868	2.23859	2.38062	2.58887	2.13207	1.7527	3.08708	2.40718	1.4312	1.47637	NA	1.20666	3.36583	0.565905	0.741149	0.787557	0.962621	2.36329	0.644357	2.30909	0.488046	1.50647	1.01579	0.385215	0.395348	1.33016	1.8435	0.311642	Vita6a
				Vita6b	3.85057	3.44684	2.88061	2.97959	2.44247	2.04354	1.41415	3.39071	2.16179	1.93278	1.72796	7.75969	NA	3.16148	0.336906	0.527469	0.555913	0.75973	2.11277	0.404079	2.1209	0.270683	1.27608	0.805482	0.162162	0.183213	1.12354	1.6552	0.0943592	Vita6b
				Vita9a	2.63076	2.76466	1.38618	0.933463	2.1908	2.36736	1.40027	1.32842	1.96824	1.31575	1.91851	1.29281	1.15651	NA	3.46011	3.68741	3.48977	3.67494	5.13019	3.34818	5.14696	3.24946	4.39546	3.79895	3.1651	3.18549	4.09753	4.55527	3.11372	Vita9a
				Vita9b	1.59494	3.21173	0.258295	1.73656	0.518055	1.23116	2.0762	1.73317	2.33426	1.39435	0.895986	2.59695	1.77441	0.890144	NA	0.598519	0.71813	0.912794	2.33332	0.59624	2.28245	0.45399	1.43413	0.957885	0.342776	0.357759	1.34553	1.80358	0.271734	Vita9b
				Vita9c	1.95049	1.82013	0.978033	2.17586	0.738017	0.93953	1.91448	1.0543	2.75391	1.81136	0.686705	2.32807	2.3241	0.633499	3.85939	NA	0.914225	1.11799	2.46007	0.802388	2.43753	0.65294	1.63138	1.15169	0.54649	0.531248	1.50699	1.98471	0.462644	Vita9c
				Vita10a	1.6942	1.50953	2.04834	1.92891	2.0011	1.47445	1.77485	0.857498	4.17278	1.88204	3.88746	0.568577	0.976267	0.791809	2.17272	1.87854	NA	1.14925	2.51938	0.802262	2.49006	0.660446	1.60859	1.13077	0.579819	0.576188	1.53937	2.05264	0.49412	Vita10a
				Vita11a	3.64756	3.2755	3.08639	2.46374	1.4541	0.42924	0.820782	0.773431	1.96355	1.37075	2.04493	2.25527	1.32787	2.21013	2.01736	1.47873	1.61861	NA	2.63172	1.00545	2.68252	0.878767	1.85655	1.40202	0.759147	0.778957	1.76486	2.2081	0.702257	Vita11a
				Vita11b	1.02088	2.0203	1.69872	2.32923	1.08128	1.05149	1.71675	0.532481	1.11974	1.785	2.34723	2.67513	1.98826	2.33197	1.70237	0.882169	2.08672	2.53475	NA	2.15302	3.98204	2.23611	3.25948	2.85539	2.15308	2.15687	3.1234	3.48456	2.07768	Vita11b
				Vita11c	1.41271	3.26202	2.51485	2.62518	1.40169	1.39511	2.39248	2.71542	1.79028	2.98506	2.93779	1.8069	2.17734	2.36541	3.93697	4.23962	0.636903	1.58973	0.806907	NA	2.33914	0.502457	1.53269	1.06923	0.417336	0.439686	1.41909	1.88694	0.354757	Vita11c
				Vita12a	2.75272	1.98377	2.13618	0.938859	1.21943	1.71795	2.25167	2.90433	1.23596	4.54684	1.8985	5.11305	4.46875	1.29033	1.98587	1.14223	1.36653	0.982528	2.59474	7.01586	NA	2.20294	3.18931	2.66123	2.09108	2.11468	3.17021	3.53437	2.04267	Vita12a
				Vita13a	2.18846	2.34911	1.66735	5.25068	1.5135	1.88987	1.71384	0.826793	2.16703	1.43013	1.31412	1.79502	1.70267	0.654538	1.71222	1.40456	1.58698	1.59434	1.87181	2.7056	1.06775	NA	1.37626	0.898398	0.277063	0.294977	1.28388	1.74316	0.205676	Vita13a
				Vita14a	2.13048	2.05542	1.14156	0.874717	2.11596	2.78079	2.17665	1.38373	1.67793	1.8472	1.83538	1.34499	1.80329	0.775453	2.48652	3.33107	0.71245	4.0996	1.32579	2.12912	0.508395	1.77887	NA	1.34976	1.3115	1.31302	2.34084	2.86655	1.22255	Vita14a
				Vita14b	1.82037	2.26728	1.72526	1.25821	1.70905	2.11839	0.873198	1.31076	1.12721	3.77655	1.59434	2.40337	2.55409	1.89473	2.36834	2.55596	1.31402	3.81714	2.12505	1.08699	0.446236	1.59301	1.67649	NA	0.82718	0.820419	1.82999	2.34006	0.735776	Vita14b
				Vita15a	0.866413	1.5151	1.47182	0.920153	1.23923	1.08668	2.72046	1.44672	2.31214	2.23276	0.80627	1.76583	1.80351	0.687767	4.4198	1.56011	0.507755	1.38442	1.12595	1.42063	1.17392	2.60106	1.09836	1.00115	NA	0.547773	1.16766	1.64452	0.105812	Vita15a
				Vita15b	1.62407	1.65089	2.79916	2.00871	1.51284	1.08645	1.54041	1.80768	2.15897	1.48033	0.27347	1.89565	3.60463	1.08577	1.22807	0.991171	1.40599	1.97418	1.31506	1.18437	1.09394	2.29367	1.14564	1.84985	3.0747	NA	1.13322	1.65195	0.120162	Vita15b
				Vita17a	1.87959	2.23614	1.71368	1.08352	2.80258	1.98151	1.35024	1.61271	1.79196	4.55254	2.92368	1.94527	0.781441	1.30911	1.53699	1.42736	1.48919	1.04722	1.0604	1.39553	1.0292	1.93161	2.1225	2.2858	2.97148	0.91629	NA	2.59289	1.07366	Vita17a
				Vita18a	2.52702	1.20979	2.877	4.42013	3.29434	3.04448	2.14995	0.507383	1.42938	3.67234	3.7734	1.86123	2.1871	2.21491	2.20918	1.26788	1.53501	2.47189	0.987637	1.48234	0.869679	2.95933	2.45242	1.74908	1.56855	2.02855	0.854059	NA	1.57527	Vita18a
				VitaXa	0.1171	0.566003	0.669491	0.0885306	0.396931	0.574055	1.45102	0.283084	2.27307	0.631039	1.20263	0.641036	0.56307	0.643626	0.525765	0.301415	0.614154	0.480411	1.62195	0.182562	0.662307	0.12539	0.103558	0.645118	0.228037	0.689932	0.74093	0.157305	NA	VitaXa
					Vita1a	Vita1b	Vita1c	Vita1d	Vita2a	Vita2b	Vita2c	Vita3a	Vita4a	Vita4b	Vita5a	Vita6a	Vita6b	Vita9a	Vita9b	Vita9c	Vita10a	Vita11a	Vita11b	Vita11c	Vita12a	Vita13a	Vita14a	Vita14b	Vita15a	Vita15b	Vita17a	Vita18a	VitaXa

## Sheet: 12.8_GxG_F_905
			#File_name	Supplementary Table 12.8: GxG_F_905
			#Table_title	Epistatic interactions between pairs of Vita loci using combined data from females and using the T905 survivorship
			#Source_paper	Arends et al. (2026) Dynamics, genetics and somatic trade-offs in ageing and mortality. Nature, in press, Feb 2026 and see bioRxiv doi.org/10.1101/2025.04.27.649857
			#Contact	labwilliams@gmail.com,danny.arends@gmail.com, dashbrook@uthsc.edu, sroy12@uthsc.edu
			#Date	18Aug2025 by RWW and DA
				The upper triangular matrix provides LOD scores for the FULL MODEL and includes both main effects and 2-way epistasis between Vita loci.
				The lower triangular matrix provides LOD scores only for the 2-way epistasis between Vita loci.
				Note: Singificant threshold of about 3.9 with P value ≤.05 (green cells) In these matrices we have retained the scores for syntenic loci, but recommend not giving them weight due to linkage effects.
					Full Model	Full Model	Full Model	Full Model	Full Model	Full Model	Full Model	Full Model	Full Model	Full Model	Full Model	Full Model	Full Model	Full Model	Full Model	Full Model	Full Model	Full Model	Full Model	Full Model	Full Model	Full Model	Full Model	Full Model	Full Model	Full Model	Full Model	Full Model	Full Model
					Vita1a	Vita1b	Vita1c	Vita1d	Vita2a	Vita2b	Vita2c	Vita3a	Vita4a	Vita4b	Vita5a	Vita6a	Vita6b	Vita9a	Vita9b	Vita9c	Vita10a	Vita11a	Vita11b	Vita11c	Vita12a	Vita13a	Vita14a	Vita14b	Vita15a	Vita15b	Vita17a	Vita18a	VitaXa
				Vita1a	NA	1.21387	2.88465	2.10353	1.38526	1.46304	1.88809	1.86577	0.773015	1.87731	1.023	1.88925	1.44785	1.63634	1.96068	1.61531	0.90351	1.34013	2.25134	1.12232	1.5811	0.835129	1.55304	0.902596	2.47519	1.45849	0.974287	0.771725	0.643644	Vita1a
				Vita1b	1.87382	NA	2.93008	2.30615	1.64409	1.72954	2.16458	2.11417	1.03114	2.11561	1.25161	2.14945	1.71004	1.88679	2.17928	1.84199	1.16586	1.62394	2.45969	1.39886	1.82382	1.06853	1.76338	1.12444	2.80385	1.76019	1.20743	1.00978	0.886045	Vita1b
				Vita1c	1.91336	3.29809	NA	2.83673	2.87056	2.8901	3.32984	3.2989	2.27556	3.18708	2.47898	3.09818	2.73329	3.01228	3.42788	3.08421	2.3637	2.881	3.84355	2.59619	3.10301	2.26568	2.94678	2.32122	3.99452	2.9034	2.45212	2.20832	2.10354	Vita1c
				Vita1d	2.2217	2.63637	2.51373	NA	2.12489	2.17085	2.62997	2.60333	1.49132	2.60181	1.71307	2.48827	2.08609	2.3584	2.80852	2.41759	1.60765	2.0913	2.95557	1.79109	2.33369	1.4847	2.22108	1.59662	3.11521	2.09081	1.65336	1.47846	1.35157	Vita1d
				Vita2a	0.642788	1.02926	2.18316	1.11298	NA	1.44329	1.91353	1.98015	0.818645	1.90352	1.06634	1.86264	1.45925	1.67365	2.03248	1.66114	0.986089	1.47281	2.37263	1.20949	1.7977	0.848038	1.63971	0.987307	2.51965	1.5442	0.961509	0.801884	0.714027	Vita2a
				Vita2b	1.6065	1.67759	2.46179	1.21249	4.118	NA	1.50255	2.0328	0.85925	1.98558	1.09801	1.87471	1.4935	1.68225	2.04196	1.67544	1.00682	1.51937	2.39517	1.20955	1.78868	0.88397	1.6297	1.01277	2.63431	1.61001	1.0123	0.84053	0.742308	Vita2b
				Vita2c	3.45286	3.75219	2.43096	4.50252	1.46931	3.90564	NA	2.52282	1.34214	2.46042	1.58192	2.34251	1.97649	2.11785	2.45456	2.1749	1.46922	2.00746	2.93186	1.64242	2.24327	1.35077	2.04469	1.47046	3.10316	2.09214	1.49024	1.33868	1.21633	Vita2c
				Vita3a	1.31016	1.3797	2.42689	0.864893	2.66945	2.2965	2.6232	NA	1.42485	2.44722	1.65605	2.34652	1.95462	2.07661	2.51685	2.2184	1.59361	2.025	2.81526	1.65077	2.16101	1.4396	2.18347	1.53356	3.17905	2.19105	1.57023	1.41504	1.26974	Vita3a
				Vita4a	1.99266	1.89044	2.12745	3.05792	1.0318	0.598172	1.04142	2.10768	NA	1.39529	0.519587	1.39105	0.979911	1.0891	1.46952	1.12257	0.430781	0.862649	1.76941	0.607409	1.16511	0.292122	1.06535	0.417795	2.04822	1.01295	0.468268	0.269271	0.148642	Vita4a
				Vita4b	0.638972	0.88267	2.47839	3.08651	2.21783	2.72559	3.59208	3.29354	1.79598	NA	1.59605	2.40141	1.98137	2.23746	2.61866	2.27451	1.52767	1.93878	2.78477	1.64957	2.1024	1.33766	2.08496	1.47003	3.19487	2.19171	1.51242	1.33624	1.22138	Vita4b
				Vita5a	2.06636	4.11102	1.24653	1.70642	1.82833	1.98925	3.17077	4.6404	1.18477	1.41507	NA	1.47814	1.08942	1.28397	1.69523	1.33177	0.638222	1.11517	1.99646	0.833274	1.38519	0.528497	1.2896	0.637636	2.28883	1.21414	0.691372	0.50289	0.366797	Vita5a
				Vita6a	1.45885	1.50883	1.88838	1.52236	1.31521	1.10139	1.37578	1.32888	2.51092	1.48239	1.47194	NA	1.57584	2.16582	2.5277	2.14048	1.51167	1.95375	2.8572	1.71555	2.13137	1.371	2.04799	1.42141	3.13951	2.02845	1.55523	1.32392	1.19758	Vita6a
				Vita6b	1.56499	0.876194	1.30222	2.04705	1.25539	1.13298	0.754136	2.6231	1.61656	2.36345	1.59093	5.66435	NA	1.76239	2.10978	1.75782	1.10007	1.53194	2.3875	1.27865	1.72467	0.966181	1.65621	1.02492	2.71607	1.63468	1.13442	0.912804	0.791471	Vita6b
				Vita9a	0.959375	1.79395	1.74778	1.05662	2.66723	1.95183	1.53221	1.68835	1.70772	1.04547	2.42671	1.2726	2.95541	NA	1.71	1.53933	1.16678	1.65713	2.54043	1.32681	1.96004	1.10822	1.90733	1.21182	2.8152	1.82409	1.24456	1.05757	0.935103	Vita9a
				Vita9b	2.03234	1.4074	1.71127	2.48441	1.52844	1.68589	3.01214	1.48134	1.65508	1.84093	3.66418	2.15328	1.94599	2.5405	NA	1.78832	1.58554	2.05875	2.82948	1.77281	2.40072	1.45523	2.32274	1.61888	3.24743	2.12203	1.63952	1.45929	1.31035	Vita9b
				Vita9c	2.11067	1.36132	1.74896	2.76075	2.29165	2.16945	2.76885	1.5652	1.60028	1.73801	2.95443	2.82262	1.45514	1.65243	12.2116	NA	1.23572	1.69845	2.53834	1.50653	1.98923	1.10303	1.91228	1.26075	2.96116	1.82712	1.26392	1.10952	0.962767	Vita9c
				Vita10a	1.20953	1.26961	1.67344	3.16277	1.33205	0.401824	1.41702	1.80514	2.88408	2.59624	2.29865	0.874646	1.65876	0.535678	0.936717	1.59691	NA	0.969056	1.96553	0.724898	1.31521	0.418126	1.10887	0.5229	2.24347	1.18846	0.623533	0.405759	0.280386	Vita10a
				Vita11a	1.67591	2.18736	3.1837	3.04002	1.27618	0.670003	1.00818	1.44836	1.97117	2.43838	1.13358	1.15124	1.20377	2.08542	0.978524	0.966668	1.16944	NA	2.29256	1.1689	1.69176	0.873114	1.61122	0.963971	2.74427	1.6313	1.03743	0.810823	0.705193	Vita11a
				Vita11b	2.38834	1.87067	1.13146	2.73608	2.44845	2.71603	2.14694	1.52696	1.96211	3.34967	1.09906	2.71525	2.3555	1.76197	2.23465	1.70535	2.45693	2.84397	NA	2.01749	2.60619	1.7782	2.56215	1.88666	3.42441	2.43516	1.9444	1.73807	1.63784	Vita11b
				Vita11c	1.70864	2.40013	1.2232	2.0544	2.68467	2.68745	1.05513	1.91482	1.56535	2.46749	2.13515	1.49528	2.94844	1.78871	4.01704	3.23148	1.11999	1.74391	0.812903	NA	1.49015	0.624975	1.42739	0.73709	2.37852	1.34476	0.796553	0.590565	0.465807	Vita11c
				Vita12a	3.18241	2.13686	2.49372	2.92839	1.62554	1.64787	1.60215	1.54271	2.19795	4.52724	4.29499	2.37715	1.39955	2.42996	0.851995	0.764315	0.67918	0.928688	3.1292	2.98992	NA	1.18846	1.92272	1.2533	2.85186	1.82578	1.40618	1.1638	1.02285	Vita12a
				Vita13a	1.67345	0.676459	1.94173	3.21317	1.50433	2.28182	1.62453	1.41007	1.9101	3.10423	2.58016	0.862991	2.94547	1.89353	1.65372	1.98411	0.836485	2.69262	1.44249	1.19434	1.81229	NA	1.07254	0.428757	2.08208	1.02126	0.464984	0.292108	0.145583	Vita13a
				Vita14a	2.87872	1.94096	1.80681	0.880346	0.541354	0.544996	0.58825	1.9183	1.65688	1.4796	1.27137	0.666671	0.770916	2.0194	2.79399	1.6078	0.743659	1.53481	1.32079	1.48466	0.970411	0.916309	NA	1.12908	2.94487	1.84921	1.2544	1.05125	0.899411	Vita14a
				Vita14b	1.86928	1.37355	2.4283	1.07485	0.680158	0.714908	1.11866	2.06966	1.75326	2.1199	1.47726	1.19012	1.23765	1.65296	2.62583	1.16822	1.37668	2.0137	1.80652	1.12948	0.524721	1.13833	3.86979	NA	2.23956	1.16755	0.59911	0.396098	0.265588	Vita14b
				Vita15a	2.95456	2.76861	1.6681	1.20205	1.68035	1.77159	1.66977	1.14066	2.4566	1.30427	0.69195	1.98799	1.54061	0.65433	1.90526	1.51005	2.44011	1.41513	4.19574	1.24033	0.92451	5.63626	1.99329	1.64301	NA	2.1528	2.32084	2.0626	1.92228	Vita15a
				Vita15b	2.60636	3.99679	1.27489	1.37684	2.60012	2.63545	1.57003	1.47901	2.84432	2.10429	0.926389	2.91896	4.07294	0.611693	1.78531	1.18138	1.23393	0.998628	2.1492	0.328068	3.7355	4.63298	0.977521	1.91309	4.38197	NA	1.22625	1.00777	0.867212	Vita15b
				Vita17a	1.05674	0.672594	2.01744	1.86872	3.02486	2.17782	3.51951	1.54914	0.996837	1.87759	3.74142	1.26778	0.941126	1.59906	2.73515	2.15812	1.89991	0.619209	2.55135	2.08838	1.63982	4.35368	1.63045	2.22953	3.03315	2.38206	NA	0.452728	0.328663	Vita17a
				Vita18a	3.52673	3.20109	1.4899	2.25087	0.327958	0.916996	1.21745	0.597153	2.65069	2.00084	2.19642	1.19973	2.29894	1.09033	2.13903	1.49062	0.979402	2.24866	1.08233	1.7294	2.54988	1.39297	2.29894	2.98212	1.58944	1.85147	2.40931	NA	0.12832	Vita18a
				VitaXa	0.28788	1.06983	0.585288	0.195484	0.304387	0.771561	0.552328	0.594682	1.44455	0.142113	1.34105	1.60279	0.125269	0.90796	0.999423	0.287774	0.226736	0.321942	0.633469	0.509628	0.987844	0.0935039	0.401559	0.263967	0.0879781	0.141205	0.574508	0.810107	NA	VitaXa
					Vita1a	Vita1b	Vita1c	Vita1d	Vita2a	Vita2b	Vita2c	Vita3a	Vita4a	Vita4b	Vita5a	Vita6a	Vita6b	Vita9a	Vita9b	Vita9c	Vita10a	Vita11a	Vita11b	Vita11c	Vita12a	Vita13a	Vita14a	Vita14b	Vita15a	Vita15b	Vita17a	Vita18a	VitaXa

## Sheet: 12.9_GxG_M_42
			#File_name	Supplementary Table 12.9: GxG_M_42
			#table_title	Epistatic interactions between pairs of Vita loci using combined data from males and using the T42 survivorship
			#Source_paper	Arends et al. (2026) Dynamics, genetics and somatic trade-offs in ageing and mortality. Nature, in press, Feb 2026 and see bioRxiv doi.org/10.1101/2025.04.27.649857
			#Contact	labwilliams@gmail.com,danny.arends@gmail.com, dashbrook@uthsc.edu, sroy12@uthsc.edu
			#Date	18Aug2025 by RWW and DA
				The upper triangular matrix provides LOD scores for the FULL MODEL and includes both main effects and 2-way epistasis between Vita loci.
				The lower triangular matrix provides LOD scores only for the 2-way epistasis between Vita loci.
				Note: Singificant threshold of about 3.9 with P value ≤.05 (green cells) In these matrices we have retained the scores for syntenic loci, but recommend not giving them weight due to linkage effects.
					Full Model	Full Model	Full Model	Full Model	Full Model	Full Model	Full Model	Full Model	Full Model	Full Model	Full Model	Full Model	Full Model	Full Model	Full Model	Full Model	Full Model	Full Model	Full Model	Full Model	Full Model	Full Model	Full Model	Full Model	Full Model	Full Model	Full Model	Full Model	Full Model
					Vita1a	Vita1b	Vita1c	Vita1d	Vita2a	Vita2b	Vita2c	Vita3a	Vita4a	Vita4b	Vita5a	Vita6a	Vita6b	Vita9a	Vita9b	Vita9c	Vita10a	Vita11a	Vita11b	Vita11c	Vita12a	Vita13a	Vita14a	Vita14b	Vita15a	Vita15b	Vita17a	Vita18a	VitaXa
				Vita1a		5.50189	6.99926	6.96455	7.60635	5.9244	4.98115	5.41591	4.16781	4.48173	2.94294	6.32433	7.53821	4.62634	4.4508	4.45885	3.28453	3.93047	3.79254	7.60281	3.42339	5.94663	7.93153	6.3754	7.85421	8.38542	5.91738	6.29361	5.77142	Vita1a
				Vita1b	2.22509		6.98445	6.99216	7.6469	5.94072	4.98841	5.35649	4.11481	4.33462	2.90509	6.20903	7.48477	4.70321	4.46351	4.4388	3.25947	3.92842	3.87976	7.60519	3.34449	5.75669	7.78825	6.2668	7.86059	8.54585	5.80136	6.12809	5.85071	Vita1b
				Vita1c	1.35956	0.881422		6.98403	9.96301	8.29254	7.24273	7.61487	6.49614	6.46958	5.2069	8.82291	10.0258	6.77648	6.70077	6.65287	5.54908	6.19199	6.05566	9.79361	5.61249	8.0873	10.0826	8.74498	10.2586	10.4544	7.82994	8.84512	8.00377	Vita1c
				Vita1d	1.68499	1.42289	1.8267		9.82982	8.14368	7.17825	7.21974	6.12382	6.20813	4.87282	8.30717	9.49496	6.67753	6.41831	6.38349	5.23191	5.89308	5.74217	9.46246	5.3355	7.86859	9.67977	8.45205	10.0257	10.4152	7.60135	8.2175	7.61748	Vita1d
				Vita2a	1.58371	1.45039	1.77862	2.97865		5.20223	6.41471	7.29214	6.32506	6.45901	5.13114	8.85566	9.87589	6.83101	6.47179	6.51483	5.39005	6.0966	5.90805	9.38836	5.53599	8.34216	9.93329	8.42536	10.2435	10.5076	8.19189	8.52261	8.42961	Vita2a
				Vita2b	1.41174	1.71771	1.40559	2.51178	7.45061		5.32766	5.5169	4.64863	4.69612	3.40629	7.12905	8.15524	5.16765	4.83161	4.81319	3.69484	4.38946	4.23628	7.72615	3.81734	6.61002	8.28289	6.80911	8.47673	8.86228	6.39578	6.6982	6.664	Vita2b
				Vita2c	1.4994	1.39807	1.79968	4.54774	2.16576	1.46656		4.56792	3.51625	3.60297	2.36933	5.85174	6.95037	4.14563	3.81469	3.86604	2.67358	3.34828	3.20052	6.98318	2.77365	5.51803	7.28809	5.72249	7.39667	7.92899	5.32604	5.84839	5.5275	Vita2c
				Vita3a	0.806694	1.4511	5.00495	1.88668	3.6554	4.15166	3.47566		3.86123	3.85973	2.69125	6.39571	7.64188	4.38416	4.23931	4.1909	2.9609	3.65234	3.60106	7.58049	3.05058	5.74236	7.60662	6.22272	7.65931	8.02827	5.43645	6.0984	5.78112	Vita3a
				Vita4a	0.896672	0.363828	1.51485	1.91769	1.80352	1.62146	0.705477	2.61455		2.74371	1.52572	5.12168	6.15425	3.20928	2.9417	2.98787	1.81037	2.53142	2.38963	6.27942	1.9554	4.58874	6.56908	5.06771	6.3926	6.86403	4.45018	4.98595	4.58893	Vita4a
				Vita4b	1.29982	0.900278	1.94188	1.62037	1.82274	1.63577	0.806096	2.79842	0.713967		1.75458	5.35082	6.41297	3.45277	3.28993	3.27316	2.05363	2.67761	2.6687	6.64307	2.16208	4.7441	6.65738	5.17054	6.72994	7.23937	4.65015	5.0165	4.71395	Vita4b
				Vita5a	2.11403	2.7972	0.808765	2.84373	1.85973	2.38077	1.86901	0.856175	1.02062	1.45695		4.01275	5.17202	2.03781	1.92247	1.9172	0.710577	1.40581	1.27487	5.15354	0.795111	3.53855	5.42043	3.93551	5.32869	5.7658	3.24775	3.78945	3.40668	Vita5a
				Vita6a	3.32194	3.15669	1.23973	0.69533	2.43796	1.2763	1.56924	1.9049	2.86427	0.450616	1.42828		7.09909	5.71127	5.45694	5.38201	4.32973	4.84706	4.80434	8.55599	4.27247	6.99076	8.96965	7.51827	9.13743	9.40096	6.78902	7.42482	6.81777	Vita6a
				Vita6b	1.47021	1.7269	0.264886	1.53195	1.34569	0.78223	0.585838	2.65776	1.40693	1.1239	1.71791	10.9413		6.70754	6.60281	6.62635	5.4518	5.99684	5.90265	9.76522	5.47421	7.90289	10.2299	8.65696	10.1016	10.6655	7.89554	8.41468	8.08255	Vita6b
				Vita9a	3.18591	2.56053	1.99218	1.60388	0.887459	1.45079	1.10925	2.90009	0.748651	2.74093	0.970566	0.984671	1.8351		4.24374	4.58609	2.38293	3.04786	2.87883	6.56813	2.43735	5.27158	7.03561	5.56592	6.96489	7.35907	4.96776	5.37845	5.11474	Vita9a
				Vita9b	1.12735	1.02683	1.79602	5.01807	1.7213	1.85984	4.02441	0.941031	2.18676	3.74528	2.2544	1.96382	1.39306	1.15224		3.87715	2.21685	2.83401	2.70997	6.51804	2.30301	5.07348	6.87617	5.34836	6.92579	7.14469	4.68844	5.28534	4.94294	Vita9b
				Vita9c	1.06074	1.18455	1.93989	4.91836	1.31779	1.11222	2.52803	1.55688	1.55587	3.40223	2.81236	1.5514	1.63471	1.377	5.07577		2.23082	2.87557	2.78699	6.7682	2.34784	5.08483	6.77266	5.37417	6.86175	7.16961	4.78993	5.28071	4.87877	Vita9c
				Vita10a	2.56068	2.79329	1.56188	2.56697	3.04388	2.231	1.89549	0.69998	3.03778	0.401053	1.40048	1.80568	1.25897	2.00031	3.1452	3.46414		1.77457	1.50302	5.30026	1.17328	3.79509	5.67046	4.12072	5.60323	6.00267	3.61585	4.15128	3.68076	Vita10a
				Vita11a	3.45209	1.03867	1.5923	1.24583	1.61797	1.00813	1.65912	0.345523	1.02863	1.67095	1.7748	2.10217	0.955229	3.21932	1.74344	2.09716	2.2255		2.02996	6.17311	1.81163	4.50133	6.30045	4.85635	6.40095	6.7362	4.26754	4.80097	4.31976	Vita11a
				Vita11b	2.01876	0.604014	1.29533	1.32773	1.67373	1.37648	1.88149	2.57037	2.75806	2.7951	2.22849	1.62944	1.4909	1.23496	0.784592	0.863951	2.85959	2.73348		4.99509	1.69435	4.23897	6.20628	4.67862	6.23572	6.66022	4.06906	4.68908	4.24756	Vita11b
				Vita11c	4.32975	2.54462	4.11322	3.17677	1.61262	1.1171	0.838404	2.53037	2.57707	3.52769	1.25976	1.56571	1.41408	2.5997	0.286165	0.305269	2.06678	3.07433	1.17293		5.53686	8.20466	10.4158	8.72936	9.95102	10.5751	8.26253	8.44991	8.06693	Vita11c
				Vita12a	2.75807	2.99701	1.12952	0.934354	2.20893	2.44362	1.51971	1.36293	3.57979	2.30157	2.2117	2.3114	3.19121	1.98638	2.31553	3.26839	3.64611	3.00792	0.964316	0.700984		3.85275	5.89195	4.36502	5.77845	6.16573	3.66151	4.23863	3.76261	Vita12a
				Vita13a	0.909908	0.782495	2.81415	1.96908	4.42739	3.78417	3.61109	2.92421	2.37024	1.85069	2.72997	1.89155	4.45773	1.87145	0.665045	0.594547	1.71104	2.84104	1.99591	3.91065	1.78105		8.42327	6.96507	8.50294	8.97767	6.41509	7.0398	6.57572	Vita13a
				Vita14a	0.911417	1.79399	3.36717	1.5136	4.08253	4.2425	1.29888	2.82125	1.68545	3.07936	0.669966	4.20734	2.32237	1.28895	0.847649	0.914772	3.96377	3.36497	1.88826	1.82428	2.05324	2.2244		5.28553	10.4906	10.6177	8.25902	8.86993	8.51747	Vita14a
				Vita14b	1.84936	2.03862	1.68648	1.68827	3.61642	4.59827	2.11224	2.91028	2.41107	4.86071	1.29404	2.31378	1.98864	2.05844	1.0351	1.51222	2.13418	3.16485	2.01901	1.20043	1.75003	1.67159	3.07901		8.89083	9.28037	6.69824	7.31697	7.01124	Vita14b
				Vita15a	1.94868	1.18001	1.34479	1.40572	2.29495	2.62518	2.33682	1.37175	0.7387	3.18773	2.21225	2.1695	2.85326	1.11665	1.3545	1.64025	0.714488	2.38043	2.5167	0.465038	2.33035	1.6077	1.912	1.71221		8.00001	8.11522	8.61515	8.29158	Vita15a
				Vita15b	3.21959	2.2226	1.91787	1.20448	1.42325	1.94631	2.26278	1.80747	2.03461	1.52768	2.53813	2.30372	4.21138	1.81886	3.52606	3.31014	1.21542	1.80591	2.84836	1.10528	1.14582	0.541862	2.05696	3.31052	0.718704		8.49695	9.21925	8.5965	Vita15b
				Vita17a	1.32485	1.21515	1.49413	1.18454	3.24955	2.76545	1.63877	2.67112	1.58389	3.12865	0.69386	1.57891	0.960853	1.59604	4.68241	4.94904	1.24204	2.74309	3.91889	2.21281	2.32047	1.57652	4.44677	2.37349	2.14862	2.82982		6.75366	6.33263	Vita17a
				Vita18a	1.19109	1.09734	1.0096	2.37525	0.896649	1.90897	2.1778	1.82776	2.38289	1.55531	1.20875	2.42027	2.05194	3.59528	1.63117	1.0226	1.56829	1.73029	2.60965	3.12223	1.42395	1.32143	2.26519	2.67707	0.652007	1.28414	1.93295		6.61451	Vita18a
				VitaXa	0.678639	0.258355	0.826665	0.374137	0.0843199	0.665088	0.344634	0.192803	0.172853	0.263576	0.562192	0.310019	0.150094	0.505207	0.112595	0.302506	0.470062	0.29806	0.618541	0.637358	0.774573	0.605135	0.311211	0.800499	1.00585	1.39301	0.885276	0.215981		VitaXa
					Vita1a	Vita1b	Vita1c	Vita1d	Vita2a	Vita2b	Vita2c	Vita3a	Vita4a	Vita4b	Vita5a	Vita6a	Vita6b	Vita9a	Vita9b	Vita9c	Vita10a	Vita11a	Vita11b	Vita11c	Vita12a	Vita13a	Vita14a	Vita14b	Vita15a	Vita15b	Vita17a	Vita18a	VitaXa

[truncated: 3 more sheets: 12.10_GxD_M_365, 12.11_GxG_M_740, 12.12_GxG_M_905]
