# Supplementary material for: Dynamics of genetic and somatic trade-offs in ageing and mortality
Source: Nature. 2026 Apr 22;654(8118):437–53. doi: 10.1038/s41586-026-10407-9 (PMC13253337; doi:10.1038/s41586-026-10407-9)
Supplement: Supplementary file 1 — This zipped file contains Supplementary Tables 1–16, including a guide to the tables. [file 41586_2026_10407_MOESM1_ESM.zip › Supplementary Tables_Arends_10Apr2026/S_Table_14_Vita9b_C_elegans_21Nov2025.xlsx]

## Sheet: Vita9b_gene_list
			#File_name	Vita9b_gene_list
			#Table_title	S_Table 14: Candidate genes in Vita9b and those selected for C. elegans sRNAi experiments on lifetime activity level
			#Source	Arends et al. (2026) Dynamics, genetics and somatic trade-offs in ageing and mortality. Nature 2026 (April 21): Supplements at. https://doi.org/10.1038/s41586-026-10407-9.
			#Authors	Arends D, Ashbrook DG, Roy S, Lu L, Sloan Z, Centeno AG, Lamour KH, de Magalhães JP, Prins P, Borman KW, Sen S, Mitchell SJ, MacArthur MR, Akin OA, Auwerx J, Bajwa A, Harrison DE, Strong R, Nelson JF, Mozhui K, Williams EG, Miller RA, Williams RW
			#Contact	Michael MacArthur (mm9544@princeton.edu); or labwilliams@gmail.com,danny.arends@gmail.com, dashbrook@uthsc.edu, sroy12@uthsc.edu
			#N_test	11 C. elegan orthogs of genes within Vita9b between 104 and 115.5 Mb. We alxo tessted 3 extra genes just distal Vita9b and just proximal to Vita9c (119 to 123 Mb).
			#Note_on_chhy-1	The C. elegans chhy-1 gene is an ortholog of three tightly linked hyaluronoglucosaminidase genes (Hyal1, Hyal2, Hyal3).
			#Note_on_oct-1	The C. elegans oct-1 gene is an ambiguous ortholog of Slc22a13 that maps to Chr 9 at 119.19 Mb, just distal to Vita9b. The oct-1 gene is likely to be an ortholog of the mouse Slc22a1, a2, and a3 genes.
			#Note_on_Zfp445_Csrnp1	Zfp445 is an assay of a gene just distal to Vita9b at 122.95 Mb. Csrnp1 is a assay of a gene distal to Vita9b at 119.97 Mb.
			#Date	21Nov2025
					PMID: 30120140
			Index_bp	Gene_Symbol_Mm	Protholog_Gene_Symbol_Ce	Gene_Description	Tested_in_C.e	Mouse_Ensembl_Gene_ID	C.elegans_Ortholog	Variant_Impact_Mouse	Listed_In_GenAge	GenAge_Species	Chr_Mouse	Start_bp	Stop_bp	Strand	Gene_Biotype	nLocations	nFeatures	Variants
			1	Acad11	acds-10	acyl-Coenzyme A dehydrogenase family, member 11	Yes	ENSMUSG00000090150	WBGene00019599	MODERATE	NO		9	104063377	104127725	1	protein_coding	2	3	missense_variant;missense_variant;missense_variant;missense_variant;missense_variant
			2	Acpp	pho-1,pho-4,pho-5,pho-6	acid phosphatase, prostate	Yes	ENSMUSG00000032561	WBGene00004020,WBGene00004023,WBGene00015161,WBGene00018696	MODERATE	NO		9	104288251	104337748	-1	protein_coding	2	3	missense_variant;missense_variant;missense_variant;missense_variant;missense_variant;missense_variant
			3	Col6a6	col-135, mua-3,mup-4,cutl-23	collagen, type VI, alpha 6	Yes	ENSMUSG00000043719	WBGene00003482,WBGene00003497,WBGene00021343	MODERATE	NO		9	105687809	105828160	-1	protein_coding	21	3	missense_variant;missense_variant;missense_variant;missense_variant;missense_variant;missense_variant;missense_variant;missense_variant;missense_variant;missense_variant;missense_variant;missense_variant;missense_variant;missense_variant;missense_variant;missense_variant;missense_variant;missense_variant;missense_variant;missense_variant;missense_variant;missense_variant;missense_variant;missense…
			4	Poc1a	lis-1	POC1 centriolar protein A	Yes	ENSMUSG00000023345	None	MODERATE	NO		9	106281061	106350521	1	protein_coding	2	8	missense_variant;missense_variant;missense_variant;missense_variant;missense_variant,NMD_transcript_variant;missense_variant;missense_variant;missense_variant;missense_variant
			5	Pcbp4	pes-4	poly(rC) binding protein 4	Yes	ENSMUSG00000023495	WBGene00003978	MODERATE	YES	dmelanogaster	9	106453291	106464012	1	protein_coding	2	8	missense_variant;missense_variant,NMD_transcript_variant;missense_variant;missense_variant;missense_variant;missense_variant,NMD_transcript_variant;missense_variant,NMD_transcript_variant;missense_variant;missense_variant,NMD_transcript_variant
			6	Hyal2	chhy-1	hyaluronoglucosaminidase 2	Yes (chhy-1)	ENSMUSG00000010047	WBGene00011923	MODERATE	NO		9	107567945	107572779	1	protein_coding	3	4	missense_variant;missense_variant;missense_variant;missense_variant
			7	Hyal1	chhy-1	hyaluronoglucosaminidase 1	Yes (chhy-1)	ENSMUSG00000010051	WBGene00011923	MODERATE	NO		9	107576927	107581710	1	protein_coding	3	4	missense_variant;missense_variant;missense_variant;missense_variant;missense_variant;missense_variant;missense_variant;missense_variant;missense_variant;missense_variant;missense_variant
			8	Hyal3	chhy-1	hyaluronoglucosaminidase 3	Yes (chhy-1)	ENSMUSG00000036091	WBGene00011923	MODERATE	NO		9	107580818	107587359	1	protein_coding	1	2	missense_variant;missense_variant
			9	Apeh	dpf-4,dpf-5,dpf-6	acylpeptide hydrolase	Yes	ENSMUSG00000032590		MODERATE	NO		9	108085413	108094606	-1	protein_coding	1	3	missense_variant;missense_variant;missense_variant
			10	Ip6k2	F30A10.3	inositol hexaphosphate kinase 2	Yes	ENSMUSG00000032599	WBGene00009262,WBGene00020631,WBGene00021260	MODERATE	NO		9	108783796	108806337	1	protein_coding	1	3	missense_variant;missense_variant;missense_variant,NMD_transcript_variant
			11	Lrrc2	let-413	leucine rich repeat containing 2	Yes	ENSMUSG00000032495	None	MODERATE	NO		9	110951545	110984066	1	protein_coding	3	2	missense_variant;missense_variant;missense_variant;missense_variant;missense_variant
			12	Trim71	lin-41,nhl-1	tripartite motif containing 71, E3 ubiquitin protein ligase	Yes	ENSMUSG00000079259	WBGene00003026,WBGene00003597	NONE	NO		9	114511268	114564369	-1	protein_coding	1	3	missense_variant;missense_variant;missense_variant
			13	Stt3b	stt-3	STT3, subunit of the oligosaccharyltransferase complex, homolog B	Yes	ENSMUSG00000032437	WBGene00020437	MODERATE	NO		9	115242581	115310421	-1	protein_coding	3	1	missense_variant;missense_variant;missense_variant
			14	Slc22a13	oct-1	solute carrier family 22 member 13	Yes	ENSMUSG00000074028	WBGene00003842	MODERATE	NO		9	119192974	119209098	-1	protein_coding	3	1	missense_variant;missense_variant;missense_variant
			15	Csrnp1	C41D11.3	cysteine-serine-rich nuclear protein 1	Yes	ENSMUSG00000032515	WBGene00016562	NONE	NO		9	119971163	119984658	-1	protein_coding	0	0
			16	Zfp445	znf-782	zinc finger protein 445	Yes	ENSMUSG00000047036	WBGene00021931	MODERATE	NO		9	122844529	122866006	-1	protein_coding	1	5	missense_variant;missense_variant;missense_variant;missense_variant;missense_variant
			17	Chst2	_	carbohydrate sulfotransferase 2		ENSMUSG00000033350	None	NONE	NO		9	95399292	95406722	-1	protein_coding	0	0
			18	U2surp	_	U2 snRNP-associated SURP domain containing		ENSMUSG00000032407	WBGene00015581	NONE	NO		9	95456898	95511996	-1	protein_coding	0	0
			19	Paqr9	_	progestin and adipoQ receptor family member IX		ENSMUSG00000064225	WBGene00019643	NONE	NO		9	95559657	95568023	1	protein_coding	0	0
			20	Pcolce2	nas-39,	procollagen C-endopeptidase enhancer 2		ENSMUSG00000015354	WBGene00003555,WBGene00020954	NONE	NO		9	95637601	95698096	1	protein_coding	0	0
			21	Trpc1	spe-41,trp-2,trp-2	transient receptor potential cation channel, subfamily C, member 1		ENSMUSG00000032839	WBGene00004976,WBGene00006615,WBGene00006614	NONE	NO		9	95705082	95750375	-1	protein_coding	0	0
			22	Pls1	plst-1,	plastin 1 (I-isoform)		ENSMUSG00000049493	WBGene00022425,WBGene00022223	NONE	YES	scerevisiae	9	95752642	95845311	-1	protein_coding	0	0
			23	Atr	atl-1	ataxia telangiectasia and Rad3 related		ENSMUSG00000032409	WBGene00000226	MODERATE	YES	Human	9	95857597	95951781	1	protein_coding	1	2	missense_variant;missense_variant
			24	Xrn1	xrn-1	5'-3' exoribonuclease 1		ENSMUSG00000032410	WBGene00012730	NONE	NO		9	95954760	96057803	1	protein_coding	0	0
			25	Gk5	_	glycerol kinase 5		ENSMUSG00000041440	WBGene00016939,WBGene00020007	NONE	NO		9	96119362	96184608	1	protein_coding	0	0
			26	Tfdp2	dpl-1	transcription factor Dp 2		ENSMUSG00000032411	WBGene00001061	NONE	NO		9	96196275	96323646	1	protein_coding	0	0
			27	Atp1b3	nkb-1,nkb-3	ATPase, Na+/K+ transporting, beta 3 polypeptide		ENSMUSG00000032412	WBGene00007646,WBGene00010117	MODERATE	NO		9	96332655	96364442	-1	protein_coding	3	1	missense_variant;missense_variant;missense_variant
			28	Rnf7	rbx-2	ring finger protein 7		ENSMUSG00000051234	WBGene00019993	NONE	NO		9	96470937	96478675	-1	protein_coding	0	0
			29	Rasa2	gap-1	RAS p21 protein activator 2		ENSMUSG00000032413	WBGene00001515	NONE	NO		9	96539300	96631617	-1	protein_coding	0	0
			30	Zbtb38	_	zinc finger and BTB domain containing 38		ENSMUSG00000040433	None	MODERATE	YES	celegans	9	96682770	96752831	-1	protein_coding	2	3	missense_variant;missense_variant;missense_variant;missense_variant;missense_variant;missense_variant
			31	Pxylp1	_	2-phosphoxylose phosphatase 1		ENSMUSG00000043587	WBGene00014076,WBGene00194934	NONE	NO		9	96823336	96892669	-1	protein_coding	0	0
			32	Spsb4	spsb-2,spsb-1	splA/ryanodine receptor domain and SOCS box containing 4		ENSMUSG00000046997	WBGene00021596,WBGene00021597	NONE	NO		9	96943482	97018843	-1	protein_coding	0	0
			33	Slc25a36	_	solute carrier family 25, member 36		ENSMUSG00000032449	WBGene00011662	NONE	NO		9	97074961	97111157	-1	protein_coding	0	0
			34	Trim42	_	tripartite motif-containing 42		ENSMUSG00000032451	None	NONE	NO		9	97349562	97369958	-1	protein_coding	0	0
			35	Clstn2	casy-1	calsyntenin 2		ENSMUSG00000032452	WBGene00000403	MODERATE	NO		9	97444395	98033181	-1	protein_coding	2	2	missense_variant;missense_variant;missense_variant;missense_variant
			36	Nmnat3	nmat-2,nmat-1	nicotinamide nucleotide adenylyltransferase 3		ENSMUSG00000032456	WBGene00009176,WBGene00012295	NONE	NO		9	98287435	98420438	1	protein_coding	0	0
			37	Rbp1	lbp-5,lbp-6,lbp-7,lbp-8,lbp-9	retinol binding protein 1, cellular		ENSMUSG00000046402	WBGene00002257,WBGene00002258,WBGene00002259,WBGene00002260,WBGene00021486	NONE	NO		9	98422961	98446575	1	protein_coding	0	0
			38	Rbp2	lbp-5,lbp-6,lbp-7,lbp-8,lbp-9	retinol binding protein 2, cellular		ENSMUSG00000032454	WBGene00002257,WBGene00002258,WBGene00002259,WBGene00002260,WBGene00021486	NONE	NO		9	98486115	98509781	1	protein_coding	0	0
			39	Copb2	copb-2,	coatomer protein complex, subunit beta 2 (beta prime)		ENSMUSG00000032458	WBGene00009542,WBGene00008476	NONE	NO		9	98563721	98588382	1	protein_coding	0	0
			40	Mrps22	mrps-22	mitochondrial ribosomal protein S22		ENSMUSG00000032459	WBGene00007564	MODERATE	NO		9	98588730	98601660	-1	protein_coding	1	1	missense_variant
			41	Prr23a1	_	proline rich 23A, member 1		ENSMUSG00000091080	None	NONE	NO		9	98842503	98843385	1	protein_coding	0	0
			42	Prr23a2	_	proline rich 23A, member 2		ENSMUSG00000063058	None	NONE	NO		9	98856494	98857374	1	protein_coding	0	0
			43	Prr23a3	_	proline rich 23A, member 3		ENSMUSG00000090470	None	NONE	NO		9	98864767	98866583	1	protein_coding	0	0
			44	Foxl2	fkh-2	forkhead box L2		ENSMUSG00000050397	WBGene00001434	NONE	NO		9	98955288	98958543	1	protein_coding	0	0
			45	Faim	_	Fas apoptotic inhibitory molecule		ENSMUSG00000032463	WBGene00016633	NONE	NO		9	98986373	99002021	1	protein_coding	0	0
			46	Pik3cb	age-1	phosphatidylinositol-4,5-bisphosphate 3-kinase catalytic subunit beta		ENSMUSG00000032462	WBGene00000090	NONE	YES	celegans;dmelanogaster;Human	9	99036654	99140621	-1	protein_coding	0	0
			47	Faiml	_	Fas apoptotic inhibitory molecule like		ENSMUSG00000096316	None	NONE	NO		9	99229376	99237239	-1	protein_coding	0	0
			48	Cep70	_	centrosomal protein 70		ENSMUSG00000056267	None	NONE	NO		9	99243367	99300404	1	protein_coding	0	0
			49	Esyt3	esyt-2	extended synaptotagmin-like protein 3		ENSMUSG00000037681	WBGene00020443	MODERATE	NO		9	99309963	99358557	-1	protein_coding	1	1	missense_variant
			50	Mras	ras-2	muscle and microspikes RAS		ENSMUSG00000032470	WBGene00004311	NONE	NO		9	99385420	99437381	-1	protein_coding	0	0
			51	Nme9	ndk-1,	NME/NM23 family member 9		ENSMUSG00000046242	WBGene00009119,WBGene00018851	MODERATE	NO		9	99451475	99474751	1	protein_coding	6	1	missense_variant;missense_variant;missense_variant;missense_variant;missense_variant;missense_variant
			52	Armc8	_	armadillo repeat containing 8		ENSMUSG00000032468	None	NONE	NO		9	99478372	99568899	-1	protein_coding	0	0
			53	Dbr1	dbr-1	debranching RNA lariats 1		ENSMUSG00000032469	WBGene00000937	NONE	NO		9	99575799	99584501	1	protein_coding	0	0
			54	A4gnt	_	alpha-1,4-N-acetylglucosaminyltransferase		ENSMUSG00000037953	None	NONE	NO		9	99612502	99622367	1	protein_coding	0	0
			55	Dzip1l	_	DAZ interacting protein 1-like		ENSMUSG00000037784	None	MODERATE	NO		9	99629496	99669256	1	protein_coding	6	4	missense_variant;missense_variant;missense_variant;missense_variant;missense_variant;missense_variant;missense_variant;missense_variant;missense_variant;missense_variant;missense_variant;missense_variant;missense_variant;missense_variant;missense_variant;missense_variant;missense_variant,splice_region_variant;missense_variant,splice_region_variant;missense_variant,splice_region_variant;missense_v…
			56	Cldn18	_	claudin 18		ENSMUSG00000032473	None	NONE	NO		9	99689461	99717267	-1	protein_coding	0	0
			57	Sox14	sox-2,sox-3	SRY (sex determining region Y)-box 14		ENSMUSG00000053747	WBGene00004949,WBGene00004950	NONE	NO		9	99874106	99876170	-1	protein_coding	0	0
			58	Il20rb	_	interleukin 20 receptor beta		ENSMUSG00000044244	None	MODERATE	NO		9	100457719	100486788	-1	protein_coding	1	1	missense_variant
			59	Nck1	nck-1	non-catalytic region of tyrosine kinase adaptor protein 1		ENSMUSG00000032475	WBGene00006410	MODERATE	NO		9	100492293	100546134	-1	protein_coding	1	3	missense_variant;missense_variant;missense_variant
			60	Slc35g2	_	solute carrier family 35, member G2		ENSMUSG00000070287	None	NONE	NO		9	100552188	100571090	-1	protein_coding	0	0
			61	Stag1	scc-3	stromal antigen 1		ENSMUSG00000037286	WBGene00004738	NONE	NO		9	100597798	100959375	1	protein_coding	0	0
			62	Pccb	pccb-1	propionyl Coenzyme A carboxylase, beta polypeptide		ENSMUSG00000032527	WBGene00018701	MODERATE	NO		9	100982032	101034898	-1	protein_coding	1	3	missense_variant;missense_variant;missense_variant
			63	Msl2	_	MSL complex subunit 2		ENSMUSG00000066415	None	NONE	NO		9	101074101	101104800	1	protein_coding	0	0
			64	Ppp2r3a	_	protein phosphatase 2, regulatory subunit B'', alpha		ENSMUSG00000043154	WBGene00015548,WBGene00018373	NONE	NO		9	101105084	101251795	-1	protein_coding	0	0
			65	Ephb1	vab-1	Eph receptor B1		ENSMUSG00000032537	WBGene00006868	NONE	NO		9	101922128	102354693	-1	protein_coding	0	0
			66	Ky	ltd-1	kyphoscoliosis peptidase		ENSMUSG00000035606	WBGene00003089	NONE	NO		9	102505750	102546239	1	protein_coding	0	0
			67	Cep63	_	centrosomal protein 63		ENSMUSG00000032534	None	MODERATE	NO		9	102584588	102626534	-1	protein_coding	4	4	missense_variant;missense_variant;missense_variant;missense_variant;missense_variant,NMD_transcript_variant
			68	Anapc13	frm	anaphase promoting complex subunit 13		ENSMUSG00000035048	None	NONE	NO		9	102626296	102634425	1	protein_coding	0	0
			69	Amotl2	_	angiomotin-like 2		ENSMUSG00000032531	WBGene00019102	NONE	NO		9	102716672	102733418	1	protein_coding	0	0
			70	Ryk	lin-18	receptor-like tyrosine kinase		ENSMUSG00000032547	WBGene00003007	NONE	NO		9	102834917	102908305	1	protein_coding	0	0
			71	Slco2a1	_	solute carrier organic anion transporter family, member 2a1		ENSMUSG00000032548	WBGene00009023,WBGene00012531,WBGene00018566,WBGene00018568	NONE	NO		9	102988712	103096002	1	protein_coding	0	0
			72	Rab6b	rab-6.2	RAB6B, member RAS oncogene family		ENSMUSG00000032549	WBGene00004270	NONE	NO		9	103111787	103185276	1	protein_coding	0	0
			73	Srprb	_	signal recognition particle receptor, B subunit		ENSMUSG00000032553	WBGene00011306	NONE	NO		9	103188032	103202137	-1	protein_coding	0	0
			74	Trf	_	transferrin		ENSMUSG00000032554	None	MODERATE	NO		9	103204001	103230444	-1	protein_coding	1	2	missense_variant;missense_variant
			75	Topbp1	mus-101	topoisomerase (DNA) II binding protein 1		ENSMUSG00000032555	WBGene00009507	MODERATE	NO		9	103305215	103350428	1	protein_coding	2	1	missense_variant;missense_variant
			76	Cdv3	_	carnitine deficiency-associated gene expressed in ventricle 3		ENSMUSG00000032803	None	MODERATE	NO		9	103353094	103365840	-1	protein_coding	11	3	missense_variant;missense_variant;missense_variant;missense_variant;missense_variant;missense_variant;missense_variant;missense_variant;missense_variant;missense_variant;missense_variant;missense_variant;missense_variant;missense_variant;missense_variant;missense_variant;missense_variant;missense_variant;missense_variant;missense_variant;missense_variant;missense_variant;missense_variant;missense…
			77	Bfsp2	_	beaded filament structural protein 2, phakinin		ENSMUSG00000032556	None	NONE	NO		9	103424924	103480420	-1	protein_coding	0	0
			78	Tmem108	_	transmembrane protein 108		ENSMUSG00000042757	None	MODERATE	NO		9	103482947	103761837	-1	protein_coding	2	3	missense_variant;missense_variant;missense_variant;missense_variant;missense_variant;missense_variant
			79	Nphp3	klc-1,klc-2	nephronophthisis 3 (adolescent)		ENSMUSG00000032558	WBGene00002214,WBGene00002215	MODERATE	NO		9	104002544	104043818	1	protein_coding	8	3	missense_variant;missense_variant,NMD_transcript_variant;missense_variant;missense_variant;missense_variant,NMD_transcript_variant;missense_variant;missense_variant;missense_variant;missense_variant;missense_variant;missense_variant;missense_variant;missense_variant;missense_variant;missense_variant;missense_variant;missense_variant;missense_variant
			80	Uba5	uba-5	ubiquitin-like modifier activating enzyme 5		ENSMUSG00000032557	WBGene00020184	NONE	NO		9	104046599	104063134	-1	protein_coding	0	0
			81	Ackr4	_	atypical chemokine receptor 4		ENSMUSG00000079355	None	NONE	NO		9	104084157	104126933	-1	protein_coding	0	0
			82	Dnajc13	rme-8	DnaJ heat shock protein family (Hsp40) member C13		ENSMUSG00000032560	WBGene00004378	NONE	NO		9	104151282	104262930	-1	protein_coding	0	0
			83	Cpne4	cpna-2,gem-4,nra-1	copine IV		ENSMUSG00000032564	WBGene00015061,WBGene00001577,WBGene00012128	HIGH	NO		9	104547286	105034544	1	protein_coding	1	1	splice_acceptor_variant
			84	Mrpl3	mrps-18C	mitochondrial ribosomal protein L3		ENSMUSG00000032563	WBGene00016142	MODERATE	YES	scerevisiae	9	105053239	105079888	1	protein_coding	1	1	missense_variant,splice_region_variant,NMD_transcript_variant
			85	Nudt16	_	nudix (nucleoside diphosphate linked moiety X)-type motif 16		ENSMUSG00000032565	None	NONE	NO		9	105128903	105131824	-1	protein_coding	0	0
			86	Nudt16l2	_	nudix (nucleoside diphosphate linked moiety X)-type motif 16-like 2		ENSMUSG00000032566	None	NONE	NO		9	105143342	105145092	-1	protein_coding	0	0
			87	Nek11	_	NIMA (never in mitosis gene a)-related expressed kinase 11		ENSMUSG00000035032	None	MODERATE	NO		9	105162156	105395524	-1	protein_coding	9	4	missense_variant;missense_variant;missense_variant;missense_variant;missense_variant;missense_variant;missense_variant;missense_variant;missense_variant,NMD_transcript_variant;missense_variant;missense_variant;missense_variant,NMD_transcript_variant;missense_variant,NMD_transcript_variant;missense_variant;missense_variant;missense_variant,NMD_transcript_variant;missense_variant,NMD_transcript_var…
			88	Aste1	_	asteroid homolog 1		ENSMUSG00000032567	None	MODERATE	NO		9	105395392	105412229	1	protein_coding	3	4	missense_variant;missense_variant;missense_variant;missense_variant;missense_variant;missense_variant;missense_variant;missense_variant
			89	Atp2c1	pmr-1,sca-1	ATPase, Ca++-sequestering		ENSMUSG00000032570	WBGene00004063,WBGene00004736	NONE	NO		9	105403539	105527319	-1	protein_coding	0	0
			90	Pik3r4	vps-15	phosphoinositide-3-kinase regulatory subunit 4		ENSMUSG00000032571	WBGene00014151	MODERATE	NO		9	105642978	105687657	1	protein_coding	2	3	missense_variant;missense_variant;missense_variant
			91	Col6a5	mua-3,mup-4,cutl-23	collagen, type VI, alpha 5		ENSMUSG00000091345	WBGene00003482,WBGene00003497,WBGene00021343	MODERATE	NO		9	105856078	105960643	-1	protein_coding	26	2	missense_variant;missense_variant;missense_variant;missense_variant;missense_variant;missense_variant;missense_variant;missense_variant;missense_variant;missense_variant;missense_variant;missense_variant;missense_variant;missense_variant;missense_variant,splice_region_variant;missense_variant;missense_variant;missense_variant;missense_variant;missense_variant;missense_variant;missense_variant;mis…
			92	Col6a4	_	collagen, type VI, alpha 4		ENSMUSG00000032572	None	MODERATE	NO		9	105989454	106096783	-1	protein_coding	33	2	missense_variant;missense_variant;missense_variant,NMD_transcript_variant;missense_variant;missense_variant,NMD_transcript_variant;missense_variant;missense_variant;missense_variant;missense_variant;missense_variant;missense_variant;missense_variant;missense_variant;missense_variant;missense_variant;missense_variant;missense_variant;missense_variant;missense_variant;missense_variant;missense_vari…
			93	Glyctk	_	glycerate kinase		ENSMUSG00000020258	WBGene00015733	HIGH	NO		9	106152857	106158138	-1	protein_coding	5	4	splice_donor_variant;missense_variant;missense_variant;missense_variant;missense_variant;missense_variant;missense_variant;missense_variant;missense_variant;missense_variant
			94	Wdr82	swd-2.1,swd-2.2	WD repeat domain containing 82		ENSMUSG00000020257	WBGene00016373,WBGene00016374	NONE	NO		9	106170928	106191139	1	protein_coding	0	0
			95	Ppm1m	_	protein phosphatase 1M		ENSMUSG00000020253	WBGene00016580	MODERATE	NO		9	106194947	106199746	-1	protein_coding	4	4	missense_variant,splice_region_variant;missense_variant;missense_variant;missense_variant;missense_variant;missense_variant,NMD_transcript_variant;missense_variant
			96	Twf2	_	twinfilin actin binding protein 2		ENSMUSG00000023277	WBGene00018187	MODERATE	YES	scerevisiae	9	106203108	106215389	1	protein_coding	1	1	missense_variant,NMD_transcript_variant
			97	Tlr9	_	toll-like receptor 9		ENSMUSG00000045322	None	MODERATE	NO		9	106222598	106226883	1	protein_coding	6	1	missense_variant;missense_variant;missense_variant;missense_variant;missense_variant;missense_variant
			98	Alas1	_	aminolevulinic acid synthase 1		ENSMUSG00000032786	WBGene00012007	NONE	NO		9	106233455	106248654	-1	protein_coding	0	0
			99	Dusp7	lip-1	dual specificity phosphatase 7		ENSMUSG00000053716	WBGene00003043	NONE	NO		9	106368632	106375724	1	protein_coding	0	0
			100	Rpl29	rpl-29	ribosomal protein L29		ENSMUSG00000048758	WBGene00004443	NONE	YES	scerevisiae	9	106429454	106431568	1	protein_coding	0	0
			101	Acy1	_	aminoacylase 1		ENSMUSG00000023262	WBGene00007507,WBGene00007508,WBGene00007509,WBGene00015509	MODERATE	NO		9	106432981	106438319	-1	protein_coding	4	6	missense_variant;missense_variant;missense_variant;missense_variant;missense_variant;missense_variant;missense_variant;missense_variant;missense_variant;missense_variant;missense_variant;missense_variant;missense_variant;missense_variant;missense_variant;missense_variant;missense_variant;missense_variant,NMD_transcript_variant
			102	Abhd14a	abhd-14	abhydrolase domain containing 14A		ENSMUSG00000042210	WBGene00021927	HIGH	NO		9	106440051	106447678	-1	protein_coding	7	7	splice_acceptor_variant;splice_acceptor_variant;missense_variant;missense_variant;missense_variant;missense_variant;missense_variant;missense_variant;missense_variant;missense_variant;missense_variant;missense_variant;missense_variant;missense_variant;missense_variant;missense_variant;missense_variant;missense_variant;missense_variant;missense_variant;missense_variant;missense_variant;missense_va…
			103	Abhd14b	abhd-14	abhydrolase domain containing 14b		ENSMUSG00000042073	WBGene00021927	MODERATE	NO		9	106447459	106452923	1	protein_coding	1	8	missense_variant;missense_variant;missense_variant;missense_variant;missense_variant;missense_variant;missense_variant;missense_variant
			104	Gpr62	_	G protein-coupled receptor 62		ENSMUSG00000091735	None	NONE	NO		9	106463962	106465938	-1	protein_coding	0	0
			105	Parp3	_	poly (ADP-ribose) polymerase family, member 3		ENSMUSG00000023249	WBGene00022289	MODERATE	NO		9	106470322	106476949	-1	protein_coding	5	6	missense_variant;missense_variant;missense_variant;missense_variant;missense_variant;missense_variant;missense_variant;missense_variant;missense_variant;missense_variant;missense_variant;missense_variant;missense_variant;missense_variant;missense_variant;missense_variant;missense_variant;missense_variant;missense_variant
			106	Rrp9	_	RRP9, small subunit (SSU) processome component		ENSMUSG00000041506	WBGene00020171	MODERATE	NO		9	106475963	106485424	1	protein_coding	1	1	missense_variant,NMD_transcript_variant
			107	Iqcf1	_	IQ motif containing F1		ENSMUSG00000066383	None	NONE	NO		9	106499967	106502254	1	protein_coding	0	0
			108	Iqcf2	_	IQ motif containing F2		ENSMUSG00000118396	None	NONE	NO		9	106503225	106561625	-1	protein_coding	0	0
			109	Iqcf5	_	IQ motif containing F5		ENSMUSG00000066382	None	NONE	NO		9	106514573	106516010	1	protein_coding	0	0
			110	Iqcf4	_	IQ motif containing F4		ENSMUSG00000041009	None	MODERATE	NO		9	106568319	106570996	-1	protein_coding	3	1	missense_variant;missense_variant;missense_variant
			111	Iqcf6	_	IQ motif containing F6		ENSMUSG00000091129	None	MODERATE	NO		9	106625981	106627675	1	protein_coding	1	1	missense_variant
			112	Grm2	mgl-1,mgl-2	glutamate receptor, metabotropic 2		ENSMUSG00000023192	WBGene00003232,WBGene00003233	MODERATE	NO		9	106643095	106656082	-1	protein_coding	1	2	missense_variant;missense_variant
			113	Tex264	_	testis expressed gene 264		ENSMUSG00000040813	None	MODERATE	NO		9	106658746	106685927	-1	protein_coding	1	3	missense_variant;missense_variant;missense_variant
			114	Rad54l2	rad-26	RAD54 like 2 (S. cerevisiae)		ENSMUSG00000040661	WBGene00007761	MODERATE	NO		9	106688082	106789194	-1	protein_coding	2	1	missense_variant;missense_variant
			115	Dcaf1	dcaf-1	DDB1 and CUL4 associated factor 1		ENSMUSG00000040325	WBGene00014243	NONE	NO		9	106821874	106880992	1	protein_coding	0	0
			116	Manf	_	mesencephalic astrocyte-derived neurotrophic factor		ENSMUSG00000032575	WBGene00021888	NONE	NO		9	106838312	106891979	-1	protein_coding	0	0
			117	Rbm15b	grld-1	RNA binding motif protein 15B		ENSMUSG00000074102	WBGene00017929	NONE	NO		9	106880918	106887428	-1	protein_coding	0	0
			118	Dock3	ced-5	dedicator of cyto-kinesis 3		ENSMUSG00000039716	WBGene00000419	MODERATE	NO		9	106892825	107231909	-1	protein_coding	2	3	missense_variant;missense_variant;missense_variant;missense_variant
			119	Mapkapk3	mak-2,mak-1	mitogen-activated protein kinase-activated protein kinase 3		ENSMUSG00000032577	WBGene00007007,WBGene00010681	NONE	NO		9	107254927	107289877	-1	protein_coding	0	0
			120	Cish	_	cytokine inducible SH2-containing protein		ENSMUSG00000032578	WBGene00009556	NONE	NO		9	107296026	107302784	1	protein_coding	0	0
			121	Hemk1	_	HemK methyltransferase family member 1		ENSMUSG00000032579	None	MODERATE	NO		9	107327084	107338350	-1	protein_coding	6	1	missense_variant;missense_variant;missense_variant;missense_variant;missense_variant;missense_variant
			122	Cacna2d2	tag-180,unc-36	calcium channel, voltage-dependent, alpha 2/delta subunit 2		ENSMUSG00000010066	WBGene00007041,WBGene00006772	NONE	YES	celegans	9	107399612	107529343	1	protein_coding	0	0
			123	Tmem115	_	transmembrane protein 115		ENSMUSG00000010045	WBGene00008687	NONE	NO		9	107533945	107538673	1	protein_coding	0	0
			124	Cyb561d2	_	cytochrome b-561 domain containing 2		ENSMUSG00000037190	None	NONE	NO		9	107539007	107542193	-1	protein_coding	0	0
			125	Nprl2	nprl-2	NPR2 like, GATOR1 complex subunit		ENSMUSG00000010057	WBGene00018635	NONE	NO		9	107542226	107545706	1	protein_coding	0	0
			126	Zmynd10	_	zinc finger, MYND domain containing 10		ENSMUSG00000010044	None	MODERATE	NO		9	107547298	107551319	1	protein_coding	1	1	missense_variant
			127	Rassf1	rsf-1	Ras association (RalGDS/AF-6) domain family member 1		ENSMUSG00000010067	WBGene00011995	NONE	NO		9	107551555	107562267	1	protein_coding	0	0
			128	Tusc2	_	tumor suppressor 2, mitochondrial calcium regulator		ENSMUSG00000010054	WBGene00007476	NONE	NO		9	107563255	107566112	1	protein_coding	0	0
			129	Naa80	_	N(alpha)-acetyltransferase 80, NatH catalytic subunit		ENSMUSG00000079334	None	NONE	NO		9	107578887	107584050	1	protein_coding	0	0
			130	Ifrd2	_	interferon-related developmental regulator 2		ENSMUSG00000010048	WBGene00010232	MODERATE	NO		9	107587642	107593385	1	protein_coding	1	2	missense_variant;missense_variant,NMD_transcript_variant
			131	Lsmem2	_	leucine-rich single-pass membrane protein 2		ENSMUSG00000103409	None	NONE	NO		9	107592630	107597075	-1	protein_coding	0	0
			132	Sema3b	_	sema domain, immunoglobulin domain (Ig), short basic domain, secreted, (semaphorin) 3B		ENSMUSG00000057969	None	MODERATE	NO		9	107597674	107609229	-1	protein_coding	3	9	missense_variant;missense_variant;missense_variant;missense_variant;missense_variant;missense_variant;missense_variant;missense_variant;missense_variant;missense_variant;missense_variant,NMD_transcript_variant;missense_variant;missense_variant;missense_variant;missense_variant;missense_variant;missense_variant,NMD_transcript_variant;missense_variant;missense_variant;missense_variant
			133	Gnai2	gpa-4,gpa-16,goa-1,gpa-7,odr-3	guanine nucleotide binding protein (G protein), alpha inhibiting 2		ENSMUSG00000032562	WBGene00001666,WBGene00001678,WBGene00001648,WBGene00001669,WBGene00003850	MODERATE	NO		9	107614125	107635367	-1	protein_coding	1	1	missense_variant
			134	Slc38a3	_	solute carrier family 38, member 3		ENSMUSG00000010064	WBGene00021765	MODERATE	YES	celegans	9	107650634	107669530	-1	protein_coding	1	6	missense_variant;missense_variant;missense_variant;missense_variant,NMD_transcript_variant;missense_variant;missense_variant,NMD_transcript_variant
			135	Gnat1	gpa-4,gpa-16	guanine nucleotide binding protein, alpha transducing 1		ENSMUSG00000034837	WBGene00001666,WBGene00001678	NONE	NO		9	107674474	107679712	-1	protein_coding	0	0
			136	Sema3f	_	sema domain, immunoglobulin domain (Ig), short basic domain, secreted, (semaphorin) 3F		ENSMUSG00000034684	None	MODERATE	NO		9	107681500	107710475	-1	protein_coding	4	3	missense_variant;missense_variant;missense_variant;missense_variant;missense_variant,splice_region_variant;missense_variant
			137	Rbm5	_	RNA binding motif protein 5		ENSMUSG00000032580	WBGene00020346	NONE	NO		9	107740371	107770996	-1	protein_coding	0	0
			138	Rbm6	_	RNA binding motif protein 6		ENSMUSG00000032582	WBGene00020346	NONE	NO		9	107773559	107873237	-1	protein_coding	0	0
			139	Mon1a	sand-1	MON1 homolog A, secretory traffciking associated		ENSMUSG00000032583	WBGene00018321	MODERATE	NO		9	107888151	107903139	1	protein_coding	1	2	missense_variant;missense_variant
			140	Mst1r	svh-2,	macrophage stimulating 1 receptor (c-met-related tyrosine kinase)		ENSMUSG00000032584	WBGene00020504,WBGene00008711	HIGH	NO		9	107906873	107920383	1	protein_coding	2	2	splice_acceptor_variant,NMD_transcript_variant;missense_variant
			141	Actl11	_	actin-like 11		ENSMUSG00000066368	None	MODERATE	NO		9	107928469	107932461	1	protein_coding	2	1	missense_variant;missense_variant
			142	Camkv	_	CaM kinase-like vesicle-associated		ENSMUSG00000032936	None	MODERATE	NO		9	107935674	107949691	1	protein_coding	1	2	missense_variant;missense_variant
			143	Traip	_	TRAF-interacting protein		ENSMUSG00000032586	WBGene00015194	NONE	NO		9	107950136	107972270	1	protein_coding	0	0
			144	Uba7	uba-1	ubiquitin-like modifier activating enzyme 7		ENSMUSG00000032596	WBGene00006699	NONE	NO		9	107975505	107984060	1	protein_coding	0	0
			145	Inka1	_	inka box actin regulator 1		ENSMUSG00000042106	None	MODERATE	NO		9	107984223	107985879	-1	protein_coding	1	1	missense_variant
			146	Cdhr4	_	cadherin-related family member 4		ENSMUSG00000032595	None	MODERATE	NO		9	107992497	107999684	1	protein_coding	1	2	missense_variant;missense_variant
			147	Ip6k1	_	inositol hexaphosphate kinase 1		ENSMUSG00000032594	WBGene00009262,WBGene00020631,WBGene00021260	MODERATE	NO		9	108002501	108048782	1	protein_coding	1	2	missense_variant;missense_variant
			148	Rnf123	_	ring finger protein 123		ENSMUSG00000041528	WBGene00008876	MODERATE	NO		9	108051534	108083346	-1	protein_coding	1	5	missense_variant;missense_variant;missense_variant;missense_variant;missense_variant
			149	Amigo3	iglr-3	adhesion molecule with Ig like domain 3		ENSMUSG00000032593	WBGene00021353	MODERATE	NO		9	108053159	108055701	1	protein_coding	1	1	missense_variant
			150	Mst1	svh-1	macrophage stimulating 1 (hepatocyte growth factor-like)		ENSMUSG00000032591	WBGene00006620	NONE	NO		9	108080436	108085003	1	protein_coding	0	0
			151	Bsn	tag-80	bassoon		ENSMUSG00000032589	WBGene00018468	NONE	NO		9	108096022	108190384	-1	protein_coding	0	0
			152	Dag1	dgn-1	dystroglycan 1		ENSMUSG00000039952	WBGene00000961	NONE	NO		9	108204634	108263958	-1	protein_coding	0	0
			153	Nicn1	_	nicolin 1		ENSMUSG00000032606	None	NONE	NO		9	108290429	108296498	1	protein_coding	0	0
			154	Amt	gcst-1	aminomethyltransferase		ENSMUSG00000032607	WBGene00017765	NONE	NO		9	108296853	108302302	1	protein_coding	0	0
			155	Tcta	_	T cell leukemia translocation altered gene		ENSMUSG00000039461	None	NONE	NO		9	108302958	108306160	-1	protein_coding	0	0
			156	Rhoa	rho-1	ras homolog family member A		ENSMUSG00000007815	WBGene00004357	NONE	NO		9	108306129	108337934	1	protein_coding	0	0
			157	Gpx1	gpx-5,gpx-3,gpx-4	glutathione peroxidase 1		ENSMUSG00000063856	WBGene00007516,WBGene00007517,WBGene00022377	NONE	YES	Human	9	108338903	108340343	1	protein_coding	0	0
			158	Usp4	_	ubiquitin specific peptidase 4 (proto-oncogene)		ENSMUSG00000032612	WBGene00019259	NONE	NO		9	108347853	108392545	1	protein_coding	0	0
			159	Ccdc36	_	coiled-coil domain containing 36		ENSMUSG00000047220	None	NONE	NO		9	108403611	108428484	-1	protein_coding	0	0
			160	BC048562	_	cDNA sequence BC048562		ENSMUSG00000050641	None	NONE	NO		9	108436482	108446086	1	protein_coding	0	0
			161	Klhdc8b	_	kelch domain containing 8B		ENSMUSG00000032609	WBGene00008266,WBGene00008267,WBGene00008269	NONE	NO		9	108447636	108461581	-1	protein_coding	0	0
			162	Ccdc71	_	coiled-coil domain containing 71		ENSMUSG00000049305	None	NONE	NO		9	108460527	108465938	1	protein_coding	0	0
			163	Lamb2	lam-1	laminin, beta 2		ENSMUSG00000052911	WBGene00002247	NONE	NO		9	108479736	108490530	1	protein_coding	0	0
			164	Usp19	_	ubiquitin specific peptidase 19		ENSMUSG00000006676	WBGene00008547	NONE	NO		9	108490602	108502337	1	protein_coding	0	0
			165	Qars	qars-1	glutaminyl-tRNA synthetase		ENSMUSG00000032604	WBGene00001336	MODERATE	NO		9	108507706	108515941	1	protein_coding	1	6	missense_variant;missense_variant;missense_variant,NMD_transcript_variant;missense_variant;missense_variant,NMD_transcript_variant;missense_variant,NMD_transcript_variant
			166	Qrich1	_	glutamine-rich 1		ENSMUSG00000006673	None	NONE	NO		9	108516806	108560163	1	protein_coding	0	0
			167	Impdh2	_	inosine monophosphate dehydrogenase 2		ENSMUSG00000062867	WBGene00020682	NONE	NO		9	108560286	108565584	1	protein_coding	0	0
			168	Ndufaf3	nuaf-3	NADH:ubiquinone oxidoreductase complex assembly factor 3		ENSMUSG00000070283	WBGene00011123	NONE	NO		9	108565537	108567434	-1	protein_coding	0	0
			169	Dalrd3	_	DALR anticodon binding domain containing 3		ENSMUSG00000019039	None	NONE	NO		9	108569886	108572774	1	protein_coding	0	0
			170	Wdr6	_	WD repeat domain 6		ENSMUSG00000066357	None	NONE	YES	scerevisiae	9	108572311	108578739	-1	protein_coding	0	0
			171	P4htm	_	prolyl 4-hydroxylase, transmembrane (endoplasmic reticulum)		ENSMUSG00000006675	None	NONE	NO		9	108578862	108597667	-1	protein_coding	0	0
			172	Arih2	tag-349,ari-1	ariadne RBR E3 ubiquitin protein ligase 2		ENSMUSG00000064145	WBGene00013538,WBGene00016158,WBGene00020462,WBGene00016156,WBGene00016157	NONE	NO		9	108602942	108649386	-1	protein_coding	0	0
			173	Slc25a20	dif-1	solute carrier family 25 (mitochondrial carnitine/acylcarnitine translocase), member 20		ENSMUSG00000032602	WBGene00000996	NONE	NO		9	108662088	108684641	1	protein_coding	0	0
			174	Prkar2a	kin-2	protein kinase, cAMP dependent regulatory, type II alpha		ENSMUSG00000032601	WBGene00002190	NONE	NO		9	108689314	108750436	1	protein_coding	0	0
			175	Nckipsd	_	NCK interacting protein with SH3 domain		ENSMUSG00000032598	None	HIGH	NO		9	108808368	108818844	1	protein_coding	1	1	stop_gained
			176	Celsr3	fmi-1,chd-1	cadherin, EGF LAG seven-pass G-type receptor 3		ENSMUSG00000023473	WBGene00001475,WBGene00019994	MODERATE	NO		9	108826320	108852969	1	protein_coding	2	2	missense_variant;missense_variant;missense_variant;missense_variant
			177	Slc26a6	sulp-2,sulp-3,sulp-4,sulp-5,sulp-6,sulp-7,sulp-8	solute carrier family 26, member 6		ENSMUSG00000023259	WBGene00017464,WBGene00018283,WBGene00010788,WBGene00010789,WBGene00020914,WBGene00012259,WBGene00013963	MODERATE	NO		9	108853283	108913049	1	protein_coding	1	6	missense_variant;missense_variant;missense_variant;missense_variant,NMD_transcript_variant;missense_variant;missense_variant,NMD_transcript_variant
			178	Tmem89	_	transmembrane protein 89		ENSMUSG00000025652	None	NONE	NO		9	108914619	108915563	1	protein_coding	0	0
			179	Uqcrc1	mppb-1,ucr-1	ubiquinol-cytochrome c reductase core protein 1		ENSMUSG00000025651	WBGene00013880,WBGene00018963	NONE	NO		9	108936633	108949623	1	protein_coding	0	0
			180	Col7a1	mua-3,mup-4,emb-9,let-2	collagen, type VII, alpha 1		ENSMUSG00000025650	WBGene00003482,WBGene00003497,WBGene00001263,WBGene00002280	MODERATE	NO		9	108953586	108984875	1	protein_coding	1	2	missense_variant;missense_variant
			181	Ucn2	_	urocortin 2		ENSMUSG00000049699	None	NONE	NO		9	108986010	108987164	1	protein_coding	0	0
			182	Pfkfb4	pfkb-1.2,pfkb-1.1	6-phosphofructo-2-kinase/fructose-2,6-biphosphatase 4		ENSMUSG00000025648	WBGene00019295,WBGene00022456	NONE	NO		9	108991778	109032228	1	protein_coding	0	0
			183	Shisa5	_	shisa family member 5		ENSMUSG00000025647	None	NONE	NO		9	109038565	109057777	1	protein_coding	0	0
			184	Atrip	_	ATR interacting protein		ENSMUSG00000025646	None	MODERATE	NO		9	109057933	109074124	-1	protein_coding	4	5	missense_variant;missense_variant;missense_variant;missense_variant;missense_variant;missense_variant;missense_variant,NMD_transcript_variant;missense_variant;missense_variant,NMD_transcript_variant;missense_variant
			185	Trex1	_	three prime repair exonuclease 1		ENSMUSG00000049734	None	NONE	NO		9	109057933	109059734	-1	protein_coding	0	0
			186	Tma7	_	translational machinery associated 7		ENSMUSG00000091537	WBGene00009880	NONE	NO		9	109074568	109082587	-1	protein_coding	0	0
			187	Ccdc51	_	coiled-coil domain containing 51		ENSMUSG00000025645	WBGene00022618	NONE	NO		9	109082493	109092489	1	protein_coding	0	0
			188	Plxnb1	plx-2,plx-1	plexin B1		ENSMUSG00000053646	WBGene00004048,WBGene00004047	MODERATE	NO		9	109095389	109119917	1	protein_coding	1	3	missense_variant;missense_variant;missense_variant
			189	Fbxw21	_	F-box and WD-40 domain protein 21		ENSMUSG00000047237	None	MODERATE	NO		9	109139447	109162041	-1	protein_coding	1	2	missense_variant;missense_variant
			190	Fbxw13	_	F-box and WD-40 domain protein 13		ENSMUSG00000049314	None	NONE	NO		9	109179227	109195975	-1	protein_coding	0	0
			191	Fbxw20	_	F-box and WD-40 domain protein 20		ENSMUSG00000061701	None	NONE	NO		9	109217432	109234754	-1	protein_coding	0	0
			192	Fbxw14	_	F-box and WD-40 domain protein 14		ENSMUSG00000105589	None	MODERATE	NO		9	109270790	109287676	-1	protein_coding	3	3	missense_variant;missense_variant;missense_variant;missense_variant;missense_variant;missense_variant;missense_variant;missense_variant
			193	Fbxw28	_	F-box and WD-40 domain protein 28		ENSMUSG00000054087	None	MODERATE	NO		9	109322886	109339659	-1	protein_coding	1	3	missense_variant;missense_variant;missense_variant
			194	Fbxw22	_	F-box and WD-40 domain protein 22		ENSMUSG00000070324	None	NONE	NO		9	109378400	109404296	-1	protein_coding	0	0
			195	Fbxw16	_	F-box and WD-40 domain protein 16		ENSMUSG00000074062	None	MODERATE	NO		9	109432316	109449140	-1	protein_coding	2	1	missense_variant;missense_variant
			196	Fbxw19	_	F-box and WD-40 domain protein 19		ENSMUSG00000074061	None	NONE	NO		9	109476654	109495875	-1	protein_coding	0	0
			197	Fbxw15	_	F-box and WD-40 domain protein 15		ENSMUSG00000074060	None	NONE	NO		9	109552602	109568262	-1	protein_coding	0	0
			198	Fbxw24	_	F-box and WD-40 domain protein 24		ENSMUSG00000062275	None	NONE	NO		9	109601116	109626057	-1	protein_coding	0	0
			199	Fbxw25	_	F-box and WD-40 domain protein 25		ENSMUSG00000094992	None	NONE	NO		9	109645122	109664652	-1	protein_coding	0	0
			200	Fbxw18	_	F-box and WD-40 domain protein 18		ENSMUSG00000074059	None	MODERATE	NO		9	109676734	109702700	-1	protein_coding	1	1	missense_variant
			201	Fbxw26	_	F-box and WD-40 domain protein 26		ENSMUSG00000059547	None	NONE	NO		9	109717566	109746089	-1	protein_coding	0	0
			202	Fbxw27	_	F-box and WD-40 domain protein 27		ENSMUSG00000104614	None	NONE	NO		9	109766045	109790670	-1	protein_coding	0	0
			203	Spink8	_	serine peptidase inhibitor, Kazal type 8		ENSMUSG00000050074	None	NONE	NO		9	109812280	109826633	1	protein_coding	0	0
			204	Nme6	ndk-1,	NME/NM23 nucleoside diphosphate kinase 6		ENSMUSG00000032478	WBGene00009119,WBGene00009119,WBGene00019899,WBGene00021692,WBGene00018851,WBGene00018851	NONE	NO		9	109832749	109843116	1	protein_coding	0	0
			205	Camp	_	cathelicidin antimicrobial peptide		ENSMUSG00000038357	None	NONE	NO		9	109847379	109849617	-1	protein_coding	0	0
			206	Cdc25a	cdc-25.1,cdc-25.2,cdc-25.3,cdc-25.4	cell division cycle 25A		ENSMUSG00000032477	WBGene00000386,WBGene00000387,WBGene00000388,WBGene00000389	MODERATE	YES	celegans	9	109875579	109893895	1	protein_coding	2	3	missense_variant;missense_variant;missense_variant;missense_variant;missense_variant
			207	Map4	ptl-1	microtubule-associated protein 4		ENSMUSG00000032479	WBGene00004212	NONE	NO		9	109931460	110083955	1	protein_coding	0	0
			208	Dhx30	_	DEAH (Asp-Glu-Ala-His) box polypeptide 30		ENSMUSG00000032480	None	MODERATE	NO		9	110084320	110117830	-1	protein_coding	1	8	missense_variant;missense_variant;missense_variant;missense_variant;missense_variant;missense_variant;missense_variant;missense_variant
			209	Smarcc1	swsn-1	SWI/SNF related, matrix associated, actin dependent regulator of chromatin, subfamily c, member 1		ENSMUSG00000032481	WBGene00004203	NONE	NO		9	110117708	110240178	1	protein_coding	0	0
			210	Cspg5	_	chondroitin sulfate proteoglycan 5		ENSMUSG00000032482	None	MODERATE	NO		9	110243783	110262576	1	protein_coding	1	4	missense_variant;missense_variant;missense_variant;missense_variant
			211	Elp6	_	elongator acetyltransferase complex subunit 6		ENSMUSG00000054836	None	NONE	NO		9	110305173	110322102	1	protein_coding	0	0
			212	Scap	scp-1	SREBF chaperone		ENSMUSG00000032485	WBGene00004744	NONE	NO		9	110333288	110384950	1	protein_coding	0	0
			213	Ptpn23	ego-2	protein tyrosine phosphatase, non-receptor type 23		ENSMUSG00000036057	WBGene00001215	NONE	NO		9	110385082	110408213	-1	protein_coding	0	0
			214	Ngp	_	neutrophilic granule protein		ENSMUSG00000032484	None	NONE	NO		9	110419747	110423012	1	protein_coding	0	0
			215	Klhl18	kel-3	kelch-like 18		ENSMUSG00000054792	WBGene00002185	NONE	NO		9	110425926	110476694	-1	protein_coding	0	0
			216	Kif9	_	kinesin family member 9		ENSMUSG00000032489	None	NONE	NO		9	110476958	110525179	1	protein_coding	0	0
			217	Setd2	met-1,set-12	SET domain containing 2		ENSMUSG00000044791	WBGene00016603,WBGene00019584	NONE	NO		9	110532597	110618633	1	protein_coding	0	0
			218	Nradd	_	neurotrophin receptor associated death domain		ENSMUSG00000032491	None	NONE	NO		9	110621135	110624452	-1	protein_coding	0	0
			219	Nbeal2	_	neurobeachin-like 2		ENSMUSG00000056724	None	HIGH	NO		9	110624789	110654161	-1	protein_coding	1	2	stop_gained;stop_gained
			220	Ccdc12	_	coiled-coil domain containing 12		ENSMUSG00000019659	WBGene00022092	NONE	NO		9	110656503	110711606	1	protein_coding	0	0
			221	Pth1r	pdfr-1,seb-3	parathyroid hormone 1 receptor		ENSMUSG00000032492	WBGene00015735,WBGene00007664	NONE	NO		9	110722085	110747145	-1	protein_coding	0	0
			222	Myl3	mlc-3,mlc-6,mlc-5,mlc-7	myosin, light polypeptide 3		ENSMUSG00000059741	WBGene00003371,WBGene00010554,WBGene00011734,WBGene00023451	NONE	NO		9	110741861	110769798	1	protein_coding	0	0
			223	Prss42	try-1	protease, serine 42		ENSMUSG00000044664	WBGene00006619	NONE	NO		9	110798166	110803754	1	protein_coding	0	0
			224	Prss44	_	protease, serine 44		ENSMUSG00000032493	None	NONE	NO		9	110813994	110824523	1	protein_coding	0	0
			225	Prss43	_	protease, serine 43		ENSMUSG00000058398	None	NONE	NO		9	110826690	110831839	1	protein_coding	0	0
			226	Prss45	try-1	protease, serine 45		ENSMUSG00000047257	WBGene00006619	NONE	NO		9	110834588	110841313	1	protein_coding	0	0
			227	Prss46	try-1	protease, serine 46		ENSMUSG00000049719	WBGene00006619	NONE	NO		9	110844506	110856522	1	protein_coding	0	0
			228	Prss50	try-1	protease, serine 50		ENSMUSG00000048752	WBGene00006619	MODERATE	NO		9	110857967	110864629	1	protein_coding	4	2	missense_variant;missense_variant;missense_variant;missense_variant;missense_variant
			229	Tmie	_	transmembrane inner ear		ENSMUSG00000049555	None	NONE	NO		9	110865711	110880113	-1	protein_coding	0	0
			230	Als2cl	_	ALS2 C-terminal like		ENSMUSG00000044037	None	MODERATE	NO		9	110879870	110900530	1	protein_coding	5	3	missense_variant;missense_variant;missense_variant;missense_variant;missense_variant;missense_variant;missense_variant;missense_variant;missense_variant;missense_variant;missense_variant;missense_variant;missense_variant;missense_variant;missense_variant
			231	Fam240a	_	family with sequence similarity 240 member A		ENSMUSG00000096393	None	MODERATE	NO		9	110914739	110916861	-1	protein_coding	1	1	missense_variant
			232	Tdgf1	_	teratocarcinoma-derived growth factor 1		ENSMUSG00000032494	None	MODERATE	NO		9	110939603	110946158	-1	protein_coding	2	2	missense_variant;missense_variant
			233	Rtp3	_	receptor transporter protein 3		ENSMUSG00000066319	None	MODERATE	NO		9	110984935	110990583	-1	protein_coding	6	2	missense_variant;missense_variant;missense_variant;missense_variant;missense_variant;missense_variant;missense_variant
			234	Ltf	_	lactotransferrin		ENSMUSG00000032496	None	MODERATE	NO		9	111019271	111042767	1	protein_coding	1	1	missense_variant
			235	Ccrl2	_	chemokine (C-C motif) receptor-like 2		ENSMUSG00000043953	None	NONE	NO		9	111054486	111057519	-1	protein_coding	0	0
			236	Lrrfip2	_	WBGene00018998		ENSMUSG00000032497	flap-1	NONE	NO		9	111117592	111225668	1	protein_coding	0	0
			237	Mlh1	_	WBGene00003373		ENSMUSG00000032498	mlh-1	NONE	YES	Human	9	111228228	111271791	-1	protein_coding	0	0
			238	Epm2aip1	_	EPM2A (laforin) interacting protein 1		ENSMUSG00000046785	None	NONE	NO		9	111271929	111279093	1	protein_coding	0	0
			239	Trank1	_	tetratricopeptide repeat and ankyrin repeat containing 1		ENSMUSG00000062296	None	NONE	NO		9	111311739	111395775	1	protein_coding	0	0
			240	Dclk3	zyg-8,	doublecortin-like kinase 3		ENSMUSG00000032500	WBGene00006993,WBGene00009326	MODERATE	NO		9	111439081	111489118	1	protein_coding	2	1	missense_variant;missense_variant
			241	Stac	_	src homology three (SH3) and cysteine rich domain		ENSMUSG00000032502	None	NONE	NO		9	111561437	111690348	-1	protein_coding	0	0
			242	Arpp21	_	cyclic AMP-regulated phosphoprotein, 21		ENSMUSG00000032503	WBGene00022664	MODERATE	NO		9	112065091	112235938	-1	protein_coding	1	1	missense_variant,NMD_transcript_variant
			243	Pdcd6ip	alx-1	programmed cell death 6 interacting protein		ENSMUSG00000032504	WBGene00007010	NONE	NO		9	113651744	113708259	-1	protein_coding	0	0
			244	Clasp2	cls-2,cls-3,cls-1	CLIP associating protein 2		ENSMUSG00000033392	WBGene00000549,WBGene00013847,WBGene00015580	MODERATE	NO		9	113741473	113919682	1	protein_coding	1	2	missense_variant;missense_variant
			245	Ubp1	_	upstream binding protein 1		ENSMUSG00000009741	None	NONE	NO		9	113930934	113977202	1	protein_coding	0	0
			246	Fbxl2	fbxl-1	F-box and leucine-rich repeat protein 2		ENSMUSG00000032507	WBGene00015350	NONE	NO		9	113963637	114046191	-1	protein_coding	0	0
			247	Susd5	_	sushi domain containing 5		ENSMUSG00000086596	None	MODERATE	NO		9	114057140	114098728	1	protein_coding	6	1	missense_variant;missense_variant;missense_variant;missense_variant;missense_variant;missense_variant
			248	Bcl2a1c	_	B cell leukemia/lymphoma 2 related protein A1c		ENSMUSG00000053820	None	MODERATE	NO		9	114330135	114330578	1	protein_coding	2	1	missense_variant;missense_variant
			249	Crtap	_	cartilage associated protein		ENSMUSG00000032431	WBGene00013531	MODERATE	NO		9	114375134	114390675	-1	protein_coding	2	1	missense_variant;missense_variant
			250	Glb1	bgal-1,bgal-2	galactosidase, beta 1		ENSMUSG00000045594	WBGene00011832,WBGene00019225	MODERATE	NO		9	114401076	114474898	1	protein_coding	4	1	missense_variant;missense_variant;missense_variant;missense_variant
			251	Tmppe	_	transmembrane protein with metallophosphoesterase domain		ENSMUSG00000079260	WBGene00011965,WBGene00018226	NONE	NO		9	114401105	114407276	1	protein_coding	0	0
			252	Ccr4	_	chemokine (C-C motif) receptor 4		ENSMUSG00000047898	None	NONE	NO		9	114490316	114504916	-1	protein_coding	0	0
			253	Cnot10	_	CCR4-NOT transcription complex, subunit 10		ENSMUSG00000056167	None	NONE	NO		9	114585878	114640184	-1	protein_coding	0	0
			254	Dync1li1	dli-1	dynein cytoplasmic 1 light intermediate chain 1		ENSMUSG00000032435	WBGene00001007	NONE	NO		9	114688790	114724302	1	protein_coding	0	0
			255	Cmtm6	_	CKLF-like MARVEL transmembrane domain containing 6		ENSMUSG00000032434	None	NONE	NO		9	114731116	114749344	1	protein_coding	0	0
			256	Cmtm7	_	CKLF-like MARVEL transmembrane domain containing 7		ENSMUSG00000032436	None	NONE	NO		9	114756836	114781856	-1	protein_coding	0	0
			257	Cmtm8	_	CKLF-like MARVEL transmembrane domain containing 8		ENSMUSG00000041012	WBGene00017909,WBGene00018527	NONE	NO		9	114789345	114844156	-1	protein_coding	0	0
			258	Gpd1l	gpdh-1,gpdh-2	glycerol-3-phosphate dehydrogenase 1-like		ENSMUSG00000050627	WBGene00009824,WBGene00010778	NONE	NO		9	114899341	114933987	-1	protein_coding	0	0
			259	Osbpl10	_	oxysterol binding protein-like 10		ENSMUSG00000040875	None	MODERATE	YES	scerevisiae	9	114978569	115232225	1	protein_coding	2	2	missense_variant;missense_variant,NMD_transcript_variant
			260	Rps27rt	_	ribosomal protein S27, retrogene		ENSMUSG00000050621	None	NONE	NO		9	114982366	114982739	-1	protein_coding	0	0
			261	Gadl1	unc-25	glutamate decarboxylase-like 1		ENSMUSG00000056880	WBGene00006762	NONE	NO		9	115909455	116076176	1	protein_coding	0	0
			262	Tgfbr2	daf-4	transforming growth factor, beta receptor II		ENSMUSG00000032440	WBGene00000900	NONE	NO		9	116084293	116175360	-1	protein_coding	0	0
