# Supplementary material for: Dynamics of genetic and somatic trade-offs in ageing and mortality
Source: Nature. 2026 Apr 22;654(8118):437–53. doi: 10.1038/s41586-026-10407-9 (PMC13253337; doi:10.1038/s41586-026-10407-9)
Supplement: Supplementary file 1 — This zipped file contains Supplementary Tables 1–16, including a guide to the tables. [file 41586_2026_10407_MOESM1_ESM.zip › Supplementary Tables_Arends_10Apr2026/S_Table_10_Soma_mapping_results_19Aug2025.xlsx]

## Sheet: S_10.1_Soma_BW42_T42
			#File_name	Supplementary Table 10.1
			#Table_title	Soma mapping results: –LogP values and correlations of body weight at 42 days with lifespan (T-42 survivorship) controlling for site, cohort year, drug vs control, and sex when combined
			#Source_paper	Arends et al. (2026) Dynamics, genetics and somatic trade-offs in ageing and mortality. Nature 2026 (April 21): Supplements at. https://doi.org/10.1038/s41586-026-10407-9.
			#Contact	labwilliams@gmail.com,danny.arends@gmail.com, dashbrook@uthsc.edu, sroy12@uthsc.edu
			#Date	18Aug2025 by RWW and DA
			#Stastical_note	Empty cells due to sample size limit often because of marginal genotype success rate
					Combined					Female					Males
			Index	Marker	–logP	CH	BH	CD	BD	–logP	CH	BH	CD	BD	–logP	CH	BH	CD	BD
			1	1_3010272	0.97	-0.13	-0.11	0.01	-0.02	0.79	-0.18	-0.04	-0.1	-0.02	1.1	-0.11	-0.16	0.08	-0.02
			2	1_3010274	0.97	-0.13	-0.11	0.01	-0.02	0.79	-0.18	-0.04	-0.1	-0.02	1.1	-0.11	-0.16	0.08	-0.02
			3	1_4344820	0.91	-0.13	-0.11	0.01	-0.03	0.79	-0.18	-0.04	-0.1	-0.03	1.1	-0.11	-0.16	0.08	-0.02
			4	1_6249843	0.91	-0.13	-0.11	0.01	-0.03	0.79	-0.18	-0.04	-0.1	-0.03	1.1	-0.11	-0.16	0.08	-0.02
			5	1_7969906	1.02	-0.13	-0.12	0.01	-0.04	1.06	-0.24	-0.05	-0.11	-0.05	1.27	-0.09	-0.15	0.09	-0.03
			6	1_24042124	0.62	-0.11	-0.13	-0.09	-0.04	1.13	-0.15	-0.07	0.02	-0.02	0.86	-0.08	-0.18	-0.15	-0.06
			7	1_26682184	0.59	-0.11	-0.13	-0.08	-0.06	1.27	-0.17	-0.06	0.02	-0.07	0.97	-0.07	-0.19	-0.14	-0.06
			8	1_31062737	0.35	-0.11	-0.12	-0.1	-0.07	1.06	-0.17	-0.07	-0.01	-0.04	0.68	-0.08	-0.17	-0.15	-0.09
			9	1_31062758	0.35	-0.11	-0.12	-0.1	-0.07	1.06	-0.17	-0.07	-0.01	-0.04	0.68	-0.08	-0.17	-0.15	-0.09
			10	1_31062759	0.35	-0.11	-0.12	-0.1	-0.07	1.06	-0.17	-0.07	-0.01	-0.04	0.68	-0.08	-0.17	-0.15	-0.09
			11	1_34173196	0.15	-0.1	-0.11	-0.11	-0.12	1.4	-0.18	-0.07	0.03	-0.06	0.98	-0.06	-0.13	-0.19	-0.18
			12	1_36445187	0.11	-0.11	-0.1	-0.1	-0.12	1.87	-0.21	-0.08	0.05	-0.08	0.84	-0.06	-0.12	-0.19	-0.15
			13	1_37045066	0.18	-0.11	-0.1	-0.1	-0.13	1.87	-0.21	-0.08	0.05	-0.09	0.96	-0.05	-0.12	-0.18	-0.16
			14	1_37893993	0.36	-0.13	-0.12	-0.08	-0.12	1.85	-0.2	-0.09	0.06	-0.11	0.37	-0.09	-0.14	-0.16	-0.14
			15	1_42044440	0.5	-0.13	-0.13	-0.07	-0.11	2.09	-0.22	-0.03	0.04	-0.1	0.64	-0.09	-0.19	-0.14	-0.14
			16	1_47481218	0.72	-0.13	-0.12	-0.05	-0.12	1.59	-0.19	-0.05	0.02	-0.07	0.56	-0.1	-0.17	-0.1	-0.16
			17	1_58265070	0.63	-0.11	-0.12	-0.05	-0.1	1.7	-0.21	-0.09	0	-0.03	0.69	-0.06	-0.15	-0.08	-0.15
			18	1_58265096	0.63	-0.11	-0.12	-0.05	-0.1	1.7	-0.21	-0.09	0	-0.03	0.69	-0.06	-0.15	-0.08	-0.15
			19	1_58823920	0.66	-0.11	-0.12	-0.05	-0.1	1.75	-0.21	-0.08	0.01	-0.03	0.7	-0.06	-0.15	-0.09	-0.15
			20	1_59178631	0.69	-0.12	-0.12	-0.04	-0.1	1.82	-0.21	-0.08	0.01	-0.03	0.65	-0.07	-0.15	-0.08	-0.15
			21	1_60329343	0.95	-0.12	-0.12	-0.03	-0.11	1.56	-0.2	-0.09	-0.01	-0.03	0.84	-0.09	-0.15	-0.06	-0.17
			22	1_63865803	0.96	-0.13	-0.11	-0.03	-0.1	1.57	-0.18	-0.09	-0.01	0.01	0.75	-0.1	-0.13	-0.05	-0.17
			23	1_72346423	0.86	-0.12	-0.1	-0.03	-0.1	1.68	-0.2	-0.08	0	-0.02	0.54	-0.08	-0.12	-0.06	-0.14
			24	1_75125895	1	-0.12	-0.12	-0.03	-0.11	1.59	-0.2	-0.06	-0.02	-0.02	0.91	-0.08	-0.16	-0.06	-0.16
			25	1_75472884	0.95	-0.12	-0.12	-0.04	-0.11	1.59	-0.2	-0.06	-0.02	-0.02	0.89	-0.08	-0.16	-0.06	-0.16
			26	1_76521721	1.08	-0.13	-0.12	-0.04	-0.13	1.51	-0.2	-0.07	-0.02	-0.04	0.86	-0.1	-0.15	-0.06	-0.17
			27	1_80223453	0.82	-0.12	-0.11	-0.04	-0.11	1.71	-0.21	-0.07	-0.02	-0.02	0.84	-0.08	-0.15	-0.07	-0.16
			28	1_86216552	1.46	-0.13	-0.13	-0.03	-0.13	2.13	-0.21	-0.13	0.01	-0.03	0.98	-0.09	-0.14	-0.06	-0.18
			29	1_87986124	1.46	-0.13	-0.14	-0.03	-0.12	2.08	-0.21	-0.13	0.01	-0.03	0.96	-0.09	-0.15	-0.06	-0.17
			30	1_90931519	1.42	-0.13	-0.12	-0.03	-0.13	1.77	-0.19	-0.13	0	-0.03	0.93	-0.11	-0.13	-0.05	-0.17
			31	1_93135308	1.22	-0.13	-0.12	-0.03	-0.12	1.88	-0.18	-0.14	0.01	-0.01	0.85	-0.11	-0.12	-0.06	-0.18
			32	1_93284444	1.22	-0.13	-0.12	-0.03	-0.12	1.88	-0.18	-0.14	0.01	-0.01	0.85	-0.11	-0.12	-0.06	-0.18
			33	1_93785926	1.04	-0.12	-0.13	-0.04	-0.11	1.81	-0.18	-0.13	0	-0.01	0.76	-0.1	-0.13	-0.07	-0.17
			34	1_100383536	0.93	-0.12	-0.14	-0.05	-0.12	1.77	-0.16	-0.15	-0.04	0.02	1.02	-0.12	-0.14	-0.06	-0.2
			35	1_101379811	0.88	-0.12	-0.13	-0.05	-0.12	1.8	-0.16	-0.15	-0.04	0.02	1.06	-0.11	-0.14	-0.06	-0.2
			36	1_101379818	0.88	-0.12	-0.13	-0.05	-0.12	1.8	-0.16	-0.15	-0.04	0.02	1.06	-0.11	-0.14	-0.06	-0.2
			37	1_106189355	0.72	-0.11	-0.13	-0.06	-0.12	1.31	-0.12	-0.13	-0.05	0.02	0.97	-0.12	-0.14	-0.07	-0.2
			38	1_111859457	0.56	-0.12	-0.13	-0.07	-0.13	0.98	-0.12	-0.12	-0.07	0.01	0.89	-0.13	-0.16	-0.08	-0.21
			39	1_120063246	0.99	-0.13	-0.14	-0.05	-0.14	1.18	-0.15	-0.11	-0.05	0.01	1.24	-0.13	-0.17	-0.06	-0.22
			40	1_120063257	0.99	-0.13	-0.14	-0.05	-0.14	1.18	-0.15	-0.11	-0.05	0.01	1.24	-0.13	-0.17	-0.06	-0.22
			41	1_120474787	0.92	-0.13	-0.14	-0.06	-0.14	1.25	-0.15	-0.11	-0.06	0.02	1.24	-0.13	-0.17	-0.06	-0.22
			42	1_121483290	1	-0.13	-0.14	-0.05	-0.13	1.28	-0.15	-0.11	-0.05	0.02	1.24	-0.13	-0.17	-0.06	-0.22
			43	1_125106352	0.83	-0.12	-0.13	-0.06	-0.13	1.17	-0.15	-0.1	-0.06	0.02	1.3	-0.12	-0.17	-0.06	-0.22
			44	1_127959819	0.82	-0.12	-0.14	-0.06	-0.13	1.59	-0.16	-0.12	-0.07	0.04	1.36	-0.12	-0.17	-0.06	-0.22
			45	1_132295971	0.57	-0.11	-0.12	-0.07	-0.14	1.01	-0.13	-0.12	-0.1	0	1.35	-0.11	-0.13	-0.06	-0.23
			46	1_133622154	0.27	-0.12	-0.13	-0.09	-0.12	0.84	-0.13	-0.13	-0.11	0	0.56	-0.13	-0.13	-0.08	-0.18
			47	1_136051218	0.29	-0.14	-0.12	-0.09	-0.12	0.96	-0.15	-0.1	-0.11	0.01	0.6	-0.14	-0.14	-0.09	-0.2
			48	1_136260710	0.28	-0.14	-0.12	-0.09	-0.12	1.05	-0.15	-0.09	-0.11	0.02	0.6	-0.14	-0.14	-0.09	-0.2
			49	1_139458391	0.23	-0.13	-0.11	-0.1	-0.13	0.81	-0.15	-0.08	-0.11	-0.01	0.57	-0.13	-0.13	-0.1	-0.2
			50	1_143770506	0.31	-0.13	-0.1	-0.1	-0.13	0.73	-0.15	-0.07	-0.1	-0.01	0.57	-0.13	-0.12	-0.1	-0.2
			51	1_145514740	0.65	-0.13	-0.1	-0.08	-0.15	0.34	-0.14	-0.09	-0.08	-0.07	0.66	-0.13	-0.12	-0.08	-0.19
			52	1_151703840	0.32	-0.12	-0.09	-0.08	-0.09	0.67	-0.13	-0.07	-0.08	-0.01	0.23	-0.13	-0.12	-0.09	-0.13
			53	1_152756733	0.38	-0.12	-0.08	-0.08	-0.09	0.7	-0.12	-0.08	-0.07	0	0.39	-0.13	-0.09	-0.09	-0.15
			54	1_153250389	0.4	-0.12	-0.08	-0.08	-0.09	0.67	-0.12	-0.07	-0.07	0	0.4	-0.13	-0.09	-0.09	-0.15
			55	1_155132441	0.4	-0.12	-0.08	-0.07	-0.09	0.78	-0.11	-0.08	-0.06	0.02	0.5	-0.14	-0.09	-0.08	-0.15
			56	1_155779448	0.4	-0.12	-0.08	-0.07	-0.09	0.78	-0.11	-0.08	-0.06	0.02	0.5	-0.14	-0.09	-0.08	-0.16
			57	1_155958681	0.4	-0.12	-0.08	-0.07	-0.09	0.78	-0.11	-0.08	-0.06	0.02	0.5	-0.14	-0.09	-0.08	-0.15
			58	1_156285523	0.4	-0.12	-0.08	-0.07	-0.09	0.77	-0.11	-0.08	-0.06	0.02	0.49	-0.14	-0.09	-0.08	-0.15
			59	1_156642255	0.42	-0.12	-0.08	-0.06	-0.09	0.78	-0.12	-0.09	-0.06	0.02	0.54	-0.13	-0.09	-0.07	-0.15
			60	1_156832745	0.42	-0.12	-0.08	-0.06	-0.09	0.78	-0.12	-0.09	-0.06	0.02	0.54	-0.13	-0.09	-0.07	-0.15
			61	1_158609505	0.44	-0.12	-0.09	-0.06	-0.1	0.82	-0.12	-0.09	-0.05	0.01	0.56	-0.13	-0.1	-0.07	-0.16
			62	1_164053022	0.29	-0.12	-0.11	-0.09	-0.09	1.33	-0.13	-0.15	-0.06	0.03	0.36	-0.13	-0.09	-0.1	-0.15
			63	1_164192620	0.32	-0.13	-0.11	-0.09	-0.09	1.31	-0.13	-0.15	-0.06	0.03	0.37	-0.14	-0.09	-0.1	-0.15
			64	1_165575695	0.36	-0.13	-0.12	-0.09	-0.08	1.53	-0.12	-0.18	-0.06	0.03	0.34	-0.14	-0.09	-0.12	-0.15
			65	1_166099369	0.41	-0.13	-0.13	-0.09	-0.08	1.53	-0.12	-0.18	-0.06	0.03	0.31	-0.15	-0.1	-0.12	-0.15
			66	1_166310762	0.47	-0.13	-0.13	-0.09	-0.08	1.55	-0.12	-0.18	-0.06	0.03	0.32	-0.15	-0.1	-0.11	-0.15
			67	1_167148678	0.53	-0.14	-0.13	-0.1	-0.08	1.63	-0.12	-0.17	-0.06	0.04	0.36	-0.16	-0.1	-0.12	-0.15
			68	1_169930082	0.21	-0.1	-0.1	-0.11	-0.08	0.94	-0.04	-0.14	-0.09	0.01	0.37	-0.14	-0.08	-0.13	-0.13
			69	1_170283138	0.22	-0.09	-0.1	-0.11	-0.08	0.95	-0.04	-0.14	-0.09	0.01	0.34	-0.14	-0.08	-0.13	-0.13
			70	1_171250901	0.21	-0.09	-0.1	-0.11	-0.08	0.89	-0.04	-0.14	-0.09	0.01	0.34	-0.14	-0.08	-0.13	-0.13
			71	1_172317580	0.23	-0.09	-0.08	-0.12	-0.09	1.05	-0.03	-0.13	-0.13	0	0.55	-0.14	-0.06	-0.11	-0.14
			72	1_172476174	0.24	-0.09	-0.08	-0.12	-0.09	1.17	-0.03	-0.13	-0.13	0.02	0.57	-0.14	-0.06	-0.11	-0.14
			73	1_180168619	0.51	-0.09	-0.09	-0.14	-0.11	1.19	-0.01	-0.17	-0.1	-0.05	1.04	-0.15	-0.04	-0.17	-0.14
			74	1_180855863	0.57	-0.09	-0.09	-0.15	-0.11	1.14	-0.01	-0.16	-0.1	-0.05	1.04	-0.14	-0.04	-0.17	-0.14
			75	1_182979715	0.91	-0.08	-0.07	-0.16	-0.1	1.33	0.01	-0.16	-0.08	-0.05	1.65	-0.15	-0.03	-0.2	-0.13
			76	1_182979716	0.91	-0.08	-0.07	-0.16	-0.1	1.33	0.01	-0.16	-0.08	-0.05	1.65	-0.15	-0.03	-0.2	-0.13
			77	1_183086564	0.91	-0.08	-0.07	-0.16	-0.1	1.33	0.01	-0.16	-0.08	-0.05	1.65	-0.15	-0.03	-0.2	-0.13
			78	1_187265585	1.39	-0.09	-0.06	-0.18	-0.13	1.03	0	-0.12	-0.11	-0.11	1.83	-0.17	-0.03	-0.21	-0.13
			79	1_188782439	1.48	-0.07	-0.05	-0.16	-0.13	1.37	0.03	-0.11	-0.09	-0.14	1.76	-0.14	-0.02	-0.2	-0.13
			80	1_188911479	1.4	-0.07	-0.05	-0.15	-0.13	1.36	0.03	-0.11	-0.08	-0.14	1.71	-0.15	-0.02	-0.2	-0.13
			81	1_189656733	1.33	-0.08	-0.05	-0.15	-0.14	1.41	0.03	-0.1	-0.08	-0.15	1.65	-0.16	-0.02	-0.19	-0.13
			82	1_192054351	1.33	-0.07	-0.04	-0.14	-0.13	1.41	0.03	-0.09	-0.07	-0.15	1.6	-0.15	-0.02	-0.18	-0.12
			83	2_6139246	0.61	-0.07	-0.14	-0.11	-0.14	1.35	-0.12	-0.08	0.05	-0.14	1.21	-0.05	-0.19	-0.22	-0.15
			84	2_13600088	0.71	-0.06	-0.11	-0.11	-0.15	1.38	-0.13	-0.04	0.05	-0.13	1.39	-0.04	-0.17	-0.21	-0.18
			85	2_24606612	1.02	-0.05	-0.04	-0.13	-0.16	0.54	-0.05	-0.01	-0.1	-0.14	0.82	-0.08	-0.07	-0.19	-0.2
			86	2_24965596	1.01	-0.05	-0.04	-0.13	-0.16	0.51	-0.05	-0.01	-0.1	-0.14	0.82	-0.08	-0.07	-0.19	-0.2
			87	2_25363944	1.07	-0.05	-0.04	-0.14	-0.16	0.5	-0.05	-0.02	-0.1	-0.14	0.89	-0.07	-0.07	-0.2	-0.21
			88	2_25460620	1.05	-0.05	-0.04	-0.14	-0.16	0.49	-0.05	-0.02	-0.1	-0.14	0.89	-0.07	-0.07	-0.2	-0.21
			89	2_26373532	1.05	-0.05	-0.04	-0.14	-0.16	0.5	-0.04	-0.02	-0.1	-0.14	0.87	-0.07	-0.07	-0.2	-0.2
			90	2_30426723	0.92	-0.04	-0.04	-0.1	-0.15	0.62	-0.04	-0.03	-0.12	-0.16	0.65	-0.06	-0.05	-0.12	-0.18
			91	2_60201233	3.12	0.12	-0.08	-0.12	-0.21	1.85	0.12	-0.04	-0.21	-0.22	1.78	0.11	-0.08	-0.09	-0.2
			92	2_62606286	1.96	0.06	-0.1	-0.14	-0.11	1.99	0.12	-0.1	-0.22	-0.03	1.06	0.03	-0.12	-0.09	-0.15
			93	2_65326540	2.4	0.08	-0.08	-0.15	-0.13	2.05	0.14	-0.08	-0.21	-0.06	1.27	0.05	-0.11	-0.11	-0.15
			94	2_68729025	1.98	0.05	-0.04	-0.11	-0.16	1.16	0.07	-0.07	-0.18	-0.06	1.45	0.03	-0.06	-0.07	-0.19
			95	2_68729032	1.98	0.05	-0.04	-0.11	-0.16	1.16	0.07	-0.07	-0.18	-0.06	1.45	0.03	-0.06	-0.07	-0.19
			96	2_69439838	1.57	0.03	-0.05	-0.12	-0.15	0.96	0.01	-0.08	-0.2	-0.07	1.24	0.03	-0.07	-0.07	-0.18
			97	2_70509665	1.69	0.03	-0.05	-0.1	-0.17	0.83	0.01	-0.09	-0.19	-0.09	1.41	0.03	-0.07	-0.06	-0.19
			98	2_70966444	1.58	0.02	-0.07	-0.09	-0.17	0.7	0.02	-0.1	-0.16	-0.09	1.34	0.02	-0.09	-0.06	-0.19
			99	2_71846197	1.7	0.03	-0.08	-0.09	-0.17	0.82	0.03	-0.13	-0.16	-0.09	1.41	0.03	-0.09	-0.06	-0.19
			100	2_83915232	1.5	0.03	-0.09	-0.1	-0.15	1.04	0.05	-0.13	-0.17	-0.09	1.12	0.02	-0.1	-0.06	-0.18
			101	2_83915237	1.5	0.03	-0.09	-0.1	-0.15	1.04	0.05	-0.13	-0.17	-0.09	1.12	0.02	-0.1	-0.06	-0.18
			102	2_85904324	1	-0.02	-0.08	-0.09	-0.16	0.68	-0.01	-0.11	-0.16	-0.06	1.04	-0.04	-0.08	-0.04	-0.19
			103	2_87692953	0.97	-0.02	-0.08	-0.09	-0.15	0.71	-0.01	-0.11	-0.17	-0.05	1.04	-0.04	-0.08	-0.04	-0.19
			104	2_89156987	0.61	-0.03	-0.08	-0.09	-0.12	0.58	-0.03	-0.09	-0.15	-0.02	0.8	-0.03	-0.1	-0.04	-0.16
			105	2_89844287	0.77	-0.01	-0.09	-0.09	-0.12	0.72	-0.01	-0.09	-0.16	-0.02	0.94	-0.02	-0.11	-0.04	-0.16
			106	2_92975818	0.84	-0.01	-0.11	-0.08	-0.12	0.92	0.03	-0.09	-0.18	-0.05	0.94	-0.03	-0.15	-0.01	-0.15
			107	2_99777113	0.75	-0.04	-0.11	-0.09	-0.11	0.47	-0.03	-0.11	-0.06	-0.03	0.66	-0.06	-0.13	-0.1	-0.16
			108	2_104787851	0.62	-0.04	-0.1	-0.07	-0.11	0.64	-0.04	-0.12	-0.04	-0.01	0.66	-0.06	-0.1	-0.08	-0.16
			109	2_105696373	0.58	-0.04	-0.1	-0.07	-0.11	0.64	-0.04	-0.12	-0.04	-0.01	0.61	-0.07	-0.1	-0.08	-0.16
			110	2_110880795	0.59	-0.04	-0.1	-0.06	-0.1	0.75	-0.05	-0.13	-0.03	0	0.64	-0.06	-0.09	-0.07	-0.15
			111	2_110880805	0.59	-0.04	-0.1	-0.06	-0.1	0.75	-0.05	-0.13	-0.03	0	0.64	-0.06	-0.09	-0.07	-0.15
			112	2_111134233	0.56	-0.05	-0.1	-0.06	-0.11	0.65	-0.05	-0.12	-0.03	-0.01	0.59	-0.07	-0.09	-0.07	-0.15
			113	2_111306279	0.55	-0.05	-0.1	-0.06	-0.11	0.57	-0.05	-0.11	-0.03	-0.02	0.54	-0.07	-0.1	-0.08	-0.15
			114	2_112255823	0.66	-0.04	-0.1	-0.07	-0.11	0.65	-0.05	-0.12	-0.04	-0.01	0.72	-0.06	-0.09	-0.09	-0.17
			115	2_112712327	0.71	-0.03	-0.1	-0.08	-0.12	0.58	-0.04	-0.12	-0.04	-0.01	0.74	-0.05	-0.09	-0.1	-0.17
			116	2_113364081	0.67	-0.03	-0.1	-0.07	-0.11	0.61	-0.04	-0.12	-0.04	-0.01	0.66	-0.05	-0.1	-0.09	-0.16
			117	2_119210795	0.84	-0.03	-0.1	-0.09	-0.11	0.88	0	-0.13	-0.06	-0.03	0.64	-0.06	-0.08	-0.11	-0.16
			118	2_119210799	0.84	-0.03	-0.1	-0.09	-0.11	0.88	0	-0.13	-0.06	-0.03	0.64	-0.06	-0.08	-0.11	-0.16
			119	2_119759668	0.85	-0.03	-0.1	-0.09	-0.11	0.87	0	-0.13	-0.06	-0.04	0.65	-0.06	-0.08	-0.11	-0.16
			120	2_119923629	0.85	-0.03	-0.1	-0.09	-0.11	0.87	0	-0.13	-0.06	-0.04	0.65	-0.06	-0.08	-0.11	-0.16
			121	2_119975164	0.85	-0.03	-0.1	-0.09	-0.11	0.87	0	-0.13	-0.06	-0.04	0.65	-0.06	-0.08	-0.11	-0.16
			122	2_120057491	0.85	-0.03	-0.1	-0.09	-0.11	0.87	0	-0.13	-0.06	-0.04	0.65	-0.06	-0.08	-0.11	-0.16
			123	2_120612428	0.77	-0.03	-0.1	-0.08	-0.11	0.8	-0.01	-0.13	-0.06	-0.04	0.63	-0.07	-0.08	-0.11	-0.16
			124	2_120745620	0.99	-0.03	-0.11	-0.08	-0.12	0.98	0	-0.15	-0.06	-0.05	0.76	-0.06	-0.1	-0.1	-0.17
			125	2_121138554	0.87	-0.03	-0.1	-0.08	-0.12	0.89	0	-0.14	-0.06	-0.04	0.7	-0.06	-0.09	-0.1	-0.16
			126	2_121452474	0.83	-0.03	-0.1	-0.09	-0.12	0.87	-0.01	-0.14	-0.06	-0.04	0.67	-0.07	-0.09	-0.11	-0.16
			127	2_122291506	0.91	-0.03	-0.11	-0.08	-0.13	0.81	-0.01	-0.14	-0.06	-0.05	0.73	-0.07	-0.09	-0.1	-0.17
			128	2_122685194	0.84	-0.04	-0.11	-0.08	-0.12	0.82	-0.01	-0.14	-0.06	-0.04	0.69	-0.07	-0.09	-0.1	-0.17
			129	2_125083168	0.5	-0.06	-0.11	-0.07	-0.11	1.33	0.01	-0.18	-0.08	-0.02	0.51	-0.11	-0.09	-0.08	-0.16
			130	2_129010510	0.21	-0.07	-0.1	-0.08	-0.09	1.25	-0.02	-0.17	-0.08	0.01	0.41	-0.12	-0.08	-0.09	-0.14
			131	2_129159240	0.27	-0.07	-0.11	-0.07	-0.09	1.07	-0.02	-0.16	-0.06	-0.01	0.36	-0.12	-0.09	-0.09	-0.14
			132	2_130202050	0.26	-0.07	-0.11	-0.08	-0.09	1.38	0	-0.18	-0.06	0	0.29	-0.13	-0.09	-0.1	-0.13
			133	2_130393825	0.27	-0.07	-0.11	-0.08	-0.09	1.38	0	-0.18	-0.06	0	0.28	-0.12	-0.09	-0.1	-0.13
			134	2_130591969	0.28	-0.07	-0.11	-0.08	-0.09	1.42	0	-0.18	-0.06	0	0.28	-0.12	-0.09	-0.1	-0.13
			135	2_130739019	0.27	-0.07	-0.11	-0.08	-0.09	1.36	0	-0.18	-0.06	0	0.28	-0.12	-0.09	-0.1	-0.13
			136	2_130883989	0.32	-0.07	-0.11	-0.08	-0.09	1.4	0	-0.18	-0.06	0	0.29	-0.12	-0.09	-0.11	-0.14
			137	2_132808839	0.43	-0.08	-0.13	-0.09	-0.11	1.28	-0.02	-0.18	-0.09	-0.02	0.33	-0.12	-0.11	-0.1	-0.15
			138	2_139956785	0.43	-0.07	-0.09	-0.07	-0.12	0.66	-0.03	-0.14	-0.07	-0.02	0.78	-0.1	-0.08	-0.08	-0.18
			139	2_140168146	0.31	-0.07	-0.09	-0.08	-0.11	0.71	-0.03	-0.14	-0.08	-0.02	0.68	-0.1	-0.08	-0.08	-0.17
			140	2_141235037	0.38	-0.07	-0.1	-0.08	-0.11	0.85	-0.02	-0.14	-0.08	-0.02	0.7	-0.1	-0.08	-0.08	-0.18
			141	2_141235047	0.38	-0.07	-0.1	-0.08	-0.11	0.85	-0.02	-0.14	-0.08	-0.02	0.7	-0.1	-0.08	-0.08	-0.18
			142	2_144490178	0.54	-0.07	-0.1	-0.07	-0.13	0.71	-0.03	-0.14	-0.06	-0.03	0.91	-0.11	-0.09	-0.09	-0.2
			143	2_148442635	0.59	-0.07	-0.1	-0.08	-0.14	0.61	-0.03	-0.13	-0.07	-0.03	0.98	-0.11	-0.09	-0.09	-0.21
			144	2_153078512	1.03	-0.11	-0.1	-0.06	-0.16	0.43	-0.07	-0.12	-0.05	-0.05	1.67	-0.13	-0.09	-0.07	-0.24
			145	2_154229551	1.02	-0.11	-0.1	-0.06	-0.16	0.53	-0.08	-0.13	-0.06	-0.03	1.81	-0.14	-0.09	-0.06	-0.24
			146	2_157020296	1.43	-0.1	-0.1	-0.06	-0.17	0.81	-0.07	-0.15	-0.06	-0.04	2.64	-0.13	-0.07	-0.06	-0.27
			147	2_157112564	1.63	-0.11	-0.09	-0.05	-0.18	0.84	-0.06	-0.15	-0.04	-0.05	2.62	-0.14	-0.07	-0.06	-0.26
			148	2_157112581	1.63	-0.11	-0.09	-0.05	-0.18	0.84	-0.06	-0.15	-0.04	-0.05	2.62	-0.14	-0.07	-0.06	-0.26
			149	2_157169890	1.59	-0.11	-0.09	-0.05	-0.18	0.84	-0.06	-0.15	-0.04	-0.05	2.55	-0.14	-0.07	-0.06	-0.26
			150	2_158377039	1.76	-0.11	-0.09	-0.05	-0.18	0.75	-0.06	-0.15	-0.04	-0.05	2.74	-0.14	-0.06	-0.06	-0.27
			151	2_158779950	1.91	-0.11	-0.08	-0.05	-0.19	0.58	-0.06	-0.13	-0.04	-0.06	2.74	-0.14	-0.06	-0.06	-0.27
			152	2_161871392	1.94	-0.11	-0.09	-0.05	-0.19	0.64	-0.06	-0.14	-0.04	-0.06	2.77	-0.14	-0.07	-0.06	-0.27
			153	2_163858299	1.52	-0.11	-0.08	-0.05	-0.18	0.57	-0.05	-0.13	-0.04	-0.04	2.4	-0.15	-0.07	-0.06	-0.27
			154	2_164893544	1.29	-0.11	-0.09	-0.06	-0.17	0.65	-0.04	-0.14	-0.05	-0.03	2.29	-0.16	-0.08	-0.06	-0.27
			155	2_165070724	1.16	-0.11	-0.09	-0.06	-0.17	0.65	-0.04	-0.14	-0.05	-0.03	2.1	-0.16	-0.08	-0.07	-0.26
			156	2_168912243	1.43	-0.09	-0.09	-0.05	-0.18	0.89	-0.02	-0.16	-0.06	-0.04	2.52	-0.15	-0.07	-0.05	-0.27
			157	2_180055272	1.33	-0.08	-0.15	0.02	-0.17	0.54	-0.03	-0.14	0.02	-0.07	1.01	-0.1	-0.17	-0.01	-0.22
			158	3_3560133	0.66	-0.14	-0.13	-0.06	-0.09	0.81	-0.14	-0.09	-0.04	0.01	0.49	-0.13	-0.16	-0.08	-0.18
			159	3_8554492	1	-0.15	-0.14	-0.06	-0.09	0.9	-0.11	-0.11	-0.02	0.02	0.55	-0.17	-0.17	-0.09	-0.17
			160	3_19628529	1.4	-0.17	-0.11	-0.01	-0.09	0.88	-0.11	-0.12	0.02	-0.01	0.84	-0.19	-0.13	-0.05	-0.14
			161	3_19628574	1.4	-0.17	-0.11	-0.01	-0.09	0.88	-0.11	-0.12	0.02	-0.01	0.84	-0.19	-0.13	-0.05	-0.14
			162	3_21992512	1.35	-0.16	-0.11	-0.02	-0.09	0.84	-0.11	-0.12	0.02	-0.01	0.83	-0.19	-0.13	-0.05	-0.14
			163	3_27866207	0.87	-0.15	-0.1	-0.06	-0.09	0.62	-0.11	-0.11	-0.02	-0.05	0.48	-0.17	-0.1	-0.09	-0.11
			164	3_28380854	0.87	-0.15	-0.1	-0.06	-0.09	0.62	-0.11	-0.11	-0.02	-0.05	0.48	-0.17	-0.1	-0.09	-0.11
			165	3_42232742	0.81	-0.15	-0.1	-0.06	-0.1	0.91	-0.12	-0.09	0.02	-0.06	0.35	-0.17	-0.11	-0.12	-0.12
			166	3_49641668	1.23	-0.17	-0.11	-0.05	-0.09	0.92	-0.11	-0.15	-0.01	-0.07	0.96	-0.2	-0.08	-0.1	-0.1
			167	3_51389257	0.97	-0.17	-0.12	-0.07	-0.11	0.93	-0.11	-0.18	-0.03	-0.12	0.97	-0.2	-0.07	-0.1	-0.11
			168	3_53652537	1.05	-0.17	-0.12	-0.07	-0.11	0.85	-0.11	-0.18	-0.04	-0.11	1.07	-0.21	-0.08	-0.09	-0.11
			169	3_62402215	1	-0.17	-0.1	-0.07	-0.12	0.3	-0.09	-0.11	-0.04	-0.08	1.15	-0.22	-0.09	-0.09	-0.14
			170	3_66158098	1.09	-0.17	-0.08	-0.08	-0.12	0.3	-0.07	-0.1	-0.03	-0.06	1.57	-0.24	-0.06	-0.11	-0.16
			171	3_68084635	0.96	-0.17	-0.08	-0.08	-0.13	0.32	-0.07	-0.1	-0.03	-0.08	1.39	-0.23	-0.07	-0.12	-0.16
			172	3_82113282	0.92	-0.15	-0.07	-0.07	-0.1	0.51	-0.08	-0.12	-0.03	-0.05	1.47	-0.2	-0.03	-0.09	-0.14
			173	3_83354281	1.03	-0.16	-0.07	-0.06	-0.1	0.62	-0.08	-0.13	-0.02	-0.04	1.57	-0.2	-0.02	-0.09	-0.13
			174	3_83838529	1.03	-0.16	-0.07	-0.06	-0.1	0.62	-0.08	-0.13	-0.02	-0.04	1.57	-0.2	-0.02	-0.09	-0.13
			175	3_87974845	1.15	-0.16	-0.07	-0.07	-0.11	0.72	-0.07	-0.14	-0.02	-0.05	1.96	-0.23	-0.02	-0.09	-0.14
			176	3_88652578	1.05	-0.15	-0.06	-0.06	-0.12	0.71	-0.06	-0.14	-0.02	-0.05	1.93	-0.21	-0.01	-0.09	-0.16
			177	3_89167102	1.05	-0.15	-0.06	-0.06	-0.12	0.71	-0.06	-0.14	-0.02	-0.05	1.93	-0.21	-0.01	-0.09	-0.16
			178	3_92135706	0.87	-0.15	-0.08	-0.07	-0.13	1.01	-0.08	-0.18	-0.03	-0.06	1.69	-0.2	-0.02	-0.09	-0.17
			179	3_92135715	0.87	-0.15	-0.08	-0.07	-0.13	1.01	-0.08	-0.18	-0.03	-0.06	1.69	-0.2	-0.02	-0.09	-0.17
			180	3_93148504	1.04	-0.15	-0.07	-0.06	-0.13	0.92	-0.08	-0.17	-0.03	-0.06	1.98	-0.19	0	-0.09	-0.17
			181	3_95543029	1.27	-0.16	-0.06	-0.06	-0.13	0.79	-0.1	-0.15	-0.02	-0.05	1.89	-0.19	-0.01	-0.08	-0.17
			182	3_101003775	1.72	-0.19	-0.07	-0.07	-0.11	1.44	-0.14	-0.15	-0.02	-0.01	2.34	-0.22	-0.02	-0.11	-0.17
			183	3_101709308	1.73	-0.19	-0.07	-0.07	-0.11	1.42	-0.14	-0.15	-0.02	-0.01	2.33	-0.22	-0.01	-0.1	-0.17
			184	3_103803615	1.86	-0.18	-0.06	-0.06	-0.1	1.6	-0.15	-0.14	-0.02	0.01	2.39	-0.21	0	-0.09	-0.17
			185	3_104796977	2.02	-0.19	-0.05	-0.06	-0.1	1.65	-0.15	-0.15	-0.02	0.01	2.67	-0.21	0.01	-0.09	-0.17
			186	3_105979934	2.14	-0.19	-0.05	-0.06	-0.11	1.65	-0.15	-0.14	-0.02	0.02	2.76	-0.22	0	-0.08	-0.18
			187	3_106018266	2.14	-0.19	-0.05	-0.06	-0.11	1.65	-0.15	-0.14	-0.02	0.02	2.76	-0.22	0	-0.08	-0.18
			188	3_106468161	2.14	-0.19	-0.05	-0.06	-0.11	1.65	-0.15	-0.14	-0.02	0.02	2.76	-0.22	0	-0.08	-0.18
			189	3_108226644	2.03	-0.19	-0.06	-0.06	-0.11	1.64	-0.15	-0.14	-0.02	0.01	2.61	-0.21	0	-0.08	-0.18
			190	3_108226645	2.03	-0.19	-0.06	-0.06	-0.11	1.64	-0.15	-0.14	-0.02	0.01	2.61	-0.21	0	-0.08	-0.18
			191	3_121463445	1.35	-0.17	-0.07	-0.07	-0.08	1.27	-0.09	-0.16	-0.01	-0.03	1.98	-0.22	-0.03	-0.12	-0.1
			192	3_121463455	1.35	-0.17	-0.07	-0.07	-0.08	1.27	-0.09	-0.16	-0.01	-0.03	1.98	-0.22	-0.03	-0.12	-0.1
			193	3_121991065	1.26	-0.17	-0.07	-0.08	-0.07	1.24	-0.08	-0.16	-0.01	-0.03	1.98	-0.22	-0.03	-0.12	-0.1
			194	3_122133084	1.32	-0.17	-0.08	-0.08	-0.07	1.27	-0.08	-0.17	-0.02	-0.03	2.05	-0.23	-0.03	-0.12	-0.1
			195	3_122139870	1.32	-0.17	-0.08	-0.08	-0.07	1.27	-0.08	-0.17	-0.02	-0.03	2.05	-0.23	-0.03	-0.12	-0.1
			196	3_123336591	1.32	-0.17	-0.08	-0.08	-0.07	1.27	-0.08	-0.17	-0.02	-0.03	2.05	-0.23	-0.03	-0.12	-0.1
			197	3_123336620	1.32	-0.17	-0.08	-0.08	-0.07	1.27	-0.08	-0.17	-0.02	-0.03	2.05	-0.23	-0.03	-0.12	-0.1
			198	3_127273115	0.86	-0.16	-0.09	-0.09	-0.09	1.41	-0.1	-0.17	-0.01	-0.01	1.31	-0.21	-0.05	-0.14	-0.14
			199	3_134829531	0.51	-0.13	-0.07	-0.09	-0.1	0.77	-0.06	-0.13	-0.01	-0.02	1.31	-0.18	-0.04	-0.14	-0.15
			200	3_135511812	0.4	-0.12	-0.08	-0.08	-0.11	0.76	-0.06	-0.13	-0.01	-0.03	0.96	-0.18	-0.06	-0.13	-0.16
			201	3_136284103	0.41	-0.12	-0.08	-0.08	-0.11	0.74	-0.06	-0.12	-0.01	-0.03	0.98	-0.17	-0.06	-0.13	-0.16
			202	3_138092691	0.31	-0.12	-0.1	-0.08	-0.1	1.68	-0.07	-0.18	0.02	-0.01	0.81	-0.16	-0.06	-0.14	-0.15
			203	3_138244709	0.31	-0.12	-0.1	-0.08	-0.1	1.68	-0.07	-0.18	0.02	-0.01	0.81	-0.16	-0.06	-0.14	-0.15
			204	3_142883488	0.21	-0.11	-0.11	-0.09	-0.09	3.26	-0.06	-0.24	0	0.06	1.05	-0.14	-0.04	-0.14	-0.17
			205	3_145314544	0.32	-0.08	-0.12	-0.09	-0.08	3.58	-0.04	-0.27	-0.02	0.05	0.88	-0.12	-0.03	-0.13	-0.15
			206	3_145314570	0.32	-0.08	-0.12	-0.09	-0.08	3.58	-0.04	-0.27	-0.02	0.05	0.88	-0.12	-0.03	-0.13	-0.15
			207	3_145998693	0.3	-0.08	-0.11	-0.08	-0.08	3.69	-0.05	-0.27	-0.02	0.05	0.94	-0.11	-0.02	-0.12	-0.14
			208	3_145998695	0.3	-0.08	-0.11	-0.08	-0.08	3.69	-0.05	-0.27	-0.02	0.05	0.94	-0.11	-0.02	-0.12	-0.14
			209	3_146593420	0.29	-0.08	-0.12	-0.08	-0.08	3.75	-0.05	-0.27	-0.02	0.06	0.99	-0.11	-0.03	-0.13	-0.15
			210	3_156416491	0.95	-0.06	-0.14	-0.12	-0.07	3.13	-0.03	-0.23	-0.04	0.07	0.64	-0.08	-0.09	-0.17	-0.14
			211	3_159581164	1.41	-0.05	-0.15	-0.12	-0.06	3.22	-0.05	-0.23	-0.06	0.08	0.81	-0.05	-0.11	-0.17	-0.13
			212	4_6260282	0.37	-0.13	-0.13	-0.04	-0.1	0.08	-0.13	NA	-0.09	NA	0.94	-0.09	-0.22	0.01	0.01
			213	4_11234654	1.35	-0.12	-0.19	-0.07	-0.08	0.49	-0.11	-0.09	-0.08	-0.02	1.35	-0.13	-0.26	-0.08	-0.12
			214	4_12009031	1.5	-0.13	-0.2	-0.07	-0.08	0.52	-0.12	-0.09	-0.08	-0.02	1.57	-0.14	-0.27	-0.08	-0.11
			215	4_23295512	2.74	-0.15	-0.2	0	-0.1	1.35	-0.19	-0.08	-0.05	-0.01	2.71	-0.13	-0.28	0	-0.15
			216	4_30761996	2.91	-0.15	-0.22	0	-0.11	1.11	-0.19	-0.06	-0.04	-0.03	3.32	-0.12	-0.32	-0.01	-0.14
			217	4_43036567	1.46	-0.14	-0.15	-0.02	-0.1	1.38	-0.2	-0.01	-0.04	-0.04	1.59	-0.11	-0.23	-0.02	-0.12
			218	4_46120492	2.15	-0.15	-0.16	0.01	-0.1	1.5	-0.2	-0.02	-0.01	-0.02	2.19	-0.12	-0.24	0	-0.13
			219	4_47239566	2.03	-0.14	-0.16	0	-0.09	1.36	-0.19	-0.02	-0.02	-0.02	2.08	-0.12	-0.24	0	-0.12
			220	4_52450964	2.06	-0.13	-0.16	0	-0.1	0.97	-0.16	-0.03	-0.03	-0.06	2.41	-0.11	-0.24	0	-0.11
			221	4_52524395	2.06	-0.13	-0.16	0	-0.1	0.97	-0.16	-0.03	-0.03	-0.06	2.41	-0.11	-0.24	0	-0.11
			222	4_55012301	1.84	-0.12	-0.16	-0.01	-0.09	0.9	-0.16	-0.03	-0.05	-0.04	2.42	-0.1	-0.24	0	-0.11
			223	4_56741168	2.26	-0.11	-0.18	0	-0.11	0.63	-0.16	-0.09	-0.05	-0.07	2.42	-0.08	-0.24	0.01	-0.12
			224	4_63272545	2.22	-0.1	-0.2	-0.02	-0.08	0.61	-0.15	-0.1	-0.04	-0.07	2.4	-0.07	-0.25	-0.02	-0.07
			225	4_66839598	1.44	-0.09	-0.17	-0.04	-0.12	0.86	-0.16	-0.07	-0.03	-0.09	1.77	-0.06	-0.23	-0.05	-0.12
			226	4_70088532	1.74	-0.11	-0.17	-0.03	-0.11	1.19	-0.18	-0.08	-0.01	-0.07	1.88	-0.07	-0.23	-0.04	-0.13
			227	4_70266817	1.74	-0.11	-0.17	-0.03	-0.11	1.19	-0.18	-0.08	-0.01	-0.07	1.88	-0.07	-0.23	-0.04	-0.13
			228	4_74811205	2.37	-0.09	-0.18	-0.01	-0.11	1.08	-0.15	-0.09	0	-0.07	2.22	-0.06	-0.23	-0.03	-0.13
			229	4_86583085	2.27	-0.09	-0.16	0	-0.14	1.2	-0.13	-0.03	0.04	-0.06	2.36	-0.07	-0.24	-0.03	-0.17
			230	4_88169948	2.35	-0.09	-0.17	-0.01	-0.14	1.17	-0.13	-0.05	0.04	-0.06	2.39	-0.07	-0.24	-0.04	-0.18
			231	4_88722326	2.43	-0.1	-0.17	-0.01	-0.14	1.13	-0.13	-0.05	0.04	-0.07	2.34	-0.08	-0.25	-0.04	-0.17
			232	4_94432389	2.61	-0.11	-0.18	0.01	-0.12	1.2	-0.13	-0.07	0.05	-0.06	2.12	-0.11	-0.24	-0.02	-0.15
			233	4_99296141	3.15	-0.11	-0.2	0.02	-0.1	0.71	-0.08	-0.1	0.02	-0.06	2.74	-0.12	-0.26	0	-0.11
			234	4_107374161	3.15	-0.11	-0.19	0.02	-0.11	0.84	-0.12	-0.13	-0.01	-0.06	2.5	-0.11	-0.23	0.02	-0.12
			235	4_108634712	3.1	-0.11	-0.2	0.01	-0.11	0.88	-0.12	-0.14	-0.01	-0.06	2.44	-0.11	-0.23	0.01	-0.12
			236	4_112765106	2.46	-0.1	-0.18	0.01	-0.11	0.98	-0.12	-0.17	-0.02	-0.07	1.71	-0.1	-0.19	0.01	-0.1
			237	4_120935120	2.04	-0.11	-0.16	0.01	-0.08	0.67	-0.13	-0.13	-0.04	-0.04	1.71	-0.1	-0.18	0.02	-0.07
			238	4_122849662	2.03	-0.12	-0.16	0	-0.08	0.71	-0.14	-0.14	-0.06	-0.04	1.7	-0.11	-0.17	0.02	-0.07
			239	4_123860763	1.25	-0.1	-0.15	-0.04	-0.07	1.11	-0.12	-0.15	-0.07	0	0.83	-0.09	-0.15	-0.03	-0.08
			240	4_126242040	1.15	-0.09	-0.15	-0.05	-0.05	1.08	-0.11	-0.15	-0.07	0.01	0.73	-0.09	-0.15	-0.05	-0.06
			241	4_126242047	1.15	-0.09	-0.15	-0.05	-0.05	1.08	-0.11	-0.15	-0.07	0.01	0.73	-0.09	-0.15	-0.05	-0.06
			242	4_128038172	0.99	-0.1	-0.14	-0.05	-0.05	1.05	-0.12	-0.14	-0.07	0	0.52	-0.1	-0.14	-0.06	-0.06
			243	4_130060899	0.98	-0.1	-0.14	-0.06	-0.06	0.96	-0.1	-0.12	-0.07	0.02	0.67	-0.1	-0.16	-0.07	-0.08
			244	4_132381106	0.54	-0.08	-0.12	-0.08	-0.05	0.77	-0.09	-0.13	-0.06	0	0.23	-0.08	-0.12	-0.1	-0.07
			245	4_134348530	0.36	-0.1	-0.11	-0.09	-0.06	0.81	-0.12	-0.14	-0.06	-0.01	0.1	-0.09	-0.1	-0.1	-0.08
			246	4_139314160	0.65	-0.13	-0.11	-0.11	-0.06	0.8	-0.12	-0.12	-0.06	-0.01	0.34	-0.13	-0.11	-0.13	-0.08
			247	4_139633922	0.62	-0.12	-0.11	-0.11	-0.06	0.82	-0.12	-0.12	-0.07	-0.01	0.3	-0.13	-0.11	-0.13	-0.08
			248	4_141004216	0.68	-0.12	-0.12	-0.12	-0.06	0.79	-0.1	-0.12	-0.07	0	0.4	-0.14	-0.12	-0.15	-0.08
			249	4_141199963	0.76	-0.13	-0.12	-0.12	-0.05	0.81	-0.11	-0.13	-0.06	-0.01	0.49	-0.14	-0.12	-0.15	-0.08
			250	4_141398500	0.74	-0.13	-0.12	-0.12	-0.06	0.84	-0.11	-0.13	-0.05	-0.01	0.49	-0.14	-0.12	-0.15	-0.08
			251	4_143437486	0.5	-0.11	-0.1	-0.12	-0.06	0.7	-0.08	-0.13	-0.05	-0.01	0.56	-0.14	-0.08	-0.15	-0.09
			252	4_144453275	0.39	-0.12	-0.09	-0.1	-0.08	0.61	-0.08	-0.11	-0.04	-0.01	0.54	-0.15	-0.07	-0.14	-0.11
			253	4_144622766	0.41	-0.13	-0.1	-0.1	-0.08	0.64	-0.09	-0.11	-0.04	-0.01	0.43	-0.16	-0.09	-0.14	-0.11
			254	4_145301445	0.41	-0.13	-0.1	-0.1	-0.08	0.64	-0.09	-0.11	-0.04	-0.01	0.43	-0.16	-0.09	-0.14	-0.11
			255	4_148929467	0.57	-0.13	-0.1	-0.1	-0.06	0.66	-0.09	-0.12	-0.04	-0.02	0.55	-0.15	-0.09	-0.13	-0.08
			256	4_149128877	0.63	-0.13	-0.1	-0.1	-0.06	0.75	-0.1	-0.12	-0.05	-0.01	0.49	-0.15	-0.1	-0.12	-0.08
			257	4_154101339	0.92	-0.13	-0.12	-0.11	-0.05	1.56	-0.08	-0.17	-0.02	0	0.81	-0.16	-0.09	-0.15	-0.07
			258	4_154254581	1.01	-0.13	-0.12	-0.11	-0.05	1.76	-0.09	-0.18	-0.02	0.01	0.86	-0.16	-0.09	-0.16	-0.07
			259	4_154923245	0.97	-0.13	-0.12	-0.11	-0.05	1.6	-0.08	-0.17	-0.02	0	0.87	-0.16	-0.09	-0.15	-0.07
			260	4_155785470	0.94	-0.12	-0.13	-0.11	-0.05	1.39	-0.07	-0.17	-0.03	0	0.63	-0.16	-0.11	-0.15	-0.08
			261	4_155964841	0.96	-0.13	-0.13	-0.11	-0.05	1.39	-0.07	-0.17	-0.03	0	0.65	-0.16	-0.11	-0.15	-0.07
			262	5_4046411	0.58	-0.1	-0.12	-0.05	-0.15	0.2	-0.1	-0.06	-0.04	-0.05	0.9	-0.11	-0.16	-0.06	-0.25
			263	5_5015411	0.58	-0.1	-0.12	-0.05	-0.15	0.2	-0.1	-0.06	-0.04	-0.05	0.9	-0.11	-0.16	-0.06	-0.25
			264	5_5015419	0.58	-0.1	-0.12	-0.05	-0.15	0.2	-0.1	-0.06	-0.04	-0.05	0.9	-0.11	-0.16	-0.06	-0.25
			265	5_12260003	0.65	-0.05	-0.09	-0.13	-0.11	1.08	0.02	-0.02	-0.08	-0.15	0.47	-0.09	-0.13	-0.16	-0.08
			266	5_24428320	1	-0.03	-0.1	-0.15	-0.1	1.09	0.03	0	-0.11	-0.12	0.66	-0.07	-0.15	-0.17	-0.09
			267	5_25310071	1.16	-0.04	-0.08	-0.16	-0.1	1.13	0.02	0.01	-0.11	-0.12	0.75	-0.08	-0.12	-0.19	-0.09
			268	5_27285288	1.19	-0.04	-0.08	-0.17	-0.1	0.96	0.01	-0.01	-0.11	-0.12	0.83	-0.08	-0.12	-0.2	-0.09
			269	5_33529528	1.2	-0.06	-0.1	-0.17	-0.1	1.08	0.01	-0.05	-0.09	-0.15	1.2	-0.1	-0.12	-0.22	-0.08
			270	5_34118900	1.19	-0.05	-0.11	-0.17	-0.11	0.95	0	-0.07	-0.09	-0.15	1.19	-0.08	-0.14	-0.22	-0.09
			271	5_34921625	1.58	-0.03	-0.12	-0.18	-0.12	1.49	0.03	-0.15	-0.09	-0.14	1.25	-0.08	-0.1	-0.23	-0.11
			272	5_36613621	1.92	-0.02	-0.13	-0.19	-0.12	1.72	0.05	-0.17	-0.11	-0.12	1.19	-0.07	-0.12	-0.23	-0.11
			273	5_67264374	1.59	-0.08	-0.09	-0.22	-0.13	1.56	0.03	-0.17	-0.14	-0.17	1.71	-0.15	-0.06	-0.27	-0.11
			274	5_67573068	1.52	-0.08	-0.09	-0.22	-0.12	1.51	0.04	-0.15	-0.14	-0.16	1.5	-0.15	-0.06	-0.26	-0.11
			275	5_75674237	1.07	-0.1	-0.07	-0.18	-0.12	1.12	0	-0.16	-0.14	-0.1	1.25	-0.15	-0.03	-0.2	-0.14
			276	5_90217582	1.05	-0.07	-0.03	-0.13	-0.11	0.99	0.02	-0.13	-0.09	-0.11	1.47	-0.11	0.01	-0.17	-0.12
			277	5_90550299	1.01	-0.07	-0.03	-0.13	-0.11	1.05	0.02	-0.14	-0.09	-0.11	1.47	-0.11	0.01	-0.17	-0.12
			278	5_96714386	1.15	-0.1	-0.03	-0.14	-0.12	1.25	0.03	-0.13	-0.06	-0.13	2.02	-0.15	0.01	-0.19	-0.12
			279	5_100661873	1.13	-0.1	-0.04	-0.13	-0.13	1.44	0.01	-0.13	-0.04	-0.16	2.08	-0.15	0.01	-0.19	-0.12
			280	5_103965790	1.08	-0.12	-0.04	-0.11	-0.14	1.26	-0.03	-0.12	0	-0.14	1.93	-0.16	0	-0.18	-0.14
			281	5_104440295	0.98	-0.11	-0.04	-0.12	-0.13	1.25	-0.03	-0.12	0	-0.15	1.76	-0.16	-0.01	-0.19	-0.13
			282	5_105812108	0.89	-0.11	-0.05	-0.11	-0.13	1.22	-0.03	-0.12	0	-0.15	1.56	-0.15	-0.02	-0.18	-0.13
			283	5_106856953	0.9	-0.11	-0.04	-0.1	-0.13	1.24	-0.04	-0.12	0	-0.15	1.54	-0.15	-0.01	-0.17	-0.13
			284	5_106957008	1.04	-0.11	-0.04	-0.12	-0.12	0.86	-0.06	-0.09	-0.01	-0.13	1.71	-0.13	-0.02	-0.2	-0.12
			285	5_108421265	1.05	-0.1	-0.04	-0.13	-0.13	0.91	-0.05	-0.09	0	-0.13	1.77	-0.13	-0.03	-0.21	-0.13
			286	5_108582936	0.84	-0.1	-0.05	-0.13	-0.12	0.96	-0.05	-0.09	0	-0.13	1.65	-0.13	-0.03	-0.21	-0.12
			287	5_110615445	0.85	-0.13	-0.06	-0.12	-0.14	0.94	-0.05	-0.08	-0.01	-0.14	1.31	-0.17	-0.05	-0.21	-0.14
			288	5_112243989	1.06	-0.11	-0.04	-0.12	-0.14	0.7	-0.04	-0.06	-0.02	-0.13	1.28	-0.15	-0.04	-0.19	-0.15
			289	5_112244012	1.06	-0.11	-0.04	-0.12	-0.14	0.7	-0.04	-0.06	-0.02	-0.13	1.28	-0.15	-0.04	-0.19	-0.15
			290	5_112873984	0.97	-0.12	-0.05	-0.12	-0.14	0.71	-0.05	-0.06	-0.02	-0.13	1.2	-0.16	-0.04	-0.19	-0.15
			291	5_118731440	0.81	-0.12	-0.05	-0.11	-0.13	0.44	-0.03	-0.04	-0.04	-0.11	0.82	-0.17	-0.07	-0.16	-0.15
			292	5_121445302	0.51	-0.11	-0.07	-0.12	-0.12	0.25	-0.02	-0.06	-0.06	-0.08	0.62	-0.16	-0.08	-0.16	-0.15
			293	5_124567945	0.58	-0.11	-0.06	-0.12	-0.12	0.19	-0.03	-0.04	-0.06	-0.07	0.57	-0.16	-0.08	-0.15	-0.16
			294	5_124726896	0.55	-0.11	-0.06	-0.12	-0.12	0.22	-0.03	-0.04	-0.06	-0.08	0.52	-0.16	-0.09	-0.15	-0.16
			295	5_127783488	0.31	-0.11	-0.08	-0.11	-0.11	0.12	-0.06	-0.09	-0.07	-0.08	0.49	-0.16	-0.08	-0.14	-0.14
			296	5_132081656	0.86	-0.07	-0.05	-0.14	-0.16	0.73	-0.15	-0.03	-0.15	-0.02	1.14	-0.05	-0.07	-0.16	-0.25
			297	5_137406354	0.73	-0.06	-0.04	-0.11	-0.15	0.5	-0.14	-0.04	-0.15	-0.05	0.9	-0.04	-0.04	-0.1	-0.21
			298	5_139716432	0.73	-0.06	-0.04	-0.11	-0.15	0.5	-0.14	-0.04	-0.15	-0.05	0.9	-0.04	-0.04	-0.1	-0.21
			299	5_142210229	0.98	-0.07	-0.04	-0.13	-0.18	0.31	-0.13	-0.06	-0.13	-0.06	1.22	-0.06	-0.04	-0.16	-0.25
			300	5_147746957	0.9	-0.05	-0.09	-0.15	-0.16	0.37	0	-0.06	-0.09	-0.08	0.84	-0.09	-0.09	-0.21	-0.2
			301	6_3371606	0.65	-0.11	-0.05	-0.13	-0.09	0.62	-0.08	-0.05	0.01	-0.11	0.93	-0.16	-0.06	-0.21	-0.12
			302	6_3371624	0.65	-0.11	-0.05	-0.13	-0.09	0.62	-0.08	-0.05	0.01	-0.11	0.93	-0.16	-0.06	-0.21	-0.12
			303	6_8006720	0.68	-0.14	-0.04	-0.11	-0.11	1.1	-0.12	-0.05	0.04	-0.14	0.84	-0.16	-0.05	-0.2	-0.11
			304	6_23242013	0.75	-0.11	-0.06	-0.13	-0.14	0.67	-0.1	-0.01	-0.05	-0.11	0.69	-0.12	-0.1	-0.19	-0.17
			305	6_25921617	0.67	-0.09	-0.07	-0.12	-0.13	0.73	-0.09	0	-0.04	-0.1	0.68	-0.09	-0.1	-0.18	-0.16
			306	6_29128532	0.96	-0.09	-0.06	-0.12	-0.15	0.86	-0.08	0.01	-0.03	-0.11	0.83	-0.1	-0.09	-0.19	-0.17
			307	6_29128557	0.96	-0.09	-0.06	-0.12	-0.15	0.86	-0.08	0.01	-0.03	-0.11	0.83	-0.1	-0.09	-0.19	-0.17
			308	6_34746137	1.01	-0.06	-0.06	-0.09	-0.16	1.05	-0.13	-0.01	0.01	-0.12	1.32	-0.03	-0.1	-0.16	-0.2
			309	6_47028063	1.33	-0.05	-0.07	-0.08	-0.17	1.5	-0.11	0.03	0.07	-0.1	1.74	-0.02	-0.13	-0.18	-0.22
			310	6_47028079	1.33	-0.05	-0.07	-0.08	-0.17	1.5	-0.11	0.03	0.07	-0.1	1.74	-0.02	-0.13	-0.18	-0.22
			311	6_47820762	1.57	-0.05	-0.05	-0.08	-0.18	1.52	-0.11	0.04	0.07	-0.1	1.97	-0.02	-0.11	-0.19	-0.24
			312	6_48656204	1.6	-0.06	-0.06	-0.07	-0.19	1.52	-0.12	0.04	0.06	-0.1	1.85	-0.02	-0.12	-0.16	-0.25
			313	6_51450974	1.47	-0.05	-0.05	-0.08	-0.18	1.38	-0.11	0.05	0.06	-0.09	1.89	-0.02	-0.11	-0.18	-0.24
			314	6_54992703	1.16	-0.06	-0.05	-0.08	-0.17	1.52	-0.13	0.04	0.07	-0.09	1.63	-0.02	-0.11	-0.18	-0.22
			315	6_62673982	0.92	-0.06	-0.05	-0.1	-0.15	1.52	-0.12	0.1	-0.01	-0.09	1.28	-0.03	-0.14	-0.17	-0.19
			316	6_81943533	1.21	-0.05	-0.04	-0.13	-0.14	1.8	-0.15	0.08	-0.02	-0.12	1.83	-0.01	-0.13	-0.2	-0.17
			317	6_83032867	1.22	-0.05	-0.04	-0.13	-0.14	1.8	-0.15	0.08	-0.02	-0.12	1.77	-0.01	-0.12	-0.2	-0.17
			318	6_83151312	0.93	-0.06	-0.04	-0.12	-0.12	1.57	-0.18	0.02	-0.03	-0.11	1.61	0	-0.09	-0.17	-0.14
			319	6_86232611	0.94	-0.05	-0.06	-0.11	-0.13	1.48	-0.16	0.02	-0.01	-0.13	1.73	0	-0.11	-0.18	-0.15
			320	6_91043806	0.81	-0.08	-0.05	-0.11	-0.14	2.05	-0.2	0.02	0.01	-0.11	1.51	-0.03	-0.09	-0.19	-0.17
			321	6_91233079	0.81	-0.08	-0.05	-0.11	-0.14	2.06	-0.2	0.02	0.01	-0.11	1.51	-0.03	-0.09	-0.19	-0.17
			322	6_92807055	0.8	-0.08	-0.05	-0.11	-0.14	2.05	-0.2	0.02	0.01	-0.11	1.51	-0.03	-0.09	-0.19	-0.17
			323	6_93680853	0.82	-0.08	-0.05	-0.11	-0.14	2.07	-0.2	0.02	0.02	-0.11	1.52	-0.03	-0.09	-0.19	-0.17
			324	6_97112728	0.72	-0.08	-0.07	-0.11	-0.14	1.34	-0.16	-0.02	-0.01	-0.12	1.36	-0.04	-0.11	-0.18	-0.17
			325	6_97112729	0.72	-0.08	-0.07	-0.11	-0.14	1.34	-0.16	-0.02	-0.01	-0.12	1.36	-0.04	-0.11	-0.18	-0.17
			326	6_97252294	0.73	-0.08	-0.07	-0.11	-0.14	1.36	-0.16	-0.02	-0.01	-0.12	1.36	-0.04	-0.11	-0.18	-0.17
			327	6_102489070	1.11	-0.08	-0.05	-0.12	-0.14	1.24	-0.15	-0.01	-0.03	-0.12	1.36	-0.05	-0.08	-0.17	-0.16
			328	6_107382038	1.01	-0.07	-0.07	-0.11	-0.16	0.83	-0.12	-0.01	-0.06	-0.13	1.08	-0.04	-0.1	-0.15	-0.18
			329	6_107567268	0.97	-0.07	-0.07	-0.11	-0.16	0.83	-0.12	-0.01	-0.06	-0.13	1.07	-0.04	-0.1	-0.15	-0.18
			330	6_108075853	1.05	-0.07	-0.07	-0.12	-0.16	0.81	-0.13	-0.01	-0.07	-0.13	1.15	-0.04	-0.1	-0.15	-0.19
			331	6_113405403	1.02	-0.07	-0.07	-0.12	-0.16	0.75	-0.13	-0.02	-0.06	-0.13	1.19	-0.04	-0.09	-0.15	-0.19
			332	6_115792461	1.07	-0.07	-0.06	-0.12	-0.16	0.75	-0.13	-0.02	-0.06	-0.13	1.19	-0.04	-0.09	-0.15	-0.19
			333	6_115946987	1.08	-0.07	-0.06	-0.12	-0.16	0.75	-0.13	-0.02	-0.06	-0.13	1.21	-0.04	-0.09	-0.16	-0.19
			334	6_118389290	1.02	-0.07	-0.07	-0.11	-0.16	0.69	-0.13	-0.03	-0.06	-0.12	1.21	-0.04	-0.08	-0.15	-0.19
			335	6_118542923	1.03	-0.07	-0.07	-0.11	-0.16	0.69	-0.13	-0.03	-0.06	-0.12	1.24	-0.04	-0.09	-0.15	-0.19
			336	6_119943820	1.03	-0.06	-0.07	-0.11	-0.16	0.62	-0.13	-0.03	-0.06	-0.12	1.25	-0.04	-0.09	-0.14	-0.19
			337	6_121636301	1.01	-0.07	-0.07	-0.11	-0.16	0.58	-0.12	-0.03	-0.06	-0.11	1.2	-0.05	-0.09	-0.14	-0.2
			338	6_122290952	1.07	-0.08	-0.06	-0.1	-0.16	0.57	-0.12	-0.03	-0.06	-0.11	1.17	-0.06	-0.09	-0.13	-0.21
			339	6_126994388	1.25	-0.05	-0.08	-0.1	-0.16	0.44	-0.12	-0.05	-0.05	-0.08	1.96	-0.02	-0.1	-0.14	-0.22
			340	6_128506813	1.51	-0.05	-0.07	-0.09	-0.17	0.49	-0.11	-0.04	-0.04	-0.09	2.07	-0.02	-0.1	-0.12	-0.22
			341	6_129582093	1.46	-0.05	-0.07	-0.09	-0.16	0.46	-0.1	-0.04	-0.04	-0.09	1.97	-0.02	-0.1	-0.13	-0.22
			342	6_132762500	1.48	-0.05	-0.07	-0.09	-0.16	0.16	-0.08	-0.05	-0.06	-0.08	1.97	-0.03	-0.09	-0.11	-0.23
			343	6_134870385	1.93	-0.05	-0.07	-0.08	-0.18	0.3	-0.07	-0.06	-0.05	-0.1	2.23	-0.03	-0.08	-0.1	-0.24
			344	6_135209250	1.74	-0.05	-0.06	-0.09	-0.17	0.31	-0.07	-0.04	-0.05	-0.1	2.02	-0.03	-0.08	-0.11	-0.23
			345	6_135209265	1.74	-0.05	-0.06	-0.09	-0.17	0.31	-0.07	-0.04	-0.05	-0.1	2.02	-0.03	-0.08	-0.11	-0.23
			346	6_138658041	1.82	-0.04	-0.07	-0.08	-0.18	0.31	-0.06	-0.06	-0.07	-0.11	1.95	-0.04	-0.08	-0.07	-0.23
			347	6_140010438	1.87	-0.06	-0.08	-0.05	-0.2	0.91	-0.02	-0.07	0	-0.14	1.32	-0.09	-0.12	-0.09	-0.24
			348	6_140010463	1.87	-0.06	-0.08	-0.05	-0.2	0.91	-0.02	-0.07	0	-0.14	1.32	-0.09	-0.12	-0.09	-0.24
			349	6_140162918
			350	6_145138202
			351	6_146871310
			352	6_147032971
			353	6_147534127
			354	7_3495961	0.61	-0.13	-0.05	-0.05	-0.06	0.82	-0.03	-0.03	-0.2	-0.06	1.18	-0.18	-0.06	0.01	-0.06
			355	7_3495989	0.61	-0.13	-0.05	-0.05	-0.06	0.82	-0.03	-0.03	-0.2	-0.06	1.18	-0.18	-0.06	0.01	-0.06
			356	7_3509869	0.6	-0.13	-0.06	-0.05	-0.06	0.82	-0.03	-0.03	-0.2	-0.06	1.17	-0.18	-0.07	0.01	-0.06
			357	7_3674615	0.55	-0.13	-0.06	-0.05	-0.06	0.82	-0.03	-0.03	-0.2	-0.06	1.1	-0.18	-0.07	0.01	-0.06
			358	7_4340796	0.6	-0.13	-0.05	-0.04	-0.07	0.81	-0.03	-0.03	-0.2	-0.08	1.16	-0.18	-0.06	0.02	-0.06
			359	7_16072018	1.68	-0.17	-0.04	-0.11	-0.08	1.49	-0.06	0.02	-0.16	-0.09	1.82	-0.24	-0.07	-0.09	-0.09
			360	7_16908744	1.77	-0.17	-0.04	-0.11	-0.08	1.56	-0.07	0.03	-0.16	-0.09	1.82	-0.24	-0.07	-0.09	-0.09
			361	7_17090708	1.77	-0.17	-0.04	-0.1	-0.08	1.55	-0.07	0.03	-0.16	-0.08	1.85	-0.24	-0.07	-0.08	-0.09
			362	7_17759490	1.8	-0.18	-0.04	-0.12	-0.08	1.64	-0.07	0.04	-0.16	-0.09	1.74	-0.24	-0.08	-0.1	-0.09
			363	7_18820088	1.75	-0.18	-0.04	-0.11	-0.09	1.74	-0.08	0.04	-0.16	-0.09	1.71	-0.24	-0.08	-0.09	-0.1
			364	7_18992091	1.77	-0.18	-0.04	-0.11	-0.09	1.76	-0.08	0.04	-0.16	-0.08	1.73	-0.24	-0.08	-0.09	-0.09
			365	7_19184798	1.78	-0.18	-0.04	-0.11	-0.09	1.74	-0.08	0.04	-0.16	-0.09	1.73	-0.24	-0.08	-0.09	-0.09
			366	7_19352700	1.83	-0.18	-0.04	-0.11	-0.09	1.7	-0.08	0.04	-0.16	-0.09	1.86	-0.24	-0.08	-0.09	-0.09
			367	7_19678712	1.9	-0.18	-0.04	-0.1	-0.09	1.76	-0.08	0.05	-0.16	-0.09	1.84	-0.24	-0.08	-0.09	-0.09
			368	7_19785287	1.9	-0.18	-0.04	-0.1	-0.09	1.76	-0.08	0.05	-0.16	-0.09	1.84	-0.24	-0.08	-0.09	-0.09
			369	7_20042398	1.9	-0.18	-0.04	-0.1	-0.09	1.76	-0.08	0.05	-0.16	-0.09	1.84	-0.24	-0.08	-0.09	-0.09
			370	7_23417619	2.03	-0.2	-0.05	-0.09	-0.11	2	-0.1	0.07	-0.15	-0.11	2.01	-0.26	-0.11	-0.07	-0.11
			371	7_25577912	2.15	-0.2	-0.04	-0.09	-0.11	1.91	-0.1	0.07	-0.15	-0.11	2.11	-0.26	-0.1	-0.06	-0.12
			372	7_27337558	2.15	-0.2	-0.04	-0.08	-0.11	1.82	-0.1	0.07	-0.13	-0.11	2.05	-0.26	-0.11	-0.06	-0.12
			373	7_27516358	2.23	-0.2	-0.04	-0.08	-0.12	1.92	-0.1	0.07	-0.13	-0.11	2.05	-0.26	-0.11	-0.06	-0.12
			374	7_27910911	1.78	-0.19	-0.04	-0.09	-0.12	2.37	-0.09	0.1	-0.16	-0.11	1.64	-0.25	-0.12	-0.06	-0.12
			375	7_28091647	1.81	-0.19	-0.04	-0.09	-0.12	2.37	-0.09	0.1	-0.16	-0.11	1.65	-0.25	-0.12	-0.06	-0.12
			376	7_30977272	1.52	-0.18	-0.04	-0.09	-0.11	2.93	-0.09	0.12	-0.17	-0.13	1.52	-0.23	-0.13	-0.05	-0.11
			377	7_33738461	1.41	-0.18	-0.05	-0.09	-0.11	2.53	-0.09	0.1	-0.16	-0.13	1.48	-0.23	-0.13	-0.05	-0.1
			378	7_34251177	1.54	-0.18	-0.04	-0.08	-0.11	2.77	-0.08	0.11	-0.16	-0.13	1.59	-0.23	-0.13	-0.05	-0.11
			379	7_41445025	0.73	-0.15	-0.07	-0.1	-0.11	2.65	-0.04	0.06	-0.18	-0.16	1.19	-0.2	-0.13	-0.07	-0.09
			380	7_43501264	0.62	-0.14	-0.07	-0.1	-0.1	1.83	-0.05	0.04	-0.15	-0.13	0.91	-0.19	-0.13	-0.08	-0.09
			381	7_43659249	0.65	-0.14	-0.08	-0.1	-0.1	1.76	-0.05	0.04	-0.15	-0.12	0.94	-0.19	-0.14	-0.08	-0.09
			382	7_43826918	0.64	-0.14	-0.08	-0.1	-0.1	1.72	-0.05	0.03	-0.15	-0.13	0.92	-0.19	-0.13	-0.08	-0.09
			383	7_44509769	0.64	-0.14	-0.08	-0.1	-0.1	1.72	-0.05	0.03	-0.15	-0.13	0.92	-0.19	-0.13	-0.08	-0.09
			384	7_44815273	0.7	-0.14	-0.07	-0.1	-0.1	1.73	-0.06	0.03	-0.16	-0.12	0.93	-0.19	-0.12	-0.08	-0.09
			385	7_44852639	0.72	-0.14	-0.07	-0.1	-0.1	1.72	-0.06	0.03	-0.16	-0.12	0.91	-0.19	-0.12	-0.08	-0.09
			386	7_45054590	0.72	-0.14	-0.07	-0.1	-0.1	1.72	-0.06	0.03	-0.16	-0.12	0.91	-0.19	-0.12	-0.08	-0.09
			387	7_46288929	0.76	-0.15	-0.07	-0.1	-0.09	1.86	-0.06	0.04	-0.16	-0.12	1.08	-0.19	-0.12	-0.07	-0.09
			388	7_58797572	0.67	-0.14	-0.09	-0.08	-0.07	0.91	-0.02	0	-0.14	-0.08	1.37	-0.21	-0.14	-0.05	-0.08
			389	7_62247390	0.67	-0.14	-0.09	-0.08	-0.07	0.96	-0.02	0.01	-0.13	-0.08	1.35	-0.21	-0.13	-0.05	-0.09
			390	7_62378575	0.67	-0.14	-0.09	-0.08	-0.07	0.96	-0.02	0.01	-0.13	-0.08	1.35	-0.21	-0.13	-0.05	-0.09
			391	7_64345666	0.46	-0.14	-0.09	-0.09	-0.1	1.19	0	-0.02	-0.14	-0.11	1.35	-0.21	-0.13	-0.06	-0.11
			392	7_65312735	0.56	-0.14	-0.09	-0.08	-0.11	1.14	0	-0.02	-0.14	-0.12	1.44	-0.21	-0.13	-0.05	-0.13
			393	7_66531744	0.52	-0.14	-0.09	-0.08	-0.11	1.11	0	-0.02	-0.14	-0.12	1.38	-0.21	-0.13	-0.05	-0.12
			394	7_66849826	0.54	-0.14	-0.09	-0.08	-0.11	1.11	0	-0.02	-0.14	-0.12	1.38	-0.21	-0.12	-0.05	-0.12
			395	7_66849846	0.54	-0.14	-0.09	-0.08	-0.11	1.11	0	-0.02	-0.14	-0.12	1.38	-0.21	-0.12	-0.05	-0.12
			396	7_79710415	0.22	-0.09	-0.12	-0.1	-0.11	1.28	-0.02	0	-0.16	-0.11	0.62	-0.12	-0.17	-0.08	-0.13
			397	7_81093218	0.27	-0.09	-0.13	-0.11	-0.12	1.74	-0.01	0.02	-0.19	-0.11	0.82	-0.13	-0.2	-0.08	-0.13
			398	7_81726703	0.23	-0.09	-0.13	-0.12	-0.12	1.77	-0.01	0.02	-0.19	-0.11	0.82	-0.14	-0.2	-0.08	-0.13
			399	7_81786157	0.23	-0.09	-0.13	-0.12	-0.12	1.77	-0.01	0.02	-0.19	-0.11	0.82	-0.14	-0.2	-0.08	-0.13
			400	7_85053303	0.44	-0.09	-0.15	-0.12	-0.1	2.02	-0.02	0.02	-0.22	-0.08	1.25	-0.14	-0.23	-0.07	-0.13
			401	7_87733869	0.5	-0.09	-0.15	-0.11	-0.11	1.92	-0.03	0.02	-0.21	-0.08	1.39	-0.12	-0.24	-0.06	-0.14
			402	7_102554709	0.84	-0.1	-0.19	-0.11	-0.08	2.52	-0.05	-0.04	-0.31	-0.01	1.87	-0.15	-0.26	0	-0.13
			403	7_102949065	0.83	-0.1	-0.19	-0.11	-0.09	2.37	-0.05	-0.04	-0.3	-0.02	1.87	-0.15	-0.26	0	-0.13
			404	7_103928982	0.91	-0.07	-0.18	-0.11	-0.08	2.48	0	-0.05	-0.3	-0.04	1.73	-0.14	-0.24	0	-0.12
			405	7_104148956	0.91	-0.07	-0.18	-0.11	-0.08	2.48	0	-0.05	-0.3	-0.04	1.73	-0.14	-0.24	0	-0.12
			406	7_105601406	0.98	-0.07	-0.18	-0.11	-0.08	2.73	0.01	-0.04	-0.31	-0.04	1.77	-0.14	-0.25	-0.01	-0.11
			407	7_107186555	0.97	-0.07	-0.17	-0.12	-0.07	2.69	0.03	-0.05	-0.3	-0.03	1.57	-0.15	-0.24	-0.02	-0.1
			408	7_119785745	0.78	-0.09	-0.17	-0.1	-0.1	1.85	0.01	-0.06	-0.23	-0.06	2.03	-0.16	-0.25	-0.02	-0.13
			409	7_119931473	0.78	-0.09	-0.17	-0.1	-0.1	1.85	0.01	-0.06	-0.23	-0.06	2.03	-0.16	-0.25	-0.02	-0.13
			410	7_120086292	0.92	-0.07	-0.17	-0.1	-0.1	2.13	0.02	-0.05	-0.23	-0.05	2.17	-0.15	-0.26	-0.02	-0.13
			411	7_120247206	0.78	-0.08	-0.17	-0.09	-0.1	2.13	0.02	-0.05	-0.23	-0.05	2.07	-0.17	-0.25	-0.02	-0.14
			412	7_120275636	0.78	-0.08	-0.17	-0.09	-0.1	2.13	0.02	-0.05	-0.23	-0.05	2.07	-0.17	-0.25	-0.02	-0.14
			413	7_125484989	0.71	-0.07	-0.16	-0.1	-0.11	1.43	0.03	-0.08	-0.2	-0.06	1.26	-0.16	-0.24	-0.05	-0.14
			414	7_125485006	0.71	-0.07	-0.16	-0.1	-0.11	1.43	0.03	-0.08	-0.2	-0.06	1.26	-0.16	-0.24	-0.05	-0.14
			415	7_125576036	0.71	-0.07	-0.16	-0.1	-0.11	1.42	0.03	-0.08	-0.2	-0.07	1.26	-0.16	-0.24	-0.05	-0.14
			416	7_127108163	0.71	-0.07	-0.16	-0.1	-0.11	1.42	0.03	-0.08	-0.2	-0.07	1.26	-0.16	-0.24	-0.05	-0.14
			417	7_127330268	0.71	-0.07	-0.17	-0.1	-0.12	1.43	0.03	-0.09	-0.2	-0.07	1.19	-0.15	-0.23	-0.05	-0.15
			418	7_133015008	0.88	-0.06	-0.17	-0.1	-0.11	1.16	0.02	-0.09	-0.17	-0.05	1.09	-0.13	-0.23	-0.06	-0.15
			419	7_137085983	0.69	-0.06	-0.15	-0.1	-0.12	1.04	0.02	-0.08	-0.16	-0.06	0.86	-0.13	-0.21	-0.07	-0.16
			420	7_143078382	1.82	-0.25	0.02	-0.03	-0.09	1.72	-0.33	0.02	0	-0.03	0.7	-0.2	-0.01	-0.04	-0.08
			421	7_145086378	1.42	-0.23	0.05	-0.05	-0.03	2.8	-0.3	-0.06	-0.05	0.25	0.89	-0.19	0.1	-0.01	-0.01
			422	7_145307376	1.42	-0.23	0.05	-0.05	-0.03	0.75	-0.11	-0.13	-0.04	-0.03	0.89	-0.19	0.1	-0.01	-0.01
			423	8_4210606	0.76	-0.17	-0.05	-0.06	-0.02	0.75	-0.11	-0.13	-0.04	-0.03	0.54	-0.12	-0.03	-0.05	-0.16
			424	8_14474825	1.2	-0.08	-0.14	-0.07	-0.16	0.64	-0.09	-0.12	-0.04	-0.03	1.98	-0.07	-0.14	-0.08	-0.26
			425	8_14474829	1.2	-0.08	-0.14	-0.07	-0.16	0.69	-0.08	-0.13	-0.08	-0.01	1.98	-0.07	-0.14	-0.08	-0.26
			426	8_18632254	1.18	-0.07	-0.13	-0.06	-0.15	0.38	-0.13	-0.13	-0.1	-0.06	1.78	-0.07	-0.14	-0.07	-0.24
			427	8_21768869	0.7	-0.07	-0.13	-0.08	-0.14	0.43	-0.14	-0.13	-0.09	-0.06	1.3	-0.08	-0.14	-0.08	-0.23
			428	8_25964832	0.83	-0.07	-0.11	-0.1	-0.17	0.43	-0.14	-0.13	-0.09	-0.06	1.81	-0.05	-0.1	-0.09	-0.26
			429	8_28353553	0.82	-0.08	-0.12	-0.1	-0.17	0.53	-0.14	-0.14	-0.08	-0.05	1.86	-0.05	-0.12	-0.1	-0.26
			430	8_28353590	0.82	-0.08	-0.12	-0.1	-0.17	0.61	-0.14	-0.14	-0.07	-0.05	1.86	-0.05	-0.12	-0.1	-0.26
			431	8_31150967	0.91	-0.08	-0.13	-0.1	-0.18	0.61	-0.14	-0.14	-0.06	-0.05	1.9	-0.05	-0.14	-0.1	-0.27
			432	8_33249044	1.14	-0.08	-0.11	-0.08	-0.19	0.61	-0.14	-0.14	-0.06	-0.05	2.34	-0.05	-0.11	-0.08	-0.28
			433	8_33387001	1.11	-0.08	-0.11	-0.08	-0.18	0.61	-0.14	-0.14	-0.06	-0.05	2.25	-0.05	-0.11	-0.08	-0.28
			434	8_33775978	1.13	-0.08	-0.11	-0.08	-0.19	0.64	-0.15	-0.13	-0.06	-0.05	2.25	-0.05	-0.11	-0.08	-0.28
			435	8_34098917	1.17	-0.08	-0.11	-0.08	-0.19	0.62	-0.14	-0.14	-0.06	-0.05	2.28	-0.04	-0.11	-0.08	-0.28
			436	8_36994142	1.25	-0.08	-0.12	-0.08	-0.19	0.62	-0.14	-0.14	-0.06	-0.05	2.32	-0.04	-0.11	-0.08	-0.28
			437	8_40914071	1.35	-0.07	-0.13	-0.08	-0.19	0.62	-0.14	-0.14	-0.06	-0.05	2.42	-0.03	-0.13	-0.08	-0.28
			438	8_41083104	1.34	-0.07	-0.13	-0.08	-0.19	0.15	-0.1	-0.1	-0.07	-0.09	2.41	-0.03	-0.13	-0.08	-0.28
			439	8_41083123	1.34	-0.07	-0.13	-0.08	-0.19	0.13	-0.1	-0.1	-0.07	-0.09	2.41	-0.03	-0.13	-0.08	-0.28
			440	8_43136342	1.78	-0.04	-0.13	-0.09	-0.19	0.25	-0.05	-0.03	-0.07	-0.08	2.49	-0.01	-0.15	-0.09	-0.26
			441	8_44622964	1.77	-0.04	-0.13	-0.09	-0.19	0.25	-0.05	-0.03	-0.07	-0.08	2.42	-0.01	-0.15	-0.09	-0.26
			442	8_55830812	0.74	-0.08	-0.1	-0.1	-0.16	0.49	-0.04	-0.02	-0.06	-0.11	0.76	-0.11	-0.14	-0.12	-0.22
			443	8_56538630	0.74	-0.08	-0.1	-0.1	-0.16	0.54	-0.05	-0.01	-0.05	-0.11	0.76	-0.11	-0.14	-0.12	-0.22
			444	8_65000838	0.47	-0.11	-0.1	-0.11	-0.16	0.37	-0.07	-0.02	-0.03	-0.08	0.26	-0.17	-0.16	-0.14	-0.19
			445	8_68010668	0.58	-0.11	-0.09	-0.11	-0.16	0.41	-0.07	-0.02	-0.02	-0.09	0.28	-0.16	-0.14	-0.16	-0.19
			446	8_70484370	0.53	-0.13	-0.09	-0.1	-0.15	0.44	-0.07	-0.02	-0.02	-0.09	0.29	-0.17	-0.14	-0.16	-0.19
			447	8_70617817	0.55	-0.13	-0.09	-0.1	-0.15	0.42	-0.07	-0.02	-0.02	-0.09	0.29	-0.17	-0.14	-0.16	-0.19
			448	8_71684276	0.57	-0.13	-0.09	-0.1	-0.15	0.39	-0.07	-0.02	-0.02	-0.09	0.3	-0.17	-0.14	-0.15	-0.19
			449	8_72345998	0.42	-0.13	-0.09	-0.11	-0.14	0.24	-0.06	-0.02	-0.03	-0.07	0.19	-0.17	-0.14	-0.17	-0.18
			450	8_72666643	0.38	-0.13	-0.09	-0.11	-0.14	0.62	-0.05	-0.02	-0.07	-0.12	0.17	-0.16	-0.14	-0.17	-0.18
			451	8_81997313	0.75	-0.15	-0.07	-0.11	-0.14	0.62	-0.05	-0.02	-0.07	-0.12	0.62	-0.2	-0.11	-0.16	-0.18
			452	8_86034949	0.58	-0.13	-0.08	-0.09	-0.13	0.75	-0.08	0	-0.08	-0.12	0.49	-0.18	-0.13	-0.09	-0.15
			453	8_86228576	0.58	-0.13	-0.08	-0.09	-0.13	1.08	-0.06	0.04	-0.09	-0.13	0.49	-0.18	-0.13	-0.09	-0.15
			454	8_91341862	0.47	-0.15	-0.09	-0.1	-0.12	1.55	-0.04	0.07	-0.09	-0.12	0.48	-0.19	-0.17	-0.11	-0.13
			455	8_95039510	0.37	-0.14	-0.09	-0.11	-0.12	0.72	-0.04	-0.02	-0.09	-0.12	0.52	-0.19	-0.18	-0.12	-0.12
			456	8_107119885	0.82	-0.14	-0.05	-0.11	-0.09	0.72	-0.04	-0.02	-0.09	-0.12	0.76	-0.2	-0.14	-0.12	-0.08
			457	8_111319339	0.83	-0.13	-0.06	-0.13	-0.08	0.68	-0.03	-0.02	-0.09	-0.11	1.12	-0.19	-0.11	-0.16	-0.05
			458	8_111333705	0.83	-0.13	-0.06	-0.13	-0.08	0.61	-0.03	-0.02	-0.1	-0.1	1.12	-0.19	-0.11	-0.16	-0.05
			459	8_112008258	0.93	-0.14	-0.06	-0.13	-0.07	0.7	-0.03	-0.01	-0.1	-0.1	1.27	-0.2	-0.1	-0.15	-0.05
			460	8_112854207	1.2	-0.14	-0.06	-0.14	-0.06	0.64	-0.04	-0.04	-0.13	-0.12	1.56	-0.2	-0.1	-0.17	-0.04
			461	8_113705250	1.32	-0.14	-0.06	-0.14	-0.05	1.13	-0.01	-0.07	-0.15	-0.15	1.66	-0.2	-0.1	-0.17	-0.03
			462	8_123233558	1.27	-0.11	-0.08	-0.17	-0.06	1.1	-0.01	-0.07	-0.15	-0.15	1.27	-0.14	-0.11	-0.2	-0.03
			463	8_123842400	1.86	-0.1	-0.1	-0.2	-0.05	1.11	-0.01	-0.07	-0.15	-0.15	1.95	-0.15	-0.13	-0.23	-0.02
			464	8_124035048	1.87	-0.1	-0.1	-0.2	-0.05	1.1	-0.02	-0.06	-0.15	-0.15	1.95	-0.15	-0.13	-0.23	-0.02
			465	8_124525717	1.83	-0.1	-0.1	-0.2	-0.06	1.1	-0.02	-0.06	-0.15	-0.15	1.9	-0.15	-0.13	-0.23	-0.02
			466	8_124880330	1.83	-0.1	-0.09	-0.2	-0.06	0.81	-0.04	-0.03	-0.14	-0.08	1.9	-0.15	-0.13	-0.23	-0.02
			467	8_124880337	1.83	-0.1	-0.09	-0.2	-0.06	0.64	-0.05	-0.02	-0.13	-0.07	1.9	-0.15	-0.13	-0.23	-0.02
			468	8_126505019	3.13	-0.1	-0.07	-0.22	-0.03	0.64	-0.05	-0.02	-0.13	-0.07	2.83	-0.14	-0.11	-0.27	-0.02
			469	8_128895420	2.46	-0.1	-0.06	-0.2	-0.04	0.81	0.04	-0.02	-0.16	-0.15	2.06	-0.13	-0.09	-0.25	-0.05
			470	8_129072461	2.46	-0.1	-0.06	-0.2	-0.04	0.66	0.04	-0.06	-0.1	-0.11	2.06	-0.13	-0.09	-0.25	-0.05
			471	9_13442519
			472	9_29939029	0.84	-0.07	-0.09	-0.01	-0.16	0.74	-0.04	-0.03	-0.13	-0.07	1.27	-0.11	-0.13	0.07	-0.18
			473	9_34932404	1.47	-0.08	-0.07	0.01	-0.16	0.64	-0.05	-0.04	-0.13	-0.06	2.06	-0.14	-0.09	0.07	-0.2
			474	9_38179947	0.41	-0.11	-0.07	-0.1	-0.12	0.64	-0.05	-0.04	-0.13	-0.06	0.73	-0.15	-0.1	-0.08	-0.17
			475	9_38594226	0.38	-0.11	-0.08	-0.1	-0.12	0.42	-0.06	-0.05	-0.12	-0.06	0.7	-0.15	-0.1	-0.09	-0.18
			476	9_38672644	0.38	-0.11	-0.08	-0.1	-0.12	0.89	-0.06	-0.04	-0.14	0	0.7	-0.15	-0.1	-0.09	-0.18
			477	9_39046745	0.49	-0.11	-0.07	-0.1	-0.13	0.72	-0.06	-0.04	-0.13	-0.02	0.89	-0.14	-0.09	-0.09	-0.19
			478	9_42330251	0.48	-0.12	-0.07	-0.11	-0.1	0.81	-0.07	-0.03	-0.13	-0.02	0.74	-0.17	-0.08	-0.1	-0.17
			479	9_44688426	0.35	-0.12	-0.07	-0.1	-0.1	0.84	-0.07	-0.03	-0.13	-0.01	0.66	-0.16	-0.09	-0.1	-0.17
			480	9_46998936	0.27	-0.11	-0.08	-0.11	-0.1	0.66	-0.06	-0.02	-0.12	-0.03	0.43	-0.14	-0.11	-0.11	-0.17
			481	9_48319917	0.31	-0.12	-0.08	-0.11	-0.09	0.76	-0.07	-0.02	-0.13	-0.03	0.33	-0.14	-0.11	-0.11	-0.16
			482	9_50238611	0.23	-0.11	-0.08	-0.11	-0.1	0.82	-0.08	-0.01	-0.13	-0.03	0.33	-0.14	-0.12	-0.11	-0.16
			483	9_50695485	0.29	-0.11	-0.08	-0.11	-0.1	1.11	-0.04	-0.02	-0.15	0.01	0.31	-0.14	-0.12	-0.12	-0.16
			484	9_51116640	0.33	-0.11	-0.08	-0.11	-0.11	0.96	-0.07	-0.04	-0.15	-0.01	0.32	-0.14	-0.12	-0.12	-0.16
			485	9_54904313	0.38	-0.08	-0.07	-0.12	-0.09	1.52	-0.06	-0.05	-0.19	0.01	0.3	-0.1	-0.1	-0.12	-0.15
			486	9_58081975	0.28	-0.08	-0.08	-0.11	-0.1	1.51	-0.05	-0.05	-0.19	0.01	0.56	-0.09	-0.12	-0.1	-0.17
			487	9_73015018	0.35	-0.08	-0.1	-0.12	-0.08	1.03	-0.05	-0.05	-0.17	-0.02	0.25	-0.11	-0.13	-0.1	-0.14
			488	9_73055544	0.36	-0.09	-0.1	-0.12	-0.08	0.96	-0.03	-0.05	-0.16	-0.03	0.23	-0.11	-0.13	-0.1	-0.14
			489	9_75445267	0.2	-0.09	-0.09	-0.11	-0.09	0.96	-0.05	-0.04	-0.17	-0.04	0.25	-0.11	-0.11	-0.1	-0.15
			490	9_77229753	0.21	-0.08	-0.08	-0.11	-0.1	0.95	-0.06	-0.06	-0.16	-0.02	0.35	-0.12	-0.09	-0.09	-0.15
			491	9_80093551	0.23	-0.09	-0.07	-0.11	-0.1	0.86	-0.07	-0.01	-0.14	-0.07	0.32	-0.11	-0.09	-0.09	-0.14
			492	9_83925296	0.15	-0.1	-0.11	-0.1	-0.09	0.86	-0.07	-0.01	-0.14	-0.07	0.35	-0.13	-0.14	-0.08	-0.13
			493	9_89702849	0.46	-0.09	-0.09	-0.1	-0.14	0.91	-0.07	-0.01	-0.14	-0.07	0.66	-0.1	-0.14	-0.09	-0.18
			494	9_90193461	0.48	-0.09	-0.08	-0.1	-0.14	0.6	-0.08	-0.01	-0.12	-0.05	0.65	-0.1	-0.13	-0.09	-0.18
			495	9_90405149	0.53	-0.09	-0.08	-0.1	-0.14	0.61	-0.08	-0.01	-0.12	-0.05	0.72	-0.1	-0.13	-0.09	-0.18
			496	9_95323685	0.09	-0.09	-0.1	-0.09	-0.09	0.62	-0.08	-0.02	-0.13	-0.04	0.49	-0.09	-0.16	-0.08	-0.11
			497	9_97454700	0.13	-0.09	-0.1	-0.1	-0.08	0.74	-0.08	-0.01	-0.14	-0.05	0.41	-0.09	-0.16	-0.09	-0.1
			498	9_101942923	0.25	-0.09	-0.09	-0.11	-0.07	0.51	-0.07	-0.03	-0.12	-0.05	0.33	-0.1	-0.15	-0.11	-0.09
			499	9_104091597	0.35	-0.09	-0.09	-0.12	-0.07	0.54	-0.08	-0.03	-0.13	-0.05	0.29	-0.1	-0.14	-0.12	-0.08
			500	9_105862024	0.48	-0.09	-0.1	-0.12	-0.06	0.49	-0.07	-0.03	-0.12	-0.05	0.47	-0.11	-0.14	-0.12	-0.06
			501	9_106155626	0.48	-0.09	-0.1	-0.12	-0.06	0.52	-0.07	-0.03	-0.12	-0.04	0.46	-0.1	-0.14	-0.12	-0.06
			502	9_106553595	0.47	-0.09	-0.1	-0.12	-0.06	0.46	-0.06	-0.02	-0.11	-0.06	0.45	-0.11	-0.14	-0.12	-0.06
			503	9_108054895	0.46	-0.09	-0.1	-0.12	-0.06	0.46	-0.06	-0.02	-0.11	-0.06	0.39	-0.11	-0.14	-0.12	-0.07
			504	9_110947022	0.41	-0.09	-0.09	-0.1	-0.05	0.22	-0.09	-0.05	-0.08	-0.03	0.57	-0.11	-0.13	-0.1	-0.04
			505	9_110947050	0.41	-0.09	-0.09	-0.1	-0.05	0.24	-0.08	-0.06	-0.1	-0.03	0.57	-0.11	-0.13	-0.1	-0.04
			506	9_116536254	0.62	-0.12	-0.07	-0.09	-0.02	0.35	-0.09	-0.1	-0.04	-0.03	0.62	-0.15	-0.08	-0.09	-0.02
			507	9_120427595	0.66	-0.1	-0.08	-0.1	-0.01	0.71	-0.06	-0.19	-0.06	-0.05	0.63	-0.13	-0.08	-0.09	0
			508	9_122888918	0.62	-0.11	-0.11	-0.07	-0.03	0.84	-0.06	-0.21	-0.06	-0.05	0.42	-0.13	-0.1	-0.08	-0.04
			509	9_124029281	0.32	-0.08	-0.12	-0.08	-0.06	0.44	0.04	-0.05	-0.12	-0.08	0.15	-0.11	-0.07	-0.08	-0.08
			510	9_124056586	0.28	-0.08	-0.11	-0.09	-0.06	0.5	0.04	-0.03	-0.15	-0.07	0.22	-0.11	-0.06	-0.1	-0.08
			511	10_4512788	0.31	-0.03	-0.1	-0.06	-0.09	0.84	-0.11	-0.18	-0.01	-0.07	0.31	-0.06	-0.12	-0.02	-0.08
			512	10_6556819	0.22	-0.04	-0.1	-0.07	-0.08	0.84	-0.11	-0.18	-0.01	-0.07	0.29	-0.06	-0.13	-0.03	-0.08
			513	10_14130169	2.33	-0.21	-0.13	0	-0.09	0.85	-0.13	-0.17	-0.03	-0.06	2.16	-0.28	-0.1	0	-0.11
			514	10_14668008	2.29	-0.21	-0.12	0	-0.1	0.78	-0.13	-0.17	-0.03	-0.06	2.19	-0.28	-0.09	0	-0.12
			515	10_18144599	2.15	-0.21	-0.12	-0.01	-0.1	1.11	-0.16	-0.2	-0.01	-0.06	1.93	-0.26	-0.09	0	-0.12
			516	10_19002963	2.25	-0.21	-0.13	0	-0.1	0.45	-0.04	-0.12	-0.03	-0.11	2.05	-0.25	-0.1	0.02	-0.14
			517	10_28140231	3.23	-0.24	-0.14	0.04	-0.07	0.82	0.04	-0.1	-0.02	-0.09	2.39	-0.27	-0.1	0.06	-0.1
			518	10_46831195	1.26	-0.16	-0.09	-0.01	-0.08	1.65	0.03	-0.09	-0.01	-0.18	1.21	-0.22	-0.08	-0.02	-0.08
			519	10_56745317	0.86	-0.11	-0.12	-0.02	-0.06	1.65	0.03	-0.09	-0.01	-0.18	1.02	-0.18	-0.14	-0.04	-0.06
			520	10_67816638	0.26	-0.11	-0.11	-0.08	-0.12	1.26	0.02	-0.1	-0.03	-0.15	0.49	-0.17	-0.14	-0.14	-0.09
			521	10_67909658	0.26	-0.11	-0.11	-0.08	-0.12	1.35	0.02	-0.08	-0.01	-0.16	0.49	-0.17	-0.14	-0.14	-0.09
			522	10_72780332	0.46	-0.1	-0.14	-0.09	-0.12	1.35	0.02	-0.08	-0.01	-0.16	0.39	-0.15	-0.17	-0.13	-0.11
			523	10_86109674	0.42	-0.13	-0.13	-0.08	-0.11	1.29	0.02	-0.07	-0.01	-0.15	0.67	-0.2	-0.16	-0.13	-0.1
			524	10_86109709	0.42	-0.13	-0.13	-0.08	-0.11	2.06	0.01	-0.08	0.01	-0.19	0.67	-0.2	-0.16	-0.13	-0.1
			525	10_86728120	0.4	-0.13	-0.12	-0.08	-0.11	2.06	0.01	-0.08	0.01	-0.19	0.72	-0.2	-0.16	-0.13	-0.09
			526	10_90074051	0.45	-0.13	-0.11	-0.08	-0.12	1.63	0	-0.07	0.01	-0.17	0.74	-0.2	-0.14	-0.14	-0.09
			527	10_90074061	0.45	-0.13	-0.11	-0.08	-0.12	1.58	-0.01	-0.06	-0.01	-0.2	0.74	-0.2	-0.14	-0.14	-0.09
			528	10_90950850	0.31	-0.14	-0.1	-0.09	-0.11	1.14	0	-0.07	-0.04	-0.16	0.92	-0.2	-0.13	-0.17	-0.08
			529	10_94163743	0.25	-0.12	-0.1	-0.12	-0.13	0.55	-0.04	-0.07	-0.02	-0.12	0.59	-0.18	-0.12	-0.18	-0.1
			530	10_100488594	0.05	-0.11	-0.11	-0.11	-0.12	1.14	-0.07	-0.05	0.03	-0.15	0.4	-0.17	-0.13	-0.15	-0.1
			531	10_106030562	0.15	-0.11	-0.12	-0.1	-0.11	2.22	-0.14	-0.03	0.1	-0.21	0.14	-0.14	-0.15	-0.15	-0.13
			532	10_110922154	0.24	-0.11	-0.1	-0.08	-0.12	1.85	-0.12	-0.01	0.04	-0.19	0.14	-0.14	-0.13	-0.15	-0.12
			533	10_122981479	1.74	-0.15	-0.04	-0.07	-0.2	1.85	-0.12	-0.01	0.04	-0.19	1.19	-0.16	-0.04	-0.18	-0.22
			534	10_127006657	1.89	-0.13	-0.02	-0.08	-0.19	1.82	-0.12	-0.01	0.04	-0.19	1.5	-0.14	-0.03	-0.17	-0.22
			535	10_127745179	1.89	-0.13	-0.02	-0.08	-0.19	1.82	-0.12	-0.01	0.04	-0.19	1.5	-0.14	-0.03	-0.17	-0.22
			536	10_129571290	2.01	-0.13	-0.02	-0.08	-0.19	0.86	-0.1	-0.09	-0.09	0.01	1.58	-0.15	-0.02	-0.17	-0.23
			537	10_130271005	2	-0.13	-0.02	-0.08	-0.19	0.87	-0.1	-0.09	-0.09	0.01	1.6	-0.14	-0.02	-0.17	-0.23
			538	11_4784489	0.54	-0.07	-0.08	-0.11	-0.13	0.87	-0.1	-0.09	-0.09	0.01	1.32	-0.06	-0.09	-0.13	-0.21
			539	11_4882909	0.54	-0.07	-0.08	-0.11	-0.13	0.98	-0.09	-0.1	-0.1	0.02	1.32	-0.06	-0.09	-0.13	-0.21
			540	11_4882912	0.54	-0.07	-0.08	-0.11	-0.13	0.98	-0.09	-0.1	-0.1	0.02	1.32	-0.06	-0.09	-0.13	-0.21
			541	11_5281119	0.54	-0.07	-0.09	-0.11	-0.13	0.9	-0.08	-0.1	-0.1	0.01	1.33	-0.06	-0.09	-0.13	-0.21
			542	11_5628810	0.57	-0.07	-0.09	-0.11	-0.13	0.89	-0.09	-0.11	-0.11	0	1.42	-0.06	-0.09	-0.13	-0.22
			543	11_6599922	0.61	-0.07	-0.09	-0.12	-0.13	0.92	-0.1	-0.11	-0.11	0.01	1.4	-0.06	-0.09	-0.13	-0.21
			544	11_8834878	0.19	-0.1	-0.12	-0.11	-0.12	0.95	-0.08	-0.11	-0.06	0.03	0.63	-0.1	-0.13	-0.12	-0.19
			545	11_9229436	0.2	-0.1	-0.13	-0.12	-0.11	0.8	-0.09	-0.1	-0.05	0.02	0.52	-0.1	-0.14	-0.12	-0.18
			546	11_19446633	0.3	-0.08	-0.1	-0.08	-0.11	0.6	-0.09	-0.07	0.01	-0.01	0.88	-0.08	-0.09	-0.11	-0.19
			547	11_20712168	0.42	-0.07	-0.1	-0.08	-0.12	0.63	-0.09	-0.06	0.01	0	1.01	-0.07	-0.1	-0.11	-0.2
			548	11_24179155	0.69	-0.11	-0.1	-0.05	-0.13	0.87	-0.1	-0.11	0.01	-0.03	0.74	-0.14	-0.11	-0.09	-0.19
			549	11_30104580	0.53	-0.12	-0.09	-0.06	-0.12	0.89	-0.12	-0.11	0	-0.04	0.58	-0.14	-0.1	-0.12	-0.19
			550	11_32193774	0.79	-0.13	-0.09	-0.06	-0.14	0.89	-0.12	-0.11	0	-0.04	0.89	-0.15	-0.09	-0.12	-0.19
			551	11_33599405	0.87	-0.13	-0.09	-0.06	-0.13	0.89	-0.12	-0.11	0	-0.04	0.9	-0.15	-0.08	-0.12	-0.18
			552	11_33599406	0.87	-0.13	-0.09	-0.06	-0.13	0.93	-0.14	-0.1	0	-0.05	0.9	-0.15	-0.08	-0.12	-0.18
			553	11_33599448	0.87	-0.13	-0.09	-0.06	-0.13	1.6	-0.18	-0.04	0.04	-0.05	0.9	-0.15	-0.08	-0.12	-0.18
			554	11_35492652	0.77	-0.14	-0.09	-0.07	-0.13	1.6	-0.14	-0.06	0.09	-0.07	0.67	-0.15	-0.09	-0.12	-0.18
			555	11_39583434	0.7	-0.15	-0.11	-0.07	-0.12	1.5	-0.13	-0.08	0.08	-0.06	0.15	-0.14	-0.15	-0.13	-0.16
			556	11_50406377	0.49	-0.13	-0.1	-0.06	-0.1	1.42	-0.12	-0.08	0.08	-0.05	0.23	-0.15	-0.12	-0.15	-0.13
			557	11_51593924	0.44	-0.13	-0.11	-0.07	-0.1	1.42	-0.12	-0.08	0.08	-0.05	0.2	-0.15	-0.12	-0.15	-0.12
			558	11_51937335	0.4	-0.12	-0.11	-0.07	-0.1	1.57	-0.18	-0.1	0.02	-0.03	0.21	-0.15	-0.12	-0.15	-0.12
			559	11_51969377	0.4	-0.12	-0.11	-0.07	-0.1	1.42	-0.17	-0.1	0.01	-0.03	0.21	-0.15	-0.12	-0.15	-0.12
			560	11_54983317	0.48	-0.12	-0.13	-0.11	-0.07	1.25	-0.15	-0.11	0.01	-0.03	0.72	-0.1	-0.14	-0.19	-0.1
			561	11_58309033	0.38	-0.1	-0.13	-0.09	-0.09	1.24	-0.15	-0.1	0.01	-0.03	0.58	-0.07	-0.14	-0.15	-0.12
			562	11_59009193	0.27	-0.1	-0.12	-0.09	-0.09	1.1	-0.15	-0.1	0	-0.04	0.39	-0.08	-0.12	-0.15	-0.12
			563	11_59163039	0.26	-0.1	-0.12	-0.09	-0.09	0.99	-0.15	-0.11	-0.01	-0.04	0.37	-0.08	-0.12	-0.15	-0.12
			564	11_59455437	0.21	-0.11	-0.12	-0.1	-0.09	0.96	-0.15	-0.1	-0.01	-0.05	0.4	-0.09	-0.12	-0.16	-0.12
			565	11_60185857	0.22	-0.11	-0.12	-0.1	-0.09	0.97	-0.15	-0.1	-0.01	-0.04	0.45	-0.09	-0.12	-0.17	-0.11
			566	11_60375149	0.2	-0.11	-0.12	-0.1	-0.09	0.97	-0.15	-0.1	-0.01	-0.04	0.45	-0.09	-0.12	-0.17	-0.11
			567	11_60477716	0.21	-0.11	-0.12	-0.1	-0.09	0.97	-0.15	-0.1	-0.01	-0.04	0.44	-0.09	-0.12	-0.17	-0.11
			568	11_60716732	0.18	-0.11	-0.12	-0.1	-0.09	0.81	-0.1	-0.11	0.01	-0.05	0.41	-0.09	-0.12	-0.16	-0.12
			569	11_61066927	0.18	-0.11	-0.12	-0.1	-0.09	0.67	-0.09	-0.09	0	-0.09	0.41	-0.09	-0.12	-0.16	-0.12
			570	11_61703061	0.28	-0.09	-0.12	-0.1	-0.09	0.67	-0.09	-0.1	-0.01	-0.1	0.59	-0.08	-0.12	-0.17	-0.11
			571	11_62651728	0.2	-0.09	-0.12	-0.11	-0.09	0.65	-0.09	-0.09	0	-0.08	0.67	-0.1	-0.12	-0.18	-0.09
			572	11_62713807	0.17	-0.09	-0.12	-0.11	-0.1	0.84	-0.1	-0.12	0	-0.09	0.53	-0.1	-0.12	-0.17	-0.1
			573	11_64435574	0.23	-0.09	-0.12	-0.11	-0.1	0.9	-0.09	-0.13	0.01	-0.09	0.64	-0.1	-0.13	-0.19	-0.11
			574	11_67196921	0.31	-0.1	-0.13	-0.12	-0.09	0.67	-0.09	-0.09	0.01	-0.06	0.73	-0.11	-0.13	-0.2	-0.1
			575	11_67709568	0.33	-0.1	-0.13	-0.12	-0.09	0.64	-0.09	-0.09	0.01	-0.06	0.86	-0.12	-0.13	-0.2	-0.09
			576	11_68944815	0.46	-0.1	-0.12	-0.11	-0.07	0.64	-0.09	-0.09	0.01	-0.06	0.82	-0.13	-0.14	-0.19	-0.07
			577	11_69106764	0.5	-0.1	-0.12	-0.11	-0.07	0.61	-0.09	-0.08	0.01	-0.06	0.94	-0.12	-0.14	-0.2	-0.07
			578	11_69304308	0.54	-0.1	-0.12	-0.11	-0.06	0.6	-0.09	-0.07	0.01	-0.07	1.01	-0.12	-0.14	-0.2	-0.07
			579	11_69775923	0.51	-0.09	-0.12	-0.11	-0.06	0.6	-0.09	-0.07	0.01	-0.07	0.99	-0.11	-0.14	-0.2	-0.07
			580	11_69970715	0.51	-0.09	-0.12	-0.11	-0.07	0.61	-0.09	-0.07	0.01	-0.07	1	-0.11	-0.14	-0.2	-0.07
			581	11_70093106	0.52	-0.1	-0.12	-0.11	-0.06	0.61	-0.09	-0.07	0.01	-0.07	1.01	-0.12	-0.14	-0.2	-0.06
			582	11_70316499	0.46	-0.1	-0.12	-0.11	-0.07	0.61	-0.09	-0.07	0.01	-0.07	0.96	-0.12	-0.14	-0.19	-0.07
			583	11_70460648	0.48	-0.1	-0.12	-0.11	-0.07	0.65	-0.09	-0.08	0.01	-0.07	0.97	-0.12	-0.14	-0.19	-0.07
			584	11_70615546	0.51	-0.1	-0.12	-0.11	-0.06	1.05	-0.11	-0.06	0.03	-0.09	1.01	-0.12	-0.15	-0.19	-0.06
			585	11_70970852	0.56	-0.1	-0.12	-0.11	-0.06	1.06	-0.11	-0.07	0.03	-0.09	1.1	-0.12	-0.14	-0.2	-0.06
			586	11_72031205	0.39	-0.11	-0.11	-0.1	-0.07	1.23	-0.12	-0.08	0.04	-0.09	0.97	-0.13	-0.13	-0.19	-0.06
			587	11_72168759	0.36	-0.11	-0.11	-0.1	-0.07	1.22	-0.12	-0.08	0.04	-0.09	0.94	-0.12	-0.13	-0.19	-0.06
			588	11_72498392	0.24	-0.11	-0.11	-0.09	-0.08	1.2	-0.12	-0.08	0.04	-0.09	0.77	-0.12	-0.12	-0.19	-0.08
			589	11_72749447	0.22	-0.11	-0.11	-0.1	-0.08	1.25	-0.12	-0.08	0.04	-0.09	0.77	-0.12	-0.12	-0.19	-0.08
			590	11_73037232	0.25	-0.11	-0.1	-0.09	-0.08	1.25	-0.12	-0.08	0.04	-0.09	0.81	-0.11	-0.11	-0.18	-0.07
			591	11_73269687	0.25	-0.11	-0.1	-0.09	-0.08	1.14	-0.12	-0.08	0.03	-0.1	0.81	-0.11	-0.11	-0.18	-0.07
			592	11_73269712	0.25	-0.11	-0.1	-0.09	-0.08	1.03	-0.16	-0.1	-0.01	-0.09	0.81	-0.11	-0.11	-0.18	-0.07
			593	11_75156266	0.2	-0.1	-0.1	-0.09	-0.07	1.32	-0.18	-0.09	-0.01	-0.05	0.82	-0.1	-0.11	-0.18	-0.06
			594	11_77010556	0.26	-0.1	-0.11	-0.11	-0.08	1.32	-0.18	-0.09	-0.01	-0.05	0.81	-0.08	-0.12	-0.18	-0.07
			595	11_82176894	0.3	-0.13	-0.1	-0.1	-0.09	1.35	-0.18	-0.09	-0.01	-0.05	0.46	-0.11	-0.1	-0.17	-0.11
			596	11_82176899	0.3	-0.13	-0.1	-0.1	-0.09	1.44	-0.18	-0.09	-0.01	-0.05	0.46	-0.11	-0.1	-0.17	-0.11
			597	11_82178599	0.32	-0.13	-0.1	-0.1	-0.09	1	-0.16	-0.1	-0.04	-0.03	0.46	-0.11	-0.1	-0.17	-0.11
			598	11_84009261	0.36	-0.13	-0.1	-0.1	-0.08	1.01	-0.16	-0.09	-0.03	-0.03	0.45	-0.11	-0.1	-0.17	-0.1
			599	11_87776294	0.4	-0.13	-0.1	-0.11	-0.08	0.94	-0.14	-0.12	-0.03	-0.04	0.33	-0.12	-0.1	-0.15	-0.1
			600	11_88844377	0.49	-0.14	-0.09	-0.1	-0.09	0.88	-0.12	-0.12	-0.02	-0.04	0.45	-0.14	-0.09	-0.15	-0.12
			601	11_90761276	0.5	-0.15	-0.11	-0.1	-0.1	1.04	-0.13	-0.14	-0.04	-0.01	0.44	-0.17	-0.1	-0.16	-0.13
			602	11_93368447	0.57	-0.14	-0.11	-0.08	-0.09	0.96	-0.13	-0.13	-0.05	-0.01	0.39	-0.17	-0.11	-0.14	-0.13
			603	11_93870518	0.73	-0.15	-0.14	-0.08	-0.09	0.96	-0.13	-0.13	-0.05	-0.01	0.25	-0.17	-0.14	-0.12	-0.14
			604	11_94480556	0.74	-0.15	-0.14	-0.08	-0.09	0.98	-0.13	-0.13	-0.06	-0.01	0.3	-0.17	-0.14	-0.11	-0.14
			605	11_94645463	0.71	-0.15	-0.14	-0.08	-0.1	0.98	-0.13	-0.13	-0.05	-0.01	0.28	-0.17	-0.14	-0.11	-0.14
			606	11_95053253	0.73	-0.15	-0.14	-0.08	-0.1	0.98	-0.13	-0.13	-0.05	-0.01	0.31	-0.17	-0.14	-0.11	-0.14
			607	11_95726223	0.78	-0.14	-0.14	-0.07	-0.1	1	-0.12	-0.14	-0.04	-0.01	0.33	-0.16	-0.14	-0.11	-0.14
			608	11_95768502	0.78	-0.14	-0.14	-0.07	-0.1	1.02	-0.13	-0.15	-0.05	-0.02	0.33	-0.16	-0.14	-0.11	-0.14
			609	11_96026650	0.79	-0.13	-0.14	-0.07	-0.1	1.02	-0.13	-0.15	-0.05	-0.02	0.32	-0.15	-0.14	-0.1	-0.14
			610	11_97448477	0.71	-0.13	-0.14	-0.07	-0.1	0.92	-0.14	-0.13	-0.04	-0.03	0.31	-0.14	-0.14	-0.1	-0.15
			611	11_97448512	0.71	-0.13	-0.14	-0.07	-0.1	0.59	-0.12	-0.12	-0.04	-0.04	0.31	-0.14	-0.14	-0.1	-0.15
			612	11_97940908	0.91	-0.14	-0.13	-0.05	-0.1	0.68	-0.12	-0.12	-0.04	-0.02	0.53	-0.15	-0.12	-0.07	-0.14
			613	11_99837408	0.86	-0.13	-0.1	-0.05	-0.13	0.64	-0.12	-0.12	-0.05	-0.02	0.85	-0.15	-0.08	-0.07	-0.17
			614	11_102255253	0.71	-0.14	-0.09	-0.05	-0.11	0.69	-0.12	-0.12	-0.06	-0.02	0.8	-0.16	-0.07	-0.07	-0.15
			615	11_102456258	0.68	-0.14	-0.09	-0.06	-0.11	0.57	-0.1	-0.08	-0.07	0	0.8	-0.16	-0.07	-0.07	-0.15
			616	11_103497839	0.8	-0.14	-0.09	-0.05	-0.11	0.27	-0.09	-0.09	-0.07	-0.04	0.94	-0.16	-0.07	-0.06	-0.16
			617	11_109367495	0.79	-0.13	-0.08	-0.05	-0.12	0.24	-0.09	-0.09	-0.07	-0.05	1.07	-0.15	-0.07	-0.05	-0.18
			618	11_113729074	1.53	-0.14	-0.06	-0.04	-0.14	0.25	-0.09	-0.09	-0.06	-0.05	2.05	-0.18	-0.05	-0.04	-0.2
			619	11_114799018	1.8	-0.15	-0.06	-0.04	-0.15	0.25	-0.09	-0.09	-0.06	-0.05	2.35	-0.19	-0.05	-0.04	-0.2
			620	11_114830012	1.85	-0.15	-0.06	-0.04	-0.15	0.25	-0.08	-0.1	-0.07	-0.05	2.36	-0.19	-0.05	-0.04	-0.2
			621	11_115249884	1.85	-0.15	-0.06	-0.04	-0.15	0.27	-0.08	-0.1	-0.06	-0.05	2.36	-0.19	-0.05	-0.04	-0.2
			622	11_115991899	1.74	-0.15	-0.06	-0.04	-0.15	0.35	-0.08	-0.1	-0.06	-0.04	2.32	-0.19	-0.05	-0.04	-0.2
			623	11_116146777	1.69	-0.14	-0.07	-0.04	-0.15	0.65	-0.01	-0.08	-0.18	-0.07	2.24	-0.19	-0.05	-0.04	-0.2
			624	11_119264411	1.58	-0.14	-0.06	-0.04	-0.14	0.5	-0.11	-0.03	-0.09	-0.04	2.22	-0.19	-0.04	-0.05	-0.2
			625	12_3501078	0.66	-0.12	-0.05	-0.12	-0.04	0.51	-0.11	-0.03	-0.09	-0.04	0.96	-0.18	-0.03	-0.11	-0.01
			626	12_8009080	0.8	-0.1	-0.07	-0.15	-0.08	0.51	-0.11	-0.03	-0.09	-0.04	0.75	-0.1	-0.1	-0.19	-0.1
			627	12_9770518	0.81	-0.11	-0.07	-0.15	-0.08	0.57	-0.11	-0.03	-0.09	-0.03	0.73	-0.11	-0.1	-0.19	-0.1
			628	12_11243301	0.86	-0.11	-0.07	-0.15	-0.08	0.33	-0.09	-0.04	-0.09	-0.05	0.78	-0.11	-0.1	-0.19	-0.1
			629	12_13306959	0.59	-0.11	-0.08	-0.14	-0.09	0.3	-0.1	-0.04	-0.08	-0.05	0.43	-0.12	-0.11	-0.17	-0.13
			630	12_15271529	0.59	-0.1	-0.07	-0.14	-0.08	0.56	-0.1	-0.03	-0.1	-0.03	0.45	-0.12	-0.09	-0.16	-0.11
			631	12_21351548	0.7	-0.09	-0.06	-0.14	-0.08	0.36	-0.07	-0.07	-0.1	-0.03	0.65	-0.09	-0.07	-0.17	-0.11
			632	12_26020812	0.94	-0.1	-0.06	-0.16	-0.08	0.36	-0.07	-0.07	-0.1	-0.03	0.73	-0.1	-0.08	-0.19	-0.11
			633	12_30084627	0.39	-0.08	-0.07	-0.12	-0.08	0.29	-0.07	-0.06	-0.1	-0.04	0.24	-0.09	-0.09	-0.13	-0.12
			634	12_30084639	0.39	-0.08	-0.07	-0.12	-0.08	0.38	-0.03	-0.09	-0.1	-0.05	0.24	-0.09	-0.09	-0.13	-0.12
			635	12_31249433	0.43	-0.07	-0.07	-0.12	-0.09	0.3	-0.08	-0.09	-0.07	-0.03	0.29	-0.08	-0.08	-0.13	-0.12
			636	12_43123899	0.54	-0.07	-0.08	-0.13	-0.1	0.59	0	-0.11	-0.05	-0.03	0.4	-0.09	-0.08	-0.15	-0.13
			637	12_47312945	0.55	-0.07	-0.07	-0.13	-0.08	0.59	0	-0.11	-0.05	-0.03	0.66	-0.08	-0.07	-0.17	-0.12
			638	12_58267790	0.42	-0.06	-0.11	-0.11	-0.08	0.99	0.02	-0.14	-0.05	-0.04	0.22	-0.12	-0.11	-0.15	-0.11
			639	12_58270681	0.43	-0.06	-0.11	-0.11	-0.08	0.97	0.01	-0.14	-0.06	-0.06	0.22	-0.11	-0.11	-0.15	-0.11
			640	12_65049772	0.48	-0.06	-0.11	-0.12	-0.08	1.06	0.02	-0.14	-0.06	-0.07	0.36	-0.13	-0.09	-0.15	-0.1
			641	12_71318500	0.76	-0.06	-0.11	-0.14	-0.1	0.76	0	-0.11	-0.1	-0.04	0.66	-0.11	-0.1	-0.19	-0.12
			642	12_71677220	0.78	-0.06	-0.11	-0.14	-0.1	0.77	0	-0.1	-0.1	-0.04	0.7	-0.12	-0.09	-0.19	-0.11
			643	12_76000838	0.85	-0.07	-0.11	-0.15	-0.08	0.72	0.02	-0.09	-0.08	-0.03	0.48	-0.12	-0.11	-0.17	-0.11
			644	12_76396617	0.74	-0.07	-0.11	-0.14	-0.08	0.26	0	0.02	0.07	0.02	0.42	-0.12	-0.11	-0.17	-0.11
			645	12_79076511	0.64	-0.07	-0.11	-0.14	-0.08	0.62	-0.06	-0.12	-0.06	-0.02	0.36	-0.14	-0.13	-0.17	-0.11
			646	12_99576264	0.73	-0.12	-0.14	-0.07	-0.05	0.55	-0.06	-0.12	-0.06	-0.03	0.82	-0.19	-0.23	-0.13	-0.1
			647	12_112429350	0.65	-0.11	-0.13	-0.09	-0.07	0.58	-0.07	-0.13	-0.06	-0.03	0.39	-0.15	-0.14	-0.1	-0.1
			648	12_112855820	0.61	-0.12	-0.13	-0.08	-0.07	0.55	-0.07	-0.12	-0.05	-0.03	0.41	-0.15	-0.13	-0.1	-0.1
			649	12_113361188	0.68	-0.13	-0.13	-0.09	-0.07	0.55	-0.07	-0.12	-0.05	-0.03	0.46	-0.16	-0.14	-0.1	-0.1
			650	12_114630804	0.65	-0.12	-0.13	-0.08	-0.07	0.55	-0.07	-0.12	-0.05	-0.03	0.43	-0.16	-0.13	-0.1	-0.1
			651	12_114630822	0.65	-0.12	-0.13	-0.08	-0.07	0.55	-0.07	-0.12	-0.05	-0.03	0.43	-0.16	-0.13	-0.1	-0.1
			652	12_114630841	0.65	-0.12	-0.13	-0.08	-0.07	0.53	-0.06	-0.12	-0.05	-0.03	0.43	-0.16	-0.13	-0.1	-0.1
			653	12_114630843	0.65	-0.12	-0.13	-0.08	-0.07	0.57	-0.06	-0.12	-0.05	-0.03	0.43	-0.16	-0.13	-0.1	-0.1
			654	12_116370022	0.71	-0.13	-0.13	-0.07	-0.07	0.66	-0.07	-0.13	-0.04	-0.03	0.56	-0.17	-0.13	-0.09	-0.1
			655	12_117441622	0.75	-0.13	-0.12	-0.08	-0.06	0.57	-0.02	-0.01	-0.14	-0.11	0.61	-0.17	-0.12	-0.1	-0.09
			656	12_118179607	0.76	-0.13	-0.12	-0.08	-0.06	0.51	-0.02	-0.02	-0.14	-0.1	0.59	-0.17	-0.12	-0.1	-0.09
			657	13_4432426	0.87	0	-0.14	-0.08	-0.04	0.53	-0.1	-0.06	-0.03	0	1.22	0.02	-0.2	-0.04	-0.01
			658	13_4574227	0.82	0	-0.13	-0.08	-0.04	0.53	-0.1	-0.06	-0.03	0	1.08	0.02	-0.18	-0.04	-0.01
			659	13_19367455	1.61	-0.02	-0.14	-0.07	-0.15	0.53	-0.1	-0.06	-0.03	0	2.79	0.02	-0.21	-0.11	-0.23
			660	13_19367487	1.61	-0.02	-0.14	-0.07	-0.15	0.7	-0.12	-0.06	-0.02	0	2.79	0.02	-0.21	-0.11	-0.23
			661	13_19367506	1.61	-0.02	-0.14	-0.07	-0.15	0.69	-0.12	-0.05	-0.02	-0.01	2.8	0.02	-0.21	-0.11	-0.23
			662	13_20905668	1.35	-0.04	-0.14	-0.07	-0.15	0.73	-0.12	-0.06	-0.03	0	2.53	0.01	-0.2	-0.12	-0.23
			663	13_21394573	1.29	-0.04	-0.13	-0.07	-0.15	0.46	-0.08	-0.07	-0.03	0	2.49	0.01	-0.2	-0.12	-0.22
			664	13_22278588	1.24	-0.04	-0.14	-0.08	-0.14	1.33	-0.14	-0.09	0.03	0	2.48	0.01	-0.2	-0.12	-0.22
			665	13_31660239	1.64	-0.02	-0.14	-0.09	-0.14	0.89	-0.11	-0.09	0.01	-0.01	2.75	0.02	-0.2	-0.14	-0.22
			666	13_36470403	1.56	-0.03	-0.16	-0.08	-0.13	0.87	-0.11	-0.09	0	-0.01	2.76	0.02	-0.22	-0.15	-0.21
			667	13_46752517	1.16	-0.04	-0.14	-0.08	-0.13	0.66	-0.1	-0.13	-0.03	-0.06	1.9	-0.01	-0.18	-0.14	-0.19
			668	13_47918469	1.17	-0.04	-0.14	-0.08	-0.13	0.81	-0.11	-0.13	-0.01	-0.08	1.92	-0.01	-0.18	-0.14	-0.19
			669	13_53167285	1.19	-0.04	-0.13	-0.09	-0.14	0.73	-0.1	-0.14	-0.02	-0.07	1.6	-0.02	-0.14	-0.14	-0.19
			670	13_59642253	1.03	-0.06	-0.11	-0.1	-0.16	0.73	-0.1	-0.14	-0.02	-0.07	1.55	-0.05	-0.11	-0.16	-0.22
			671	13_61537741	0.99	-0.07	-0.11	-0.1	-0.16	0.85	-0.1	-0.13	0	-0.05	1.57	-0.06	-0.1	-0.16	-0.23
			672	13_61537777	0.99	-0.07	-0.11	-0.1	-0.16	0.86	-0.08	-0.13	0	-0.05	1.57	-0.06	-0.1	-0.16	-0.23
			673	13_63656811	0.96	-0.07	-0.11	-0.1	-0.16	0.86	-0.08	-0.13	0	-0.05	1.66	-0.07	-0.1	-0.17	-0.24
			674	13_64787794	1.08	-0.06	-0.11	-0.1	-0.16	0.92	-0.08	-0.13	0.01	-0.06	1.74	-0.06	-0.1	-0.17	-0.24
			675	13_64787819	1.08	-0.06	-0.11	-0.1	-0.16	0.91	-0.08	-0.13	0.01	-0.06	1.74	-0.06	-0.1	-0.17	-0.24
			676	13_65187583	1.13	-0.06	-0.11	-0.09	-0.17	1.12	-0.11	-0.13	0.01	-0.05	1.7	-0.07	-0.11	-0.17	-0.24
			677	13_65296578	1.15	-0.06	-0.11	-0.09	-0.17	1.02	-0.1	-0.13	0.01	-0.05	1.75	-0.06	-0.1	-0.17	-0.24
			678	13_67343588	0.84	-0.09	-0.09	-0.08	-0.16	1.09	-0.1	-0.14	0.01	-0.05	1.42	-0.1	-0.07	-0.15	-0.22
			679	13_67710335	0.79	-0.09	-0.09	-0.09	-0.16	1.09	-0.1	-0.14	0.01	-0.05	1.43	-0.1	-0.07	-0.16	-0.22
			680	13_68563820	0.83	-0.09	-0.09	-0.09	-0.16	0.98	-0.06	-0.13	0.02	-0.05	1.54	-0.1	-0.07	-0.16	-0.23
			681	13_68564333	0.83	-0.09	-0.09	-0.09	-0.16	1.01	-0.06	-0.14	0.02	-0.08	1.54	-0.1	-0.07	-0.16	-0.23
			682	13_69611229	0.84	-0.07	-0.08	-0.08	-0.15	1.2	-0.04	-0.15	0.02	-0.07	1.42	-0.09	-0.06	-0.15	-0.21
			683	13_74213782	0.75	-0.08	-0.08	-0.09	-0.15	1.2	-0.04	-0.15	0.02	-0.07	1.3	-0.1	-0.04	-0.16	-0.19
			684	13_76135258	0.75	-0.07	-0.08	-0.08	-0.14	1.39	-0.05	-0.14	0.05	-0.06	1.21	-0.1	-0.05	-0.15	-0.19
			685	13_76135291	0.75	-0.07	-0.08	-0.08	-0.14	1.39	-0.05	-0.14	0.05	-0.06	1.21	-0.1	-0.05	-0.15	-0.19
			686	13_77303378	0.61	-0.07	-0.07	-0.08	-0.13	1.41	-0.05	-0.14	0.05	-0.07	1.34	-0.09	-0.04	-0.17	-0.18
			687	13_77303385	0.61	-0.07	-0.07	-0.08	-0.13	2.06	-0.05	-0.18	0.07	-0.09	1.34	-0.09	-0.04	-0.17	-0.18
			688	13_77344693	0.63	-0.07	-0.07	-0.08	-0.13	2.07	-0.06	-0.18	0.07	-0.08	1.34	-0.09	-0.04	-0.17	-0.18
			689	13_83858506	0.61	-0.08	-0.09	-0.08	-0.14	2.61	-0.03	-0.19	0.09	-0.09	1.04	-0.1	-0.04	-0.16	-0.17
			690	13_89689878	0.38	-0.07	-0.08	-0.07	-0.11	3.22	-0.03	-0.23	0.08	-0.11	0.95	-0.08	-0.04	-0.16	-0.13
			691	13_93460989	0.39	-0.07	-0.09	-0.1	-0.12	3.22	-0.03	-0.23	0.08	-0.11	1.34	-0.11	-0.04	-0.2	-0.15
			692	13_98521630	0.37	-0.08	-0.11	-0.12	-0.13	2.77	-0.06	-0.24	0.04	-0.12	1.52	-0.12	-0.05	-0.23	-0.14
			693	13_98521647	0.37	-0.08	-0.11	-0.12	-0.13	2.77	-0.06	-0.24	0.04	-0.12	1.52	-0.12	-0.05	-0.23	-0.14
			694	13_104111134	0.19	-0.11	-0.11	-0.13	-0.13	2.65	-0.07	-0.22	0.06	-0.1	1.55	-0.16	-0.05	-0.23	-0.13
			695	13_104111173	0.19	-0.11	-0.11	-0.13	-0.13	1.24	-0.08	-0.19	0	-0.08	1.55	-0.16	-0.05	-0.23	-0.13
			696	13_106345461	0.06	-0.11	-0.1	-0.11	-0.1	0.79	-0.15	-0.05	0.01	-0.1	1.43	-0.14	-0.04	-0.21	-0.11
			697	13_111429670	0.48	-0.15	-0.09	-0.12	-0.09	1.06	-0.2	-0.04	0	-0.08	1.42	-0.19	-0.04	-0.2	-0.1
			698	13_118386771	1.05	-0.16	-0.03	-0.18	0.01	1.06	-0.2	-0.04	0	-0.07	1.09	NA	0.07	-0.23	0.01
			699	14_9529645	1.77	-0.1	-0.21	-0.02	-0.14	1.99	-0.17	-0.1	0.09	-0.11	2.08	-0.08	-0.31	-0.05	-0.19
			700	14_14437991	1.57	-0.13	-0.22	-0.03	-0.11	1.99	-0.17	-0.1	0.09	-0.11	1.99	-0.09	-0.33	-0.07	-0.17
			701	14_20686566	1.57	-0.13	-0.22	-0.03	-0.12	1.72	-0.17	-0.07	0.06	-0.14	2	-0.09	-0.33	-0.07	-0.18
			702	14_30957748	2.15	-0.16	-0.15	0	-0.06	1.99	-0.18	-0.08	0.07	-0.15	1.37	-0.16	-0.19	-0.05	-0.04
			703	14_31143236	2.07	-0.16	-0.15	-0.01	-0.06	1.66	-0.18	-0.07	0.05	-0.14	1.3	-0.16	-0.19	-0.05	-0.04
			704	14_41200458	1.58	-0.16	-0.12	-0.02	-0.08	1.71	-0.19	-0.08	0.05	-0.13	1.03	-0.16	-0.16	-0.06	-0.04
			705	14_47263520	1.3	-0.14	-0.13	-0.03	-0.06	1.88	-0.19	-0.08	0.07	-0.12	1.03	-0.12	-0.16	-0.08	-0.01
			706	14_48473970	1.36	-0.15	-0.12	-0.02	-0.07	1.57	-0.16	-0.08	0.05	-0.13	0.91	-0.13	-0.15	-0.05	-0.03
			707	14_50360913	1.33	-0.15	-0.12	-0.02	-0.07	1.61	-0.17	-0.08	0.05	-0.13	0.77	-0.12	-0.14	-0.06	-0.04
			708	14_51891722	1.43	-0.15	-0.12	-0.01	-0.07	1.65	-0.17	-0.07	0.05	-0.13	0.73	-0.12	-0.14	-0.05	-0.04
			709	14_53806994	1.17	-0.13	-0.12	-0.02	-0.08	1.69	-0.17	-0.07	0.05	-0.14	0.61	-0.12	-0.14	-0.06	-0.06
			710	14_54542416	1.21	-0.14	-0.11	-0.02	-0.08	1.67	-0.17	-0.07	0.04	-0.15	0.56	-0.12	-0.13	-0.06	-0.06
			711	14_54857382	1.24	-0.14	-0.1	-0.02	-0.08	1.7	-0.17	-0.07	0.04	-0.15	0.55	-0.13	-0.12	-0.06	-0.06
			712	14_55021861	1.24	-0.14	-0.1	-0.02	-0.08	1.75	-0.17	-0.07	0.04	-0.16	0.55	-0.13	-0.12	-0.06	-0.06
			713	14_55864863	1.26	-0.14	-0.1	-0.02	-0.09	2.14	-0.17	-0.07	0.07	-0.17	0.56	-0.13	-0.12	-0.05	-0.06
			714	14_56368441	1.27	-0.14	-0.11	-0.02	-0.09	2.13	-0.17	-0.06	0.06	-0.16	0.58	-0.12	-0.13	-0.05	-0.07
			715	14_56590512	1.33	-0.14	-0.11	-0.02	-0.09	1.73	-0.15	-0.1	0.05	-0.17	0.72	-0.13	-0.14	-0.05	-0.06
			716	14_57565966	1.48	-0.15	-0.12	-0.01	-0.09	1.87	-0.15	-0.1	0.05	-0.18	0.8	-0.14	-0.14	-0.06	-0.05
			717	14_57978950	1.25	-0.14	-0.12	-0.02	-0.09	1.65	-0.15	-0.1	0.05	-0.15	0.71	-0.13	-0.16	-0.08	-0.06
			718	14_60378994	1.59	-0.14	-0.13	0	-0.1	1.7	-0.16	-0.1	0.06	-0.15	0.85	-0.13	-0.15	-0.04	-0.08
			719	14_60692495	1.63	-0.14	-0.12	0	-0.11	1.71	-0.16	-0.09	0.06	-0.15	0.82	-0.14	-0.14	-0.04	-0.07
			720	14_61173404	1.68	-0.15	-0.12	0	-0.06	1.71	-0.16	-0.09	0.06	-0.15	1.09	-0.15	-0.14	-0.04	-0.02
			721	14_62404528	1.72	-0.15	-0.12	0	-0.06	1.45	-0.16	-0.09	0.04	-0.15	1.05	-0.14	-0.13	-0.03	-0.02
			722	14_62627013	1.68	-0.15	-0.11	0	-0.06	1.2	-0.15	-0.1	0.03	-0.13	1.05	-0.14	-0.13	-0.03	-0.02
			723	14_62627023	1.68	-0.15	-0.11	0	-0.06	1.12	-0.13	-0.1	0.03	-0.14	1.05	-0.14	-0.13	-0.03	-0.02
			724	14_65645077	1.67	-0.14	-0.12	0.01	-0.07	1.26	-0.13	-0.09	0.04	-0.14	1.07	-0.13	-0.13	-0.01	-0.03
			725	14_68120700	1.6	-0.14	-0.11	0	-0.05	0.96	-0.16	-0.06	0.01	-0.15	1.09	-0.13	-0.12	-0.02	-0.02
			726	14_70696562	1.51	-0.15	-0.1	-0.01	-0.05	1.05	-0.16	-0.06	0.02	-0.16	1.16	-0.16	-0.1	-0.03	-0.02
			727	14_70777567	1.56	-0.15	-0.1	-0.01	-0.05	1.06	-0.15	-0.06	0.02	-0.16	1.17	-0.16	-0.1	-0.03	-0.01
			728	14_77029666	1.66	-0.15	-0.12	0.01	-0.12	1.14	-0.15	-0.06	0.03	-0.16	1.32	-0.15	-0.17	0.02	-0.11
			729	14_77480151	1.7	-0.15	-0.12	0.02	-0.12	1.03	-0.15	-0.07	0.03	-0.15	1.32	-0.15	-0.17	0.02	-0.1
			730	14_78415875	1.76	-0.15	-0.12	0.02	-0.12	0.38	-0.1	-0.06	-0.02	-0.06	1.37	-0.16	-0.17	0.02	-0.1
			731	14_79062633	1.77	-0.15	-0.13	0.02	-0.11	0.38	-0.1	-0.06	-0.02	-0.06	1.39	-0.15	-0.18	0.02	-0.09
			732	14_79402836	1.78	-0.15	-0.14	0.02	-0.11	0.33	-0.09	-0.05	-0.01	-0.05	1.53	-0.15	-0.19	0.02	-0.09
			733	14_88287415	1.58	-0.18	-0.09	-0.05	-0.07	0.45	-0.08	-0.08	0	-0.05	1.54	-0.24	-0.12	-0.08	-0.07
			734	14_88467046	1.58	-0.18	-0.09	-0.05	-0.07	0.3	-0.09	-0.1	-0.05	-0.04	1.54	-0.24	-0.12	-0.08	-0.07
			735	14_93728992	1.99	-0.2	-0.06	-0.05	-0.07	0.3	-0.09	-0.1	-0.05	-0.04	2.09	-0.27	-0.09	-0.08	-0.08
			736	14_95882610	2.08	-0.2	-0.06	-0.04	-0.08	0.64	-0.06	-0.08	-0.15	-0.02	2.06	-0.28	-0.08	-0.07	-0.1
			737	14_101437457	3.38	-0.24	-0.03	-0.06	-0.04	0.37	-0.07	-0.05	-0.13	-0.05	3.88	-0.33	-0.02	-0.08	-0.04
			738	14_101437466	3.38	-0.24	-0.03	-0.06	-0.04	0.97	-0.1	-0.08	-0.15	0.01	3.88	-0.33	-0.02	-0.08	-0.04
			739	14_106980923	2.21	-0.21	-0.02	-0.13	-0.08	1.04	-0.1	-0.08	-0.16	0.01	2.68	-0.3	-0.01	-0.12	-0.12
			740	14_113614252	2.46	-0.22	-0.01	-0.11	-0.09	1.5	0.07	-0.28	-0.17	-0.02	2.89	-0.31	-0.01	-0.11	-0.11
			741	14_118874224	2.12	-0.21	-0.07	-0.1	-0.05	1.37	0.11	-0.23	-0.17	-0.05	2.49	-0.29	-0.08	-0.07	-0.07
			742	14_120296832	2.43	-0.23	-0.06	-0.1	-0.05	1.62	0.07	-0.1	-0.06	-0.13	2.82	-0.31	-0.07	-0.07	-0.08
			743	15_3288506	0.66	-0.05	-0.08	-0.13	-0.19	1.52	0.06	-0.1	-0.07	-0.13	1.19	-0.12	0.03	-0.1	-0.25
			744	15_12818091	0.77	-0.03	-0.11	-0.13	-0.18	1.51	0.05	-0.09	-0.06	-0.15	0.72	-0.1	-0.04	-0.11	-0.23
			745	15_20665507	1.93	-0.02	-0.13	-0.09	-0.17	1.4	0.03	-0.1	-0.07	-0.16	1	-0.07	-0.15	-0.11	-0.19
			746	15_26449549	1.74	-0.02	-0.13	-0.09	-0.15	1.16	0.03	-0.12	-0.08	-0.13	0.82	-0.06	-0.14	-0.11	-0.17
			747	15_31335181	1.54	-0.01	-0.12	-0.09	-0.14	1.56	0.07	-0.11	-0.09	-0.13	0.66	-0.05	-0.14	-0.1	-0.14
			748	15_34609241	1.21	-0.03	-0.12	-0.1	-0.13	0.88	0.03	-0.08	-0.06	-0.12	0.46	-0.07	-0.14	-0.11	-0.13
			749	15_39754701	0.98	-0.03	-0.13	-0.1	-0.11	1.09	0.02	-0.1	-0.03	-0.15	0.37	-0.07	-0.14	-0.11	-0.1
			750	15_44397087	1.56	-0.03	-0.18	-0.1	-0.11	1.23	0	-0.1	-0.03	-0.17	1.05	-0.09	-0.22	-0.11	-0.1
			751	15_48895974	1.01	-0.06	-0.16	-0.09	-0.11	0.92	0.02	-0.05	-0.06	-0.13	0.91	-0.1	-0.22	-0.11	-0.11
			752	15_55481391	0.73	-0.06	-0.14	-0.09	-0.13	0.62	-0.01	-0.07	-0.08	-0.11	0.36	-0.11	-0.17	-0.12	-0.12
			753	15_62405371	0.54	-0.08	-0.14	-0.1	-0.13	0.64	-0.01	-0.07	-0.07	-0.12	0.29	-0.12	-0.16	-0.13	-0.11
			754	15_74248242	0.86	-0.06	-0.09	-0.13	-0.14	0.57	-0.01	-0.07	-0.07	-0.11	0.44	-0.1	-0.12	-0.17	-0.15
			755	15_78849558	0.46	-0.08	-0.09	-0.12	-0.12	0.58	0	-0.07	-0.07	-0.11	0.22	-0.12	-0.1	-0.15	-0.13
			756	15_79013396	0.45	-0.08	-0.08	-0.12	-0.13	0.48	-0.01	-0.08	-0.09	-0.09	0.27	-0.13	-0.1	-0.15	-0.13
			757	15_79248799	0.39	-0.08	-0.08	-0.12	-0.12	0.46	-0.01	-0.08	-0.09	-0.09	0.25	-0.13	-0.1	-0.14	-0.13
			758	15_79892499	0.37	-0.08	-0.09	-0.12	-0.12	0.47	-0.01	-0.08	-0.09	-0.09	0.23	-0.13	-0.1	-0.15	-0.12
			759	15_81777088	0.43	-0.08	-0.08	-0.12	-0.11	0.73	0.01	-0.1	-0.1	-0.09	0.34	-0.12	-0.07	-0.13	-0.12
			760	15_81946773	0.4	-0.08	-0.08	-0.12	-0.11	1.04	0.02	-0.08	-0.14	-0.09	0.32	-0.12	-0.07	-0.13	-0.12
			761	15_82124934	0.4	-0.08	-0.08	-0.12	-0.11	1.04	0.01	-0.07	-0.15	-0.09	0.32	-0.12	-0.07	-0.13	-0.12
			762	15_84914043	0.46	-0.07	-0.08	-0.12	-0.12	1.12	0.02	-0.09	-0.14	-0.07	0.34	-0.12	-0.08	-0.13	-0.14
			763	15_88420584	0.79	-0.07	-0.07	-0.14	-0.12	2.35	0.08	-0.08	-0.2	-0.07	0.57	-0.12	-0.06	-0.13	-0.14
			764	15_89574386	0.86	-0.08	-0.06	-0.14	-0.12	1.87	0.06	-0.07	-0.17	-0.06	0.61	-0.13	-0.06	-0.13	-0.15
			765	15_92289020	0.95	-0.07	-0.06	-0.14	-0.12	1.9	0.06	-0.08	-0.16	-0.07	0.76	-0.12	-0.06	-0.14	-0.16
			766	15_99306167	1.45	-0.04	-0.09	-0.17	-0.1	1.53	0.06	-0.17	-0.2	-0.08	0.32	-0.1	-0.1	-0.15	-0.11
			767	15_102208446	1.14	-0.05	-0.09	-0.15	-0.07	1.88	0.09	-0.18	-0.23	-0.07	0.31	-0.1	-0.11	-0.14	-0.09
			768	15_103432790	1.46	-0.05	-0.11	-0.16	-0.07	1.91	0.03	-0.07	-0.2	-0.1	0.79	-0.1	-0.15	-0.16	-0.06
			769	16_5606907
			770	16_29162023	1.79	-0.02	-0.07	-0.2	-0.19	2.01	0.01	-0.06	-0.21	-0.04	1.48	-0.1	-0.03	-0.2	-0.26
			771	16_30343647	1.75	-0.02	-0.07	-0.21	-0.19	1.8	0	-0.05	-0.19	-0.03	1.38	-0.11	-0.03	-0.21	-0.26
			772	16_37997964	2.07	-0.02	-0.09	-0.16	-0.15	1.27	-0.01	-0.05	-0.18	-0.04	1.06	-0.04	-0.1	-0.14	-0.18
			773	16_39060245	1.82	-0.02	-0.09	-0.17	-0.11	0.52	-0.03	-0.08	-0.12	-0.03	0.98	-0.04	-0.12	-0.14	-0.17
			774	16_44262632	1.73	-0.03	-0.1	-0.17	-0.11	0.48	-0.04	-0.07	-0.12	-0.03	0.91	-0.05	-0.13	-0.15	-0.16
			775	16_49177071	1.14	-0.04	-0.09	-0.15	-0.11	0.49	-0.02	-0.06	-0.12	-0.04	0.8	-0.05	-0.12	-0.13	-0.17
			776	16_49867941	1.14	-0.04	-0.1	-0.16	-0.11	0.45	-0.03	-0.05	-0.11	-0.03	1.03	-0.04	-0.12	-0.17	-0.17
			777	16_50590634	1.13	-0.04	-0.11	-0.16	-0.11	0.65	0	-0.07	-0.12	-0.03	1.05	-0.04	-0.13	-0.17	-0.17
			778	16_56235295	0.92	-0.03	-0.09	-0.14	-0.09	0.48	-0.05	-0.11	-0.09	-0.02	0.7	-0.04	-0.11	-0.15	-0.13
			779	16_57570946	0.88	-0.04	-0.09	-0.14	-0.09	0.48	-0.05	-0.11	-0.09	-0.02	0.7	-0.04	-0.11	-0.15	-0.13
			780	16_65010319	0.9	-0.03	-0.09	-0.14	-0.08	0.33	-0.02	-0.09	-0.05	-0.06	0.56	-0.05	-0.11	-0.15	-0.13
			781	16_74899626	0.58	-0.07	-0.12	-0.11	-0.06	0.28	-0.02	-0.07	-0.07	-0.06	0.29	-0.08	-0.13	-0.13	-0.09
			782	16_75758401	0.58	-0.07	-0.12	-0.11	-0.06	0.2	-0.05	-0.07	-0.05	-0.08	0.29	-0.08	-0.13	-0.13	-0.09
			783	16_82141060	0.61	-0.07	-0.13	-0.11	-0.07	0.2	-0.05	-0.07	-0.05	-0.08	0.59	-0.1	-0.15	-0.15	-0.07
			784	16_86068982	0.38	-0.09	-0.13	-0.11	-0.09	0.2	-0.06	-0.08	-0.05	-0.08	0.31	-0.13	-0.16	-0.14	-0.11
			785	16_90749259	0.34	-0.1	-0.13	-0.09	-0.11	0.4	-0.05	-0.08	-0.03	-0.1	0.28	-0.13	-0.16	-0.11	-0.12
			786	16_90897384	0.35	-0.1	-0.13	-0.09	-0.1	0.37	-0.05	-0.08	-0.03	-0.09	0.28	-0.13	-0.16	-0.11	-0.12
			787	16_91137505	0.33	-0.11	-0.13	-0.08	-0.1	0.6	-0.08	-0.07	-0.02	-0.12	0.24	-0.14	-0.15	-0.11	-0.12
			788	16_96426227	0.48	-0.11	-0.12	-0.07	-0.11	0.62	-0.08	-0.07	-0.02	-0.12	0.32	-0.15	-0.14	-0.1	-0.13
			789	16_96815157	0.47	-0.11	-0.12	-0.07	-0.11	0.5	-0.08	-0.07	-0.03	-0.12	0.32	-0.15	-0.14	-0.1	-0.13
			790	17_7772146	1.3	-0.14	-0.1	-0.05	-0.15	0.33	-0.11	-0.06	-0.04	-0.08	1.28	-0.21	-0.12	-0.07	-0.17
			791	17_8199407	1.35	-0.14	-0.11	-0.05	-0.15	0.28	-0.09	-0.06	-0.05	-0.09	1.3	-0.21	-0.13	-0.06	-0.17
			792	17_8288690	1.22	-0.14	-0.11	-0.05	-0.14	0.36	-0.07	-0.06	-0.05	-0.11	1.25	-0.21	-0.13	-0.07	-0.17
			793	17_18001459	0.75	-0.12	-0.11	-0.05	-0.11	0.29	-0.08	-0.07	-0.06	-0.11	0.74	-0.14	-0.14	-0.06	-0.14
			794	17_20355816	0.72	-0.1	-0.1	-0.05	-0.11	0.26	-0.08	-0.07	-0.06	-0.11	0.7	-0.12	-0.13	-0.05	-0.14
			795	17_23967880	0.83	-0.07	-0.11	-0.06	-0.13	0.25	-0.08	-0.07	-0.06	-0.11	0.74	-0.07	-0.14	-0.08	-0.16
			796	17_24982684	0.81	-0.07	-0.11	-0.07	-0.14	0.24	-0.07	-0.07	-0.07	-0.11	0.8	-0.07	-0.14	-0.08	-0.17
			797	17_25122899	0.79	-0.07	-0.11	-0.07	-0.14	0.38	-0.07	-0.07	-0.06	-0.12	0.81	-0.07	-0.14	-0.08	-0.17
			798	17_25309691	0.8	-0.07	-0.11	-0.07	-0.14	0.38	-0.07	-0.07	-0.06	-0.12	0.81	-0.07	-0.14	-0.08	-0.17
			799	17_25474676	0.8	-0.07	-0.11	-0.07	-0.14	0.35	-0.07	-0.07	-0.06	-0.12	0.81	-0.07	-0.14	-0.08	-0.17
			800	17_26542857	1	-0.06	-0.12	-0.07	-0.14	0.35	-0.07	-0.07	-0.06	-0.12	0.9	-0.07	-0.15	-0.08	-0.17
			801	17_26542899	1	-0.06	-0.12	-0.07	-0.14	0.39	-0.05	-0.09	-0.07	-0.11	0.9	-0.07	-0.15	-0.08	-0.17
			802	17_27025442	1.07	-0.06	-0.12	-0.07	-0.14	0.34	-0.07	-0.12	-0.07	-0.12	1.01	-0.06	-0.15	-0.08	-0.17
			803	17_27025446	1.07	-0.06	-0.12	-0.07	-0.14	0.34	-0.07	-0.12	-0.07	-0.12	1.01	-0.06	-0.15	-0.08	-0.17
			804	17_28902980	0.98	-0.05	-0.12	-0.08	-0.13	0.49	-0.08	-0.14	-0.05	-0.1	0.74	-0.06	-0.13	-0.09	-0.16
			805	17_30971909	1.14	-0.05	-0.13	-0.08	-0.15	0.49	-0.08	-0.14	-0.05	-0.1	1.15	-0.05	-0.12	-0.09	-0.2
			806	17_30971916	1.14	-0.05	-0.13	-0.08	-0.15	0.49	-0.08	-0.14	-0.05	-0.1	1.15	-0.05	-0.12	-0.09	-0.2
			807	17_32883804	1.09	-0.06	-0.13	-0.08	-0.16	0.75	-0.08	-0.14	-0.03	-0.12	1.13	-0.06	-0.12	-0.1	-0.2
			808	17_32883809	1.09	-0.06	-0.13	-0.08	-0.16	0.75	-0.08	-0.14	-0.03	-0.12	1.13	-0.06	-0.12	-0.1	-0.2
			809	17_33065600	1.05	-0.06	-0.13	-0.08	-0.16	0.77	-0.08	-0.14	-0.03	-0.13	1.11	-0.06	-0.12	-0.11	-0.2
			810	17_34460076	0.92	-0.07	-0.15	-0.08	-0.13	0.78	-0.08	-0.14	-0.03	-0.13	0.61	-0.07	-0.16	-0.12	-0.15
			811	17_34460077	0.92	-0.07	-0.15	-0.08	-0.13	0.84	-0.13	-0.16	-0.03	-0.09	0.61	-0.07	-0.16	-0.12	-0.15
			812	17_34580964	0.97	-0.07	-0.15	-0.08	-0.13	0.56	-0.14	-0.12	-0.04	-0.09	0.66	-0.07	-0.16	-0.12	-0.15
			813	17_35023240	0.97	-0.07	-0.15	-0.08	-0.13	0.88	-0.18	-0.12	-0.03	-0.09	0.66	-0.07	-0.16	-0.12	-0.15
			814	17_40931756	0.99	-0.1	-0.15	-0.06	-0.15	1.13	-0.21	-0.11	-0.03	-0.11	0.97	-0.08	-0.15	-0.09	-0.2
			815	17_48308023	0.57	-0.11	-0.13	-0.08	-0.15	1.13	-0.21	-0.11	-0.03	-0.11	0.8	-0.1	-0.14	-0.11	-0.2
			816	17_49969095	0.34	-0.12	-0.12	-0.09	-0.14	1.4	-0.19	-0.11	0	-0.06	0.61	-0.09	-0.13	-0.13	-0.19
			817	17_53515555	0.39	-0.15	-0.12	-0.1	-0.13	1.52	-0.18	-0.09	0.04	-0.01	0.21	-0.12	-0.13	-0.14	-0.16
			818	17_53679006	0.38	-0.15	-0.12	-0.1	-0.13	1.35	-0.14	-0.12	0.05	-0.04	0.21	-0.12	-0.13	-0.14	-0.16
			819	17_63722463	0.49	-0.14	-0.12	-0.08	-0.13	1.35	-0.14	-0.11	0.05	-0.03	0.54	-0.11	-0.13	-0.14	-0.19
			820	17_68770703	0.49	-0.13	-0.07	-0.11	-0.13	2.4	-0.13	-0.14	0.11	-0.08	1.36	-0.09	-0.06	-0.18	-0.22
			821	17_78682893	0.2	-0.11	-0.09	-0.1	-0.11	2.02	-0.12	-0.15	0.08	-0.07	0.96	-0.1	-0.06	-0.18	-0.17
			822	17_78925436	0.26	-0.12	-0.08	-0.12	-0.1	0.8	-0.1	-0.12	0	-0.08	1.06	-0.1	-0.06	-0.2	-0.16
			823	17_83221066	0.29	-0.11	-0.1	-0.09	-0.13	1.17	-0.1	-0.11	0.04	-0.05	1.05	-0.09	-0.07	-0.19	-0.18
			824	17_83900092	0.2	-0.1	-0.1	-0.1	-0.12	1.31	-0.13	-0.13	-0.27	0.03	1.07	-0.09	-0.07	-0.19	-0.17
			825	17_84004022	0.24	-0.09	-0.09	-0.11	-0.12	1.05	-0.1	-0.15	-0.25	0.01	1	-0.09	-0.08	-0.19	-0.15
			826	17_86825718	0.14	-0.09	-0.09	-0.1	-0.11	1.05	-0.1	-0.15	-0.25	0.01	1.06	-0.09	-0.08	-0.2	-0.16
			827	18_4868823	0.84	-0.02	-0.08	-0.16	-0.1	1.02	-0.05	0.01	-0.18	0.05	1.17	0.07	-0.07	-0.11	-0.16
			828	18_11017447	1.05	0	-0.1	-0.18	-0.09	0.91	-0.06	-0.09	-0.18	0.05	1.17	0.08	-0.09	-0.14	-0.13
			829	18_11017500	1.05	0	-0.1	-0.18	-0.09	1.29	-0.03	-0.05	-0.17	-0.04	1.17	0.08	-0.09	-0.14	-0.13
			830	18_20519784	1.76	0.03	-0.13	-0.16	-0.13	1.29	-0.03	-0.05	-0.17	-0.04	2.2	0.09	-0.15	-0.15	-0.22
			831	18_21068719	1.7	0.03	-0.15	-0.16	-0.13	1.48	-0.03	-0.04	-0.2	-0.05	2.12	0.09	-0.14	-0.14	-0.22
			832	18_31698848	1.85	-0.04	-0.09	-0.17	-0.13	1.43	-0.05	-0.04	-0.2	-0.05	1.43	-0.04	-0.12	-0.17	-0.18
			833	18_31841496	1.85	-0.04	-0.09	-0.17	-0.13	1.67	-0.04	-0.04	-0.2	-0.02	1.43	-0.04	-0.12	-0.17	-0.18
			834	18_33203602	1.64	-0.05	-0.09	-0.17	-0.14	1.61	-0.05	-0.04	-0.2	-0.03	1.14	-0.06	-0.12	-0.16	-0.19
			835	18_34938676	1.65	-0.05	-0.09	-0.18	-0.14	1.62	-0.05	-0.05	-0.2	-0.02	1.22	-0.05	-0.12	-0.17	-0.19
			836	18_36665388	1.98	-0.05	-0.07	-0.18	-0.14	1.46	-0.06	-0.05	-0.2	-0.02	1.69	-0.05	-0.09	-0.17	-0.21
			837	18_36962271	1.91	-0.05	-0.07	-0.18	-0.14	1.49	-0.05	0.01	-0.18	-0.04	1.66	-0.05	-0.1	-0.17	-0.21
			838	18_37819694	1.95	-0.05	-0.07	-0.18	-0.14	1.97	-0.08	0.02	-0.21	-0.07	1.69	-0.05	-0.09	-0.17	-0.21
			839	18_38240954	1.75	-0.05	-0.07	-0.17	-0.14	1.97	-0.08	0.02	-0.21	-0.07	1.61	-0.05	-0.09	-0.17	-0.2
			840	18_46508371	2.2	-0.05	-0.05	-0.18	-0.13	1.97	-0.08	0.02	-0.21	-0.07	1.59	-0.05	-0.09	-0.19	-0.18
			841	18_52488227	3.3	-0.01	-0.05	-0.19	-0.16	1.77	-0.1	0.04	-0.18	-0.07	2.89	0.02	-0.1	-0.19	-0.21
			842	18_52488251	3.3	-0.01	-0.05	-0.19	-0.16	1.77	-0.1	0.04	-0.18	-0.07	2.89	0.02	-0.1	-0.19	-0.21
			843	18_52642912	3.3	-0.01	-0.05	-0.19	-0.16	1.91	-0.12	0.04	-0.19	-0.07	2.89	0.02	-0.1	-0.19	-0.21
			844	18_56537209	3.02	-0.05	-0.02	-0.17	-0.17	1.86	-0.12	0.04	-0.18	-0.07	2.61	-0.01	-0.06	-0.17	-0.23
			845	18_56537264	3.02	-0.05	-0.02	-0.17	-0.17	1.6	-0.1	0.03	-0.17	-0.06	2.61	-0.01	-0.06	-0.17	-0.23
			846	18_58104009	2.78	-0.06	-0.02	-0.17	-0.17	1.6	-0.1	0.03	-0.17	-0.06	2.34	-0.02	-0.06	-0.18	-0.23
			847	18_58612344	2.65	-0.06	-0.01	-0.17	-0.16	1.23	-0.09	0.04	-0.13	-0.07	2.17	-0.03	-0.05	-0.17	-0.22
			848	18_60822951	2.39	-0.06	-0.03	-0.17	-0.16	1.13	-0.08	0.03	-0.13	-0.08	2.1	-0.03	-0.08	-0.18	-0.22
			849	18_61687994	2.43	-0.05	-0.03	-0.17	-0.16	0.86	-0.03	0.03	-0.08	-0.15	2.19	-0.03	-0.08	-0.18	-0.23
			850	18_66807250	1.98	-0.04	-0.04	-0.14	-0.16	0.86	-0.03	0.03	-0.08	-0.15	1.87	-0.01	-0.09	-0.16	-0.21
			851	18_67884842	2.32	-0.03	-0.04	-0.15	-0.16	0.85	-0.03	0.03	-0.08	-0.15	2.15	0	-0.09	-0.17	-0.21
			852	18_70827226	0.62	-0.08	-0.1	-0.18	-0.14	0.84	-0.06	0.02	-0.08	-0.15	0.87	-0.11	-0.23	-0.25	-0.12
			853	18_74276576	0.62	-0.08	-0.1	-0.18	-0.14	0.38	-0.07	-0.06	-0.12	-0.07	0.87	-0.11	-0.23	-0.25	-0.12
			854	18_80969514	0.62	-0.08	-0.1	-0.18	-0.14	0.42	-0.06	-0.08	-0.13	-0.06	0.87	-0.11	-0.23	-0.25	-0.12
			855	18_86450622	0.51	-0.09	-0.1	-0.16	-0.13	0.32	-0.05	-0.08	-0.11	-0.09	0.84	-0.11	-0.22	-0.23	-0.11
			856	19_3403302	1.11	-0.12	-0.1	-0.15	-0.05	0.31	-0.05	-0.08	-0.11	-0.1	1.18	-0.15	-0.14	-0.16	-0.04
			857	19_4907657	0.97	-0.11	-0.11	-0.14	-0.05	0.4	-0.04	-0.09	-0.11	-0.05	1.02	-0.15	-0.14	-0.15	-0.04
			858	19_6057719	0.53	-0.1	-0.12	-0.13	-0.07	0.42	-0.04	-0.09	-0.11	-0.05	0.69	-0.14	-0.15	-0.14	-0.06
			859	19_6222717	0.58	-0.1	-0.12	-0.13	-0.07	0.45	-0.04	-0.1	-0.12	-0.05	0.81	-0.14	-0.15	-0.14	-0.05
			860	19_8352371	0.73	-0.12	-0.12	-0.12	-0.05	0.36	-0.05	-0.08	-0.12	-0.06	0.84	-0.17	-0.14	-0.13	-0.05
			861	19_8678725	0.81	-0.12	-0.12	-0.12	-0.05	0.36	-0.05	-0.08	-0.12	-0.06	0.97	-0.18	-0.13	-0.12	-0.05
			862	19_8803985	0.79	-0.13	-0.12	-0.12	-0.05	0.41	-0.05	-0.08	-0.12	-0.06	0.94	-0.18	-0.13	-0.12	-0.05
			863	19_11276611	0.86	-0.13	-0.1	-0.12	-0.05	0.28	-0.1	-0.09	-0.1	-0.04	1.13	-0.19	-0.12	-0.13	-0.04
			864	19_11276629	0.86	-0.13	-0.1	-0.12	-0.05	0.29	-0.1	-0.09	-0.1	-0.04	1.13	-0.19	-0.12	-0.13	-0.04
			865	19_11557959	0.88	-0.13	-0.11	-0.13	-0.05	0.08	-0.08	-0.07	-0.09	-0.08	1.1	-0.19	-0.13	-0.13	-0.04
			866	19_17118377	1.18	-0.15	-0.11	-0.12	-0.03	0.18	-0.1	-0.05	-0.08	-0.07	1.12	-0.2	-0.11	-0.13	-0.03
			867	19_17436579	1.15	-0.15	-0.1	-0.12	-0.03	0.47	-0.11	-0.01	-0.1	-0.05	1.07	-0.19	-0.11	-0.13	-0.03
			868	19_23975558	0.22	-0.09	-0.09	-0.08	-0.06	0.42	-0.11	-0.02	-0.09	-0.06	0.37	-0.11	-0.11	-0.06	-0.05
			869	19_26257152	0.4	-0.11	-0.07	-0.07	-0.05	0.35	-0.1	-0.04	-0.03	-0.05	0.48	-0.12	-0.09	-0.06	-0.04
			870	19_34234122	0.44	-0.09	-0.04	-0.07	-0.04	0.23	-0.09	-0.04	-0.05	-0.07	0.39	-0.1	-0.06	-0.05	-0.03
			871	19_34949789	0.32	-0.09	-0.05	-0.06	-0.04	0.25	-0.08	-0.03	-0.05	-0.07	0.34	-0.1	-0.07	-0.04	-0.03
			872	19_38057964	0.34	-0.09	-0.07	-0.06	-0.04	0.58	-0.12	-0.02	-0.04	-0.08	0.35	-0.11	-0.09	-0.07	-0.04
			873	19_41957923	0.27	-0.1	-0.08	-0.06	-0.08	0.78	-0.11	-0.03	0.02	-0.06	0.36	-0.13	-0.1	-0.06	-0.08
			874	19_43849879	0.15	-0.09	-0.1	-0.08	-0.08	0.99	-0.14	-0.03	0	-0.05	0.33	-0.11	-0.14	-0.09	-0.08
			875	19_45028861	0.23	-0.11	-0.1	-0.08	-0.08	0.99	-0.14	-0.03	0	-0.05	0.34	-0.12	-0.14	-0.1	-0.08
			876	19_46654120	0.21	-0.09	-0.12	-0.09	-0.1	0.8	-0.13	-0.02	-0.02	-0.07	0.5	-0.09	-0.17	-0.14	-0.12
			877	19_47096234	0.06	-0.1	-0.11	-0.1	-0.1	0.8	-0.13	-0.02	-0.02	-0.07	0.48	-0.09	-0.16	-0.15	-0.13
			878	19_47128079	0.06	-0.1	-0.11	-0.1	-0.1	0.62	-0.13	-0.04	-0.04	-0.09	0.48	-0.09	-0.16	-0.15	-0.13
			879	19_52518822	0.21	-0.09	-0.11	-0.11	-0.11	0.76	-0.13	-0.04	-0.02	-0.07	0.77	-0.07	-0.17	-0.16	-0.13
			880	19_53851357	0.21	-0.09	-0.11	-0.11	-0.11	0.07	-0.1	-0.08			0.77	-0.07	-0.17	-0.16	-0.13
			881	19_58774147	0.47	-0.07	-0.12	-0.11	-0.12	0.15	-0.11	-0.09			1.09	-0.04	-0.18	-0.14	-0.13
			882	19_61261300	0.57	-0.07	-0.12	-0.1	-0.12	0.02	-0.08	-0.07			1.41	-0.03	-0.18	-0.14	-0.14
			883	X_36008085	0.43	-0.1	-0.08	-0.14	-0.1	0.12	-0.07	-0.09			0.28			-0.14	-0.1
			884	X_49497218	0.6	-0.11	-0.09	-0.17	-0.12	0.04	-0.07	-0.07			0.29			-0.17	-0.12
			885	X_69830745	0.49	-0.08	-0.07	-0.13	-0.1	0.46	-0.05	-0.11			0.17			-0.13	-0.1
			886	X_73012574	0.56	-0.07	-0.09	-0.13	-0.1	0.24	-0.05	-0.09			0.25			-0.13	-0.1
			887	X_85076816	0.36	-0.07	-0.07	-0.11	-0.1	0.41	-0.05	-0.1			0.07			-0.11	-0.1
			888	X_105166309	0.62	-0.05	-0.11	-0.1	-0.1	0.18	-0.07	-0.1			0.01			-0.1	-0.1
			889	X_130465611	0.67	-0.05	-0.09	-0.09	-0.13	2.27	0.17	-0.14			0.24			-0.09	-0.13
			890	X_141721715	0.71	-0.05	-0.1	-0.1	-0.12	2.27	0.17	-0.14			0.2			-0.1	-0.12
			891	X_150646933	0.29	-0.07	-0.1	-0.11	-0.07						0.19			-0.11	-0.07

## Sheet: S_10.2_Soma_BW6_T185
			#File_name	Supplementary Table 10.2
			#Table_title	Soma mapping results: –LogP values and correlations of body weight at 183 day (~6 months) with lifespan (T-185 survivorship) controlling for site, cohort year, drug vs control, and sex when combined
			#Source_paper	Arends et al. (2026) Dynamics, genetics and somatic trade-offs in ageing and mortality. Nature, in press, Feb 2026 and see bioRxiv doi.org/10.1101/2025.04.27.649857
			#Authors:	Arends D, Ashbrook DG, Roy S, Lu L, Sloan Z, Centeno AG, Lamour KH, de Magalhães JP, Prins P, Borman KW, Sen S, Mitchell SJ, MacArthur MR, Akin OA, Li X, Bajwa A, Harrison DE, Strong R, Nelson JF, Mozhui K, Auwerx J, Williams EG, Miller RA, Williams RW
			#Contact	labwilliams@gmail.com,danny.arends@gmail.com, dashbrook@uthsc.edu, sroy12@uthsc.edu
			#Date	18Aug2025 by RWW and DA
			#Formatting
			#Statistical_note	Empty cells due to sample size limit often because of marginal genotype success rate
					Combined					Female					Males
			Index	Marker	LOD	CH	BH	CD	BD	LOD	CH	BH	CD	BD	LOD	CH	BH	CD	BD
			1	1_3010272	3.42	-0.23	-0.26	-0.09	-0.12	1.96	-0.07	-0.16	0.02	0.02	1.38	-0.32	-0.32	-0.18	-0.24
			2	1_3010274	3.42	-0.23	-0.26	-0.09	-0.12	1.96	-0.07	-0.16	0.02	0.02	1.38	-0.32	-0.32	-0.18	-0.24
			3	1_4344820	3.16	-0.23	-0.26	-0.08	-0.13	1.91	-0.07	-0.16	0.03	0.02	1.2	-0.31	-0.32	-0.18	-0.26
			4	1_6249843	3.16	-0.23	-0.26	-0.08	-0.13	1.91	-0.07	-0.16	0.03	0.02	1.2	-0.31	-0.32	-0.18	-0.26
			5	1_7969906	2.59	-0.22	-0.25	-0.1	-0.13	0.85	-0.08	-0.14	-0.02	-0.05	1.73	-0.3	-0.31	-0.16	-0.18
			6	1_24042124	1.49	-0.23	-0.25	-0.19	-0.15	1.01	-0.09	-0.16	-0.05	-0.1	1.26	-0.33	-0.31	-0.29	-0.2
			7	1_26682184	1.69	-0.24	-0.25	-0.19	-0.14	0.63	-0.11	-0.15	-0.08	-0.08	1.37	-0.33	-0.31	-0.28	-0.19
			8	1_31062737	1.58	-0.23	-0.24	-0.22	-0.13	0.3	-0.09	-0.12	-0.09	-0.08	1.8	-0.33	-0.32	-0.31	-0.17
			9	1_31062758	1.58	-0.23	-0.24	-0.22	-0.13	0.3	-0.09	-0.12	-0.09	-0.08	1.8	-0.33	-0.32	-0.31	-0.17
			10	1_31062759	1.58	-0.23	-0.24	-0.22	-0.13	0.3	-0.09	-0.12	-0.09	-0.08	1.8	-0.33	-0.32	-0.31	-0.17
			11	1_34173196	0.07	-0.22	-0.22	-0.23	-0.22	0.65	-0.11	-0.15	-0.07	-0.08	0.74	-0.3	-0.27	-0.34	-0.33
			12	1_36445187	0.32	-0.21	-0.22	-0.24	-0.21	0.65	-0.1	-0.16	-0.09	-0.09	0.91	-0.29	-0.27	-0.35	-0.31
			13	1_37045066	0.47	-0.2	-0.22	-0.24	-0.22	0.61	-0.09	-0.16	-0.1	-0.09	0.91	-0.28	-0.27	-0.35	-0.32
			14	1_37893993	0.48	-0.21	-0.24	-0.24	-0.2	1.06	-0.12	-0.17	-0.07	-0.07	0.96	-0.28	-0.28	-0.37	-0.31
			15	1_42044440	0.47	-0.21	-0.23	-0.25	-0.22	0.59	-0.11	-0.15	-0.09	-0.07	1.1	-0.28	-0.28	-0.37	-0.34
			16	1_47481218	0.68	-0.22	-0.25	-0.25	-0.2	0.63	-0.12	-0.15	-0.12	-0.07	0.59	-0.29	-0.31	-0.36	-0.31
			17	1_58265070	1.4	-0.22	-0.26	-0.27	-0.19	0.94	-0.15	-0.14	-0.15	-0.06	1.1	-0.26	-0.33	-0.36	-0.3
			18	1_58265096	1.4	-0.22	-0.26	-0.27	-0.19	0.94	-0.15	-0.14	-0.15	-0.06	1.1	-0.26	-0.33	-0.36	-0.3
			19	1_58823920	0.64	-0.22	-0.25	-0.25	-0.21	0.57	-0.14	-0.13	-0.13	-0.07	0.75	-0.27	-0.32	-0.35	-0.31
			20	1_59178631	0.53	-0.23	-0.25	-0.25	-0.21	0.68	-0.16	-0.13	-0.13	-0.07	0.58	-0.28	-0.32	-0.34	-0.31
			21	1_60329343	0.39	-0.23	-0.23	-0.22	-0.2	0.5	-0.16	-0.12	-0.11	-0.09	0.3	-0.28	-0.31	-0.31	-0.28
			22	1_63865803	0.39	-0.23	-0.23	-0.23	-0.2	0.54	-0.15	-0.1	-0.12	-0.09	0.28	-0.29	-0.31	-0.32	-0.29
			23	1_72346423	0.5	-0.22	-0.24	-0.25	-0.22	0.22	-0.15	-0.13	-0.14	-0.12	0.82	-0.27	-0.32	-0.35	-0.3
			24	1_75125895	0.57	-0.22	-0.24	-0.25	-0.2	0.79	-0.16	-0.12	-0.16	-0.08	0.63	-0.27	-0.32	-0.32	-0.3
			25	1_75472884	0.59	-0.22	-0.24	-0.25	-0.2	0.79	-0.16	-0.12	-0.16	-0.08	0.65	-0.27	-0.32	-0.32	-0.3
			26	1_76521721	0.66	-0.22	-0.24	-0.25	-0.2	0.68	-0.15	-0.12	-0.15	-0.09	0.73	-0.27	-0.33	-0.33	-0.3
			27	1_80223453	1.17	-0.21	-0.25	-0.26	-0.2	0.77	-0.15	-0.13	-0.16	-0.08	1.1	-0.26	-0.33	-0.34	-0.29
			28	1_86216552	1.24	-0.21	-0.25	-0.26	-0.19	1.15	-0.15	-0.14	-0.16	-0.06	0.81	-0.27	-0.32	-0.34	-0.29
			29	1_87986124	1	-0.22	-0.25	-0.25	-0.19	1.05	-0.15	-0.15	-0.16	-0.07	0.64	-0.27	-0.32	-0.33	-0.3
			30	1_90931519	1.1	-0.21	-0.25	-0.25	-0.19	1	-0.15	-0.15	-0.17	-0.07	0.74	-0.26	-0.32	-0.33	-0.29
			31	1_93135308	1.17	-0.22	-0.25	-0.25	-0.19	1.17	-0.16	-0.16	-0.16	-0.07	0.78	-0.27	-0.32	-0.33	-0.29
			32	1_93284444	1.17	-0.22	-0.25	-0.25	-0.19	1.17	-0.16	-0.16	-0.16	-0.07	0.78	-0.27	-0.32	-0.33	-0.29
			33	1_93785926	1.33	-0.22	-0.25	-0.26	-0.19	1.16	-0.15	-0.18	-0.16	-0.08	0.83	-0.27	-0.32	-0.34	-0.28
			34	1_100383536	0.81	-0.22	-0.24	-0.26	-0.2	0.87	-0.15	-0.14	-0.16	-0.07	0.66	-0.28	-0.32	-0.35	-0.3
			35	1_101379811	0.8	-0.22	-0.24	-0.26	-0.2	0.87	-0.15	-0.14	-0.16	-0.07	0.64	-0.28	-0.32	-0.34	-0.3
			36	1_101379818	0.8	-0.22	-0.24	-0.26	-0.2	0.87	-0.15	-0.14	-0.16	-0.07	0.64	-0.28	-0.32	-0.34	-0.3
			37	1_106189355	1.13	-0.22	-0.23	-0.28	-0.2	0.91	-0.15	-0.12	-0.17	-0.08	1.2	-0.28	-0.31	-0.37	-0.3
			38	1_111859457	1.1	-0.22	-0.23	-0.28	-0.21	0.79	-0.14	-0.13	-0.17	-0.08	1.19	-0.27	-0.31	-0.38	-0.31
			39	1_120063246	0.64	-0.22	-0.24	-0.26	-0.22	0.75	-0.13	-0.14	-0.17	-0.08	0.73	-0.28	-0.32	-0.34	-0.33
			40	1_120063257	0.64	-0.22	-0.24	-0.26	-0.22	0.75	-0.13	-0.14	-0.17	-0.08	0.73	-0.28	-0.32	-0.34	-0.33
			41	1_120474787	0.69	-0.22	-0.24	-0.26	-0.21	0.88	-0.13	-0.14	-0.17	-0.07	0.73	-0.28	-0.32	-0.34	-0.33
			42	1_121483290	0.65	-0.21	-0.24	-0.26	-0.22	0.81	-0.13	-0.15	-0.17	-0.08	0.73	-0.28	-0.32	-0.34	-0.33
			43	1_125106352	0.63	-0.21	-0.24	-0.26	-0.22	0.77	-0.12	-0.16	-0.16	-0.08	0.75	-0.28	-0.31	-0.34	-0.33
			44	1_127959819	1.13	-0.21	-0.24	-0.28	-0.21	0.96	-0.14	-0.15	-0.18	-0.08	0.96	-0.27	-0.32	-0.36	-0.32
			45	1_132295971	1.09	-0.21	-0.23	-0.26	-0.19	1.09	-0.13	-0.12	-0.15	-0.04	0.91	-0.27	-0.3	-0.35	-0.31
			46	1_133622154	0.53	-0.21	-0.24	-0.23	-0.2	0.38	-0.14	-0.15	-0.13	-0.1	0.5	-0.26	-0.3	-0.31	-0.28
			47	1_136051218	0.57	-0.2	-0.24	-0.23	-0.2	0.4	-0.15	-0.15	-0.13	-0.1	0.77	-0.24	-0.3	-0.32	-0.28
			48	1_136260710	0.59	-0.2	-0.24	-0.23	-0.2	0.39	-0.15	-0.15	-0.13	-0.1	0.77	-0.24	-0.3	-0.32	-0.28
			49	1_139458391	0.72	-0.19	-0.23	-0.24	-0.19	0.36	-0.15	-0.15	-0.13	-0.1	0.96	-0.23	-0.3	-0.33	-0.28
			50	1_143770506	0.71	-0.19	-0.23	-0.24	-0.19	0.31	-0.15	-0.15	-0.13	-0.1	0.98	-0.23	-0.3	-0.33	-0.27
			51	1_145514740	0.62	-0.2	-0.24	-0.24	-0.21	0.38	-0.14	-0.16	-0.12	-0.11	0.9	-0.24	-0.31	-0.33	-0.3
			52	1_151703840	0.83	-0.19	-0.24	-0.24	-0.2	0.2	-0.14	-0.16	-0.14	-0.12	0.98	-0.24	-0.31	-0.33	-0.27
			53	1_152756733	0.79	-0.2	-0.23	-0.25	-0.2	0.27	-0.14	-0.16	-0.15	-0.12	0.94	-0.25	-0.3	-0.34	-0.28
			54	1_153250389	0.78	-0.2	-0.24	-0.25	-0.21	0.26	-0.13	-0.16	-0.15	-0.12	0.92	-0.25	-0.3	-0.34	-0.28
			55	1_155132441	1	-0.19	-0.23	-0.26	-0.2	0.28	-0.13	-0.15	-0.16	-0.13	1.01	-0.25	-0.31	-0.34	-0.28
			56	1_155779448	0.99	-0.19	-0.23	-0.26	-0.2	0.28	-0.13	-0.15	-0.16	-0.13	1.01	-0.25	-0.31	-0.34	-0.28
			57	1_155958681	0.99	-0.19	-0.23	-0.26	-0.2	0.28	-0.13	-0.15	-0.16	-0.13	1.01	-0.25	-0.31	-0.34	-0.28
			58	1_156285523	1	-0.19	-0.23	-0.26	-0.2	0.28	-0.13	-0.15	-0.16	-0.12	1.01	-0.25	-0.31	-0.34	-0.28
			59	1_156642255	0.88	-0.19	-0.23	-0.26	-0.2	0.22	-0.14	-0.15	-0.15	-0.12	0.99	-0.25	-0.3	-0.34	-0.27
			60	1_156832745	0.82	-0.19	-0.23	-0.25	-0.2	0.22	-0.14	-0.15	-0.16	-0.12	0.87	-0.25	-0.3	-0.33	-0.27
			61	1_158609505	0.81	-0.19	-0.23	-0.25	-0.2	0.18	-0.14	-0.15	-0.15	-0.12	0.96	-0.24	-0.31	-0.34	-0.28
			62	1_164053022	1.29	-0.18	-0.24	-0.26	-0.19	0.33	-0.14	-0.17	-0.17	-0.13	1.29	-0.23	-0.3	-0.34	-0.26
			63	1_164192620	1.3	-0.18	-0.24	-0.26	-0.19	0.31	-0.14	-0.17	-0.17	-0.13	1.32	-0.23	-0.3	-0.34	-0.26
			64	1_165575695	1.35	-0.19	-0.24	-0.27	-0.19	0.36	-0.13	-0.16	-0.17	-0.12	1.31	-0.24	-0.3	-0.35	-0.26
			65	1_166099369	1.37	-0.19	-0.24	-0.27	-0.19	0.39	-0.13	-0.17	-0.17	-0.12	1.3	-0.24	-0.31	-0.35	-0.26
			66	1_166310762	1.33	-0.19	-0.24	-0.26	-0.19	0.44	-0.13	-0.17	-0.17	-0.12	1.21	-0.24	-0.31	-0.34	-0.26
			67	1_167148678	1.3	-0.19	-0.25	-0.26	-0.19	0.58	-0.13	-0.18	-0.17	-0.11	1.05	-0.25	-0.31	-0.34	-0.27
			68	1_169930082	1.33	-0.2	-0.24	-0.27	-0.19	0.76	-0.13	-0.18	-0.19	-0.1	0.92	-0.25	-0.29	-0.34	-0.28
			69	1_170283138	1.44	-0.2	-0.24	-0.28	-0.2	0.8	-0.14	-0.18	-0.19	-0.1	1.02	-0.25	-0.29	-0.35	-0.28
			70	1_171250901	1.44	-0.2	-0.24	-0.28	-0.2	0.77	-0.14	-0.18	-0.19	-0.1	1.02	-0.25	-0.29	-0.35	-0.28
			71	1_172317580	1.14	-0.2	-0.23	-0.28	-0.21	0.67	-0.14	-0.17	-0.18	-0.1	0.88	-0.26	-0.29	-0.35	-0.3
			72	1_172476174	1.15	-0.2	-0.23	-0.28	-0.21	0.69	-0.14	-0.17	-0.18	-0.1	0.88	-0.26	-0.29	-0.35	-0.3
			73	1_180168619	0.77	-0.21	-0.23	-0.26	-0.25	0.52	-0.11	-0.17	-0.13	-0.16	1.03	-0.28	-0.28	-0.35	-0.34
			74	1_180855863	0.91	-0.2	-0.22	-0.26	-0.25	0.5	-0.11	-0.17	-0.13	-0.15	1.18	-0.28	-0.27	-0.36	-0.34
			75	1_182979715	1.02	-0.2	-0.22	-0.26	-0.26	0.83	-0.09	-0.18	-0.14	-0.15	1.2	-0.29	-0.26	-0.35	-0.34
			76	1_182979716	1.02	-0.2	-0.22	-0.26	-0.26	0.83	-0.09	-0.18	-0.14	-0.15	1.2	-0.29	-0.26	-0.35	-0.34
			77	1_183086564	1.02	-0.2	-0.22	-0.26	-0.26	0.83	-0.09	-0.18	-0.14	-0.15	1.2	-0.29	-0.26	-0.35	-0.34
			78	1_187265585	1.07	-0.2	-0.21	-0.24	-0.26	0.78	-0.08	-0.16	-0.11	-0.14	1.26	-0.3	-0.27	-0.34	-0.36
			79	1_188782439	1.29	-0.19	-0.21	-0.24	-0.26	1.07	-0.07	-0.16	-0.11	-0.15	1.3	-0.29	-0.25	-0.33	-0.34
			80	1_188911479	1.26	-0.19	-0.21	-0.24	-0.26	1.06	-0.07	-0.16	-0.11	-0.15	1.25	-0.29	-0.26	-0.33	-0.34
			81	1_189656733	1.35	-0.19	-0.2	-0.24	-0.26	1.06	-0.06	-0.15	-0.11	-0.15	1.43	-0.3	-0.24	-0.33	-0.34
			82	1_192054351	1.37	-0.19	-0.2	-0.24	-0.26	1.15	-0.05	-0.15	-0.12	-0.14	1.38	-0.3	-0.25	-0.32	-0.35
			83	2_6139246	1.75	-0.18	-0.29	-0.2	-0.24	0.53	-0.13	-0.08	-0.08	-0.06	3.33	-0.22	-0.43	-0.29	-0.38
			84	2_13600088	1.51	-0.18	-0.27	-0.2	-0.25	0.76	-0.14	-0.04	-0.08	-0.09	3.5	-0.22	-0.43	-0.29	-0.38
			85	2_24606612	0.83	-0.21	-0.23	-0.16	-0.26	1.27	-0.15	-0.01	-0.05	-0.17	0.76	-0.29	-0.36	-0.26	-0.34
			86	2_24965596	0.82	-0.22	-0.22	-0.16	-0.26	1.36	-0.15	0	-0.05	-0.17	0.76	-0.29	-0.36	-0.26	-0.34
			87	2_25363944	0.82	-0.21	-0.22	-0.17	-0.26	1.31	-0.15	0	-0.05	-0.17	0.79	-0.29	-0.36	-0.26	-0.35
			88	2_25460620	0.81	-0.21	-0.22	-0.17	-0.26	1.3	-0.15	0	-0.05	-0.17	0.79	-0.29	-0.36	-0.26	-0.35
			89	2_26373532	0.8	-0.21	-0.22	-0.17	-0.26	1.26	-0.15	-0.01	-0.05	-0.16	0.78	-0.3	-0.36	-0.26	-0.35
			90	2_30426723	0.98	-0.22	-0.23	-0.15	-0.25	1.22	-0.16	-0.02	-0.06	-0.16	1.07	-0.29	-0.36	-0.23	-0.34
			91	2_60201233	2.14	-0.1	-0.2	-0.27	-0.23	2.24	-0.03	-0.09	-0.29	-0.2	0.99	-0.15	-0.28	-0.26	-0.27
			92	2_62606286	1.8	-0.13	-0.21	-0.27	-0.2	1.77	-0.06	-0.14	-0.27	-0.15	0.81	-0.18	-0.27	-0.28	-0.24
			93	2_65326540	2.16	-0.12	-0.19	-0.27	-0.22	1.8	-0.06	-0.13	-0.26	-0.16	1.05	-0.17	-0.24	-0.29	-0.26
			94	2_68729025	1.32	-0.14	-0.18	-0.25	-0.22	1.06	-0.1	-0.11	-0.23	-0.14	0.97	-0.17	-0.23	-0.27	-0.28
			95	2_68729032	1.32	-0.14	-0.18	-0.25	-0.22	1.06	-0.1	-0.11	-0.23	-0.14	0.97	-0.17	-0.23	-0.27	-0.28
			96	2_69439838	1.27	-0.15	-0.19	-0.25	-0.22	0.99	-0.11	-0.13	-0.24	-0.16	0.93	-0.17	-0.24	-0.27	-0.28
			97	2_70509665	1.22	-0.15	-0.19	-0.25	-0.23	0.92	-0.12	-0.13	-0.24	-0.16	0.98	-0.17	-0.24	-0.26	-0.28
			98	2_70966444	1.21	-0.14	-0.2	-0.24	-0.22	1.04	-0.1	-0.14	-0.24	-0.13	1.07	-0.17	-0.24	-0.25	-0.29
			99	2_71846197	1.2	-0.14	-0.2	-0.24	-0.22	1.18	-0.09	-0.14	-0.24	-0.12	1.1	-0.17	-0.24	-0.24	-0.3
			100	2_83915232	1.32	-0.14	-0.19	-0.25	-0.23	1.41	-0.12	-0.13	-0.27	-0.13	1.22	-0.16	-0.24	-0.23	-0.3
			101	2_83915237	1.32	-0.14	-0.19	-0.25	-0.23	1.41	-0.12	-0.13	-0.27	-0.13	1.22	-0.16	-0.24	-0.23	-0.3
			102	2_85904324	1.23	-0.16	-0.19	-0.26	-0.22	1.85	-0.11	-0.15	-0.27	-0.09	1.17	-0.19	-0.22	-0.25	-0.31
			103	2_87692953	1.23	-0.16	-0.19	-0.26	-0.22	1.81	-0.11	-0.15	-0.27	-0.09	1.18	-0.19	-0.22	-0.25	-0.31
			104	2_89156987	1.06	-0.16	-0.19	-0.25	-0.21	1.6	-0.13	-0.14	-0.26	-0.09	0.91	-0.19	-0.23	-0.25	-0.3
			105	2_89844287	1.04	-0.16	-0.19	-0.25	-0.21	1.67	-0.13	-0.14	-0.27	-0.09	0.92	-0.18	-0.23	-0.24	-0.29
			106	2_92975818	1.68	-0.12	-0.2	-0.26	-0.19	1.56	-0.09	-0.13	-0.26	-0.1	1.09	-0.15	-0.25	-0.27	-0.27
			107	2_99777113	0.59	-0.21	-0.24	-0.24	-0.2	0.64	-0.11	-0.15	-0.14	-0.07	0.24	-0.3	-0.32	-0.33	-0.31
			108	2_104787851	0.58	-0.21	-0.24	-0.23	-0.19	0.61	-0.11	-0.14	-0.13	-0.07	0.24	-0.29	-0.31	-0.31	-0.29
			109	2_105696373	0.5	-0.21	-0.23	-0.23	-0.19	0.57	-0.12	-0.13	-0.12	-0.06	0.22	-0.29	-0.31	-0.32	-0.29
			110	2_110880795	0.31	-0.2	-0.23	-0.22	-0.2	0.44	-0.11	-0.13	-0.13	-0.07	0.17	-0.28	-0.3	-0.31	-0.3
			111	2_110880805	0.31	-0.2	-0.23	-0.22	-0.2	0.44	-0.11	-0.13	-0.13	-0.07	0.17	-0.28	-0.3	-0.31	-0.3
			112	2_111134233	0.32	-0.21	-0.23	-0.22	-0.2	0.38	-0.11	-0.13	-0.13	-0.08	0.16	-0.29	-0.3	-0.31	-0.3
			113	2_111306279	0.22	-0.2	-0.22	-0.22	-0.2	0.18	-0.11	-0.11	-0.12	-0.09	0.19	-0.28	-0.3	-0.31	-0.29
			114	2_112255823	0.44	-0.2	-0.23	-0.23	-0.2	0.51	-0.11	-0.13	-0.13	-0.07	0.23	-0.28	-0.3	-0.32	-0.3
			115	2_112712327	0.45	-0.2	-0.23	-0.23	-0.2	0.44	-0.1	-0.13	-0.13	-0.08	0.28	-0.28	-0.3	-0.32	-0.3
			116	2_113364081	0.38	-0.2	-0.23	-0.23	-0.2	0.45	-0.11	-0.13	-0.13	-0.07	0.28	-0.28	-0.3	-0.32	-0.3
			117	2_119210795	0.71	-0.2	-0.24	-0.25	-0.21	0.46	-0.11	-0.14	-0.14	-0.09	0.61	-0.28	-0.3	-0.34	-0.31
			118	2_119210799	0.71	-0.2	-0.24	-0.25	-0.21	0.46	-0.11	-0.14	-0.14	-0.09	0.61	-0.28	-0.3	-0.34	-0.31
			119	2_119759668	0.76	-0.2	-0.24	-0.25	-0.21	0.45	-0.11	-0.14	-0.14	-0.09	0.76	-0.28	-0.3	-0.35	-0.31
			120	2_119923629	0.81	-0.2	-0.24	-0.25	-0.21	0.48	-0.1	-0.15	-0.14	-0.09	0.78	-0.28	-0.3	-0.35	-0.31
			121	2_119975164	0.81	-0.2	-0.24	-0.25	-0.21	0.48	-0.1	-0.15	-0.14	-0.09	0.78	-0.28	-0.3	-0.35	-0.31
			122	2_120057491	0.8	-0.2	-0.24	-0.25	-0.21	0.48	-0.11	-0.15	-0.14	-0.09	0.78	-0.28	-0.3	-0.35	-0.31
			123	2_120612428	0.91	-0.19	-0.24	-0.26	-0.21	0.48	-0.11	-0.15	-0.14	-0.09	0.91	-0.27	-0.3	-0.35	-0.31
			124	2_120745620	0.95	-0.19	-0.24	-0.26	-0.22	0.44	-0.11	-0.15	-0.14	-0.1	0.91	-0.26	-0.3	-0.35	-0.31
			125	2_121138554	0.91	-0.2	-0.24	-0.26	-0.21	0.38	-0.11	-0.14	-0.14	-0.1	0.85	-0.27	-0.31	-0.35	-0.3
			126	2_121452474	0.89	-0.19	-0.24	-0.25	-0.21	0.36	-0.11	-0.15	-0.13	-0.1	0.91	-0.27	-0.3	-0.35	-0.3
			127	2_122291506	0.72	-0.2	-0.25	-0.24	-0.21	0.3	-0.12	-0.14	-0.13	-0.1	0.67	-0.28	-0.31	-0.35	-0.3
			128	2_122685194	0.62	-0.2	-0.24	-0.24	-0.22	0.25	-0.11	-0.14	-0.12	-0.11	0.66	-0.28	-0.31	-0.35	-0.3
			129	2_125083168	0.6	-0.2	-0.24	-0.22	-0.19	0.25	-0.11	-0.14	-0.12	-0.1	0.53	-0.27	-0.3	-0.32	-0.26
			130	2_129010510	0.68	-0.2	-0.23	-0.23	-0.19	0.21	-0.11	-0.13	-0.13	-0.1	0.67	-0.28	-0.29	-0.32	-0.25
			131	2_129159240	0.77	-0.2	-0.23	-0.23	-0.18	0.26	-0.11	-0.14	-0.13	-0.11	0.88	-0.27	-0.29	-0.33	-0.24
			132	2_130202050	0.57	-0.2	-0.23	-0.23	-0.19	0.24	-0.1	-0.14	-0.13	-0.12	0.74	-0.28	-0.28	-0.33	-0.25
			133	2_130393825	0.69	-0.2	-0.23	-0.24	-0.19	0.28	-0.1	-0.14	-0.14	-0.12	0.86	-0.28	-0.28	-0.34	-0.25
			134	2_130591969	0.68	-0.2	-0.23	-0.24	-0.19	0.26	-0.1	-0.14	-0.14	-0.12	0.86	-0.28	-0.28	-0.34	-0.25
			135	2_130739019	0.67	-0.2	-0.23	-0.24	-0.19	0.26	-0.1	-0.13	-0.14	-0.12	0.85	-0.28	-0.28	-0.34	-0.25
			136	2_130883989	0.62	-0.2	-0.23	-0.24	-0.2	0.24	-0.11	-0.13	-0.14	-0.12	0.79	-0.28	-0.28	-0.34	-0.26
			137	2_132808839	0.54	-0.21	-0.21	-0.25	-0.21	0.41	-0.1	-0.14	-0.15	-0.13	0.9	-0.29	-0.25	-0.33	-0.28
			138	2_139956785	0.27	-0.21	-0.2	-0.23	-0.22	0.08	-0.12	-0.13	-0.12	-0.12	0.81	-0.29	-0.24	-0.32	-0.3
			139	2_140168146	0.3	-0.21	-0.2	-0.23	-0.22	0.08	-0.12	-0.13	-0.12	-0.12	0.8	-0.29	-0.24	-0.32	-0.3
			140	2_141235037	0.33	-0.21	-0.2	-0.23	-0.22	0.09	-0.12	-0.13	-0.12	-0.12	0.85	-0.29	-0.24	-0.32	-0.3
			141	2_141235047	0.33	-0.21	-0.2	-0.23	-0.22	0.09	-0.12	-0.13	-0.12	-0.12	0.85	-0.29	-0.24	-0.32	-0.3
			142	2_144490178	0.23	-0.22	-0.21	-0.23	-0.23	0.16	-0.12	-0.14	-0.12	-0.14	0.74	-0.3	-0.24	-0.32	-0.3
			143	2_148442635	0.34	-0.22	-0.2	-0.23	-0.23	0.17	-0.12	-0.13	-0.12	-0.15	0.72	-0.3	-0.24	-0.31	-0.3
			144	2_153078512	0.57	-0.22	-0.2	-0.22	-0.24	0.47	-0.13	-0.12	-0.12	-0.17	0.69	-0.3	-0.24	-0.31	-0.31
			145	2_154229551	0.51	-0.22	-0.2	-0.22	-0.24	0.39	-0.13	-0.12	-0.12	-0.16	0.61	-0.3	-0.25	-0.3	-0.3
			146	2_157020296	1.21	-0.22	-0.2	-0.21	-0.27	0.78	-0.15	-0.1	-0.09	-0.16	0.98	-0.29	-0.27	-0.29	-0.35
			147	2_157112564	1.23	-0.23	-0.2	-0.2	-0.27	0.84	-0.15	-0.09	-0.09	-0.16	0.98	-0.3	-0.27	-0.29	-0.35
			148	2_157112581	1.23	-0.23	-0.2	-0.2	-0.27	0.84	-0.15	-0.09	-0.09	-0.16	0.98	-0.3	-0.27	-0.29	-0.35
			149	2_157169890	1.2	-0.23	-0.2	-0.2	-0.27	0.84	-0.15	-0.09	-0.09	-0.16	0.95	-0.3	-0.27	-0.29	-0.35
			150	2_158377039	1.32	-0.23	-0.2	-0.2	-0.27	0.91	-0.15	-0.09	-0.09	-0.16	1.03	-0.3	-0.27	-0.29	-0.36
			151	2_158779950	1.29	-0.23	-0.2	-0.2	-0.27	0.87	-0.15	-0.09	-0.09	-0.16	1.02	-0.3	-0.27	-0.29	-0.36
			152	2_161871392	1.33	-0.23	-0.2	-0.2	-0.27	0.83	-0.15	-0.09	-0.09	-0.16	1.13	-0.3	-0.27	-0.29	-0.36
			153	2_163858299	2.49	-0.22	-0.19	-0.18	-0.29	1.66	-0.14	-0.09	-0.05	-0.18	1.55	-0.29	-0.26	-0.28	-0.37
			154	2_164893544	2.25	-0.22	-0.19	-0.18	-0.29	1.48	-0.14	-0.09	-0.05	-0.18	1.42	-0.29	-0.27	-0.28	-0.37
			155	2_165070724	2.19	-0.22	-0.19	-0.18	-0.29	1.48	-0.14	-0.09	-0.05	-0.18	1.37	-0.29	-0.27	-0.29	-0.37
			156	2_168912243	2.39	-0.21	-0.2	-0.18	-0.29	1.36	-0.13	-0.1	-0.05	-0.18	1.74	-0.29	-0.27	-0.28	-0.38
			157	2_180055272	2.64	-0.2	-0.11	-0.17	-0.3	1.66	-0.18	-0.03	-0.1	-0.24	1.58	-0.25	-0.18	-0.24	-0.36
			158	3_3560133	1.47	-0.29	-0.19	-0.21	-0.2	1.1	-0.18	-0.07	-0.06	-0.1	0.83	-0.37	-0.28	-0.31	-0.3
			159	3_8554492	1.29	-0.26	-0.17	-0.21	-0.2	1	-0.16	-0.09	-0.05	-0.08	1.15	-0.34	-0.24	-0.33	-0.3
			160	3_19628529	1.5	-0.28	-0.17	-0.21	-0.2	0.95	-0.15	-0.07	-0.03	-0.05	1.26	-0.38	-0.25	-0.33	-0.31
			161	3_19628574	1.5	-0.28	-0.17	-0.21	-0.2	0.95	-0.15	-0.07	-0.03	-0.05	1.26	-0.38	-0.25	-0.33	-0.31
			162	3_21992512	1.56	-0.28	-0.16	-0.21	-0.2	0.92	-0.15	-0.06	-0.04	-0.05	1.28	-0.38	-0.25	-0.33	-0.31
			163	3_27866207	1.91	-0.29	-0.18	-0.22	-0.21	1.3	-0.2	-0.1	-0.08	-0.09	1.2	-0.35	-0.24	-0.32	-0.31
			164	3_28380854	1.91	-0.29	-0.18	-0.22	-0.21	1.3	-0.2	-0.1	-0.08	-0.09	1.2	-0.35	-0.24	-0.32	-0.31
			165	3_42232742	1.34	-0.26	-0.18	-0.23	-0.2	1.41	-0.19	-0.11	-0.08	-0.07	1.15	-0.32	-0.24	-0.34	-0.31
			166	3_49641668	1	-0.25	-0.18	-0.22	-0.21	1.15	-0.17	-0.09	-0.1	-0.06	0.88	-0.3	-0.25	-0.32	-0.32
			167	3_51389257	0.96	-0.26	-0.19	-0.23	-0.22	1.11	-0.19	-0.11	-0.11	-0.08	0.73	-0.3	-0.26	-0.32	-0.32
			168	3_53652537	1.15	-0.26	-0.19	-0.23	-0.21	1.18	-0.2	-0.09	-0.12	-0.09	0.5	-0.31	-0.27	-0.31	-0.31
			169	3_62402215	0.85	-0.25	-0.19	-0.23	-0.21	0.77	-0.17	-0.09	-0.11	-0.09	0.4	-0.3	-0.27	-0.32	-0.3
			170	3_66158098	0.67	-0.25	-0.2	-0.22	-0.22	1.08	-0.19	-0.1	-0.11	-0.08	0.38	-0.3	-0.28	-0.31	-0.33
			171	3_68084635	0.61	-0.25	-0.2	-0.22	-0.22	1.2	-0.19	-0.1	-0.11	-0.08	0.4	-0.3	-0.29	-0.31	-0.33
			172	3_82113282	0.73	-0.22	-0.2	-0.25	-0.21	1.39	-0.17	-0.09	-0.18	-0.07	0.57	-0.26	-0.28	-0.31	-0.32
			173	3_83354281	0.66	-0.22	-0.2	-0.25	-0.21	1.34	-0.17	-0.09	-0.17	-0.07	0.59	-0.26	-0.29	-0.31	-0.33
			174	3_83838529	0.66	-0.22	-0.2	-0.25	-0.21	1.33	-0.17	-0.09	-0.17	-0.07	0.59	-0.26	-0.29	-0.31	-0.33
			175	3_87974845	0.89	-0.21	-0.21	-0.26	-0.21	1.39	-0.16	-0.1	-0.17	-0.05	0.89	-0.25	-0.29	-0.33	-0.33
			176	3_88652578	0.98	-0.2	-0.21	-0.26	-0.2	1.45	-0.17	-0.11	-0.17	-0.05	1.02	-0.24	-0.29	-0.33	-0.32
			177	3_89167102	0.94	-0.2	-0.21	-0.26	-0.2	1.49	-0.17	-0.11	-0.17	-0.05	0.99	-0.24	-0.29	-0.33	-0.32
			178	3_92135706	1.04	-0.21	-0.22	-0.27	-0.21	1.52	-0.17	-0.12	-0.17	-0.05	1.18	-0.24	-0.3	-0.34	-0.32
			179	3_92135715	1.04	-0.21	-0.22	-0.27	-0.21	1.52	-0.17	-0.12	-0.17	-0.05	1.18	-0.24	-0.3	-0.34	-0.32
			180	3_93148504	1.12	-0.21	-0.21	-0.27	-0.21	1.63	-0.17	-0.13	-0.18	-0.05	1.28	-0.23	-0.29	-0.34	-0.32
			181	3_95543029	1.19	-0.21	-0.21	-0.27	-0.2	1.45	-0.17	-0.12	-0.17	-0.05	1.24	-0.24	-0.28	-0.35	-0.32
			182	3_101003775	1.23	-0.22	-0.21	-0.27	-0.21	1.51	-0.19	-0.11	-0.13	-0.06	1.73	-0.25	-0.3	-0.37	-0.32
			183	3_101709308	1.17	-0.21	-0.21	-0.27	-0.21	1.69	-0.2	-0.1	-0.13	-0.06	1.98	-0.23	-0.3	-0.37	-0.32
			184	3_103803615	1.36	-0.21	-0.21	-0.28	-0.21	1.58	-0.19	-0.1	-0.15	-0.07	1.94	-0.23	-0.31	-0.37	-0.32
			185	3_104796977	1.21	-0.22	-0.21	-0.27	-0.21	1.79	-0.2	-0.1	-0.16	-0.06	1.66	-0.23	-0.3	-0.35	-0.32
			186	3_105979934	1.09	-0.22	-0.21	-0.26	-0.2	2.04	-0.21	-0.1	-0.15	-0.06	1.56	-0.23	-0.3	-0.35	-0.31
			187	3_106018266	1.09	-0.22	-0.21	-0.26	-0.2	2.04	-0.21	-0.1	-0.15	-0.06	1.56	-0.23	-0.3	-0.35	-0.31
			188	3_106468161	1.09	-0.22	-0.21	-0.26	-0.2	2.04	-0.21	-0.1	-0.15	-0.06	1.56	-0.23	-0.3	-0.35	-0.31
			189	3_108226644	1.08	-0.22	-0.21	-0.26	-0.2	1.88	-0.21	-0.1	-0.14	-0.06	1.65	-0.23	-0.3	-0.35	-0.31
			190	3_108226645	1.08	-0.22	-0.21	-0.26	-0.2	1.88	-0.21	-0.1	-0.14	-0.06	1.65	-0.23	-0.3	-0.35	-0.31
			191	3_121463445	0.65	-0.22	-0.21	-0.25	-0.21	1.62	-0.21	-0.1	-0.11	-0.08	1.73	-0.23	-0.29	-0.35	-0.31
			192	3_121463455	0.65	-0.22	-0.21	-0.25	-0.21	1.62	-0.21	-0.1	-0.11	-0.08	1.73	-0.23	-0.29	-0.35	-0.31
			193	3_121991065	0.58	-0.22	-0.21	-0.25	-0.21	1.93	-0.22	-0.11	-0.1	-0.07	1.73	-0.23	-0.29	-0.35	-0.31
			194	3_122133084	0.54	-0.22	-0.21	-0.24	-0.21	1.98	-0.22	-0.11	-0.1	-0.07	1.75	-0.23	-0.28	-0.35	-0.31
			195	3_122139870	0.54	-0.22	-0.21	-0.24	-0.21	1.98	-0.22	-0.11	-0.1	-0.07	1.75	-0.23	-0.28	-0.35	-0.31
			196	3_123336591	0.54	-0.22	-0.21	-0.24	-0.21	1.98	-0.22	-0.11	-0.1	-0.07	1.75	-0.23	-0.28	-0.35	-0.31
			197	3_123336620	0.54	-0.22	-0.21	-0.24	-0.21	1.98	-0.22	-0.11	-0.1	-0.07	1.75	-0.23	-0.28	-0.35	-0.31
			198	3_127273115	0.73	-0.21	-0.21	-0.25	-0.21	1.45	-0.18	-0.09	-0.08	-0.06	2.05	-0.23	-0.3	-0.38	-0.32
			199	3_134829531	0.92	-0.19	-0.22	-0.26	-0.21	1.12	-0.18	-0.12	-0.1	-0.07	2.32	-0.21	-0.29	-0.37	-0.32
			200	3_135511812	1.05	-0.19	-0.22	-0.26	-0.21	0.98	-0.17	-0.12	-0.1	-0.08	2.56	-0.21	-0.3	-0.37	-0.32
			201	3_136284103	0.95	-0.19	-0.22	-0.26	-0.22	0.95	-0.17	-0.12	-0.09	-0.08	2.5	-0.21	-0.29	-0.37	-0.32
			202	3_138092691	0.91	-0.2	-0.22	-0.26	-0.22	1.5	-0.19	-0.11	-0.1	-0.05	2.6	-0.21	-0.3	-0.37	-0.34
			203	3_138244709	0.91	-0.2	-0.22	-0.26	-0.22	1.5	-0.19	-0.11	-0.1	-0.05	2.59	-0.21	-0.31	-0.37	-0.34
			204	3_142883488	0.97	-0.19	-0.24	-0.25	-0.22	0.97	-0.17	-0.14	-0.09	-0.08	2.32	-0.21	-0.33	-0.36	-0.33
			205	3_145314544	1.53	-0.17	-0.22	-0.26	-0.22	0.46	-0.14	-0.13	-0.13	-0.08	2.36	-0.2	-0.3	-0.35	-0.33
			206	3_145314570	1.53	-0.17	-0.22	-0.26	-0.22	0.46	-0.14	-0.13	-0.13	-0.08	2.36	-0.2	-0.3	-0.35	-0.33
			207	3_145998693	1.39	-0.18	-0.22	-0.26	-0.23	0.65	-0.15	-0.14	-0.13	-0.08	2.49	-0.2	-0.29	-0.35	-0.34
			208	3_145998695	1.39	-0.18	-0.22	-0.26	-0.23	0.65	-0.15	-0.14	-0.13	-0.08	2.49	-0.2	-0.29	-0.35	-0.34
			209	3_146593420	1.3	-0.18	-0.22	-0.26	-0.23	0.75	-0.15	-0.14	-0.12	-0.07	2.57	-0.2	-0.29	-0.35	-0.34
			210	3_156416491	3.03	-0.14	-0.22	-0.28	-0.24	0.6	-0.09	-0.14	-0.11	-0.07	3.68	-0.19	-0.29	-0.39	-0.36
			211	3_159581164	3.08	-0.14	-0.22	-0.28	-0.23	0.56	-0.09	-0.14	-0.11	-0.08	3.95	-0.18	-0.29	-0.38	-0.34
			212	4_6260282	0.54	-0.12	-0.21	-0.19	-0.16	1.58	-0.13	-0.14	0	-0.08	2.33	-0.22	-0.38	-0.34	-0.37
			213	4_11234654	2.12	-0.17	-0.28	-0.18	-0.25	1.59	-0.13	-0.14	0	-0.08	2.3	-0.22	-0.38	-0.34	-0.37
			214	4_12009031	2.12	-0.17	-0.28	-0.18	-0.25	1.45	-0.18	-0.14	-0.04	-0.14	1.03	-0.25	-0.32	-0.29	-0.34
			215	4_23295512	1.3	-0.21	-0.25	-0.18	-0.26	0.98	-0.15	-0.09	-0.04	-0.12	0.43	-0.31	-0.32	-0.31	-0.36
			216	4_30761996	0.96	-0.24	-0.22	-0.19	-0.26	1.3	-0.17	-0.08	-0.04	-0.15	0.63	-0.28	-0.31	-0.29	-0.35
			217	4_43036567	1.47	-0.23	-0.21	-0.18	-0.27	1.52	-0.17	-0.08	-0.03	-0.13	0.62	-0.28	-0.32	-0.27	-0.33
			218	4_46120492	1.51	-0.23	-0.21	-0.16	-0.26	1.62	-0.18	-0.08	-0.02	-0.12	0.78	-0.27	-0.31	-0.28	-0.34
			219	4_47239566	1.54	-0.23	-0.21	-0.16	-0.26	1.42	-0.18	-0.1	-0.05	-0.14	0.35	-0.29	-0.29	-0.29	-0.32
			220	4_52450964	1.2	-0.24	-0.21	-0.18	-0.25	1.42	-0.18	-0.1	-0.05	-0.14	0.35	-0.29	-0.29	-0.29	-0.32
			221	4_52524395	1.2	-0.24	-0.21	-0.18	-0.25	1.46	-0.18	-0.11	-0.05	-0.15	0.38	-0.29	-0.29	-0.29	-0.33
			222	4_55012301	1.33	-0.24	-0.21	-0.18	-0.26	1.06	-0.17	-0.12	-0.07	-0.16	0.7	-0.29	-0.27	-0.29	-0.34
			223	4_56741168	1.34	-0.24	-0.2	-0.19	-0.27	1.14	-0.16	-0.12	-0.05	-0.14	0.5	-0.28	-0.26	-0.31	-0.32
			224	4_63272545	0.76	-0.23	-0.2	-0.19	-0.25	0.92	-0.13	-0.12	-0.06	-0.16	0.84	-0.27	-0.29	-0.35	-0.31
			225	4_66839598	0.46	-0.21	-0.22	-0.22	-0.25	0.78	-0.11	-0.12	-0.06	-0.15	0.94	-0.27	-0.28	-0.35	-0.32
			226	4_70088532	0.6	-0.2	-0.21	-0.22	-0.25	0.78	-0.11	-0.12	-0.06	-0.15	0.94	-0.27	-0.28	-0.35	-0.32
			227	4_70266817	0.6	-0.2	-0.21	-0.22	-0.25	0.94	-0.11	-0.13	-0.05	-0.13	0.83	-0.26	-0.29	-0.34	-0.31
			228	4_74811205	0.44	-0.2	-0.22	-0.21	-0.24	1.7	-0.13	-0.12	-0.03	-0.16	1.06	-0.28	-0.29	-0.36	-0.3
			229	4_86583085	0.42	-0.22	-0.21	-0.21	-0.24	1.69	-0.14	-0.13	-0.03	-0.16	1.03	-0.28	-0.29	-0.36	-0.3
			230	4_88169948	0.36	-0.22	-0.22	-0.21	-0.24	1.67	-0.13	-0.14	-0.03	-0.16	1.05	-0.28	-0.29	-0.36	-0.3
			231	4_88722326	0.36	-0.22	-0.22	-0.21	-0.24	2.13	-0.14	-0.14	-0.01	-0.17	0.37	-0.29	-0.28	-0.32	-0.3
			232	4_94432389	0.86	-0.23	-0.22	-0.18	-0.24	2.08	-0.14	-0.16	-0.02	-0.18	0.29	-0.3	-0.3	-0.29	-0.27
			233	4_99296141	1.22	-0.24	-0.24	-0.17	-0.23	2.26	-0.14	-0.15	-0.03	-0.2	0.53	-0.33	-0.28	-0.28	-0.3
			234	4_107374161	1.85	-0.26	-0.22	-0.16	-0.25	2.19	-0.14	-0.16	-0.03	-0.19	0.58	-0.33	-0.29	-0.27	-0.29
			235	4_108634712	1.87	-0.26	-0.23	-0.16	-0.25	1.95	-0.15	-0.16	-0.04	-0.2	1.12	-0.35	-0.25	-0.28	-0.28
			236	4_112765106	1.82	-0.27	-0.21	-0.17	-0.25	1.75	-0.14	-0.15	-0.05	-0.2	0.78	-0.34	-0.28	-0.28	-0.27
			237	4_120935120	1.58	-0.26	-0.22	-0.17	-0.24	1.67	-0.15	-0.15	-0.05	-0.2	0.64	-0.33	-0.28	-0.27	-0.27
			238	4_122849662	1.49	-0.26	-0.23	-0.17	-0.24	1.31	-0.14	-0.14	-0.05	-0.16	0.39	-0.32	-0.27	-0.3	-0.3
			239	4_123860763	1.1	-0.25	-0.21	-0.18	-0.24	1.14	-0.15	-0.12	-0.05	-0.15	0.44	-0.32	-0.27	-0.29	-0.3
			240	4_126242040	1.23	-0.25	-0.2	-0.18	-0.24	1.14	-0.15	-0.12	-0.05	-0.15	0.44	-0.32	-0.27	-0.29	-0.3
			241	4_126242047	1.23	-0.25	-0.2	-0.18	-0.24	1.4	-0.15	-0.12	-0.04	-0.16	0.54	-0.32	-0.26	-0.29	-0.3
			242	4_128038172	1.46	-0.26	-0.2	-0.18	-0.24	1.4	-0.17	-0.12	-0.05	-0.16	0.55	-0.31	-0.29	-0.28	-0.33
			243	4_130060899	1.73	-0.26	-0.21	-0.17	-0.25	1.07	-0.16	-0.12	-0.06	-0.16	0.46	-0.31	-0.27	-0.29	-0.32
			244	4_132381106	1.2	-0.25	-0.2	-0.19	-0.25	0.78	-0.17	-0.13	-0.08	-0.15	0.52	-0.31	-0.26	-0.28	-0.32
			245	4_134348530	1.09	-0.26	-0.2	-0.19	-0.24	0.78	-0.17	-0.11	-0.1	-0.16	0.54	-0.33	-0.28	-0.28	-0.31
			246	4_139314160	1.19	-0.26	-0.2	-0.2	-0.24	0.82	-0.17	-0.11	-0.1	-0.16	0.55	-0.33	-0.28	-0.28	-0.3
			247	4_139633922	1.21	-0.26	-0.2	-0.2	-0.24	0.87	-0.18	-0.11	-0.1	-0.17	0.46	-0.33	-0.28	-0.29	-0.3
			248	4_141004216	1.13	-0.27	-0.2	-0.2	-0.24	0.78	-0.18	-0.11	-0.1	-0.17	0.33	-0.33	-0.3	-0.29	-0.3
			249	4_141199963	0.94	-0.27	-0.21	-0.21	-0.24	0.88	-0.18	-0.11	-0.1	-0.17	0.35	-0.33	-0.3	-0.29	-0.3
			250	4_141398500	1.03	-0.27	-0.21	-0.2	-0.24	0.92	-0.18	-0.1	-0.09	-0.16	0.32	-0.33	-0.3	-0.29	-0.29
			251	4_143437486	0.96	-0.27	-0.21	-0.2	-0.23	0.73	-0.17	-0.12	-0.09	-0.16	0.42	-0.33	-0.31	-0.28	-0.3
			252	4_144453275	0.95	-0.27	-0.22	-0.2	-0.23	0.71	-0.16	-0.12	-0.09	-0.16	0.41	-0.33	-0.31	-0.28	-0.3
			253	4_144622766	0.94	-0.26	-0.22	-0.2	-0.23	0.73	-0.17	-0.12	-0.09	-0.16	0.41	-0.33	-0.31	-0.28	-0.3
			254	4_145301445	0.95	-0.26	-0.22	-0.2	-0.23	0.63	-0.16	-0.12	-0.09	-0.15	0.28	-0.31	-0.31	-0.29	-0.29
			255	4_148929467	0.65	-0.25	-0.22	-0.2	-0.22	0.62	-0.16	-0.12	-0.1	-0.15	0.29	-0.32	-0.31	-0.29	-0.29
			256	4_149128877	0.68	-0.26	-0.22	-0.21	-0.22	0.45	-0.15	-0.12	-0.09	-0.12	0.37	-0.32	-0.31	-0.31	-0.28
			257	4_154101339	0.67	-0.25	-0.23	-0.22	-0.2	0.56	-0.16	-0.12	-0.09	-0.12	0.35	-0.32	-0.31	-0.3	-0.28
			258	4_154254581	0.73	-0.25	-0.23	-0.21	-0.2	0.46	-0.15	-0.13	-0.09	-0.12	0.37	-0.31	-0.32	-0.31	-0.28
			259	4_154923245	0.61	-0.24	-0.23	-0.22	-0.2	0.35	-0.14	-0.13	-0.09	-0.12	0.53	-0.3	-0.33	-0.3	-0.28
			260	4_155785470	0.71	-0.24	-0.24	-0.21	-0.2	0.33	-0.14	-0.13	-0.1	-0.11	0.55	-0.3	-0.33	-0.3	-0.28
			261	4_155964841	0.74	-0.24	-0.24	-0.21	-0.19	0.71	-0.14	-0.12	-0.08	-0.03	0.89	-0.28	-0.39	-0.33	-0.37
			262	5_4046411	0.77	-0.22	-0.29	-0.23	-0.23	0.71	-0.14	-0.12	-0.08	-0.03	0.89	-0.28	-0.39	-0.33	-0.37
			263	5_5015411	0.77	-0.22	-0.29	-0.23	-0.23	0.71	-0.14	-0.12	-0.08	-0.03	0.89	-0.28	-0.39	-0.33	-0.37
			264	5_5015419	0.77	-0.22	-0.29	-0.23	-0.23	0.72	-0.06	-0.15	-0.13	-0.1	2.04	-0.22	-0.37	-0.25	-0.3
			265	5_12260003	2.17	-0.15	-0.28	-0.2	-0.21	0.95	-0.05	-0.13	-0.16	-0.12	1.56	-0.25	-0.37	-0.26	-0.31
			266	5_24428320	1.69	-0.16	-0.27	-0.22	-0.22	0.96	-0.04	-0.12	-0.15	-0.13	1.39	-0.25	-0.36	-0.25	-0.32
			267	5_25310071	1.56	-0.16	-0.26	-0.21	-0.23	0.97	-0.04	-0.12	-0.15	-0.13	1.41	-0.26	-0.36	-0.26	-0.31
			268	5_27285288	1.61	-0.16	-0.27	-0.21	-0.23	0.6	-0.08	-0.13	-0.13	-0.15	1.77	-0.25	-0.36	-0.26	-0.33
			269	5_33529528	2	-0.17	-0.27	-0.2	-0.24	0.57	-0.09	-0.15	-0.11	-0.14	2.22	-0.24	-0.36	-0.25	-0.33
			270	5_34118900	2.61	-0.17	-0.28	-0.19	-0.25	0.66	-0.1	-0.17	-0.15	-0.17	1.44	-0.23	-0.34	-0.24	-0.3
			271	5_34921625	1.9	-0.17	-0.27	-0.19	-0.24	0.84	-0.08	-0.17	-0.15	-0.16	1.34	-0.24	-0.33	-0.24	-0.3
			272	5_36613621	1.86	-0.17	-0.27	-0.19	-0.24	0.96	-0.15	-0.1	-0.2	-0.11	0.56	-0.24	-0.29	-0.28	-0.31
			273	5_67264374	0.45	-0.2	-0.22	-0.24	-0.22	0.97	-0.15	-0.1	-0.2	-0.11	0.53	-0.24	-0.29	-0.28	-0.31
			274	5_67573068	0.43	-0.2	-0.21	-0.24	-0.23	0.31	-0.08	-0.12	-0.13	-0.12	0.98	-0.26	-0.3	-0.29	-0.35
			275	5_75674237	0.82	-0.19	-0.22	-0.22	-0.25	0.83	-0.06	-0.14	-0.12	-0.15	0.93	-0.25	-0.28	-0.31	-0.33
			276	5_90217582	1.17	-0.18	-0.22	-0.22	-0.26	0.85	-0.06	-0.14	-0.12	-0.15	0.93	-0.25	-0.28	-0.31	-0.33
			277	5_90550299	1.17	-0.18	-0.22	-0.22	-0.26	1.11	-0.05	-0.14	-0.12	-0.16	1.16	-0.25	-0.26	-0.29	-0.34
			278	5_96714386	1.59	-0.17	-0.21	-0.21	-0.26	0.72	-0.08	-0.12	-0.12	-0.16	1.37	-0.26	-0.26	-0.3	-0.35
			279	5_100661873	1.58	-0.19	-0.2	-0.22	-0.27	0.46	-0.09	-0.12	-0.1	-0.15	1.25	-0.28	-0.26	-0.3	-0.35
			280	5_103965790	1.18	-0.2	-0.2	-0.21	-0.26	0.57	-0.09	-0.11	-0.11	-0.15	1.13	-0.29	-0.26	-0.29	-0.35
			281	5_104440295	1.22	-0.21	-0.19	-0.21	-0.26	0.57	-0.09	-0.11	-0.11	-0.15	1.18	-0.28	-0.26	-0.29	-0.35
			282	5_105812108	1.29	-0.2	-0.19	-0.21	-0.26	0.55	-0.09	-0.11	-0.1	-0.15	1.19	-0.28	-0.25	-0.29	-0.35
			283	5_106856953	1.31	-0.21	-0.19	-0.21	-0.26	0.55	-0.09	-0.09	-0.11	-0.15	1.06	-0.29	-0.26	-0.3	-0.35
			284	5_106957008	1.24	-0.21	-0.19	-0.21	-0.26	0.59	-0.08	-0.1	-0.11	-0.15	0.94	-0.29	-0.27	-0.3	-0.35
			285	5_108421265	1.12	-0.21	-0.2	-0.21	-0.26	0.6	-0.08	-0.1	-0.11	-0.15	0.92	-0.29	-0.27	-0.3	-0.35
			286	5_108582936	1.12	-0.21	-0.2	-0.21	-0.26	0.68	-0.08	-0.1	-0.11	-0.16	0.48	-0.31	-0.29	-0.3	-0.34
			287	5_110615445	0.76	-0.22	-0.21	-0.22	-0.26	0.84	-0.07	-0.09	-0.12	-0.16	0.65	-0.31	-0.29	-0.29	-0.35
			288	5_112243989	0.95	-0.21	-0.2	-0.21	-0.26	0.84	-0.07	-0.09	-0.12	-0.16	0.65	-0.31	-0.29	-0.29	-0.35
			289	5_112244012	0.95	-0.21	-0.2	-0.21	-0.26	0.85	-0.07	-0.09	-0.12	-0.16	0.53	-0.31	-0.29	-0.29	-0.34
			290	5_112873984	0.81	-0.21	-0.2	-0.21	-0.26	0.65	-0.08	-0.09	-0.13	-0.15	0.94	-0.3	-0.28	-0.28	-0.35
			291	5_118731440	1.04	-0.21	-0.19	-0.21	-0.26	0.7	-0.07	-0.09	-0.14	-0.14	0.56	-0.29	-0.29	-0.29	-0.34
			292	5_121445302	0.76	-0.2	-0.2	-0.22	-0.25	0.63	-0.08	-0.09	-0.12	-0.15	0.51	-0.29	-0.29	-0.29	-0.34
			293	5_124567945	0.77	-0.2	-0.2	-0.21	-0.25	0.65	-0.08	-0.09	-0.12	-0.15	0.57	-0.29	-0.29	-0.29	-0.34
			294	5_124726896	0.84	-0.2	-0.2	-0.21	-0.25	0.67	-0.07	-0.11	-0.12	-0.15	0.46	-0.3	-0.28	-0.29	-0.33
			295	5_127783488	0.65	-0.21	-0.21	-0.21	-0.25	0.43	-0.05	-0.05	-0.1	-0.12	0.6	-0.31	-0.37	-0.37	-0.4
			296	5_132081656	0.58	-0.22	-0.23	-0.25	-0.28	0.32	-0.06	-0.07	-0.1	-0.12	0.47	-0.32	-0.37	-0.36	-0.39
			297	5_137406354	0.55	-0.22	-0.23	-0.25	-0.29	0.32	-0.06	-0.07	-0.1	-0.12	0.47	-0.32	-0.37	-0.36	-0.39
			298	5_139716432	0.55	-0.22	-0.23	-0.25	-0.29	0.4	-0.05	-0.06	-0.1	-0.12	0.53	-0.32	-0.36	-0.36	-0.4
			299	5_142210229	0.57	-0.22	-0.23	-0.25	-0.28	0.35	-0.06	-0.05	-0.09	-0.11	0.46	-0.32	-0.37	-0.37	-0.38
			300	5_147746957	0.57	-0.22	-0.24	-0.27	-0.27	1.46	-0.14	-0.16	-0.02	-0.1	0.86	-0.33	-0.36	-0.3	-0.27
			301	6_3371606	1.8	-0.26	-0.27	-0.18	-0.19	1.46	-0.14	-0.16	-0.02	-0.1	0.86	-0.33	-0.36	-0.3	-0.27
			302	6_3371624	1.8	-0.26	-0.27	-0.18	-0.19	1.58	-0.17	-0.17	-0.02	-0.08	1.41	-0.34	-0.34	-0.29	-0.21
			303	6_8006720	2.38	-0.28	-0.26	-0.18	-0.15	0.72	-0.16	-0.08	-0.12	-0.1	2.26	-0.31	-0.34	-0.38	-0.23
			304	6_23242013	1.88	-0.25	-0.23	-0.27	-0.17	0.78	-0.16	-0.08	-0.11	-0.1	2.09	-0.31	-0.32	-0.37	-0.23
			305	6_25921617	1.77	-0.25	-0.22	-0.25	-0.17	1.08	-0.17	-0.06	-0.1	-0.11	1.83	-0.31	-0.32	-0.37	-0.24
			306	6_29128532	1.54	-0.26	-0.21	-0.25	-0.18	1.08	-0.17	-0.06	-0.1	-0.11	1.83	-0.31	-0.32	-0.37	-0.24
			307	6_29128557	1.54	-0.26	-0.21	-0.25	-0.18	0.64	-0.16	-0.08	-0.08	-0.11	2.22	-0.28	-0.3	-0.39	-0.22
			308	6_34746137	1.19	-0.23	-0.2	-0.25	-0.17	0.93	-0.16	-0.1	-0.04	-0.09	1.63	-0.24	-0.27	-0.38	-0.27
			309	6_47028063	0.41	-0.21	-0.19	-0.23	-0.19	0.93	-0.16	-0.1	-0.04	-0.09	1.63	-0.24	-0.27	-0.38	-0.27
			310	6_47028079	0.41	-0.21	-0.19	-0.23	-0.19	1	-0.16	-0.08	-0.04	-0.09	1.68	-0.24	-0.27	-0.38	-0.27
			311	6_47820762	0.42	-0.21	-0.19	-0.22	-0.19	1.13	-0.17	-0.09	-0.04	-0.1	1.55	-0.24	-0.27	-0.37	-0.27
			312	6_48656204	0.4	-0.21	-0.19	-0.22	-0.19	0.87	-0.15	-0.09	-0.04	-0.09	1.51	-0.25	-0.28	-0.37	-0.27
			313	6_51450974	0.36	-0.21	-0.19	-0.22	-0.19	0.97	-0.16	-0.1	-0.04	-0.1	1.77	-0.25	-0.27	-0.38	-0.25
			314	6_54992703	0.53	-0.22	-0.19	-0.23	-0.18	0.34	-0.13	-0.08	-0.09	-0.11	1.58	-0.28	-0.29	-0.39	-0.26
			315	6_62673982	0.86	-0.22	-0.2	-0.26	-0.19	0.35	-0.14	-0.09	-0.09	-0.1	0.79	-0.28	-0.29	-0.35	-0.27
			316	6_81943533	0.49	-0.22	-0.2	-0.24	-0.2	0.38	-0.14	-0.09	-0.09	-0.11	0.77	-0.29	-0.28	-0.35	-0.28
			317	6_83032867	0.49	-0.22	-0.2	-0.24	-0.2	0.76	-0.16	-0.09	-0.08	-0.1	0.93	-0.28	-0.25	-0.34	-0.3
			318	6_83151312	0.76	-0.23	-0.18	-0.23	-0.21	0.85	-0.16	-0.13	-0.07	-0.11	1	-0.28	-0.25	-0.33	-0.33
			319	6_86232611	0.43	-0.23	-0.2	-0.22	-0.23	1.26	-0.19	-0.13	-0.06	-0.11	1.2	-0.29	-0.24	-0.33	-0.33
			320	6_91043806	0.69	-0.25	-0.19	-0.21	-0.23	1.26	-0.19	-0.13	-0.06	-0.11	1.2	-0.29	-0.24	-0.33	-0.33
			321	6_91233079	0.69	-0.25	-0.19	-0.21	-0.23	1.26	-0.19	-0.13	-0.06	-0.11	1.22	-0.29	-0.24	-0.33	-0.33
			322	6_92807055	0.71	-0.25	-0.19	-0.21	-0.23	1.25	-0.19	-0.13	-0.06	-0.11	1.18	-0.29	-0.24	-0.33	-0.33
			323	6_93680853	0.67	-0.25	-0.19	-0.22	-0.23	0.58	-0.15	-0.14	-0.08	-0.13	0.83	-0.27	-0.28	-0.32	-0.33
			324	6_97112728	0.34	-0.22	-0.21	-0.23	-0.24	0.58	-0.15	-0.14	-0.08	-0.13	0.83	-0.27	-0.28	-0.32	-0.33
			325	6_97112729	0.34	-0.22	-0.21	-0.23	-0.24	0.56	-0.15	-0.13	-0.08	-0.13	0.83	-0.27	-0.28	-0.32	-0.33
			326	6_97252294	0.36	-0.22	-0.21	-0.23	-0.24	0.44	-0.15	-0.1	-0.1	-0.13	0.82	-0.27	-0.27	-0.32	-0.32
			327	6_102489070	0.58	-0.22	-0.2	-0.23	-0.24	0.66	-0.13	-0.07	-0.14	-0.12	0.99	-0.25	-0.3	-0.28	-0.34
			328	6_107382038	0.63	-0.2	-0.2	-0.22	-0.24	0.65	-0.13	-0.07	-0.15	-0.12	1.03	-0.25	-0.3	-0.28	-0.34
			329	6_107567268	0.63	-0.2	-0.2	-0.22	-0.24	0.66	-0.14	-0.07	-0.15	-0.12	1.01	-0.25	-0.3	-0.28	-0.34
			330	6_108075853	0.62	-0.2	-0.2	-0.23	-0.24	0.59	-0.13	-0.08	-0.15	-0.11	0.97	-0.25	-0.3	-0.29	-0.34
			331	6_113405403	0.59	-0.2	-0.2	-0.23	-0.24	0.59	-0.13	-0.08	-0.15	-0.11	1.04	-0.24	-0.29	-0.28	-0.34
			332	6_115792461	0.65	-0.19	-0.2	-0.23	-0.24	0.59	-0.13	-0.08	-0.15	-0.11	1.04	-0.24	-0.29	-0.29	-0.34
			333	6_115946987	0.66	-0.19	-0.2	-0.23	-0.24	0.64	-0.14	-0.07	-0.15	-0.11	1.02	-0.25	-0.29	-0.28	-0.34
			334	6_118389290	0.61	-0.2	-0.2	-0.23	-0.24	0.66	-0.14	-0.07	-0.15	-0.11	1.05	-0.25	-0.29	-0.28	-0.34
			335	6_118542923	0.58	-0.2	-0.2	-0.23	-0.24	0.76	-0.14	-0.06	-0.14	-0.11	1.03	-0.25	-0.29	-0.28	-0.34
			336	6_119943820	0.62	-0.2	-0.19	-0.22	-0.24	0.88	-0.14	-0.06	-0.15	-0.12	1.05	-0.25	-0.3	-0.27	-0.35
			337	6_121636301	0.7	-0.2	-0.19	-0.22	-0.24	1.17	-0.13	-0.04	-0.15	-0.14	1.04	-0.25	-0.3	-0.28	-0.35
			338	6_122290952	0.94	-0.2	-0.19	-0.23	-0.25	1.15	-0.15	-0.05	-0.15	-0.09	2.18	-0.22	-0.31	-0.3	-0.36
			339	6_126994388	0.9	-0.19	-0.2	-0.23	-0.24	1.28	-0.16	-0.05	-0.14	-0.09	2.32	-0.21	-0.32	-0.3	-0.36
			340	6_128506813	0.85	-0.19	-0.2	-0.23	-0.24	1.21	-0.15	-0.05	-0.15	-0.09	2.09	-0.22	-0.32	-0.3	-0.36
			341	6_129582093	0.83	-0.19	-0.2	-0.23	-0.24	1.32	-0.16	-0.05	-0.16	-0.1	2.48	-0.22	-0.32	-0.29	-0.37
			342	6_132762500	0.86	-0.19	-0.21	-0.23	-0.25	1.28	-0.16	-0.06	-0.16	-0.11	2.37	-0.22	-0.32	-0.29	-0.37
			343	6_134870385	0.82	-0.2	-0.21	-0.23	-0.25	1.45	-0.17	-0.05	-0.16	-0.1	2.28	-0.22	-0.32	-0.29	-0.36
			344	6_135209250	0.74	-0.2	-0.21	-0.23	-0.25	1.45	-0.17	-0.05	-0.16	-0.1	2.28	-0.22	-0.32	-0.29	-0.36
			345	6_135209265	0.74	-0.2	-0.21	-0.23	-0.25	1.36	-0.16	-0.04	-0.15	-0.1	2.12	-0.24	-0.34	-0.29	-0.37
			346	6_138658041	0.63	-0.2	-0.22	-0.23	-0.25	1.03	-0.13	-0.02	-0.12	-0.06	1.58	-0.27	-0.37	-0.3	-0.39
			347	6_140010438	0.44	-0.21	-0.23	-0.22	-0.25	1.03	-0.13	-0.02	-0.12	-0.06	1.58	-0.27	-0.37	-0.3	-0.39
			348	6_140010463	0.44	-0.21	-0.23	-0.22	-0.25	1	-0.14	-0.08	-0.18	-0.2	1.18	-0.24	-0.24	-0.31	-0.17
			349	7_3495961	0.95	-0.2	-0.18	-0.25	-0.17	1	-0.14	-0.08	-0.18	-0.2	1.18	-0.24	-0.24	-0.31	-0.17
			350	7_3495989	0.95	-0.2	-0.18	-0.25	-0.17	1	-0.14	-0.08	-0.18	-0.2	1.18	-0.24	-0.25	-0.31	-0.17
			351	7_3509869	0.95	-0.2	-0.18	-0.25	-0.17	1	-0.14	-0.08	-0.18	-0.2	1.18	-0.24	-0.25	-0.31	-0.17
			352	7_3674615	0.95	-0.2	-0.18	-0.25	-0.17	1.03	-0.14	-0.08	-0.18	-0.21	1.09	-0.24	-0.24	-0.3	-0.17
			353	7_4340796	0.89	-0.2	-0.17	-0.25	-0.18	1.8	-0.14	-0.04	-0.14	-0.18	2.73	-0.36	-0.26	-0.36	-0.24
			354	7_16072018	2.85	-0.27	-0.16	-0.27	-0.2	1.77	-0.14	-0.05	-0.14	-0.18	2.63	-0.37	-0.26	-0.36	-0.24
			355	7_16908744	2.75	-0.27	-0.16	-0.27	-0.2	1.75	-0.14	-0.05	-0.13	-0.18	2.64	-0.37	-0.26	-0.36	-0.24
			356	7_17090708	2.72	-0.27	-0.16	-0.27	-0.2	1.94	-0.14	-0.04	-0.14	-0.19	2.7	-0.37	-0.27	-0.37	-0.23
			357	7_17759490	2.75	-0.27	-0.17	-0.27	-0.2	2.02	-0.15	-0.05	-0.12	-0.2	2.36	-0.36	-0.27	-0.35	-0.24
			358	7_18820088	2.28	-0.27	-0.17	-0.26	-0.2	1.83	-0.15	-0.05	-0.13	-0.19	2.48	-0.36	-0.27	-0.35	-0.23
			359	7_18992091	2.47	-0.27	-0.17	-0.26	-0.2	1.74	-0.14	-0.05	-0.13	-0.18	2.47	-0.37	-0.27	-0.35	-0.23
			360	7_19184798	2.4	-0.27	-0.17	-0.26	-0.2	1.79	-0.14	-0.05	-0.13	-0.19	2.48	-0.37	-0.27	-0.35	-0.23
			361	7_19352700	2.41	-0.27	-0.17	-0.26	-0.2	1.89	-0.14	-0.04	-0.12	-0.19	2.48	-0.37	-0.27	-0.35	-0.23
			362	7_19678712	2.37	-0.27	-0.17	-0.25	-0.2	1.89	-0.14	-0.04	-0.12	-0.19	2.48	-0.37	-0.27	-0.35	-0.23
			363	7_19785287	2.37	-0.27	-0.17	-0.25	-0.2	1.89	-0.14	-0.04	-0.12	-0.19	2.48	-0.37	-0.27	-0.35	-0.23
			364	7_20042398	2.37	-0.27	-0.17	-0.25	-0.2	1.54	-0.15	-0.06	-0.13	-0.19	2.11	-0.36	-0.28	-0.32	-0.22
			365	7_23417619	1.89	-0.27	-0.18	-0.24	-0.2	1.66	-0.15	-0.05	-0.14	-0.2	2.12	-0.36	-0.27	-0.32	-0.22
			366	7_25577912	1.88	-0.27	-0.18	-0.25	-0.2	1.47	-0.14	-0.07	-0.13	-0.21	1.92	-0.36	-0.27	-0.32	-0.23
			367	7_27337558	1.58	-0.27	-0.18	-0.24	-0.21	1.47	-0.14	-0.07	-0.13	-0.21	1.88	-0.36	-0.27	-0.32	-0.23
			368	7_27516358	1.54	-0.27	-0.18	-0.24	-0.21	1.52	-0.14	-0.07	-0.14	-0.21	1.66	-0.35	-0.27	-0.31	-0.23
			369	7_27910911	1.42	-0.26	-0.18	-0.24	-0.21	1.53	-0.14	-0.07	-0.15	-0.21	1.65	-0.35	-0.27	-0.32	-0.23
			370	7_28091647	1.44	-0.26	-0.18	-0.25	-0.21	2.2	-0.12	-0.05	-0.14	-0.22	1.4	-0.34	-0.24	-0.31	-0.25
			371	7_30977272	1.77	-0.25	-0.16	-0.24	-0.23	2.16	-0.11	-0.06	-0.14	-0.23	1.33	-0.34	-0.24	-0.31	-0.25
			372	7_33738461	1.64	-0.25	-0.16	-0.24	-0.23	2.25	-0.11	-0.05	-0.15	-0.23	1.31	-0.34	-0.24	-0.31	-0.25
			373	7_34251177	1.75	-0.25	-0.16	-0.25	-0.23	1.79	-0.07	-0.06	-0.14	-0.19	0.99	-0.35	-0.28	-0.31	-0.27
			374	7_41445025	0.96	-0.23	-0.18	-0.24	-0.22	1.21	-0.1	-0.1	-0.11	-0.19	1.21	-0.35	-0.27	-0.3	-0.27
			375	7_43501264	0.77	-0.25	-0.19	-0.22	-0.22	1.17	-0.1	-0.1	-0.12	-0.19	1.19	-0.35	-0.27	-0.3	-0.27
			376	7_43659249	0.75	-0.25	-0.19	-0.22	-0.22	1.35	-0.1	-0.1	-0.12	-0.2	1.19	-0.35	-0.27	-0.3	-0.27
			377	7_43826918	0.74	-0.25	-0.19	-0.22	-0.23	1.35	-0.1	-0.1	-0.12	-0.2	1.23	-0.35	-0.27	-0.3	-0.27
			378	7_44509769	0.79	-0.25	-0.19	-0.22	-0.23	1.34	-0.1	-0.1	-0.11	-0.2	1.2	-0.35	-0.26	-0.3	-0.27
			379	7_44815273	0.77	-0.24	-0.19	-0.22	-0.23	1.32	-0.1	-0.1	-0.11	-0.2	1.23	-0.35	-0.26	-0.3	-0.27
			380	7_44852639	0.81	-0.25	-0.19	-0.22	-0.23	1.32	-0.1	-0.1	-0.11	-0.2	1.23	-0.35	-0.26	-0.3	-0.27
			381	7_45054590	0.8	-0.25	-0.19	-0.22	-0.22	1.42	-0.1	-0.09	-0.12	-0.2	1.14	-0.35	-0.27	-0.3	-0.27
			382	7_46288929	0.74	-0.24	-0.19	-0.22	-0.22	0.78	-0.09	-0.1	-0.1	-0.17	1.37	-0.36	-0.28	-0.27	-0.27
			383	7_58797572	0.74	-0.25	-0.2	-0.2	-0.21	0.99	-0.1	-0.09	-0.1	-0.18	1.37	-0.37	-0.29	-0.27	-0.27
			384	7_62247390	0.92	-0.26	-0.19	-0.2	-0.21	0.99	-0.1	-0.09	-0.1	-0.18	1.37	-0.37	-0.29	-0.27	-0.27
			385	7_62378575	0.92	-0.26	-0.19	-0.2	-0.21	1.28	-0.11	-0.09	-0.11	-0.2	0.96	-0.35	-0.28	-0.28	-0.28
			386	7_64345666	0.8	-0.25	-0.2	-0.21	-0.23	1.27	-0.1	-0.09	-0.1	-0.2	0.91	-0.35	-0.28	-0.28	-0.29
			387	7_65312735	0.77	-0.25	-0.2	-0.21	-0.24	1.29	-0.1	-0.09	-0.1	-0.2	0.89	-0.35	-0.28	-0.28	-0.29
			388	7_66531744	0.79	-0.25	-0.2	-0.21	-0.24	1.29	-0.1	-0.09	-0.1	-0.2	0.94	-0.35	-0.27	-0.28	-0.29
			389	7_66849826	0.83	-0.25	-0.19	-0.21	-0.24	1.29	-0.1	-0.09	-0.1	-0.2	0.94	-0.35	-0.27	-0.28	-0.29
			390	7_66849846	0.83	-0.25	-0.19	-0.21	-0.24	0.76	-0.1	-0.12	-0.12	-0.18	0.43	-0.31	-0.29	-0.28	-0.33
			391	7_79710415	0.5	-0.22	-0.21	-0.22	-0.25	0.68	-0.1	-0.13	-0.13	-0.18	0.47	-0.32	-0.28	-0.28	-0.32
			392	7_81093218	0.44	-0.22	-0.21	-0.22	-0.25	0.76	-0.09	-0.13	-0.13	-0.18	0.53	-0.32	-0.28	-0.27	-0.32
			393	7_81726703	0.47	-0.22	-0.21	-0.21	-0.25	0.76	-0.09	-0.13	-0.13	-0.18	0.53	-0.32	-0.28	-0.27	-0.32
			394	7_81786157	0.47	-0.22	-0.21	-0.21	-0.25	0.79	-0.07	-0.12	-0.12	-0.16	0.49	-0.33	-0.31	-0.27	-0.32
			395	7_85053303	0.33	-0.22	-0.23	-0.21	-0.24	0.92	-0.06	-0.12	-0.13	-0.16	0.48	-0.32	-0.31	-0.28	-0.33
			396	7_87733869	0.53	-0.21	-0.23	-0.22	-0.25	0.69	-0.09	-0.12	-0.18	-0.15	1.88	-0.35	-0.39	-0.23	-0.34
			397	7_102554709	0.7	-0.23	-0.27	-0.21	-0.25	0.72	-0.09	-0.12	-0.18	-0.15	1.81	-0.35	-0.39	-0.23	-0.34
			398	7_102949065	0.65	-0.23	-0.27	-0.21	-0.25	0.72	-0.08	-0.12	-0.18	-0.13	1.78	-0.33	-0.39	-0.23	-0.34
			399	7_103928982	0.8	-0.22	-0.28	-0.21	-0.24	0.78	-0.07	-0.12	-0.18	-0.13	1.9	-0.33	-0.39	-0.23	-0.34
			400	7_104148956	0.86	-0.22	-0.28	-0.21	-0.24	0.69	-0.08	-0.12	-0.17	-0.13	1.94	-0.33	-0.39	-0.23	-0.34
			401	7_105601406	0.9	-0.22	-0.28	-0.2	-0.24	0.63	-0.07	-0.11	-0.16	-0.13	1.89	-0.34	-0.39	-0.22	-0.33
			402	7_107186555	0.87	-0.22	-0.27	-0.2	-0.24	0.46	-0.08	-0.11	-0.13	-0.14	2.78	-0.36	-0.35	-0.19	-0.34
			403	7_119785745	1.63	-0.24	-0.25	-0.16	-0.25	0.46	-0.08	-0.11	-0.13	-0.14	2.73	-0.35	-0.35	-0.19	-0.34
			404	7_119931473	1.62	-0.23	-0.25	-0.16	-0.25	0.43	-0.07	-0.11	-0.12	-0.13	2.8	-0.35	-0.35	-0.19	-0.34
			405	7_120086292	1.6	-0.23	-0.25	-0.16	-0.25	0.43	-0.07	-0.11	-0.12	-0.13	2.81	-0.35	-0.35	-0.19	-0.35
			406	7_120247206	1.62	-0.23	-0.25	-0.16	-0.25	0.43	-0.07	-0.11	-0.12	-0.13	2.81	-0.35	-0.35	-0.19	-0.35
			407	7_120275636	1.62	-0.23	-0.25	-0.16	-0.25	0.88	-0.04	-0.13	-0.1	-0.14	2.47	-0.31	-0.35	-0.18	-0.35
			408	7_125484989	2.06	-0.19	-0.25	-0.15	-0.26	0.88	-0.04	-0.13	-0.1	-0.14	2.47	-0.31	-0.35	-0.18	-0.35
			409	7_125485006	2.06	-0.19	-0.25	-0.15	-0.26	0.85	-0.04	-0.13	-0.1	-0.14	2.47	-0.31	-0.35	-0.18	-0.35
			410	7_125576036	2.02	-0.19	-0.25	-0.15	-0.26	0.85	-0.04	-0.13	-0.1	-0.14	2.31	-0.31	-0.35	-0.19	-0.34
			411	7_127108163	1.92	-0.19	-0.25	-0.15	-0.25	0.74	-0.05	-0.13	-0.11	-0.15	1.93	-0.31	-0.34	-0.2	-0.35
			412	7_127330268	1.68	-0.2	-0.25	-0.16	-0.26	0.86	-0.05	-0.14	-0.09	-0.15	1.91	-0.32	-0.33	-0.2	-0.35
			413	7_133015008	1.89	-0.2	-0.25	-0.15	-0.26	1.17	-0.03	-0.14	-0.08	-0.15	1.76	-0.3	-0.34	-0.2	-0.34
			414	7_137085983	2.14	-0.18	-0.26	-0.15	-0.26	2.34	-0.08	-0.28	-0.02	-0.24	1.12	-0.16	-0.24	-0.23	-0.32
			415	7_143078382	2.33	-0.12	-0.25	-0.13	-0.28	0.83	-0.13	-0.15	-0.03	-0.17	0.91	-0.14	-0.16	-0.21	-0.3
			416	7_145086378	1.47	-0.11	-0.22	-0.07	-0.22	1.62	-0.1	-0.2	-0.07	-0.09	0.91	-0.14	-0.16	-0.21	-0.3
			417	7_145307376	1.48	-0.11	-0.22	-0.07	-0.22	1.62	-0.1	-0.2	-0.07	-0.09	0.75	-0.2	-0.18	-0.22	-0.29
			418	8_4210606	0.95	-0.17	-0.16	-0.14	-0.24	1.75	-0.11	-0.2	-0.06	-0.09	0.69	-0.28	-0.29	-0.31	-0.34
			419	8_14474825	0.78	-0.2	-0.25	-0.21	-0.23	1.51	-0.11	-0.19	-0.06	-0.07	0.69	-0.28	-0.29	-0.31	-0.34
			420	8_14474829	0.78	-0.2	-0.25	-0.21	-0.23	0.88	-0.1	-0.17	-0.06	-0.09	0.52	-0.28	-0.28	-0.31	-0.33
			421	8_18632254	0.61	-0.21	-0.25	-0.21	-0.23	0.68	-0.11	-0.16	-0.08	-0.08	0.34	-0.28	-0.26	-0.29	-0.3
			422	8_21768869	0.41	-0.2	-0.23	-0.2	-0.2	0.68	-0.11	-0.16	-0.08	-0.08	0.35	-0.28	-0.25	-0.28	-0.3
			423	8_25964832	0.19	-0.2	-0.21	-0.19	-0.21	0.97	-0.11	-0.17	-0.07	-0.07	0.24	-0.28	-0.26	-0.28	-0.3
			424	8_28353553	0.14	-0.2	-0.21	-0.2	-0.2	0.89	-0.11	-0.17	-0.08	-0.07	0.24	-0.28	-0.26	-0.28	-0.3
			425	8_28353590	0.14	-0.2	-0.21	-0.2	-0.2	0.93	-0.11	-0.17	-0.08	-0.07	0.16	-0.28	-0.27	-0.28	-0.29
			426	8_31150967	0.3	-0.2	-0.22	-0.19	-0.19	0.94	-0.11	-0.17	-0.08	-0.07	0.25	-0.28	-0.26	-0.29	-0.3
			427	8_33249044	0.2	-0.2	-0.22	-0.2	-0.2	0.89	-0.11	-0.17	-0.1	-0.07	0.26	-0.28	-0.26	-0.29	-0.3
			428	8_33387001	0.21	-0.2	-0.22	-0.21	-0.2	0.95	-0.1	-0.16	-0.1	-0.05	0.26	-0.28	-0.26	-0.29	-0.3
			429	8_33775978	0.2	-0.2	-0.22	-0.2	-0.2	0.91	-0.1	-0.16	-0.1	-0.06	0.27	-0.28	-0.26	-0.29	-0.3
			430	8_34098917	0.19	-0.2	-0.22	-0.21	-0.2	0.91	-0.1	-0.16	-0.1	-0.06	0.24	-0.28	-0.27	-0.3	-0.29
			431	8_36994142	0.31	-0.2	-0.22	-0.21	-0.19	0.91	-0.1	-0.16	-0.1	-0.06	0.24	-0.28	-0.27	-0.3	-0.29
			432	8_40914071	0.35	-0.2	-0.22	-0.22	-0.19	0.68	-0.09	-0.16	-0.1	-0.09	0.24	-0.28	-0.27	-0.3	-0.29
			433	8_41083104	0.35	-0.2	-0.22	-0.22	-0.19	0.66	-0.09	-0.16	-0.11	-0.09	0.24	-0.28	-0.27	-0.3	-0.29
			434	8_41083123	0.35	-0.2	-0.22	-0.22	-0.19	0.34	-0.13	-0.1	-0.13	-0.09	0.19	-0.27	-0.29	-0.29	-0.29
			435	8_43136342	0.49	-0.19	-0.23	-0.21	-0.21	0.34	-0.13	-0.1	-0.13	-0.09	0.19	-0.27	-0.29	-0.3	-0.29
			436	8_44622964	0.49	-0.19	-0.23	-0.21	-0.21	0.32	-0.13	-0.1	-0.14	-0.11	0.6	-0.29	-0.26	-0.31	-0.32
			437	8_55830812	0.58	-0.21	-0.19	-0.24	-0.23	0.28	-0.14	-0.1	-0.13	-0.11	0.6	-0.29	-0.26	-0.31	-0.32
			438	8_56538630	0.58	-0.21	-0.19	-0.24	-0.23	0.23	-0.14	-0.11	-0.11	-0.12	0.88	-0.29	-0.26	-0.32	-0.34
			439	8_65000838	0.95	-0.22	-0.18	-0.25	-0.24	0.23	-0.14	-0.11	-0.11	-0.13	0.98	-0.3	-0.25	-0.32	-0.34
			440	8_68010668	0.93	-0.22	-0.18	-0.24	-0.24	0.27	-0.14	-0.11	-0.1	-0.13	1.23	-0.29	-0.23	-0.31	-0.34
			441	8_70484370	1.1	-0.22	-0.17	-0.23	-0.25	0.2	-0.13	-0.1	-0.1	-0.12	1.23	-0.29	-0.23	-0.31	-0.34
			442	8_70617817	1.13	-0.22	-0.17	-0.23	-0.25	0.19	-0.14	-0.11	-0.11	-0.12	1.29	-0.29	-0.23	-0.31	-0.34
			443	8_71684276	1.16	-0.22	-0.17	-0.23	-0.25	0.22	-0.13	-0.1	-0.13	-0.11	1.22	-0.28	-0.23	-0.31	-0.34
			444	8_72345998	1.11	-0.21	-0.17	-0.23	-0.25	1.4	-0.15	-0.05	-0.08	-0.16	1.2	-0.28	-0.23	-0.31	-0.34
			445	8_72666643	1.04	-0.22	-0.17	-0.23	-0.25	1.4	-0.15	-0.05	-0.08	-0.16	1.45	-0.3	-0.22	-0.3	-0.35
			446	8_81997313	1.32	-0.22	-0.16	-0.23	-0.25	1.74	-0.15	-0.05	-0.06	-0.18	1.33	-0.3	-0.26	-0.28	-0.36
			447	8_86034949	2.32	-0.23	-0.17	-0.2	-0.28	2.32	-0.15	-0.02	-0.06	-0.19	1.33	-0.3	-0.26	-0.28	-0.36
			448	8_86228576	2.32	-0.23	-0.17	-0.2	-0.28	2.46	-0.15	-0.03	-0.07	-0.21	1	-0.31	-0.26	-0.28	-0.35
			449	8_91341862	2.31	-0.24	-0.17	-0.19	-0.28	1.72	-0.13	-0.07	-0.08	-0.2	1.29	-0.3	-0.27	-0.26	-0.36
			450	8_95039510	3.09	-0.23	-0.15	-0.17	-0.29	1.72	-0.13	-0.07	-0.08	-0.2	0.94	-0.32	-0.28	-0.28	-0.36
			451	8_107119885	2.79	-0.24	-0.17	-0.2	-0.3	1.74	-0.13	-0.07	-0.08	-0.2	0.48	-0.33	-0.29	-0.29	-0.32
			452	8_111319339	1.53	-0.24	-0.19	-0.2	-0.27	1.45	-0.12	-0.07	-0.09	-0.19	0.48	-0.33	-0.29	-0.29	-0.32
			453	8_111333705	1.53	-0.24	-0.19	-0.2	-0.27	1.69	-0.12	-0.07	-0.09	-0.2	0.35	-0.33	-0.29	-0.29	-0.31
			454	8_112008258	1.27	-0.24	-0.2	-0.2	-0.26	0.45	-0.1	-0.12	-0.11	-0.16	0.27	-0.33	-0.3	-0.3	-0.3
			455	8_112854207	0.92	-0.24	-0.2	-0.21	-0.25	0.85	-0.07	-0.1	-0.13	-0.16	0.53	-0.34	-0.28	-0.29	-0.31
			456	8_113705250	1.34	-0.24	-0.19	-0.2	-0.26	0.83	-0.07	-0.1	-0.13	-0.16	0.56	-0.34	-0.29	-0.29	-0.33
			457	8_123233558	0.54	-0.23	-0.21	-0.22	-0.26	0.86	-0.07	-0.1	-0.13	-0.16	0.2	-0.33	-0.31	-0.31	-0.31
			458	8_123842400	0.33	-0.22	-0.22	-0.23	-0.24	0.85	-0.07	-0.1	-0.13	-0.16	0.21	-0.33	-0.31	-0.31	-0.31
			459	8_124035048	0.31	-0.22	-0.22	-0.23	-0.24	0.85	-0.07	-0.1	-0.13	-0.16	0.22	-0.33	-0.31	-0.3	-0.31
			460	8_124525717	0.32	-0.22	-0.22	-0.23	-0.24	0.49	-0.09	-0.11	-0.14	-0.13	0.22	-0.33	-0.31	-0.3	-0.31
			461	8_124880330	0.33	-0.22	-0.22	-0.23	-0.24	0.34	-0.09	-0.11	-0.14	-0.1	0.22	-0.33	-0.31	-0.3	-0.31
			462	8_124880337	0.33	-0.22	-0.22	-0.23	-0.24	0.34	-0.09	-0.11	-0.14	-0.1	0.34	-0.31	-0.32	-0.31	-0.28
			463	8_126505019	0.36	-0.21	-0.23	-0.24	-0.22	1.12	-0.05	-0.15	-0.15	-0.23	0.32	-0.3	-0.31	-0.31	-0.28
			464	8_128895420	0.47	-0.21	-0.23	-0.24	-0.2	0.98	-0.12	-0.12	-0.09	-0.22	0.32	-0.3	-0.31	-0.31	-0.28
			465	8_129072461	0.47	-0.21	-0.23	-0.24	-0.2	1.12	-0.15	-0.05	-0.11	-0.15	1.72	-0.34	-0.14	-0.2	-0.24
			466	9_29939029	0.81	-0.21	-0.14	-0.18	-0.23	1.1	-0.16	-0.06	-0.11	-0.14	2.28	-0.34	-0.13	-0.22	-0.24
			467	9_34932404	1.75	-0.24	-0.12	-0.16	-0.23	1.1	-0.16	-0.06	-0.11	-0.14	2.16	-0.38	-0.23	-0.3	-0.28
			468	9_38179947	2.41	-0.28	-0.16	-0.22	-0.22	1.03	-0.16	-0.06	-0.11	-0.15	2.3	-0.38	-0.23	-0.3	-0.29
			469	9_38594226	2.59	-0.28	-0.16	-0.22	-0.22	1.05	-0.18	-0.07	-0.12	-0.14	2.3	-0.38	-0.23	-0.3	-0.29
			470	9_38672644	2.59	-0.28	-0.16	-0.22	-0.22	1.26	-0.18	-0.07	-0.12	-0.14	2.36	-0.38	-0.22	-0.31	-0.29
			471	9_39046745	2.55	-0.28	-0.16	-0.22	-0.23	1.25	-0.19	-0.07	-0.12	-0.14	2.16	-0.38	-0.24	-0.31	-0.28
			472	9_42330251	2.33	-0.29	-0.17	-0.23	-0.22	1.56	-0.2	-0.06	-0.12	-0.14	2.3	-0.39	-0.24	-0.31	-0.28
			473	9_44688426	2.6	-0.29	-0.17	-0.23	-0.22	1.81	-0.2	-0.06	-0.11	-0.16	2.25	-0.38	-0.24	-0.31	-0.28
			474	9_46998936	2.59	-0.29	-0.17	-0.23	-0.22	1.81	-0.2	-0.06	-0.11	-0.16	2.09	-0.38	-0.24	-0.31	-0.28
			475	9_48319917	2.7	-0.29	-0.17	-0.23	-0.22	1.93	-0.2	-0.06	-0.11	-0.16	1.96	-0.37	-0.24	-0.32	-0.28
			476	9_50238611	2.69	-0.29	-0.17	-0.23	-0.23	1.13	-0.19	-0.07	-0.12	-0.14	2.11	-0.38	-0.24	-0.32	-0.28
			477	9_50695485	2.78	-0.3	-0.17	-0.23	-0.22	1.13	-0.19	-0.08	-0.12	-0.14	2.12	-0.38	-0.24	-0.32	-0.28
			478	9_51116640	2.92	-0.3	-0.17	-0.23	-0.22	0.5	-0.16	-0.1	-0.13	-0.14	1.5	-0.35	-0.23	-0.29	-0.27
			479	9_54904313	1.96	-0.28	-0.16	-0.22	-0.21	0.49	-0.16	-0.1	-0.13	-0.14	1.43	-0.35	-0.24	-0.28	-0.26
			480	9_58081975	1.92	-0.27	-0.17	-0.21	-0.2	0.45	-0.15	-0.11	-0.12	-0.15	1.04	-0.35	-0.26	-0.3	-0.28
			481	9_73015018	1.09	-0.26	-0.19	-0.23	-0.22	0.31	-0.15	-0.12	-0.13	-0.16	1.11	-0.35	-0.26	-0.31	-0.27
			482	9_73055544	1.12	-0.26	-0.19	-0.23	-0.22	0.51	-0.16	-0.11	-0.11	-0.15	1.12	-0.35	-0.26	-0.31	-0.27
			483	9_75445267	0.9	-0.26	-0.2	-0.23	-0.22	0.53	-0.16	-0.13	-0.1	-0.15	1.12	-0.34	-0.25	-0.31	-0.27
			484	9_77229753	0.8	-0.25	-0.19	-0.23	-0.22	0.69	-0.15	-0.11	-0.1	-0.16	0.84	-0.33	-0.25	-0.31	-0.27
			485	9_80093551	0.77	-0.25	-0.19	-0.23	-0.22	0.67	-0.15	-0.11	-0.1	-0.16	0.53	-0.32	-0.26	-0.29	-0.28
			486	9_83925296	0.51	-0.25	-0.21	-0.21	-0.23	0.64	-0.15	-0.11	-0.1	-0.16	0.12	-0.3	-0.28	-0.29	-0.3
			487	9_89702849	0.46	-0.23	-0.21	-0.21	-0.24	0.35	-0.17	-0.13	-0.12	-0.15	0.15	-0.3	-0.28	-0.29	-0.3
			488	9_90193461	0.47	-0.23	-0.21	-0.21	-0.24	0.33	-0.16	-0.13	-0.12	-0.16	0.17	-0.3	-0.28	-0.29	-0.3
			489	9_90405149	0.49	-0.23	-0.21	-0.21	-0.24	0.53	-0.18	-0.12	-0.14	-0.14	0.48	-0.31	-0.32	-0.27	-0.29
			490	9_95323685	0.39	-0.24	-0.24	-0.21	-0.23	0.47	-0.18	-0.12	-0.15	-0.13	0.45	-0.31	-0.32	-0.27	-0.29
			491	9_97454700	0.39	-0.24	-0.23	-0.2	-0.23	0.32	-0.15	-0.13	-0.15	-0.11	0.4	-0.32	-0.31	-0.29	-0.28
			492	9_101942923	0.38	-0.25	-0.23	-0.22	-0.22	0.41	-0.16	-0.13	-0.15	-0.11	0.37	-0.32	-0.3	-0.28	-0.28
			493	9_104091597	0.4	-0.25	-0.22	-0.22	-0.22	0.39	-0.16	-0.13	-0.15	-0.11	0.42	-0.31	-0.32	-0.28	-0.29
			494	9_105862024	0.28	-0.24	-0.24	-0.22	-0.21	0.53	-0.16	-0.13	-0.15	-0.1	0.37	-0.31	-0.32	-0.28	-0.28
			495	9_106155626	0.33	-0.24	-0.24	-0.22	-0.21	0.8	-0.17	-0.14	-0.18	-0.09	0.5	-0.31	-0.32	-0.27	-0.28
			496	9_106553595	0.36	-0.24	-0.24	-0.22	-0.21	0.8	-0.17	-0.14	-0.18	-0.09	0.51	-0.31	-0.32	-0.27	-0.28
			497	9_108054895	0.45	-0.24	-0.24	-0.22	-0.2	1.38	-0.24	-0.2	-0.16	-0.07	0.44	-0.31	-0.31	-0.27	-0.28
			498	9_110947022	0.43	-0.24	-0.23	-0.22	-0.2	1.11	-0.23	-0.18	-0.17	-0.08	0.44	-0.31	-0.31	-0.27	-0.28
			499	9_110947050	0.43	-0.24	-0.23	-0.22	-0.2	1.01	-0.22	-0.18	-0.13	-0.1	0.44	-0.27	-0.24	-0.21	-0.27
			500	9_116536254	0.76	-0.25	-0.22	-0.18	-0.18	0.77	-0.2	-0.19	-0.12	-0.1	0.32	-0.24	-0.24	-0.21	-0.26
			501	9_120427595	0.48	-0.23	-0.21	-0.19	-0.18	0.81	-0.2	-0.19	-0.12	-0.1	0.28	-0.26	-0.24	-0.22	-0.25
			502	9_122888918	0.76	-0.24	-0.22	-0.17	-0.18	0.94	-0.06	-0.14	-0.04	-0.18	0.21	-0.23	-0.22	-0.24	-0.25
			503	9_124029281	0.24	-0.21	-0.21	-0.19	-0.18	0.66	-0.06	-0.13	-0.05	-0.15	0.21	-0.23	-0.22	-0.25	-0.25
			504	9_124056586	0.25	-0.21	-0.21	-0.19	-0.18	1.72	-0.08	-0.14	0.02	-0.13	2.14	-0.23	-0.23	-0.06	-0.31
			505	10_4512788	2.79	-0.16	-0.19	-0.04	-0.26	1.71	-0.08	-0.14	0.02	-0.13	1.91	-0.22	-0.23	-0.06	-0.3
			506	10_6556819	2.35	-0.15	-0.19	-0.04	-0.24	1.52	-0.1	-0.14	0	-0.13	2.63	-0.36	-0.29	-0.18	-0.34
			507	10_14130169	3.82	-0.24	-0.22	-0.09	-0.25	1.36	-0.1	-0.14	0	-0.12	2.63	-0.36	-0.29	-0.18	-0.34
			508	10_14668008	3.8	-0.24	-0.22	-0.09	-0.25	1.26	-0.13	-0.13	0	-0.11	2.76	-0.35	-0.28	-0.17	-0.34
			509	10_18144599	3.85	-0.25	-0.22	-0.09	-0.25	1.15	-0.16	-0.12	-0.03	-0.14	2.8	-0.34	-0.29	-0.17	-0.35
			510	10_19002963	3.77	-0.24	-0.22	-0.09	-0.25	1.19	-0.16	-0.13	-0.03	-0.14	2.3	-0.35	-0.28	-0.19	-0.37
			511	10_28140231	3.23	-0.26	-0.21	-0.1	-0.26	1.09	-0.17	-0.13	-0.06	-0.11	1.95	-0.34	-0.27	-0.22	-0.38
			512	10_46831195	2.68	-0.26	-0.21	-0.14	-0.28	1.09	-0.17	-0.13	-0.06	-0.11	1.79	-0.31	-0.27	-0.24	-0.38
			513	10_56745317	2.3	-0.25	-0.21	-0.15	-0.28	0.81	-0.13	-0.14	-0.06	-0.1	0.45	-0.33	-0.28	-0.3	-0.32
			514	10_67816638	1	-0.26	-0.21	-0.19	-0.23	0.71	-0.14	-0.13	-0.07	-0.1	0.45	-0.33	-0.28	-0.3	-0.32
			515	10_67909658	1	-0.26	-0.21	-0.19	-0.23	0.71	-0.14	-0.13	-0.07	-0.1	0.22	-0.32	-0.31	-0.29	-0.32
			516	10_72780332	0.65	-0.24	-0.24	-0.19	-0.22	0.89	-0.16	-0.12	-0.06	-0.11	0.2	-0.31	-0.31	-0.29	-0.31
			517	10_86109674	0.58	-0.24	-0.23	-0.19	-0.22	1.61	-0.17	-0.12	-0.04	-0.14	0.2	-0.31	-0.31	-0.29	-0.31
			518	10_86109709	0.58	-0.24	-0.23	-0.19	-0.22	1.61	-0.17	-0.12	-0.04	-0.14	0.32	-0.32	-0.3	-0.28	-0.32
			519	10_86728120	0.86	-0.25	-0.22	-0.19	-0.23	1.58	-0.18	-0.12	-0.04	-0.13	0.39	-0.32	-0.31	-0.28	-0.32
			520	10_90074051	1.3	-0.25	-0.23	-0.18	-0.24	1.4	-0.19	-0.13	-0.05	-0.14	0.39	-0.32	-0.31	-0.28	-0.32
			521	10_90074061	1.3	-0.25	-0.23	-0.18	-0.24	0.96	-0.16	-0.12	-0.06	-0.1	0.44	-0.33	-0.3	-0.28	-0.31
			522	10_90950850	1.36	-0.26	-0.22	-0.17	-0.23	1.1	-0.16	-0.12	-0.04	-0.09	0.69	-0.33	-0.28	-0.28	-0.34
			523	10_94163743	1.32	-0.27	-0.21	-0.19	-0.25	1.21	-0.16	-0.12	-0.05	-0.06	0.8	-0.33	-0.27	-0.28	-0.33
			524	10_100488594	1.06	-0.26	-0.2	-0.19	-0.23	0.69	-0.14	-0.08	-0.07	-0.04	1.57	-0.37	-0.28	-0.27	-0.36
			525	10_106030562	1.89	-0.28	-0.21	-0.17	-0.25	0.65	-0.14	-0.06	-0.08	-0.09	1.53	-0.37	-0.3	-0.26	-0.36
			526	10_110922154	1.73	-0.28	-0.22	-0.17	-0.23	0.66	-0.14	-0.06	-0.08	-0.09	0.32	-0.28	-0.3	-0.28	-0.32
			527	10_122981479	0.19	-0.21	-0.21	-0.19	-0.2	0.96	-0.16	-0.06	-0.06	-0.08	0.32	-0.3	-0.28	-0.29	-0.32
			528	10_127006657	0.43	-0.23	-0.2	-0.2	-0.23	1	-0.16	-0.06	-0.06	-0.09	0.32	-0.3	-0.28	-0.29	-0.32
			529	10_127745179	0.44	-0.23	-0.2	-0.2	-0.23	0.84	-0.13	-0.13	-0.16	-0.07	0.35	-0.3	-0.28	-0.29	-0.33
			530	10_129571290	0.56	-0.23	-0.2	-0.19	-0.23	0.89	-0.12	-0.13	-0.16	-0.07	0.3	-0.3	-0.29	-0.29	-0.32
			531	10_130271005	0.62	-0.24	-0.2	-0.19	-0.22	0.89	-0.12	-0.13	-0.16	-0.07	0.69	-0.26	-0.31	-0.32	-0.32
			532	11_4784489	0.71	-0.2	-0.23	-0.25	-0.22	1.01	-0.12	-0.14	-0.16	-0.06	0.69	-0.26	-0.31	-0.31	-0.32
			533	11_4882909	0.76	-0.19	-0.23	-0.25	-0.21	1.04	-0.11	-0.14	-0.16	-0.06	0.69	-0.26	-0.31	-0.31	-0.32
			534	11_4882912	0.76	-0.19	-0.23	-0.25	-0.21	1	-0.11	-0.14	-0.16	-0.07	0.68	-0.26	-0.31	-0.32	-0.32
			535	11_5281119	0.84	-0.19	-0.23	-0.25	-0.21	0.94	-0.11	-0.17	-0.16	-0.09	0.61	-0.27	-0.3	-0.32	-0.32
			536	11_5628810	0.85	-0.19	-0.23	-0.25	-0.21	0.91	-0.11	-0.16	-0.15	-0.08	0.6	-0.27	-0.3	-0.32	-0.32
			537	11_6599922	0.93	-0.19	-0.23	-0.25	-0.21	1.34	-0.08	-0.17	-0.16	-0.07	0.24	-0.28	-0.31	-0.31	-0.3
			538	11_8834878	0.73	-0.2	-0.24	-0.24	-0.21	1.48	-0.08	-0.17	-0.16	-0.07	0.26	-0.28	-0.31	-0.31	-0.3
			539	11_9229436	0.75	-0.2	-0.24	-0.24	-0.2	1.31	-0.06	-0.17	-0.12	-0.08	0.75	-0.32	-0.26	-0.29	-0.33
			540	11_19446633	0.29	-0.2	-0.22	-0.23	-0.22	1.17	-0.05	-0.16	-0.13	-0.08	0.69	-0.31	-0.26	-0.29	-0.33
			541	11_20712168	0.36	-0.2	-0.22	-0.23	-0.22	0.71	-0.08	-0.15	-0.13	-0.1	1.14	-0.33	-0.26	-0.27	-0.34
			542	11_24179155	0.31	-0.21	-0.22	-0.21	-0.23	0.85	-0.07	-0.15	-0.15	-0.12	0.68	-0.33	-0.28	-0.28	-0.33
			543	11_30104580	0.32	-0.2	-0.23	-0.21	-0.23	0.85	-0.07	-0.15	-0.15	-0.12	0.97	-0.32	-0.27	-0.27	-0.34
			544	11_32193774	0.55	-0.2	-0.21	-0.21	-0.24	0.86	-0.07	-0.15	-0.15	-0.12	0.83	-0.32	-0.28	-0.28	-0.34
			545	11_33599405	0.54	-0.21	-0.22	-0.22	-0.25	0.81	-0.08	-0.17	-0.14	-0.13	0.83	-0.32	-0.28	-0.28	-0.34
			546	11_33599406	0.54	-0.21	-0.22	-0.22	-0.25	0.62	-0.08	-0.15	-0.12	-0.1	0.83	-0.32	-0.28	-0.28	-0.34
			547	11_33599448	0.54	-0.21	-0.22	-0.22	-0.25	0.71	-0.08	-0.16	-0.1	-0.1	0.38	-0.32	-0.28	-0.3	-0.32
			548	11_35492652	0.39	-0.21	-0.23	-0.23	-0.24	0.71	-0.08	-0.16	-0.1	-0.11	0.14	-0.3	-0.32	-0.31	-0.31
			549	11_39583434	0.52	-0.2	-0.24	-0.23	-0.22	0.74	-0.09	-0.17	-0.1	-0.11	0.86	-0.26	-0.31	-0.35	-0.3
			550	11_50406377	1.22	-0.17	-0.25	-0.25	-0.22	0.73	-0.09	-0.17	-0.1	-0.11	0.84	-0.26	-0.32	-0.34	-0.29
			551	11_51593924	1.21	-0.18	-0.25	-0.24	-0.21	0.62	-0.14	-0.16	-0.16	-0.09	0.84	-0.27	-0.33	-0.35	-0.29
			552	11_51937335	1.23	-0.18	-0.26	-0.25	-0.22	0.58	-0.12	-0.16	-0.16	-0.1	0.84	-0.27	-0.33	-0.35	-0.29
			553	11_51969377	1.24	-0.18	-0.26	-0.25	-0.22	0.63	-0.11	-0.16	-0.16	-0.1	1.69	-0.24	-0.33	-0.36	-0.28
			554	11_54983317	1.84	-0.19	-0.26	-0.28	-0.2	0.62	-0.11	-0.16	-0.16	-0.1	1.57	-0.23	-0.32	-0.35	-0.28
			555	11_58309033	1.86	-0.18	-0.25	-0.27	-0.2	0.52	-0.11	-0.16	-0.16	-0.11	1.41	-0.24	-0.33	-0.34	-0.29
			556	11_59009193	1.83	-0.18	-0.25	-0.27	-0.2	0.41	-0.11	-0.15	-0.15	-0.12	1.41	-0.24	-0.33	-0.34	-0.29
			557	11_59163039	1.83	-0.18	-0.25	-0.27	-0.2	0.39	-0.11	-0.15	-0.15	-0.11	1.26	-0.25	-0.32	-0.34	-0.28
			558	11_59455437	1.58	-0.18	-0.25	-0.27	-0.21	0.38	-0.11	-0.15	-0.15	-0.12	1.36	-0.25	-0.33	-0.35	-0.29
			559	11_60185857	1.55	-0.18	-0.25	-0.27	-0.21	0.41	-0.11	-0.15	-0.15	-0.12	1.34	-0.25	-0.33	-0.35	-0.29
			560	11_60375149	1.51	-0.18	-0.25	-0.27	-0.21	0.42	-0.11	-0.15	-0.15	-0.12	1.34	-0.25	-0.33	-0.35	-0.29
			561	11_60477716	1.51	-0.18	-0.25	-0.27	-0.21	0.51	-0.09	-0.15	-0.14	-0.13	1.26	-0.25	-0.33	-0.35	-0.29
			562	11_60716732	1.48	-0.18	-0.25	-0.26	-0.21	0.55	-0.09	-0.13	-0.11	-0.15	1.27	-0.25	-0.33	-0.35	-0.29
			563	11_61066927	1.5	-0.18	-0.25	-0.27	-0.22	0.66	-0.09	-0.13	-0.11	-0.16	1.52	-0.24	-0.33	-0.35	-0.28
			564	11_61703061	1.72	-0.17	-0.25	-0.26	-0.22	0.72	-0.09	-0.13	-0.11	-0.17	1.77	-0.25	-0.35	-0.35	-0.28
			565	11_62651728	1.49	-0.18	-0.25	-0.25	-0.22	0.97	-0.09	-0.14	-0.09	-0.18	1.65	-0.25	-0.34	-0.36	-0.28
			566	11_62713807	1.47	-0.18	-0.25	-0.25	-0.23	1.17	-0.09	-0.14	-0.08	-0.18	1.85	-0.25	-0.34	-0.36	-0.28
			567	11_64435574	1.52	-0.18	-0.25	-0.26	-0.23	1.32	-0.08	-0.14	-0.08	-0.18	1.83	-0.26	-0.34	-0.35	-0.25
			568	11_67196921	1.1	-0.19	-0.25	-0.25	-0.22	1.34	-0.08	-0.14	-0.08	-0.18	1.62	-0.26	-0.34	-0.35	-0.26
			569	11_67709568	0.97	-0.19	-0.25	-0.24	-0.23	1.36	-0.08	-0.14	-0.08	-0.18	1.87	-0.28	-0.35	-0.35	-0.24
			570	11_68944815	1.18	-0.19	-0.26	-0.23	-0.21	1.34	-0.08	-0.14	-0.08	-0.18	1.93	-0.27	-0.35	-0.35	-0.24
			571	11_69106764	1.23	-0.19	-0.26	-0.23	-0.21	1.35	-0.08	-0.14	-0.08	-0.18	1.99	-0.28	-0.36	-0.35	-0.24
			572	11_69304308	1.24	-0.19	-0.26	-0.23	-0.21	1.34	-0.08	-0.14	-0.08	-0.18	1.98	-0.28	-0.35	-0.35	-0.24
			573	11_69775923	1.18	-0.19	-0.26	-0.23	-0.21	1.34	-0.08	-0.13	-0.08	-0.18	2.02	-0.28	-0.35	-0.35	-0.24
			574	11_69970715	1.18	-0.19	-0.26	-0.24	-0.21	1.33	-0.08	-0.13	-0.08	-0.18	1.89	-0.28	-0.35	-0.35	-0.24
			575	11_70093106	1.11	-0.19	-0.26	-0.24	-0.21	1.3	-0.08	-0.13	-0.08	-0.18	1.97	-0.28	-0.35	-0.35	-0.24
			576	11_70316499	1.06	-0.19	-0.26	-0.24	-0.21	1.38	-0.08	-0.14	-0.08	-0.19	1.92	-0.28	-0.35	-0.35	-0.24
			577	11_70460648	1	-0.19	-0.26	-0.24	-0.21	1.49	-0.06	-0.13	-0.09	-0.19	1.95	-0.28	-0.35	-0.35	-0.24
			578	11_70615546	1.02	-0.19	-0.26	-0.24	-0.21	1.46	-0.06	-0.13	-0.09	-0.19	1.87	-0.28	-0.35	-0.35	-0.24
			579	11_70970852	1.03	-0.19	-0.26	-0.23	-0.22	1.57	-0.06	-0.14	-0.09	-0.19	2.11	-0.27	-0.35	-0.36	-0.24
			580	11_72031205	1.29	-0.18	-0.26	-0.25	-0.22	1.62	-0.06	-0.15	-0.1	-0.2	2.16	-0.27	-0.35	-0.36	-0.24
			581	11_72168759	1.27	-0.18	-0.25	-0.25	-0.22	1.75	-0.06	-0.15	-0.1	-0.2	1.99	-0.26	-0.35	-0.36	-0.25
			582	11_72498392	1.43	-0.18	-0.26	-0.24	-0.22	1.77	-0.06	-0.15	-0.1	-0.2	2.11	-0.26	-0.35	-0.36	-0.24
			583	11_72749447	1.5	-0.18	-0.26	-0.25	-0.22	1.77	-0.06	-0.15	-0.1	-0.2	1.99	-0.26	-0.34	-0.36	-0.24
			584	11_73037232	1.48	-0.18	-0.26	-0.25	-0.22	1.58	-0.06	-0.13	-0.11	-0.19	1.99	-0.26	-0.34	-0.36	-0.24
			585	11_73269687	1.47	-0.18	-0.26	-0.25	-0.22	1.52	-0.06	-0.13	-0.1	-0.19	1.99	-0.26	-0.34	-0.36	-0.24
			586	11_73269712	1.47	-0.18	-0.26	-0.25	-0.22	1.21	-0.08	-0.13	-0.11	-0.19	2.41	-0.26	-0.34	-0.37	-0.23
			587	11_75156266	1.63	-0.17	-0.25	-0.26	-0.21	1.21	-0.08	-0.13	-0.11	-0.19	2.32	-0.25	-0.34	-0.36	-0.24
			588	11_77010556	1.62	-0.17	-0.25	-0.25	-0.21	1.13	-0.08	-0.13	-0.11	-0.19	1.97	-0.27	-0.35	-0.35	-0.24
			589	11_82176894	1.17	-0.19	-0.25	-0.24	-0.22	1.05	-0.08	-0.13	-0.11	-0.18	1.97	-0.27	-0.35	-0.35	-0.24
			590	11_82176899	1.17	-0.19	-0.25	-0.24	-0.22	1.28	-0.06	-0.14	-0.12	-0.18	1.97	-0.27	-0.35	-0.35	-0.24
			591	11_82178599	1.18	-0.19	-0.25	-0.24	-0.21	1.31	-0.05	-0.14	-0.11	-0.16	1.76	-0.27	-0.34	-0.35	-0.24
			592	11_84009261	1.14	-0.19	-0.25	-0.24	-0.22	1.34	-0.06	-0.15	-0.11	-0.17	1.79	-0.28	-0.35	-0.34	-0.24
			593	11_87776294	1.29	-0.18	-0.26	-0.24	-0.21	0.9	-0.07	-0.15	-0.12	-0.16	1.36	-0.3	-0.34	-0.34	-0.25
			594	11_88844377	0.98	-0.19	-0.25	-0.24	-0.21	1.15	-0.06	-0.17	-0.15	-0.13	1.29	-0.31	-0.34	-0.35	-0.25
			595	11_90761276	0.8	-0.21	-0.26	-0.24	-0.22	1.17	-0.06	-0.17	-0.15	-0.13	1.46	-0.33	-0.35	-0.34	-0.25
			596	11_93368447	0.86	-0.22	-0.27	-0.24	-0.21	1.17	-0.06	-0.17	-0.15	-0.13	1.53	-0.33	-0.37	-0.34	-0.26
			597	11_93870518	1.47	-0.22	-0.28	-0.26	-0.2	1.31	-0.06	-0.18	-0.15	-0.13	1.56	-0.33	-0.37	-0.34	-0.26
			598	11_94480556	1.5	-0.22	-0.28	-0.26	-0.2	1.29	-0.06	-0.18	-0.15	-0.13	1.55	-0.33	-0.37	-0.34	-0.26
			599	11_94645463	1.49	-0.22	-0.28	-0.26	-0.2	1.29	-0.06	-0.18	-0.15	-0.13	1.69	-0.34	-0.37	-0.34	-0.25
			600	11_95053253	1.67	-0.22	-0.29	-0.26	-0.2	1.32	-0.06	-0.18	-0.16	-0.13	1.66	-0.34	-0.37	-0.34	-0.25
			601	11_95726223	1.62	-0.22	-0.29	-0.25	-0.2	1.26	-0.06	-0.17	-0.16	-0.12	1.66	-0.34	-0.37	-0.34	-0.25
			602	11_95768502	1.62	-0.22	-0.29	-0.25	-0.2	1.26	-0.06	-0.17	-0.16	-0.12	1.63	-0.34	-0.37	-0.34	-0.25
			603	11_96026650	1.62	-0.22	-0.29	-0.25	-0.2	1	-0.08	-0.17	-0.16	-0.13	1.4	-0.33	-0.35	-0.33	-0.25
			604	11_97448477	1.46	-0.22	-0.27	-0.26	-0.19	0.64	-0.1	-0.17	-0.16	-0.13	1.4	-0.33	-0.35	-0.33	-0.25
			605	11_97448512	1.46	-0.22	-0.27	-0.26	-0.19	0.69	-0.1	-0.17	-0.16	-0.11	1.51	-0.34	-0.35	-0.33	-0.24
			606	11_97940908	1.34	-0.23	-0.27	-0.25	-0.19	0.71	-0.1	-0.17	-0.16	-0.11	1.6	-0.34	-0.35	-0.31	-0.23
			607	11_99837408	1.41	-0.24	-0.27	-0.24	-0.19	0.67	-0.11	-0.17	-0.17	-0.11	1.74	-0.34	-0.35	-0.32	-0.23
			608	11_102255253	1.63	-0.24	-0.27	-0.25	-0.18	0.81	-0.11	-0.17	-0.18	-0.11	1.75	-0.34	-0.35	-0.32	-0.23
			609	11_102456258	1.64	-0.24	-0.27	-0.25	-0.18	0.25	-0.12	-0.14	-0.13	-0.11	1.68	-0.35	-0.35	-0.31	-0.23
			610	11_103497839	1.53	-0.25	-0.27	-0.25	-0.18	0.23	-0.11	-0.14	-0.12	-0.11	1.72	-0.35	-0.35	-0.3	-0.23
			611	11_109367495	1.63	-0.25	-0.27	-0.25	-0.18	0.23	-0.11	-0.14	-0.12	-0.11	2.27	-0.36	-0.35	-0.27	-0.23
			612	11_113729074	1.7	-0.25	-0.26	-0.21	-0.18	0.23	-0.11	-0.14	-0.12	-0.11	2.02	-0.36	-0.35	-0.28	-0.24
			613	11_114799018	1.47	-0.25	-0.25	-0.21	-0.18	0.26	-0.1	-0.14	-0.12	-0.11	2.02	-0.36	-0.35	-0.28	-0.24
			614	11_114830012	1.47	-0.25	-0.25	-0.21	-0.18	0.27	-0.1	-0.14	-0.12	-0.11	2.02	-0.36	-0.35	-0.28	-0.24
			615	11_115249884	1.47	-0.25	-0.25	-0.21	-0.18	0.5	-0.09	-0.15	-0.13	-0.11	2.04	-0.36	-0.35	-0.28	-0.24
			616	11_115991899	1.48	-0.25	-0.25	-0.21	-0.18	1.04	-0.19	-0.24	-0.13	-0.1	2.03	-0.35	-0.35	-0.28	-0.24
			617	11_116146777	1.46	-0.25	-0.25	-0.21	-0.18	0.47	-0.11	-0.15	-0.09	-0.12	2.04	-0.35	-0.35	-0.28	-0.24
			618	11_119264411	1.49	-0.25	-0.26	-0.21	-0.18	0.47	-0.11	-0.15	-0.09	-0.12	1.67	-0.29	-0.19	-0.31	-0.16
			619	12_3501078	1.43	-0.24	-0.21	-0.23	-0.13	0.47	-0.11	-0.15	-0.09	-0.12	1.02	-0.31	-0.29	-0.36	-0.27
			620	12_8009080	0.44	-0.22	-0.23	-0.24	-0.2	0.46	-0.1	-0.15	-0.1	-0.12	1.02	-0.31	-0.29	-0.36	-0.27
			621	12_9770518	0.45	-0.22	-0.23	-0.24	-0.2	0.48	-0.12	-0.16	-0.1	-0.12	1	-0.31	-0.29	-0.36	-0.27
			622	12_11243301	0.44	-0.22	-0.23	-0.24	-0.2	0.53	-0.1	-0.15	-0.08	-0.13	0.67	-0.31	-0.31	-0.34	-0.28
			623	12_13306959	0.5	-0.22	-0.24	-0.24	-0.21	0.39	-0.11	-0.15	-0.09	-0.12	0.9	-0.3	-0.31	-0.35	-0.26
			624	12_15271529	0.63	-0.22	-0.25	-0.24	-0.2	0.86	-0.08	-0.17	-0.09	-0.13	0.39	-0.29	-0.31	-0.32	-0.28
			625	12_21351548	0.4	-0.21	-0.24	-0.21	-0.21	0.86	-0.08	-0.17	-0.09	-0.13	0.24	-0.29	-0.31	-0.31	-0.29
			626	12_26020812	0.46	-0.21	-0.24	-0.21	-0.21	0.81	-0.09	-0.17	-0.09	-0.13	0.14	-0.31	-0.29	-0.29	-0.29
			627	12_30084627	0.45	-0.21	-0.24	-0.2	-0.21	1.14	-0.07	-0.19	-0.1	-0.13	0.14	-0.31	-0.29	-0.29	-0.29
			628	12_30084639	0.45	-0.21	-0.24	-0.2	-0.21	1.29	-0.06	-0.19	-0.09	-0.12	0.25	-0.32	-0.28	-0.29	-0.29
			629	12_31249433	0.36	-0.22	-0.23	-0.2	-0.22	1.28	-0.09	-0.2	-0.11	-0.08	0.66	-0.35	-0.28	-0.33	-0.31
			630	12_43123899	0.18	-0.23	-0.24	-0.23	-0.22	1.28	-0.09	-0.2	-0.11	-0.08	0.99	-0.35	-0.25	-0.32	-0.29
			631	12_47312945	0.17	-0.22	-0.22	-0.22	-0.21	2.11	-0.09	-0.24	-0.14	-0.08	0.94	-0.36	-0.28	-0.29	-0.27
			632	12_58267790	0.93	-0.24	-0.24	-0.21	-0.18	2.59	-0.06	-0.23	-0.16	-0.08	1	-0.36	-0.28	-0.29	-0.27
			633	12_58270681	0.96	-0.24	-0.24	-0.21	-0.18	2.97	-0.05	-0.24	-0.16	-0.08	1.3	-0.36	-0.26	-0.29	-0.27
			634	12_65049772	1.17	-0.24	-0.25	-0.23	-0.18	2.39	-0.06	-0.22	-0.17	-0.08	1.34	-0.37	-0.28	-0.31	-0.27
			635	12_71318500	1.44	-0.23	-0.26	-0.24	-0.18	2.33	-0.07	-0.22	-0.16	-0.08	1.22	-0.36	-0.28	-0.31	-0.27
			636	12_71677220	1.38	-0.23	-0.26	-0.24	-0.18	0.92	-0.09	-0.18	-0.17	-0.12	1.47	-0.35	-0.28	-0.32	-0.25
			637	12_76000838	1.73	-0.23	-0.25	-0.25	-0.17	0.55	-0.08	-0.09	-0.13	-0.15	1.52	-0.36	-0.28	-0.32	-0.25
			638	12_76396617	1.69	-0.23	-0.25	-0.25	-0.17	0.16	-0.13	-0.12	-0.11	-0.12	2.21	-0.38	-0.26	-0.3	-0.23
			639	12_79076511	1.38	-0.25	-0.23	-0.25	-0.18	0.17	-0.12	-0.11	-0.11	-0.13	2.2	-0.37	-0.26	-0.37	-0.23
			640	12_99576264	1.36	-0.25	-0.19	-0.27	-0.19	0.2	-0.13	-0.12	-0.11	-0.13	1.98	-0.36	-0.25	-0.34	-0.26
			641	12_112429350	1.47	-0.26	-0.2	-0.24	-0.19	0.2	-0.13	-0.12	-0.11	-0.13	1.93	-0.36	-0.25	-0.34	-0.26
			642	12_112855820	1.41	-0.26	-0.19	-0.24	-0.2	0.2	-0.13	-0.12	-0.11	-0.13	2	-0.36	-0.25	-0.34	-0.26
			643	12_113361188	1.48	-0.27	-0.2	-0.24	-0.2	0.2	-0.13	-0.12	-0.11	-0.13	1.97	-0.35	-0.25	-0.34	-0.26
			644	12_114630804	1.44	-0.26	-0.2	-0.24	-0.19	0.2	-0.13	-0.12	-0.11	-0.13	1.97	-0.35	-0.25	-0.34	-0.26
			645	12_114630822	1.44	-0.26	-0.2	-0.24	-0.19	0.18	-0.13	-0.12	-0.11	-0.13	1.97	-0.35	-0.25	-0.34	-0.26
			646	12_114630841	1.44	-0.26	-0.2	-0.24	-0.19	0.15	-0.13	-0.12	-0.11	-0.13	1.97	-0.35	-0.25	-0.34	-0.26
			647	12_114630843	1.44	-0.26	-0.2	-0.24	-0.19	0.28	-0.13	-0.12	-0.1	-0.13	1.99	-0.35	-0.25	-0.35	-0.26
			648	12_116370022	1.41	-0.26	-0.2	-0.25	-0.2	0.37	-0.16	-0.15	-0.17	-0.1	2.03	-0.35	-0.25	-0.35	-0.25
			649	12_117441622	1.45	-0.26	-0.2	-0.24	-0.19	0.37	-0.17	-0.15	-0.16	-0.1	1.94	-0.35	-0.26	-0.35	-0.25
			650	12_118179607	1.34	-0.26	-0.2	-0.24	-0.19	0.66	-0.11	-0.15	-0.07	-0.11	1.58	-0.18	-0.25	-0.13	-0.3
			651	13_4432426	0.67	-0.17	-0.2	-0.14	-0.22	0.66	-0.11	-0.15	-0.07	-0.11	1.53	-0.18	-0.25	-0.13	-0.3
			652	13_4574227	0.69	-0.17	-0.2	-0.14	-0.21	0.66	-0.11	-0.15	-0.07	-0.11	2.46	-0.21	-0.34	-0.28	-0.37
			653	13_19367455	1.97	-0.17	-0.26	-0.18	-0.26	0.66	-0.1	-0.15	-0.07	-0.11	2.46	-0.21	-0.34	-0.28	-0.37
			654	13_19367487	1.97	-0.17	-0.26	-0.18	-0.26	0.56	-0.11	-0.15	-0.07	-0.11	2.48	-0.21	-0.34	-0.28	-0.37
			655	13_19367506	1.98	-0.17	-0.26	-0.18	-0.26	0.5	-0.11	-0.14	-0.08	-0.11	2.55	-0.21	-0.34	-0.28	-0.37
			656	13_20905668	2.09	-0.17	-0.26	-0.18	-0.26	0.99	-0.07	-0.18	-0.1	-0.11	2.53	-0.21	-0.34	-0.28	-0.37
			657	13_21394573	2.01	-0.17	-0.25	-0.19	-0.26	1.17	-0.07	-0.18	-0.08	-0.09	2.66	-0.21	-0.34	-0.28	-0.38
			658	13_22278588	1.96	-0.17	-0.25	-0.18	-0.26	2	-0.07	-0.21	-0.1	-0.09	2.25	-0.23	-0.34	-0.29	-0.38
			659	13_31660239	2.15	-0.17	-0.27	-0.21	-0.26	1.99	-0.07	-0.21	-0.1	-0.09	2.02	-0.24	-0.34	-0.3	-0.38
			660	13_36470403	2.02	-0.17	-0.27	-0.2	-0.26	2.11	-0.05	-0.21	-0.11	-0.09	1.88	-0.23	-0.33	-0.32	-0.35
			661	13_46752517	2.28	-0.16	-0.27	-0.22	-0.23	2.19	-0.05	-0.22	-0.12	-0.1	1.84	-0.23	-0.33	-0.32	-0.35
			662	13_47918469	2.2	-0.16	-0.27	-0.22	-0.23	2.46	-0.04	-0.22	-0.11	-0.1	2.17	-0.22	-0.34	-0.33	-0.36
			663	13_53167285	2.69	-0.15	-0.28	-0.23	-0.24	2.46	-0.04	-0.22	-0.11	-0.1	1.41	-0.24	-0.32	-0.34	-0.33
			664	13_59642253	2.02	-0.16	-0.27	-0.23	-0.23	2.36	-0.05	-0.22	-0.12	-0.09	1.61	-0.24	-0.32	-0.35	-0.33
			665	13_61537741	2.35	-0.15	-0.27	-0.24	-0.22	2.31	-0.04	-0.21	-0.12	-0.09	1.61	-0.24	-0.32	-0.35	-0.33
			666	13_61537777	2.35	-0.15	-0.27	-0.24	-0.22	2.31	-0.04	-0.21	-0.12	-0.09	1.71	-0.23	-0.33	-0.35	-0.33
			667	13_63656811	2.51	-0.15	-0.27	-0.24	-0.22	2.42	-0.04	-0.22	-0.11	-0.09	1.73	-0.23	-0.33	-0.35	-0.33
			668	13_64787794	2.5	-0.15	-0.27	-0.24	-0.22	2.45	-0.04	-0.22	-0.11	-0.1	1.73	-0.23	-0.33	-0.35	-0.33
			669	13_64787819	2.5	-0.15	-0.27	-0.24	-0.22	2.04	-0.07	-0.21	-0.09	-0.09	1.56	-0.24	-0.33	-0.35	-0.33
			670	13_65187583	2.4	-0.16	-0.27	-0.24	-0.22	2.1	-0.07	-0.21	-0.09	-0.09	1.6	-0.24	-0.33	-0.34	-0.33
			671	13_65296578	2.44	-0.16	-0.27	-0.23	-0.23	2.13	-0.07	-0.22	-0.09	-0.09	0.71	-0.28	-0.33	-0.34	-0.32
			672	13_67343588	1.42	-0.19	-0.27	-0.22	-0.22	2.09	-0.07	-0.22	-0.09	-0.09	0.8	-0.27	-0.33	-0.34	-0.32
			673	13_67710335	1.52	-0.19	-0.27	-0.23	-0.22	2.59	-0.03	-0.22	-0.1	-0.08	0.76	-0.27	-0.33	-0.34	-0.32
			674	13_68563820	1.49	-0.19	-0.27	-0.23	-0.22	2.61	-0.02	-0.21	-0.09	-0.09	0.76	-0.27	-0.33	-0.34	-0.32
			675	13_68564333	1.45	-0.19	-0.27	-0.23	-0.22	2.67	-0.03	-0.21	-0.08	-0.09	0.45	-0.29	-0.32	-0.33	-0.3
			676	13_69611229	1.63	-0.18	-0.27	-0.23	-0.2	2.67	-0.03	-0.21	-0.08	-0.09	0.34	-0.31	-0.31	-0.33	-0.29
			677	13_74213782	1.24	-0.19	-0.26	-0.22	-0.2	2.44	-0.04	-0.21	-0.08	-0.09	0.4	-0.32	-0.3	-0.34	-0.29
			678	13_76135258	0.99	-0.19	-0.26	-0.22	-0.2	2.44	-0.04	-0.21	-0.08	-0.09	0.4	-0.32	-0.3	-0.34	-0.29
			679	13_76135291	0.99	-0.19	-0.26	-0.22	-0.2	2.44	-0.04	-0.21	-0.08	-0.09	0.56	-0.31	-0.3	-0.35	-0.29
			680	13_77303378	0.94	-0.2	-0.25	-0.23	-0.2	2.24	-0.06	-0.22	-0.07	-0.12	0.56	-0.31	-0.3	-0.35	-0.29
			681	13_77303385	0.94	-0.2	-0.25	-0.23	-0.2	2.19	-0.05	-0.21	-0.07	-0.11	0.53	-0.31	-0.3	-0.35	-0.29
			682	13_77344693	0.92	-0.2	-0.25	-0.23	-0.2	1.49	-0.05	-0.17	-0.06	-0.11	0.48	-0.32	-0.3	-0.32	-0.27
			683	13_83858506	0.76	-0.21	-0.26	-0.21	-0.2	1.11	-0.05	-0.15	-0.07	-0.13	0.36	-0.31	-0.3	-0.32	-0.28
			684	13_89689878	0.8	-0.21	-0.25	-0.21	-0.2	1.11	-0.05	-0.15	-0.07	-0.13	0.47	-0.34	-0.31	-0.31	-0.28
			685	13_93460989	0.59	-0.22	-0.25	-0.2	-0.21	1.15	-0.09	-0.13	-0.05	-0.17	0.48	-0.34	-0.31	-0.3	-0.28
			686	13_98521630	0.49	-0.21	-0.24	-0.2	-0.21	1.15	-0.09	-0.13	-0.05	-0.17	0.48	-0.34	-0.31	-0.3	-0.28
			687	13_98521647	0.49	-0.21	-0.24	-0.2	-0.21	1.16	-0.1	-0.15	-0.05	-0.15	0.75	-0.36	-0.3	-0.3	-0.3
			688	13_104111134	0.67	-0.25	-0.22	-0.19	-0.24	0.35	-0.1	-0.14	-0.1	-0.13	0.75	-0.36	-0.3	-0.3	-0.3
			689	13_104111173	0.67	-0.25	-0.22	-0.19	-0.24	0.17	-0.1	-0.1	-0.07	-0.1	0.66	-0.35	-0.3	-0.29	-0.3
			690	13_106345461	0.75	-0.24	-0.23	-0.19	-0.23	0.24	-0.11	-0.11	-0.07	-0.11	0.62	-0.33	-0.26	-0.29	-0.27
			691	13_111429670	0.31	-0.24	-0.22	-0.21	-0.21	0.24	-0.11	-0.11	-0.07	-0.11	0.62	-0.22	-0.23	-0.11	-0.22
			692	13_118386771	0.71	-0.12	-0.19	-0.1	-0.2	1.12	-0.16	-0.12	-0.05	-0.16	1.34	-0.35	-0.42	-0.27	-0.36
			693	14_9529645	1.39	-0.26	-0.29	-0.18	-0.24	1.11	-0.16	-0.12	-0.05	-0.16	1.38	-0.35	-0.42	-0.26	-0.35
			694	14_14437991	1.51	-0.26	-0.3	-0.18	-0.23	1.1	-0.17	-0.12	-0.07	-0.17	1.38	-0.35	-0.42	-0.26	-0.34
			695	14_20686566	1.54	-0.26	-0.3	-0.18	-0.23	0.91	-0.18	-0.13	-0.07	-0.15	2.36	-0.3	-0.36	-0.27	-0.19
			696	14_30957748	1.75	-0.23	-0.26	-0.17	-0.17	0.89	-0.18	-0.14	-0.07	-0.15	2.38	-0.3	-0.36	-0.27	-0.19
			697	14_31143236	1.8	-0.23	-0.26	-0.17	-0.17	0.8	-0.18	-0.15	-0.08	-0.14	1.21	-0.29	-0.35	-0.29	-0.23
			698	14_41200458	0.85	-0.23	-0.25	-0.19	-0.2	0.91	-0.18	-0.15	-0.07	-0.15	1.07	-0.28	-0.34	-0.28	-0.24
			699	14_47263520	0.95	-0.22	-0.26	-0.19	-0.2	0.46	-0.15	-0.15	-0.09	-0.14	1.14	-0.26	-0.34	-0.27	-0.24
			700	14_48473970	1.14	-0.22	-0.26	-0.18	-0.2	0.49	-0.15	-0.15	-0.09	-0.13	1.06	-0.27	-0.34	-0.27	-0.25
			701	14_50360913	1.19	-0.22	-0.26	-0.18	-0.2	0.44	-0.15	-0.15	-0.1	-0.13	0.99	-0.27	-0.34	-0.27	-0.25
			702	14_51891722	1.19	-0.22	-0.26	-0.18	-0.2	0.44	-0.15	-0.15	-0.1	-0.14	0.66	-0.27	-0.33	-0.27	-0.26
			703	14_53806994	0.82	-0.21	-0.25	-0.19	-0.21	0.64	-0.16	-0.14	-0.08	-0.15	0.69	-0.27	-0.33	-0.28	-0.26
			704	14_54542416	0.82	-0.21	-0.25	-0.2	-0.2	0.58	-0.16	-0.14	-0.09	-0.15	0.73	-0.27	-0.33	-0.28	-0.26
			705	14_54857382	0.86	-0.21	-0.26	-0.2	-0.2	0.58	-0.16	-0.15	-0.09	-0.15	0.73	-0.27	-0.33	-0.28	-0.26
			706	14_55021861	0.85	-0.21	-0.26	-0.2	-0.2	0.68	-0.16	-0.15	-0.08	-0.15	0.61	-0.26	-0.32	-0.27	-0.27
			707	14_55864863	0.75	-0.21	-0.25	-0.19	-0.22	0.6	-0.15	-0.15	-0.09	-0.15	0.54	-0.26	-0.32	-0.27	-0.27
			708	14_56368441	0.68	-0.21	-0.25	-0.19	-0.22	1.17	-0.15	-0.15	-0.06	-0.18	0.64	-0.27	-0.33	-0.27	-0.27
			709	14_56590512	0.78	-0.21	-0.25	-0.19	-0.22	1.27	-0.15	-0.15	-0.06	-0.18	0.62	-0.27	-0.32	-0.27	-0.26
			710	14_57565966	0.85	-0.21	-0.25	-0.19	-0.21	1.03	-0.15	-0.16	-0.05	-0.15	0.62	-0.27	-0.33	-0.27	-0.26
			711	14_57978950	0.83	-0.21	-0.25	-0.19	-0.21	1.01	-0.16	-0.15	-0.05	-0.14	0.59	-0.29	-0.32	-0.26	-0.27
			712	14_60378994	1.12	-0.22	-0.25	-0.17	-0.22	1.04	-0.16	-0.15	-0.05	-0.14	0.62	-0.28	-0.32	-0.27	-0.26
			713	14_60692495	1.13	-0.21	-0.25	-0.17	-0.22	1.04	-0.16	-0.15	-0.05	-0.14	0.62	-0.28	-0.33	-0.29	-0.26
			714	14_61173404	0.96	-0.22	-0.26	-0.19	-0.21	1.11	-0.16	-0.14	-0.04	-0.14	0.71	-0.28	-0.33	-0.29	-0.25
			715	14_62404528	1	-0.22	-0.26	-0.19	-0.2	1.22	-0.16	-0.15	-0.04	-0.14	0.73	-0.28	-0.33	-0.29	-0.25
			716	14_62627013	0.99	-0.22	-0.26	-0.19	-0.2	1.08	-0.15	-0.15	-0.05	-0.15	0.73	-0.28	-0.33	-0.29	-0.25
			717	14_62627023	0.99	-0.22	-0.26	-0.19	-0.2	1.18	-0.15	-0.15	-0.04	-0.15	0.7	-0.28	-0.33	-0.29	-0.26
			718	14_65645077	0.96	-0.22	-0.25	-0.18	-0.2	1.11	-0.1	-0.14	-0.03	-0.15	0.67	-0.28	-0.33	-0.3	-0.25
			719	14_68120700	0.91	-0.22	-0.25	-0.19	-0.2	1.19	-0.1	-0.14	-0.02	-0.16	0.54	-0.29	-0.32	-0.29	-0.26
			720	14_70696562	0.88	-0.22	-0.25	-0.18	-0.2	1.2	-0.1	-0.14	-0.02	-0.16	0.54	-0.29	-0.32	-0.29	-0.26
			721	14_70777567	0.91	-0.22	-0.25	-0.18	-0.21	1.12	-0.1	-0.14	-0.03	-0.15	0.56	-0.3	-0.33	-0.28	-0.25
			722	14_77029666	0.96	-0.21	-0.25	-0.17	-0.2	1.12	-0.08	-0.15	-0.04	-0.15	0.56	-0.3	-0.33	-0.28	-0.26
			723	14_77480151	0.99	-0.21	-0.25	-0.17	-0.2	0.74	-0.11	-0.15	-0.06	-0.12	0.56	-0.3	-0.33	-0.28	-0.26
			724	14_78415875	0.99	-0.21	-0.25	-0.17	-0.2	0.74	-0.11	-0.15	-0.06	-0.12	0.53	-0.29	-0.33	-0.29	-0.26
			725	14_79062633	0.96	-0.2	-0.25	-0.18	-0.2	0.5	-0.12	-0.14	-0.07	-0.11	0.5	-0.29	-0.33	-0.29	-0.27
			726	14_79402836	1.07	-0.19	-0.26	-0.18	-0.21	0.68	-0.14	-0.14	-0.06	-0.12	0.74	-0.32	-0.35	-0.28	-0.29
			727	14_88287415	1.31	-0.23	-0.27	-0.19	-0.21	0.81	-0.16	-0.1	-0.06	-0.13	0.74	-0.32	-0.35	-0.28	-0.29
			728	14_88467046	1.31	-0.23	-0.27	-0.19	-0.21	0.81	-0.16	-0.1	-0.06	-0.13	0.43	-0.31	-0.33	-0.29	-0.29
			729	14_93728992	0.84	-0.22	-0.26	-0.19	-0.21	0.5	-0.13	-0.07	-0.08	-0.12	0.35	-0.32	-0.32	-0.29	-0.29
			730	14_95882610	0.77	-0.24	-0.25	-0.19	-0.21	0.33	-0.13	-0.1	-0.07	-0.09	0.29	-0.32	-0.31	-0.3	-0.28
			731	14_101437457	0.6	-0.25	-0.22	-0.19	-0.22	0.73	-0.16	-0.11	-0.08	-0.07	0.29	-0.32	-0.31	-0.3	-0.28
			732	14_101437466	0.6	-0.25	-0.22	-0.19	-0.22	0.76	-0.16	-0.1	-0.08	-0.07	0.24	-0.32	-0.28	-0.29	-0.29
			733	14_106980923	0.52	-0.24	-0.19	-0.2	-0.22	0.91	-0.16	-0.19	-0.03	-0.15	0.42	-0.32	-0.3	-0.28	-0.27
			734	14_113614252	0.56	-0.24	-0.22	-0.19	-0.2	1.22	-0.18	-0.23	-0.03	-0.16	0.23	-0.31	-0.31	-0.29	-0.29
			735	14_118874224	0.63	-0.25	-0.22	-0.2	-0.2	0.71	-0.1	-0.16	-0.09	-0.13	0.25	-0.32	-0.3	-0.28	-0.3
			736	14_120296832	0.73	-0.25	-0.22	-0.19	-0.21	0.73	-0.1	-0.16	-0.09	-0.13	4.34	-0.15	-0.09	-0.43	-0.31
			737	15_3288506	1.38	-0.15	-0.13	-0.26	-0.22	0.97	-0.12	-0.17	-0.08	-0.14	3.33	-0.16	-0.1	-0.39	-0.31
			738	15_12818091	0.78	-0.17	-0.15	-0.23	-0.23	1.1	-0.11	-0.19	-0.09	-0.12	0.34	-0.31	-0.29	-0.33	-0.31
			739	15_20665507	0.09	-0.22	-0.23	-0.23	-0.23	1.16	-0.1	-0.19	-0.09	-0.13	0.23	-0.31	-0.3	-0.32	-0.3
			740	15_26449549	0.16	-0.22	-0.24	-0.22	-0.23	1.24	-0.07	-0.19	-0.11	-0.09	0.22	-0.29	-0.28	-0.3	-0.28
			741	15_31335181	0.24	-0.22	-0.23	-0.21	-0.22	1.1	-0.08	-0.19	-0.1	-0.09	0.25	-0.28	-0.28	-0.31	-0.29
			742	15_34609241	0.28	-0.21	-0.24	-0.21	-0.22	1.11	-0.09	-0.2	-0.11	-0.11	0.18	-0.3	-0.28	-0.29	-0.29
			743	15_39754701	0.3	-0.22	-0.23	-0.2	-0.21	1.84	-0.06	-0.22	-0.08	-0.13	0.39	-0.33	-0.34	-0.3	-0.3
			744	15_44397087	0.82	-0.22	-0.27	-0.21	-0.21	1.83	-0.09	-0.22	-0.09	-0.1	0.41	-0.33	-0.3	-0.31	-0.28
			745	15_48895974	0.56	-0.23	-0.25	-0.22	-0.2	2.39	-0.09	-0.23	-0.12	-0.06	0.48	-0.33	-0.28	-0.31	-0.29
			746	15_55481391	0.29	-0.24	-0.24	-0.22	-0.21	2.46	-0.09	-0.23	-0.12	-0.06	0.28	-0.33	-0.31	-0.3	-0.3
			747	15_62405371	0.73	-0.23	-0.26	-0.21	-0.23	2.47	-0.09	-0.23	-0.12	-0.06	0.15	-0.31	-0.32	-0.3	-0.3
			748	15_74248242	0.99	-0.22	-0.27	-0.21	-0.21	2.61	-0.09	-0.24	-0.12	-0.06	0.54	-0.27	-0.33	-0.3	-0.29
			749	15_78849558	1.94	-0.2	-0.29	-0.22	-0.19	2.56	-0.08	-0.23	-0.11	-0.06	0.52	-0.27	-0.33	-0.29	-0.3
			750	15_79013396	1.91	-0.2	-0.28	-0.22	-0.19	2.56	-0.08	-0.23	-0.11	-0.06	0.52	-0.27	-0.33	-0.29	-0.3
			751	15_79248799	1.92	-0.2	-0.28	-0.22	-0.19	2.57	-0.08	-0.23	-0.11	-0.06	0.52	-0.27	-0.33	-0.29	-0.3
			752	15_79892499	1.99	-0.2	-0.29	-0.22	-0.19	2.62	-0.07	-0.23	-0.12	-0.06	0.67	-0.27	-0.33	-0.28	-0.3
			753	15_81777088	1.97	-0.19	-0.29	-0.21	-0.2	2.37	-0.09	-0.23	-0.12	-0.07	0.66	-0.27	-0.34	-0.28	-0.3
			754	15_81946773	1.99	-0.19	-0.29	-0.21	-0.2	2.12	-0.09	-0.23	-0.13	-0.08	0.67	-0.27	-0.34	-0.28	-0.3
			755	15_82124934	1.99	-0.19	-0.29	-0.21	-0.2	2.37	-0.08	-0.23	-0.11	-0.08	0.64	-0.26	-0.33	-0.29	-0.3
			756	15_84914043	2.03	-0.18	-0.28	-0.22	-0.19	1.76	-0.05	-0.2	-0.12	-0.1	0.81	-0.28	-0.34	-0.28	-0.33
			757	15_88420584	1.75	-0.2	-0.29	-0.22	-0.22	1.18	-0.06	-0.18	-0.13	-0.11	0.6	-0.28	-0.33	-0.28	-0.33
			758	15_89574386	1.41	-0.21	-0.28	-0.22	-0.22	1.04	-0.07	-0.17	-0.14	-0.11	0.67	-0.28	-0.34	-0.29	-0.33
			759	15_92289020	1.64	-0.2	-0.28	-0.22	-0.22	0.55	-0.07	-0.1	-0.14	-0.05	1.52	-0.22	-0.33	-0.31	-0.3
			760	15_99306167	2.42	-0.15	-0.27	-0.23	-0.21	0.58	-0.07	-0.12	-0.15	-0.05	1.02	-0.23	-0.31	-0.29	-0.31
			761	15_102208446	1.48	-0.16	-0.25	-0.23	-0.22	0.47	-0.15	-0.12	-0.14	-0.09	1.38	-0.24	-0.33	-0.33	-0.31
			762	15_103432790	1.89	-0.17	-0.26	-0.25	-0.22	1.11	-0.17	-0.12	-0.15	-0.07	0.27	-0.33	-0.35	-0.32	-0.37
			763	16_29162023	0.15	-0.23	-0.26	-0.24	-0.25	0.91	-0.15	-0.11	-0.15	-0.08	0.31	-0.32	-0.37	-0.33	-0.36
			764	16_30343647	0.31	-0.23	-0.27	-0.25	-0.25	0.92	-0.16	-0.12	-0.15	-0.07	0.42	-0.28	-0.32	-0.27	-0.3
			765	16_37997964	0.27	-0.22	-0.23	-0.22	-0.21	0.88	-0.15	-0.11	-0.13	-0.05	0.36	-0.29	-0.32	-0.29	-0.32
			766	16_39060245	0.46	-0.23	-0.24	-0.24	-0.2	0.94	-0.15	-0.1	-0.13	-0.05	0.29	-0.29	-0.32	-0.29	-0.31
			767	16_44262632	0.46	-0.23	-0.23	-0.24	-0.2	1.12	-0.14	-0.11	-0.14	-0.03	0.36	-0.29	-0.31	-0.27	-0.31
			768	16_49177071	0.46	-0.23	-0.23	-0.22	-0.2	1.24	-0.14	-0.12	-0.15	-0.03	0.43	-0.28	-0.31	-0.28	-0.32
			769	16_49867941	0.29	-0.22	-0.22	-0.22	-0.2	0.95	-0.14	-0.1	-0.15	-0.04	0.38	-0.28	-0.3	-0.28	-0.32
			770	16_50590634	0.28	-0.22	-0.21	-0.22	-0.2	0.93	-0.12	-0.11	-0.15	-0.04	0.56	-0.27	-0.31	-0.28	-0.33
			771	16_56235295	0.32	-0.21	-0.22	-0.22	-0.19	0.93	-0.12	-0.11	-0.15	-0.04	0.47	-0.27	-0.3	-0.29	-0.33
			772	16_57570946	0.42	-0.21	-0.22	-0.23	-0.19	0.97	-0.15	-0.15	-0.15	-0.06	0.16	-0.31	-0.32	-0.3	-0.31
			773	16_65010319	0.51	-0.23	-0.23	-0.24	-0.19	0.84	-0.15	-0.12	-0.15	-0.07	0.42	-0.32	-0.31	-0.28	-0.28
			774	16_74899626	0.8	-0.24	-0.22	-0.22	-0.18	0.47	-0.14	-0.13	-0.12	-0.08	0.42	-0.32	-0.31	-0.28	-0.28
			775	16_75758401	0.8	-0.24	-0.22	-0.22	-0.18	0.46	-0.14	-0.14	-0.12	-0.09	0.69	-0.34	-0.31	-0.3	-0.26
			776	16_82141060	1.37	-0.26	-0.24	-0.23	-0.18	0.44	-0.14	-0.13	-0.12	-0.09	0.66	-0.34	-0.3	-0.29	-0.27
			777	16_86068982	1.13	-0.26	-0.22	-0.23	-0.19	0.47	-0.13	-0.15	-0.12	-0.09	0.54	-0.32	-0.29	-0.27	-0.31
			778	16_90749259	0.53	-0.24	-0.23	-0.2	-0.21	0.57	-0.13	-0.15	-0.13	-0.09	0.55	-0.32	-0.29	-0.27	-0.31
			779	16_90897384	0.53	-0.24	-0.23	-0.2	-0.21	0.39	-0.1	-0.15	-0.12	-0.11	0.65	-0.33	-0.29	-0.27	-0.32
			780	16_91137505	0.59	-0.25	-0.23	-0.2	-0.21	0.42	-0.1	-0.15	-0.12	-0.11	1.24	-0.34	-0.3	-0.24	-0.33
			781	16_96426227	0.91	-0.25	-0.23	-0.19	-0.23	0.38	-0.12	-0.15	-0.12	-0.11	1.36	-0.34	-0.29	-0.24	-0.33
			782	16_96815157	0.9	-0.25	-0.23	-0.19	-0.22	0.49	-0.1	-0.16	-0.11	-0.12	0.54	-0.31	-0.3	-0.27	-0.32
			783	17_7772146	0.39	-0.22	-0.24	-0.2	-0.22	0.96	-0.08	-0.17	-0.1	-0.14	0.55	-0.31	-0.3	-0.27	-0.32
			784	17_8199407	0.42	-0.22	-0.24	-0.2	-0.22	1.98	-0.07	-0.21	-0.09	-0.11	0.63	-0.3	-0.31	-0.27	-0.33
			785	17_8288690	0.4	-0.22	-0.24	-0.21	-0.23	2.05	-0.07	-0.21	-0.09	-0.12	0.58	-0.31	-0.31	-0.26	-0.31
			786	17_18001459	0.53	-0.22	-0.24	-0.2	-0.22	2.04	-0.07	-0.21	-0.09	-0.12	0.49	-0.29	-0.3	-0.26	-0.3
			787	17_20355816	0.72	-0.2	-0.24	-0.19	-0.22	2.06	-0.07	-0.21	-0.09	-0.12	0.36	-0.28	-0.31	-0.28	-0.31
			788	17_23967880	1.27	-0.19	-0.26	-0.2	-0.22	2.1	-0.07	-0.21	-0.09	-0.12	0.36	-0.28	-0.31	-0.28	-0.31
			789	17_24982684	1.33	-0.19	-0.26	-0.2	-0.22	2.01	-0.07	-0.21	-0.08	-0.13	0.33	-0.28	-0.31	-0.28	-0.31
			790	17_25122899	1.27	-0.19	-0.26	-0.2	-0.23	2.01	-0.07	-0.21	-0.08	-0.13	0.33	-0.28	-0.31	-0.28	-0.31
			791	17_25309691	1.29	-0.19	-0.26	-0.2	-0.23	1.78	-0.08	-0.21	-0.09	-0.12	0.34	-0.28	-0.31	-0.28	-0.31
			792	17_25474676	1.32	-0.19	-0.26	-0.2	-0.23	1.78	-0.08	-0.21	-0.09	-0.12	0.33	-0.28	-0.31	-0.27	-0.3
			793	17_26542857	1.32	-0.19	-0.26	-0.19	-0.22	1.73	-0.09	-0.21	-0.09	-0.12	0.33	-0.28	-0.31	-0.27	-0.3
			794	17_26542899	1.32	-0.19	-0.26	-0.19	-0.22	1.68	-0.11	-0.23	-0.1	-0.14	0.48	-0.28	-0.31	-0.27	-0.32
			795	17_27025442	1.22	-0.2	-0.26	-0.2	-0.23	1.68	-0.11	-0.23	-0.1	-0.14	0.48	-0.28	-0.31	-0.27	-0.32
			796	17_27025446	1.22	-0.2	-0.26	-0.2	-0.23	2.11	-0.11	-0.24	-0.09	-0.15	0.26	-0.27	-0.29	-0.27	-0.3
			797	17_28902980	1.01	-0.2	-0.25	-0.2	-0.22	2.11	-0.11	-0.24	-0.09	-0.15	0.31	-0.27	-0.3	-0.28	-0.31
			798	17_30971909	0.97	-0.2	-0.26	-0.21	-0.23	2.11	-0.11	-0.24	-0.09	-0.15	0.31	-0.27	-0.3	-0.28	-0.31
			799	17_30971916	0.97	-0.2	-0.26	-0.21	-0.23	2.71	-0.12	-0.26	-0.07	-0.13	0.37	-0.28	-0.31	-0.28	-0.32
			800	17_32883804	1.28	-0.21	-0.27	-0.2	-0.24	2.71	-0.12	-0.26	-0.07	-0.13	0.37	-0.28	-0.31	-0.28	-0.32
			801	17_32883809	1.28	-0.21	-0.27	-0.2	-0.24	2.72	-0.12	-0.26	-0.07	-0.13	0.35	-0.28	-0.3	-0.29	-0.32
			802	17_33065600	1.22	-0.21	-0.27	-0.2	-0.24	2.82	-0.11	-0.26	-0.07	-0.13	0.12	-0.29	-0.3	-0.29	-0.3
			803	17_34460076	1.26	-0.22	-0.28	-0.2	-0.22	1.55	-0.09	-0.22	-0.1	-0.16	0.12	-0.29	-0.3	-0.29	-0.3
			804	17_34460077	1.26	-0.22	-0.28	-0.2	-0.22	0.73	-0.12	-0.19	-0.12	-0.14	0.12	-0.29	-0.3	-0.29	-0.3
			805	17_34580964	1.27	-0.22	-0.28	-0.2	-0.22	0.47	-0.14	-0.19	-0.13	-0.13	0.11	-0.29	-0.3	-0.3	-0.3
			806	17_35023240	1.31	-0.22	-0.28	-0.2	-0.22	0.23	-0.13	-0.16	-0.14	-0.12	0.47	-0.28	-0.3	-0.28	-0.32
			807	17_40931756	1.03	-0.2	-0.26	-0.21	-0.25	0.19	-0.13	-0.16	-0.14	-0.13	0.7	-0.29	-0.34	-0.29	-0.33
			808	17_48308023	0.88	-0.22	-0.27	-0.22	-0.24	0.17	-0.13	-0.13	-0.1	-0.12	0.8	-0.28	-0.35	-0.29	-0.33
			809	17_49969095	0.74	-0.22	-0.27	-0.23	-0.24	0.55	-0.16	-0.12	-0.19	-0.19	0.58	-0.3	-0.34	-0.28	-0.32
			810	17_53515555	0.4	-0.23	-0.26	-0.23	-0.23	0.56	-0.12	-0.16	-0.2	-0.18	0.56	-0.3	-0.34	-0.28	-0.32
			811	17_53679006	0.38	-0.23	-0.26	-0.23	-0.23	0.55	-0.12	-0.15	-0.2	-0.18	0.78	-0.27	-0.32	-0.3	-0.35
			812	17_63722463	0.28	-0.21	-0.23	-0.22	-0.24	0.69	-0.11	-0.12	-0.14	-0.19	0.41	-0.3	-0.28	-0.33	-0.32
			813	17_68770703	1.1	-0.25	-0.2	-0.28	-0.26	0.47	-0.11	-0.13	-0.14	-0.17	0.37	-0.29	-0.3	-0.34	-0.3
			814	17_78682893	0.82	-0.22	-0.23	-0.29	-0.24	0.75	-0.1	-0.11	-0.1	-0.17	0.46	-0.29	-0.3	-0.34	-0.29
			815	17_78925436	0.88	-0.22	-0.23	-0.29	-0.24	0.48	-0.1	-0.11	-0.09	-0.15	0.41	-0.29	-0.29	-0.33	-0.3
			816	17_83221066	0.76	-0.21	-0.22	-0.26	-0.25	1.63	-0.1	-0.23	-0.27	-0.09	0.66	-0.28	-0.29	-0.34	-0.3
			817	17_83900092	0.8	-0.21	-0.22	-0.26	-0.25	1.72	-0.11	-0.22	-0.28	-0.09	0.49	-0.28	-0.29	-0.33	-0.31
			818	17_84004022	0.66	-0.2	-0.21	-0.23	-0.25	1.72	-0.11	-0.22	-0.28	-0.09	0.55	-0.28	-0.29	-0.33	-0.31
			819	17_86825718	0.51	-0.21	-0.21	-0.23	-0.24	1.55	-0.1	-0.12	-0.27	-0.1	0.24	-0.21	-0.22	-0.21	-0.25
			820	18_4868823	0.64	-0.16	-0.22	-0.23	-0.17	1.48	-0.11	-0.14	-0.27	-0.1	0.09	-0.21	-0.22	-0.23	-0.23
			821	18_11017447	0.95	-0.16	-0.22	-0.24	-0.16	2.26	-0.08	-0.13	-0.22	-0.07	0.09	-0.21	-0.22	-0.23	-0.23
			822	18_11017500	0.95	-0.16	-0.22	-0.24	-0.16	2.26	-0.08	-0.13	-0.22	-0.07	1.31	-0.19	-0.34	-0.21	-0.28
			823	18_20519784	1.21	-0.15	-0.26	-0.23	-0.2	2.13	-0.07	-0.13	-0.21	-0.07	1.35	-0.19	-0.34	-0.21	-0.28
			824	18_21068719	1.39	-0.15	-0.28	-0.23	-0.2	2.02	-0.07	-0.13	-0.21	-0.07	0.19	-0.29	-0.31	-0.31	-0.3
			825	18_31698848	1.18	-0.2	-0.23	-0.27	-0.21	1.92	-0.06	-0.13	-0.21	-0.09	0.19	-0.29	-0.31	-0.31	-0.3
			826	18_31841496	1.18	-0.2	-0.23	-0.27	-0.21	1.95	-0.06	-0.13	-0.21	-0.09	0.27	-0.31	-0.31	-0.33	-0.31
			827	18_33203602	1.3	-0.21	-0.23	-0.28	-0.21	1.84	-0.07	-0.13	-0.21	-0.1	0.31	-0.31	-0.31	-0.33	-0.3
			828	18_34938676	1.26	-0.21	-0.24	-0.28	-0.2	1.76	-0.07	-0.13	-0.21	-0.1	0.53	-0.31	-0.29	-0.33	-0.28
			829	18_36665388	1.3	-0.21	-0.22	-0.27	-0.2	1.66	-0.07	-0.12	-0.21	-0.09	0.55	-0.31	-0.29	-0.33	-0.28
			830	18_36962271	1.3	-0.21	-0.22	-0.27	-0.2	2.45	-0.05	-0.12	-0.23	-0.09	0.49	-0.31	-0.29	-0.33	-0.28
			831	18_37819694	1.23	-0.21	-0.22	-0.27	-0.2	2.45	-0.05	-0.12	-0.23	-0.09	0.53	-0.31	-0.29	-0.33	-0.28
			832	18_38240954	1.3	-0.21	-0.22	-0.27	-0.2	2.47	-0.05	-0.12	-0.23	-0.09	0.6	-0.32	-0.29	-0.33	-0.28
			833	18_46508371	1.21	-0.22	-0.22	-0.27	-0.2	1.78	-0.09	-0.12	-0.22	-0.09	0.5	-0.33	-0.29	-0.28	-0.29
			834	18_52488227	0.64	-0.21	-0.21	-0.25	-0.21	1.78	-0.09	-0.12	-0.22	-0.09	0.5	-0.33	-0.29	-0.28	-0.29
			835	18_52488251	0.64	-0.21	-0.21	-0.25	-0.21	1.78	-0.1	-0.12	-0.23	-0.09	0.5	-0.33	-0.29	-0.28	-0.29
			836	18_52642912	0.65	-0.21	-0.21	-0.25	-0.21	2.08	-0.1	-0.09	-0.23	-0.08	0.99	-0.33	-0.26	-0.26	-0.26
			837	18_56537209	0.99	-0.23	-0.19	-0.24	-0.18	1.73	-0.1	-0.11	-0.22	-0.08	0.99	-0.33	-0.26	-0.26	-0.26
			838	18_56537264	0.99	-0.23	-0.19	-0.24	-0.18	1.73	-0.09	-0.1	-0.22	-0.08	1.03	-0.33	-0.25	-0.27	-0.25
			839	18_58104009	1.32	-0.24	-0.19	-0.25	-0.18	0.94	-0.12	-0.12	-0.18	-0.08	1.21	-0.34	-0.25	-0.28	-0.25
			840	18_58612344	1.7	-0.24	-0.18	-0.25	-0.17	1.11	-0.11	-0.13	-0.19	-0.08	1.28	-0.35	-0.25	-0.29	-0.25
			841	18_60822951	1.59	-0.24	-0.19	-0.25	-0.17	0.33	-0.04	-0.09	-0.1	-0.05	1.37	-0.35	-0.25	-0.29	-0.25
			842	18_61687994	1.6	-0.24	-0.18	-0.25	-0.17	0.33	-0.04	-0.09	-0.1	-0.05	1.3	-0.35	-0.25	-0.26	-0.26
			843	18_66807250	1.06	-0.25	-0.19	-0.22	-0.18	0.3	-0.04	-0.08	-0.1	-0.06	1.06	-0.34	-0.26	-0.27	-0.27
			844	18_67884842	0.92	-0.24	-0.2	-0.23	-0.18	0.25	-0.08	-0.09	-0.12	-0.07	0.95	-0.38	-0.27	-0.36	-0.38
			845	18_70827226	0.49	-0.25	-0.2	-0.25	-0.25	0.63	-0.12	-0.09	-0.16	-0.12	0.95	-0.38	-0.27	-0.36	-0.38
			846	18_74276576	0.49	-0.25	-0.2	-0.25	-0.25	0.57	-0.11	-0.09	-0.16	-0.12	0.94	-0.38	-0.27	-0.36	-0.38
			847	18_80969514	0.57	-0.25	-0.2	-0.26	-0.25	0.72	-0.12	-0.08	-0.15	-0.15	0.28	-0.36	-0.32	-0.35	-0.36
			848	18_86450622	0.24	-0.25	-0.23	-0.26	-0.24	0.91	-0.12	-0.07	-0.15	-0.15	1.42	-0.27	-0.34	-0.32	-0.25
			849	19_3403302	1.09	-0.2	-0.24	-0.25	-0.19	0.58	-0.11	-0.08	-0.16	-0.11	1.29	-0.26	-0.34	-0.31	-0.26
			850	19_4907657	0.95	-0.2	-0.24	-0.24	-0.2	0.66	-0.11	-0.09	-0.16	-0.09	0.96	-0.27	-0.34	-0.3	-0.26
			851	19_6057719	0.46	-0.2	-0.24	-0.23	-0.21	0.71	-0.11	-0.1	-0.17	-0.09	1.18	-0.27	-0.35	-0.3	-0.26
			852	19_6222717	0.48	-0.2	-0.24	-0.23	-0.21	0.75	-0.09	-0.14	-0.16	-0.09	0.98	-0.27	-0.33	-0.28	-0.25
			853	19_8352371	0.73	-0.2	-0.23	-0.23	-0.18	0.75	-0.09	-0.14	-0.16	-0.09	0.97	-0.27	-0.33	-0.29	-0.24
			854	19_8678725	1.01	-0.2	-0.23	-0.23	-0.17	0.62	-0.1	-0.14	-0.16	-0.09	1.03	-0.26	-0.33	-0.29	-0.24
			855	19_8803985	1.1	-0.2	-0.24	-0.23	-0.17	1.24	-0.11	-0.13	-0.19	-0.04	0.99	-0.26	-0.33	-0.3	-0.25
			856	19_11276611	1.36	-0.2	-0.25	-0.24	-0.17	1.25	-0.11	-0.13	-0.19	-0.04	0.99	-0.26	-0.33	-0.3	-0.25
			857	19_11276629	1.36	-0.2	-0.25	-0.24	-0.17	1.16	-0.13	-0.12	-0.21	-0.08	0.74	-0.29	-0.32	-0.3	-0.24
			858	19_11557959	1.1	-0.21	-0.24	-0.23	-0.17	1.01	-0.15	-0.11	-0.2	-0.09	0.52	-0.27	-0.31	-0.29	-0.25
			859	19_17118377	1.27	-0.21	-0.23	-0.24	-0.16	0.6	-0.17	-0.09	-0.14	-0.14	0.44	-0.27	-0.31	-0.3	-0.26
			860	19_17436579	1.22	-0.21	-0.23	-0.24	-0.16	0.59	-0.17	-0.09	-0.14	-0.14	0.3	-0.29	-0.32	-0.28	-0.31
			861	19_23975558	0.41	-0.22	-0.23	-0.24	-0.2	0.83	-0.17	-0.07	-0.14	-0.17	0.27	-0.3	-0.32	-0.28	-0.3
			862	19_26257152	0.44	-0.24	-0.22	-0.24	-0.2	0.7	-0.13	-0.07	-0.13	-0.16	0.2	-0.3	-0.29	-0.28	-0.27
			863	19_34234122	0.46	-0.25	-0.2	-0.22	-0.21	0.61	-0.12	-0.09	-0.15	-0.16	0.2	-0.3	-0.29	-0.28	-0.28
			864	19_34949789	0.49	-0.25	-0.2	-0.21	-0.21	0.73	-0.12	-0.08	-0.14	-0.17	0.3	-0.32	-0.28	-0.29	-0.27
			865	19_38057964	0.68	-0.25	-0.19	-0.23	-0.22	0.4	-0.08	-0.1	-0.11	-0.13	0.53	-0.32	-0.26	-0.27	-0.27
			866	19_41957923	0.71	-0.24	-0.18	-0.21	-0.22	0.24	-0.09	-0.11	-0.11	-0.13	0.53	-0.32	-0.26	-0.29	-0.29
			867	19_43849879	0.7	-0.23	-0.18	-0.23	-0.23	0.24	-0.09	-0.11	-0.11	-0.13	0.37	-0.32	-0.28	-0.29	-0.29
			868	19_45028861	0.62	-0.24	-0.19	-0.23	-0.23	0.31	-0.11	-0.11	-0.1	-0.14	0.41	-0.33	-0.29	-0.29	-0.31
			869	19_46654120	0.28	-0.22	-0.21	-0.22	-0.23	0.31	-0.11	-0.11	-0.1	-0.14	0.42	-0.33	-0.28	-0.3	-0.31
			870	19_47096234	0.24	-0.23	-0.21	-0.22	-0.23	0.16	-0.11	-0.13	-0.13	-0.14	0.42	-0.33	-0.28	-0.3	-0.31
			871	19_47128079	0.24	-0.23	-0.21	-0.22	-0.23	0.14	-0.11	-0.12	-0.12	-0.13	1.1	-0.35	-0.28	-0.27	-0.32
			872	19_52518822	0.72	-0.25	-0.21	-0.2	-0.24	0.45	-0.09	-0.14			1.1	-0.35	-0.28	-0.27	-0.32
			873	19_53851357	0.72	-0.25	-0.21	-0.2	-0.24	0.25	-0.11	-0.14			1.27	-0.35	-0.28	-0.26	-0.33
			874	19_58774147	0.62	-0.25	-0.22	-0.21	-0.24	0.16	-0.12	-0.14			1.19	-0.33	-0.27	-0.27	-0.34
			875	19_61261300	0.75	-0.24	-0.2	-0.21	-0.24	0.06	-0.13	-0.13			1.35			-0.33	-0.24
			876	X_36008085	8.54	-0.09	-0.14	-0.33	-0.24	0.01	-0.12	-0.12			0.92			-0.32	-0.25
			877	X_49497218	6.45	-0.11	-0.14	-0.32	-0.25	0.16	-0.13	-0.11			0.87			-0.31	-0.25
			878	X_69830745	6.78	-0.12	-0.14	-0.31	-0.25	0.08	-0.14	-0.13			0.98			-0.32	-0.25
			879	X_73012574	6.9	-0.13	-0.13	-0.32	-0.25	0.02	-0.13	-0.13			0.35			-0.31	-0.28
			880	X_85076816	8.78	-0.12	-0.12	-0.31	-0.28	0.14	-0.17	-0.15			0.08			-0.3	-0.29
			881	X_105166309	9.06	-0.13	-0.11	-0.3	-0.29	1.01	-0.05	-0.18			0			-0.31	-0.31
			882	X_130465611	7.6	-0.14	-0.13	-0.31	-0.31	1.01	-0.05	-0.18			0.19			-0.29	-0.3
			883	X_141721715	8.02	-0.13	-0.13	-0.29	-0.3						0.62			-0.28	-0.22
			884	X_150646933	1.99	-0.17	-0.15	-0.28	-0.22						1.09			-0.29	-0.2

## Sheet: S_10.3_Soma_BW12_T365
			#File_name	Supplementary Table 10.3
			#Table_title	Soma mapping results: –LogP values and correlations of body weight at 365 days (~12 months) with lifespan (T-365 survivorship) controlling for site, cohort year, drug vs control, and sex when combined
			#Source_paper	Arends et al. (2025) Genetics of longevity: Dynamic effects of sex and body weight trade-offs. Nature, in review, Aug 2025 and see (bioRxiv doi.org/10.1101/2025.04.27.649857)
			#Contact	labwilliams@gmail.com,danny.arends@gmail.com, dashbrook@uthsc.edu, sroy12@uthsc.edu
			#Date	18Aug2025 by RWW and DA
			#Formatting
			#Stastical_note	Empty cells due to sample size limit often because of marginal genotype success rate
					Combined					Female					Males
			Index	Marker	LOD	CH	BH	CD	BD	LOD	CH	BH	CD	BD	LOD	CH	BH	CD	BD
			1	1_3010272	2.96	-0.21	-0.21	-0.05	-0.09	1.24	-0.11	-0.12	-0.01	0.02	1.77	-0.3	-0.29	-0.12	-0.23
			2	1_3010274	2.96	-0.21	-0.21	-0.05	-0.09	1.24	-0.11	-0.12	-0.01	0.02	1.77	-0.3	-0.29	-0.12	-0.23
			3	1_4344820	2.75	-0.21	-0.21	-0.05	-0.1	1.04	-0.11	-0.12	-0.01	0	1.67	-0.3	-0.29	-0.12	-0.22
			4	1_6249843	2.75	-0.21	-0.21	-0.05	-0.1	1.04	-0.11	-0.12	-0.01	0	1.67	-0.3	-0.29	-0.12	-0.22
			5	1_7969906	1.77	-0.19	-0.19	-0.08	-0.07	0.52	-0.09	-0.09	-0.04	0	1.39	-0.26	-0.28	-0.14	-0.16
			6	1_24042124	1.32	-0.19	-0.19	-0.14	-0.1	1.41	-0.1	-0.16	-0.03	-0.05	0.83	-0.28	-0.24	-0.26	-0.17
			7	1_26682184	1.58	-0.19	-0.19	-0.14	-0.09	1.15	-0.11	-0.15	-0.05	-0.03	0.9	-0.28	-0.25	-0.25	-0.16
			8	1_31062737	1.86	-0.18	-0.18	-0.19	-0.06	0.52	-0.1	-0.12	-0.08	-0.04	2.08	-0.26	-0.26	-0.3	-0.1
			9	1_31062758	1.86	-0.18	-0.18	-0.19	-0.06	0.52	-0.1	-0.12	-0.08	-0.04	2.08	-0.26	-0.26	-0.3	-0.1
			10	1_31062759	1.86	-0.18	-0.18	-0.19	-0.06	0.52	-0.1	-0.12	-0.08	-0.04	2.08	-0.26	-0.26	-0.3	-0.1
			11	1_34173196	0.68	-0.17	-0.16	-0.2	-0.14	0.65	-0.11	-0.14	-0.08	-0.05	1.47	-0.23	-0.21	-0.33	-0.24
			12	1_36445187	0.95	-0.16	-0.17	-0.21	-0.13	0.62	-0.11	-0.14	-0.08	-0.06	1.85	-0.21	-0.21	-0.35	-0.21
			13	1_37045066	1.03	-0.16	-0.17	-0.22	-0.14	0.54	-0.1	-0.14	-0.1	-0.07	1.72	-0.22	-0.21	-0.34	-0.22
			14	1_37893993	1.1	-0.17	-0.18	-0.22	-0.12	0.73	-0.11	-0.15	-0.1	-0.05	1.67	-0.23	-0.22	-0.35	-0.21
			15	1_42044440	0.93	-0.17	-0.18	-0.22	-0.13	0.91	-0.11	-0.16	-0.1	-0.05	1.41	-0.23	-0.21	-0.34	-0.24
			16	1_47481218	1.55	-0.17	-0.17	-0.23	-0.13	0.8	-0.08	-0.14	-0.13	-0.05	1.86	-0.25	-0.21	-0.35	-0.22
			17	1_58265070	1.48	-0.17	-0.16	-0.23	-0.13	0.58	-0.13	-0.11	-0.12	-0.06	1.86	-0.22	-0.22	-0.36	-0.22
			18	1_58265096	1.48	-0.17	-0.16	-0.23	-0.13	0.58	-0.13	-0.11	-0.12	-0.06	1.86	-0.22	-0.22	-0.36	-0.22
			19	1_58823920	1.29	-0.17	-0.15	-0.22	-0.13	0.37	-0.12	-0.1	-0.1	-0.07	2.18	-0.22	-0.21	-0.36	-0.21
			20	1_59178631	1.31	-0.18	-0.15	-0.22	-0.13	0.48	-0.13	-0.09	-0.1	-0.07	2.05	-0.23	-0.21	-0.36	-0.21
			21	1_60329343	1.01	-0.18	-0.14	-0.2	-0.13	0.43	-0.13	-0.09	-0.09	-0.07	1.5	-0.23	-0.2	-0.32	-0.21
			22	1_63865803	1.29	-0.18	-0.14	-0.22	-0.14	0.5	-0.13	-0.08	-0.12	-0.08	1.57	-0.24	-0.2	-0.33	-0.21
			23	1_72346423	1.65	-0.16	-0.15	-0.24	-0.14	0.48	-0.13	-0.09	-0.13	-0.08	2.44	-0.2	-0.23	-0.36	-0.22
			24	1_75125895	1.9	-0.17	-0.15	-0.24	-0.13	1.06	-0.14	-0.08	-0.14	-0.05	2.04	-0.2	-0.23	-0.35	-0.23
			25	1_75472884	1.94	-0.17	-0.15	-0.24	-0.13	1.06	-0.14	-0.08	-0.14	-0.05	2.1	-0.2	-0.24	-0.35	-0.23
			26	1_76521721	2.06	-0.16	-0.16	-0.24	-0.13	0.93	-0.14	-0.08	-0.14	-0.06	2.55	-0.19	-0.24	-0.36	-0.22
			27	1_80223453	2.13	-0.15	-0.18	-0.24	-0.13	0.86	-0.13	-0.09	-0.14	-0.05	2.63	-0.19	-0.26	-0.35	-0.22
			28	1_86216552	2.36	-0.15	-0.17	-0.24	-0.11	1.07	-0.12	-0.11	-0.15	-0.04	2.28	-0.19	-0.23	-0.34	-0.2
			29	1_87986124	1.88	-0.16	-0.17	-0.23	-0.12	0.91	-0.13	-0.11	-0.14	-0.05	1.9	-0.2	-0.23	-0.33	-0.21
			30	1_90931519	2.35	-0.14	-0.18	-0.23	-0.12	0.98	-0.11	-0.13	-0.15	-0.05	2.42	-0.18	-0.24	-0.34	-0.2
			31	1_93135308	2.01	-0.15	-0.18	-0.23	-0.12	1	-0.12	-0.13	-0.14	-0.05	1.95	-0.2	-0.23	-0.33	-0.21
			32	1_93284444	2.01	-0.15	-0.18	-0.23	-0.12	1	-0.12	-0.13	-0.14	-0.05	1.95	-0.2	-0.23	-0.33	-0.21
			33	1_93785926	1.82	-0.15	-0.18	-0.23	-0.13	0.81	-0.1	-0.15	-0.13	-0.06	2.11	-0.2	-0.23	-0.34	-0.21
			34	1_100383536	1.86	-0.16	-0.17	-0.23	-0.13	0.77	-0.11	-0.11	-0.15	-0.06	1.8	-0.21	-0.24	-0.34	-0.21
			35	1_101379811	1.87	-0.16	-0.17	-0.23	-0.13	0.77	-0.11	-0.11	-0.15	-0.06	1.8	-0.21	-0.24	-0.34	-0.21
			36	1_101379818	1.87	-0.16	-0.17	-0.23	-0.13	0.77	-0.11	-0.11	-0.15	-0.06	1.8	-0.21	-0.24	-0.34	-0.21
			37	1_106189355	2.15	-0.16	-0.16	-0.24	-0.11	1.31	-0.11	-0.09	-0.17	-0.04	1.25	-0.22	-0.23	-0.32	-0.21
			38	1_111859457	1.87	-0.16	-0.16	-0.23	-0.11	1.16	-0.1	-0.07	-0.17	-0.05	0.99	-0.22	-0.24	-0.3	-0.21
			39	1_120063246	1.55	-0.16	-0.16	-0.23	-0.13	0.95	-0.11	-0.09	-0.16	-0.05	1.04	-0.21	-0.24	-0.31	-0.23
			40	1_120063257	1.55	-0.16	-0.16	-0.23	-0.13	0.95	-0.11	-0.09	-0.16	-0.05	1.04	-0.21	-0.24	-0.31	-0.23
			41	1_120474787	1.65	-0.16	-0.16	-0.23	-0.12	1.06	-0.11	-0.09	-0.16	-0.05	1.04	-0.21	-0.24	-0.31	-0.23
			42	1_121483290	1.6	-0.16	-0.16	-0.23	-0.13	1.01	-0.11	-0.09	-0.16	-0.05	1.03	-0.21	-0.24	-0.31	-0.23
			43	1_125106352	1.51	-0.15	-0.17	-0.22	-0.13	1.1	-0.11	-0.1	-0.17	-0.05	0.97	-0.2	-0.25	-0.29	-0.24
			44	1_127959819	1.8	-0.16	-0.16	-0.24	-0.13	1.19	-0.12	-0.09	-0.18	-0.06	1.11	-0.21	-0.24	-0.31	-0.24
			45	1_132295971	1.75	-0.17	-0.16	-0.23	-0.12	1.44	-0.11	-0.08	-0.17	-0.03	0.73	-0.24	-0.24	-0.31	-0.24
			46	1_133622154	0.87	-0.18	-0.17	-0.21	-0.13	0.53	-0.14	-0.11	-0.13	-0.07	0.72	-0.23	-0.24	-0.3	-0.22
			47	1_136051218	0.7	-0.17	-0.16	-0.21	-0.14	0.38	-0.14	-0.11	-0.13	-0.09	0.89	-0.2	-0.23	-0.3	-0.22
			48	1_136260710	0.72	-0.17	-0.16	-0.21	-0.14	0.39	-0.14	-0.11	-0.13	-0.09	0.89	-0.2	-0.23	-0.3	-0.22
			49	1_139458391	0.82	-0.16	-0.16	-0.21	-0.14	0.37	-0.14	-0.11	-0.14	-0.09	0.94	-0.2	-0.23	-0.3	-0.21
			50	1_143770506	0.73	-0.17	-0.16	-0.2	-0.13	0.35	-0.14	-0.1	-0.12	-0.09	0.93	-0.2	-0.23	-0.3	-0.2
			51	1_145514740	0.59	-0.17	-0.16	-0.21	-0.16	0.26	-0.14	-0.1	-0.12	-0.1	0.92	-0.21	-0.23	-0.3	-0.23
			52	1_151703840	0.47	-0.16	-0.16	-0.19	-0.14	0.52	-0.14	-0.07	-0.12	-0.11	0.94	-0.2	-0.25	-0.28	-0.19
			53	1_152756733	0.56	-0.16	-0.16	-0.2	-0.14	0.46	-0.14	-0.08	-0.12	-0.1	0.95	-0.2	-0.25	-0.29	-0.2
			54	1_153250389	0.57	-0.16	-0.16	-0.2	-0.14	0.44	-0.14	-0.08	-0.12	-0.1	1.03	-0.2	-0.25	-0.29	-0.2
			55	1_155132441	0.71	-0.16	-0.16	-0.2	-0.14	0.51	-0.13	-0.07	-0.13	-0.11	1.17	-0.21	-0.26	-0.29	-0.18
			56	1_155779448	0.71	-0.16	-0.16	-0.2	-0.14	0.52	-0.13	-0.07	-0.13	-0.11	1.18	-0.21	-0.26	-0.29	-0.18
			57	1_155958681	0.71	-0.16	-0.16	-0.2	-0.14	0.52	-0.13	-0.07	-0.13	-0.11	1.18	-0.21	-0.26	-0.29	-0.18
			58	1_156285523	0.72	-0.16	-0.16	-0.2	-0.14	0.55	-0.13	-0.07	-0.13	-0.11	1.14	-0.21	-0.26	-0.29	-0.18
			59	1_156642255	0.47	-0.16	-0.16	-0.19	-0.14	0.52	-0.14	-0.07	-0.11	-0.11	1.09	-0.2	-0.26	-0.29	-0.18
			60	1_156832745	0.64	-0.16	-0.15	-0.2	-0.14	0.55	-0.13	-0.06	-0.12	-0.11	1.19	-0.2	-0.26	-0.29	-0.18
			61	1_158609505	0.46	-0.16	-0.16	-0.19	-0.14	0.63	-0.15	-0.06	-0.11	-0.11	1.23	-0.19	-0.26	-0.29	-0.19
			62	1_164053022	0.61	-0.17	-0.17	-0.2	-0.14	0.53	-0.16	-0.09	-0.13	-0.14	1.54	-0.19	-0.25	-0.29	-0.15
			63	1_164192620	0.62	-0.17	-0.17	-0.2	-0.14	0.55	-0.16	-0.08	-0.13	-0.14	1.52	-0.19	-0.26	-0.29	-0.15
			64	1_165575695	0.76	-0.18	-0.19	-0.2	-0.14	0.35	-0.15	-0.1	-0.13	-0.13	1.58	-0.22	-0.27	-0.3	-0.15
			65	1_166099369	0.8	-0.18	-0.19	-0.2	-0.14	0.27	-0.15	-0.11	-0.13	-0.13	1.61	-0.23	-0.27	-0.3	-0.15
			66	1_166310762	0.84	-0.19	-0.19	-0.2	-0.13	0.3	-0.16	-0.11	-0.13	-0.13	1.59	-0.23	-0.27	-0.3	-0.15
			67	1_167148678	0.83	-0.19	-0.19	-0.21	-0.14	0.25	-0.16	-0.12	-0.14	-0.13	1.54	-0.23	-0.27	-0.3	-0.15
			68	1_169930082	0.67	-0.17	-0.18	-0.2	-0.14	0.11	-0.13	-0.11	-0.12	-0.12	1.33	-0.23	-0.25	-0.3	-0.16
			69	1_170283138	0.71	-0.17	-0.18	-0.2	-0.14	0.08	-0.13	-0.11	-0.12	-0.12	1.3	-0.23	-0.25	-0.3	-0.17
			70	1_171250901	0.7	-0.17	-0.18	-0.2	-0.14	0.12	-0.12	-0.11	-0.12	-0.12	1.3	-0.23	-0.25	-0.3	-0.17
			71	1_172317580	0.61	-0.18	-0.17	-0.2	-0.14	0.15	-0.13	-0.11	-0.12	-0.12	1.09	-0.24	-0.25	-0.31	-0.18
			72	1_172476174	0.63	-0.18	-0.17	-0.2	-0.14	0.15	-0.13	-0.11	-0.12	-0.12	1.09	-0.24	-0.25	-0.31	-0.18
			73	1_180168619	0.17	-0.18	-0.18	-0.17	-0.19	0.81	-0.11	-0.13	-0.07	-0.17	0.57	-0.26	-0.24	-0.29	-0.22
			74	1_180855863	0.09	-0.18	-0.18	-0.17	-0.19	0.71	-0.11	-0.12	-0.07	-0.17	0.67	-0.26	-0.24	-0.3	-0.22
			75	1_182979715	0.09	-0.18	-0.17	-0.18	-0.18	0.73	-0.1	-0.13	-0.08	-0.17	0.9	-0.27	-0.22	-0.29	-0.21
			76	1_182979716	0.09	-0.18	-0.17	-0.18	-0.18	0.73	-0.1	-0.13	-0.08	-0.17	0.9	-0.27	-0.22	-0.29	-0.21
			77	1_183086564	0.09	-0.18	-0.17	-0.18	-0.18	0.73	-0.1	-0.13	-0.08	-0.17	0.91	-0.27	-0.22	-0.29	-0.21
			78	1_187265585	0.15	-0.19	-0.17	-0.18	-0.18	0.61	-0.1	-0.11	-0.07	-0.15	0.77	-0.28	-0.24	-0.3	-0.23
			79	1_188782439	0.17	-0.17	-0.17	-0.18	-0.18	1.06	-0.07	-0.11	-0.07	-0.16	0.85	-0.27	-0.23	-0.29	-0.21
			80	1_188911479	0.12	-0.17	-0.17	-0.18	-0.18	1.03	-0.07	-0.11	-0.07	-0.16	0.86	-0.27	-0.23	-0.29	-0.21
			81	1_189656733	0.24	-0.16	-0.15	-0.17	-0.18	1.02	-0.06	-0.09	-0.07	-0.16	0.93	-0.27	-0.22	-0.28	-0.21
			82	1_192054351	0.31	-0.17	-0.16	-0.18	-0.18	0.89	-0.06	-0.1	-0.08	-0.15	0.9	-0.29	-0.21	-0.27	-0.22
			83	2_6139246	0.81	-0.2	-0.22	-0.15	-0.18	1.73	-0.23	-0.1	-0.06	-0.07	1.65	-0.19	-0.34	-0.23	-0.3
			84	2_13600088	0.51	-0.2	-0.2	-0.16	-0.19	1.47	-0.22	-0.07	-0.09	-0.1	1.61	-0.2	-0.34	-0.23	-0.3
			85	2_24606612	0.48	-0.18	-0.19	-0.13	-0.19	1.01	-0.22	-0.07	-0.08	-0.14	1.17	-0.17	-0.32	-0.19	-0.27
			86	2_24965596	0.45	-0.18	-0.18	-0.13	-0.19	1.06	-0.22	-0.06	-0.08	-0.14	1.17	-0.17	-0.32	-0.19	-0.27
			87	2_25363944	0.38	-0.18	-0.19	-0.14	-0.19	0.99	-0.22	-0.06	-0.08	-0.14	1.26	-0.16	-0.32	-0.19	-0.26
			88	2_25460620	0.36	-0.18	-0.18	-0.14	-0.19	1.04	-0.22	-0.06	-0.08	-0.14	1.26	-0.16	-0.32	-0.19	-0.26
			89	2_26373532	0.35	-0.18	-0.18	-0.14	-0.19	1	-0.21	-0.06	-0.08	-0.14	1.24	-0.17	-0.32	-0.19	-0.26
			90	2_30426723	0.5	-0.18	-0.18	-0.13	-0.19	1.12	-0.23	-0.07	-0.08	-0.14	1.15	-0.16	-0.3	-0.17	-0.25
			91	2_60201233	2.47	-0.04	-0.13	-0.25	-0.17	2.21	-0.02	-0.03	-0.27	-0.1	1.58	-0.07	-0.26	-0.23	-0.25
			92	2_62606286	2.53	-0.05	-0.16	-0.23	-0.14	1.8	-0.01	-0.07	-0.22	-0.08	2.09	-0.08	-0.28	-0.25	-0.21
			93	2_65326540	2.41	-0.05	-0.15	-0.23	-0.15	1.38	-0.03	-0.08	-0.2	-0.08	2.12	-0.07	-0.25	-0.25	-0.23
			94	2_68729025	1.71	-0.07	-0.14	-0.21	-0.15	1.27	-0.05	-0.06	-0.19	-0.06	1.94	-0.07	-0.26	-0.22	-0.24
			95	2_68729032	1.71	-0.07	-0.14	-0.21	-0.15	1.27	-0.05	-0.06	-0.19	-0.06	1.94	-0.07	-0.26	-0.22	-0.24
			96	2_69439838	1.7	-0.07	-0.15	-0.21	-0.16	1.22	-0.06	-0.08	-0.21	-0.08	1.85	-0.08	-0.26	-0.22	-0.24
			97	2_70509665	1.52	-0.08	-0.15	-0.21	-0.16	1.09	-0.08	-0.07	-0.2	-0.09	2.02	-0.07	-0.26	-0.21	-0.25
			98	2_70966444	1.51	-0.07	-0.16	-0.2	-0.16	1.22	-0.06	-0.08	-0.2	-0.06	2	-0.07	-0.26	-0.19	-0.26
			99	2_71846197	1.61	-0.07	-0.16	-0.2	-0.16	1.37	-0.04	-0.08	-0.2	-0.06	1.98	-0.08	-0.26	-0.19	-0.26
			100	2_83915232	1.09	-0.09	-0.14	-0.19	-0.17	1.83	-0.07	-0.07	-0.23	-0.04	2.21	-0.09	-0.23	-0.14	-0.3
			101	2_83915237	1.09	-0.09	-0.14	-0.19	-0.17	1.83	-0.07	-0.07	-0.23	-0.04	2.21	-0.09	-0.23	-0.14	-0.3
			102	2_85904324	0.96	-0.1	-0.15	-0.19	-0.17	2.04	-0.05	-0.11	-0.23	-0.03	1.82	-0.14	-0.2	-0.15	-0.31
			103	2_87692953	0.96	-0.1	-0.14	-0.19	-0.17	2.06	-0.05	-0.11	-0.23	-0.03	1.83	-0.14	-0.2	-0.15	-0.31
			104	2_89156987	0.73	-0.11	-0.15	-0.19	-0.15	1.91	-0.06	-0.1	-0.22	-0.02	1.5	-0.15	-0.22	-0.15	-0.29
			105	2_89844287	0.81	-0.1	-0.15	-0.19	-0.16	2.01	-0.06	-0.1	-0.23	-0.02	1.71	-0.14	-0.23	-0.14	-0.29
			106	2_92975818	1.07	-0.09	-0.14	-0.2	-0.13	2.26	-0.02	-0.07	-0.23	-0.02	0.77	-0.15	-0.23	-0.17	-0.25
			107	2_99777113	0.49	-0.16	-0.2	-0.17	-0.16	0.78	-0.1	-0.14	-0.12	-0.05	0.57	-0.22	-0.27	-0.24	-0.29
			108	2_104787851	0.48	-0.15	-0.19	-0.16	-0.15	0.79	-0.09	-0.14	-0.1	-0.04	0.46	-0.22	-0.25	-0.23	-0.27
			109	2_105696373	0.46	-0.16	-0.19	-0.15	-0.15	0.7	-0.1	-0.13	-0.08	-0.04	0.47	-0.22	-0.26	-0.22	-0.27
			110	2_110880795	0.47	-0.15	-0.19	-0.15	-0.15	0.56	-0.09	-0.13	-0.09	-0.05	0.53	-0.22	-0.25	-0.21	-0.27
			111	2_110880805	0.47	-0.15	-0.19	-0.15	-0.15	0.56	-0.09	-0.13	-0.09	-0.05	0.53	-0.22	-0.25	-0.21	-0.27
			112	2_111134233	0.48	-0.16	-0.19	-0.14	-0.15	0.49	-0.09	-0.12	-0.09	-0.05	0.48	-0.23	-0.26	-0.21	-0.27
			113	2_111306279	0.43	-0.16	-0.18	-0.14	-0.15	0.34	-0.09	-0.11	-0.07	-0.06	0.42	-0.22	-0.26	-0.21	-0.26
			114	2_112255823	0.53	-0.15	-0.19	-0.15	-0.15	0.61	-0.09	-0.13	-0.09	-0.05	0.46	-0.22	-0.26	-0.22	-0.26
			115	2_112712327	0.49	-0.15	-0.19	-0.15	-0.15	0.54	-0.09	-0.13	-0.09	-0.05	0.48	-0.23	-0.26	-0.22	-0.27
			116	2_113364081	0.45	-0.15	-0.19	-0.15	-0.16	0.57	-0.09	-0.13	-0.09	-0.05	0.51	-0.22	-0.26	-0.22	-0.27
			117	2_119210795	0.24	-0.16	-0.18	-0.17	-0.16	0.7	-0.1	-0.14	-0.1	-0.05	0.5	-0.23	-0.23	-0.24	-0.28
			118	2_119210799	0.24	-0.16	-0.18	-0.17	-0.16	0.7	-0.1	-0.14	-0.1	-0.05	0.5	-0.23	-0.23	-0.24	-0.28
			119	2_119759668	0.25	-0.16	-0.18	-0.17	-0.16	0.67	-0.1	-0.14	-0.1	-0.05	0.53	-0.23	-0.23	-0.26	-0.28
			120	2_119923629	0.25	-0.16	-0.18	-0.17	-0.16	0.67	-0.1	-0.13	-0.1	-0.05	0.51	-0.23	-0.23	-0.26	-0.28
			121	2_119975164	0.25	-0.16	-0.18	-0.17	-0.16	0.67	-0.1	-0.13	-0.1	-0.05	0.51	-0.23	-0.23	-0.26	-0.28
			122	2_120057491	0.24	-0.16	-0.18	-0.17	-0.16	0.67	-0.1	-0.13	-0.1	-0.05	0.51	-0.23	-0.23	-0.26	-0.28
			123	2_120612428	0.25	-0.15	-0.18	-0.18	-0.16	0.63	-0.1	-0.13	-0.1	-0.05	0.59	-0.22	-0.23	-0.26	-0.28
			124	2_120745620	0.26	-0.16	-0.18	-0.18	-0.16	0.59	-0.11	-0.13	-0.11	-0.06	0.55	-0.22	-0.23	-0.26	-0.28
			125	2_121138554	0.23	-0.16	-0.18	-0.18	-0.16	0.6	-0.11	-0.14	-0.11	-0.06	0.45	-0.23	-0.23	-0.26	-0.28
			126	2_121452474	0.32	-0.16	-0.19	-0.17	-0.16	0.7	-0.1	-0.14	-0.1	-0.06	0.5	-0.23	-0.23	-0.26	-0.28
			127	2_122291506	0.29	-0.16	-0.19	-0.17	-0.16	0.62	-0.1	-0.14	-0.09	-0.06	0.33	-0.24	-0.24	-0.26	-0.27
			128	2_122685194	0.25	-0.16	-0.19	-0.17	-0.16	0.7	-0.1	-0.14	-0.09	-0.06	0.39	-0.24	-0.23	-0.26	-0.28
			129	2_125083168	0.11	-0.16	-0.15	-0.15	-0.15	0.41	-0.1	-0.11	-0.1	-0.06	0.5	-0.24	-0.19	-0.21	-0.25
			130	2_129010510	0.16	-0.16	-0.15	-0.15	-0.14	0.32	-0.11	-0.1	-0.1	-0.06	0.36	-0.23	-0.19	-0.2	-0.23
			131	2_129159240	0.23	-0.17	-0.15	-0.14	-0.15	0.29	-0.11	-0.11	-0.1	-0.07	0.36	-0.24	-0.2	-0.2	-0.23
			132	2_130202050	0.23	-0.17	-0.15	-0.15	-0.16	0.21	-0.11	-0.11	-0.1	-0.08	0.46	-0.24	-0.19	-0.21	-0.24
			133	2_130393825	0.19	-0.17	-0.15	-0.16	-0.16	0.21	-0.11	-0.11	-0.11	-0.08	0.43	-0.24	-0.19	-0.22	-0.24
			134	2_130591969	0.2	-0.17	-0.15	-0.16	-0.16	0.21	-0.11	-0.11	-0.11	-0.08	0.43	-0.24	-0.19	-0.22	-0.24
			135	2_130739019	0.2	-0.17	-0.15	-0.16	-0.16	0.21	-0.11	-0.11	-0.11	-0.08	0.43	-0.24	-0.19	-0.22	-0.24
			136	2_130883989	0.16	-0.17	-0.15	-0.16	-0.15	0.24	-0.11	-0.11	-0.11	-0.08	0.4	-0.24	-0.2	-0.22	-0.24
			137	2_132808839	0.51	-0.18	-0.14	-0.16	-0.17	0.17	-0.12	-0.1	-0.11	-0.1	0.87	-0.25	-0.18	-0.23	-0.26
			138	2_139956785	0.69	-0.18	-0.13	-0.15	-0.19	0.48	-0.15	-0.08	-0.09	-0.1	1.13	-0.23	-0.18	-0.23	-0.29
			139	2_140168146	0.63	-0.18	-0.13	-0.16	-0.18	0.44	-0.15	-0.09	-0.1	-0.1	1.04	-0.23	-0.18	-0.24	-0.28
			140	2_141235037	0.68	-0.17	-0.13	-0.16	-0.19	0.42	-0.14	-0.08	-0.1	-0.1	1.03	-0.23	-0.18	-0.23	-0.29
			141	2_141235047	0.68	-0.17	-0.13	-0.16	-0.19	0.42	-0.14	-0.08	-0.1	-0.1	1.03	-0.23	-0.18	-0.23	-0.29
			142	2_144490178	0.74	-0.18	-0.13	-0.15	-0.19	0.57	-0.15	-0.09	-0.08	-0.11	0.92	-0.23	-0.18	-0.24	-0.28
			143	2_148442635	1.07	-0.19	-0.13	-0.14	-0.2	0.71	-0.16	-0.08	-0.08	-0.13	1.09	-0.24	-0.17	-0.23	-0.28
			144	2_153078512	1.18	-0.19	-0.13	-0.14	-0.2	0.9	-0.16	-0.08	-0.07	-0.13	0.87	-0.23	-0.19	-0.22	-0.28
			145	2_154229551	1.15	-0.19	-0.13	-0.13	-0.19	0.87	-0.16	-0.08	-0.07	-0.12	0.9	-0.23	-0.19	-0.22	-0.28
			146	2_157020296	1.05	-0.19	-0.16	-0.14	-0.21	1.37	-0.19	-0.09	-0.06	-0.11	1.25	-0.21	-0.22	-0.24	-0.31
			147	2_157112564	1.14	-0.19	-0.15	-0.14	-0.21	1.63	-0.2	-0.09	-0.06	-0.11	1.24	-0.21	-0.22	-0.24	-0.31
			148	2_157112581	1.14	-0.19	-0.15	-0.14	-0.21	1.63	-0.2	-0.09	-0.06	-0.11	1.24	-0.21	-0.22	-0.24	-0.31
			149	2_157169890	1.11	-0.19	-0.16	-0.14	-0.21	1.63	-0.2	-0.09	-0.06	-0.11	1.18	-0.21	-0.23	-0.24	-0.31
			150	2_158377039	1.23	-0.2	-0.15	-0.14	-0.21	1.64	-0.19	-0.08	-0.06	-0.11	1.25	-0.22	-0.22	-0.24	-0.31
			151	2_158779950	1.21	-0.2	-0.15	-0.14	-0.21	1.61	-0.19	-0.09	-0.06	-0.11	1.25	-0.22	-0.22	-0.24	-0.31
			152	2_161871392	1.23	-0.2	-0.15	-0.14	-0.21	1.7	-0.2	-0.09	-0.06	-0.11	1.25	-0.22	-0.22	-0.23	-0.31
			153	2_163858299	1.85	-0.18	-0.16	-0.11	-0.22	1.68	-0.17	-0.09	-0.03	-0.13	1.3	-0.21	-0.23	-0.21	-0.31
			154	2_164893544	1.63	-0.18	-0.16	-0.11	-0.21	1.64	-0.17	-0.09	-0.03	-0.13	1.16	-0.21	-0.24	-0.22	-0.31
			155	2_165070724	1.57	-0.18	-0.16	-0.12	-0.21	1.64	-0.17	-0.09	-0.03	-0.13	1.1	-0.21	-0.24	-0.22	-0.31
			156	2_168912243	1.44	-0.18	-0.17	-0.12	-0.22	1.5	-0.16	-0.11	-0.02	-0.13	1.02	-0.21	-0.24	-0.24	-0.31
			157	2_180055272	0.85	-0.18	-0.1	-0.13	-0.18	1.55	-0.19	0.02	-0.07	-0.12	0.31	-0.2	-0.23	-0.21	-0.25
			158	3_3560133	1.66	-0.27	-0.17	-0.16	-0.17	1.02	-0.19	-0.06	-0.08	-0.1	0.79	-0.34	-0.27	-0.25	-0.26
			159	3_8554492	1.77	-0.24	-0.14	-0.15	-0.15	1.24	-0.18	-0.07	-0.07	-0.08	0.8	-0.31	-0.22	-0.25	-0.24
			160	3_19628529	1.64	-0.25	-0.16	-0.14	-0.15	1.06	-0.17	-0.08	-0.05	-0.05	0.93	-0.34	-0.25	-0.23	-0.27
			161	3_19628574	1.64	-0.25	-0.16	-0.14	-0.15	1.06	-0.17	-0.08	-0.05	-0.05	0.93	-0.34	-0.25	-0.23	-0.27
			162	3_21992512	1.6	-0.25	-0.16	-0.14	-0.15	1.04	-0.17	-0.07	-0.06	-0.05	0.9	-0.34	-0.25	-0.23	-0.27
			163	3_27866207	1.82	-0.24	-0.16	-0.15	-0.14	1.09	-0.18	-0.1	-0.07	-0.08	0.85	-0.31	-0.23	-0.24	-0.22
			164	3_28380854	1.82	-0.24	-0.16	-0.15	-0.14	1.09	-0.18	-0.1	-0.07	-0.08	0.85	-0.31	-0.23	-0.24	-0.22
			165	3_42232742	1.23	-0.21	-0.18	-0.15	-0.13	1.17	-0.17	-0.11	-0.06	-0.06	0.32	-0.26	-0.26	-0.25	-0.23
			166	3_49641668	0.93	-0.2	-0.18	-0.14	-0.14	0.9	-0.15	-0.1	-0.07	-0.05	0.2	-0.26	-0.26	-0.23	-0.24
			167	3_51389257	0.98	-0.21	-0.18	-0.15	-0.14	1.21	-0.18	-0.11	-0.07	-0.06	0.16	-0.25	-0.26	-0.24	-0.24
			168	3_53652537	0.98	-0.21	-0.17	-0.15	-0.15	1.44	-0.19	-0.09	-0.06	-0.06	0.06	-0.25	-0.25	-0.24	-0.25
			169	3_62402215	0.98	-0.21	-0.18	-0.15	-0.15	1.36	-0.18	-0.11	-0.05	-0.07	0.11	-0.25	-0.26	-0.25	-0.24
			170	3_66158098	1.08	-0.22	-0.18	-0.14	-0.17	1.61	-0.19	-0.12	-0.05	-0.08	0.16	-0.25	-0.26	-0.24	-0.27
			171	3_68084635	0.84	-0.21	-0.19	-0.15	-0.16	1.55	-0.19	-0.12	-0.05	-0.07	0.27	-0.23	-0.27	-0.26	-0.26
			172	3_82113282	0.52	-0.19	-0.14	-0.15	-0.15	0.92	-0.16	-0.08	-0.08	-0.06	0.44	-0.23	-0.21	-0.23	-0.26
			173	3_83354281	0.47	-0.18	-0.14	-0.16	-0.15	0.87	-0.15	-0.08	-0.08	-0.05	0.52	-0.22	-0.2	-0.24	-0.26
			174	3_83838529	0.47	-0.18	-0.14	-0.16	-0.15	0.87	-0.15	-0.08	-0.08	-0.05	0.52	-0.22	-0.2	-0.24	-0.26
			175	3_87974845	0.18	-0.17	-0.15	-0.16	-0.16	0.56	-0.13	-0.09	-0.09	-0.06	0.48	-0.22	-0.21	-0.23	-0.27
			176	3_88652578	0.15	-0.17	-0.15	-0.16	-0.15	0.52	-0.13	-0.09	-0.09	-0.06	0.41	-0.21	-0.22	-0.24	-0.26
			177	3_89167102	0.15	-0.17	-0.15	-0.16	-0.15	0.54	-0.13	-0.09	-0.09	-0.06	0.42	-0.21	-0.22	-0.23	-0.26
			178	3_92135706	0.14	-0.17	-0.16	-0.16	-0.16	0.45	-0.12	-0.1	-0.09	-0.06	0.48	-0.23	-0.21	-0.23	-0.27
			179	3_92135715	0.14	-0.17	-0.16	-0.16	-0.16	0.45	-0.12	-0.1	-0.09	-0.06	0.48	-0.23	-0.21	-0.23	-0.27
			180	3_93148504	0.16	-0.18	-0.16	-0.16	-0.16	0.49	-0.13	-0.11	-0.1	-0.07	0.54	-0.23	-0.21	-0.23	-0.27
			181	3_95543029	0.23	-0.18	-0.15	-0.17	-0.16	0.48	-0.14	-0.1	-0.1	-0.07	0.52	-0.22	-0.21	-0.24	-0.27
			182	3_101003775	0.72	-0.21	-0.15	-0.16	-0.17	1.23	-0.17	-0.09	-0.07	-0.06	0.57	-0.25	-0.22	-0.25	-0.28
			183	3_101709308	0.65	-0.21	-0.16	-0.16	-0.17	1.35	-0.18	-0.09	-0.08	-0.07	0.57	-0.24	-0.23	-0.25	-0.29
			184	3_103803615	0.57	-0.2	-0.16	-0.17	-0.17	1.21	-0.18	-0.1	-0.09	-0.06	0.64	-0.23	-0.23	-0.25	-0.29
			185	3_104796977	0.74	-0.21	-0.15	-0.16	-0.16	1.58	-0.19	-0.09	-0.09	-0.05	0.76	-0.23	-0.22	-0.24	-0.29
			186	3_105979934	0.8	-0.21	-0.15	-0.16	-0.16	1.84	-0.19	-0.09	-0.08	-0.04	0.74	-0.22	-0.23	-0.24	-0.29
			187	3_106018266	0.8	-0.21	-0.15	-0.16	-0.16	1.84	-0.19	-0.09	-0.08	-0.04	0.74	-0.22	-0.23	-0.24	-0.29
			188	3_106468161	0.8	-0.21	-0.15	-0.16	-0.16	1.84	-0.19	-0.09	-0.08	-0.04	0.74	-0.22	-0.23	-0.24	-0.29
			189	3_108226644	0.75	-0.21	-0.16	-0.16	-0.16	1.74	-0.19	-0.09	-0.08	-0.05	0.68	-0.22	-0.23	-0.24	-0.29
			190	3_108226645	0.75	-0.21	-0.16	-0.16	-0.16	1.74	-0.19	-0.09	-0.08	-0.05	0.68	-0.22	-0.23	-0.24	-0.29
			191	3_121463445	1.05	-0.21	-0.15	-0.15	-0.17	2.11	-0.2	-0.1	-0.05	-0.06	1.06	-0.23	-0.2	-0.25	-0.3
			192	3_121463455	1.05	-0.21	-0.15	-0.15	-0.17	2.11	-0.2	-0.1	-0.05	-0.06	1.06	-0.23	-0.2	-0.25	-0.3
			193	3_121991065	1.19	-0.22	-0.15	-0.14	-0.16	2.48	-0.21	-0.11	-0.04	-0.05	1.04	-0.23	-0.2	-0.25	-0.29
			194	3_122133084	1.21	-0.22	-0.16	-0.14	-0.16	2.59	-0.21	-0.11	-0.04	-0.04	1.04	-0.23	-0.2	-0.25	-0.29
			195	3_122139870	1.21	-0.22	-0.16	-0.14	-0.16	2.59	-0.21	-0.11	-0.04	-0.04	1.04	-0.23	-0.2	-0.25	-0.29
			196	3_123336591	1.21	-0.22	-0.16	-0.14	-0.16	2.59	-0.21	-0.11	-0.04	-0.04	1.04	-0.23	-0.2	-0.25	-0.29
			197	3_123336620	1.21	-0.22	-0.16	-0.14	-0.16	2.59	-0.21	-0.11	-0.04	-0.04	1.04	-0.23	-0.2	-0.25	-0.29
			198	3_127273115	0.63	-0.21	-0.17	-0.17	-0.16	2.15	-0.2	-0.13	-0.06	-0.03	0.91	-0.24	-0.23	-0.29	-0.3
			199	3_134829531	0.43	-0.19	-0.18	-0.16	-0.16	2.17	-0.2	-0.14	-0.06	-0.04	1.09	-0.19	-0.24	-0.27	-0.29
			200	3_135511812	0.42	-0.19	-0.19	-0.16	-0.16	2.05	-0.19	-0.14	-0.06	-0.04	1.17	-0.19	-0.25	-0.28	-0.29
			201	3_136284103	0.38	-0.19	-0.19	-0.16	-0.16	1.95	-0.19	-0.14	-0.06	-0.04	1.12	-0.19	-0.25	-0.28	-0.3
			202	3_138092691	0.39	-0.19	-0.19	-0.16	-0.18	2.38	-0.19	-0.15	-0.04	-0.04	1.67	-0.18	-0.25	-0.28	-0.32
			203	3_138244709	0.39	-0.19	-0.19	-0.16	-0.18	2.38	-0.19	-0.15	-0.04	-0.04	1.67	-0.18	-0.25	-0.28	-0.32
			204	3_142883488	0.22	-0.17	-0.18	-0.16	-0.17	1.66	-0.17	-0.14	-0.05	-0.05	1.63	-0.16	-0.23	-0.27	-0.3
			205	3_145314544	0.34	-0.15	-0.16	-0.15	-0.18	0.99	-0.14	-0.13	-0.05	-0.06	1.9	-0.16	-0.21	-0.26	-0.31
			206	3_145314570	0.34	-0.15	-0.16	-0.15	-0.18	0.99	-0.14	-0.13	-0.05	-0.06	1.9	-0.16	-0.21	-0.26	-0.31
			207	3_145998693	0.31	-0.15	-0.16	-0.15	-0.18	1.19	-0.15	-0.13	-0.05	-0.06	2.03	-0.16	-0.21	-0.26	-0.32
			208	3_145998695	0.31	-0.15	-0.16	-0.15	-0.18	1.19	-0.15	-0.13	-0.05	-0.06	2.03	-0.16	-0.21	-0.26	-0.32
			209	3_146593420	0.34	-0.16	-0.16	-0.15	-0.18	1.35	-0.15	-0.13	-0.04	-0.06	2.13	-0.16	-0.21	-0.26	-0.32
			210	3_156416491	0.97	-0.13	-0.16	-0.18	-0.2	0.68	-0.13	-0.12	-0.06	-0.07	3.41	-0.13	-0.21	-0.3	-0.34
			211	3_159581164	0.75	-0.14	-0.16	-0.18	-0.19	0.94	-0.14	-0.11	-0.05	-0.07	3.21	-0.14	-0.22	-0.31	-0.32
			212	4_6260282	0.32	-0.16	-0.17	-0.14	-0.11	1.33	-0.14	-0.18	-0.04	-0.08	2.89	-0.12	-0.31	-0.28	-0.32
			213	4_11234654	1.84	-0.13	-0.24	-0.15	-0.2	1.34	-0.14	-0.18	-0.04	-0.08	2.86	-0.12	-0.31	-0.28	-0.32
			214	4_12009031	1.82	-0.13	-0.24	-0.15	-0.2	0.65	-0.15	-0.1	-0.07	-0.08	2.6	-0.12	-0.29	-0.27	-0.29
			215	4_23295512	0.9	-0.13	-0.19	-0.16	-0.19	0.44	-0.12	-0.08	-0.05	-0.08	1.74	-0.16	-0.3	-0.28	-0.29
			216	4_30761996	0.77	-0.13	-0.19	-0.16	-0.19	0.44	-0.11	-0.07	-0.05	-0.09	1.19	-0.18	-0.3	-0.28	-0.28
			217	4_43036567	0.58	-0.14	-0.18	-0.15	-0.2	0.64	-0.12	-0.08	-0.03	-0.07	1.28	-0.18	-0.3	-0.27	-0.28
			218	4_46120492	0.55	-0.15	-0.18	-0.14	-0.18	0.84	-0.14	-0.08	-0.04	-0.06	1.39	-0.17	-0.3	-0.27	-0.27
			219	4_47239566	0.47	-0.15	-0.19	-0.15	-0.18	0.65	-0.13	-0.1	-0.05	-0.08	1.54	-0.17	-0.28	-0.29	-0.27
			220	4_52450964	0.42	-0.15	-0.18	-0.16	-0.19	0.65	-0.13	-0.1	-0.05	-0.08	1.54	-0.17	-0.28	-0.29	-0.27
			221	4_52524395	0.42	-0.15	-0.18	-0.16	-0.19	0.59	-0.12	-0.11	-0.05	-0.09	1.3	-0.18	-0.27	-0.29	-0.27
			222	4_55012301	0.49	-0.15	-0.18	-0.16	-0.19	0.44	-0.11	-0.12	-0.06	-0.09	0.95	-0.2	-0.25	-0.29	-0.28
			223	4_56741168	0.47	-0.15	-0.17	-0.16	-0.19	0.44	-0.11	-0.11	-0.05	-0.08	0.93	-0.2	-0.25	-0.3	-0.26
			224	4_63272545	0.24	-0.15	-0.16	-0.16	-0.17	0.29	-0.07	-0.11	-0.07	-0.1	1.05	-0.2	-0.25	-0.3	-0.27
			225	4_66839598	0.63	-0.13	-0.17	-0.18	-0.19	0.44	-0.05	-0.11	-0.08	-0.09	1.03	-0.2	-0.24	-0.3	-0.27
			226	4_70088532	0.82	-0.12	-0.17	-0.18	-0.18	0.44	-0.05	-0.11	-0.08	-0.09	1.03	-0.2	-0.24	-0.3	-0.27
			227	4_70266817	0.82	-0.12	-0.17	-0.18	-0.18	0.71	-0.08	-0.14	-0.07	-0.07	0.63	-0.22	-0.25	-0.29	-0.26
			228	4_74811205	0.51	-0.14	-0.19	-0.17	-0.17	0.87	-0.08	-0.15	-0.06	-0.11	1.13	-0.21	-0.25	-0.32	-0.25
			229	4_86583085	0.59	-0.14	-0.19	-0.17	-0.18	0.95	-0.09	-0.16	-0.05	-0.11	1.1	-0.21	-0.26	-0.32	-0.25
			230	4_88169948	0.59	-0.14	-0.19	-0.17	-0.18	1.09	-0.08	-0.17	-0.06	-0.11	1.25	-0.2	-0.26	-0.32	-0.26
			231	4_88722326	0.84	-0.14	-0.2	-0.17	-0.19	1.22	-0.07	-0.16	-0.04	-0.11	0.93	-0.21	-0.25	-0.3	-0.27
			232	4_94432389	0.84	-0.14	-0.19	-0.16	-0.19	1.16	-0.06	-0.16	-0.05	-0.11	0.42	-0.22	-0.27	-0.26	-0.25
			233	4_99296141	0.99	-0.13	-0.2	-0.14	-0.18	1.02	-0.04	-0.14	-0.06	-0.12	0.53	-0.22	-0.26	-0.27	-0.27
			234	4_107374161	0.98	-0.13	-0.18	-0.15	-0.2	1.06	-0.04	-0.15	-0.06	-0.12	0.52	-0.22	-0.26	-0.27	-0.27
			235	4_108634712	0.96	-0.13	-0.19	-0.15	-0.19	0.74	-0.08	-0.16	-0.08	-0.13	0.22	-0.24	-0.23	-0.26	-0.24
			236	4_112765106	0.32	-0.16	-0.18	-0.16	-0.18	0.92	-0.09	-0.16	-0.07	-0.14	0.33	-0.22	-0.26	-0.25	-0.23
			237	4_120935120	0.73	-0.15	-0.2	-0.14	-0.19	0.87	-0.09	-0.16	-0.07	-0.14	0.43	-0.21	-0.27	-0.25	-0.23
			238	4_122849662	0.84	-0.15	-0.2	-0.15	-0.19	0.88	-0.09	-0.16	-0.07	-0.12	0.66	-0.2	-0.24	-0.27	-0.25
			239	4_123860763	0.68	-0.14	-0.19	-0.15	-0.19	0.71	-0.1	-0.16	-0.08	-0.11	0.62	-0.2	-0.24	-0.26	-0.26
			240	4_126242040	0.59	-0.15	-0.19	-0.16	-0.18	0.71	-0.1	-0.16	-0.08	-0.11	0.62	-0.2	-0.24	-0.26	-0.26
			241	4_126242047	0.59	-0.15	-0.19	-0.16	-0.18	0.81	-0.09	-0.16	-0.08	-0.12	0.6	-0.2	-0.23	-0.26	-0.27
			242	4_128038172	0.73	-0.15	-0.19	-0.15	-0.19	0.54	-0.11	-0.14	-0.08	-0.1	0.77	-0.2	-0.26	-0.26	-0.28
			243	4_130060899	0.63	-0.16	-0.19	-0.16	-0.19	0.3	-0.1	-0.13	-0.09	-0.1	0.82	-0.19	-0.25	-0.25	-0.28
			244	4_132381106	0.52	-0.14	-0.18	-0.16	-0.19	0.53	-0.11	-0.15	-0.09	-0.08	0.8	-0.18	-0.24	-0.25	-0.27
			245	4_134348530	0.47	-0.15	-0.19	-0.16	-0.18	0.26	-0.11	-0.13	-0.1	-0.09	0.49	-0.21	-0.25	-0.23	-0.27
			246	4_139314160	0.37	-0.16	-0.18	-0.15	-0.18	0.28	-0.11	-0.13	-0.09	-0.1	0.48	-0.22	-0.25	-0.22	-0.27
			247	4_139633922	0.42	-0.16	-0.18	-0.15	-0.18	0.27	-0.11	-0.13	-0.1	-0.09	0.43	-0.22	-0.25	-0.23	-0.27
			248	4_141004216	0.36	-0.16	-0.18	-0.15	-0.18	0.34	-0.11	-0.14	-0.1	-0.09	0.38	-0.21	-0.26	-0.24	-0.25
			249	4_141199963	0.39	-0.16	-0.19	-0.16	-0.17	0.36	-0.11	-0.14	-0.1	-0.09	0.38	-0.21	-0.26	-0.24	-0.25
			250	4_141398500	0.4	-0.16	-0.19	-0.16	-0.17	0.38	-0.12	-0.13	-0.09	-0.08	0.29	-0.22	-0.25	-0.23	-0.25
			251	4_143437486	0.35	-0.17	-0.18	-0.15	-0.16	0.56	-0.12	-0.14	-0.08	-0.09	0.4	-0.22	-0.26	-0.24	-0.26
			252	4_144453275	0.52	-0.17	-0.19	-0.15	-0.17	0.57	-0.12	-0.14	-0.08	-0.09	0.37	-0.22	-0.26	-0.24	-0.26
			253	4_144622766	0.52	-0.17	-0.19	-0.15	-0.17	0.57	-0.12	-0.14	-0.08	-0.09	0.37	-0.22	-0.26	-0.24	-0.26
			254	4_145301445	0.52	-0.17	-0.19	-0.15	-0.17	0.6	-0.12	-0.14	-0.08	-0.08	0.5	-0.21	-0.26	-0.26	-0.25
			255	4_148929467	0.52	-0.16	-0.2	-0.16	-0.16	0.59	-0.12	-0.15	-0.09	-0.08	0.5	-0.21	-0.26	-0.26	-0.25
			256	4_149128877	0.51	-0.16	-0.2	-0.16	-0.16	0.93	-0.11	-0.16	-0.09	-0.06	0.51	-0.21	-0.26	-0.27	-0.26
			257	4_154101339	0.73	-0.16	-0.2	-0.17	-0.15	0.93	-0.11	-0.16	-0.09	-0.06	0.53	-0.21	-0.26	-0.27	-0.26
			258	4_154254581	0.72	-0.16	-0.2	-0.17	-0.15	0.98	-0.11	-0.16	-0.1	-0.06	0.71	-0.2	-0.26	-0.27	-0.26
			259	4_154923245	0.84	-0.16	-0.2	-0.18	-0.15	0.78	-0.11	-0.15	-0.1	-0.07	0.8	-0.2	-0.28	-0.27	-0.26
			260	4_155785470	0.86	-0.16	-0.21	-0.18	-0.15	0.8	-0.11	-0.15	-0.1	-0.07	0.77	-0.21	-0.28	-0.27	-0.26
			261	4_155964841	0.87	-0.16	-0.21	-0.18	-0.15	0.34	-0.15	-0.09	-0.08	-0.1	1.21	-0.17	-0.3	-0.31	-0.33
			262	5_4046411	0.41	-0.16	-0.21	-0.19	-0.21	0.34	-0.15	-0.09	-0.08	-0.1	1.21	-0.17	-0.3	-0.31	-0.33
			263	5_5015411	0.41	-0.16	-0.21	-0.19	-0.21	0.34	-0.15	-0.09	-0.08	-0.1	1.21	-0.17	-0.3	-0.31	-0.33
			264	5_5015419	0.41	-0.16	-0.21	-0.19	-0.21	0.88	-0.06	-0.15	-0.04	-0.1	1.22	-0.17	-0.27	-0.26	-0.29
			265	5_12260003	1.24	-0.12	-0.2	-0.15	-0.18	1.01	-0.05	-0.16	-0.07	-0.12	0.87	-0.2	-0.28	-0.27	-0.29
			266	5_24428320	1.18	-0.13	-0.21	-0.17	-0.19	1.16	-0.04	-0.16	-0.06	-0.12	0.94	-0.2	-0.27	-0.24	-0.3
			267	5_25310071	1.38	-0.12	-0.21	-0.15	-0.2	1.09	-0.04	-0.16	-0.07	-0.12	1.04	-0.19	-0.27	-0.25	-0.31
			268	5_27285288	1.4	-0.12	-0.21	-0.16	-0.2	0.73	-0.07	-0.14	-0.08	-0.12	1.3	-0.2	-0.27	-0.23	-0.31
			269	5_33529528	1.43	-0.13	-0.21	-0.15	-0.2	1.09	-0.07	-0.16	-0.06	-0.12	1.28	-0.21	-0.27	-0.22	-0.31
			270	5_34118900	1.55	-0.14	-0.21	-0.14	-0.2	1.28	-0.07	-0.19	-0.07	-0.13	0.98	-0.21	-0.24	-0.21	-0.3
			271	5_34921625	1.47	-0.14	-0.22	-0.14	-0.2	1.62	-0.06	-0.2	-0.07	-0.12	1.12	-0.21	-0.24	-0.19	-0.3
			272	5_36613621	1.62	-0.14	-0.22	-0.13	-0.2	0.9	-0.13	-0.14	-0.16	-0.05	1.22	-0.2	-0.23	-0.19	-0.31
			273	5_67264374	0.14	-0.17	-0.19	-0.18	-0.17	0.9	-0.13	-0.14	-0.16	-0.06	1.03	-0.2	-0.23	-0.2	-0.3
			274	5_67573068	0.16	-0.17	-0.19	-0.18	-0.17	0.7	-0.1	-0.14	-0.08	-0.05	1.07	-0.23	-0.24	-0.23	-0.32
			275	5_75674237	0.36	-0.17	-0.19	-0.15	-0.18	0.98	-0.07	-0.16	-0.07	-0.07	1.22	-0.2	-0.19	-0.22	-0.29
			276	5_90217582	0.49	-0.14	-0.17	-0.14	-0.17	1	-0.07	-0.16	-0.07	-0.07	1.22	-0.2	-0.19	-0.22	-0.29
			277	5_90550299	0.5	-0.14	-0.18	-0.14	-0.17	0.9	-0.05	-0.15	-0.07	-0.08	1.47	-0.21	-0.19	-0.22	-0.31
			278	5_96714386	0.72	-0.14	-0.17	-0.14	-0.19	0.63	-0.07	-0.14	-0.07	-0.09	1.14	-0.23	-0.21	-0.24	-0.31
			279	5_100661873	0.54	-0.15	-0.17	-0.15	-0.19	0.65	-0.09	-0.14	-0.06	-0.08	1.24	-0.26	-0.2	-0.24	-0.31
			280	5_103965790	0.49	-0.18	-0.16	-0.15	-0.19	1.08	-0.09	-0.16	-0.06	-0.06	1.06	-0.26	-0.2	-0.24	-0.3
			281	5_104440295	0.46	-0.18	-0.18	-0.14	-0.17	1.1	-0.09	-0.16	-0.05	-0.07	0.99	-0.26	-0.21	-0.23	-0.3
			282	5_105812108	0.52	-0.18	-0.18	-0.14	-0.17	1.15	-0.1	-0.15	-0.05	-0.07	0.96	-0.26	-0.21	-0.23	-0.3
			283	5_106856953	0.61	-0.18	-0.18	-0.14	-0.17	0.92	-0.12	-0.14	-0.06	-0.07	0.96	-0.25	-0.21	-0.24	-0.3
			284	5_106957008	0.44	-0.18	-0.17	-0.15	-0.18	1.03	-0.1	-0.15	-0.06	-0.07	0.91	-0.26	-0.21	-0.24	-0.29
			285	5_108421265	0.41	-0.18	-0.18	-0.15	-0.17	1.04	-0.1	-0.15	-0.06	-0.06	0.83	-0.26	-0.21	-0.24	-0.29
			286	5_108582936	0.41	-0.18	-0.18	-0.15	-0.17	1.31	-0.1	-0.15	-0.04	-0.05	1.14	-0.29	-0.2	-0.22	-0.29
			287	5_110615445	0.91	-0.19	-0.18	-0.13	-0.16	1.05	-0.09	-0.15	-0.04	-0.06	0.96	-0.28	-0.2	-0.23	-0.29
			288	5_112243989	0.61	-0.18	-0.17	-0.13	-0.17	1.05	-0.09	-0.15	-0.04	-0.06	0.96	-0.28	-0.2	-0.23	-0.29
			289	5_112244012	0.61	-0.18	-0.17	-0.13	-0.17	0.96	-0.08	-0.14	-0.05	-0.06	0.85	-0.28	-0.21	-0.23	-0.28
			290	5_112873984	0.52	-0.18	-0.17	-0.13	-0.16	1.07	-0.09	-0.14	-0.06	-0.04	0.62	-0.27	-0.21	-0.23	-0.27
			291	5_118731440	0.57	-0.18	-0.18	-0.14	-0.15	1.19	-0.08	-0.15	-0.06	-0.04	0.4	-0.26	-0.22	-0.24	-0.26
			292	5_121445302	0.61	-0.17	-0.18	-0.14	-0.14	1.13	-0.09	-0.15	-0.05	-0.04	0.37	-0.26	-0.23	-0.24	-0.27
			293	5_124567945	0.62	-0.18	-0.18	-0.14	-0.14	1.13	-0.09	-0.15	-0.05	-0.04	0.4	-0.26	-0.22	-0.24	-0.27
			294	5_124726896	0.55	-0.17	-0.18	-0.14	-0.14	1.01	-0.07	-0.15	-0.05	-0.06	0.18	-0.26	-0.24	-0.26	-0.25
			295	5_127783488	0.54	-0.17	-0.19	-0.15	-0.15	1.05	-0.02	-0.08	-0.03	-0.17	0.22	-0.28	-0.27	-0.24	-0.29
			296	5_132081656	0.96	-0.17	-0.17	-0.13	-0.24	0.76	-0.04	-0.1	-0.05	-0.17	0.11	-0.27	-0.27	-0.27	-0.29
			297	5_137406354	0.69	-0.17	-0.18	-0.15	-0.24	0.76	-0.04	-0.1	-0.05	-0.17	0.11	-0.27	-0.27	-0.27	-0.29
			298	5_139716432	0.69	-0.17	-0.18	-0.15	-0.24	0.58	-0.04	-0.07	-0.06	-0.14	0.07	-0.27	-0.28	-0.27	-0.28
			299	5_142210229	0.45	-0.16	-0.17	-0.16	-0.22	0.37	-0.06	-0.07	-0.05	-0.12	0.14	-0.3	-0.3	-0.28	-0.28
			300	5_147746957	0.18	-0.19	-0.18	-0.18	-0.2	2.34	-0.15	-0.2	-0.02	-0.04	0.32	-0.26	-0.26	-0.27	-0.3
			301	6_3371606	1.3	-0.21	-0.23	-0.14	-0.16	2.34	-0.15	-0.2	-0.02	-0.04	0.32	-0.26	-0.26	-0.27	-0.3
			302	6_3371624	1.3	-0.21	-0.23	-0.14	-0.16	2.3	-0.16	-0.22	-0.03	-0.04	0.1	-0.25	-0.24	-0.25	-0.25
			303	6_8006720	1.47	-0.21	-0.22	-0.13	-0.13	1	-0.14	-0.12	-0.09	-0.04	0.63	-0.26	-0.24	-0.31	-0.26
			304	6_23242013	0.84	-0.2	-0.18	-0.19	-0.14	0.84	-0.14	-0.12	-0.08	-0.05	0.58	-0.26	-0.23	-0.29	-0.25
			305	6_25921617	0.79	-0.2	-0.17	-0.18	-0.14	1.01	-0.15	-0.12	-0.07	-0.05	0.78	-0.26	-0.22	-0.3	-0.25
			306	6_29128532	0.81	-0.2	-0.16	-0.18	-0.14	1.01	-0.15	-0.12	-0.07	-0.05	0.78	-0.26	-0.22	-0.3	-0.25
			307	6_29128557	0.81	-0.2	-0.16	-0.18	-0.14	0.56	-0.13	-0.12	-0.08	-0.06	0.79	-0.21	-0.22	-0.29	-0.22
			308	6_34746137	0.53	-0.16	-0.17	-0.18	-0.13	0.86	-0.13	-0.11	-0.05	-0.04	0.72	-0.2	-0.21	-0.29	-0.23
			309	6_47028063	0.33	-0.16	-0.16	-0.16	-0.13	0.86	-0.13	-0.11	-0.05	-0.04	0.72	-0.2	-0.21	-0.29	-0.23
			310	6_47028079	0.33	-0.16	-0.16	-0.16	-0.13	0.92	-0.13	-0.12	-0.04	-0.05	0.76	-0.2	-0.21	-0.29	-0.24
			311	6_47820762	0.23	-0.16	-0.16	-0.16	-0.14	0.84	-0.13	-0.12	-0.04	-0.05	0.61	-0.2	-0.22	-0.28	-0.24
			312	6_48656204	0.22	-0.16	-0.16	-0.15	-0.14	0.77	-0.12	-0.12	-0.05	-0.04	0.53	-0.2	-0.21	-0.27	-0.24
			313	6_51450974	0.18	-0.16	-0.16	-0.15	-0.14	1.01	-0.13	-0.15	-0.04	-0.05	0.58	-0.21	-0.2	-0.27	-0.23
			314	6_54992703	0.37	-0.16	-0.17	-0.16	-0.13	0.68	-0.11	-0.12	-0.08	-0.03	0.88	-0.24	-0.23	-0.31	-0.23
			315	6_62673982	0.81	-0.17	-0.17	-0.19	-0.12	0.73	-0.11	-0.13	-0.08	-0.04	0.78	-0.22	-0.23	-0.3	-0.25
			316	6_81943533	0.63	-0.16	-0.18	-0.19	-0.13	0.71	-0.11	-0.13	-0.08	-0.04	0.78	-0.22	-0.23	-0.3	-0.25
			317	6_83032867	0.57	-0.16	-0.17	-0.19	-0.13	0.79	-0.13	-0.11	-0.07	-0.05	0.64	-0.23	-0.21	-0.28	-0.25
			318	6_83151312	0.3	-0.17	-0.16	-0.17	-0.14	0.95	-0.13	-0.14	-0.05	-0.07	0.97	-0.22	-0.21	-0.27	-0.3
			319	6_86232611	0.13	-0.17	-0.17	-0.16	-0.17	1.21	-0.16	-0.14	-0.05	-0.07	1.13	-0.22	-0.2	-0.27	-0.3
			320	6_91043806	0.24	-0.18	-0.16	-0.16	-0.17	1.21	-0.16	-0.14	-0.05	-0.07	1.13	-0.22	-0.2	-0.27	-0.3
			321	6_91233079	0.23	-0.18	-0.16	-0.16	-0.17	1.2	-0.16	-0.14	-0.05	-0.07	1.15	-0.22	-0.19	-0.27	-0.3
			322	6_92807055	0.24	-0.18	-0.16	-0.16	-0.17	1.24	-0.15	-0.14	-0.04	-0.07	1.14	-0.22	-0.19	-0.28	-0.29
			323	6_93680853	0.22	-0.18	-0.16	-0.16	-0.17	0.79	-0.14	-0.14	-0.06	-0.1	0.58	-0.22	-0.23	-0.27	-0.26
			324	6_97112728	0.12	-0.17	-0.18	-0.17	-0.17	0.79	-0.14	-0.14	-0.06	-0.1	0.58	-0.22	-0.23	-0.27	-0.26
			325	6_97112729	0.12	-0.17	-0.18	-0.17	-0.17	0.72	-0.14	-0.13	-0.06	-0.1	0.58	-0.22	-0.23	-0.27	-0.26
			326	6_97252294	0.07	-0.17	-0.17	-0.17	-0.17	0.64	-0.13	-0.1	-0.06	-0.11	0.55	-0.22	-0.21	-0.27	-0.25
			327	6_102489070	0.15	-0.17	-0.16	-0.16	-0.17	0.78	-0.15	-0.07	-0.09	-0.14	0.7	-0.21	-0.26	-0.26	-0.29
			328	6_107382038	0.42	-0.17	-0.16	-0.17	-0.2	0.77	-0.15	-0.07	-0.09	-0.14	0.73	-0.21	-0.25	-0.26	-0.29
			329	6_107567268	0.41	-0.17	-0.16	-0.17	-0.2	0.77	-0.15	-0.07	-0.09	-0.14	0.69	-0.21	-0.25	-0.26	-0.29
			330	6_108075853	0.38	-0.17	-0.16	-0.17	-0.2	0.72	-0.15	-0.08	-0.09	-0.13	0.68	-0.21	-0.25	-0.26	-0.28
			331	6_113405403	0.32	-0.18	-0.16	-0.17	-0.19	0.72	-0.15	-0.08	-0.09	-0.13	0.82	-0.21	-0.24	-0.26	-0.29
			332	6_115792461	0.43	-0.17	-0.16	-0.17	-0.2	0.72	-0.15	-0.08	-0.09	-0.13	0.82	-0.21	-0.24	-0.26	-0.29
			333	6_115946987	0.42	-0.17	-0.16	-0.17	-0.2	0.74	-0.16	-0.08	-0.09	-0.13	0.81	-0.21	-0.24	-0.26	-0.29
			334	6_118389290	0.42	-0.18	-0.16	-0.17	-0.2	0.75	-0.16	-0.08	-0.09	-0.13	0.79	-0.21	-0.24	-0.26	-0.3
			335	6_118542923	0.41	-0.18	-0.16	-0.17	-0.2	0.74	-0.15	-0.07	-0.09	-0.14	0.78	-0.21	-0.24	-0.26	-0.3
			336	6_119943820	0.49	-0.17	-0.16	-0.17	-0.2	0.74	-0.14	-0.07	-0.09	-0.14	0.77	-0.21	-0.25	-0.25	-0.3
			337	6_121636301	0.58	-0.17	-0.15	-0.17	-0.21	0.65	-0.14	-0.07	-0.1	-0.14	0.79	-0.21	-0.25	-0.26	-0.29
			338	6_122290952	0.47	-0.17	-0.16	-0.18	-0.2	1.21	-0.17	-0.06	-0.07	-0.1	1.33	-0.18	-0.26	-0.25	-0.29
			339	6_126994388	0.23	-0.17	-0.16	-0.16	-0.18	1.45	-0.18	-0.06	-0.07	-0.09	1.4	-0.17	-0.27	-0.24	-0.28
			340	6_128506813	0.26	-0.17	-0.16	-0.15	-0.17	1.26	-0.17	-0.06	-0.07	-0.09	1.24	-0.18	-0.27	-0.25	-0.28
			341	6_129582093	0.19	-0.17	-0.16	-0.15	-0.17	1.15	-0.17	-0.06	-0.08	-0.1	1.65	-0.16	-0.27	-0.24	-0.29
			342	6_132762500	0.28	-0.16	-0.16	-0.16	-0.18	1.19	-0.17	-0.06	-0.08	-0.1	1.58	-0.17	-0.27	-0.24	-0.29
			343	6_134870385	0.24	-0.17	-0.16	-0.16	-0.18	1.31	-0.18	-0.06	-0.08	-0.1	1.48	-0.17	-0.27	-0.25	-0.28
			344	6_135209250	0.17	-0.17	-0.16	-0.16	-0.18	1.31	-0.18	-0.06	-0.08	-0.1	1.48	-0.17	-0.27	-0.25	-0.28
			345	6_135209265	0.17	-0.17	-0.16	-0.16	-0.18	1.13	-0.18	-0.06	-0.1	-0.09	1.02	-0.18	-0.28	-0.25	-0.25
			346	6_138658041	0.13	-0.18	-0.17	-0.17	-0.16	0.7	-0.16	-0.07	-0.09	-0.1	0.92	-0.2	-0.31	-0.24	-0.26
			347	6_140010438	0.26	-0.18	-0.19	-0.16	-0.17	0.7	-0.16	-0.07	-0.09	-0.1	0.92	-0.2	-0.31	-0.24	-0.26
			348	6_140010463	0.26	-0.18	-0.19	-0.16	-0.17	1.02	-0.14	-0.02	-0.15	-0.11	1.17	-0.29	-0.22	-0.21	-0.14
			349	7_3495961	1.15	-0.2	-0.12	-0.17	-0.12	1.02	-0.14	-0.02	-0.15	-0.11	1.17	-0.29	-0.22	-0.21	-0.14
			350	7_3495989	1.15	-0.2	-0.12	-0.17	-0.12	1.02	-0.14	-0.02	-0.15	-0.11	1.17	-0.29	-0.22	-0.21	-0.14
			351	7_3509869	1.14	-0.2	-0.12	-0.17	-0.12	1.02	-0.14	-0.02	-0.15	-0.11	1.14	-0.28	-0.22	-0.21	-0.14
			352	7_3674615	1.13	-0.2	-0.12	-0.17	-0.12	0.98	-0.14	-0.02	-0.15	-0.11	1.12	-0.28	-0.22	-0.2	-0.14
			353	7_4340796	1.09	-0.2	-0.12	-0.17	-0.12	0.64	-0.12	-0.06	-0.13	-0.1	4.75	-0.38	-0.2	-0.26	-0.15
			354	7_16072018	3.38	-0.25	-0.12	-0.19	-0.12	0.64	-0.13	-0.06	-0.13	-0.1	4.69	-0.38	-0.2	-0.26	-0.16
			355	7_16908744	3.41	-0.25	-0.12	-0.19	-0.12	0.62	-0.13	-0.06	-0.13	-0.1	4.7	-0.38	-0.2	-0.25	-0.15
			356	7_17090708	3.43	-0.25	-0.12	-0.18	-0.12	0.63	-0.13	-0.06	-0.13	-0.1	4.72	-0.39	-0.21	-0.26	-0.16
			357	7_17759490	3.35	-0.25	-0.13	-0.19	-0.12	0.54	-0.12	-0.07	-0.13	-0.11	4.16	-0.39	-0.22	-0.25	-0.17
			358	7_18820088	2.77	-0.25	-0.14	-0.19	-0.13	0.6	-0.12	-0.07	-0.14	-0.11	4.25	-0.39	-0.22	-0.25	-0.17
			359	7_18992091	2.93	-0.25	-0.14	-0.19	-0.13	0.55	-0.12	-0.07	-0.13	-0.1	4.28	-0.39	-0.22	-0.25	-0.17
			360	7_19184798	2.88	-0.25	-0.14	-0.18	-0.13	0.56	-0.12	-0.07	-0.13	-0.11	4.37	-0.39	-0.22	-0.24	-0.17
			361	7_19352700	2.91	-0.25	-0.14	-0.18	-0.13	0.56	-0.12	-0.07	-0.13	-0.11	4.58	-0.39	-0.22	-0.24	-0.17
			362	7_19678712	2.98	-0.25	-0.13	-0.18	-0.13	0.56	-0.12	-0.07	-0.13	-0.11	4.58	-0.39	-0.22	-0.24	-0.17
			363	7_19785287	2.98	-0.25	-0.13	-0.18	-0.13	0.56	-0.12	-0.07	-0.13	-0.11	4.58	-0.39	-0.22	-0.24	-0.17
			364	7_20042398	2.98	-0.25	-0.13	-0.18	-0.13	0.73	-0.13	-0.07	-0.15	-0.12	4.41	-0.39	-0.23	-0.2	-0.16
			365	7_23417619	2.57	-0.25	-0.14	-0.17	-0.13	0.74	-0.12	-0.07	-0.15	-0.12	4.22	-0.39	-0.22	-0.21	-0.17
			366	7_25577912	2.39	-0.25	-0.14	-0.17	-0.14	0.43	-0.12	-0.09	-0.15	-0.12	3.64	-0.38	-0.22	-0.21	-0.18
			367	7_27337558	1.95	-0.24	-0.15	-0.17	-0.14	0.46	-0.11	-0.09	-0.15	-0.12	3.59	-0.38	-0.22	-0.21	-0.18
			368	7_27516358	1.9	-0.24	-0.15	-0.17	-0.14	0.64	-0.11	-0.09	-0.17	-0.11	3.25	-0.38	-0.23	-0.21	-0.19
			369	7_27910911	1.78	-0.24	-0.15	-0.18	-0.14	0.7	-0.11	-0.09	-0.17	-0.11	3.21	-0.38	-0.22	-0.22	-0.19
			370	7_28091647	1.78	-0.24	-0.15	-0.18	-0.14	0.65	-0.09	-0.08	-0.15	-0.13	2.77	-0.36	-0.22	-0.22	-0.19
			371	7_30977272	1.31	-0.23	-0.14	-0.18	-0.15	0.69	-0.08	-0.09	-0.16	-0.13	2.39	-0.35	-0.21	-0.22	-0.19
			372	7_33738461	1.03	-0.22	-0.14	-0.18	-0.15	0.74	-0.08	-0.09	-0.16	-0.13	2.33	-0.35	-0.21	-0.22	-0.2
			373	7_34251177	1.09	-0.22	-0.14	-0.18	-0.15	0.67	-0.06	-0.1	-0.14	-0.09	1.39	-0.32	-0.22	-0.22	-0.22
			374	7_41445025	0.39	-0.19	-0.16	-0.17	-0.15	0.44	-0.07	-0.13	-0.11	-0.11	1.48	-0.32	-0.22	-0.22	-0.23
			375	7_43501264	0.44	-0.19	-0.17	-0.16	-0.16	0.44	-0.07	-0.13	-0.11	-0.11	1.42	-0.32	-0.22	-0.22	-0.23
			376	7_43659249	0.43	-0.19	-0.17	-0.16	-0.16	0.43	-0.07	-0.12	-0.11	-0.12	1.4	-0.32	-0.23	-0.22	-0.23
			377	7_43826918	0.39	-0.19	-0.17	-0.16	-0.16	0.43	-0.07	-0.12	-0.11	-0.12	1.44	-0.32	-0.22	-0.22	-0.23
			378	7_44509769	0.4	-0.19	-0.17	-0.16	-0.16	0.4	-0.08	-0.12	-0.1	-0.12	1.51	-0.32	-0.22	-0.21	-0.22
			379	7_44815273	0.51	-0.19	-0.17	-0.15	-0.16	0.4	-0.08	-0.12	-0.1	-0.12	1.55	-0.32	-0.22	-0.21	-0.22
			380	7_44852639	0.53	-0.19	-0.17	-0.15	-0.16	0.4	-0.08	-0.12	-0.1	-0.11	1.54	-0.32	-0.22	-0.21	-0.22
			381	7_45054590	0.52	-0.19	-0.17	-0.15	-0.16	0.43	-0.07	-0.11	-0.11	-0.12	1.61	-0.32	-0.22	-0.22	-0.22
			382	7_46288929	0.47	-0.19	-0.16	-0.16	-0.16	0.74	-0.04	-0.12	-0.1	-0.11	1.98	-0.32	-0.21	-0.17	-0.23
			383	7_58797572	0.59	-0.18	-0.16	-0.13	-0.16	0.53	-0.06	-0.11	-0.1	-0.12	1.91	-0.32	-0.22	-0.17	-0.22
			384	7_62247390	0.7	-0.19	-0.16	-0.13	-0.16	0.53	-0.06	-0.11	-0.1	-0.12	1.91	-0.32	-0.22	-0.17	-0.22
			385	7_62378575	0.7	-0.19	-0.16	-0.13	-0.16	0.79	-0.06	-0.12	-0.1	-0.14	1.8	-0.33	-0.23	-0.19	-0.23
			386	7_64345666	0.64	-0.19	-0.17	-0.14	-0.18	0.7	-0.06	-0.11	-0.1	-0.14	1.79	-0.33	-0.24	-0.19	-0.23
			387	7_65312735	0.67	-0.19	-0.17	-0.14	-0.18	0.72	-0.06	-0.11	-0.1	-0.15	1.69	-0.33	-0.23	-0.2	-0.23
			388	7_66531744	0.64	-0.19	-0.17	-0.14	-0.18	0.72	-0.06	-0.11	-0.1	-0.15	1.72	-0.33	-0.23	-0.2	-0.23
			389	7_66849826	0.65	-0.19	-0.17	-0.14	-0.18	0.72	-0.06	-0.11	-0.1	-0.15	1.72	-0.33	-0.23	-0.2	-0.23
			390	7_66849846	0.65	-0.19	-0.17	-0.14	-0.18	0.86	-0.07	-0.12	-0.08	-0.15	1.1	-0.29	-0.26	-0.19	-0.27
			391	7_79710415	0.95	-0.17	-0.18	-0.13	-0.2	0.69	-0.07	-0.12	-0.1	-0.15	1.03	-0.3	-0.26	-0.2	-0.27
			392	7_81093218	0.63	-0.18	-0.18	-0.15	-0.2	0.72	-0.07	-0.12	-0.09	-0.15	1.18	-0.29	-0.26	-0.18	-0.27
			393	7_81726703	0.81	-0.17	-0.18	-0.14	-0.2	0.72	-0.07	-0.12	-0.09	-0.15	1.18	-0.29	-0.26	-0.18	-0.27
			394	7_81786157	0.81	-0.17	-0.18	-0.14	-0.2	0.71	-0.05	-0.11	-0.1	-0.13	2.12	-0.29	-0.3	-0.16	-0.29
			395	7_85053303	1.18	-0.17	-0.2	-0.13	-0.2	0.64	-0.05	-0.1	-0.1	-0.12	2.09	-0.29	-0.29	-0.16	-0.3
			396	7_87733869	1.2	-0.16	-0.19	-0.13	-0.2	0.72	-0.05	-0.09	-0.15	-0.11	2.82	-0.3	-0.39	-0.16	-0.31
			397	7_102554709	0.87	-0.17	-0.23	-0.15	-0.2	0.67	-0.05	-0.09	-0.14	-0.12	2.72	-0.3	-0.39	-0.16	-0.31
			398	7_102949065	0.91	-0.17	-0.23	-0.15	-0.2	0.53	-0.07	-0.09	-0.15	-0.11	2.83	-0.28	-0.39	-0.16	-0.3
			399	7_103928982	1.05	-0.17	-0.23	-0.15	-0.2	0.59	-0.06	-0.09	-0.15	-0.11	2.95	-0.28	-0.39	-0.15	-0.3
			400	7_104148956	1.11	-0.16	-0.23	-0.15	-0.2	0.52	-0.07	-0.1	-0.15	-0.11	3.02	-0.27	-0.38	-0.15	-0.3
			401	7_105601406	1.17	-0.17	-0.24	-0.14	-0.19	0.51	-0.06	-0.09	-0.14	-0.11	2.99	-0.28	-0.38	-0.15	-0.29
			402	7_107186555	1.14	-0.17	-0.23	-0.14	-0.19	0.89	-0.04	-0.13	-0.13	-0.13	2.22	-0.26	-0.34	-0.16	-0.29
			403	7_119785745	1.5	-0.15	-0.23	-0.14	-0.2	0.94	-0.04	-0.13	-0.13	-0.13	2.22	-0.26	-0.34	-0.16	-0.29
			404	7_119931473	1.53	-0.15	-0.23	-0.14	-0.2	0.92	-0.04	-0.13	-0.13	-0.11	2.33	-0.26	-0.34	-0.16	-0.3
			405	7_120086292	1.51	-0.14	-0.23	-0.14	-0.2	0.92	-0.04	-0.13	-0.13	-0.11	2.29	-0.27	-0.34	-0.16	-0.3
			406	7_120247206	1.47	-0.15	-0.22	-0.14	-0.2	0.92	-0.04	-0.13	-0.13	-0.11	2.29	-0.27	-0.34	-0.16	-0.3
			407	7_120275636	1.47	-0.15	-0.22	-0.14	-0.2	1.09	0	-0.11	-0.1	-0.12	1.63	-0.27	-0.32	-0.17	-0.29
			408	7_125484989	1.24	-0.14	-0.21	-0.13	-0.2	1.09	0	-0.11	-0.1	-0.12	1.63	-0.27	-0.32	-0.17	-0.29
			409	7_125485006	1.24	-0.14	-0.21	-0.13	-0.2	1.11	0	-0.11	-0.1	-0.12	1.63	-0.27	-0.32	-0.17	-0.29
			410	7_125576036	1.26	-0.14	-0.21	-0.13	-0.2	1.1	-0.01	-0.11	-0.1	-0.12	1.72	-0.27	-0.32	-0.17	-0.29
			411	7_127108163	1.28	-0.14	-0.21	-0.13	-0.2	1.11	0	-0.11	-0.11	-0.12	1.9	-0.27	-0.32	-0.17	-0.31
			412	7_127330268	1.39	-0.14	-0.21	-0.13	-0.21	0.91	-0.02	-0.11	-0.12	-0.12	1.86	-0.27	-0.32	-0.16	-0.3
			413	7_133015008	1.17	-0.14	-0.21	-0.13	-0.2	1.27	0	-0.11	-0.13	-0.12	1.89	-0.27	-0.32	-0.15	-0.29
			414	7_137085983	1.2	-0.14	-0.21	-0.14	-0.2	1.67	-0.01	-0.23	-0.03	-0.13	1.26	-0.2	-0.18	-0.2	-0.35
			415	7_143078382	1.38	-0.1	-0.19	-0.11	-0.22	1.96	0.01	-0.24	0.04	-0.03	1.65	-0.23	-0.11	-0.13	-0.35
			416	7_145086378	0.98	-0.12	-0.17	-0.04	-0.17	1.96	0	-0.24	0.04	-0.03	1.65	-0.23	-0.11	-0.13	-0.35
			417	7_145307376	0.98	-0.12	-0.17	-0.04	-0.17	0.76	-0.11	-0.01	-0.05	-0.13	1.2	-0.2	-0.1	-0.2	-0.27
			418	8_4210606	1.54	-0.14	-0.05	-0.13	-0.2	0.61	-0.11	-0.12	-0.06	-0.13	2.5	-0.17	-0.22	-0.29	-0.34
			419	8_14474825	1.44	-0.14	-0.17	-0.17	-0.23	0.61	-0.11	-0.12	-0.06	-0.13	2.5	-0.17	-0.22	-0.29	-0.34
			420	8_14474829	1.44	-0.14	-0.17	-0.17	-0.23	0.66	-0.13	-0.12	-0.06	-0.13	1.9	-0.19	-0.21	-0.28	-0.33
			421	8_18632254	1.01	-0.15	-0.16	-0.17	-0.22	0.52	-0.13	-0.1	-0.06	-0.11	1.06	-0.22	-0.2	-0.26	-0.3
			422	8_21768869	0.61	-0.17	-0.15	-0.16	-0.2	0.56	-0.12	-0.07	-0.06	-0.12	1.73	-0.23	-0.16	-0.27	-0.31
			423	8_25964832	1.39	-0.17	-0.11	-0.17	-0.21	0.55	-0.12	-0.06	-0.07	-0.11	1.56	-0.22	-0.17	-0.28	-0.3
			424	8_28353553	1.27	-0.16	-0.11	-0.18	-0.2	0.55	-0.12	-0.06	-0.07	-0.11	1.56	-0.22	-0.17	-0.28	-0.3
			425	8_28353590	1.27	-0.16	-0.11	-0.18	-0.2	0.27	-0.11	-0.08	-0.07	-0.09	1.39	-0.23	-0.17	-0.29	-0.29
			426	8_31150967	0.9	-0.16	-0.11	-0.18	-0.18	0.28	-0.12	-0.08	-0.08	-0.09	1.61	-0.23	-0.17	-0.29	-0.29
			427	8_33249044	1.07	-0.16	-0.11	-0.18	-0.19	0.28	-0.12	-0.08	-0.08	-0.09	1.63	-0.23	-0.17	-0.3	-0.29
			428	8_33387001	1.05	-0.16	-0.11	-0.18	-0.18	0.27	-0.12	-0.08	-0.08	-0.09	1.66	-0.23	-0.16	-0.29	-0.29
			429	8_33775978	1.08	-0.17	-0.11	-0.18	-0.19	0.25	-0.12	-0.08	-0.09	-0.09	1.68	-0.23	-0.16	-0.29	-0.3
			430	8_34098917	1.15	-0.17	-0.11	-0.19	-0.19	0.23	-0.11	-0.08	-0.09	-0.07	1.65	-0.23	-0.17	-0.29	-0.31
			431	8_36994142	1.03	-0.16	-0.11	-0.18	-0.19	0.2	-0.11	-0.08	-0.09	-0.08	1.55	-0.22	-0.18	-0.29	-0.31
			432	8_40914071	0.97	-0.16	-0.12	-0.18	-0.19	0.2	-0.11	-0.08	-0.09	-0.08	1.55	-0.22	-0.18	-0.29	-0.31
			433	8_41083104	0.97	-0.16	-0.12	-0.18	-0.19	0.2	-0.11	-0.08	-0.09	-0.08	1.55	-0.22	-0.18	-0.29	-0.31
			434	8_41083123	0.97	-0.16	-0.12	-0.18	-0.19	0.18	-0.09	-0.08	-0.09	-0.11	1.18	-0.22	-0.21	-0.28	-0.3
			435	8_43136342	1.05	-0.15	-0.14	-0.18	-0.21	0.21	-0.09	-0.08	-0.09	-0.12	1.19	-0.22	-0.21	-0.28	-0.3
			436	8_44622964	1.1	-0.15	-0.14	-0.18	-0.21	0.53	-0.12	-0.07	-0.06	-0.12	2.3	-0.21	-0.15	-0.31	-0.29
			437	8_55830812	1.65	-0.16	-0.1	-0.19	-0.2	0.53	-0.12	-0.07	-0.06	-0.12	2.22	-0.21	-0.15	-0.31	-0.29
			438	8_56538630	1.61	-0.16	-0.1	-0.19	-0.2	0.63	-0.12	-0.07	-0.07	-0.13	2.68	-0.21	-0.14	-0.33	-0.28
			439	8_65000838	1.96	-0.16	-0.1	-0.2	-0.2	0.77	-0.13	-0.07	-0.05	-0.13	2.79	-0.23	-0.14	-0.34	-0.28
			440	8_68010668	2	-0.17	-0.09	-0.2	-0.2	0.96	-0.13	-0.08	-0.03	-0.13	2.83	-0.22	-0.13	-0.33	-0.27
			441	8_70484370	1.81	-0.17	-0.09	-0.19	-0.2	0.99	-0.13	-0.08	-0.03	-0.14	2.83	-0.22	-0.13	-0.33	-0.27
			442	8_70617817	1.85	-0.17	-0.09	-0.19	-0.2	1.05	-0.12	-0.08	-0.02	-0.14	2.92	-0.22	-0.12	-0.33	-0.27
			443	8_71684276	1.87	-0.17	-0.09	-0.18	-0.2	0.92	-0.12	-0.07	-0.03	-0.13	2.87	-0.22	-0.12	-0.33	-0.27
			444	8_72345998	1.84	-0.16	-0.09	-0.19	-0.2	0.84	-0.12	-0.08	-0.03	-0.13	2.89	-0.22	-0.12	-0.33	-0.27
			445	8_72666643	1.8	-0.17	-0.09	-0.19	-0.2	0.65	-0.13	-0.06	-0.07	-0.12	2.88	-0.23	-0.11	-0.31	-0.28
			446	8_81997313	2.49	-0.17	-0.08	-0.19	-0.2	1.69	-0.17	-0.05	-0.05	-0.14	1.85	-0.23	-0.18	-0.3	-0.3
			447	8_86034949	2.23	-0.19	-0.1	-0.18	-0.22	1.69	-0.17	-0.05	-0.05	-0.14	1.85	-0.23	-0.18	-0.3	-0.3
			448	8_86228576	2.22	-0.19	-0.1	-0.18	-0.22	1.92	-0.16	-0.05	-0.02	-0.15	1.86	-0.22	-0.16	-0.3	-0.29
			449	8_91341862	2.19	-0.18	-0.1	-0.16	-0.22	2.55	-0.17	-0.01	-0.02	-0.16	1.56	-0.22	-0.16	-0.29	-0.28
			450	8_95039510	2.73	-0.19	-0.08	-0.15	-0.22	2.33	-0.16	-0.04	-0.03	-0.18	1.17	-0.23	-0.2	-0.3	-0.29
			451	8_107119885	2.05	-0.19	-0.12	-0.16	-0.24	2.21	-0.13	-0.07	-0.01	-0.18	0.27	-0.26	-0.24	-0.28	-0.26
			452	8_111319339	1.4	-0.19	-0.15	-0.14	-0.22	2.21	-0.13	-0.07	-0.01	-0.18	0.27	-0.26	-0.24	-0.28	-0.26
			453	8_111333705	1.4	-0.19	-0.15	-0.14	-0.22	2.11	-0.13	-0.07	-0.01	-0.18	0.32	-0.26	-0.24	-0.28	-0.26
			454	8_112008258	1.27	-0.18	-0.15	-0.14	-0.22	2.14	-0.13	-0.07	-0.01	-0.18	0.34	-0.26	-0.24	-0.28	-0.26
			455	8_112854207	1.23	-0.18	-0.15	-0.14	-0.22	2.69	-0.13	-0.07	0	-0.19	0.45	-0.27	-0.23	-0.28	-0.26
			456	8_113705250	1.78	-0.19	-0.14	-0.13	-0.23	1.74	-0.11	-0.11	-0.01	-0.18	0.38	-0.23	-0.26	-0.28	-0.26
			457	8_123233558	1.04	-0.16	-0.18	-0.14	-0.22	1.69	-0.1	-0.1	-0.03	-0.19	0.47	-0.22	-0.27	-0.28	-0.25
			458	8_123842400	1.09	-0.15	-0.18	-0.15	-0.22	1.69	-0.1	-0.1	-0.03	-0.19	0.49	-0.22	-0.27	-0.28	-0.25
			459	8_124035048	1.09	-0.15	-0.18	-0.15	-0.22	1.63	-0.1	-0.1	-0.03	-0.19	0.46	-0.22	-0.27	-0.27	-0.26
			460	8_124525717	1.09	-0.15	-0.18	-0.15	-0.22	1.64	-0.1	-0.1	-0.03	-0.19	0.46	-0.22	-0.27	-0.28	-0.26
			461	8_124880330	1.07	-0.15	-0.18	-0.15	-0.22	1.64	-0.1	-0.1	-0.03	-0.19	0.46	-0.22	-0.27	-0.28	-0.26
			462	8_124880337	1.07	-0.15	-0.18	-0.15	-0.22	1.15	-0.09	-0.11	-0.05	-0.16	1	-0.22	-0.29	-0.28	-0.23
			463	8_126505019	0.84	-0.15	-0.2	-0.16	-0.19	0.94	-0.1	-0.1	-0.04	-0.14	1.01	-0.2	-0.29	-0.29	-0.23
			464	8_128895420	0.68	-0.14	-0.19	-0.16	-0.19	0.94	-0.1	-0.1	-0.04	-0.14	1.01	-0.2	-0.29	-0.29	-0.23
			465	8_129072461	0.68	-0.14	-0.19	-0.16	-0.19	1.47	0.03	-0.17	-0.06	-0.14	1.75	-0.32	-0.21	-0.13	-0.14
			466	9_29939029	0.77	-0.13	-0.18	-0.08	-0.12	1.04	-0.02	-0.13	-0.02	-0.12	2.02	-0.31	-0.18	-0.1	-0.17
			467	9_34932404	1.2	-0.16	-0.15	-0.06	-0.14	0.25	-0.09	-0.09	-0.09	-0.12	1.6	-0.32	-0.25	-0.21	-0.2
			468	9_38179947	0.64	-0.19	-0.16	-0.14	-0.15	0.22	-0.1	-0.09	-0.08	-0.11	1.49	-0.32	-0.25	-0.21	-0.21
			469	9_38594226	0.71	-0.2	-0.16	-0.14	-0.16	0.22	-0.1	-0.09	-0.08	-0.11	1.49	-0.32	-0.25	-0.21	-0.21
			470	9_38672644	0.71	-0.2	-0.16	-0.14	-0.16	0.23	-0.1	-0.09	-0.09	-0.12	1.13	-0.31	-0.24	-0.22	-0.21
			471	9_39046745	0.56	-0.19	-0.16	-0.14	-0.16	0.13	-0.11	-0.12	-0.1	-0.12	1.77	-0.32	-0.26	-0.21	-0.19
			472	9_42330251	0.92	-0.21	-0.19	-0.15	-0.15	0.17	-0.12	-0.12	-0.1	-0.12	2.05	-0.34	-0.24	-0.22	-0.19
			473	9_44688426	1.01	-0.21	-0.18	-0.15	-0.15	0.11	-0.12	-0.11	-0.11	-0.12	1.89	-0.33	-0.25	-0.21	-0.2
			474	9_46998936	0.95	-0.21	-0.18	-0.15	-0.15	0.18	-0.12	-0.11	-0.1	-0.13	1.76	-0.32	-0.25	-0.21	-0.2
			475	9_48319917	0.97	-0.21	-0.18	-0.14	-0.16	0.32	-0.11	-0.12	-0.09	-0.14	1.58	-0.32	-0.25	-0.22	-0.2
			476	9_50238611	0.75	-0.2	-0.18	-0.15	-0.16	0.3	-0.12	-0.11	-0.1	-0.14	1.86	-0.33	-0.25	-0.22	-0.2
			477	9_50695485	0.94	-0.21	-0.18	-0.15	-0.16	0.27	-0.12	-0.11	-0.1	-0.14	1.87	-0.33	-0.25	-0.22	-0.19
			478	9_51116640	0.98	-0.22	-0.18	-0.15	-0.16	0.24	-0.1	-0.14	-0.13	-0.13	1.67	-0.3	-0.25	-0.19	-0.16
			479	9_54904313	0.83	-0.19	-0.19	-0.15	-0.14	0.14	-0.11	-0.12	-0.12	-0.13	1.7	-0.3	-0.26	-0.2	-0.17
			480	9_58081975	0.83	-0.19	-0.19	-0.14	-0.14	0.3	-0.1	-0.11	-0.13	-0.09	1.22	-0.3	-0.29	-0.23	-0.2
			481	9_73015018	0.77	-0.18	-0.2	-0.17	-0.14	0.29	-0.1	-0.11	-0.13	-0.09	1.23	-0.3	-0.29	-0.23	-0.2
			482	9_73055544	0.77	-0.19	-0.2	-0.17	-0.14	0.1	-0.1	-0.12	-0.11	-0.11	1.2	-0.29	-0.3	-0.24	-0.2
			483	9_75445267	0.8	-0.19	-0.21	-0.16	-0.15	0.23	-0.09	-0.11	-0.13	-0.1	1.19	-0.28	-0.29	-0.24	-0.18
			484	9_77229753	0.68	-0.18	-0.2	-0.17	-0.14	0.13	-0.1	-0.11	-0.12	-0.11	1.25	-0.27	-0.3	-0.24	-0.18
			485	9_80093551	0.69	-0.17	-0.2	-0.16	-0.14	0.23	-0.1	-0.13	-0.1	-0.11	1.24	-0.26	-0.3	-0.23	-0.19
			486	9_83925296	1	-0.17	-0.21	-0.15	-0.15	0.21	-0.09	-0.12	-0.09	-0.11	0.72	-0.24	-0.28	-0.24	-0.21
			487	9_89702849	0.66	-0.16	-0.2	-0.15	-0.16	0.23	-0.09	-0.11	-0.09	-0.11	0.68	-0.24	-0.28	-0.24	-0.21
			488	9_90193461	0.63	-0.16	-0.2	-0.15	-0.16	0.21	-0.09	-0.11	-0.09	-0.11	0.65	-0.24	-0.28	-0.23	-0.21
			489	9_90405149	0.6	-0.16	-0.2	-0.15	-0.16	0.22	-0.13	-0.13	-0.12	-0.1	1.09	-0.21	-0.3	-0.22	-0.21
			490	9_95323685	0.92	-0.17	-0.22	-0.16	-0.15	0.17	-0.13	-0.13	-0.12	-0.11	1.11	-0.21	-0.3	-0.23	-0.2
			491	9_97454700	0.91	-0.17	-0.22	-0.16	-0.15	0.47	-0.16	-0.12	-0.13	-0.09	0.87	-0.23	-0.3	-0.23	-0.21
			492	9_101942923	0.72	-0.19	-0.21	-0.17	-0.15	0.51	-0.15	-0.12	-0.14	-0.09	0.83	-0.23	-0.29	-0.23	-0.21
			493	9_104091597	0.74	-0.19	-0.21	-0.17	-0.14	0.5	-0.13	-0.11	-0.14	-0.08	1.13	-0.2	-0.31	-0.23	-0.22
			494	9_105862024	0.82	-0.17	-0.21	-0.17	-0.14	0.56	-0.13	-0.11	-0.14	-0.07	1.17	-0.2	-0.31	-0.24	-0.21
			495	9_106155626	0.87	-0.17	-0.21	-0.17	-0.14	0.62	-0.14	-0.11	-0.15	-0.07	1.16	-0.21	-0.31	-0.23	-0.21
			496	9_106553595	0.88	-0.17	-0.21	-0.17	-0.14	0.72	-0.14	-0.12	-0.14	-0.06	1.08	-0.21	-0.3	-0.23	-0.21
			497	9_108054895	0.94	-0.17	-0.21	-0.17	-0.13	0.86	-0.14	-0.12	-0.15	-0.05	0.96	-0.21	-0.29	-0.23	-0.2
			498	9_110947022	1.06	-0.17	-0.21	-0.17	-0.13	0.86	-0.14	-0.12	-0.15	-0.05	0.96	-0.21	-0.29	-0.23	-0.2
			499	9_110947050	1.06	-0.17	-0.21	-0.17	-0.13	1.34	-0.18	-0.15	-0.1	-0.02	0.93	-0.17	-0.27	-0.17	-0.23
			500	9_116536254	1.38	-0.17	-0.22	-0.11	-0.11	1.08	-0.18	-0.11	-0.11	-0.03	0.97	-0.16	-0.28	-0.18	-0.22
			501	9_120427595	0.83	-0.16	-0.2	-0.13	-0.12	0.85	-0.17	-0.11	-0.07	-0.06	0.73	-0.17	-0.26	-0.19	-0.21
			502	9_122888918	0.87	-0.16	-0.19	-0.12	-0.13	0.7	-0.14	-0.12	-0.04	-0.09	0.88	-0.12	-0.24	-0.2	-0.21
			503	9_124029281	0.77	-0.12	-0.19	-0.11	-0.14	0.75	-0.14	-0.13	-0.04	-0.09	0.74	-0.13	-0.23	-0.2	-0.21
			504	9_124056586	0.71	-0.13	-0.18	-0.11	-0.14	0.55	-0.02	-0.09	-0.06	-0.13	1.51	-0.16	-0.21	-0.08	-0.28
			505	10_4512788	1.31	-0.09	-0.14	-0.06	-0.19	0.31	-0.02	-0.06	-0.08	-0.09	1.45	-0.15	-0.23	-0.08	-0.27
			506	10_6556819	0.9	-0.09	-0.13	-0.07	-0.17	1.09	-0.07	-0.12	0	-0.11	1.2	-0.23	-0.23	-0.13	-0.25
			507	10_14130169	1.88	-0.15	-0.17	-0.06	-0.17	1.04	-0.06	-0.12	0	-0.11	1.2	-0.23	-0.23	-0.13	-0.25
			508	10_14668008	1.8	-0.14	-0.17	-0.06	-0.17	0.97	-0.09	-0.12	-0.01	-0.1	1.16	-0.24	-0.23	-0.14	-0.25
			509	10_18144599	1.75	-0.16	-0.16	-0.07	-0.17	0.96	-0.09	-0.12	-0.01	-0.1	1.25	-0.24	-0.23	-0.14	-0.26
			510	10_19002963	1.79	-0.16	-0.17	-0.07	-0.18	0.98	-0.11	-0.11	0	-0.1	1.22	-0.23	-0.21	-0.11	-0.24
			511	10_28140231	1.9	-0.16	-0.15	-0.05	-0.17	1.18	-0.12	-0.1	-0.01	-0.14	1.35	-0.23	-0.22	-0.16	-0.3
			512	10_46831195	2.2	-0.17	-0.16	-0.08	-0.22	1.35	-0.14	-0.1	-0.01	-0.14	1.03	-0.27	-0.23	-0.23	-0.33
			513	10_56745317	1.79	-0.2	-0.17	-0.11	-0.23	1.23	-0.16	-0.11	-0.03	-0.1	0.75	-0.3	-0.23	-0.24	-0.29
			514	10_67816638	1.6	-0.22	-0.17	-0.12	-0.19	1.23	-0.16	-0.11	-0.03	-0.1	0.75	-0.3	-0.23	-0.24	-0.29
			515	10_67909658	1.6	-0.22	-0.17	-0.12	-0.19	0.72	-0.14	-0.1	-0.05	-0.09	0.43	-0.28	-0.25	-0.23	-0.26
			516	10_72780332	0.99	-0.2	-0.17	-0.13	-0.17	0.74	-0.12	-0.1	-0.04	-0.11	0.28	-0.27	-0.25	-0.23	-0.25
			517	10_86109674	0.88	-0.19	-0.17	-0.12	-0.18	0.74	-0.12	-0.1	-0.04	-0.11	0.28	-0.27	-0.25	-0.23	-0.25
			518	10_86109709	0.88	-0.19	-0.17	-0.12	-0.18	1.09	-0.13	-0.08	-0.03	-0.13	0.35	-0.27	-0.25	-0.22	-0.25
			519	10_86728120	1.2	-0.2	-0.17	-0.12	-0.19	2.18	-0.14	-0.1	0	-0.16	0.48	-0.26	-0.27	-0.22	-0.26
			520	10_90074051	2.07	-0.19	-0.19	-0.1	-0.21	2.18	-0.14	-0.1	0	-0.16	0.48	-0.26	-0.27	-0.22	-0.26
			521	10_90074061	2.07	-0.19	-0.19	-0.1	-0.21	2.37	-0.15	-0.11	0.01	-0.16	0.38	-0.28	-0.26	-0.23	-0.25
			522	10_90950850	1.94	-0.21	-0.18	-0.1	-0.2	1.72	-0.15	-0.09	0	-0.14	0.46	-0.28	-0.23	-0.26	-0.28
			523	10_94163743	1.29	-0.21	-0.16	-0.13	-0.2	1.43	-0.14	-0.1	0	-0.12	0.37	-0.27	-0.23	-0.26	-0.27
			524	10_100488594	0.92	-0.2	-0.16	-0.13	-0.19	0.76	-0.13	-0.09	-0.04	-0.11	0.34	-0.3	-0.26	-0.26	-0.29
			525	10_106030562	0.75	-0.21	-0.18	-0.14	-0.19	0.65	-0.13	-0.1	-0.04	-0.08	0.43	-0.28	-0.25	-0.26	-0.31
			526	10_110922154	0.54	-0.2	-0.18	-0.15	-0.19	0.42	-0.1	-0.08	-0.06	-0.04	0.18	-0.25	-0.26	-0.25	-0.28
			527	10_122981479	0.24	-0.16	-0.17	-0.15	-0.15	0.19	-0.1	-0.07	-0.1	-0.08	0.3	-0.26	-0.25	-0.25	-0.29
			528	10_127006657	0.12	-0.17	-0.16	-0.17	-0.18	0.19	-0.1	-0.07	-0.1	-0.08	0.3	-0.26	-0.25	-0.25	-0.29
			529	10_127745179	0.12	-0.17	-0.16	-0.17	-0.18	0.25	-0.11	-0.08	-0.09	-0.07	0.23	-0.27	-0.26	-0.25	-0.28
			530	10_129571290	0.17	-0.18	-0.17	-0.16	-0.17	0.27	-0.11	-0.08	-0.08	-0.08	0.28	-0.27	-0.26	-0.24	-0.28
			531	10_130271005	0.23	-0.18	-0.17	-0.15	-0.18	1.15	-0.11	-0.16	-0.11	-0.04	0.58	-0.24	-0.28	-0.22	-0.27
			532	11_4784489	0.69	-0.17	-0.2	-0.16	-0.16	1.21	-0.11	-0.16	-0.12	-0.04	0.58	-0.24	-0.28	-0.22	-0.27
			533	11_4882909	0.72	-0.17	-0.21	-0.16	-0.15	1.21	-0.11	-0.16	-0.12	-0.04	0.58	-0.24	-0.28	-0.22	-0.27
			534	11_4882912	0.72	-0.17	-0.21	-0.16	-0.15	1.21	-0.11	-0.16	-0.11	-0.04	0.58	-0.24	-0.27	-0.22	-0.27
			535	11_5281119	0.7	-0.17	-0.21	-0.16	-0.16	1.24	-0.11	-0.16	-0.11	-0.04	0.55	-0.25	-0.27	-0.22	-0.28
			536	11_5628810	0.65	-0.17	-0.2	-0.16	-0.16	1.31	-0.1	-0.17	-0.12	-0.04	0.53	-0.25	-0.27	-0.23	-0.28
			537	11_6599922	0.7	-0.17	-0.21	-0.17	-0.16	1.7	-0.09	-0.19	-0.12	-0.05	0.88	-0.26	-0.29	-0.2	-0.25
			538	11_8834878	1.5	-0.16	-0.23	-0.16	-0.14	1.69	-0.09	-0.19	-0.12	-0.04	0.75	-0.26	-0.29	-0.21	-0.24
			539	11_9229436	1.4	-0.17	-0.22	-0.16	-0.14	2	-0.06	-0.2	-0.11	-0.05	1.08	-0.26	-0.24	-0.18	-0.28
			540	11_19446633	1.13	-0.15	-0.21	-0.14	-0.16	1.98	-0.07	-0.2	-0.11	-0.05	1.16	-0.26	-0.25	-0.18	-0.28
			541	11_20712168	1.19	-0.15	-0.22	-0.14	-0.16	1.59	-0.09	-0.19	-0.07	-0.06	1.89	-0.27	-0.25	-0.16	-0.31
			542	11_24179155	1.57	-0.17	-0.21	-0.11	-0.18	1.06	-0.06	-0.16	-0.07	-0.08	1.65	-0.27	-0.28	-0.17	-0.3
			543	11_30104580	1.49	-0.16	-0.21	-0.12	-0.19	0.47	-0.07	-0.13	-0.08	-0.1	1.69	-0.27	-0.27	-0.17	-0.3
			544	11_32193774	1.25	-0.16	-0.19	-0.12	-0.2	0.49	-0.07	-0.13	-0.08	-0.11	1.65	-0.28	-0.28	-0.17	-0.29
			545	11_33599405	1.3	-0.17	-0.19	-0.12	-0.2	0.49	-0.07	-0.13	-0.08	-0.11	1.65	-0.28	-0.28	-0.17	-0.29
			546	11_33599406	1.3	-0.17	-0.19	-0.12	-0.2	0.53	-0.07	-0.13	-0.08	-0.11	1.65	-0.28	-0.28	-0.17	-0.29
			547	11_33599448	1.32	-0.17	-0.19	-0.12	-0.2	0.86	-0.07	-0.16	-0.09	-0.11	1.19	-0.26	-0.28	-0.19	-0.29
			548	11_35492652	1.24	-0.16	-0.21	-0.13	-0.2	0.82	-0.08	-0.17	-0.1	-0.1	1.56	-0.24	-0.32	-0.19	-0.27
			549	11_39583434	1.69	-0.15	-0.24	-0.14	-0.18	1.4	-0.06	-0.18	-0.05	-0.11	1.15	-0.22	-0.31	-0.21	-0.26
			550	11_50406377	2.21	-0.13	-0.24	-0.13	-0.18	1.39	-0.06	-0.18	-0.05	-0.12	1.15	-0.22	-0.31	-0.21	-0.26
			551	11_51593924	2.23	-0.13	-0.24	-0.13	-0.18	1.31	-0.07	-0.18	-0.05	-0.12	1.21	-0.23	-0.32	-0.21	-0.25
			552	11_51937335	2.17	-0.14	-0.24	-0.13	-0.18	1.3	-0.07	-0.18	-0.05	-0.12	1.21	-0.23	-0.32	-0.21	-0.25
			553	11_51969377	2.15	-0.14	-0.24	-0.13	-0.18	0.84	-0.1	-0.18	-0.1	-0.1	1.43	-0.19	-0.31	-0.24	-0.24
			554	11_54983317	1.84	-0.13	-0.24	-0.17	-0.17	1.04	-0.08	-0.18	-0.1	-0.11	1.29	-0.19	-0.31	-0.24	-0.24
			555	11_58309033	2.02	-0.12	-0.24	-0.17	-0.17	1.16	-0.06	-0.18	-0.1	-0.11	1.14	-0.2	-0.3	-0.23	-0.25
			556	11_59009193	2.06	-0.12	-0.23	-0.17	-0.17	1.12	-0.06	-0.18	-0.1	-0.11	1.11	-0.2	-0.3	-0.23	-0.25
			557	11_59163039	2	-0.12	-0.23	-0.17	-0.17	1.2	-0.07	-0.19	-0.1	-0.11	0.99	-0.2	-0.3	-0.23	-0.25
			558	11_59455437	1.93	-0.12	-0.23	-0.17	-0.18	1.34	-0.06	-0.19	-0.09	-0.1	1.03	-0.19	-0.29	-0.24	-0.26
			559	11_60185857	2.06	-0.12	-0.23	-0.17	-0.18	1.38	-0.06	-0.19	-0.09	-0.1	1.04	-0.19	-0.29	-0.24	-0.26
			560	11_60375149	2.08	-0.12	-0.23	-0.17	-0.18	1.38	-0.06	-0.19	-0.09	-0.1	1.04	-0.19	-0.29	-0.24	-0.25
			561	11_60477716	2.08	-0.12	-0.23	-0.17	-0.17	1.4	-0.06	-0.19	-0.1	-0.1	1.05	-0.19	-0.29	-0.23	-0.25
			562	11_60716732	2.13	-0.11	-0.23	-0.17	-0.17	1.4	-0.06	-0.19	-0.1	-0.1	1.05	-0.19	-0.29	-0.23	-0.26
			563	11_61066927	2.12	-0.11	-0.23	-0.17	-0.18	1.48	-0.05	-0.18	-0.1	-0.1	1.23	-0.19	-0.3	-0.24	-0.25
			564	11_61703061	2.38	-0.11	-0.23	-0.17	-0.17	1.35	-0.05	-0.17	-0.08	-0.12	1.26	-0.2	-0.31	-0.25	-0.24
			565	11_62651728	2.21	-0.12	-0.23	-0.17	-0.18	1.43	-0.05	-0.17	-0.07	-0.12	1.24	-0.2	-0.31	-0.26	-0.25
			566	11_62713807	2.25	-0.12	-0.23	-0.17	-0.18	1.39	-0.04	-0.16	-0.08	-0.13	1.1	-0.22	-0.31	-0.26	-0.24
			567	11_64435574	1.95	-0.12	-0.23	-0.17	-0.18	1.31	-0.05	-0.15	-0.08	-0.15	0.83	-0.23	-0.3	-0.26	-0.23
			568	11_67196921	1.36	-0.13	-0.22	-0.17	-0.19	1.47	-0.04	-0.15	-0.07	-0.15	0.89	-0.24	-0.3	-0.27	-0.22
			569	11_67709568	1.25	-0.13	-0.22	-0.17	-0.18	1.9	-0.04	-0.17	-0.06	-0.15	0.95	-0.25	-0.3	-0.27	-0.22
			570	11_68944815	1.61	-0.14	-0.23	-0.16	-0.19	1.87	-0.04	-0.17	-0.06	-0.15	1.04	-0.24	-0.31	-0.27	-0.22
			571	11_69106764	1.69	-0.14	-0.23	-0.16	-0.19	1.88	-0.04	-0.17	-0.06	-0.15	1.04	-0.24	-0.31	-0.27	-0.21
			572	11_69304308	1.63	-0.14	-0.23	-0.16	-0.18	1.86	-0.03	-0.17	-0.06	-0.15	1.03	-0.25	-0.31	-0.27	-0.21
			573	11_69775923	1.57	-0.13	-0.23	-0.16	-0.18	1.85	-0.03	-0.16	-0.06	-0.15	1.07	-0.24	-0.31	-0.27	-0.21
			574	11_69970715	1.58	-0.13	-0.23	-0.16	-0.18	1.85	-0.03	-0.16	-0.06	-0.16	1.01	-0.24	-0.3	-0.27	-0.21
			575	11_70093106	1.54	-0.13	-0.23	-0.16	-0.18	1.77	-0.04	-0.16	-0.06	-0.16	1	-0.25	-0.3	-0.27	-0.21
			576	11_70316499	1.4	-0.14	-0.22	-0.17	-0.19	1.72	-0.04	-0.16	-0.06	-0.16	0.94	-0.25	-0.3	-0.27	-0.21
			577	11_70460648	1.31	-0.14	-0.22	-0.17	-0.19	1.72	-0.04	-0.16	-0.06	-0.16	0.96	-0.25	-0.3	-0.27	-0.21
			578	11_70615546	1.33	-0.14	-0.22	-0.17	-0.18	1.88	-0.04	-0.16	-0.06	-0.16	0.9	-0.24	-0.3	-0.27	-0.22
			579	11_70970852	1.48	-0.13	-0.22	-0.16	-0.19	1.94	-0.02	-0.16	-0.08	-0.16	1.03	-0.25	-0.31	-0.27	-0.22
			580	11_72031205	1.56	-0.13	-0.23	-0.17	-0.19	1.92	-0.02	-0.16	-0.08	-0.16	1.03	-0.25	-0.31	-0.27	-0.21
			581	11_72168759	1.49	-0.13	-0.22	-0.17	-0.19	2.11	-0.02	-0.16	-0.08	-0.16	1.16	-0.24	-0.31	-0.27	-0.21
			582	11_72498392	1.77	-0.13	-0.23	-0.17	-0.19	2.09	-0.02	-0.17	-0.09	-0.16	1.15	-0.24	-0.31	-0.27	-0.21
			583	11_72749447	1.77	-0.13	-0.23	-0.18	-0.19	2.19	-0.01	-0.16	-0.09	-0.16	1.14	-0.25	-0.31	-0.27	-0.21
			584	11_73037232	1.83	-0.12	-0.23	-0.18	-0.19	2.16	-0.01	-0.16	-0.09	-0.16	1.14	-0.25	-0.31	-0.27	-0.21
			585	11_73269687	1.8	-0.13	-0.23	-0.18	-0.19	2.16	-0.01	-0.16	-0.09	-0.16	1.14	-0.25	-0.31	-0.27	-0.21
			586	11_73269712	1.8	-0.13	-0.23	-0.18	-0.19	1.89	-0.01	-0.15	-0.1	-0.15	1.13	-0.24	-0.3	-0.26	-0.2
			587	11_75156266	1.5	-0.12	-0.22	-0.18	-0.18	2.13	0	-0.15	-0.09	-0.15	1.2	-0.24	-0.31	-0.26	-0.2
			588	11_77010556	1.73	-0.12	-0.22	-0.17	-0.18	2.25	-0.02	-0.15	-0.11	-0.18	0.92	-0.25	-0.29	-0.26	-0.2
			589	11_82176894	1.35	-0.13	-0.21	-0.18	-0.2	2.25	-0.02	-0.15	-0.11	-0.18	0.92	-0.25	-0.29	-0.26	-0.2
			590	11_82176899	1.35	-0.13	-0.21	-0.18	-0.2	2.17	-0.02	-0.15	-0.11	-0.18	0.92	-0.25	-0.29	-0.26	-0.2
			591	11_82178599	1.33	-0.13	-0.21	-0.18	-0.19	2.02	-0.02	-0.15	-0.1	-0.17	0.77	-0.24	-0.28	-0.26	-0.21
			592	11_84009261	1.31	-0.13	-0.21	-0.18	-0.19	2.25	-0.01	-0.16	-0.11	-0.17	0.92	-0.25	-0.27	-0.27	-0.19
			593	11_87776294	1.22	-0.13	-0.21	-0.19	-0.18	2.62	0.01	-0.16	-0.1	-0.15	0.97	-0.27	-0.27	-0.27	-0.2
			594	11_88844377	1.14	-0.13	-0.2	-0.19	-0.17	2.69	0.01	-0.17	-0.1	-0.16	1.16	-0.29	-0.27	-0.29	-0.2
			595	11_90761276	0.97	-0.14	-0.21	-0.19	-0.18	2.51	0	-0.17	-0.11	-0.14	1.13	-0.3	-0.26	-0.29	-0.2
			596	11_93368447	0.89	-0.15	-0.21	-0.19	-0.17	2.94	0.02	-0.18	-0.12	-0.11	0.99	-0.29	-0.27	-0.29	-0.21
			597	11_93870518	1.64	-0.13	-0.22	-0.2	-0.16	3.07	0.03	-0.18	-0.13	-0.11	1.04	-0.29	-0.27	-0.29	-0.2
			598	11_94480556	1.74	-0.13	-0.22	-0.2	-0.16	3.07	0.03	-0.18	-0.13	-0.11	1.05	-0.29	-0.27	-0.29	-0.2
			599	11_94645463	1.76	-0.13	-0.22	-0.21	-0.16	3.14	0.02	-0.19	-0.14	-0.11	1.02	-0.28	-0.27	-0.3	-0.21
			600	11_95053253	1.96	-0.12	-0.22	-0.21	-0.15	3.25	0.03	-0.19	-0.13	-0.11	0.98	-0.28	-0.27	-0.29	-0.21
			601	11_95726223	1.92	-0.12	-0.22	-0.21	-0.15	3.25	0.03	-0.19	-0.13	-0.11	0.98	-0.28	-0.27	-0.29	-0.21
			602	11_95768502	1.92	-0.12	-0.22	-0.21	-0.15	3.23	0.03	-0.18	-0.14	-0.11	0.98	-0.29	-0.28	-0.29	-0.21
			603	11_96026650	1.84	-0.12	-0.22	-0.21	-0.16	3.31	0.03	-0.18	-0.15	-0.1	0.94	-0.29	-0.26	-0.28	-0.2
			604	11_97448477	1.74	-0.13	-0.21	-0.21	-0.15	3.31	0.03	-0.18	-0.15	-0.1	0.94	-0.29	-0.26	-0.28	-0.2
			605	11_97448512	1.74	-0.13	-0.21	-0.21	-0.15	3.18	0.02	-0.19	-0.15	-0.11	0.91	-0.3	-0.26	-0.27	-0.21
			606	11_97940908	1.47	-0.13	-0.21	-0.2	-0.16	2.4	0.02	-0.17	-0.14	-0.1	0.99	-0.29	-0.23	-0.27	-0.19
			607	11_99837408	1.1	-0.13	-0.19	-0.2	-0.14	1.96	0	-0.16	-0.14	-0.08	1.27	-0.29	-0.23	-0.28	-0.18
			608	11_102255253	1.24	-0.14	-0.18	-0.21	-0.13	1.98	0	-0.16	-0.15	-0.08	1.31	-0.29	-0.23	-0.28	-0.18
			609	11_102456258	1.23	-0.14	-0.18	-0.21	-0.13	1.83	0	-0.15	-0.15	-0.08	1.41	-0.29	-0.22	-0.28	-0.18
			610	11_103497839	1.15	-0.15	-0.18	-0.21	-0.13	1.86	-0.03	-0.17	-0.18	-0.09	1.38	-0.28	-0.25	-0.25	-0.16
			611	11_109367495	1.33	-0.15	-0.19	-0.21	-0.13	0.93	-0.05	-0.14	-0.15	-0.11	0.93	-0.28	-0.25	-0.24	-0.19
			612	11_113729074	0.55	-0.17	-0.18	-0.19	-0.15	1.11	-0.04	-0.14	-0.14	-0.1	0.72	-0.28	-0.25	-0.26	-0.21
			613	11_114799018	0.7	-0.16	-0.18	-0.2	-0.16	1.11	-0.04	-0.14	-0.14	-0.1	0.73	-0.28	-0.25	-0.26	-0.21
			614	11_114830012	0.71	-0.16	-0.18	-0.2	-0.16	1.11	-0.04	-0.14	-0.14	-0.1	0.73	-0.28	-0.25	-0.26	-0.21
			615	11_115249884	0.71	-0.16	-0.18	-0.2	-0.16	1.16	-0.04	-0.14	-0.14	-0.1	0.76	-0.28	-0.26	-0.26	-0.21
			616	11_115991899	0.7	-0.16	-0.18	-0.2	-0.16	1.17	-0.04	-0.14	-0.14	-0.1	0.76	-0.28	-0.26	-0.26	-0.21
			617	11_116146777	0.71	-0.16	-0.18	-0.2	-0.16	1.41	-0.03	-0.15	-0.14	-0.1	0.79	-0.28	-0.25	-0.27	-0.21
			618	11_119264411	0.83	-0.15	-0.19	-0.2	-0.15	0.39	-0.11	-0.15	-0.08	-0.09	1.27	-0.21	-0.24	-0.27	-0.12
			619	12_3501078	0.84	-0.15	-0.19	-0.17	-0.1	0.94	-0.07	-0.16	-0.08	-0.12	1.23	-0.22	-0.28	-0.31	-0.21
			620	12_8009080	1.37	-0.13	-0.22	-0.19	-0.16	0.96	-0.07	-0.16	-0.08	-0.12	1.21	-0.22	-0.28	-0.31	-0.21
			621	12_9770518	1.36	-0.13	-0.22	-0.19	-0.16	0.96	-0.07	-0.16	-0.08	-0.12	1.2	-0.22	-0.28	-0.31	-0.21
			622	12_11243301	1.35	-0.13	-0.22	-0.19	-0.16	0.92	-0.06	-0.16	-0.09	-0.13	0.89	-0.23	-0.28	-0.29	-0.21
			623	12_13306959	1.21	-0.14	-0.22	-0.18	-0.16	0.87	-0.08	-0.17	-0.09	-0.13	1.11	-0.2	-0.28	-0.29	-0.22
			624	12_15271529	1.44	-0.13	-0.23	-0.18	-0.17	0.71	-0.08	-0.16	-0.09	-0.12	0.78	-0.2	-0.28	-0.27	-0.24
			625	12_21351548	1.29	-0.13	-0.22	-0.17	-0.17	0.59	-0.09	-0.16	-0.12	-0.1	0.7	-0.2	-0.28	-0.26	-0.25
			626	12_26020812	1.29	-0.13	-0.22	-0.18	-0.17	0.64	-0.07	-0.16	-0.11	-0.12	0.44	-0.22	-0.27	-0.26	-0.27
			627	12_30084627	1.02	-0.13	-0.21	-0.18	-0.19	0.64	-0.07	-0.16	-0.11	-0.12	0.44	-0.22	-0.27	-0.26	-0.27
			628	12_30084639	1.02	-0.13	-0.21	-0.18	-0.19	0.58	-0.08	-0.16	-0.12	-0.13	0.41	-0.22	-0.26	-0.26	-0.28
			629	12_31249433	0.88	-0.13	-0.2	-0.18	-0.19	0.78	-0.07	-0.17	-0.1	-0.13	0.47	-0.25	-0.24	-0.29	-0.26
			630	12_43123899	0.56	-0.15	-0.2	-0.19	-0.18	0.68	-0.09	-0.15	-0.07	-0.13	0.42	-0.25	-0.23	-0.28	-0.24
			631	12_47312945	0.25	-0.16	-0.18	-0.17	-0.17	0.14	-0.1	-0.11	-0.09	-0.1	0.63	-0.25	-0.23	-0.27	-0.2
			632	12_58267790	0.41	-0.16	-0.17	-0.17	-0.14	0.15	-0.1	-0.11	-0.09	-0.1	0.63	-0.25	-0.23	-0.27	-0.2
			633	12_58270681	0.4	-0.16	-0.17	-0.17	-0.14	0.51	-0.09	-0.15	-0.12	-0.09	0.55	-0.25	-0.22	-0.25	-0.2
			634	12_65049772	0.64	-0.16	-0.18	-0.18	-0.13	0.88	-0.06	-0.14	-0.14	-0.08	1.05	-0.25	-0.23	-0.29	-0.19
			635	12_71318500	1.39	-0.15	-0.18	-0.21	-0.13	1.15	-0.05	-0.16	-0.14	-0.08	1.02	-0.25	-0.23	-0.29	-0.2
			636	12_71677220	1.47	-0.14	-0.19	-0.21	-0.13	1.21	-0.04	-0.15	-0.15	-0.1	1.03	-0.24	-0.24	-0.3	-0.2
			637	12_76000838	1.67	-0.14	-0.19	-0.22	-0.14	1.07	-0.05	-0.15	-0.14	-0.1	1.01	-0.24	-0.24	-0.3	-0.2
			638	12_76396617	1.54	-0.14	-0.19	-0.22	-0.14	0.65	-0.06	-0.11	-0.12	-0.14	0.92	-0.23	-0.25	-0.29	-0.19
			639	12_79076511	0.94	-0.14	-0.17	-0.21	-0.16	1.13	-0.04	-0.06	-0.14	-0.16	1.12	-0.23	-0.26	-0.33	-0.21
			640	12_99576264	1.38	-0.13	-0.16	-0.24	-0.18	0.62	-0.07	-0.09	-0.08	-0.14	0.89	-0.23	-0.24	-0.3	-0.22
			641	12_112429350	0.53	-0.14	-0.16	-0.19	-0.17	0.85	-0.06	-0.08	-0.09	-0.15	0.82	-0.23	-0.24	-0.3	-0.22
			642	12_112855820	0.67	-0.14	-0.15	-0.19	-0.18	0.68	-0.07	-0.09	-0.09	-0.14	1	-0.23	-0.24	-0.3	-0.22
			643	12_113361188	0.61	-0.15	-0.16	-0.19	-0.18	0.66	-0.08	-0.09	-0.08	-0.14	1.12	-0.22	-0.24	-0.31	-0.22
			644	12_114630804	0.56	-0.15	-0.15	-0.19	-0.17	0.66	-0.08	-0.09	-0.08	-0.14	1.12	-0.22	-0.24	-0.31	-0.22
			645	12_114630822	0.56	-0.15	-0.15	-0.19	-0.17	0.66	-0.08	-0.09	-0.08	-0.14	1.12	-0.22	-0.24	-0.31	-0.22
			646	12_114630841	0.56	-0.15	-0.15	-0.19	-0.17	0.66	-0.08	-0.09	-0.08	-0.14	1.12	-0.22	-0.24	-0.31	-0.22
			647	12_114630843	0.56	-0.15	-0.15	-0.19	-0.17	0.65	-0.07	-0.09	-0.08	-0.14	1.27	-0.22	-0.24	-0.32	-0.22
			648	12_116370022	0.71	-0.15	-0.15	-0.2	-0.17	0.73	-0.07	-0.09	-0.08	-0.15	1.25	-0.23	-0.23	-0.31	-0.22
			649	12_117441622	0.65	-0.15	-0.15	-0.19	-0.17	0.82	-0.08	-0.09	-0.07	-0.15	1.21	-0.23	-0.23	-0.31	-0.21
			650	12_118179607	0.53	-0.15	-0.15	-0.19	-0.18	0.87	-0.11	-0.06	-0.16	-0.03	0.6	-0.19	-0.23	-0.14	-0.23
			651	13_4432426	0.18	-0.14	-0.14	-0.15	-0.12	0.78	-0.11	-0.06	-0.15	-0.03	0.61	-0.19	-0.23	-0.14	-0.23
			652	13_4574227	0.15	-0.14	-0.14	-0.14	-0.12	0.39	-0.09	-0.12	-0.07	-0.08	1.16	-0.18	-0.28	-0.22	-0.28
			653	13_19367455	1.09	-0.13	-0.2	-0.13	-0.18	0.39	-0.09	-0.12	-0.07	-0.08	1.16	-0.18	-0.28	-0.22	-0.28
			654	13_19367487	1.09	-0.13	-0.2	-0.13	-0.18	0.39	-0.09	-0.12	-0.07	-0.08	1.16	-0.18	-0.28	-0.22	-0.28
			655	13_19367506	1.09	-0.13	-0.2	-0.13	-0.18	0.38	-0.1	-0.12	-0.07	-0.08	1.21	-0.18	-0.28	-0.22	-0.28
			656	13_20905668	1.08	-0.13	-0.2	-0.14	-0.18	0.31	-0.09	-0.12	-0.07	-0.09	1.11	-0.18	-0.28	-0.22	-0.28
			657	13_21394573	1.01	-0.13	-0.2	-0.14	-0.18	0.28	-0.1	-0.12	-0.07	-0.09	1.2	-0.18	-0.28	-0.22	-0.28
			658	13_22278588	0.98	-0.14	-0.2	-0.14	-0.18	1	-0.05	-0.16	-0.1	-0.08	0.74	-0.2	-0.26	-0.23	-0.28
			659	13_31660239	1.32	-0.12	-0.21	-0.16	-0.18	0.82	-0.06	-0.15	-0.08	-0.09	0.89	-0.24	-0.28	-0.24	-0.32
			660	13_36470403	1.18	-0.14	-0.21	-0.15	-0.21	1.45	-0.07	-0.18	-0.07	-0.08	0.84	-0.21	-0.29	-0.26	-0.28
			661	13_46752517	1.78	-0.13	-0.23	-0.15	-0.17	1.43	-0.06	-0.18	-0.07	-0.08	0.81	-0.21	-0.29	-0.26	-0.28
			662	13_47918469	1.72	-0.13	-0.23	-0.16	-0.17	1.42	-0.07	-0.19	-0.08	-0.1	0.95	-0.2	-0.29	-0.25	-0.27
			663	13_53167285	1.93	-0.13	-0.24	-0.15	-0.18	1.82	-0.04	-0.2	-0.09	-0.12	0.63	-0.21	-0.28	-0.26	-0.26
			664	13_59642253	1.86	-0.12	-0.23	-0.16	-0.19	1.89	-0.03	-0.19	-0.08	-0.11	0.73	-0.21	-0.28	-0.26	-0.26
			665	13_61537741	2.02	-0.12	-0.23	-0.16	-0.18	1.89	-0.03	-0.19	-0.08	-0.11	0.73	-0.21	-0.28	-0.26	-0.26
			666	13_61537777	2.02	-0.12	-0.23	-0.16	-0.18	1.61	-0.04	-0.19	-0.09	-0.1	0.69	-0.22	-0.29	-0.26	-0.25
			667	13_63656811	1.84	-0.13	-0.23	-0.16	-0.17	1.58	-0.05	-0.18	-0.08	-0.1	0.68	-0.22	-0.29	-0.26	-0.25
			668	13_64787794	1.8	-0.13	-0.23	-0.16	-0.17	1.58	-0.05	-0.18	-0.08	-0.1	0.68	-0.22	-0.29	-0.26	-0.25
			669	13_64787819	1.8	-0.13	-0.23	-0.16	-0.17	1.61	-0.05	-0.19	-0.08	-0.1	0.65	-0.22	-0.29	-0.26	-0.26
			670	13_65187583	1.81	-0.13	-0.23	-0.15	-0.18	1.63	-0.04	-0.19	-0.08	-0.1	0.64	-0.22	-0.29	-0.26	-0.26
			671	13_65296578	1.82	-0.13	-0.23	-0.16	-0.17	1.75	-0.05	-0.19	-0.08	-0.1	0.39	-0.24	-0.28	-0.26	-0.25
			672	13_67343588	1.65	-0.14	-0.23	-0.16	-0.17	1.72	-0.05	-0.19	-0.09	-0.1	0.38	-0.24	-0.28	-0.27	-0.25
			673	13_67710335	1.54	-0.14	-0.23	-0.17	-0.17	1.7	-0.05	-0.2	-0.09	-0.1	0.24	-0.25	-0.28	-0.26	-0.25
			674	13_68563820	1.38	-0.15	-0.23	-0.16	-0.17	1.63	-0.06	-0.2	-0.08	-0.1	0.24	-0.25	-0.28	-0.26	-0.25
			675	13_68564333	1.35	-0.15	-0.23	-0.16	-0.17	2.1	-0.02	-0.2	-0.11	-0.09	0.33	-0.26	-0.27	-0.25	-0.23
			676	13_69611229	1.48	-0.14	-0.23	-0.17	-0.16	1.98	0	-0.18	-0.08	-0.09	0.58	-0.28	-0.26	-0.23	-0.22
			677	13_74213782	1.15	-0.14	-0.21	-0.15	-0.15	1.84	-0.03	-0.19	-0.08	-0.1	0.63	-0.29	-0.24	-0.23	-0.23
			678	13_76135258	0.92	-0.16	-0.21	-0.14	-0.16	1.84	-0.03	-0.19	-0.08	-0.1	0.63	-0.29	-0.24	-0.23	-0.23
			679	13_76135291	0.92	-0.16	-0.21	-0.14	-0.16	1.52	-0.04	-0.18	-0.08	-0.11	0.45	-0.29	-0.25	-0.25	-0.23
			680	13_77303378	0.76	-0.16	-0.21	-0.15	-0.17	1.52	-0.04	-0.18	-0.08	-0.11	0.45	-0.29	-0.25	-0.25	-0.23
			681	13_77303385	0.76	-0.16	-0.21	-0.15	-0.17	1.52	-0.04	-0.18	-0.08	-0.11	0.44	-0.29	-0.25	-0.24	-0.24
			682	13_77344693	0.77	-0.16	-0.21	-0.15	-0.17	1.15	-0.06	-0.18	-0.08	-0.13	0.53	-0.29	-0.25	-0.24	-0.23
			683	13_83858506	0.72	-0.17	-0.21	-0.15	-0.17	1.1	-0.07	-0.18	-0.08	-0.11	0.56	-0.29	-0.25	-0.23	-0.23
			684	13_89689878	0.75	-0.17	-0.21	-0.15	-0.16	0.99	-0.04	-0.13	-0.06	-0.12	0.73	-0.32	-0.27	-0.26	-0.25
			685	13_93460989	0.58	-0.18	-0.2	-0.15	-0.18	0.85	-0.04	-0.12	-0.06	-0.12	0.76	-0.31	-0.27	-0.24	-0.23
			686	13_98521630	0.56	-0.17	-0.19	-0.14	-0.17	0.85	-0.04	-0.12	-0.06	-0.12	0.76	-0.31	-0.27	-0.24	-0.23
			687	13_98521647	0.56	-0.17	-0.19	-0.14	-0.17	1.1	-0.07	-0.08	-0.05	-0.16	1.2	-0.33	-0.23	-0.25	-0.25
			688	13_104111134	0.93	-0.2	-0.16	-0.14	-0.19	1.1	-0.07	-0.08	-0.05	-0.16	1.2	-0.33	-0.23	-0.25	-0.25
			689	13_104111173	0.93	-0.2	-0.16	-0.14	-0.19	0.93	-0.08	-0.1	-0.04	-0.15	1.5	-0.35	-0.24	-0.25	-0.25
			690	13_106345461	1.01	-0.21	-0.17	-0.14	-0.19	0.46	-0.1	-0.13	-0.07	-0.13	1.61	-0.34	-0.23	-0.2	-0.22
			691	13_111429670	1.08	-0.21	-0.18	-0.13	-0.17	0.31	-0.08	-0.14	-0.08	-0.1	1.98	NA	-0.25	0.02	-0.19
			692	13_118386771	1.15	-0.14	-0.19	-0.03	-0.13	0.43	-0.1	-0.15	-0.07	-0.12	1.26	-0.24	-0.37	-0.25	-0.25
			693	14_9529645	1.32	-0.16	-0.26	-0.17	-0.17	0.4	-0.1	-0.15	-0.07	-0.12	1.16	-0.25	-0.37	-0.25	-0.24
			694	14_14437991	1.29	-0.17	-0.27	-0.16	-0.18	1.06	-0.12	-0.09	-0.06	-0.18	1.19	-0.25	-0.37	-0.25	-0.23
			695	14_20686566	1.31	-0.17	-0.27	-0.16	-0.17	1.04	-0.12	-0.09	-0.06	-0.18	1.75	-0.23	-0.31	-0.24	-0.16
			696	14_30957748	0.63	-0.16	-0.2	-0.14	-0.16	1.35	-0.13	-0.07	-0.06	-0.19	1.79	-0.23	-0.32	-0.24	-0.16
			697	14_31143236	0.68	-0.17	-0.2	-0.14	-0.16	1.09	-0.13	-0.08	-0.07	-0.18	1.39	-0.2	-0.3	-0.28	-0.19
			698	14_41200458	0.33	-0.15	-0.18	-0.16	-0.18	0.97	-0.12	-0.08	-0.07	-0.18	1.56	-0.18	-0.29	-0.27	-0.17
			699	14_47263520	0.32	-0.15	-0.18	-0.16	-0.17	0.87	-0.12	-0.09	-0.08	-0.18	1.45	-0.19	-0.3	-0.25	-0.18
			700	14_48473970	0.46	-0.15	-0.19	-0.15	-0.17	0.9	-0.12	-0.09	-0.07	-0.18	1.52	-0.18	-0.3	-0.26	-0.19
			701	14_50360913	0.55	-0.14	-0.19	-0.16	-0.18	0.72	-0.1	-0.08	-0.1	-0.17	1.33	-0.19	-0.3	-0.25	-0.19
			702	14_51891722	0.55	-0.15	-0.19	-0.15	-0.18	0.71	-0.11	-0.08	-0.09	-0.17	1.3	-0.18	-0.29	-0.26	-0.2
			703	14_53806994	0.6	-0.13	-0.18	-0.17	-0.18	0.68	-0.11	-0.08	-0.09	-0.16	1.51	-0.17	-0.29	-0.27	-0.19
			704	14_54542416	0.57	-0.13	-0.18	-0.17	-0.17	0.72	-0.11	-0.08	-0.09	-0.17	1.52	-0.17	-0.29	-0.27	-0.19
			705	14_54857382	0.58	-0.13	-0.18	-0.17	-0.17	1.01	-0.11	-0.08	-0.09	-0.18	1.52	-0.17	-0.29	-0.27	-0.19
			706	14_55021861	0.59	-0.13	-0.18	-0.17	-0.17	0.95	-0.11	-0.08	-0.09	-0.18	1.41	-0.17	-0.29	-0.26	-0.19
			707	14_55864863	0.62	-0.13	-0.18	-0.16	-0.18	0.91	-0.11	-0.08	-0.09	-0.18	1.29	-0.17	-0.29	-0.26	-0.2
			708	14_56368441	0.59	-0.13	-0.18	-0.16	-0.18	0.8	-0.11	-0.08	-0.08	-0.17	1.32	-0.18	-0.29	-0.25	-0.2
			709	14_56590512	0.57	-0.14	-0.18	-0.16	-0.18	0.67	-0.1	-0.09	-0.09	-0.16	1.33	-0.19	-0.3	-0.25	-0.19
			710	14_57565966	0.56	-0.14	-0.19	-0.16	-0.18	0.91	-0.09	-0.1	-0.07	-0.17	1.21	-0.19	-0.3	-0.25	-0.2
			711	14_57978950	0.64	-0.14	-0.19	-0.16	-0.18	1	-0.09	-0.1	-0.07	-0.18	0.69	-0.2	-0.28	-0.24	-0.21
			712	14_60378994	0.77	-0.14	-0.19	-0.14	-0.19	0.8	-0.09	-0.09	-0.06	-0.16	0.72	-0.2	-0.28	-0.24	-0.21
			713	14_60692495	0.74	-0.14	-0.19	-0.14	-0.19	0.79	-0.1	-0.08	-0.06	-0.16	0.64	-0.22	-0.28	-0.23	-0.2
			714	14_61173404	0.52	-0.15	-0.18	-0.14	-0.18	0.81	-0.1	-0.08	-0.06	-0.16	0.74	-0.22	-0.28	-0.23	-0.19
			715	14_62404528	0.45	-0.15	-0.18	-0.14	-0.17	0.81	-0.1	-0.08	-0.06	-0.16	0.73	-0.22	-0.28	-0.23	-0.19
			716	14_62627013	0.47	-0.15	-0.18	-0.14	-0.17	0.84	-0.11	-0.07	-0.05	-0.15	0.73	-0.22	-0.28	-0.23	-0.19
			717	14_62627023	0.47	-0.15	-0.18	-0.14	-0.17	0.87	-0.11	-0.07	-0.06	-0.16	0.68	-0.22	-0.28	-0.24	-0.2
			718	14_65645077	0.42	-0.15	-0.18	-0.14	-0.17	0.89	-0.1	-0.07	-0.06	-0.16	0.62	-0.23	-0.27	-0.24	-0.19
			719	14_68120700	0.36	-0.16	-0.17	-0.14	-0.17	0.88	-0.1	-0.07	-0.06	-0.16	0.77	-0.21	-0.28	-0.24	-0.19
			720	14_70696562	0.36	-0.15	-0.17	-0.14	-0.17	1.26	-0.1	-0.07	-0.02	-0.17	0.77	-0.21	-0.28	-0.24	-0.19
			721	14_70777567	0.35	-0.15	-0.17	-0.14	-0.17	1.44	-0.1	-0.07	-0.02	-0.18	0.88	-0.25	-0.28	-0.22	-0.17
			722	14_77029666	0.77	-0.17	-0.18	-0.11	-0.16	1.45	-0.09	-0.07	-0.02	-0.18	0.86	-0.25	-0.28	-0.22	-0.18
			723	14_77480151	0.87	-0.17	-0.18	-0.11	-0.17	1.22	-0.09	-0.08	-0.03	-0.18	0.88	-0.25	-0.28	-0.22	-0.18
			724	14_78415875	0.89	-0.17	-0.18	-0.11	-0.17	1.18	-0.08	-0.08	-0.04	-0.18	0.77	-0.25	-0.28	-0.22	-0.18
			725	14_79062633	0.71	-0.16	-0.18	-0.12	-0.17	0.62	-0.13	-0.08	-0.06	-0.12	0.61	-0.24	-0.27	-0.23	-0.19
			726	14_79402836	0.6	-0.15	-0.18	-0.12	-0.18	0.62	-0.13	-0.08	-0.06	-0.12	0.26	-0.28	-0.26	-0.25	-0.26
			727	14_88287415	0.61	-0.2	-0.17	-0.15	-0.18	0.45	-0.12	-0.08	-0.08	-0.13	0.26	-0.28	-0.26	-0.25	-0.26
			728	14_88467046	0.61	-0.2	-0.17	-0.15	-0.18	0.58	-0.13	-0.08	-0.07	-0.13	0.19	-0.27	-0.24	-0.26	-0.27
			729	14_93728992	0.42	-0.19	-0.16	-0.16	-0.19	1.37	-0.15	-0.03	-0.05	-0.13	0.4	-0.29	-0.24	-0.25	-0.25
			730	14_95882610	0.71	-0.2	-0.16	-0.15	-0.19	1.37	-0.15	-0.03	-0.05	-0.13	0.69	-0.3	-0.23	-0.26	-0.22
			731	14_101437457	1.4	-0.22	-0.13	-0.14	-0.18	1.2	-0.14	-0.01	-0.09	-0.13	0.69	-0.3	-0.23	-0.26	-0.22
			732	14_101437466	1.4	-0.22	-0.13	-0.14	-0.18	0.76	-0.15	-0.05	-0.07	-0.09	1	-0.31	-0.2	-0.29	-0.27
			733	14_106980923	1.73	-0.22	-0.1	-0.17	-0.2	1.36	-0.18	-0.06	-0.05	-0.09	0.93	-0.32	-0.21	-0.28	-0.25
			734	14_113614252	1.36	-0.23	-0.13	-0.16	-0.17	1.37	-0.18	-0.05	-0.05	-0.08	0.78	-0.31	-0.24	-0.25	-0.24
			735	14_118874224	1.85	-0.24	-0.14	-0.13	-0.17	0.86	-0.05	-0.09	0.02	-0.13	1.13	-0.33	-0.22	-0.23	-0.26
			736	14_120296832	2.27	-0.25	-0.13	-0.13	-0.17	0.8	-0.1	-0.15	-0.02	-0.15	3.92	-0.15	-0.08	-0.41	-0.31
			737	15_3288506	1.4	-0.09	-0.08	-0.18	-0.2	1.12	-0.08	-0.11	-0.06	-0.16	3.03	-0.15	-0.09	-0.38	-0.29
			738	15_12818091	0.93	-0.12	-0.11	-0.19	-0.2	1.24	-0.09	-0.11	-0.05	-0.16	0.55	-0.24	-0.26	-0.28	-0.22
			739	15_20665507	0.34	-0.16	-0.17	-0.16	-0.19	1.57	-0.1	-0.12	-0.04	-0.17	0.55	-0.24	-0.26	-0.28	-0.22
			740	15_26449549	0.34	-0.17	-0.18	-0.16	-0.19	1.1	-0.09	-0.13	-0.05	-0.16	0.58	-0.23	-0.23	-0.27	-0.2
			741	15_31335181	0.45	-0.16	-0.17	-0.14	-0.18	1.31	-0.07	-0.12	-0.04	-0.16	0.77	-0.23	-0.24	-0.28	-0.2
			742	15_34609241	0.2	-0.16	-0.17	-0.16	-0.17	0.49	-0.06	-0.11	-0.07	-0.12	0.63	-0.21	-0.23	-0.27	-0.2
			743	15_39754701	0.35	-0.14	-0.16	-0.15	-0.18	0.15	-0.09	-0.1	-0.08	-0.11	0.75	-0.25	-0.3	-0.29	-0.22
			744	15_44397087	0.32	-0.16	-0.19	-0.17	-0.17	0.16	-0.09	-0.11	-0.09	-0.11	0.58	-0.26	-0.27	-0.29	-0.22
			745	15_48895974	0.14	-0.17	-0.17	-0.18	-0.16	0.71	-0.05	-0.13	-0.06	-0.12	0.41	-0.24	-0.28	-0.28	-0.24
			746	15_55481391	0.19	-0.16	-0.18	-0.18	-0.17	0.53	-0.1	-0.14	-0.07	-0.1	0.37	-0.24	-0.28	-0.28	-0.25
			747	15_62405371	0.42	-0.15	-0.19	-0.17	-0.18	0.92	-0.11	-0.16	-0.09	-0.06	0.55	-0.22	-0.28	-0.27	-0.25
			748	15_74248242	0.38	-0.16	-0.2	-0.17	-0.17	0.96	-0.11	-0.16	-0.09	-0.06	0.67	-0.21	-0.27	-0.27	-0.27
			749	15_78849558	0.7	-0.16	-0.21	-0.19	-0.16	0.96	-0.11	-0.16	-0.1	-0.06	0.64	-0.21	-0.27	-0.27	-0.27
			750	15_79013396	0.67	-0.16	-0.21	-0.18	-0.16	0.99	-0.11	-0.17	-0.1	-0.06	0.65	-0.21	-0.27	-0.27	-0.27
			751	15_79248799	0.69	-0.16	-0.21	-0.19	-0.16	0.9	-0.1	-0.16	-0.09	-0.07	0.66	-0.21	-0.27	-0.27	-0.27
			752	15_79892499	0.73	-0.16	-0.21	-0.19	-0.16	0.9	-0.1	-0.16	-0.09	-0.07	0.7	-0.2	-0.27	-0.26	-0.27
			753	15_81777088	0.76	-0.15	-0.21	-0.18	-0.16	0.9	-0.1	-0.16	-0.09	-0.07	0.72	-0.2	-0.28	-0.26	-0.27
			754	15_81946773	0.79	-0.15	-0.21	-0.18	-0.16	0.98	-0.08	-0.16	-0.09	-0.06	0.74	-0.2	-0.28	-0.26	-0.27
			755	15_82124934	0.8	-0.15	-0.21	-0.18	-0.16	0.88	-0.1	-0.16	-0.11	-0.07	0.77	-0.2	-0.26	-0.26	-0.28
			756	15_84914043	0.76	-0.14	-0.2	-0.18	-0.16	0.8	-0.1	-0.17	-0.11	-0.08	1.15	-0.19	-0.26	-0.26	-0.3
			757	15_88420584	0.74	-0.15	-0.21	-0.19	-0.17	1.22	-0.1	-0.18	-0.09	-0.07	1.06	-0.2	-0.26	-0.27	-0.3
			758	15_89574386	0.68	-0.15	-0.2	-0.19	-0.18	0.84	-0.06	-0.15	-0.11	-0.08	1.13	-0.21	-0.24	-0.27	-0.3
			759	15_92289020	0.65	-0.15	-0.2	-0.18	-0.17	0.56	-0.06	-0.12	-0.11	-0.11	1.95	-0.16	-0.22	-0.28	-0.3
			760	15_99306167	1.46	-0.11	-0.18	-0.2	-0.18	0.62	-0.07	-0.13	-0.13	-0.09	1.3	-0.17	-0.22	-0.25	-0.29
			761	15_102208446	1.17	-0.11	-0.17	-0.18	-0.18	1.04	-0.11	-0.17	-0.09	0	1.74	-0.18	-0.23	-0.29	-0.29
			762	15_103432790	1.46	-0.12	-0.17	-0.21	-0.18	1.26	-0.1	-0.2	-0.1	-0.01	1.14	-0.26	-0.29	-0.21	-0.37
			763	16_29162023	0.72	-0.19	-0.23	-0.14	-0.21	1.34	-0.16	-0.12	-0.09	-0.04	1.08	-0.26	-0.3	-0.21	-0.36
			764	16_30343647	0.87	-0.19	-0.25	-0.15	-0.2	1.78	-0.18	-0.12	-0.11	-0.03	1.33	-0.22	-0.28	-0.18	-0.28
			765	16_37997964	0.85	-0.18	-0.2	-0.14	-0.15	1.55	-0.15	-0.12	-0.12	-0.03	1.44	-0.21	-0.29	-0.21	-0.3
			766	16_39060245	0.59	-0.19	-0.2	-0.16	-0.16	1.67	-0.16	-0.14	-0.13	-0.02	1.18	-0.22	-0.27	-0.21	-0.29
			767	16_44262632	0.53	-0.18	-0.2	-0.16	-0.15	1.56	-0.14	-0.12	-0.13	0	1.32	-0.23	-0.27	-0.19	-0.3
			768	16_49177071	0.61	-0.19	-0.2	-0.16	-0.16	1.54	-0.13	-0.11	-0.14	0	2.01	-0.21	-0.29	-0.18	-0.33
			769	16_49867941	0.54	-0.17	-0.2	-0.16	-0.16	1.76	-0.11	-0.11	-0.14	0.02	1.73	-0.21	-0.29	-0.19	-0.32
			770	16_50590634	0.44	-0.16	-0.19	-0.16	-0.15	1.84	-0.11	-0.12	-0.15	0.02	1.77	-0.2	-0.29	-0.18	-0.32
			771	16_56235295	0.6	-0.15	-0.19	-0.16	-0.14	1.67	-0.12	-0.11	-0.16	0.01	1.63	-0.2	-0.28	-0.18	-0.32
			772	16_57570946	0.62	-0.15	-0.19	-0.17	-0.14	1.81	-0.09	-0.11	-0.16	0.01	1.06	-0.23	-0.3	-0.2	-0.3
			773	16_65010319	0.61	-0.17	-0.2	-0.18	-0.14	1.81	-0.09	-0.11	-0.16	0.01	1.11	-0.24	-0.28	-0.16	-0.26
			774	16_74899626	0.83	-0.16	-0.19	-0.16	-0.12	2.39	-0.14	-0.15	-0.17	0	1.11	-0.24	-0.28	-0.16	-0.26
			775	16_75758401	0.83	-0.16	-0.19	-0.16	-0.12	2.1	-0.12	-0.13	-0.17	-0.01	1	-0.24	-0.28	-0.18	-0.26
			776	16_82141060	1.41	-0.18	-0.21	-0.17	-0.12	1.28	-0.1	-0.14	-0.14	-0.03	1.07	-0.22	-0.29	-0.19	-0.25
			777	16_86068982	1.27	-0.17	-0.21	-0.18	-0.12	1.25	-0.1	-0.14	-0.14	-0.04	0.97	-0.23	-0.29	-0.2	-0.27
			778	16_90749259	0.93	-0.16	-0.21	-0.17	-0.15	1.2	-0.1	-0.14	-0.14	-0.04	0.98	-0.23	-0.29	-0.2	-0.27
			779	16_90897384	0.92	-0.16	-0.21	-0.17	-0.15	0.91	-0.1	-0.14	-0.13	-0.06	0.94	-0.23	-0.28	-0.2	-0.28
			780	16_91137505	0.77	-0.16	-0.21	-0.17	-0.15	1.12	-0.1	-0.14	-0.14	-0.05	1.08	-0.24	-0.28	-0.19	-0.27
			781	16_96426227	0.84	-0.16	-0.21	-0.16	-0.16	0.39	-0.13	-0.1	-0.09	-0.08	1.16	-0.24	-0.28	-0.19	-0.27
			782	16_96815157	0.89	-0.16	-0.21	-0.16	-0.16	0.39	-0.13	-0.1	-0.09	-0.08	0.44	-0.24	-0.24	-0.23	-0.28
			783	17_7772146	0.22	-0.18	-0.16	-0.16	-0.17	0.46	-0.14	-0.1	-0.1	-0.09	0.43	-0.24	-0.24	-0.23	-0.28
			784	17_8199407	0.22	-0.18	-0.16	-0.16	-0.17	0.35	-0.13	-0.11	-0.08	-0.1	0.57	-0.23	-0.24	-0.22	-0.28
			785	17_8288690	0.26	-0.18	-0.16	-0.16	-0.18	0.45	-0.1	-0.13	-0.07	-0.1	0.8	-0.23	-0.25	-0.21	-0.28
			786	17_18001459	0.54	-0.17	-0.17	-0.14	-0.19	0.67	-0.09	-0.14	-0.07	-0.11	0.74	-0.21	-0.25	-0.2	-0.27
			787	17_20355816	0.68	-0.15	-0.18	-0.14	-0.18	0.82	-0.08	-0.14	-0.06	-0.12	0.85	-0.21	-0.26	-0.21	-0.28
			788	17_23967880	0.94	-0.15	-0.19	-0.14	-0.18	0.77	-0.08	-0.14	-0.07	-0.12	0.93	-0.21	-0.26	-0.21	-0.28
			789	17_24982684	1.19	-0.14	-0.19	-0.14	-0.2	0.77	-0.08	-0.15	-0.07	-0.12	0.87	-0.21	-0.26	-0.21	-0.28
			790	17_25122899	1.1	-0.14	-0.19	-0.14	-0.19	0.8	-0.08	-0.15	-0.07	-0.12	0.88	-0.21	-0.26	-0.21	-0.28
			791	17_25309691	1.11	-0.14	-0.19	-0.14	-0.19	0.73	-0.09	-0.14	-0.06	-0.12	0.88	-0.21	-0.26	-0.21	-0.28
			792	17_25474676	1.13	-0.14	-0.19	-0.14	-0.19	0.73	-0.09	-0.14	-0.06	-0.12	0.92	-0.21	-0.27	-0.2	-0.28
			793	17_26542857	1.12	-0.15	-0.19	-0.13	-0.19	0.64	-0.09	-0.13	-0.07	-0.12	0.92	-0.21	-0.27	-0.2	-0.28
			794	17_26542899	1.12	-0.15	-0.19	-0.13	-0.19	0.64	-0.09	-0.13	-0.07	-0.12	1.25	-0.21	-0.27	-0.2	-0.29
			795	17_27025442	1.29	-0.14	-0.19	-0.13	-0.2	0.66	-0.11	-0.13	-0.06	-0.13	1.25	-0.21	-0.27	-0.2	-0.29
			796	17_27025446	1.29	-0.14	-0.19	-0.13	-0.2	0.67	-0.11	-0.14	-0.08	-0.15	0.97	-0.2	-0.25	-0.19	-0.27
			797	17_28902980	1.1	-0.15	-0.18	-0.13	-0.2	0.67	-0.11	-0.14	-0.08	-0.15	0.85	-0.2	-0.24	-0.19	-0.27
			798	17_30971909	1.07	-0.15	-0.18	-0.13	-0.2	0.99	-0.11	-0.17	-0.07	-0.16	0.85	-0.2	-0.24	-0.19	-0.27
			799	17_30971916	1.07	-0.15	-0.18	-0.13	-0.2	0.99	-0.11	-0.17	-0.07	-0.16	0.95	-0.2	-0.24	-0.2	-0.28
			800	17_32883804	1.29	-0.15	-0.2	-0.14	-0.21	1	-0.11	-0.17	-0.07	-0.16	0.95	-0.2	-0.24	-0.2	-0.28
			801	17_32883809	1.29	-0.15	-0.2	-0.14	-0.21	1.55	-0.13	-0.18	-0.04	-0.13	0.93	-0.2	-0.24	-0.21	-0.28
			802	17_33065600	1.24	-0.15	-0.2	-0.14	-0.21	1.55	-0.13	-0.18	-0.04	-0.13	0.93	-0.22	-0.22	-0.22	-0.29
			803	17_34460076	1.21	-0.17	-0.19	-0.13	-0.2	1.55	-0.13	-0.18	-0.04	-0.13	0.93	-0.22	-0.22	-0.22	-0.29
			804	17_34460077	1.21	-0.17	-0.19	-0.13	-0.2	1.52	-0.13	-0.18	-0.04	-0.12	0.95	-0.21	-0.22	-0.22	-0.29
			805	17_34580964	1.22	-0.17	-0.19	-0.13	-0.2	0.88	-0.1	-0.18	-0.09	-0.15	0.92	-0.21	-0.22	-0.22	-0.29
			806	17_35023240	1.16	-0.17	-0.19	-0.13	-0.2	0.55	-0.09	-0.16	-0.12	-0.12	1.01	-0.21	-0.26	-0.2	-0.29
			807	17_40931756	1.23	-0.15	-0.21	-0.14	-0.21	0.32	-0.11	-0.15	-0.14	-0.12	1.03	-0.21	-0.27	-0.2	-0.29
			808	17_48308023	0.96	-0.14	-0.2	-0.16	-0.2	0.42	-0.09	-0.12	-0.15	-0.12	1.18	-0.19	-0.28	-0.21	-0.29
			809	17_49969095	0.75	-0.15	-0.21	-0.17	-0.19	0.43	-0.08	-0.12	-0.15	-0.12	0.99	-0.19	-0.28	-0.2	-0.25
			810	17_53515555	0.61	-0.14	-0.19	-0.17	-0.18	0.34	-0.07	-0.11	-0.12	-0.12	0.98	-0.19	-0.28	-0.2	-0.25
			811	17_53679006	0.65	-0.14	-0.19	-0.17	-0.18	0.48	-0.13	-0.11	-0.14	-0.18	1.73	-0.19	-0.26	-0.21	-0.33
			812	17_63722463	1.09	-0.13	-0.17	-0.16	-0.21	0.69	-0.1	-0.12	-0.16	-0.19	1.2	-0.23	-0.25	-0.28	-0.35
			813	17_68770703	1.29	-0.18	-0.16	-0.21	-0.26	0.68	-0.1	-0.12	-0.16	-0.19	0.52	-0.25	-0.24	-0.29	-0.3
			814	17_78682893	0.93	-0.18	-0.17	-0.22	-0.24	0.96	-0.11	-0.1	-0.09	-0.19	0.54	-0.25	-0.25	-0.3	-0.3
			815	17_78925436	0.94	-0.18	-0.17	-0.22	-0.23	0.68	-0.11	-0.11	-0.1	-0.17	1.02	-0.21	-0.24	-0.26	-0.31
			816	17_83221066	1.47	-0.16	-0.16	-0.17	-0.24	1.25	-0.1	-0.08	-0.05	-0.17	0.92	-0.21	-0.24	-0.26	-0.3
			817	17_83900092	1.13	-0.16	-0.17	-0.17	-0.23	0.88	-0.1	-0.08	-0.06	-0.16	1.23	-0.21	-0.23	-0.27	-0.31
			818	17_84004022	1.65	-0.15	-0.15	-0.16	-0.23	1.64	0.02	-0.18	-0.17	-0.08	1.06	-0.21	-0.24	-0.27	-0.31
			819	17_86825718	1.26	-0.15	-0.15	-0.16	-0.22	1.48	0.02	-0.17	-0.17	-0.08	0.17	-0.2	-0.22	-0.19	-0.19
			820	18_4868823	1.22	-0.08	-0.2	-0.17	-0.13	1.48	0.02	-0.17	-0.17	-0.08	0.28	-0.2	-0.23	-0.19	-0.18
			821	18_11017447	1.25	-0.08	-0.2	-0.17	-0.12	1.14	-0.03	-0.18	-0.17	-0.09	0.28	-0.2	-0.23	-0.19	-0.18
			822	18_11017500	1.25	-0.08	-0.2	-0.17	-0.12	1.33	-0.02	-0.2	-0.17	-0.09	0.65	-0.16	-0.25	-0.18	-0.23
			823	18_20519784	1.47	-0.08	-0.22	-0.17	-0.15	1.66	-0.03	-0.16	-0.15	-0.1	0.67	-0.16	-0.26	-0.19	-0.23
			824	18_21068719	1.65	-0.08	-0.24	-0.17	-0.15	1.66	-0.03	-0.16	-0.15	-0.1	0.26	-0.24	-0.25	-0.23	-0.26
			825	18_31698848	1.07	-0.13	-0.21	-0.19	-0.18	1.67	-0.03	-0.14	-0.17	-0.12	0.26	-0.24	-0.25	-0.23	-0.26
			826	18_31841496	1.07	-0.13	-0.21	-0.19	-0.18	1.44	-0.04	-0.14	-0.16	-0.11	0.24	-0.25	-0.25	-0.23	-0.27
			827	18_33203602	0.96	-0.14	-0.2	-0.19	-0.19	1.49	-0.03	-0.14	-0.15	-0.11	0.18	-0.26	-0.26	-0.24	-0.26
			828	18_34938676	0.84	-0.14	-0.2	-0.2	-0.19	1.52	-0.03	-0.14	-0.15	-0.11	0.2	-0.26	-0.25	-0.23	-0.25
			829	18_36665388	0.73	-0.14	-0.19	-0.19	-0.18	1.5	-0.03	-0.14	-0.15	-0.1	0.22	-0.26	-0.25	-0.23	-0.25
			830	18_36962271	0.73	-0.14	-0.19	-0.19	-0.18	1.85	-0.02	-0.14	-0.16	-0.1	0.2	-0.26	-0.25	-0.24	-0.25
			831	18_37819694	0.76	-0.14	-0.19	-0.19	-0.18	1.05	-0.05	-0.12	-0.16	-0.09	0.14	-0.26	-0.25	-0.24	-0.25
			832	18_38240954	0.98	-0.13	-0.19	-0.2	-0.18	1.22	-0.04	-0.13	-0.16	-0.1	0.09	-0.25	-0.24	-0.24	-0.25
			833	18_46508371	0.62	-0.15	-0.18	-0.2	-0.17	1.22	-0.04	-0.13	-0.16	-0.1	0.55	-0.26	-0.22	-0.21	-0.26
			834	18_52488227	0.38	-0.15	-0.17	-0.18	-0.18	1.23	-0.04	-0.13	-0.16	-0.1	0.55	-0.26	-0.22	-0.21	-0.26
			835	18_52488251	0.38	-0.15	-0.17	-0.18	-0.18	0.38	-0.09	-0.11	-0.13	-0.09	0.55	-0.26	-0.22	-0.21	-0.26
			836	18_52642912	0.37	-0.15	-0.17	-0.18	-0.18	0.38	-0.09	-0.11	-0.13	-0.09	0.46	-0.23	-0.24	-0.19	-0.24
			837	18_56537209	0.16	-0.16	-0.17	-0.16	-0.16	0.45	-0.1	-0.11	-0.14	-0.08	0.46	-0.23	-0.24	-0.19	-0.24
			838	18_56537264	0.16	-0.16	-0.17	-0.16	-0.16	0.61	-0.1	-0.09	-0.15	-0.07	0.43	-0.24	-0.23	-0.19	-0.24
			839	18_58104009	0.11	-0.16	-0.17	-0.16	-0.16	0.46	-0.1	-0.1	-0.14	-0.07	0.61	-0.25	-0.23	-0.18	-0.24
			840	18_58612344	0.16	-0.17	-0.16	-0.16	-0.15	0.42	-0.1	-0.1	-0.13	-0.07	0.6	-0.24	-0.24	-0.19	-0.25
			841	18_60822951	0.16	-0.17	-0.17	-0.16	-0.16	0.39	-0.12	-0.11	-0.11	-0.07	0.55	-0.25	-0.24	-0.19	-0.25
			842	18_61687994	0.12	-0.16	-0.17	-0.16	-0.16	0.45	-0.1	-0.12	-0.12	-0.07	0.9	-0.25	-0.24	-0.17	-0.25
			843	18_66807250	0.52	-0.17	-0.18	-0.13	-0.15	0.38	-0.07	-0.12	-0.05	-0.08	0.78	-0.25	-0.25	-0.18	-0.25
			844	18_67884842	0.47	-0.17	-0.18	-0.15	-0.15	0.38	-0.07	-0.12	-0.05	-0.08	0.73	-0.34	-0.27	-0.23	-0.3
			845	18_70827226	0.59	-0.21	-0.2	-0.14	-0.18	0.31	-0.07	-0.11	-0.05	-0.09	0.73	-0.34	-0.27	-0.23	-0.3
			846	18_74276576	0.59	-0.21	-0.2	-0.14	-0.18	0.35	-0.12	-0.14	-0.08	-0.08	0.71	-0.34	-0.27	-0.23	-0.3
			847	18_80969514	0.57	-0.21	-0.2	-0.14	-0.19	0.39	-0.12	-0.08	-0.09	-0.12	0.97	-0.29	-0.33	-0.2	-0.3
			848	18_86450622	0.93	-0.2	-0.24	-0.14	-0.18	0.3	-0.11	-0.08	-0.1	-0.12	0.68	-0.24	-0.27	-0.25	-0.2
			849	19_3403302	0.18	-0.17	-0.17	-0.17	-0.16	0.57	-0.12	-0.06	-0.1	-0.13	0.63	-0.24	-0.26	-0.25	-0.2
			850	19_4907657	0.16	-0.17	-0.17	-0.17	-0.16	0.69	-0.12	-0.05	-0.1	-0.13	0.29	-0.25	-0.25	-0.25	-0.22
			851	19_6057719	0.1	-0.17	-0.16	-0.17	-0.17	0.29	-0.1	-0.07	-0.11	-0.1	0.48	-0.25	-0.26	-0.25	-0.21
			852	19_6222717	0.09	-0.17	-0.17	-0.17	-0.17	0.28	-0.1	-0.08	-0.12	-0.09	0.86	-0.24	-0.25	-0.23	-0.17
			853	19_8352371	0.46	-0.16	-0.16	-0.17	-0.13	0.28	-0.1	-0.08	-0.12	-0.09	0.97	-0.23	-0.25	-0.25	-0.16
			854	19_8678725	0.67	-0.15	-0.16	-0.18	-0.12	0.38	-0.1	-0.13	-0.13	-0.08	1.12	-0.22	-0.25	-0.25	-0.16
			855	19_8803985	0.82	-0.15	-0.17	-0.18	-0.12	0.38	-0.1	-0.13	-0.13	-0.08	1.48	-0.23	-0.27	-0.25	-0.14
			856	19_11276611	1.34	-0.16	-0.19	-0.18	-0.11	0.29	-0.11	-0.12	-0.12	-0.08	1.48	-0.23	-0.27	-0.25	-0.14
			857	19_11276629	1.34	-0.16	-0.19	-0.18	-0.11	0.57	-0.13	-0.14	-0.12	-0.06	1.39	-0.23	-0.26	-0.24	-0.15
			858	19_11557959	1.21	-0.17	-0.19	-0.18	-0.11	0.57	-0.13	-0.14	-0.12	-0.06	1.74	-0.23	-0.29	-0.21	-0.13
			859	19_17118377	1.77	-0.17	-0.21	-0.16	-0.09	0.42	-0.13	-0.14	-0.13	-0.08	1.47	-0.23	-0.28	-0.21	-0.14
			860	19_17436579	1.61	-0.17	-0.21	-0.16	-0.09	0.39	-0.13	-0.13	-0.14	-0.08	0.77	-0.26	-0.28	-0.23	-0.19
			861	19_23975558	0.9	-0.19	-0.21	-0.18	-0.13	0.55	-0.15	-0.09	-0.08	-0.14	0.78	-0.27	-0.28	-0.23	-0.19
			862	19_26257152	0.82	-0.2	-0.2	-0.18	-0.13	0.6	-0.15	-0.09	-0.08	-0.14	0.8	-0.29	-0.25	-0.22	-0.19
			863	19_34234122	0.76	-0.21	-0.17	-0.14	-0.16	0.44	-0.14	-0.09	-0.09	-0.14	0.78	-0.28	-0.26	-0.22	-0.19
			864	19_34949789	0.75	-0.21	-0.17	-0.14	-0.16	0.48	-0.09	-0.09	-0.09	-0.15	0.83	-0.3	-0.25	-0.23	-0.21
			865	19_38057964	0.66	-0.21	-0.17	-0.16	-0.17	0.68	-0.08	-0.09	-0.09	-0.16	0.85	-0.3	-0.22	-0.21	-0.22
			866	19_41957923	0.48	-0.19	-0.15	-0.15	-0.18	0.74	-0.1	-0.09	-0.08	-0.16	0.81	-0.29	-0.21	-0.22	-0.24
			867	19_43849879	0.69	-0.18	-0.14	-0.15	-0.19	0.57	-0.09	-0.11	-0.06	-0.13	0.71	-0.29	-0.22	-0.22	-0.25
			868	19_45028861	0.84	-0.19	-0.15	-0.15	-0.2	0.61	-0.1	-0.12	-0.06	-0.13	0.49	-0.3	-0.26	-0.25	-0.25
			869	19_46654120	0.39	-0.19	-0.18	-0.16	-0.19	0.61	-0.1	-0.12	-0.06	-0.13	0.54	-0.3	-0.26	-0.25	-0.25
			870	19_47096234	0.44	-0.19	-0.18	-0.16	-0.18	1.05	-0.1	-0.13	-0.04	-0.15	0.54	-0.3	-0.26	-0.25	-0.25
			871	19_47128079	0.44	-0.19	-0.18	-0.16	-0.18	1.05	-0.1	-0.13	-0.04	-0.15	1.16	-0.32	-0.24	-0.22	-0.25
			872	19_52518822	1.01	-0.2	-0.18	-0.14	-0.19	0.68	-0.11	-0.13	-0.07	-0.14	1.16	-0.32	-0.24	-0.22	-0.25
			873	19_53851357	1.01	-0.2	-0.18	-0.14	-0.19	0.8	-0.09	-0.11	-0.07	-0.15	1.07	-0.3	-0.25	-0.2	-0.26
			874	19_58774147	0.93	-0.2	-0.19	-0.14	-0.19	0.62	-0.07	-0.13			0.9	-0.3	-0.24	-0.22	-0.25
			875	19_61261300	0.69	-0.19	-0.17	-0.15	-0.19	0.06	-0.1	-0.11			1.5			-0.29	-0.19
			876	X_36008085	6.11	-0.07	-0.13	-0.29	-0.19	0.04	-0.1	-0.1			0.7			-0.28	-0.22
			877	X_49497218	5.01	-0.1	-0.11	-0.28	-0.22	0.17	-0.11	-0.09			0.07			-0.25	-0.24
			878	X_69830745	5.06	-0.1	-0.1	-0.25	-0.24	0.27	-0.12	-0.09			0.13			-0.25	-0.24
			879	X_73012574	5.2	-0.11	-0.09	-0.25	-0.24	0.7	-0.12	-0.07			0.21			-0.23	-0.25
			880	X_85076816	5.51	-0.12	-0.09	-0.23	-0.25	0.56	-0.14	-0.09			0.4			-0.23	-0.26
			881	X_105166309	6.31	-0.12	-0.07	-0.23	-0.26	0.49	-0.13	-0.08			0.1			-0.25	-0.26
			882	X_130465611	5.16	-0.14	-0.09	-0.25	-0.26	0.6	-0.14	-0.07			0.16			-0.24	-0.25
			883	X_141721715	5.58	-0.13	-0.08	-0.24	-0.25	0.44	-0.04	-0.12			0.08			-0.22	-0.21
			884	X_150646933	2.48	-0.14	-0.07	-0.22	-0.21	0.44	-0.04	-0.12			0.25			-0.23	-0.2

## Sheet: S_10.4_Soma_BW18_T550
			#File_name	Supplementary Table 10.4
			#Table_title	Soma mapping results: –LogP values and correlations of body weight at 540 day (~18 months) with lifespan (T-550 survivorship) controlling for site, cohort year, drug vs control, and sex when combined
			#Source_paper	Arends et al. (2025) Genetics of longevity: Dynamic effects of sex and body weight trade-offs. Nature, in review, Aug 2025 and see (bioRxiv doi.org/10.1101/2025.04.27.649857)
			#Contact	labwilliams@gmail.com,danny.arends@gmail.com, dashbrook@uthsc.edu, sroy12@uthsc.edu
			#Date	18Aug2025 by RWW and DA
			#Formatting
			#Stastical_note	Empty cells due to sample size limit often because of marginal genotype success rate
					Combined					Female					Males
			Index	Marker	LOD	CH	BH	CD	BD	LOD	CH	BH	CD	BD	LOD	CH	BH	CD	BD
			1	1_3010272	1.33	-0.1	-0.06	0.02	-0.02	0.59	-0.07	-0.07	-0.03	0.02	1.3	-0.13	-0.07	0.04	-0.09
			2	1_3010274	1.33	-0.1	-0.06	0.02	-0.02	0.59	-0.07	-0.07	-0.03	0.02	1.3	-0.13	-0.07	0.04	-0.09
			3	1_4344820	1.21	-0.1	-0.06	0.01	-0.02	0.48	-0.07	-0.07	-0.03	0.01	1.28	-0.13	-0.07	0.05	-0.09
			4	1_6249843	1.21	-0.1	-0.06	0.01	-0.02	0.48	-0.07	-0.07	-0.03	0.01	1.28	-0.13	-0.07	0.05	-0.09
			5	1_7969906	0.46	-0.08	-0.05	-0.02	-0.03	0.25	-0.06	-0.05	-0.07	-0.01	0.61	-0.09	-0.07	0.01	-0.07
			6	1_24042124	0.7	-0.05	-0.1	-0.06	-0.07	0.31	-0.06	-0.1	-0.08	-0.05	1.02	-0.03	-0.12	-0.06	-0.12
			7	1_26682184	0.38	-0.06	-0.09	-0.07	-0.08	0.14	-0.07	-0.08	-0.08	-0.06	0.86	-0.04	-0.12	-0.07	-0.13
			8	1_31062737	0.49	-0.05	-0.09	-0.09	-0.06	0.32	-0.08	-0.06	-0.1	-0.05	1.12	-0.03	-0.14	-0.11	-0.09
			9	1_31062758	0.49	-0.05	-0.09	-0.09	-0.06	0.32	-0.08	-0.06	-0.1	-0.05	1.12	-0.03	-0.14	-0.11	-0.09
			10	1_31062759	0.49	-0.05	-0.09	-0.09	-0.06	0.32	-0.08	-0.06	-0.1	-0.05	1.12	-0.03	-0.14	-0.11	-0.09
			11	1_34173196	0.92	-0.04	-0.04	-0.11	-0.08	0.67	-0.08	-0.03	-0.11	-0.04	1.56	0	-0.07	-0.13	-0.14
			12	1_36445187	0.79	-0.03	-0.06	-0.1	-0.07	0.42	-0.07	-0.04	-0.1	-0.05	1.68	0.02	-0.11	-0.12	-0.12
			13	1_37045066	0.87	-0.03	-0.06	-0.1	-0.08	0.47	-0.07	-0.04	-0.11	-0.06	1.71	0.02	-0.11	-0.11	-0.12
			14	1_37893993	0.76	-0.03	-0.06	-0.1	-0.08	0.43	-0.08	-0.04	-0.1	-0.06	1.75	0.02	-0.1	-0.12	-0.13
			15	1_42044440	0.76	-0.04	-0.07	-0.11	-0.09	0.36	-0.08	-0.06	-0.1	-0.05	1.71	0	-0.11	-0.14	-0.16
			16	1_47481218	1.62	-0.03	-0.07	-0.14	-0.07	1.21	-0.05	-0.05	-0.15	-0.03	1.49	-0.02	-0.11	-0.15	-0.14
			17	1_58265070	0.87	-0.04	-0.07	-0.12	-0.07	0.57	-0.08	-0.05	-0.11	-0.04	1.57	0	-0.11	-0.15	-0.13
			18	1_58265096	0.87	-0.04	-0.07	-0.12	-0.07	0.57	-0.08	-0.05	-0.11	-0.04	1.57	0	-0.11	-0.15	-0.13
			19	1_58823920	0.93	-0.04	-0.07	-0.12	-0.07	0.51	-0.07	-0.04	-0.1	-0.04	1.57	0	-0.11	-0.15	-0.12
			20	1_59178631	0.86	-0.04	-0.07	-0.12	-0.07	0.56	-0.08	-0.04	-0.1	-0.04	1.47	-0.01	-0.11	-0.15	-0.12
			21	1_60329343	0.59	-0.04	-0.06	-0.1	-0.07	0.57	-0.08	-0.04	-0.1	-0.03	1.14	-0.01	-0.1	-0.1	-0.12
			22	1_63865803	1.21	-0.05	-0.06	-0.12	-0.04	1.13	-0.08	-0.04	-0.13	-0.02	0.86	-0.02	-0.09	-0.12	-0.07
			23	1_72346423	1.88	-0.02	-0.06	-0.14	-0.06	0.85	-0.08	-0.04	-0.13	-0.04	2.26	0.02	-0.1	-0.16	-0.09
			24	1_75125895	1.46	-0.04	-0.06	-0.13	-0.05	1.06	-0.09	-0.02	-0.12	-0.03	1.92	0	-0.11	-0.15	-0.1
			25	1_75472884	1.52	-0.03	-0.06	-0.13	-0.05	1.06	-0.09	-0.02	-0.12	-0.03	2.04	0.01	-0.11	-0.16	-0.09
			26	1_76521721	1.84	-0.03	-0.06	-0.14	-0.06	1.07	-0.08	-0.01	-0.12	-0.04	2.28	0	-0.11	-0.17	-0.09
			27	1_80223453	2.1	-0.03	-0.07	-0.15	-0.05	1.17	-0.08	-0.03	-0.13	-0.03	2.33	0	-0.12	-0.17	-0.09
			28	1_86216552	2.21	-0.02	-0.08	-0.14	-0.05	0.79	-0.07	-0.06	-0.13	-0.04	2.44	0.01	-0.11	-0.17	-0.06
			29	1_87986124	2.09	-0.02	-0.08	-0.14	-0.05	0.68	-0.07	-0.06	-0.12	-0.05	2.44	0.01	-0.11	-0.18	-0.07
			30	1_90931519	2.82	-0.01	-0.08	-0.15	-0.05	0.89	-0.05	-0.07	-0.13	-0.04	2.93	0.02	-0.11	-0.19	-0.07
			31	1_93135308	2.67	-0.01	-0.08	-0.14	-0.05	0.69	-0.04	-0.08	-0.11	-0.04	3	0.01	-0.11	-0.19	-0.06
			32	1_93284444	2.67	-0.01	-0.08	-0.14	-0.05	0.69	-0.04	-0.08	-0.11	-0.04	3	0.01	-0.11	-0.19	-0.06
			33	1_93785926	3.12	0	-0.09	-0.15	-0.04	0.99	-0.03	-0.09	-0.12	-0.04	3.13	0.01	-0.1	-0.21	-0.05
			34	1_100383536	3.08	-0.01	-0.07	-0.16	-0.04	1.1	-0.03	-0.05	-0.13	-0.03	2.91	-0.01	-0.11	-0.22	-0.07
			35	1_101379811	3.09	-0.01	-0.07	-0.16	-0.04	1.1	-0.03	-0.05	-0.13	-0.03	2.91	-0.01	-0.11	-0.22	-0.07
			36	1_101379818	3.09	-0.01	-0.07	-0.16	-0.04	1.1	-0.03	-0.05	-0.13	-0.03	2.91	-0.01	-0.11	-0.22	-0.07
			37	1_106189355	2.96	-0.02	-0.07	-0.15	-0.01	1.19	-0.04	-0.05	-0.13	0	2.48	-0.02	-0.1	-0.19	-0.02
			38	1_111859457	2.96	-0.02	-0.08	-0.14	0.01	1.07	-0.03	-0.06	-0.11	0	2.45	-0.03	-0.12	-0.17	0
			39	1_120063246	2.78	-0.02	-0.08	-0.14	-0.01	1.08	-0.04	-0.07	-0.12	0	2.27	-0.01	-0.11	-0.18	-0.04
			40	1_120063257	2.78	-0.02	-0.08	-0.14	-0.01	1.08	-0.04	-0.07	-0.12	0	2.27	-0.01	-0.11	-0.18	-0.04
			41	1_120474787	2.62	-0.02	-0.08	-0.14	-0.01	0.93	-0.04	-0.07	-0.11	-0.01	2.27	-0.01	-0.11	-0.18	-0.04
			42	1_121483290	2.53	-0.02	-0.08	-0.14	-0.02	0.86	-0.04	-0.07	-0.11	-0.01	2.24	-0.01	-0.11	-0.18	-0.04
			43	1_125106352	2.21	-0.01	-0.09	-0.13	-0.04	0.76	-0.03	-0.08	-0.11	-0.03	1.9	-0.01	-0.11	-0.16	-0.08
			44	1_127959819	2.51	-0.02	-0.09	-0.15	-0.04	0.87	-0.05	-0.07	-0.12	-0.03	2.14	-0.01	-0.12	-0.18	-0.07
			45	1_132295971	1.6	-0.05	-0.09	-0.13	-0.02	0.78	-0.07	-0.08	-0.09	0	1.34	-0.05	-0.11	-0.17	-0.06
			46	1_133622154	0.61	-0.05	-0.09	-0.1	-0.07	0.25	-0.08	-0.1	-0.08	-0.06	0.82	-0.04	-0.1	-0.14	-0.08
			47	1_136051218	0.68	-0.04	-0.08	-0.11	-0.08	0.08	-0.08	-0.09	-0.09	-0.08	1.01	-0.01	-0.09	-0.13	-0.1
			48	1_136260710	0.7	-0.04	-0.08	-0.11	-0.08	0.08	-0.08	-0.09	-0.09	-0.08	1.01	-0.01	-0.09	-0.13	-0.1
			49	1_139458391	0.81	-0.04	-0.09	-0.11	-0.08	0.18	-0.07	-0.1	-0.09	-0.07	1.01	-0.02	-0.09	-0.14	-0.1
			50	1_143770506	0.67	-0.04	-0.07	-0.1	-0.08	0.11	-0.07	-0.09	-0.09	-0.08	0.87	-0.02	-0.07	-0.13	-0.1
			51	1_145514740	0.91	-0.03	-0.07	-0.11	-0.09	0.23	-0.06	-0.09	-0.08	-0.1	1.06	-0.02	-0.06	-0.14	-0.1
			52	1_151703840	0.84	-0.04	-0.05	-0.1	-0.08	0.31	-0.07	-0.05	-0.09	-0.09	0.93	-0.01	-0.07	-0.12	-0.08
			53	1_152756733	0.96	-0.03	-0.05	-0.11	-0.08	0.31	-0.06	-0.05	-0.1	-0.08	0.99	-0.01	-0.06	-0.12	-0.09
			54	1_153250389	0.92	-0.03	-0.05	-0.1	-0.08	0.29	-0.07	-0.05	-0.1	-0.08	0.99	-0.01	-0.06	-0.12	-0.09
			55	1_155132441	0.89	-0.03	-0.05	-0.11	-0.07	0.37	-0.06	-0.05	-0.11	-0.08	0.85	-0.02	-0.07	-0.12	-0.08
			56	1_155779448	0.9	-0.03	-0.05	-0.11	-0.07	0.37	-0.06	-0.05	-0.11	-0.08	0.86	-0.02	-0.07	-0.12	-0.08
			57	1_155958681	0.89	-0.03	-0.05	-0.11	-0.07	0.37	-0.06	-0.05	-0.11	-0.08	0.85	-0.02	-0.07	-0.12	-0.08
			58	1_156285523	0.9	-0.03	-0.05	-0.11	-0.07	0.4	-0.06	-0.05	-0.11	-0.08	0.83	-0.02	-0.07	-0.12	-0.08
			59	1_156642255	0.68	-0.03	-0.05	-0.09	-0.08	0.25	-0.07	-0.05	-0.09	-0.08	0.84	-0.01	-0.07	-0.11	-0.08
			60	1_156832745	0.9	-0.03	-0.05	-0.1	-0.07	0.42	-0.06	-0.04	-0.1	-0.08	0.83	-0.01	-0.07	-0.11	-0.08
			61	1_158609505	0.67	-0.04	-0.05	-0.09	-0.08	0.34	-0.08	-0.04	-0.08	-0.09	0.99	-0.01	-0.07	-0.12	-0.08
			62	1_164053022	0.7	-0.05	-0.07	-0.11	-0.06	0.19	-0.1	-0.07	-0.09	-0.1	1.53	-0.01	-0.09	-0.15	-0.02
			63	1_164192620	0.7	-0.05	-0.07	-0.11	-0.06	0.22	-0.1	-0.07	-0.09	-0.1	1.52	-0.01	-0.09	-0.15	-0.02
			64	1_165575695	0.6	-0.07	-0.08	-0.12	-0.06	0.24	-0.11	-0.07	-0.1	-0.1	1.35	-0.04	-0.1	-0.16	-0.03
			65	1_166099369	0.62	-0.07	-0.08	-0.12	-0.06	0.17	-0.11	-0.08	-0.1	-0.1	1.42	-0.04	-0.1	-0.16	-0.02
			66	1_166310762	0.63	-0.07	-0.09	-0.12	-0.06	0.17	-0.11	-0.08	-0.1	-0.1	1.35	-0.04	-0.1	-0.16	-0.02
			67	1_167148678	0.67	-0.07	-0.09	-0.12	-0.06	0.13	-0.1	-0.08	-0.1	-0.1	1.41	-0.04	-0.1	-0.16	-0.01
			68	1_169930082	1.18	-0.05	-0.09	-0.13	-0.05	0.27	-0.09	-0.07	-0.11	-0.11	2.38	-0.01	-0.11	-0.17	0.01
			69	1_170283138	1.15	-0.05	-0.09	-0.13	-0.05	0.3	-0.09	-0.07	-0.1	-0.11	2.51	-0.01	-0.11	-0.17	0.02
			70	1_171250901	1.15	-0.04	-0.09	-0.13	-0.05	0.3	-0.09	-0.07	-0.1	-0.11	2.5	-0.01	-0.11	-0.17	0.02
			71	1_172317580	1.08	-0.05	-0.09	-0.13	-0.05	0.3	-0.09	-0.07	-0.1	-0.11	2.4	-0.02	-0.11	-0.18	0.02
			72	1_172476174	1.12	-0.05	-0.09	-0.13	-0.04	0.26	-0.09	-0.07	-0.1	-0.11	2.4	-0.02	-0.11	-0.18	0.02
			73	1_180168619	0.15	-0.07	-0.08	-0.08	-0.09	0.74	-0.07	-0.07	-0.04	-0.13	0.65	-0.08	-0.11	-0.13	-0.05
			74	1_180855863	0.2	-0.07	-0.08	-0.08	-0.09	0.64	-0.07	-0.07	-0.05	-0.13	0.65	-0.07	-0.1	-0.14	-0.06
			75	1_182979715	0.22	-0.07	-0.09	-0.08	-0.09	0.83	-0.06	-0.09	-0.04	-0.14	0.87	-0.08	-0.09	-0.15	-0.04
			76	1_182979716	0.22	-0.07	-0.09	-0.08	-0.09	0.83	-0.06	-0.09	-0.04	-0.14	0.87	-0.08	-0.09	-0.15	-0.04
			77	1_183086564	0.22	-0.07	-0.09	-0.08	-0.09	0.83	-0.06	-0.09	-0.04	-0.14	0.88	-0.08	-0.09	-0.15	-0.05
			78	1_187265585	0.35	-0.07	-0.08	-0.06	-0.09	1.14	-0.05	-0.06	-0.02	-0.13	0.48	-0.09	-0.11	-0.13	-0.07
			79	1_188782439	0.53	-0.06	-0.07	-0.06	-0.1	1.53	-0.04	-0.07	-0.02	-0.15	0.5	-0.08	-0.08	-0.12	-0.06
			80	1_188911479	0.49	-0.06	-0.07	-0.06	-0.1	1.48	-0.04	-0.07	-0.02	-0.14	0.46	-0.08	-0.08	-0.12	-0.06
			81	1_189656733	0.58	-0.05	-0.06	-0.06	-0.1	1.56	-0.03	-0.06	-0.02	-0.14	0.44	-0.08	-0.07	-0.12	-0.06
			82	1_192054351	0.54	-0.06	-0.07	-0.06	-0.1	1.41	-0.03	-0.07	-0.02	-0.14	0.48	-0.09	-0.07	-0.12	-0.07
			83	2_6139246	0.28	-0.09	-0.1	-0.07	-0.07	1.33	-0.17	-0.06	-0.05	-0.04	1.21	-0.02	-0.16	-0.1	-0.14
			84	2_13600088	0.2	-0.08	-0.09	-0.07	-0.09	0.94	-0.15	-0.04	-0.07	-0.06	1.53	-0.02	-0.16	-0.07	-0.15
			85	2_24606612	0.41	-0.06	-0.06	-0.02	-0.09	0.66	-0.15	-0.04	-0.04	-0.09	0.85	0	-0.1	0.01	-0.11
			86	2_24965596	0.41	-0.06	-0.06	-0.02	-0.09	0.68	-0.15	-0.04	-0.04	-0.09	0.84	-0.01	-0.1	0.01	-0.11
			87	2_25363944	0.34	-0.06	-0.06	-0.03	-0.08	0.63	-0.14	-0.04	-0.05	-0.09	0.84	0	-0.11	0	-0.1
			88	2_25460620	0.34	-0.06	-0.06	-0.03	-0.08	0.63	-0.14	-0.04	-0.05	-0.09	0.84	0	-0.11	0	-0.1
			89	2_26373532	0.33	-0.06	-0.06	-0.03	-0.08	0.58	-0.14	-0.04	-0.05	-0.09	0.82	0	-0.1	0	-0.1
			90	2_30426723	0.55	-0.09	-0.07	-0.03	-0.09	0.67	-0.16	-0.05	-0.06	-0.1	0.84	-0.06	-0.11	0.02	-0.09
			91	2_60201233	1.83	0.05	0	-0.12	-0.05	2.31	0.05	0.03	-0.22	-0.07	0.39	0.02	-0.05	-0.03	-0.06
			92	2_62606286	1.53	0.01	-0.06	-0.13	-0.05	2.28	0.01	-0.06	-0.23	-0.06	0.54	0	-0.09	-0.02	-0.05
			93	2_65326540	1.19	0.01	-0.06	-0.11	-0.05	1.86	0	-0.06	-0.21	-0.07	0.45	0	-0.07	-0.01	-0.05
			94	2_68729025	0.7	-0.02	-0.04	-0.1	-0.06	1.49	-0.03	-0.04	-0.19	-0.04	0.62	-0.02	-0.06	0	-0.09
			95	2_68729032	0.7	-0.02	-0.04	-0.1	-0.06	1.49	-0.03	-0.04	-0.19	-0.04	0.62	-0.02	-0.06	0	-0.09
			96	2_69439838	0.64	-0.03	-0.05	-0.1	-0.06	1.32	-0.04	-0.06	-0.19	-0.06	0.59	-0.02	-0.07	0	-0.09
			97	2_70509665	0.55	-0.04	-0.04	-0.1	-0.07	1.34	-0.05	-0.04	-0.2	-0.06	0.8	-0.02	-0.07	0.01	-0.1
			98	2_70966444	0.5	-0.03	-0.05	-0.09	-0.06	1.4	-0.04	-0.06	-0.2	-0.03	0.92	-0.02	-0.06	0.02	-0.1
			99	2_71846197	0.54	-0.02	-0.06	-0.09	-0.06	1.5	-0.03	-0.06	-0.2	-0.03	1.01	-0.02	-0.07	0.02	-0.11
			100	2_83915232	0.52	-0.05	-0.05	-0.1	-0.04	1.61	-0.07	-0.04	-0.19	0	0.68	-0.03	-0.07	0.01	-0.09
			101	2_83915237	0.52	-0.05	-0.05	-0.1	-0.04	1.61	-0.07	-0.04	-0.19	0	0.68	-0.03	-0.07	0.01	-0.09
			102	2_85904324	0.46	-0.04	-0.05	-0.09	-0.04	1.28	-0.06	-0.08	-0.17	-0.01	0.61	-0.02	-0.03	-0.01	-0.1
			103	2_87692953	0.47	-0.04	-0.05	-0.09	-0.04	1.3	-0.06	-0.08	-0.17	-0.01	0.61	-0.02	-0.03	-0.01	-0.1
			104	2_89156987	0.38	-0.04	-0.05	-0.08	-0.03	1.08	-0.07	-0.07	-0.15	0	0.49	-0.02	-0.05	-0.01	-0.08
			105	2_89844287	0.37	-0.05	-0.05	-0.08	-0.03	1.15	-0.08	-0.06	-0.16	0	0.55	-0.02	-0.05	0	-0.08
			106	2_92975818	0.65	-0.03	-0.03	-0.09	-0.02	1.58	-0.05	-0.04	-0.18	0.01	0.39	-0.02	-0.04	0.01	-0.06
			107	2_99777113	0.78	-0.11	-0.08	-0.05	-0.04	0.85	-0.11	-0.09	-0.08	-0.01	0.94	-0.13	-0.07	-0.02	-0.1
			108	2_104787851	0.95	-0.1	-0.08	-0.04	-0.03	0.98	-0.11	-0.09	-0.07	0	0.88	-0.13	-0.07	-0.02	-0.08
			109	2_105696373	1.16	-0.11	-0.08	-0.04	-0.03	1.15	-0.12	-0.08	-0.07	0.01	0.98	-0.13	-0.07	-0.01	-0.09
			110	2_110880795	1.06	-0.09	-0.08	-0.04	-0.02	1.21	-0.1	-0.1	-0.08	0.02	0.88	-0.12	-0.06	-0.01	-0.07
			111	2_110880805	1.06	-0.09	-0.08	-0.04	-0.02	1.21	-0.1	-0.1	-0.08	0.02	0.88	-0.12	-0.06	-0.01	-0.07
			112	2_111134233	1.11	-0.1	-0.08	-0.04	-0.02	1.15	-0.1	-0.1	-0.08	0.01	0.83	-0.12	-0.07	-0.01	-0.07
			113	2_111306279	1.2	-0.1	-0.08	-0.03	-0.02	1.12	-0.1	-0.09	-0.06	0.01	0.84	-0.12	-0.07	-0.01	-0.07
			114	2_112255823	1.08	-0.1	-0.09	-0.05	-0.02	1.31	-0.1	-0.1	-0.08	0.02	0.72	-0.12	-0.07	-0.02	-0.08
			115	2_112712327	1	-0.1	-0.09	-0.05	-0.02	1.21	-0.1	-0.1	-0.08	0.02	0.75	-0.12	-0.07	-0.02	-0.08
			116	2_113364081	1	-0.1	-0.08	-0.04	-0.02	1.25	-0.1	-0.1	-0.07	0.02	0.76	-0.12	-0.06	-0.02	-0.08
			117	2_119210795	0.98	-0.09	-0.09	-0.06	-0.02	1.56	-0.1	-0.1	-0.08	0.03	0.48	-0.11	-0.07	-0.05	-0.09
			118	2_119210799	0.98	-0.09	-0.09	-0.06	-0.02	1.56	-0.1	-0.1	-0.08	0.03	0.48	-0.11	-0.07	-0.05	-0.09
			119	2_119759668	0.91	-0.09	-0.09	-0.07	-0.03	1.55	-0.1	-0.1	-0.09	0.03	0.43	-0.11	-0.07	-0.06	-0.09
			120	2_119923629	0.94	-0.09	-0.09	-0.07	-0.03	1.58	-0.09	-0.1	-0.09	0.03	0.41	-0.11	-0.07	-0.06	-0.09
			121	2_119975164	0.94	-0.09	-0.09	-0.07	-0.03	1.58	-0.09	-0.1	-0.09	0.03	0.41	-0.11	-0.07	-0.06	-0.09
			122	2_120057491	0.94	-0.09	-0.09	-0.07	-0.03	1.59	-0.1	-0.1	-0.09	0.03	0.41	-0.11	-0.07	-0.06	-0.09
			123	2_120612428	0.86	-0.09	-0.08	-0.07	-0.03	1.54	-0.09	-0.1	-0.09	0.03	0.39	-0.11	-0.06	-0.06	-0.09
			124	2_120745620	0.92	-0.09	-0.09	-0.07	-0.03	1.51	-0.1	-0.1	-0.09	0.02	0.35	-0.11	-0.07	-0.06	-0.09
			125	2_121138554	1	-0.1	-0.09	-0.07	-0.03	1.52	-0.11	-0.1	-0.09	0.02	0.36	-0.11	-0.07	-0.06	-0.09
			126	2_121452474	0.98	-0.09	-0.09	-0.07	-0.03	1.52	-0.1	-0.11	-0.08	0.02	0.31	-0.11	-0.07	-0.07	-0.09
			127	2_122291506	1.01	-0.1	-0.09	-0.07	-0.03	1.4	-0.11	-0.11	-0.08	0.01	0.43	-0.12	-0.07	-0.06	-0.09
			128	2_122685194	0.99	-0.1	-0.09	-0.06	-0.03	1.29	-0.1	-0.11	-0.07	0.01	0.54	-0.13	-0.07	-0.06	-0.09
			129	2_125083168	0.9	-0.09	-0.08	-0.03	-0.02	0.92	-0.09	-0.1	-0.06	0	0.64	-0.11	-0.06	-0.02	-0.06
			130	2_129010510	0.99	-0.09	-0.08	-0.03	-0.02	0.86	-0.1	-0.1	-0.06	0	0.66	-0.1	-0.08	-0.02	-0.05
			131	2_129159240	0.95	-0.09	-0.08	-0.03	-0.03	0.72	-0.1	-0.09	-0.05	-0.02	0.68	-0.11	-0.08	-0.02	-0.06
			132	2_130202050	0.87	-0.1	-0.07	-0.03	-0.04	0.48	-0.1	-0.08	-0.05	-0.03	0.75	-0.12	-0.08	-0.02	-0.06
			133	2_130393825	0.83	-0.1	-0.07	-0.04	-0.04	0.46	-0.1	-0.08	-0.06	-0.03	0.72	-0.12	-0.08	-0.03	-0.06
			134	2_130591969	0.82	-0.1	-0.07	-0.04	-0.04	0.46	-0.1	-0.08	-0.06	-0.03	0.72	-0.12	-0.08	-0.03	-0.06
			135	2_130739019	0.83	-0.1	-0.07	-0.04	-0.04	0.46	-0.1	-0.08	-0.06	-0.03	0.72	-0.12	-0.08	-0.03	-0.06
			136	2_130883989	0.82	-0.1	-0.07	-0.04	-0.04	0.47	-0.1	-0.08	-0.06	-0.03	0.69	-0.12	-0.08	-0.03	-0.06
			137	2_132808839	0.76	-0.1	-0.07	-0.04	-0.05	0.29	-0.08	-0.09	-0.05	-0.06	0.78	-0.13	-0.07	-0.05	-0.05
			138	2_139956785	0.71	-0.09	-0.06	-0.03	-0.05	0.54	-0.09	-0.07	-0.02	-0.07	0.43	-0.11	-0.08	-0.06	-0.05
			139	2_140168146	0.73	-0.09	-0.06	-0.03	-0.05	0.51	-0.09	-0.06	-0.02	-0.06	0.47	-0.11	-0.08	-0.06	-0.04
			140	2_141235037	0.72	-0.09	-0.06	-0.03	-0.05	0.49	-0.09	-0.06	-0.02	-0.06	0.49	-0.11	-0.09	-0.06	-0.04
			141	2_141235047	0.72	-0.09	-0.06	-0.03	-0.05	0.49	-0.09	-0.06	-0.02	-0.06	0.49	-0.11	-0.09	-0.06	-0.04
			142	2_144490178	0.96	-0.1	-0.07	-0.02	-0.06	0.84	-0.1	-0.07	0	-0.08	0.37	-0.11	-0.08	-0.06	-0.05
			143	2_148442635	1.26	-0.11	-0.07	-0.01	-0.07	1.05	-0.11	-0.07	0.01	-0.09	0.54	-0.12	-0.08	-0.05	-0.05
			144	2_153078512	1.37	-0.11	-0.07	-0.02	-0.07	1.35	-0.13	-0.08	0	-0.11	0.58	-0.11	-0.08	-0.06	-0.04
			145	2_154229551	1.39	-0.11	-0.07	-0.02	-0.07	1.34	-0.13	-0.08	0	-0.1	0.46	-0.1	-0.08	-0.06	-0.05
			146	2_157020296	1.28	-0.11	-0.09	-0.03	-0.07	1.96	-0.14	-0.08	0.02	-0.09	0.58	-0.07	-0.12	-0.09	-0.06
			147	2_157112564	1.34	-0.11	-0.09	-0.03	-0.07	1.93	-0.14	-0.08	0.01	-0.08	0.56	-0.08	-0.13	-0.09	-0.06
			148	2_157112581	1.34	-0.11	-0.09	-0.03	-0.07	1.93	-0.14	-0.08	0.01	-0.08	0.56	-0.08	-0.13	-0.09	-0.06
			149	2_157169890	1.34	-0.11	-0.09	-0.03	-0.07	1.93	-0.14	-0.08	0.01	-0.08	0.59	-0.08	-0.13	-0.09	-0.06
			150	2_158377039	1.44	-0.11	-0.09	-0.03	-0.07	1.91	-0.14	-0.08	0.01	-0.08	0.57	-0.09	-0.13	-0.09	-0.06
			151	2_158779950	1.47	-0.11	-0.1	-0.03	-0.07	1.92	-0.14	-0.09	0.01	-0.08	0.57	-0.09	-0.13	-0.09	-0.06
			152	2_161871392	1.43	-0.11	-0.1	-0.02	-0.07	1.91	-0.14	-0.09	0.01	-0.08	0.5	-0.08	-0.13	-0.09	-0.07
			153	2_163858299	1.39	-0.1	-0.08	-0.01	-0.07	2.34	-0.13	-0.1	0.04	-0.1	0.26	-0.06	-0.08	-0.09	-0.05
			154	2_164893544	1.45	-0.1	-0.09	-0.01	-0.07	2.3	-0.13	-0.1	0.04	-0.1	0.4	-0.06	-0.09	-0.08	-0.04
			155	2_165070724	1.45	-0.1	-0.09	-0.01	-0.07	2.3	-0.13	-0.1	0.04	-0.1	0.4	-0.06	-0.09	-0.08	-0.04
			156	2_168912243	1.33	-0.1	-0.1	-0.02	-0.07	2.37	-0.13	-0.12	0.04	-0.1	0.45	-0.06	-0.1	-0.1	-0.05
			157	2_180055272	0.87	-0.12	-0.02	-0.04	-0.05	1.72	-0.23	-0.01	-0.06	-0.1	0.38	0.01	-0.06	-0.05	-0.01
			158	3_3560133	1.22	-0.08	-0.08	-0.02	-0.12	0.59	-0.09	-0.08	-0.01	-0.09	0.98	-0.09	-0.09	-0.05	-0.17
			159	3_8554492	1.29	-0.08	-0.06	-0.01	-0.1	1.11	-0.11	-0.09	0.01	-0.07	1.35	-0.06	-0.04	-0.05	-0.16
			160	3_19628529	1.3	-0.1	-0.09	0	-0.08	1.55	-0.12	-0.11	0.03	-0.04	1.11	-0.07	-0.07	-0.05	-0.18
			161	3_19628574	1.3	-0.1	-0.09	0	-0.08	1.55	-0.12	-0.11	0.03	-0.04	1.11	-0.07	-0.07	-0.05	-0.18
			162	3_21992512	1.24	-0.1	-0.08	0	-0.08	1.44	-0.12	-0.11	0.03	-0.04	1.15	-0.07	-0.07	-0.05	-0.18
			163	3_27866207	0.64	-0.09	-0.07	-0.04	-0.08	0.9	-0.1	-0.12	-0.03	-0.05	1.02	-0.08	-0.04	-0.07	-0.14
			164	3_28380854	0.64	-0.09	-0.07	-0.04	-0.08	0.9	-0.1	-0.12	-0.03	-0.05	1.02	-0.08	-0.04	-0.07	-0.14
			165	3_42232742	0.48	-0.07	-0.07	-0.03	-0.07	0.98	-0.11	-0.1	-0.03	-0.03	1.33	-0.01	-0.05	-0.06	-0.14
			166	3_49641668	0.29	-0.06	-0.08	-0.05	-0.07	0.65	-0.09	-0.08	-0.06	-0.02	1.53	-0.02	-0.09	-0.06	-0.17
			167	3_51389257	0.3	-0.07	-0.09	-0.06	-0.08	0.72	-0.12	-0.1	-0.06	-0.04	1.37	-0.02	-0.08	-0.06	-0.16
			168	3_53652537	0.28	-0.07	-0.08	-0.06	-0.09	0.68	-0.12	-0.08	-0.05	-0.04	1.63	-0.01	-0.07	-0.07	-0.16
			169	3_62402215	0.26	-0.07	-0.08	-0.06	-0.08	0.7	-0.11	-0.08	-0.04	-0.04	1.39	-0.02	-0.08	-0.08	-0.16
			170	3_66158098	0.32	-0.07	-0.08	-0.05	-0.08	1.12	-0.13	-0.08	-0.04	-0.03	2.08	0	-0.08	-0.07	-0.17
			171	3_68084635	0.22	-0.06	-0.08	-0.06	-0.08	1.08	-0.13	-0.08	-0.04	-0.02	1.98	0	-0.08	-0.08	-0.16
			172	3_82113282	0.6	-0.05	-0.04	-0.08	-0.08	0.64	-0.11	-0.04	-0.06	-0.04	2.26	0.02	-0.04	-0.11	-0.16
			173	3_83354281	0.63	-0.05	-0.04	-0.08	-0.08	0.67	-0.1	-0.04	-0.06	-0.03	2.42	0.02	-0.04	-0.12	-0.16
			174	3_83838529	0.63	-0.05	-0.04	-0.08	-0.08	0.66	-0.1	-0.04	-0.06	-0.03	2.42	0.02	-0.04	-0.12	-0.16
			175	3_87974845	0.55	-0.04	-0.06	-0.09	-0.08	0.62	-0.1	-0.07	-0.07	-0.02	2.75	0.03	-0.05	-0.12	-0.17
			176	3_88652578	0.46	-0.04	-0.06	-0.09	-0.08	0.69	-0.11	-0.07	-0.07	-0.02	2.44	0.03	-0.05	-0.11	-0.16
			177	3_89167102	0.42	-0.04	-0.06	-0.08	-0.08	0.72	-0.11	-0.07	-0.07	-0.02	2.43	0.03	-0.05	-0.1	-0.16
			178	3_92135706	0.47	-0.04	-0.06	-0.08	-0.07	0.74	-0.09	-0.09	-0.08	-0.01	2.51	0.02	-0.04	-0.09	-0.17
			179	3_92135715	0.47	-0.04	-0.06	-0.08	-0.07	0.74	-0.09	-0.09	-0.08	-0.01	2.51	0.02	-0.04	-0.09	-0.17
			180	3_93148504	0.5	-0.04	-0.07	-0.09	-0.07	0.92	-0.09	-0.1	-0.09	-0.01	2.45	0.02	-0.04	-0.09	-0.17
			181	3_95543029	0.58	-0.03	-0.06	-0.09	-0.07	0.81	-0.09	-0.09	-0.08	-0.01	2.53	0.03	-0.04	-0.1	-0.16
			182	3_101003775	0.17	-0.08	-0.07	-0.07	-0.07	1.78	-0.15	-0.08	-0.03	-0.01	1.86	-0.01	-0.07	-0.12	-0.16
			183	3_101709308	0.15	-0.08	-0.07	-0.07	-0.07	1.87	-0.15	-0.08	-0.03	-0.01	2.09	-0.01	-0.07	-0.12	-0.17
			184	3_103803615	0.19	-0.08	-0.07	-0.08	-0.07	1.53	-0.14	-0.07	-0.05	-0.01	2.02	-0.01	-0.07	-0.13	-0.17
			185	3_104796977	0.22	-0.08	-0.06	-0.08	-0.08	1.61	-0.15	-0.07	-0.05	-0.01	2.37	0	-0.07	-0.12	-0.17
			186	3_105979934	0.29	-0.09	-0.06	-0.07	-0.08	1.84	-0.16	-0.06	-0.05	-0.02	2.28	0	-0.06	-0.1	-0.17
			187	3_106018266	0.29	-0.09	-0.06	-0.07	-0.08	1.84	-0.16	-0.06	-0.05	-0.02	2.28	0	-0.06	-0.1	-0.17
			188	3_106468161	0.29	-0.09	-0.06	-0.07	-0.08	1.84	-0.16	-0.06	-0.05	-0.02	2.28	0	-0.06	-0.1	-0.17
			189	3_108226644	0.26	-0.08	-0.06	-0.07	-0.08	1.77	-0.16	-0.06	-0.04	-0.02	2.39	0.01	-0.07	-0.1	-0.17
			190	3_108226645	0.26	-0.08	-0.06	-0.07	-0.08	1.77	-0.16	-0.06	-0.04	-0.02	2.39	0.01	-0.07	-0.1	-0.17
			191	3_121463445	0.53	-0.09	-0.05	-0.06	-0.08	2.27	-0.17	-0.07	0	-0.03	2.25	0	-0.05	-0.13	-0.16
			192	3_121463455	0.53	-0.09	-0.05	-0.06	-0.08	2.27	-0.17	-0.07	0	-0.03	2.25	0	-0.05	-0.13	-0.16
			193	3_121991065	0.44	-0.09	-0.06	-0.06	-0.08	2.18	-0.16	-0.08	0	-0.03	2.19	-0.01	-0.05	-0.13	-0.16
			194	3_122133084	0.4	-0.09	-0.06	-0.06	-0.08	2.23	-0.16	-0.08	0	-0.03	2.18	-0.01	-0.05	-0.13	-0.16
			195	3_122139870	0.4	-0.09	-0.06	-0.06	-0.08	2.23	-0.16	-0.08	0	-0.03	2.18	-0.01	-0.05	-0.13	-0.16
			196	3_123336591	0.4	-0.09	-0.06	-0.06	-0.08	2.23	-0.16	-0.08	0	-0.03	2.18	-0.01	-0.05	-0.13	-0.16
			197	3_123336620	0.4	-0.09	-0.06	-0.06	-0.08	2.23	-0.16	-0.08	0	-0.03	2.18	-0.01	-0.05	-0.13	-0.16
			198	3_127273115	0.2	-0.09	-0.08	-0.07	-0.09	1.54	-0.13	-0.09	0	-0.03	1.67	-0.03	-0.09	-0.16	-0.17
			199	3_134829531	0.16	-0.07	-0.07	-0.06	-0.07	1.38	-0.13	-0.09	0	-0.05	1.5	0	-0.07	-0.14	-0.11
			200	3_135511812	0.16	-0.07	-0.07	-0.06	-0.07	1.32	-0.12	-0.08	0	-0.04	1.5	0	-0.08	-0.14	-0.11
			201	3_136284103	0.18	-0.07	-0.07	-0.06	-0.07	1.34	-0.12	-0.08	0	-0.04	1.38	-0.01	-0.08	-0.14	-0.11
			202	3_138092691	0.42	-0.08	-0.09	-0.06	-0.09	1.92	-0.13	-0.11	0.02	-0.04	1.85	-0.03	-0.09	-0.16	-0.17
			203	3_138244709	0.42	-0.08	-0.09	-0.06	-0.09	1.92	-0.13	-0.11	0.02	-0.04	1.85	-0.03	-0.09	-0.16	-0.17
			204	3_142883488	0.44	-0.07	-0.09	-0.05	-0.09	1.56	-0.12	-0.12	0.01	-0.05	1.98	0	-0.08	-0.13	-0.16
			205	3_145314544	0.53	-0.05	-0.08	-0.05	-0.09	1	-0.1	-0.1	-0.01	-0.06	2.16	0.02	-0.07	-0.11	-0.16
			206	3_145314570	0.53	-0.05	-0.08	-0.05	-0.09	1	-0.1	-0.1	-0.01	-0.06	2.16	0.02	-0.07	-0.11	-0.16
			207	3_145998693	0.54	-0.06	-0.08	-0.05	-0.09	1.2	-0.11	-0.11	-0.01	-0.05	2.26	0.02	-0.08	-0.11	-0.16
			208	3_145998695	0.54	-0.06	-0.08	-0.05	-0.09	1.2	-0.11	-0.11	-0.01	-0.05	2.26	0.02	-0.08	-0.11	-0.16
			209	3_146593420	0.53	-0.06	-0.09	-0.05	-0.09	1.39	-0.11	-0.11	0	-0.05	2.21	0.02	-0.08	-0.12	-0.16
			210	3_156416491	0.99	-0.02	-0.09	-0.07	-0.09	0.68	-0.06	-0.11	-0.02	-0.05	2.43	0.02	-0.09	-0.14	-0.15
			211	3_159581164	0.86	-0.03	-0.09	-0.07	-0.09	0.59	-0.07	-0.1	-0.03	-0.05	2.54	0.02	-0.09	-0.13	-0.16
			212	4_6260282	0.89	-0.09	-0.08	-0.15	0.01	0.79	-0.08	-0.13	-0.03	-0.07	2.79	0.05	-0.13	-0.16	-0.15
			213	4_11234654	1.42	-0.02	-0.13	-0.08	-0.1	0.78	-0.08	-0.13	-0.03	-0.07	2.87	0.06	-0.13	-0.16	-0.15
			214	4_12009031	1.5	-0.02	-0.13	-0.08	-0.1	0.76	-0.11	-0.1	-0.04	-0.04	2.4	0.06	-0.1	-0.11	-0.12
			215	4_23295512	0.67	-0.03	-0.09	-0.06	-0.07	0.51	-0.09	-0.07	-0.02	-0.03	0.69	-0.04	-0.12	-0.11	-0.12
			216	4_30761996	0.35	-0.06	-0.08	-0.05	-0.06	0.73	-0.11	-0.06	-0.01	-0.04	0.51	-0.07	-0.13	-0.14	-0.1
			217	4_43036567	0.35	-0.08	-0.09	-0.06	-0.06	1.04	-0.11	-0.06	-0.01	-0.01	0.42	-0.06	-0.12	-0.11	-0.1
			218	4_46120492	0.54	-0.08	-0.08	-0.04	-0.05	1.38	-0.14	-0.06	-0.02	0	0.41	-0.06	-0.11	-0.11	-0.1
			219	4_47239566	0.64	-0.1	-0.08	-0.05	-0.05	1.25	-0.14	-0.07	-0.04	-0.03	0.62	-0.07	-0.08	-0.14	-0.1
			220	4_52450964	0.52	-0.1	-0.07	-0.07	-0.06	1.25	-0.14	-0.07	-0.04	-0.03	0.62	-0.07	-0.08	-0.14	-0.1
			221	4_52524395	0.52	-0.1	-0.07	-0.07	-0.06	1.01	-0.13	-0.08	-0.03	-0.04	0.54	-0.07	-0.08	-0.14	-0.1
			222	4_55012301	0.33	-0.1	-0.07	-0.07	-0.06	0.88	-0.13	-0.08	-0.04	-0.04	0.6	-0.07	-0.08	-0.15	-0.09
			223	4_56741168	0.32	-0.1	-0.08	-0.07	-0.06	0.99	-0.12	-0.1	-0.03	-0.03	1.03	-0.07	-0.05	-0.16	-0.07
			224	4_63272545	0.56	-0.09	-0.07	-0.08	-0.04	0.63	-0.09	-0.08	-0.03	-0.04	1.21	-0.06	-0.07	-0.17	-0.07
			225	4_66839598	0.29	-0.07	-0.07	-0.08	-0.05	0.63	-0.09	-0.09	-0.04	-0.03	1.42	-0.06	-0.08	-0.18	-0.07
			226	4_70088532	0.54	-0.07	-0.08	-0.09	-0.04	0.63	-0.09	-0.09	-0.04	-0.03	1.42	-0.06	-0.08	-0.18	-0.07
			227	4_70266817	0.54	-0.07	-0.08	-0.09	-0.04	1.1	-0.08	-0.11	-0.03	-0.01	1.17	-0.05	-0.07	-0.16	-0.06
			228	4_74811205	0.85	-0.06	-0.09	-0.08	-0.03	1.39	-0.11	-0.12	-0.01	-0.04	1.48	-0.05	-0.07	-0.16	-0.03
			229	4_86583085	0.83	-0.08	-0.09	-0.06	-0.03	1.4	-0.11	-0.12	-0.01	-0.04	1.43	-0.06	-0.07	-0.16	-0.03
			230	4_88169948	0.82	-0.08	-0.09	-0.06	-0.03	1.39	-0.1	-0.13	-0.01	-0.04	1.42	-0.05	-0.08	-0.16	-0.03
			231	4_88722326	0.95	-0.07	-0.1	-0.06	-0.03	1.63	-0.09	-0.13	0.01	-0.05	0.97	-0.08	-0.08	-0.15	-0.04
			232	4_94432389	0.9	-0.09	-0.1	-0.05	-0.04	1.33	-0.08	-0.14	-0.01	-0.04	1.01	-0.08	-0.1	-0.13	-0.02
			233	4_99296141	1.28	-0.08	-0.12	-0.05	-0.03	1.04	-0.07	-0.12	-0.01	-0.06	1.17	-0.09	-0.11	-0.16	-0.04
			234	4_107374161	0.76	-0.08	-0.11	-0.06	-0.05	1.14	-0.07	-0.12	-0.01	-0.05	1.21	-0.09	-0.11	-0.16	-0.04
			235	4_108634712	0.91	-0.08	-0.11	-0.06	-0.04	1.22	-0.11	-0.14	-0.02	-0.08	1.06	-0.12	-0.09	-0.14	-0.03
			236	4_112765106	1.01	-0.11	-0.11	-0.06	-0.05	1.39	-0.13	-0.12	-0.01	-0.12	1.11	-0.12	-0.13	-0.13	-0.03
			237	4_120935120	1.05	-0.12	-0.12	-0.05	-0.07	1.6	-0.14	-0.12	-0.01	-0.13	1.13	-0.12	-0.13	-0.14	-0.03
			238	4_122849662	1.14	-0.13	-0.12	-0.05	-0.07	1.66	-0.14	-0.14	-0.01	-0.1	0.9	-0.09	-0.11	-0.14	-0.05
			239	4_123860763	0.97	-0.11	-0.12	-0.05	-0.08	1.63	-0.16	-0.12	-0.01	-0.1	0.9	-0.08	-0.1	-0.14	-0.04
			240	4_126242040	0.86	-0.12	-0.11	-0.06	-0.07	1.63	-0.16	-0.12	-0.01	-0.1	0.9	-0.08	-0.1	-0.14	-0.04
			241	4_126242047	0.86	-0.12	-0.11	-0.06	-0.07	1.68	-0.16	-0.13	-0.01	-0.11	0.58	-0.08	-0.11	-0.13	-0.06
			242	4_128038172	0.91	-0.11	-0.11	-0.05	-0.08	1.78	-0.16	-0.1	-0.01	-0.07	0.55	-0.09	-0.12	-0.13	-0.07
			243	4_130060899	1.11	-0.12	-0.11	-0.05	-0.07	1.13	-0.15	-0.1	-0.03	-0.06	0.56	-0.08	-0.12	-0.11	-0.05
			244	4_132381106	0.85	-0.11	-0.1	-0.06	-0.06	1.12	-0.16	-0.1	-0.04	-0.07	0.38	-0.1	-0.11	-0.11	-0.06
			245	4_134348530	0.92	-0.13	-0.1	-0.06	-0.06	0.84	-0.13	-0.07	-0.03	-0.07	0.57	-0.12	-0.1	-0.08	-0.05
			246	4_139314160	1.07	-0.12	-0.08	-0.05	-0.06	0.85	-0.13	-0.07	-0.03	-0.08	0.57	-0.12	-0.1	-0.08	-0.05
			247	4_139633922	1.06	-0.12	-0.08	-0.04	-0.06	0.83	-0.13	-0.07	-0.04	-0.08	0.69	-0.12	-0.1	-0.08	-0.04
			248	4_141004216	1.13	-0.12	-0.08	-0.05	-0.05	0.81	-0.13	-0.08	-0.03	-0.08	0.72	-0.13	-0.11	-0.09	-0.04
			249	4_141199963	1.06	-0.12	-0.09	-0.05	-0.06	0.66	-0.12	-0.08	-0.04	-0.08	0.72	-0.13	-0.11	-0.09	-0.04
			250	4_141398500	0.95	-0.12	-0.09	-0.05	-0.06	0.72	-0.12	-0.06	-0.04	-0.08	0.82	-0.12	-0.11	-0.08	-0.03
			251	4_143437486	1	-0.12	-0.08	-0.05	-0.05	0.74	-0.12	-0.06	-0.04	-0.09	0.7	-0.13	-0.1	-0.06	-0.05
			252	4_144453275	1.03	-0.12	-0.07	-0.04	-0.07	0.72	-0.12	-0.06	-0.04	-0.09	0.68	-0.12	-0.11	-0.07	-0.05
			253	4_144622766	0.97	-0.12	-0.07	-0.04	-0.07	0.74	-0.12	-0.06	-0.04	-0.09	0.68	-0.12	-0.11	-0.07	-0.05
			254	4_145301445	1	-0.12	-0.07	-0.04	-0.07	0.66	-0.12	-0.06	-0.04	-0.08	0.63	-0.11	-0.1	-0.06	-0.04
			255	4_148929467	0.95	-0.11	-0.07	-0.04	-0.05	0.63	-0.12	-0.06	-0.04	-0.08	0.64	-0.11	-0.1	-0.07	-0.04
			256	4_149128877	0.94	-0.11	-0.08	-0.04	-0.05	0.59	-0.11	-0.06	-0.05	-0.06	0.5	-0.1	-0.11	-0.07	-0.06
			257	4_154101339	0.88	-0.11	-0.08	-0.05	-0.05	0.61	-0.11	-0.06	-0.04	-0.06	0.5	-0.1	-0.11	-0.07	-0.06
			258	4_154254581	0.88	-0.11	-0.08	-0.05	-0.05	0.59	-0.11	-0.06	-0.05	-0.06	0.46	-0.11	-0.11	-0.07	-0.06
			259	4_154923245	0.9	-0.11	-0.07	-0.05	-0.05	0.52	-0.11	-0.06	-0.05	-0.07	0.72	-0.11	-0.12	-0.06	-0.05
			260	4_155785470	0.94	-0.11	-0.08	-0.05	-0.05	0.49	-0.11	-0.06	-0.05	-0.07	0.72	-0.11	-0.12	-0.06	-0.05
			261	4_155964841	0.93	-0.11	-0.08	-0.05	-0.05	0.51	-0.1	0	-0.03	-0.05	1.03	-0.06	-0.16	-0.16	-0.03
			262	5_4046411	0.38	-0.08	-0.07	-0.08	-0.03	0.51	-0.1	0	-0.03	-0.05	1.03	-0.06	-0.16	-0.16	-0.03
			263	5_5015411	0.38	-0.08	-0.07	-0.08	-0.03	0.51	-0.1	0	-0.03	-0.05	1.03	-0.06	-0.16	-0.16	-0.03
			264	5_5015419	0.38	-0.08	-0.07	-0.08	-0.03	0.53	-0.04	-0.1	-0.02	-0.05	0.23	-0.05	-0.06	-0.09	-0.07
			265	5_12260003	0.26	-0.04	-0.07	-0.05	-0.06	0.57	-0.03	-0.11	-0.05	-0.05	0.29	-0.09	-0.06	-0.09	-0.11
			266	5_24428320	0.16	-0.06	-0.08	-0.07	-0.07	0.65	-0.04	-0.11	-0.04	-0.05	0.55	-0.09	-0.04	-0.06	-0.12
			267	5_25310071	0.27	-0.06	-0.08	-0.05	-0.07	0.6	-0.04	-0.11	-0.05	-0.05	0.59	-0.09	-0.05	-0.06	-0.12
			268	5_27285288	0.25	-0.06	-0.08	-0.05	-0.07	0.4	-0.05	-0.1	-0.07	-0.07	0.51	-0.07	-0.06	-0.06	-0.12
			269	5_33529528	0.41	-0.05	-0.08	-0.06	-0.09	0.74	-0.04	-0.12	-0.05	-0.07	0.78	-0.08	-0.05	-0.07	-0.13
			270	5_34118900	0.5	-0.05	-0.08	-0.05	-0.09	0.69	-0.05	-0.13	-0.06	-0.08	1.27	-0.07	-0.02	-0.06	-0.15
			271	5_34921625	0.65	-0.06	-0.08	-0.05	-0.11	0.78	-0.05	-0.14	-0.06	-0.08	1.67	-0.07	-0.02	-0.04	-0.17
			272	5_36613621	0.83	-0.06	-0.07	-0.04	-0.11	0.54	-0.11	-0.06	-0.12	-0.06	1.29	-0.02	-0.06	-0.07	-0.16
			273	5_67264374	0.59	-0.05	-0.06	-0.1	-0.1	0.56	-0.1	-0.06	-0.12	-0.06	1.16	-0.02	-0.06	-0.08	-0.15
			274	5_67573068	0.61	-0.05	-0.06	-0.1	-0.09	0.21	-0.09	-0.07	-0.05	-0.07	1.42	-0.02	-0.02	-0.11	-0.14
			275	5_75674237	0.66	-0.04	-0.04	-0.07	-0.09	0.43	-0.04	-0.08	-0.03	-0.08	1.63	-0.02	-0.01	-0.12	-0.13
			276	5_90217582	0.8	-0.03	-0.05	-0.07	-0.1	0.45	-0.04	-0.09	-0.03	-0.08	1.63	-0.02	-0.01	-0.12	-0.13
			277	5_90550299	0.8	-0.03	-0.05	-0.07	-0.1	0.26	-0.06	-0.07	-0.04	-0.07	1.73	-0.02	-0.04	-0.11	-0.16
			278	5_96714386	1	-0.04	-0.06	-0.07	-0.11	0.3	-0.08	-0.05	-0.04	-0.08	1.7	-0.03	-0.05	-0.13	-0.16
			279	5_100661873	0.99	-0.05	-0.05	-0.08	-0.11	0.5	-0.09	-0.05	-0.03	-0.07	1.39	-0.06	-0.05	-0.13	-0.16
			280	5_103965790	0.77	-0.07	-0.05	-0.07	-0.11	0.48	-0.09	-0.06	-0.03	-0.07	0.94	-0.07	-0.06	-0.12	-0.14
			281	5_104440295	0.54	-0.07	-0.06	-0.06	-0.1	0.5	-0.09	-0.06	-0.03	-0.07	0.94	-0.06	-0.06	-0.11	-0.14
			282	5_105812108	0.56	-0.07	-0.06	-0.06	-0.1	0.63	-0.1	-0.06	-0.02	-0.07	0.9	-0.06	-0.06	-0.11	-0.14
			283	5_106856953	0.65	-0.07	-0.06	-0.06	-0.1	0.79	-0.12	-0.04	-0.03	-0.07	0.67	-0.06	-0.06	-0.1	-0.12
			284	5_106957008	0.67	-0.08	-0.05	-0.06	-0.09	0.57	-0.11	-0.05	-0.04	-0.06	0.73	-0.07	-0.06	-0.1	-0.13
			285	5_108421265	0.51	-0.08	-0.05	-0.06	-0.09	0.59	-0.11	-0.05	-0.04	-0.07	0.72	-0.06	-0.06	-0.11	-0.13
			286	5_108582936	0.53	-0.08	-0.05	-0.06	-0.1	0.92	-0.1	-0.06	0	-0.09	0.33	-0.08	-0.08	-0.09	-0.12
			287	5_110615445	0.79	-0.08	-0.07	-0.04	-0.1	0.88	-0.08	-0.05	0	-0.09	0.5	-0.07	-0.06	-0.09	-0.12
			288	5_112243989	0.87	-0.07	-0.05	-0.04	-0.1	0.88	-0.08	-0.05	0	-0.09	0.5	-0.07	-0.06	-0.09	-0.12
			289	5_112244012	0.87	-0.07	-0.05	-0.04	-0.1	0.85	-0.08	-0.05	0	-0.09	0.55	-0.07	-0.06	-0.1	-0.12
			290	5_112873984	0.88	-0.07	-0.05	-0.04	-0.11	0.72	-0.09	-0.06	-0.01	-0.09	0.39	-0.08	-0.06	-0.09	-0.11
			291	5_118731440	0.69	-0.08	-0.06	-0.04	-0.1	0.55	-0.08	-0.07	-0.02	-0.07	0.49	-0.08	-0.05	-0.08	-0.12
			292	5_121445302	0.64	-0.08	-0.06	-0.04	-0.09	0.86	-0.1	-0.05	0	-0.08	0.52	-0.08	-0.07	-0.07	-0.13
			293	5_124567945	1.05	-0.09	-0.05	-0.03	-0.1	0.82	-0.09	-0.05	0	-0.08	0.4	-0.08	-0.06	-0.07	-0.12
			294	5_124726896	0.91	-0.08	-0.05	-0.03	-0.09	0.72	-0.09	-0.06	-0.02	-0.1	0.42	-0.06	-0.08	-0.07	-0.11
			295	5_127783488	0.74	-0.07	-0.07	-0.04	-0.1	1.86	-0.02	0.01	0.04	-0.18	0.28	-0.1	-0.16	-0.12	-0.13
			296	5_132081656	1.54	-0.05	-0.06	-0.01	-0.16	1.57	-0.03	0.01	0.05	-0.16	0.57	-0.07	-0.19	-0.13	-0.13
			297	5_137406354	1.29	-0.05	-0.07	-0.01	-0.15	1.57	-0.03	0.01	0.05	-0.16	0.57	-0.07	-0.19	-0.13	-0.13
			298	5_139716432	1.29	-0.05	-0.07	-0.01	-0.15	1.34	-0.03	0.02	0.01	-0.15	0.88	-0.06	-0.21	-0.13	-0.12
			299	5_142210229	1.04	-0.04	-0.08	-0.03	-0.14	1.47	-0.05	0	0.06	-0.13	0.5	-0.11	-0.19	-0.12	-0.12
			300	5_147746957	1.06	-0.07	-0.08	-0.01	-0.12	2.08	-0.15	-0.13	0	-0.01	0.73	-0.12	-0.14	-0.06	-0.06
			301	6_3371606	2.35	-0.13	-0.12	-0.02	-0.02	2.08	-0.15	-0.13	0	-0.01	0.73	-0.12	-0.14	-0.06	-0.06
			302	6_3371624	2.35	-0.13	-0.12	-0.02	-0.02	2.85	-0.18	-0.15	0.01	0.02	1.2	-0.12	-0.12	-0.01	-0.01
			303	6_8006720	3.6	-0.15	-0.13	0	0.01	0.73	-0.1	-0.08	-0.08	-0.02	0.64	-0.12	-0.12	-0.08	-0.06
			304	6_23242013	1.01	-0.1	-0.09	-0.07	-0.03	0.6	-0.08	-0.09	-0.07	-0.02	0.53	-0.12	-0.11	-0.08	-0.06
			305	6_25921617	0.8	-0.09	-0.09	-0.07	-0.04	0.63	-0.1	-0.08	-0.07	-0.02	0.51	-0.12	-0.09	-0.1	-0.06
			306	6_29128532	0.85	-0.1	-0.08	-0.08	-0.04	0.63	-0.1	-0.08	-0.07	-0.02	0.51	-0.12	-0.09	-0.1	-0.06
			307	6_29128557	0.85	-0.1	-0.08	-0.08	-0.04	0.14	-0.07	-0.09	-0.07	-0.06	0.57	-0.07	-0.06	-0.12	-0.05
			308	6_34746137	0.37	-0.06	-0.07	-0.09	-0.05	0.31	-0.08	-0.08	-0.05	-0.04	0.49	-0.07	-0.07	-0.11	-0.03
			309	6_47028063	0.35	-0.07	-0.07	-0.07	-0.04	0.31	-0.08	-0.08	-0.05	-0.04	0.49	-0.07	-0.07	-0.11	-0.03
			310	6_47028079	0.35	-0.07	-0.07	-0.07	-0.04	0.33	-0.08	-0.08	-0.04	-0.05	0.39	-0.07	-0.07	-0.11	-0.04
			311	6_47820762	0.21	-0.07	-0.07	-0.07	-0.04	0.31	-0.08	-0.08	-0.04	-0.05	0.34	-0.07	-0.07	-0.1	-0.04
			312	6_48656204	0.22	-0.07	-0.07	-0.06	-0.04	0.35	-0.08	-0.09	-0.04	-0.05	0.24	-0.07	-0.07	-0.09	-0.05
			313	6_51450974	0.25	-0.07	-0.07	-0.06	-0.04	0.52	-0.09	-0.1	-0.03	-0.06	0.47	-0.1	-0.05	-0.1	-0.05
			314	6_54992703	0.33	-0.08	-0.07	-0.06	-0.05	0.44	-0.08	-0.07	-0.02	-0.07	0.61	-0.11	-0.09	-0.14	-0.06
			315	6_62673982	0.2	-0.08	-0.07	-0.07	-0.06	0.61	-0.09	-0.09	-0.02	-0.08	0.6	-0.11	-0.08	-0.14	-0.06
			316	6_81943533	0.27	-0.09	-0.07	-0.07	-0.07	0.65	-0.09	-0.09	-0.02	-0.08	0.59	-0.11	-0.08	-0.14	-0.06
			317	6_83032867	0.27	-0.09	-0.07	-0.07	-0.07	1.19	-0.11	-0.09	0.01	-0.09	0.62	-0.11	-0.06	-0.12	-0.07
			318	6_83151312	0.63	-0.1	-0.06	-0.05	-0.07	1.42	-0.1	-0.1	0.01	-0.1	0.5	-0.09	-0.06	-0.12	-0.09
			319	6_86232611	0.56	-0.09	-0.07	-0.05	-0.09	1.76	-0.11	-0.1	0.03	-0.1	0.66	-0.09	-0.05	-0.14	-0.09
			320	6_91043806	0.71	-0.1	-0.07	-0.04	-0.09	1.76	-0.11	-0.1	0.03	-0.1	0.66	-0.09	-0.05	-0.14	-0.09
			321	6_91233079	0.7	-0.1	-0.07	-0.04	-0.09	1.75	-0.11	-0.1	0.03	-0.1	0.67	-0.09	-0.05	-0.14	-0.1
			322	6_92807055	0.71	-0.1	-0.07	-0.04	-0.09	1.74	-0.11	-0.1	0.03	-0.1	0.74	-0.09	-0.05	-0.14	-0.09
			323	6_93680853	0.65	-0.1	-0.07	-0.04	-0.09	1.38	-0.09	-0.09	0.01	-0.11	0.48	-0.08	-0.06	-0.12	-0.1
			324	6_97112728	0.55	-0.08	-0.07	-0.05	-0.1	1.38	-0.09	-0.09	0.01	-0.11	0.48	-0.08	-0.06	-0.12	-0.1
			325	6_97112729	0.55	-0.08	-0.07	-0.05	-0.1	1.32	-0.09	-0.09	0	-0.11	0.48	-0.08	-0.06	-0.12	-0.1
			326	6_97252294	0.54	-0.08	-0.07	-0.05	-0.1	0.94	-0.08	-0.07	-0.01	-0.1	0.3	-0.08	-0.07	-0.11	-0.08
			327	6_102489070	0.41	-0.07	-0.06	-0.05	-0.09	0.75	-0.09	-0.03	-0.03	-0.09	0.19	-0.06	-0.08	-0.07	-0.09
			328	6_107382038	0.57	-0.07	-0.04	-0.05	-0.09	0.74	-0.1	-0.03	-0.03	-0.09	0.17	-0.07	-0.07	-0.07	-0.09
			329	6_107567268	0.58	-0.08	-0.04	-0.05	-0.09	0.75	-0.1	-0.03	-0.03	-0.09	0.15	-0.07	-0.08	-0.07	-0.09
			330	6_108075853	0.57	-0.08	-0.04	-0.05	-0.09	0.68	-0.09	-0.03	-0.03	-0.09	0.16	-0.07	-0.07	-0.07	-0.09
			331	6_113405403	0.54	-0.08	-0.04	-0.05	-0.09	0.68	-0.09	-0.03	-0.03	-0.09	0.22	-0.07	-0.07	-0.07	-0.1
			332	6_115792461	0.59	-0.07	-0.04	-0.05	-0.09	0.68	-0.09	-0.03	-0.03	-0.09	0.22	-0.07	-0.07	-0.08	-0.1
			333	6_115946987	0.57	-0.07	-0.04	-0.05	-0.09	0.7	-0.1	-0.03	-0.03	-0.09	0.2	-0.07	-0.07	-0.08	-0.1
			334	6_118389290	0.56	-0.08	-0.04	-0.05	-0.09	0.68	-0.1	-0.03	-0.03	-0.09	0.21	-0.06	-0.07	-0.08	-0.1
			335	6_118542923	0.55	-0.07	-0.04	-0.05	-0.09	0.79	-0.09	-0.02	-0.03	-0.09	0.27	-0.06	-0.07	-0.07	-0.1
			336	6_119943820	0.7	-0.07	-0.03	-0.05	-0.09	0.82	-0.09	-0.01	-0.04	-0.1	0.28	-0.07	-0.07	-0.07	-0.11
			337	6_121636301	0.79	-0.07	-0.03	-0.05	-0.09	0.66	-0.08	-0.02	-0.05	-0.1	0.28	-0.06	-0.07	-0.09	-0.1
			338	6_122290952	0.66	-0.06	-0.03	-0.06	-0.09	0.87	-0.11	-0.02	-0.06	-0.07	0.72	-0.05	-0.09	-0.07	-0.13
			339	6_126994388	0.66	-0.08	-0.04	-0.06	-0.09	1.1	-0.13	-0.01	-0.05	-0.06	0.7	-0.05	-0.09	-0.08	-0.13
			340	6_128506813	0.6	-0.09	-0.04	-0.06	-0.08	0.99	-0.12	-0.01	-0.06	-0.06	0.63	-0.05	-0.09	-0.09	-0.12
			341	6_129582093	0.54	-0.08	-0.04	-0.07	-0.08	0.83	-0.12	-0.02	-0.06	-0.06	0.76	-0.05	-0.09	-0.09	-0.14
			342	6_132762500	0.5	-0.08	-0.04	-0.07	-0.08	0.9	-0.12	-0.02	-0.07	-0.06	0.79	-0.04	-0.09	-0.09	-0.13
			343	6_134870385	0.48	-0.08	-0.04	-0.07	-0.08	0.9	-0.12	-0.03	-0.07	-0.06	0.8	-0.04	-0.09	-0.09	-0.13
			344	6_135209250	0.45	-0.08	-0.05	-0.07	-0.08	0.9	-0.12	-0.03	-0.07	-0.06	0.8	-0.04	-0.09	-0.09	-0.13
			345	6_135209265	0.45	-0.08	-0.05	-0.07	-0.08	1.07	-0.13	-0.02	-0.09	-0.05	0.82	-0.04	-0.08	-0.13	-0.12
			346	6_138658041	0.78	-0.09	-0.04	-0.1	-0.07	0.95	-0.13	-0.02	-0.09	-0.04	0.87	-0.03	-0.13	-0.12	-0.1
			347	6_140010438	0.41	-0.08	-0.06	-0.1	-0.06	0.95	-0.13	-0.02	-0.09	-0.04	0.87	-0.03	-0.13	-0.12	-0.1
			348	6_140010463	0.41	-0.08	-0.06	-0.1	-0.06	0.89	-0.06	-0.02	-0.13	-0.12	1.39	-0.15	0	0	-0.03
			349	7_3495961	0.95	-0.09	0	-0.06	-0.08	0.89	-0.06	-0.02	-0.13	-0.12	1.39	-0.15	0	0	-0.03
			350	7_3495989	0.95	-0.09	0	-0.06	-0.08	0.89	-0.06	-0.02	-0.13	-0.12	1.35	-0.15	-0.01	0	-0.03
			351	7_3509869	0.89	-0.09	-0.01	-0.06	-0.08	0.89	-0.06	-0.02	-0.13	-0.12	1.21	-0.14	-0.01	0	-0.03
			352	7_3674615	0.85	-0.09	-0.01	-0.06	-0.08	0.94	-0.06	-0.01	-0.13	-0.13	1.26	-0.14	0	0.01	-0.03
			353	7_4340796	0.93	-0.09	0	-0.05	-0.08	0.97	-0.09	-0.01	-0.08	-0.1	3.49	-0.21	0	-0.06	-0.08
			354	7_16072018	2.91	-0.14	0	-0.06	-0.09	0.95	-0.09	-0.02	-0.08	-0.1	3.48	-0.21	0.01	-0.06	-0.09
			355	7_16908744	2.99	-0.14	0	-0.06	-0.09	0.93	-0.09	-0.02	-0.08	-0.1	3.48	-0.21	0.01	-0.06	-0.09
			356	7_17090708	2.98	-0.14	0	-0.06	-0.09	0.83	-0.09	-0.02	-0.08	-0.11	3.45	-0.22	0	-0.07	-0.09
			357	7_17759490	2.72	-0.14	-0.01	-0.07	-0.09	0.92	-0.09	-0.02	-0.08	-0.11	3.31	-0.21	0	-0.07	-0.09
			358	7_18820088	2.8	-0.14	-0.01	-0.06	-0.1	0.92	-0.09	-0.02	-0.08	-0.11	3.39	-0.21	0	-0.06	-0.09
			359	7_18992091	2.81	-0.14	-0.01	-0.06	-0.1	0.9	-0.09	-0.02	-0.08	-0.11	3.45	-0.21	0	-0.05	-0.09
			360	7_19184798	2.83	-0.14	-0.01	-0.06	-0.1	0.92	-0.09	-0.02	-0.08	-0.11	3.45	-0.21	0	-0.05	-0.09
			361	7_19352700	2.85	-0.14	-0.01	-0.06	-0.1	0.95	-0.09	-0.02	-0.07	-0.11	3.6	-0.22	0	-0.05	-0.09
			362	7_19678712	2.94	-0.14	-0.01	-0.05	-0.1	0.95	-0.09	-0.02	-0.07	-0.11	3.6	-0.22	0	-0.05	-0.09
			363	7_19785287	2.94	-0.14	-0.01	-0.05	-0.1	0.95	-0.09	-0.02	-0.07	-0.11	3.6	-0.22	0	-0.05	-0.09
			364	7_20042398	2.94	-0.14	-0.01	-0.05	-0.1	1.18	-0.08	-0.01	-0.09	-0.13	3.19	-0.22	-0.02	-0.03	-0.08
			365	7_23417619	2.53	-0.14	-0.01	-0.05	-0.11	1.19	-0.08	-0.01	-0.1	-0.13	3.19	-0.22	-0.02	-0.03	-0.09
			366	7_25577912	2.45	-0.13	-0.01	-0.06	-0.11	0.87	-0.07	-0.04	-0.1	-0.13	2.94	-0.22	-0.02	-0.04	-0.09
			367	7_27337558	2.05	-0.13	-0.02	-0.06	-0.11	0.9	-0.07	-0.04	-0.09	-0.14	2.82	-0.21	-0.03	-0.05	-0.09
			368	7_27516358	1.98	-0.13	-0.03	-0.05	-0.11	0.9	-0.05	-0.04	-0.11	-0.13	2.99	-0.22	-0.02	-0.07	-0.08
			369	7_27910911	1.66	-0.13	-0.02	-0.08	-0.1	0.93	-0.05	-0.04	-0.11	-0.13	2.98	-0.22	-0.02	-0.07	-0.08
			370	7_28091647	1.66	-0.13	-0.02	-0.08	-0.1	1.43	-0.02	-0.03	-0.1	-0.14	2.32	-0.21	-0.03	-0.07	-0.06
			371	7_30977272	1.17	-0.1	-0.03	-0.07	-0.1	1.23	-0.02	-0.03	-0.09	-0.14	2.45	-0.21	-0.02	-0.07	-0.07
			372	7_33738461	1.34	-0.11	-0.02	-0.07	-0.1	1.29	-0.02	-0.03	-0.09	-0.14	2.44	-0.21	-0.02	-0.07	-0.07
			373	7_34251177	1.33	-0.1	-0.02	-0.07	-0.11	1.08	0	-0.04	-0.08	-0.11	1.06	-0.15	-0.05	-0.06	-0.09
			374	7_41445025	0.63	-0.06	-0.04	-0.06	-0.1	1.03	-0.02	-0.07	-0.05	-0.12	0.62	-0.13	-0.06	-0.08	-0.09
			375	7_43501264	0.64	-0.06	-0.06	-0.05	-0.1	1.1	-0.02	-0.07	-0.06	-0.13	0.57	-0.12	-0.06	-0.08	-0.09
			376	7_43659249	0.69	-0.06	-0.06	-0.05	-0.1	1.16	-0.02	-0.07	-0.06	-0.13	0.58	-0.12	-0.06	-0.08	-0.09
			377	7_43826918	0.78	-0.06	-0.06	-0.05	-0.11	1.16	-0.02	-0.07	-0.06	-0.13	0.61	-0.12	-0.06	-0.08	-0.09
			378	7_44509769	0.79	-0.06	-0.06	-0.05	-0.11	1.12	-0.02	-0.07	-0.05	-0.13	0.51	-0.11	-0.06	-0.07	-0.09
			379	7_44815273	0.83	-0.06	-0.06	-0.04	-0.11	1.14	-0.02	-0.07	-0.05	-0.13	0.51	-0.11	-0.06	-0.07	-0.09
			380	7_44852639	0.85	-0.06	-0.06	-0.04	-0.11	1.14	-0.02	-0.07	-0.05	-0.13	0.53	-0.11	-0.05	-0.07	-0.09
			381	7_45054590	0.84	-0.06	-0.06	-0.04	-0.11	1.28	-0.02	-0.07	-0.05	-0.14	0.56	-0.12	-0.06	-0.07	-0.09
			382	7_46288929	0.92	-0.06	-0.06	-0.05	-0.11	1.77	0	-0.07	-0.03	-0.15	0.82	-0.13	-0.05	-0.03	-0.07
			383	7_58797572	1.22	-0.05	-0.06	-0.01	-0.11	1.56	-0.01	-0.07	-0.02	-0.14	0.82	-0.13	-0.06	-0.05	-0.07
			384	7_62247390	1.11	-0.06	-0.05	-0.02	-0.1	1.56	-0.01	-0.07	-0.02	-0.14	0.82	-0.13	-0.06	-0.05	-0.07
			385	7_62378575	1.11	-0.06	-0.05	-0.02	-0.1	2.06	-0.02	-0.06	-0.04	-0.17	0.73	-0.13	-0.07	-0.05	-0.06
			386	7_64345666	1.17	-0.07	-0.06	-0.03	-0.11	2.17	-0.02	-0.06	-0.04	-0.18	0.72	-0.13	-0.07	-0.05	-0.06
			387	7_65312735	1.17	-0.07	-0.06	-0.04	-0.12	2.27	-0.02	-0.06	-0.04	-0.18	0.71	-0.13	-0.07	-0.05	-0.06
			388	7_66531744	1.2	-0.07	-0.06	-0.03	-0.12	2.27	-0.02	-0.06	-0.04	-0.18	0.73	-0.13	-0.07	-0.05	-0.06
			389	7_66849826	1.21	-0.07	-0.06	-0.03	-0.12	2.27	-0.02	-0.06	-0.04	-0.18	0.73	-0.13	-0.07	-0.05	-0.06
			390	7_66849846	1.21	-0.07	-0.06	-0.03	-0.12	1.54	-0.04	-0.07	-0.05	-0.17	1.08	-0.12	-0.12	-0.02	-0.1
			391	7_79710415	1.49	-0.07	-0.08	-0.03	-0.13	1.57	-0.04	-0.06	-0.05	-0.17	1.29	-0.11	-0.12	-0.01	-0.11
			392	7_81093218	1.79	-0.07	-0.08	-0.03	-0.14	1.64	-0.04	-0.06	-0.05	-0.17	1.46	-0.11	-0.12	0	-0.11
			393	7_81726703	2	-0.06	-0.08	-0.02	-0.14	1.64	-0.04	-0.06	-0.05	-0.17	1.46	-0.11	-0.12	0	-0.11
			394	7_81786157	2	-0.06	-0.08	-0.02	-0.14	1.3	-0.02	-0.07	-0.05	-0.15	1.92	-0.13	-0.15	0.01	-0.12
			395	7_85053303	1.84	-0.06	-0.1	-0.01	-0.13	1.2	-0.02	-0.06	-0.05	-0.14	1.74	-0.11	-0.14	0	-0.13
			396	7_87733869	1.86	-0.06	-0.09	-0.02	-0.13	1.19	-0.02	-0.04	-0.09	-0.15	2.32	-0.12	-0.2	0.02	-0.15
			397	7_102554709	1.35	-0.06	-0.11	-0.04	-0.14	1.17	-0.02	-0.04	-0.09	-0.15	2.15	-0.12	-0.2	0.01	-0.15
			398	7_102949065	1.26	-0.06	-0.11	-0.04	-0.14	0.72	-0.04	-0.04	-0.09	-0.13	2.44	-0.11	-0.2	0.02	-0.16
			399	7_103928982	1.19	-0.06	-0.11	-0.04	-0.13	0.77	-0.04	-0.04	-0.09	-0.13	2.6	-0.11	-0.2	0.03	-0.16
			400	7_104148956	1.28	-0.06	-0.11	-0.03	-0.13	0.67	-0.04	-0.05	-0.09	-0.13	2.46	-0.11	-0.19	0.03	-0.15
			401	7_105601406	1.29	-0.06	-0.11	-0.03	-0.13	0.73	-0.04	-0.04	-0.08	-0.13	2.4	-0.13	-0.19	0.03	-0.14
			402	7_107186555	1.23	-0.07	-0.11	-0.02	-0.12	0.88	-0.02	-0.07	-0.11	-0.11	3.74	-0.08	-0.17	0.06	-0.17
			403	7_119785745	1.98	-0.04	-0.12	-0.03	-0.13	0.95	-0.02	-0.07	-0.11	-0.11	3.74	-0.08	-0.17	0.06	-0.17
			404	7_119931473	2.02	-0.04	-0.12	-0.03	-0.13	1.02	-0.01	-0.07	-0.11	-0.11	3.79	-0.09	-0.17	0.06	-0.17
			405	7_120086292	1.99	-0.03	-0.11	-0.03	-0.13	1.02	-0.01	-0.07	-0.11	-0.11	3.75	-0.09	-0.17	0.06	-0.17
			406	7_120247206	1.99	-0.03	-0.11	-0.03	-0.13	1.02	-0.01	-0.07	-0.11	-0.11	3.75	-0.09	-0.17	0.06	-0.17
			407	7_120275636	1.99	-0.03	-0.11	-0.03	-0.13	1.17	0	-0.07	-0.1	-0.13	2.61	-0.11	-0.13	0.04	-0.17
			408	7_125484989	1.61	-0.04	-0.1	-0.03	-0.13	1.17	0	-0.07	-0.1	-0.13	2.61	-0.11	-0.13	0.04	-0.17
			409	7_125485006	1.61	-0.04	-0.1	-0.03	-0.13	1.19	0	-0.07	-0.1	-0.13	2.61	-0.11	-0.13	0.04	-0.17
			410	7_125576036	1.63	-0.04	-0.1	-0.03	-0.14	1.19	0	-0.07	-0.1	-0.13	2.61	-0.11	-0.13	0.04	-0.17
			411	7_127108163	1.65	-0.04	-0.1	-0.03	-0.14	1.26	0	-0.05	-0.11	-0.13	2.6	-0.1	-0.13	0.04	-0.18
			412	7_127330268	1.64	-0.04	-0.09	-0.04	-0.14	1.33	0	-0.05	-0.12	-0.13	2.58	-0.09	-0.13	0.04	-0.18
			413	7_133015008	1.55	-0.03	-0.09	-0.04	-0.14	1.6	0.01	-0.04	-0.13	-0.14	2.43	-0.07	-0.13	0.03	-0.18
			414	7_137085983	1.67	-0.03	-0.09	-0.05	-0.14	1.45	-0.02	-0.16	-0.02	-0.2	1.29	-0.02	0.01	0.04	-0.17
			415	7_143078382	2.06	-0.01	-0.09	0.02	-0.17	0.16	-0.08	-0.06	-0.06	-0.1	0.78	-0.05	0.04	0.02	-0.08
			416	7_145086378	1.29	-0.02	-0.04	0.09	-0.1	0.66	-0.11	-0.09	-0.03	-0.07	0.46	-0.05	-0.07	-0.1	-0.11
			417	7_145307376	1.28	-0.02	-0.04	0.09	-0.1	0.66	-0.11	-0.09	-0.03	-0.07	0.46	-0.05	-0.07	-0.1	-0.11
			418	8_4210606	0.7	-0.05	0	-0.02	-0.09	0.64	-0.12	-0.09	-0.04	-0.07	0.38	-0.07	-0.07	-0.1	-0.11
			419	8_14474825	0.24	-0.08	-0.07	-0.06	-0.08	0.59	-0.11	-0.06	-0.03	-0.06	0.15	-0.07	-0.08	-0.08	-0.09
			420	8_14474829	0.24	-0.08	-0.07	-0.06	-0.08	0.75	-0.12	-0.09	-0.02	-0.07	0.62	-0.07	-0.03	-0.08	-0.12
			421	8_18632254	0.24	-0.09	-0.07	-0.07	-0.08	0.93	-0.13	-0.08	-0.02	-0.08	0.5	-0.07	-0.03	-0.08	-0.09
			422	8_21768869	0.28	-0.08	-0.06	-0.05	-0.07	0.93	-0.13	-0.08	-0.02	-0.08	0.5	-0.07	-0.03	-0.08	-0.09
			423	8_25964832	0.5	-0.09	-0.05	-0.05	-0.09	0.85	-0.11	-0.1	-0.01	-0.07	0.43	-0.07	-0.03	-0.09	-0.09
			424	8_28353553	0.64	-0.09	-0.05	-0.04	-0.08	0.58	-0.1	-0.09	-0.02	-0.07	0.55	-0.04	-0.03	-0.09	-0.09
			425	8_28353590	0.64	-0.09	-0.05	-0.04	-0.08	0.61	-0.1	-0.09	-0.02	-0.07	0.57	-0.04	-0.03	-0.09	-0.09
			426	8_31150967	0.42	-0.09	-0.06	-0.04	-0.07	0.6	-0.1	-0.09	-0.02	-0.07	0.57	-0.04	-0.03	-0.09	-0.09
			427	8_33249044	0.26	-0.06	-0.05	-0.05	-0.08	0.56	-0.1	-0.09	-0.03	-0.07	0.59	-0.05	-0.03	-0.09	-0.09
			428	8_33387001	0.23	-0.06	-0.06	-0.05	-0.08	0.45	-0.08	-0.1	-0.04	-0.06	0.6	-0.04	-0.03	-0.08	-0.11
			429	8_33775978	0.27	-0.06	-0.06	-0.05	-0.08	0.5	-0.08	-0.11	-0.04	-0.06	0.59	-0.04	-0.04	-0.07	-0.11
			430	8_34098917	0.22	-0.07	-0.06	-0.05	-0.08	0.5	-0.08	-0.11	-0.04	-0.06	0.6	-0.04	-0.04	-0.07	-0.11
			431	8_36994142	0.24	-0.05	-0.06	-0.05	-0.08	0.5	-0.08	-0.11	-0.04	-0.06	0.6	-0.04	-0.04	-0.07	-0.11
			432	8_40914071	0.31	-0.05	-0.07	-0.05	-0.08	0.39	-0.06	-0.09	-0.04	-0.05	0.84	-0.05	-0.06	-0.06	-0.14
			433	8_41083104	0.31	-0.05	-0.07	-0.05	-0.08	0.37	-0.06	-0.09	-0.04	-0.06	0.83	-0.05	-0.06	-0.07	-0.14
			434	8_41083123	0.31	-0.05	-0.07	-0.05	-0.08	0.45	-0.08	-0.09	-0.04	-0.03	0.74	-0.03	-0.04	-0.09	-0.12
			435	8_43136342	0.54	-0.05	-0.07	-0.04	-0.09	0.45	-0.08	-0.09	-0.04	-0.03	0.74	-0.03	-0.04	-0.09	-0.12
			436	8_44622964	0.54	-0.05	-0.07	-0.04	-0.09	0.28	-0.07	-0.09	-0.05	-0.05	0.45	-0.05	-0.04	-0.09	-0.1
			437	8_55830812	0.11	-0.05	-0.07	-0.06	-0.07	0.35	-0.07	-0.09	-0.04	-0.04	0.65	-0.06	-0.03	-0.1	-0.1
			438	8_56538630	0.11	-0.05	-0.07	-0.06	-0.07	0.55	-0.07	-0.09	-0.02	-0.04	0.55	-0.07	-0.02	-0.09	-0.09
			439	8_65000838	0.11	-0.06	-0.07	-0.07	-0.07	0.53	-0.07	-0.09	-0.02	-0.04	0.55	-0.07	-0.02	-0.09	-0.09
			440	8_68010668	0.07	-0.06	-0.06	-0.07	-0.06	0.59	-0.07	-0.1	-0.02	-0.04	0.64	-0.07	-0.02	-0.09	-0.1
			441	8_70484370	0.1	-0.07	-0.06	-0.05	-0.06	0.51	-0.06	-0.09	-0.02	-0.04	0.66	-0.07	-0.02	-0.1	-0.09
			442	8_70617817	0.1	-0.07	-0.06	-0.05	-0.06	0.59	-0.07	-0.1	-0.02	-0.04	0.64	-0.07	-0.02	-0.1	-0.09
			443	8_71684276	0.12	-0.06	-0.06	-0.05	-0.06	0.4	-0.08	-0.08	-0.04	-0.04	0.55	-0.08	-0.02	-0.09	-0.09
			444	8_72345998	0.07	-0.06	-0.06	-0.05	-0.06	0.31	-0.1	-0.08	-0.05	-0.07	0.57	-0.06	-0.06	-0.08	-0.12
			445	8_72666643	0.09	-0.07	-0.06	-0.06	-0.06	0.31	-0.1	-0.08	-0.05	-0.07	0.57	-0.06	-0.06	-0.08	-0.12
			446	8_81997313	0.22	-0.08	-0.05	-0.06	-0.06	0.51	-0.09	-0.06	-0.02	-0.07	0.98	-0.04	-0.06	-0.12	-0.14
			447	8_86034949	0.25	-0.07	-0.07	-0.06	-0.08	0.81	-0.09	-0.03	-0.01	-0.09	0.74	-0.04	-0.07	-0.11	-0.12
			448	8_86228576	0.25	-0.07	-0.07	-0.06	-0.08	0.89	-0.1	-0.05	-0.02	-0.11	0.45	-0.06	-0.1	-0.11	-0.1
			449	8_91341862	0.42	-0.06	-0.06	-0.06	-0.09	0.99	-0.08	-0.08	-0.01	-0.12	0.41	-0.08	-0.12	-0.07	-0.07
			450	8_95039510	0.74	-0.06	-0.04	-0.05	-0.1	0.99	-0.08	-0.08	-0.01	-0.12	0.41	-0.08	-0.12	-0.07	-0.07
			451	8_107119885	0.48	-0.08	-0.07	-0.06	-0.1	0.84	-0.07	-0.07	-0.02	-0.11	0.49	-0.07	-0.12	-0.09	-0.06
			452	8_111319339	0.94	-0.07	-0.09	-0.03	-0.09	0.99	-0.07	-0.07	-0.01	-0.11	0.67	-0.07	-0.12	-0.1	-0.05
			453	8_111333705	0.94	-0.07	-0.09	-0.03	-0.09	1.17	-0.07	-0.07	0	-0.12	0.55	-0.07	-0.11	-0.1	-0.05
			454	8_112008258	0.54	-0.07	-0.08	-0.04	-0.08	0.99	-0.06	-0.07	0	-0.12	0.43	-0.06	-0.12	-0.1	-0.07
			455	8_112854207	0.53	-0.06	-0.09	-0.04	-0.08	0.96	-0.05	-0.07	-0.01	-0.12	0.32	-0.09	-0.13	-0.1	-0.08
			456	8_113705250	0.58	-0.07	-0.08	-0.04	-0.08	0.96	-0.05	-0.07	-0.01	-0.12	0.32	-0.09	-0.13	-0.11	-0.09
			457	8_123233558	0.71	-0.05	-0.09	-0.03	-0.09	0.92	-0.05	-0.07	-0.01	-0.12	0.32	-0.09	-0.13	-0.11	-0.09
			458	8_123842400	0.74	-0.06	-0.09	-0.05	-0.1	0.91	-0.05	-0.06	-0.01	-0.12	0.32	-0.09	-0.13	-0.11	-0.09
			459	8_124035048	0.71	-0.06	-0.09	-0.05	-0.1	0.91	-0.05	-0.06	-0.01	-0.12	0.32	-0.09	-0.13	-0.11	-0.09
			460	8_124525717	0.69	-0.06	-0.09	-0.05	-0.1	0.77	-0.07	-0.07	-0.03	-0.12	0.63	-0.08	-0.12	-0.11	-0.05
			461	8_124880330	0.66	-0.06	-0.09	-0.05	-0.1	0.49	-0.08	-0.07	-0.04	-0.1	0.54	-0.1	-0.1	-0.11	-0.05
			462	8_124880337	0.66	-0.06	-0.09	-0.05	-0.1	0.49	-0.08	-0.07	-0.04	-0.1	0.54	-0.1	-0.1	-0.11	-0.05
			463	8_126505019	0.33	-0.06	-0.09	-0.06	-0.08	1.99	0.05	-0.19	-0.04	-0.11	0.88	0.04	0.03	-0.07	-0.08
			464	8_128895420	0.16	-0.08	-0.08	-0.06	-0.07	1.16	0.02	-0.13	0	-0.08	1.09	-0.03	0	0.02	-0.11
			465	8_129072461	0.16	-0.08	-0.08	-0.06	-0.07	0.63	-0.06	-0.03	-0.05	-0.1	0.74	-0.07	-0.09	-0.04	-0.12
			466	9_29939029	2	0.07	-0.1	-0.04	-0.08	0.61	-0.07	-0.03	-0.05	-0.1	0.81	-0.06	-0.09	-0.04	-0.12
			467	9_34932404	1.41	0.01	-0.07	0.01	-0.09	0.61	-0.07	-0.03	-0.05	-0.1	0.81	-0.06	-0.09	-0.04	-0.12
			468	9_38179947	0.98	-0.05	-0.05	-0.04	-0.1	0.68	-0.06	-0.04	-0.05	-0.11	0.92	-0.05	-0.08	-0.05	-0.13
			469	9_38594226	1.02	-0.06	-0.06	-0.03	-0.1	0.29	-0.07	-0.06	-0.06	-0.1	0.84	-0.05	-0.11	-0.05	-0.11
			470	9_38672644	1.02	-0.06	-0.06	-0.03	-0.1	0.26	-0.08	-0.06	-0.07	-0.1	0.63	-0.05	-0.09	-0.05	-0.11
			471	9_39046745	1.22	-0.04	-0.05	-0.04	-0.11	0.29	-0.08	-0.05	-0.08	-0.09	0.78	-0.05	-0.11	-0.05	-0.12
			472	9_42330251	0.82	-0.05	-0.08	-0.04	-0.1	0.39	-0.09	-0.05	-0.07	-0.1	0.78	-0.05	-0.1	-0.04	-0.11
			473	9_44688426	0.59	-0.06	-0.07	-0.05	-0.09	0.45	-0.09	-0.04	-0.08	-0.1	0.54	-0.07	-0.1	-0.05	-0.11
			474	9_46998936	0.49	-0.06	-0.07	-0.05	-0.09	0.37	-0.09	-0.05	-0.08	-0.09	0.48	-0.07	-0.1	-0.05	-0.11
			475	9_48319917	0.58	-0.06	-0.07	-0.05	-0.1	0.39	-0.09	-0.05	-0.08	-0.09	0.44	-0.07	-0.1	-0.05	-0.11
			476	9_50238611	0.48	-0.07	-0.06	-0.05	-0.09	0.23	-0.09	-0.08	-0.11	-0.08	0.33	-0.08	-0.09	-0.04	-0.07
			477	9_50695485	0.43	-0.07	-0.07	-0.05	-0.09	0.13	-0.09	-0.08	-0.1	-0.08	0.34	-0.09	-0.11	-0.06	-0.07
			478	9_51116640	0.37	-0.07	-0.07	-0.05	-0.09	0.52	-0.06	-0.03	-0.1	-0.05	0.66	-0.08	-0.14	-0.09	-0.07
			479	9_54904313	0.17	-0.08	-0.08	-0.06	-0.07	0.53	-0.06	-0.03	-0.1	-0.05	0.64	-0.08	-0.14	-0.08	-0.07
			480	9_58081975	0.28	-0.08	-0.09	-0.06	-0.07	0.35	-0.07	-0.03	-0.08	-0.07	0.52	-0.08	-0.13	-0.09	-0.07
			481	9_73015018	0.25	-0.06	-0.08	-0.07	-0.05	0.49	-0.05	-0.03	-0.1	-0.06	0.21	-0.09	-0.1	-0.1	-0.07
			482	9_73055544	0.22	-0.06	-0.08	-0.07	-0.05	0.52	-0.07	-0.02	-0.09	-0.06	0.17	-0.09	-0.1	-0.09	-0.07
			483	9_75445267	0.11	-0.07	-0.07	-0.07	-0.06	0.4	-0.07	-0.04	-0.08	-0.1	0.31	-0.08	-0.1	-0.07	-0.06
			484	9_77229753	0.22	-0.06	-0.06	-0.08	-0.06	0.69	-0.07	-0.02	-0.07	-0.1	0.57	-0.07	-0.13	-0.09	-0.06
			485	9_80093551	0.21	-0.07	-0.05	-0.07	-0.06	0.71	-0.08	-0.01	-0.07	-0.1	0.55	-0.06	-0.12	-0.09	-0.06
			486	9_83925296	0.12	-0.07	-0.07	-0.06	-0.07	0.71	-0.08	-0.01	-0.07	-0.1	0.54	-0.06	-0.12	-0.09	-0.06
			487	9_89702849	0.09	-0.06	-0.06	-0.07	-0.07	0.61	-0.11	-0.04	-0.1	-0.07	1.29	-0.05	-0.15	-0.09	-0.02
			488	9_90193461	0.1	-0.06	-0.06	-0.07	-0.07	0.52	-0.11	-0.04	-0.1	-0.08	1.6	-0.04	-0.16	-0.1	-0.01
			489	9_90405149	0.11	-0.06	-0.06	-0.07	-0.07	0.92	-0.13	-0.03	-0.11	-0.06	1.43	-0.04	-0.14	-0.11	-0.02
			490	9_95323685	0.57	-0.08	-0.09	-0.08	-0.04	0.93	-0.12	-0.04	-0.12	-0.05	1.77	-0.04	-0.15	-0.11	0
			491	9_97454700	0.6	-0.07	-0.09	-0.08	-0.04	0.7	-0.09	-0.04	-0.11	-0.05	1.54	-0.04	-0.16	-0.1	-0.02
			492	9_101942923	0.78	-0.08	-0.08	-0.1	-0.03	0.75	-0.09	-0.04	-0.12	-0.05	1.61	-0.04	-0.16	-0.1	-0.01
			493	9_104091597	1.06	-0.08	-0.09	-0.1	-0.02	0.82	-0.1	-0.04	-0.12	-0.04	1.56	-0.05	-0.16	-0.1	-0.01
			494	9_105862024	0.84	-0.06	-0.09	-0.09	-0.03	0.87	-0.1	-0.04	-0.12	-0.04	1.55	-0.05	-0.16	-0.09	-0.01
			495	9_106155626	0.95	-0.07	-0.09	-0.09	-0.03	0.96	-0.1	-0.03	-0.12	-0.03	1.41	-0.05	-0.15	-0.08	-0.01
			496	9_106553595	0.94	-0.07	-0.09	-0.09	-0.02	0.96	-0.1	-0.03	-0.12	-0.03	1.41	-0.05	-0.15	-0.08	-0.01
			497	9_108054895	1.01	-0.07	-0.09	-0.09	-0.02	0.84	-0.14	-0.1	-0.05	-0.02	1.06	-0.02	-0.13	-0.04	0.02
			498	9_110947022	0.99	-0.07	-0.09	-0.09	-0.02	0.76	-0.14	-0.08	-0.04	-0.03	0.84	-0.02	-0.12	-0.05	0.01
			499	9_110947050	0.99	-0.07	-0.09	-0.09	-0.02	0.7	-0.13	-0.08	-0.02	-0.06	0.95	-0.04	-0.12	-0.06	0.01
			500	9_116536254	1.31	-0.08	-0.11	-0.03	0.01	1.07	-0.14	-0.07	0.02	-0.08	0.66	0	-0.05	-0.08	0.01
			501	9_120427595	0.99	-0.08	-0.1	-0.03	-0.01	1.16	-0.15	-0.07	0.02	-0.08	0.63	0	-0.05	-0.08	0.01
			502	9_122888918	0.91	-0.08	-0.1	-0.04	-0.02	0.44	-0.03	-0.11	-0.04	-0.07	1.25	-0.01	0.04	0.07	-0.12
			503	9_124029281	0.33	-0.06	-0.06	-0.02	-0.03	0.22	-0.03	-0.08	-0.06	-0.04	0.9	0.01	0.02	0.07	-0.09
			504	9_124056586	0.38	-0.07	-0.06	-0.02	-0.03	1.26	-0.08	-0.13	0	-0.03	0.51	-0.09	-0.03	-0.01	-0.03
			505	10_4512788	0.58	-0.02	-0.04	0.01	-0.07	1.15	-0.07	-0.13	0	-0.03	0.51	-0.09	-0.03	-0.01	-0.03
			506	10_6556819	0.31	-0.01	-0.03	0	-0.05	1.32	-0.1	-0.13	0	-0.04	0.52	-0.09	-0.03	-0.01	-0.05
			507	10_14130169	1.26	-0.08	-0.08	0	-0.03	1.3	-0.09	-0.13	0	-0.04	0.55	-0.09	-0.03	-0.01	-0.05
			508	10_14668008	1.14	-0.08	-0.08	0	-0.03	1.11	-0.09	-0.11	0.02	-0.02	1	-0.14	-0.05	0	-0.03
			509	10_18144599	1.24	-0.09	-0.08	0	-0.04	1.22	-0.09	-0.12	0.02	-0.03	1.95	-0.2	-0.04	0	-0.1
			510	10_19002963	1.24	-0.09	-0.08	0	-0.03	0.7	-0.09	-0.09	-0.01	-0.03	2.36	-0.23	-0.04	-0.04	-0.13
			511	10_28140231	1.63	-0.11	-0.08	0.02	-0.02	1.07	-0.13	-0.1	-0.04	-0.03	2.29	-0.21	-0.05	-0.03	-0.08
			512	10_46831195	2.04	-0.13	-0.08	0.01	-0.05	1.07	-0.13	-0.1	-0.04	-0.03	2.29	-0.21	-0.05	-0.03	-0.08
			513	10_56745317	1.74	-0.15	-0.07	-0.02	-0.06	0.82	-0.1	-0.09	-0.04	-0.02	1.84	-0.19	-0.07	-0.04	-0.07
			514	10_67816638	2.34	-0.16	-0.07	-0.03	-0.05	0.44	-0.08	-0.08	-0.04	-0.04	1.76	-0.19	-0.06	-0.06	-0.07
			515	10_67909658	2.34	-0.16	-0.07	-0.03	-0.05	0.44	-0.08	-0.08	-0.04	-0.04	1.76	-0.19	-0.06	-0.06	-0.07
			516	10_72780332	1.87	-0.14	-0.07	-0.04	-0.03	0.51	-0.09	-0.09	-0.04	-0.05	1.65	-0.19	-0.06	-0.06	-0.07
			517	10_86109674	1.31	-0.12	-0.06	-0.04	-0.04	1.13	-0.1	-0.1	0	-0.06	1.23	-0.17	-0.06	-0.07	-0.09
			518	10_86109709	1.31	-0.12	-0.06	-0.04	-0.04	1.13	-0.1	-0.1	0	-0.06	1.23	-0.17	-0.06	-0.07	-0.09
			519	10_86728120	1.39	-0.13	-0.06	-0.04	-0.05	1.28	-0.11	-0.09	0.01	-0.05	1.5	-0.18	-0.05	-0.1	-0.07
			520	10_90074051	1.51	-0.13	-0.08	-0.03	-0.06	1.02	-0.12	-0.07	0	-0.04	2.07	-0.19	-0.02	-0.13	-0.07
			521	10_90074061	1.51	-0.13	-0.08	-0.03	-0.06	1.01	-0.11	-0.06	-0.01	-0.01	1.22	-0.14	-0.02	-0.11	-0.07
			522	10_90950850	1.71	-0.14	-0.07	-0.04	-0.05	0.8	-0.08	-0.09	-0.03	-0.01	0.67	-0.15	-0.08	-0.13	-0.09
			523	10_94163743	1.73	-0.14	-0.04	-0.06	-0.04	0.8	-0.08	-0.09	-0.03	-0.01	0.57	-0.15	-0.07	-0.1	-0.11
			524	10_100488594	1.42	-0.12	-0.03	-0.06	-0.02	0.7	-0.07	-0.08	-0.03	0.01	0.77	-0.12	-0.04	-0.03	-0.11
			525	10_106030562	0.86	-0.11	-0.08	-0.07	-0.03	0.35	-0.08	-0.06	-0.06	-0.03	0.99	-0.13	-0.03	-0.07	-0.12
			526	10_110922154	0.65	-0.11	-0.07	-0.06	-0.05	0.35	-0.08	-0.06	-0.06	-0.03	0.99	-0.13	-0.03	-0.07	-0.12
			527	10_122981479	0.62	-0.09	-0.05	-0.02	-0.04	0.49	-0.09	-0.06	-0.05	-0.02	0.92	-0.12	-0.03	-0.07	-0.12
			528	10_127006657	0.72	-0.1	-0.04	-0.05	-0.07	0.47	-0.09	-0.06	-0.05	-0.03	0.89	-0.12	-0.03	-0.08	-0.12
			529	10_127745179	0.72	-0.1	-0.04	-0.05	-0.07	0.25	-0.07	-0.06	-0.09	-0.06	0.75	-0.08	-0.09	-0.04	-0.12
			530	10_129571290	0.77	-0.1	-0.04	-0.05	-0.06	0.26	-0.07	-0.07	-0.09	-0.06	0.74	-0.08	-0.09	-0.04	-0.12
			531	10_130271005	0.8	-0.1	-0.04	-0.05	-0.07	0.26	-0.07	-0.07	-0.09	-0.06	0.74	-0.08	-0.09	-0.04	-0.12
			532	11_4784489	0.25	-0.06	-0.07	-0.06	-0.08	0.16	-0.07	-0.07	-0.09	-0.06	0.78	-0.09	-0.09	-0.04	-0.12
			533	11_4882909	0.26	-0.06	-0.07	-0.06	-0.08	0.17	-0.06	-0.07	-0.09	-0.06	0.71	-0.09	-0.09	-0.04	-0.12
			534	11_4882912	0.26	-0.06	-0.07	-0.06	-0.08	0.22	-0.06	-0.08	-0.09	-0.06	0.69	-0.09	-0.09	-0.04	-0.12
			535	11_5281119	0.36	-0.06	-0.08	-0.05	-0.08	0.57	-0.05	-0.11	-0.08	-0.06	0.89	-0.11	-0.1	-0.03	-0.1
			536	11_5628810	0.34	-0.06	-0.08	-0.06	-0.08	0.74	-0.05	-0.12	-0.08	-0.05	0.89	-0.11	-0.1	-0.03	-0.1
			537	11_6599922	0.36	-0.06	-0.08	-0.06	-0.08	1.05	-0.01	-0.12	-0.07	-0.09	1.33	-0.12	-0.06	-0.02	-0.13
			538	11_8834878	0.81	-0.06	-0.11	-0.05	-0.07	0.92	-0.02	-0.12	-0.08	-0.08	1.4	-0.12	-0.07	-0.02	-0.14
			539	11_9229436	0.86	-0.06	-0.11	-0.05	-0.07	0.61	-0.05	-0.11	-0.04	-0.08	1.69	-0.14	-0.06	-0.02	-0.15
			540	11_19446633	1.11	-0.04	-0.1	-0.04	-0.1	0.55	-0.03	-0.1	-0.05	-0.07	1.7	-0.14	-0.07	-0.02	-0.17
			541	11_20712168	0.96	-0.04	-0.1	-0.05	-0.1	0.46	-0.04	-0.08	-0.06	-0.09	1.65	-0.14	-0.06	-0.03	-0.15
			542	11_24179155	1.12	-0.07	-0.09	-0.03	-0.11	0.58	-0.03	-0.07	-0.06	-0.1	1.49	-0.15	-0.07	-0.03	-0.13
			543	11_30104580	0.98	-0.06	-0.09	-0.03	-0.11	0.58	-0.03	-0.07	-0.06	-0.1	1.49	-0.15	-0.07	-0.03	-0.13
			544	11_32193774	0.97	-0.07	-0.07	-0.04	-0.11	0.58	-0.03	-0.08	-0.06	-0.1	1.49	-0.15	-0.07	-0.03	-0.13
			545	11_33599405	0.9	-0.07	-0.07	-0.04	-0.11	0.75	-0.03	-0.09	-0.07	-0.12	1.1	-0.14	-0.07	-0.04	-0.13
			546	11_33599406	0.9	-0.07	-0.07	-0.04	-0.11	0.44	-0.03	-0.1	-0.06	-0.06	1.08	-0.13	-0.08	-0.04	-0.14
			547	11_33599448	0.9	-0.07	-0.07	-0.04	-0.11	0.35	-0.04	-0.08	-0.04	-0.07	0.6	-0.12	-0.06	-0.08	-0.12
			548	11_35492652	0.92	-0.06	-0.08	-0.05	-0.12	0.39	-0.03	-0.09	-0.04	-0.07	0.53	-0.12	-0.07	-0.07	-0.12
			549	11_39583434	0.54	-0.06	-0.09	-0.05	-0.09	0.36	-0.04	-0.09	-0.04	-0.06	0.62	-0.13	-0.07	-0.07	-0.12
			550	11_50406377	0.34	-0.05	-0.07	-0.05	-0.09	0.36	-0.04	-0.09	-0.04	-0.06	0.62	-0.13	-0.07	-0.07	-0.12
			551	11_51593924	0.31	-0.06	-0.07	-0.05	-0.08	0.52	-0.07	-0.08	-0.12	-0.06	0.35	-0.07	-0.07	-0.08	-0.11
			552	11_51937335	0.26	-0.07	-0.08	-0.05	-0.08	0.58	-0.05	-0.08	-0.12	-0.06	0.39	-0.07	-0.05	-0.08	-0.1
			553	11_51969377	0.26	-0.07	-0.08	-0.05	-0.08	0.56	-0.05	-0.08	-0.12	-0.06	0.4	-0.07	-0.05	-0.08	-0.11
			554	11_54983317	0.48	-0.05	-0.07	-0.1	-0.07	0.54	-0.05	-0.07	-0.12	-0.06	0.4	-0.07	-0.05	-0.08	-0.11
			555	11_58309033	0.65	-0.05	-0.06	-0.1	-0.07	0.5	-0.05	-0.08	-0.12	-0.07	0.31	-0.07	-0.06	-0.09	-0.1
			556	11_59009193	0.63	-0.04	-0.06	-0.1	-0.08	0.56	-0.05	-0.08	-0.12	-0.06	0.43	-0.06	-0.07	-0.09	-0.12
			557	11_59163039	0.59	-0.05	-0.06	-0.1	-0.08	0.56	-0.05	-0.08	-0.12	-0.07	0.42	-0.06	-0.07	-0.09	-0.12
			558	11_59455437	0.6	-0.05	-0.07	-0.1	-0.08	0.56	-0.05	-0.08	-0.12	-0.06	0.42	-0.06	-0.07	-0.09	-0.12
			559	11_60185857	0.71	-0.04	-0.07	-0.1	-0.08	0.57	-0.05	-0.08	-0.12	-0.06	0.44	-0.06	-0.07	-0.08	-0.12
			560	11_60375149	0.69	-0.04	-0.07	-0.1	-0.08	0.65	-0.05	-0.08	-0.12	-0.06	0.47	-0.06	-0.06	-0.08	-0.12
			561	11_60477716	0.68	-0.04	-0.07	-0.1	-0.08	0.71	-0.03	-0.08	-0.11	-0.07	0.45	-0.07	-0.07	-0.1	-0.12
			562	11_60716732	0.66	-0.04	-0.07	-0.1	-0.08	0.61	-0.04	-0.06	-0.11	-0.09	0.4	-0.08	-0.08	-0.12	-0.11
			563	11_61066927	0.7	-0.04	-0.07	-0.1	-0.08	0.55	-0.04	-0.07	-0.1	-0.09	0.46	-0.07	-0.08	-0.13	-0.1
			564	11_61703061	0.94	-0.03	-0.07	-0.1	-0.08	0.66	-0.03	-0.06	-0.09	-0.09	0.61	-0.08	-0.08	-0.14	-0.09
			565	11_62651728	0.9	-0.04	-0.07	-0.11	-0.09	0.66	-0.03	-0.05	-0.08	-0.1	0.79	-0.08	-0.09	-0.15	-0.08
			566	11_62713807	0.87	-0.04	-0.07	-0.11	-0.09	0.71	-0.03	-0.05	-0.07	-0.1	0.66	-0.09	-0.08	-0.15	-0.08
			567	11_64435574	1.02	-0.04	-0.07	-0.11	-0.08	0.54	-0.03	-0.07	-0.07	-0.09	0.77	-0.09	-0.09	-0.15	-0.07
			568	11_67196921	0.98	-0.04	-0.06	-0.11	-0.08	0.54	-0.03	-0.07	-0.07	-0.09	0.78	-0.08	-0.09	-0.15	-0.07
			569	11_67709568	0.85	-0.05	-0.06	-0.11	-0.08	0.56	-0.02	-0.07	-0.07	-0.09	0.81	-0.08	-0.09	-0.15	-0.07
			570	11_68944815	0.71	-0.04	-0.07	-0.1	-0.08	0.55	-0.02	-0.06	-0.07	-0.09	0.72	-0.09	-0.09	-0.15	-0.07
			571	11_69106764	0.74	-0.04	-0.07	-0.1	-0.08	0.56	-0.02	-0.06	-0.07	-0.09	0.73	-0.08	-0.09	-0.15	-0.07
			572	11_69304308	0.77	-0.04	-0.07	-0.1	-0.07	0.56	-0.02	-0.06	-0.07	-0.09	0.72	-0.08	-0.09	-0.15	-0.07
			573	11_69775923	0.7	-0.04	-0.07	-0.1	-0.07	0.61	-0.03	-0.06	-0.07	-0.1	0.83	-0.08	-0.1	-0.15	-0.06
			574	11_69970715	0.72	-0.04	-0.07	-0.1	-0.07	0.61	-0.03	-0.06	-0.07	-0.1	0.83	-0.08	-0.1	-0.15	-0.06
			575	11_70093106	0.71	-0.04	-0.07	-0.1	-0.07	0.58	-0.03	-0.06	-0.07	-0.1	0.85	-0.08	-0.1	-0.15	-0.06
			576	11_70316499	0.74	-0.04	-0.07	-0.1	-0.07	0.63	-0.03	-0.06	-0.07	-0.1	0.89	-0.07	-0.09	-0.15	-0.06
			577	11_70460648	0.74	-0.04	-0.07	-0.1	-0.07	0.61	-0.02	-0.07	-0.07	-0.1	0.79	-0.09	-0.09	-0.15	-0.06
			578	11_70615546	0.73	-0.04	-0.07	-0.1	-0.07	0.61	-0.02	-0.06	-0.07	-0.1	0.81	-0.08	-0.1	-0.15	-0.06
			579	11_70970852	0.79	-0.04	-0.07	-0.1	-0.08	0.83	-0.01	-0.07	-0.08	-0.1	0.87	-0.08	-0.1	-0.15	-0.06
			580	11_72031205	0.68	-0.05	-0.07	-0.11	-0.08	0.83	-0.01	-0.07	-0.08	-0.1	0.89	-0.08	-0.1	-0.15	-0.06
			581	11_72168759	0.74	-0.04	-0.08	-0.11	-0.08	0.86	-0.01	-0.07	-0.08	-0.1	0.82	-0.08	-0.09	-0.15	-0.06
			582	11_72498392	0.96	-0.03	-0.08	-0.11	-0.07	0.84	-0.01	-0.07	-0.08	-0.1	0.82	-0.08	-0.09	-0.15	-0.06
			583	11_72749447	0.96	-0.03	-0.08	-0.11	-0.07	0.84	-0.01	-0.07	-0.08	-0.1	0.82	-0.08	-0.09	-0.15	-0.06
			584	11_73037232	0.98	-0.03	-0.08	-0.11	-0.07	0.94	-0.01	-0.07	-0.1	-0.08	1.09	-0.08	-0.07	-0.16	-0.06
			585	11_73269687	0.96	-0.04	-0.08	-0.11	-0.08	0.94	0	-0.07	-0.09	-0.08	0.78	-0.08	-0.07	-0.14	-0.07
			586	11_73269712	0.96	-0.04	-0.08	-0.11	-0.08	0.79	-0.03	-0.1	-0.11	-0.08	0.56	-0.07	-0.08	-0.13	-0.1
			587	11_75156266	1.35	-0.03	-0.06	-0.12	-0.07	0.79	-0.03	-0.1	-0.11	-0.08	0.56	-0.07	-0.08	-0.13	-0.1
			588	11_77010556	1.13	-0.03	-0.06	-0.11	-0.07	0.79	-0.03	-0.1	-0.11	-0.08	0.56	-0.07	-0.08	-0.13	-0.1
			589	11_82176894	1.06	-0.04	-0.08	-0.12	-0.09	0.7	-0.03	-0.1	-0.1	-0.09	0.67	-0.06	-0.08	-0.14	-0.1
			590	11_82176899	1.06	-0.04	-0.08	-0.12	-0.09	0.93	-0.01	-0.1	-0.1	-0.08	1.09	-0.04	-0.09	-0.16	-0.09
			591	11_82178599	1.06	-0.04	-0.08	-0.12	-0.09	1.27	0.01	-0.09	-0.09	-0.07	0.69	-0.05	-0.08	-0.13	-0.09
			592	11_84009261	1.07	-0.04	-0.08	-0.12	-0.09	1.51	0.02	-0.11	-0.09	-0.09	0.89	-0.07	-0.08	-0.16	-0.08
			593	11_87776294	1.57	-0.02	-0.09	-0.12	-0.09	1.63	0.01	-0.12	-0.1	-0.08	0.82	-0.1	-0.08	-0.16	-0.09
			594	11_88844377	1.53	-0.01	-0.08	-0.11	-0.08	1.84	0.01	-0.13	-0.11	-0.05	0.69	-0.1	-0.1	-0.16	-0.09
			595	11_90761276	1.64	-0.02	-0.09	-0.12	-0.08	1.8	0.01	-0.13	-0.11	-0.05	0.73	-0.1	-0.1	-0.17	-0.09
			596	11_93368447	1.4	-0.03	-0.09	-0.13	-0.08	1.8	0.01	-0.13	-0.11	-0.05	0.74	-0.1	-0.1	-0.17	-0.09
			597	11_93870518	1.71	-0.04	-0.11	-0.13	-0.07	1.85	0.01	-0.14	-0.12	-0.05	0.77	-0.1	-0.1	-0.17	-0.09
			598	11_94480556	1.73	-0.04	-0.11	-0.13	-0.06	1.9	0.01	-0.14	-0.11	-0.05	0.64	-0.1	-0.1	-0.16	-0.09
			599	11_94645463	1.74	-0.04	-0.11	-0.13	-0.06	1.9	0.01	-0.14	-0.11	-0.05	0.64	-0.1	-0.1	-0.16	-0.09
			600	11_95053253	1.82	-0.04	-0.11	-0.14	-0.06	1.82	0.01	-0.13	-0.11	-0.05	0.54	-0.11	-0.1	-0.16	-0.09
			601	11_95726223	1.72	-0.04	-0.11	-0.13	-0.06	1.72	0.01	-0.13	-0.11	-0.05	0.58	-0.1	-0.07	-0.14	-0.09
			602	11_95768502	1.72	-0.04	-0.11	-0.13	-0.06	1.72	0.01	-0.13	-0.11	-0.05	0.58	-0.1	-0.07	-0.14	-0.09
			603	11_96026650	1.56	-0.04	-0.11	-0.13	-0.07	1.53	0	-0.13	-0.11	-0.06	0.42	-0.11	-0.08	-0.13	-0.09
			604	11_97448477	1.29	-0.04	-0.09	-0.12	-0.07	1.33	-0.01	-0.13	-0.11	-0.04	0.88	-0.1	-0.06	-0.16	-0.08
			605	11_97448512	1.29	-0.04	-0.09	-0.12	-0.07	1.44	-0.01	-0.12	-0.12	-0.03	0.89	-0.11	-0.05	-0.15	-0.08
			606	11_97940908	0.99	-0.05	-0.1	-0.12	-0.07	1.46	-0.01	-0.12	-0.12	-0.03	0.9	-0.11	-0.05	-0.15	-0.08
			607	11_99837408	1.24	-0.05	-0.09	-0.13	-0.05	1.5	-0.01	-0.13	-0.12	-0.03	1.01	-0.11	-0.05	-0.16	-0.08
			608	11_102255253	1.31	-0.05	-0.08	-0.14	-0.05	1.39	-0.01	-0.12	-0.12	-0.04	0.64	-0.1	-0.05	-0.13	-0.07
			609	11_102456258	1.28	-0.05	-0.08	-0.14	-0.05	0.78	-0.03	-0.1	-0.09	-0.05	0.67	-0.1	-0.06	-0.12	-0.05
			610	11_103497839	1.33	-0.05	-0.08	-0.14	-0.05	0.81	-0.03	-0.11	-0.08	-0.05	0.62	-0.1	-0.06	-0.13	-0.07
			611	11_109367495	1.14	-0.05	-0.08	-0.12	-0.05	0.8	-0.03	-0.11	-0.08	-0.05	0.6	-0.1	-0.06	-0.13	-0.07
			612	11_113729074	0.74	-0.05	-0.07	-0.1	-0.05	0.8	-0.03	-0.11	-0.08	-0.05	0.6	-0.1	-0.06	-0.13	-0.07
			613	11_114799018	0.7	-0.05	-0.08	-0.1	-0.06	0.84	-0.03	-0.11	-0.08	-0.05	0.61	-0.1	-0.07	-0.13	-0.07
			614	11_114830012	0.65	-0.05	-0.08	-0.1	-0.06	0.84	-0.03	-0.11	-0.09	-0.05	0.61	-0.1	-0.07	-0.13	-0.07
			615	11_115249884	0.65	-0.05	-0.08	-0.1	-0.06	1.15	-0.02	-0.12	-0.09	-0.04	0.49	-0.1	-0.07	-0.12	-0.07
			616	11_115991899	0.68	-0.05	-0.08	-0.1	-0.06	0.19	-0.06	-0.1	-0.08	-0.07	2.03	0.02	0.03	-0.18	-0.01
			617	11_116146777	0.7	-0.06	-0.08	-0.11	-0.06	1.38	-0.02	-0.15	-0.06	-0.06	1.35	-0.03	-0.07	-0.16	-0.1
			618	11_119264411	0.79	-0.05	-0.08	-0.1	-0.06	1.46	-0.02	-0.15	-0.06	-0.06	1.3	-0.03	-0.07	-0.16	-0.1
			619	12_3501078	1.08	-0.02	-0.04	-0.12	-0.03	1.46	-0.02	-0.15	-0.06	-0.06	1.3	-0.03	-0.07	-0.16	-0.1
			620	12_8009080	1.45	-0.02	-0.1	-0.1	-0.07	1.13	-0.02	-0.14	-0.07	-0.07	1.16	-0.03	-0.08	-0.15	-0.1
			621	12_9770518	1.45	-0.02	-0.11	-0.1	-0.07	1.04	-0.04	-0.14	-0.07	-0.05	1.85	0	-0.06	-0.16	-0.1
			622	12_11243301	1.45	-0.02	-0.11	-0.1	-0.07	1.22	-0.02	-0.14	-0.07	-0.05	1.6	0	-0.07	-0.15	-0.11
			623	12_13306959	1.34	-0.02	-0.1	-0.1	-0.07	1.29	-0.02	-0.15	-0.09	-0.04	1.75	0.01	-0.07	-0.15	-0.11
			624	12_15271529	1.36	-0.02	-0.09	-0.1	-0.06	1.06	-0.03	-0.15	-0.08	-0.06	1.62	-0.02	-0.08	-0.17	-0.13
			625	12_21351548	1.61	0	-0.1	-0.1	-0.06	1.06	-0.03	-0.15	-0.08	-0.06	1.62	-0.02	-0.08	-0.17	-0.13
			626	12_26020812	1.77	0	-0.1	-0.11	-0.06	1	-0.04	-0.15	-0.08	-0.06	1.62	-0.02	-0.08	-0.17	-0.13
			627	12_30084627	1.45	-0.02	-0.11	-0.11	-0.07	1.29	-0.03	-0.16	-0.05	-0.07	1.57	-0.04	-0.07	-0.18	-0.13
			628	12_30084639	1.45	-0.02	-0.11	-0.11	-0.07	1.16	-0.05	-0.15	-0.03	-0.06	1.16	-0.05	-0.07	-0.17	-0.11
			629	12_31249433	1.39	-0.02	-0.11	-0.12	-0.07	0.77	-0.09	-0.12	-0.03	-0.05	1.08	-0.04	-0.05	-0.15	-0.09
			630	12_43123899	1.02	-0.03	-0.11	-0.1	-0.07	0.72	-0.09	-0.12	-0.04	-0.05	1.08	-0.04	-0.05	-0.15	-0.09
			631	12_47312945	0.58	-0.05	-0.1	-0.09	-0.06	0.68	-0.07	-0.12	-0.05	-0.04	0.93	-0.05	-0.04	-0.14	-0.09
			632	12_58267790	0.3	-0.06	-0.07	-0.08	-0.05	0.77	-0.08	-0.12	-0.08	-0.03	1.53	-0.08	-0.04	-0.17	-0.08
			633	12_58270681	0.34	-0.06	-0.07	-0.08	-0.05	0.95	-0.07	-0.13	-0.08	-0.03	1.57	-0.07	-0.03	-0.17	-0.08
			634	12_65049772	0.45	-0.06	-0.07	-0.09	-0.05	0.77	-0.06	-0.12	-0.06	-0.04	1.4	-0.06	-0.05	-0.17	-0.08
			635	12_71318500	1.05	-0.08	-0.07	-0.12	-0.04	0.87	-0.07	-0.13	-0.06	-0.04	1.39	-0.06	-0.05	-0.16	-0.08
			636	12_71677220	1.08	-0.07	-0.07	-0.12	-0.04	0.32	-0.09	-0.08	-0.04	-0.07	1.98	-0.01	-0.04	-0.18	-0.05
			637	12_76000838	0.91	-0.06	-0.08	-0.11	-0.04	0.13	-0.06	-0.07	-0.08	-0.06	2.2	0.02	-0.12	-0.19	-0.05
			638	12_76396617	0.79	-0.06	-0.08	-0.1	-0.04	0.54	-0.1	-0.08	-0.04	-0.05	1.8	-0.01	-0.09	-0.16	-0.09
			639	12_79076511	0.66	-0.05	-0.05	-0.1	-0.05	0.37	-0.09	-0.07	-0.04	-0.06	1.73	-0.01	-0.09	-0.16	-0.08
			640	12_99576264	1.39	-0.02	-0.08	-0.13	-0.05	0.54	-0.1	-0.07	-0.04	-0.05	1.78	-0.01	-0.09	-0.16	-0.08
			641	12_112429350	0.47	-0.05	-0.08	-0.09	-0.06	0.7	-0.11	-0.07	-0.03	-0.06	1.76	-0.01	-0.09	-0.16	-0.09
			642	12_112855820	0.5	-0.05	-0.07	-0.09	-0.06	0.7	-0.11	-0.07	-0.03	-0.06	1.76	-0.01	-0.09	-0.16	-0.09
			643	12_113361188	0.47	-0.06	-0.07	-0.09	-0.06	0.7	-0.11	-0.07	-0.03	-0.06	1.76	-0.01	-0.09	-0.16	-0.09
			644	12_114630804	0.31	-0.06	-0.07	-0.09	-0.06	0.7	-0.11	-0.07	-0.03	-0.06	1.76	-0.01	-0.09	-0.16	-0.09
			645	12_114630822	0.31	-0.06	-0.07	-0.09	-0.06	0.61	-0.1	-0.07	-0.03	-0.06	1.77	-0.02	-0.09	-0.17	-0.08
			646	12_114630841	0.31	-0.06	-0.07	-0.09	-0.06	0.61	-0.1	-0.08	-0.03	-0.06	1.83	-0.01	-0.09	-0.17	-0.07
			647	12_114630843	0.31	-0.06	-0.07	-0.09	-0.06	0.73	-0.11	-0.08	-0.02	-0.06	2.03	-0.01	-0.09	-0.18	-0.07
			648	12_116370022	0.36	-0.06	-0.07	-0.09	-0.06	0.64	-0.12	-0.05	-0.11	-0.02	0.08	-0.04	-0.02	-0.04	-0.02
			649	12_117441622	0.4	-0.06	-0.07	-0.09	-0.06	0.65	-0.12	-0.04	-0.1	-0.02	0.06	-0.04	-0.03	-0.04	-0.02
			650	12_118179607	0.39	-0.06	-0.07	-0.09	-0.06	0.39	-0.1	-0.06	-0.05	-0.06	0.97	-0.01	-0.12	-0.1	-0.09
			651	13_4432426	0.57	-0.08	-0.03	-0.07	-0.01	0.39	-0.1	-0.06	-0.05	-0.06	0.97	-0.01	-0.12	-0.1	-0.09
			652	13_4574227	0.57	-0.08	-0.03	-0.06	-0.01	0.39	-0.1	-0.06	-0.05	-0.06	0.97	-0.01	-0.12	-0.1	-0.09
			653	13_19367455	0.31	-0.05	-0.08	-0.07	-0.06	0.34	-0.1	-0.07	-0.05	-0.06	1.05	-0.01	-0.11	-0.11	-0.08
			654	13_19367487	0.31	-0.05	-0.08	-0.07	-0.06	0.26	-0.09	-0.07	-0.06	-0.06	1.1	-0.01	-0.12	-0.11	-0.08
			655	13_19367506	0.31	-0.05	-0.08	-0.07	-0.06	0.27	-0.09	-0.07	-0.06	-0.06	1.09	-0.01	-0.12	-0.12	-0.08
			656	13_20905668	0.37	-0.05	-0.09	-0.07	-0.06	0.37	-0.06	-0.11	-0.07	-0.06	1.07	-0.01	-0.1	-0.11	-0.09
			657	13_21394573	0.48	-0.04	-0.09	-0.08	-0.06	0.46	-0.06	-0.1	-0.04	-0.05	1.05	-0.02	-0.08	-0.12	-0.12
			658	13_22278588	0.46	-0.05	-0.09	-0.08	-0.06	1.33	-0.05	-0.13	-0.03	-0.01	0.65	-0.04	-0.11	-0.1	-0.08
			659	13_31660239	1.1	-0.02	-0.1	-0.08	-0.07	1.27	-0.05	-0.13	-0.03	-0.01	0.57	-0.04	-0.11	-0.09	-0.08
			660	13_36470403	0.67	-0.03	-0.09	-0.07	-0.08	1.01	-0.06	-0.13	-0.03	-0.05	0.67	-0.05	-0.13	-0.08	-0.09
			661	13_46752517	1.46	-0.04	-0.12	-0.05	-0.04	1.26	-0.04	-0.14	-0.03	-0.07	0.41	-0.05	-0.11	-0.09	-0.08
			662	13_47918469	1.34	-0.04	-0.11	-0.05	-0.04	1.12	-0.04	-0.13	-0.03	-0.07	0.43	-0.05	-0.11	-0.08	-0.08
			663	13_53167285	1.38	-0.05	-0.13	-0.05	-0.06	1.12	-0.04	-0.13	-0.03	-0.07	0.43	-0.05	-0.11	-0.08	-0.08
			664	13_59642253	1.36	-0.04	-0.12	-0.05	-0.07	0.85	-0.05	-0.12	-0.03	-0.06	0.43	-0.06	-0.11	-0.08	-0.08
			665	13_61537741	1.31	-0.04	-0.12	-0.05	-0.07	0.74	-0.05	-0.11	-0.03	-0.06	0.43	-0.06	-0.11	-0.08	-0.09
			666	13_61537777	1.31	-0.04	-0.12	-0.05	-0.07	0.74	-0.05	-0.11	-0.03	-0.06	0.43	-0.06	-0.11	-0.08	-0.09
			667	13_63656811	1.11	-0.04	-0.11	-0.05	-0.06	0.79	-0.05	-0.11	-0.03	-0.06	0.41	-0.06	-0.11	-0.08	-0.09
			668	13_64787794	0.98	-0.04	-0.11	-0.05	-0.06	0.79	-0.05	-0.11	-0.03	-0.06	0.39	-0.06	-0.11	-0.08	-0.09
			669	13_64787819	0.98	-0.04	-0.11	-0.05	-0.06	0.93	-0.06	-0.12	-0.02	-0.05	0.1	-0.1	-0.1	-0.08	-0.1
			670	13_65187583	1.01	-0.05	-0.11	-0.05	-0.06	0.85	-0.06	-0.12	-0.03	-0.05	0.06	-0.1	-0.1	-0.09	-0.1
			671	13_65296578	1.01	-0.05	-0.11	-0.05	-0.06	0.95	-0.06	-0.13	-0.03	-0.06	0.16	-0.11	-0.09	-0.08	-0.09
			672	13_67343588	0.81	-0.07	-0.11	-0.04	-0.07	0.95	-0.06	-0.13	-0.03	-0.06	0.15	-0.11	-0.09	-0.08	-0.09
			673	13_67710335	0.69	-0.07	-0.11	-0.05	-0.06	0.93	-0.03	-0.12	-0.04	-0.06	0.34	-0.12	-0.08	-0.09	-0.08
			674	13_68563820	0.77	-0.07	-0.11	-0.05	-0.07	0.98	-0.02	-0.12	-0.03	-0.07	0.62	-0.14	-0.07	-0.09	-0.08
			675	13_68564333	0.78	-0.08	-0.11	-0.05	-0.07	0.89	-0.04	-0.12	-0.03	-0.07	0.83	-0.15	-0.07	-0.09	-0.07
			676	13_69611229	0.61	-0.07	-0.1	-0.05	-0.06	0.89	-0.04	-0.12	-0.03	-0.07	0.83	-0.15	-0.07	-0.09	-0.07
			677	13_74213782	0.46	-0.07	-0.1	-0.05	-0.07	0.89	-0.04	-0.12	-0.03	-0.06	0.61	-0.14	-0.08	-0.1	-0.08
			678	13_76135258	0.49	-0.08	-0.09	-0.05	-0.06	0.89	-0.04	-0.12	-0.03	-0.06	0.61	-0.14	-0.08	-0.1	-0.08
			679	13_76135291	0.49	-0.08	-0.09	-0.05	-0.06	0.89	-0.04	-0.12	-0.03	-0.06	0.6	-0.14	-0.08	-0.09	-0.08
			680	13_77303378	0.52	-0.08	-0.1	-0.05	-0.06	1.14	-0.06	-0.14	-0.02	-0.08	0.73	-0.16	-0.08	-0.1	-0.09
			681	13_77303385	0.52	-0.08	-0.1	-0.05	-0.06	1.14	-0.05	-0.15	-0.04	-0.06	0.91	-0.16	-0.07	-0.09	-0.09
			682	13_77344693	0.52	-0.08	-0.1	-0.05	-0.06	0.72	-0.02	-0.1	-0.03	-0.06	0.57	-0.16	-0.1	-0.1	-0.1
			683	13_83858506	0.72	-0.1	-0.11	-0.05	-0.08	0.47	-0.02	-0.08	-0.05	-0.07	0.61	-0.14	-0.11	-0.09	-0.07
			684	13_89689878	0.67	-0.09	-0.11	-0.05	-0.07	0.47	-0.02	-0.08	-0.05	-0.07	0.61	-0.14	-0.11	-0.09	-0.07
			685	13_93460989	0.49	-0.08	-0.1	-0.05	-0.07	0.78	-0.05	-0.07	-0.03	-0.12	0.33	-0.13	-0.09	-0.09	-0.11
			686	13_98521630	0.32	-0.07	-0.09	-0.06	-0.06	0.78	-0.05	-0.07	-0.03	-0.12	0.33	-0.13	-0.09	-0.09	-0.11
			687	13_98521647	0.32	-0.07	-0.09	-0.06	-0.06	0.73	-0.06	-0.1	-0.03	-0.1	0.31	-0.13	-0.09	-0.1	-0.12
			688	13_104111134	0.66	-0.08	-0.08	-0.04	-0.1	0.36	-0.06	-0.1	-0.04	-0.08	0.85	-0.14	-0.03	-0.07	-0.1
			689	13_104111173	0.66	-0.08	-0.08	-0.04	-0.1	1.1	-0.04	-0.14	0.01	-0.03	1.33	-0.04	-0.19	-0.15	-0.19
			690	13_106345461	0.58	-0.08	-0.09	-0.05	-0.1	1.16	-0.05	-0.14	0.02	-0.02	1.44	-0.03	-0.2	-0.14	-0.19
			691	13_111429670	0.43	-0.09	-0.06	-0.05	-0.08	1.16	-0.05	-0.14	0.02	-0.02	1.44	-0.03	-0.2	-0.14	-0.19
			692	13_118386771	0.53	0	-0.09	-0.04	-0.02	0.73	-0.08	-0.07	-0.05	-0.14	3.12	-0.02	-0.17	-0.06	0.07
			693	14_9529645	1.76	-0.03	-0.16	-0.05	-0.09	0.71	-0.08	-0.07	-0.05	-0.14	2.99	-0.02	-0.17	-0.06	0.07
			694	14_14437991	1.87	-0.03	-0.17	-0.04	-0.08	0.65	-0.09	-0.06	-0.06	-0.14	2.23	-0.01	-0.16	-0.07	0.03
			695	14_20686566	1.86	-0.03	-0.17	-0.04	-0.08	0.45	-0.08	-0.05	-0.06	-0.12	2.22	-0.02	-0.16	-0.06	0.03
			696	14_30957748	1.01	-0.04	-0.11	-0.05	-0.04	0.45	-0.1	-0.06	-0.06	-0.11	2.09	-0.02	-0.16	-0.05	0.02
			697	14_31143236	1	-0.04	-0.11	-0.05	-0.04	0.44	-0.09	-0.07	-0.06	-0.12	2.35	-0.02	-0.17	-0.05	0.02
			698	14_41200458	0.61	-0.05	-0.1	-0.06	-0.05	0.51	-0.09	-0.07	-0.05	-0.12	2.13	-0.03	-0.17	-0.05	0.01
			699	14_47263520	0.65	-0.05	-0.1	-0.05	-0.04	0.4	-0.07	-0.07	-0.07	-0.12	1.76	-0.04	-0.16	-0.05	-0.01
			700	14_48473970	0.65	-0.06	-0.1	-0.05	-0.04	0.42	-0.06	-0.07	-0.06	-0.11	1.94	-0.03	-0.17	-0.06	-0.01
			701	14_50360913	0.84	-0.05	-0.11	-0.05	-0.05	0.39	-0.06	-0.07	-0.06	-0.11	1.94	-0.03	-0.17	-0.06	-0.01
			702	14_51891722	0.85	-0.06	-0.11	-0.04	-0.06	0.32	-0.06	-0.07	-0.06	-0.1	1.94	-0.03	-0.17	-0.06	-0.01
			703	14_53806994	0.74	-0.05	-0.11	-0.06	-0.06	0.47	-0.06	-0.06	-0.06	-0.12	1.88	-0.02	-0.16	-0.05	0
			704	14_54542416	0.85	-0.04	-0.11	-0.05	-0.06	0.42	-0.06	-0.06	-0.06	-0.11	1.84	-0.01	-0.16	-0.05	-0.01
			705	14_54857382	0.87	-0.04	-0.11	-0.06	-0.06	0.41	-0.06	-0.06	-0.07	-0.11	1.83	-0.02	-0.16	-0.05	-0.02
			706	14_55021861	0.9	-0.04	-0.11	-0.06	-0.05	0.5	-0.06	-0.07	-0.06	-0.12	1.83	-0.04	-0.16	-0.02	-0.02
			707	14_55864863	0.87	-0.03	-0.1	-0.05	-0.06	0.42	-0.05	-0.08	-0.07	-0.11	2	-0.04	-0.17	-0.02	-0.01
			708	14_56368441	0.86	-0.03	-0.1	-0.05	-0.06	0.71	-0.03	-0.1	-0.05	-0.11	1.3	-0.07	-0.15	-0.03	-0.03
			709	14_56590512	0.88	-0.03	-0.1	-0.05	-0.06	0.78	-0.03	-0.1	-0.05	-0.12	1.35	-0.07	-0.15	-0.03	-0.02
			710	14_57565966	1.05	-0.04	-0.11	-0.04	-0.06	0.45	-0.04	-0.08	-0.05	-0.1	1.14	-0.07	-0.14	-0.03	-0.03
			711	14_57978950	1.19	-0.03	-0.12	-0.04	-0.06	0.35	-0.04	-0.07	-0.05	-0.09	1.31	-0.07	-0.14	-0.02	-0.02
			712	14_60378994	1.2	-0.04	-0.12	-0.04	-0.06	0.39	-0.04	-0.07	-0.05	-0.09	1.29	-0.07	-0.14	-0.02	-0.02
			713	14_60692495	1.21	-0.04	-0.12	-0.04	-0.06	0.39	-0.04	-0.07	-0.05	-0.09	1.29	-0.07	-0.14	-0.02	-0.02
			714	14_61173404	0.88	-0.04	-0.1	-0.04	-0.06	0.39	-0.04	-0.07	-0.05	-0.1	1.12	-0.07	-0.14	-0.03	-0.03
			715	14_62404528	0.82	-0.04	-0.1	-0.03	-0.05	0.46	-0.04	-0.07	-0.04	-0.1	0.95	-0.08	-0.13	-0.02	-0.05
			716	14_62627013	0.84	-0.04	-0.1	-0.04	-0.05	0.6	-0.04	-0.07	-0.04	-0.11	0.93	-0.08	-0.13	-0.02	-0.05
			717	14_62627023	0.84	-0.04	-0.1	-0.04	-0.05	0.61	-0.04	-0.07	-0.04	-0.11	0.93	-0.08	-0.13	-0.02	-0.04
			718	14_65645077	0.73	-0.04	-0.1	-0.04	-0.06	0.89	-0.06	-0.07	-0.03	-0.14	1.31	-0.04	-0.14	-0.02	0
			719	14_68120700	0.73	-0.05	-0.1	-0.03	-0.07	0.97	-0.06	-0.07	-0.02	-0.15	1.36	-0.04	-0.14	-0.02	0
			720	14_70696562	0.76	-0.05	-0.09	-0.03	-0.07	0.95	-0.06	-0.07	-0.03	-0.15	1.35	-0.04	-0.14	-0.02	0
			721	14_70777567	0.76	-0.05	-0.09	-0.03	-0.07	0.82	-0.05	-0.07	-0.04	-0.14	1.43	-0.04	-0.15	-0.02	0
			722	14_77029666	0.98	-0.04	-0.1	-0.02	-0.08	0.77	-0.05	-0.09	-0.04	-0.13	1.18	-0.04	-0.14	-0.05	0
			723	14_77480151	1.05	-0.04	-0.1	-0.02	-0.08	0.37	-0.07	-0.09	-0.04	-0.05	0.45	-0.07	-0.13	-0.09	-0.1
			724	14_78415875	1.02	-0.04	-0.1	-0.02	-0.08	0.37	-0.07	-0.09	-0.04	-0.05	0.45	-0.07	-0.13	-0.09	-0.1
			725	14_79062633	0.98	-0.04	-0.11	-0.03	-0.08	0.24	-0.06	-0.08	-0.05	-0.05	0.44	-0.06	-0.12	-0.09	-0.1
			726	14_79402836	1.02	-0.03	-0.11	-0.04	-0.07	0.23	-0.06	-0.09	-0.05	-0.06	0.38	-0.06	-0.12	-0.08	-0.08
			727	14_88287415	0.66	-0.06	-0.11	-0.06	-0.07	0.34	-0.07	-0.07	-0.02	-0.06	0.38	-0.05	-0.1	-0.1	-0.09
			728	14_88467046	0.66	-0.06	-0.11	-0.06	-0.07	0.34	-0.07	-0.07	-0.02	-0.06	0.38	-0.05	-0.1	-0.1	-0.09
			729	14_93728992	0.59	-0.05	-0.1	-0.07	-0.06	0.24	-0.05	-0.05	-0.09	-0.05	0.39	-0.06	-0.08	-0.12	-0.1
			730	14_95882610	0.56	-0.05	-0.1	-0.06	-0.06	0.47	-0.06	-0.09	-0.07	-0.01	0.06	-0.08	-0.09	-0.09	-0.09
			731	14_101437457	0.32	-0.05	-0.08	-0.05	-0.07	0.63	-0.1	-0.09	-0.06	-0.02	0.11	-0.08	-0.1	-0.08	-0.08
			732	14_101437466	0.32	-0.05	-0.08	-0.05	-0.07	0.68	-0.1	-0.09	-0.06	-0.01	0.09	-0.09	-0.09	-0.08	-0.09
			733	14_106980923	0.47	-0.05	-0.06	-0.09	-0.07	0.33	-0.05	-0.04	-0.01	-0.09	1.82	-0.06	0.09	-0.03	-0.17
			734	14_113614252	0.38	-0.06	-0.08	-0.07	-0.04	0.23	-0.08	-0.08	-0.03	-0.08	2.18	-0.08	0.11	0	-0.17
			735	14_118874224	0.51	-0.08	-0.09	-0.07	-0.04	0.56	-0.05	-0.05	-0.05	-0.11	1.42	-0.15	-0.04	-0.05	-0.12
			736	14_120296832	0.48	-0.08	-0.08	-0.06	-0.04	0.49	-0.05	-0.06	-0.04	-0.1	1.25	-0.16	-0.06	-0.05	-0.09
			737	15_3288506	1.24	-0.04	0.03	-0.02	-0.11	0.58	-0.06	-0.07	-0.04	-0.11	1.18	-0.15	-0.04	-0.06	-0.1
			738	15_12818091	1.16	-0.07	0.02	-0.02	-0.11	0.41	-0.05	-0.09	-0.06	-0.1	0.73	-0.14	-0.07	-0.07	-0.11
			739	15_20665507	1.17	-0.09	-0.04	-0.05	-0.11	0.53	-0.04	-0.07	-0.06	-0.11	0.72	-0.12	-0.06	-0.06	-0.12
			740	15_26449549	0.93	-0.1	-0.05	-0.04	-0.09	0.51	-0.02	-0.06	-0.08	-0.09	0.52	-0.14	-0.11	-0.07	-0.12
			741	15_31335181	0.87	-0.1	-0.05	-0.05	-0.1	0.34	-0.04	-0.06	-0.08	-0.08	0.35	-0.11	-0.1	-0.06	-0.11
			742	15_34609241	0.34	-0.09	-0.07	-0.06	-0.09	0.34	-0.03	-0.08	-0.08	-0.08	0.63	-0.1	-0.09	-0.03	-0.11
			743	15_39754701	0.53	-0.07	-0.06	-0.06	-0.1	0.75	-0.02	-0.1	-0.04	-0.09	0.41	-0.12	-0.11	-0.06	-0.1
			744	15_44397087	0.14	-0.08	-0.08	-0.08	-0.09	0.6	-0.06	-0.1	-0.04	-0.08	0.55	-0.07	-0.13	-0.07	-0.1
			745	15_48895974	0.14	-0.07	-0.07	-0.08	-0.08	0.72	-0.04	-0.12	-0.05	-0.06	0.42	-0.07	-0.13	-0.09	-0.1
			746	15_55481391	0.2	-0.06	-0.07	-0.06	-0.08	0.73	-0.04	-0.12	-0.05	-0.05	0.42	-0.07	-0.13	-0.09	-0.1
			747	15_62405371	0.51	-0.06	-0.09	-0.05	-0.09	0.73	-0.04	-0.12	-0.05	-0.05	0.42	-0.07	-0.13	-0.09	-0.1
			748	15_74248242	0.7	-0.06	-0.11	-0.05	-0.08	0.79	-0.04	-0.12	-0.05	-0.06	0.47	-0.07	-0.13	-0.09	-0.1
			749	15_78849558	0.76	-0.05	-0.12	-0.07	-0.07	0.85	-0.03	-0.12	-0.04	-0.06	0.66	-0.06	-0.14	-0.09	-0.1
			750	15_79013396	0.77	-0.05	-0.12	-0.07	-0.07	0.85	-0.03	-0.12	-0.04	-0.06	0.69	-0.06	-0.14	-0.09	-0.1
			751	15_79248799	0.77	-0.05	-0.12	-0.07	-0.07	0.86	-0.03	-0.12	-0.04	-0.06	0.69	-0.06	-0.14	-0.09	-0.1
			752	15_79892499	0.89	-0.05	-0.12	-0.07	-0.07	0.99	-0.01	-0.12	-0.04	-0.05	1.04	-0.06	-0.16	-0.06	-0.11
			753	15_81777088	1.13	-0.04	-0.12	-0.06	-0.07	1.06	-0.03	-0.13	-0.04	-0.08	1.07	-0.03	-0.14	-0.08	-0.12
			754	15_81946773	1.15	-0.04	-0.12	-0.06	-0.07	0.98	-0.04	-0.13	-0.04	-0.08	1	-0.03	-0.13	-0.08	-0.12
			755	15_82124934	1.15	-0.04	-0.12	-0.06	-0.07	1.37	-0.05	-0.14	-0.02	-0.07	1.18	-0.01	-0.1	-0.11	-0.11
			756	15_84914043	1.51	-0.03	-0.13	-0.05	-0.07	1.04	-0.03	-0.12	-0.02	-0.09	2.19	0.04	-0.1	-0.11	-0.11
			757	15_88420584	1.6	-0.03	-0.13	-0.06	-0.09	0.83	-0.03	-0.09	-0.03	-0.11	1.94	0.03	-0.09	-0.1	-0.12
			758	15_89574386	1.47	-0.03	-0.13	-0.06	-0.09	0.65	-0.04	-0.09	-0.04	-0.1	2.05	0.02	-0.1	-0.12	-0.12
			759	15_92289020	1.52	-0.03	-0.13	-0.06	-0.08	1.43	0	-0.11	-0.13	0.03	0.35	-0.14	-0.17	-0.16	-0.1
			760	15_99306167	2.11	0.01	-0.11	-0.06	-0.09	1.62	0.02	-0.12	-0.13	0.04	0.6	-0.13	-0.2	-0.15	-0.09
			761	15_102208446	1.72	0	-0.09	-0.06	-0.1	0.95	-0.09	-0.06	-0.1	0	0.5	-0.05	-0.11	-0.09	-0.09
			762	15_103432790	1.46	-0.01	-0.09	-0.07	-0.09	1.67	-0.09	-0.06	-0.12	0.02	0.67	-0.05	-0.11	-0.12	-0.09
			763	16_29162023	1.31	-0.06	-0.13	-0.14	-0.03	1.96	-0.08	-0.07	-0.13	0.02	0.73	-0.05	-0.11	-0.13	-0.07
			764	16_30343647	1.72	-0.05	-0.15	-0.14	-0.02	1.97	-0.07	-0.09	-0.14	0.03	0.47	-0.07	-0.09	-0.12	-0.07
			765	16_37997964	0.82	-0.07	-0.08	-0.1	-0.03	1.85	-0.07	-0.07	-0.14	0.03	0.87	-0.05	-0.11	-0.16	-0.1
			766	16_39060245	1.68	-0.07	-0.08	-0.12	-0.02	1.94	-0.05	-0.07	-0.14	0.04	0.99	-0.04	-0.11	-0.16	-0.09
			767	16_44262632	2.17	-0.06	-0.08	-0.13	-0.01	1.86	-0.06	-0.08	-0.14	0.04	1.09	-0.03	-0.12	-0.16	-0.08
			768	16_49177071	2.13	-0.06	-0.08	-0.13	0	1.97	-0.05	-0.09	-0.15	0.04	1.08	-0.04	-0.12	-0.16	-0.08
			769	16_49867941	2.16	-0.06	-0.09	-0.15	-0.02	1.91	-0.05	-0.09	-0.16	0.03	0.85	-0.07	-0.15	-0.16	-0.09
			770	16_50590634	2.38	-0.04	-0.08	-0.15	-0.01	2.47	-0.03	-0.08	-0.17	0.03	0.69	-0.07	-0.11	-0.14	-0.06
			771	16_56235295	2.45	-0.04	-0.09	-0.15	-0.01	2.47	-0.03	-0.08	-0.17	0.03	0.69	-0.07	-0.11	-0.14	-0.06
			772	16_57570946	2.57	-0.04	-0.1	-0.16	-0.01	2.2	-0.07	-0.11	-0.16	0.02	0.65	-0.1	-0.12	-0.1	-0.04
			773	16_65010319	2.36	-0.05	-0.11	-0.16	-0.02	2.42	-0.05	-0.11	-0.15	0.02	0.89	-0.1	-0.13	-0.09	-0.03
			774	16_74899626	2.76	-0.04	-0.09	-0.16	0	1.47	-0.04	-0.1	-0.12	0	0.47	-0.1	-0.13	-0.09	-0.07
			775	16_75758401	2.76	-0.04	-0.09	-0.16	0	1.44	-0.04	-0.1	-0.12	0	0.47	-0.1	-0.13	-0.09	-0.07
			776	16_82141060	2.28	-0.07	-0.11	-0.13	0	1.31	-0.03	-0.1	-0.12	-0.01	0.43	-0.1	-0.12	-0.09	-0.07
			777	16_86068982	2.75	-0.06	-0.12	-0.12	0.01	0.88	-0.04	-0.1	-0.11	-0.03	0.68	-0.09	-0.13	-0.07	-0.05
			778	16_90749259	1.55	-0.06	-0.11	-0.1	-0.02	1.09	-0.05	-0.1	-0.11	-0.02	0.71	-0.09	-0.13	-0.07	-0.05
			779	16_90897384	1.53	-0.06	-0.11	-0.1	-0.02	0.46	-0.1	-0.08	-0.04	-0.06	2.27	-0.16	-0.09	-0.08	0.02
			780	16_91137505	1.4	-0.06	-0.11	-0.1	-0.03	0.45	-0.1	-0.08	-0.04	-0.06	2.27	-0.16	-0.09	-0.08	0.02
			781	16_96426227	1.24	-0.06	-0.11	-0.09	-0.03	0.52	-0.11	-0.08	-0.04	-0.06	2.12	-0.16	-0.09	-0.1	0.01
			782	16_96815157	1.4	-0.06	-0.11	-0.09	-0.03	0.75	-0.09	-0.09	-0.02	-0.07	2.34	-0.16	-0.09	-0.08	0.01
			783	17_7772146	1.5	-0.11	-0.08	-0.05	-0.02	1.01	-0.09	-0.11	-0.01	-0.07	2.18	-0.15	-0.11	-0.09	0.01
			784	17_8199407	1.49	-0.11	-0.08	-0.05	-0.02	1.06	-0.08	-0.12	-0.01	-0.06	2.03	-0.14	-0.11	-0.1	0.02
			785	17_8288690	1.4	-0.12	-0.08	-0.06	-0.03	1.18	-0.07	-0.13	-0.01	-0.06	2	-0.15	-0.12	-0.09	0.01
			786	17_18001459	1.57	-0.12	-0.08	-0.04	-0.03	1.11	-0.07	-0.13	-0.02	-0.06	2.02	-0.15	-0.11	-0.09	0.01
			787	17_20355816	1.48	-0.11	-0.1	-0.05	-0.03	1.11	-0.07	-0.13	-0.02	-0.06	2.02	-0.15	-0.11	-0.09	0.01
			788	17_23967880	1.48	-0.1	-0.11	-0.05	-0.03	1.11	-0.07	-0.13	-0.02	-0.06	2.03	-0.15	-0.11	-0.09	0.01
			789	17_24982684	1.68	-0.1	-0.12	-0.05	-0.03	1.09	-0.08	-0.12	-0.01	-0.06	2.13	-0.14	-0.12	-0.07	0.02
			790	17_25122899	1.69	-0.1	-0.12	-0.05	-0.02	1.09	-0.08	-0.12	-0.01	-0.06	2.13	-0.14	-0.12	-0.07	0.02
			791	17_25309691	1.69	-0.1	-0.12	-0.05	-0.02	0.93	-0.08	-0.12	-0.02	-0.06	1.6	-0.14	-0.12	-0.06	-0.01
			792	17_25474676	1.67	-0.1	-0.12	-0.05	-0.02	0.93	-0.08	-0.12	-0.02	-0.06	1.6	-0.14	-0.12	-0.06	-0.01
			793	17_26542857	1.82	-0.1	-0.12	-0.04	-0.02	1.48	-0.1	-0.13	0	-0.05	1.74	-0.13	-0.11	-0.05	0.01
			794	17_26542899	1.82	-0.1	-0.12	-0.04	-0.02	1.22	-0.08	-0.14	-0.02	-0.05	1.28	-0.12	-0.1	-0.03	-0.01
			795	17_27025442	1.53	-0.1	-0.11	-0.04	-0.04	1.22	-0.08	-0.14	-0.02	-0.05	1.28	-0.12	-0.1	-0.03	-0.01
			796	17_27025446	1.53	-0.1	-0.11	-0.04	-0.04	1.19	-0.08	-0.14	-0.01	-0.07	1.64	-0.13	-0.11	-0.03	0
			797	17_28902980	2.21	-0.1	-0.12	-0.02	-0.02	1.19	-0.08	-0.14	-0.01	-0.07	1.64	-0.13	-0.11	-0.03	0
			798	17_30971909	1.78	-0.08	-0.12	-0.02	-0.03	1.19	-0.08	-0.14	-0.02	-0.07	1.5	-0.13	-0.11	-0.04	-0.01
			799	17_30971916	1.78	-0.08	-0.12	-0.02	-0.03	1.65	-0.08	-0.16	-0.01	-0.06	1.32	-0.14	-0.11	-0.04	-0.04
			800	17_32883804	1.89	-0.09	-0.12	-0.02	-0.04	1.65	-0.08	-0.16	-0.01	-0.06	1.32	-0.14	-0.11	-0.04	-0.04
			801	17_32883809	1.89	-0.09	-0.12	-0.02	-0.04	1.64	-0.08	-0.16	-0.01	-0.06	1.32	-0.14	-0.11	-0.04	-0.04
			802	17_33065600	1.77	-0.09	-0.12	-0.02	-0.04	1.66	-0.08	-0.16	-0.01	-0.06	1.34	-0.14	-0.11	-0.04	-0.04
			803	17_34460076	2.12	-0.1	-0.13	-0.02	-0.04	0.62	-0.07	-0.13	-0.06	-0.09	1.89	-0.12	-0.14	-0.02	0
			804	17_34460077	2.12	-0.1	-0.13	-0.02	-0.04	0.22	-0.08	-0.1	-0.06	-0.07	1.77	-0.12	-0.14	-0.02	-0.01
			805	17_34580964	2.11	-0.1	-0.13	-0.02	-0.04	0.24	-0.11	-0.09	-0.07	-0.07	1.56	-0.11	-0.14	-0.02	-0.02
			806	17_35023240	2.12	-0.1	-0.13	-0.02	-0.04	0.27	-0.07	-0.04	-0.08	-0.07	2.06	-0.1	-0.14	-0.01	0.02
			807	17_40931756	1.48	-0.08	-0.13	-0.04	-0.04	0.26	-0.07	-0.04	-0.07	-0.08	2.02	-0.1	-0.14	-0.01	0.02
			808	17_48308023	1.15	-0.08	-0.11	-0.04	-0.04	0.24	-0.08	-0.04	-0.07	-0.07	1.01	-0.1	-0.12	-0.03	-0.04
			809	17_49969095	0.96	-0.09	-0.11	-0.04	-0.05	0.65	-0.13	-0.05	-0.11	-0.11	0.17	-0.12	-0.1	-0.11	-0.09
			810	17_53515555	0.66	-0.07	-0.08	-0.04	-0.03	0.45	-0.1	-0.06	-0.13	-0.1	0.84	-0.11	-0.12	-0.15	-0.04
			811	17_53679006	0.61	-0.07	-0.08	-0.04	-0.03	0.46	-0.1	-0.06	-0.13	-0.1	0.91	-0.11	-0.12	-0.15	-0.03
			812	17_63722463	0.39	-0.08	-0.07	-0.05	-0.05	0.81	-0.11	-0.05	-0.07	-0.13	0.39	-0.07	-0.08	-0.12	-0.08
			813	17_68770703	0.5	-0.11	-0.07	-0.11	-0.09	0.5	-0.1	-0.06	-0.09	-0.12	0.28	-0.07	-0.07	-0.11	-0.08
			814	17_78682893	0.65	-0.09	-0.08	-0.13	-0.07	0.97	-0.11	-0.04	-0.03	-0.11	0.16	-0.08	-0.07	-0.1	-0.08
			815	17_78925436	0.68	-0.09	-0.08	-0.13	-0.07	0.7	-0.1	-0.04	-0.04	-0.1	0.19	-0.08	-0.08	-0.1	-0.08
			816	17_83221066	0.49	-0.08	-0.06	-0.09	-0.1	0.55	-0.05	-0.14	-0.12	-0.06	0.57	0.02	-0.08	0.02	-0.04
			817	17_83900092	0.43	-0.08	-0.06	-0.1	-0.09	0.56	-0.04	-0.12	-0.13	-0.06	0.5	0.03	-0.07	0.01	-0.02
			818	17_84004022	0.54	-0.08	-0.05	-0.06	-0.09	0.56	-0.04	-0.12	-0.13	-0.06	0.5	0.03	-0.07	0.01	-0.02
			819	17_86825718	0.38	-0.07	-0.05	-0.07	-0.08	0.53	-0.07	-0.11	-0.15	-0.06	0.76	0.03	-0.06	-0.04	-0.09
			820	18_4868823	0.75	-0.01	-0.1	-0.05	-0.04	0.63	-0.07	-0.14	-0.15	-0.06	0.71	0.03	-0.06	-0.04	-0.09
			821	18_11017447	0.73	0	-0.09	-0.05	-0.03	0.71	-0.05	-0.08	-0.11	-0.03	0.31	-0.09	-0.11	-0.07	-0.09
			822	18_11017500	0.73	0	-0.09	-0.05	-0.03	0.71	-0.05	-0.08	-0.11	-0.03	0.31	-0.09	-0.11	-0.07	-0.09
			823	18_20519784	0.74	-0.01	-0.08	-0.09	-0.07	0.88	-0.05	-0.06	-0.13	-0.04	0.31	-0.09	-0.11	-0.07	-0.1
			824	18_21068719	0.79	-0.02	-0.1	-0.09	-0.07	0.76	-0.06	-0.06	-0.13	-0.04	0.35	-0.1	-0.12	-0.07	-0.09
			825	18_31698848	0.43	-0.07	-0.09	-0.08	-0.05	0.81	-0.05	-0.06	-0.12	-0.04	0.31	-0.1	-0.11	-0.07	-0.09
			826	18_31841496	0.43	-0.07	-0.09	-0.08	-0.05	0.84	-0.05	-0.06	-0.12	-0.04	0.31	-0.11	-0.11	-0.07	-0.09
			827	18_33203602	0.37	-0.07	-0.08	-0.09	-0.06	0.81	-0.05	-0.05	-0.12	-0.04	0.31	-0.11	-0.11	-0.07	-0.1
			828	18_34938676	0.39	-0.08	-0.09	-0.09	-0.06	0.9	-0.05	-0.05	-0.13	-0.04	0.23	-0.1	-0.1	-0.07	-0.1
			829	18_36665388	0.38	-0.07	-0.08	-0.09	-0.05	1.19	-0.07	-0.05	-0.14	-0.02	0.41	-0.13	-0.09	-0.08	-0.09
			830	18_36962271	0.42	-0.07	-0.08	-0.09	-0.05	1.49	-0.06	-0.05	-0.15	-0.01	0.24	-0.1	-0.07	-0.07	-0.09
			831	18_37819694	0.32	-0.07	-0.07	-0.09	-0.06	1.49	-0.06	-0.05	-0.15	-0.01	0.24	-0.1	-0.07	-0.07	-0.09
			832	18_38240954	0.39	-0.07	-0.07	-0.09	-0.06	1.52	-0.06	-0.05	-0.15	-0.01	0.24	-0.1	-0.07	-0.07	-0.09
			833	18_46508371	0.8	-0.09	-0.06	-0.1	-0.04	1.63	-0.11	-0.03	-0.13	0	0.27	-0.09	-0.07	-0.05	-0.09
			834	18_52488227	0.91	-0.08	-0.06	-0.1	-0.04	1.63	-0.11	-0.03	-0.13	0	0.27	-0.09	-0.07	-0.05	-0.09
			835	18_52488251	0.91	-0.08	-0.06	-0.1	-0.04	1.67	-0.12	-0.03	-0.13	0	0.27	-0.09	-0.07	-0.06	-0.09
			836	18_52642912	0.94	-0.08	-0.06	-0.1	-0.03	1.79	-0.12	-0.02	-0.13	-0.01	0.28	-0.1	-0.06	-0.06	-0.09
			837	18_56537209	1.12	-0.1	-0.04	-0.09	-0.03	1.66	-0.12	-0.03	-0.13	0	0.27	-0.1	-0.07	-0.06	-0.09
			838	18_56537264	1.12	-0.1	-0.04	-0.09	-0.03	1.57	-0.12	-0.03	-0.12	0	0.26	-0.1	-0.07	-0.06	-0.09
			839	18_58104009	1.25	-0.1	-0.04	-0.09	-0.03	1.68	-0.14	-0.04	-0.12	-0.01	0.36	-0.1	-0.06	-0.06	-0.06
			840	18_58612344	1.41	-0.1	-0.04	-0.09	-0.02	1.71	-0.13	-0.04	-0.14	-0.01	0.25	-0.09	-0.07	-0.06	-0.05
			841	18_60822951	1.27	-0.11	-0.05	-0.09	-0.03	0.32	-0.04	-0.02	-0.08	-0.04	0.66	-0.18	-0.11	-0.1	-0.06
			842	18_61687994	1.2	-0.11	-0.04	-0.09	-0.03	0.32	-0.04	-0.02	-0.08	-0.04	0.66	-0.18	-0.11	-0.1	-0.06
			843	18_66807250	1.6	-0.12	-0.05	-0.08	-0.02	0.38	-0.04	-0.01	-0.08	-0.05	0.62	-0.17	-0.11	-0.1	-0.06
			844	18_67884842	1.52	-0.11	-0.05	-0.09	-0.02	0.34	-0.05	-0.07	-0.09	-0.02	0.53	-0.16	-0.15	-0.12	-0.07
			845	18_70827226	0.57	-0.1	-0.06	-0.08	-0.03	0.76	-0.07	-0.02	-0.09	-0.1	0.81	-0.07	-0.12	-0.04	-0.11
			846	18_74276576	0.57	-0.1	-0.06	-0.08	-0.03	0.73	-0.07	-0.02	-0.09	-0.1	0.74	-0.06	-0.12	-0.04	-0.11
			847	18_80969514	0.51	-0.09	-0.05	-0.08	-0.03	0.74	-0.06	-0.02	-0.1	-0.1	0.45	-0.07	-0.1	-0.05	-0.11
			848	18_86450622	0.77	-0.1	-0.1	-0.09	-0.03	0.8	-0.06	-0.02	-0.1	-0.1	0.54	-0.07	-0.11	-0.05	-0.1
			849	19_3403302	0.59	-0.06	-0.07	-0.06	-0.1	0.52	-0.06	-0.03	-0.1	-0.06	0.8	-0.05	-0.12	-0.05	-0.12
			850	19_4907657	0.58	-0.05	-0.07	-0.06	-0.1	0.41	-0.06	-0.04	-0.1	-0.05	0.9	-0.03	-0.11	-0.06	-0.12
			851	19_6057719	0.58	-0.05	-0.06	-0.07	-0.1	0.39	-0.06	-0.04	-0.1	-0.05	0.98	-0.02	-0.11	-0.06	-0.12
			852	19_6222717	0.47	-0.05	-0.07	-0.07	-0.09	0.49	-0.05	-0.07	-0.1	-0.04	0.82	-0.03	-0.12	-0.06	-0.1
			853	19_8352371	0.45	-0.04	-0.07	-0.07	-0.08	0.49	-0.05	-0.07	-0.1	-0.04	0.82	-0.03	-0.12	-0.06	-0.1
			854	19_8678725	0.58	-0.03	-0.08	-0.07	-0.08	0.34	-0.06	-0.07	-0.09	-0.04	0.64	-0.04	-0.12	-0.08	-0.09
			855	19_8803985	0.59	-0.03	-0.07	-0.07	-0.08	0.7	-0.1	-0.07	-0.08	-0.01	1.56	0	-0.16	-0.07	-0.06
			856	19_11276611	0.8	-0.03	-0.09	-0.07	-0.06	0.72	-0.1	-0.07	-0.08	0	1.47	0	-0.16	-0.07	-0.06
			857	19_11276629	0.8	-0.03	-0.09	-0.07	-0.06	0.52	-0.12	-0.07	-0.11	-0.05	1.44	-0.04	-0.17	-0.03	-0.09
			858	19_11557959	0.65	-0.03	-0.09	-0.08	-0.06	0.37	-0.11	-0.06	-0.1	-0.06	1.33	-0.05	-0.17	-0.03	-0.1
			859	19_17118377	0.99	-0.04	-0.11	-0.06	-0.03	0.67	-0.12	-0.03	-0.08	-0.08	0.97	-0.08	-0.16	-0.04	-0.05
			860	19_17436579	0.94	-0.04	-0.11	-0.06	-0.03	0.71	-0.13	-0.03	-0.09	-0.08	1.06	-0.08	-0.16	-0.03	-0.06
			861	19_23975558	0.47	-0.07	-0.11	-0.07	-0.06	0.72	-0.12	-0.02	-0.09	-0.09	0.91	-0.09	-0.16	-0.05	-0.06
			862	19_26257152	0.35	-0.07	-0.1	-0.07	-0.07	0.86	-0.09	0	-0.1	-0.08	1.04	-0.09	-0.11	0	-0.08
			863	19_34234122	0.32	-0.09	-0.08	-0.06	-0.07	0.64	-0.08	-0.02	-0.09	-0.1	0.92	-0.1	-0.1	-0.01	-0.09
			864	19_34949789	0.31	-0.09	-0.08	-0.06	-0.07	0.58	-0.09	-0.03	-0.08	-0.11	0.7	-0.1	-0.1	-0.03	-0.1
			865	19_38057964	0.22	-0.09	-0.08	-0.07	-0.07	0.56	-0.07	-0.08	-0.02	-0.08	1.09	-0.13	-0.12	-0.03	-0.08
			866	19_41957923	0.46	-0.08	-0.04	-0.05	-0.08	0.66	-0.08	-0.09	-0.02	-0.08	0.94	-0.13	-0.12	-0.04	-0.08
			867	19_43849879	0.67	-0.08	-0.05	-0.04	-0.1	0.66	-0.08	-0.09	-0.02	-0.08	0.94	-0.13	-0.12	-0.04	-0.08
			868	19_45028861	0.72	-0.08	-0.05	-0.05	-0.1	0.9	-0.07	-0.1	-0.01	-0.1	1.12	-0.12	-0.12	-0.02	-0.07
			869	19_46654120	1.22	-0.09	-0.09	-0.02	-0.08	0.9	-0.07	-0.1	-0.01	-0.1	1.12	-0.12	-0.12	-0.02	-0.07
			870	19_47096234	1.22	-0.1	-0.09	-0.02	-0.08	0.97	-0.06	-0.1	-0.02	-0.11	1.04	-0.11	-0.12	-0.03	-0.09
			871	19_47128079	1.22	-0.1	-0.09	-0.02	-0.08	1.18	-0.05	-0.08	-0.01	-0.12	0.86	-0.12	-0.12	-0.04	-0.1
			872	19_52518822	1.42	-0.08	-0.1	-0.01	-0.09	0.94	-0.03	-0.11			0.67			-0.11	-0.05
			873	19_53851357	1.42	-0.08	-0.1	-0.01	-0.09	0.4	-0.06	-0.1			0.38			-0.1	-0.06
			874	19_58774147	1.43	-0.08	-0.1	-0.02	-0.1	0.23	-0.06	-0.08			0.24			-0.1	-0.07
			875	19_61261300	1.44	-0.07	-0.09	-0.02	-0.11	0.04	-0.07	-0.07			0.24			-0.1	-0.07
			876	X_36008085	1.35	-0.03	-0.11	-0.11	-0.05	0.12	-0.07	-0.06			0.46			-0.1	-0.06
			877	X_49497218	0.62	-0.06	-0.1	-0.1	-0.06	0.36	-0.08	-0.05			0.55			-0.11	-0.06
			878	X_69830745	0.4	-0.06	-0.08	-0.1	-0.07	0.06	-0.09	-0.08			0.63			-0.12	-0.06
			879	X_73012574	0.31	-0.07	-0.07	-0.1	-0.07	0.07	-0.07	-0.08			0.56			-0.11	-0.06
			880	X_85076816	0.56	-0.07	-0.06	-0.1	-0.06	0.4	-0.1	-0.05			0.55			-0.08	-0.02
			881	X_105166309	0.84	-0.08	-0.05	-0.11	-0.06	1.63	0.09	-0.11			0.54			-0.08	-0.02
			882	X_130465611	0.66	-0.09	-0.08	-0.12	-0.06	1.63	0.09	-0.11			0.54			-0.08	-0.02
			883	X_141721715	0.62	-0.07	-0.08	-0.11	-0.06
			884	X_150646933	0.86	-0.1	-0.05	-0.08	-0.02

## Sheet: S_10.5_Soma_BW24_T725
			#File_name	Supplementary Table 10.5
			#Table_title	Soma mapping results: –LogP values and correlations of body weight at 730 day (~24 months) with lifespan (T-725 survivorship) controlling for site, cohort year, drug vs control, and sex when combined
			#Source_paper	Arends et al. (2025) Genetics of longevity: Dynamic effects of sex and body weight trade-offs. Nature, in review, Aug 2025 and see (bioRxiv doi.org/10.1101/2025.04.27.649857)
			#Contact	labwilliams@gmail.com,danny.arends@gmail.com, dashbrook@uthsc.edu, sroy12@uthsc.edu
			#Date	18Aug2025 by RWW and DA
			#Formatting
			#Stastical_note	Empty cells due to sample size limit often because of marginal genotype success rate
					Combined					Female					Males
			Index	Marker	LOD	CH	BH	CD	BD	LOD	CH	BH	CD	BD	LOD	CH	BH	CD	BD
			1	1_3010272	2.91	0.18	-0.01	0.13	0.21	1	0.09	-0.03	0.01	0.13	3.35	0.27	0	0.36	0.25
			2	1_3010274	2.91	0.18	-0.01	0.13	0.21	1	0.09	-0.03	0.01	0.13	3.35	0.27	0	0.36	0.25
			3	1_4344820	2.47	0.17	0	0.14	0.2	0.79	0.09	-0.02	0.01	0.11	2.43	0.26	0.01		0.24
			4	1_6249843	2.47	0.17	0	0.14	0.2	0.79	0.09	-0.02	0.01	0.11	2.43	0.26	0.01		0.24
			5	1_7969906	2.22	0.14	0.01	0.09	0.24	0.54	0.06	-0.01	-0.05		2.21	0.24	0.03	0.3
			6	1_24042124	2.37	0.12	0.01	0.04	0.2	1.27	0.06	-0.06	-0.05	0.08	1.94	0.19	0.09	0.19	0.35
			7	1_26682184	1.9	0.1	0.02	0.05	0.2	0.98	0.04	-0.05	-0.05	0.08	1.79	0.16	0.1	0.2	0.36
			8	1_31062737	1.65	0.1	0.02	0.09	0.18	0.7	0.04	-0.04	-0.01	0.08	1.57	0.17	0.08	0.23	0.28
			9	1_31062758	1.65	0.1	0.02	0.09	0.18	0.7	0.04	-0.04	-0.01	0.08	1.57	0.17	0.08	0.23	0.28
			10	1_31062759	1.65	0.1	0.02	0.09	0.18	0.7	0.04	-0.04	-0.01	0.08	1.57	0.17	0.08	0.23	0.28
			11	1_34173196	0.27	0.12	0.08	0.09	0.09	0.22	0.05	0.02	0	0.03	0.62	0.2	0.12	0.23	0.16
			12	1_36445187	0.35	0.13	0.08	0.1	0.11	0.28	0.07	0.03	0.02	0.05	0.63	0.21	0.12	0.23	0.2
			13	1_37045066	0.34	0.13	0.08	0.1	0.11	0.27	0.07	0.03	0.02	0.03	0.59	0.2	0.12	0.22	0.2
			14	1_37893993	0.2	0.12	0.1	0.1	0.09	0.14	0.05	0.04	0.03	0.02	0.39	0.21	0.14	0.22	0.17
			15	1_42044440	0.72	0.13	0.05	0.1	0.05	0.35	0.06	-0.01	0.04	0.01	0.82	0.22	0.1	0.19	0.11
			16	1_47481218	0.91	0.12	0.02	0.06	0.06	0.39	0.04	-0.04	-0.01	0.01	1.06	0.23	0.07	0.16	0.14
			17	1_58265070	0.61	0.08	0.03	0.03	0.09	0.45	-0.05	-0.01	-0.03	0.03	1.46	0.24	0.05	0.12	0.19
			18	1_58265096	0.61	0.08	0.03	0.03	0.09	0.45	-0.05	-0.01	-0.03	0.03	1.46	0.24	0.05	0.12	0.19
			19	1_58823920	0.66	0.09	0.02	0.04	0.09	0.27	-0.03	-0.01	-0.02	0.02	1.62	0.25	0.04	0.14	0.19
			20	1_59178631	0.56	0.08	0.02	0.04	0.09	0.33	-0.04	0	-0.01	0.02	1.56	0.24	0.04	0.13	0.19
			21	1_60329343	0.36	0.08	0.04	0.07	0.09	0.33	-0.04	0	0	0.02	1.21	0.24	0.08	0.16	0.19
			22	1_63865803	0.53	0.1	0.03	0.08	0.09	0.36	-0.04	0	0.02	0	1.93	0.28	0.06	0.16	0.22
			23	1_72346423	0.94	0.12	0.03	0.05	0.1	0.38	-0.04	0.01	0.03	0.01	3.31	0.32	0.04	0.09	0.26
			24	1_75125895	1.02	0.12	0.02	0.06	0.1	0.43	-0.04	0	0.04	0.02	3.05	0.3	0.04	0.08	0.23
			25	1_75472884	0.98	0.12	0.02	0.06	0.1	0.43	-0.04	0	0.04	0.02	2.89	0.29	0.04	0.09	0.23
			26	1_76521721	1.24	0.13	0.03	0.04	0.11	0.25	-0.01	0.03	0.02	0.03	3.34	0.3	0.04	0.08	0.24
			27	1_80223453	1.35	0.14	0.04	0.04	0.11	0.25	-0.01	0.03	0.02	0.03	3.67	0.31	0.03	0.07	0.25
			28	1_86216552	1.8	0.15	0.05	0.02	0.12	0.21	0	0.02	-0.02	0.01	3.85	0.32	0.07	0.08	0.32
			29	1_87986124	1.6	0.15	0.05	0.02	0.11	0.26	0.01	0.02	-0.03	0.01	3.2	0.31	0.08	0.09	0.29
			30	1_90931519	1.98	0.17	0.04	0.03	0.1	0.29	0.04	0.01	-0.02	0	3.29	0.33	0.08	0.1	0.29
			31	1_93135308	1.85	0.17	0.05	0.03	0.1	0.28	0.05	-0.01	0.01	0.01	2.7	0.3	0.1	0.08	0.25
			32	1_93284444	1.85	0.17	0.05	0.03	0.1	0.28	0.05	-0.01	0.01	0.01	2.7	0.3	0.1	0.08	0.25
			33	1_93785926	1.95	0.17	0.05	0.02	0.11	0.24	0.04	0	0.01	0.01	3.11	0.31	0.1	0.05	0.27
			34	1_100383536	2	0.14	0.08	-0.01	0.11	0.26	0.02	0.03	-0.02	0.01	3.08	0.28	0.13	0.02	0.27
			35	1_101379811	1.97	0.14	0.08	-0.01	0.11	0.26	0.02	0.03	-0.02	0.01	3.01	0.28	0.13	0.02	0.27
			36	1_101379818	1.97	0.14	0.08	-0.01	0.11	0.26	0.02	0.03	-0.02	0.01	3.01	0.28	0.13	0.02	0.27
			37	1_106189355	2.02	0.13	0.09	0.01	0.18	0.33	0.02	0.02	0.03	0.07	3.43	0.26	0.16	0.03	0.36
			38	1_111859457	2.32	0.13	0.09	-0.01	0.17	0.37	0.03	0	0.01	0.07	3.55	0.25	0.16	0.01	0.37
			39	1_120063246	2.17	0.12	0.08	0.01	0.19	0.54	0.02	-0.02	0.02	0.08	3.43	0.25	0.17	0.04	0.39
			40	1_120063257	2.17	0.12	0.08	0.01	0.19	0.54	0.02	-0.02	0.02	0.08	3.43	0.25	0.17	0.04	0.39
			41	1_120474787	2.18	0.12	0.08	0.01	0.19	0.55	0.02	-0.02	0.02	0.08	3.43	0.25	0.17	0.04	0.39
			42	1_121483290	2.01	0.12	0.09	0.01	0.19	0.51	0.02	-0.01	0.04	0.08	3.5	0.25	0.17	0.04	0.39
			43	1_125106352	1.91	0.14	0.09	0.02	0.18	0.63	0.03	-0.02	0.03	0.08	2.99	0.26	0.19	0.06	0.39
			44	1_127959819	2.65	0.13	0.08	-0.01	0.19	1.14	0.03	-0.03	0	0.12	2.76	0.25	0.17	0.04	0.35
			45	1_132295971	2.61	0.09	0.07	0	0.21	1.41	0.01	-0.02	0.03	0.15	2.69	0.2	0.15	0.01	0.33
			46	1_133622154	1.65	0.08	0.09	0.02	0.19	1.01	0	-0.02	0.03	0.13	1.71	0.18	0.18	0.04	0.29
			47	1_136051218	1.12	0.1	0.09	0.03	0.17	0.66	0.05	-0.03	0.03	0.09	1.38	0.17	0.2	0.07	0.29
			48	1_136260710	1.12	0.1	0.09	0.03	0.17	0.66	0.05	-0.03	0.03	0.09	1.38	0.17	0.2	0.07	0.29
			49	1_139458391	1.38	0.11	0.09	0.01	0.17	0.74	0.05	-0.03	0.02	0.1	1.49	0.19	0.19	0.04	0.28
			50	1_143770506	1.24	0.11	0.09	0.02	0.17	0.73	0.04	-0.03	0.04	0.1	1.6	0.19	0.21	0.04	0.27
			51	1_145514740	1.51	0.11	0.09	0.01	0.16	0.71	0.05	-0.02	-0.01	0.08	1.34	0.19	0.2	0.07	0.27
			52	1_151703840	1.37	0.09	0.09	0.01	0.16	0.39	0.03	0	-0.02	0.05	1.79	0.15	0.18	0.07	0.32
			53	1_152756733	1.29	0.1	0.09	0.01	0.15	0.48	0.05	-0.01	-0.02	0.05	1.63	0.15	0.18	0.08	0.31
			54	1_153250389	1.38	0.11	0.09	0.01	0.15	0.52	0.05	-0.01	-0.02	0.05	1.66	0.17	0.18	0.07	0.31
			55	1_155132441	1.11	0.1	0.1	0.01	0.13	0.47	0.05	-0.01	-0.04	0.03	1.24	0.15	0.2	0.1	0.29
			56	1_155779448	1.11	0.1	0.1	0.01	0.13	0.46	0.05	-0.01	-0.04	0.03	1.24	0.15	0.2	0.1	0.29
			57	1_155958681	1.08	0.1	0.1	0.01	0.13	0.46	0.05	-0.01	-0.04	0.03	1.2	0.15	0.2	0.1	0.29
			58	1_156285523	1.08	0.1	0.1	0.01	0.13	0.47	0.05	-0.01	-0.04	0.03	1.2	0.15	0.2	0.1	0.29
			59	1_156642255	0.69	0.09	0.1	0.04	0.13	0.24	0.04	-0.01	0	0.03	1.09	0.15	0.2	0.12	0.29
			60	1_156832745	0.92	0.1	0.1	0.02	0.13	0.45	0.06	0	-0.03	0.03	1.06	0.15	0.2	0.11	0.28
			61	1_158609505	0.62	0.08	0.1	0.04	0.12	0.11	0.02	0.01	0	0.02	0.89	0.15	0.2	0.12	0.27
			62	1_164053022	0.83	0.06	0.11	0.03	0.13	0.21	-0.01	0.01	0	0.04	0.96	0.15	0.2	0.1	0.27
			63	1_164192620	0.84	0.06	0.11	0.03	0.13	0.22	-0.01	0.01	0	0.04	0.96	0.15	0.2	0.1	0.27
			64	1_165575695	1.01	0.04	0.12	0.04	0.13	0.55	-0.04	0.04	0.01	0.04	0.89	0.15	0.19	0.1	0.27
			65	1_166099369	1.05	0.04	0.12	0.04	0.13	0.51	-0.04	0.04	0.01	0.04	0.93	0.14	0.19	0.1	0.27
			66	1_166310762	1.05	0.04	0.12	0.04	0.13	0.51	-0.04	0.04	0.01	0.04	0.96	0.15	0.19	0.09	0.27
			67	1_167148678	1.12	0.04	0.12	0.05	0.14	0.52	-0.03	0.04	0.02	0.05	1.04	0.14	0.19	0.11	0.29
			68	1_169930082	1.22	0.04	0.1	0.04	0.15	0.43	-0.02	0.02	-0.02	0.05	1.44	0.12	0.18	0.12	0.31
			69	1_170283138	1.22	0.05	0.1	0.04	0.16	0.45	-0.01	0.02	-0.02	0.06	1.43	0.12	0.19	0.12	0.31
			70	1_171250901	1.22	0.05	0.1	0.04	0.16	0.45	-0.01	0.02	-0.02	0.06	1.43	0.12	0.19	0.12	0.31
			71	1_172317580	1.7	0.05	0.11	0.02	0.18	0.8	-0.01	0.04	-0.04	0.09	1.58	0.12	0.18	0.09	0.31
			72	1_172476174	1.67	0.05	0.11	0.02	0.18	0.79	-0.01	0.04	-0.04	0.09	1.57	0.12	0.18	0.09	0.31
			73	1_180168619	0.97	0.03	0.1	0.07	0.13	0.47	-0.04	0.02	0.03	0.03	1.23	0.1	0.2	0.14	0.27
			74	1_180855863	0.99	0.03	0.1	0.07	0.14	0.38	-0.03	0.02	0.02	0.03	1.31	0.1	0.19	0.14	0.28
			75	1_182979715	0.81	0.03	0.09	0.08	0.12	0.26	-0.03	0	0.02	0.01	1.29	0.09	0.21	0.15	0.26
			76	1_182979716	0.81	0.03	0.09	0.08	0.12	0.26	-0.03	0	0.02	0.01	1.29	0.09	0.21	0.15	0.26
			77	1_183086564	0.81	0.03	0.09	0.07	0.12	0.26	-0.03	0	0.02	0.01	1.33	0.09	0.21	0.14	0.26
			78	1_187265585	0.7	0.04	0.09	0.08	0.12	0.34	-0.02	0.01	0.02	0.04	0.66	0.1	0.2	0.16	0.2
			79	1_188782439	0.6	0.05	0.1	0.08	0.11	0.24	-0.01	0.01	0.01	0.04	0.69	0.11	0.21	0.16	0.19
			80	1_188911479	0.61	0.05	0.1	0.08	0.11	0.26	-0.01	0.01	0.01	0.04	0.69	0.11	0.21	0.16	0.19
			81	1_189656733	0.65	0.05	0.11	0.09	0.12	0.23	-0.01	0.03	0.02	0.03	0.69	0.12	0.22	0.17	0.21
			82	1_192054351	0.59	0.04	0.1	0.09	0.1	0.27	-0.02	0.03	0.03	0.01	0.64	0.11	0.21	0.17	0.2
			83	2_6139246	0.53	0.09	0.12	0.05	0.05	0.98	-0.09	0	0.08	-0.03	1.85	0.27	0.24	0.02	0.16
			84	2_13600088	1.07	0.12	0.14	0.05	0.03	0.8	-0.07	0.03	0.06	-0.04	2.06	0.29	0.27	0.05	0.13
			85	2_24606612	2.62	0.14	0.23	0.07	-0.05	1.52	NA	0.12	0.09	-0.13	0	0.35	NA	NA	NA
			86	2_24965596	2.58	0.13	0.23	0.08	-0.05	1.52	NA	0.12	0.09	-0.13	0	0.34	NA	NA	NA
			87	2_25363944	2.54	0.13	0.23	0.07	-0.05	1.52	NA	0.12	0.09	-0.13	0	0.34	NA	NA	NA
			88	2_25460620	2.54	0.13	0.23	0.07	-0.05	1.52	NA	0.12	0.09	-0.13	0	0.34	NA	NA	NA
			89	2_26373532	1.99	0.12	0.21	0.07	-0.03	1.34	NA	0.11	0.09	-0.12	1.68	0.32	NA	0.09	0.11
			90	2_30426723	1.62	0.1	0.2	0.08	-0.01	1.22	NA	0.1	0.08	-0.11	0.49	0.12	NA	0.22	NA
			91	2_60201233	1.06	0.14	0.22	0.11	0.05	0.04	NA	0.02	0.02	0.04	1.8	0.08	0.32	0.29	0.12
			92	2_62606286	0.63	0.06	0.11	0.16	0.09	0.36	0.04	0	0.07	0.07	1.57	0.08	0.32	0.26	0.15
			93	2_65326540	0.82	0.03	0.11	0.15	0.11	0.66	-0.01	-0.03	0.08	0.07	2.08	0.07	0.32	0.28	0.09
			94	2_68729025	1.21	0.02	0.11	0.17	0.07	0.74	-0.04	-0.03	0.09	0.05	2.08	0.07	0.32	0.28	0.09
			95	2_68729032	1.21	0.02	0.11	0.17	0.07	0.74	-0.04	-0.03	0.09	0.05	1.82	0.11	0.32	0.28	0.09
			96	2_69439838	0.96	0.03	0.11	0.16	0.07	0.74	-0.04	-0.03	0.08	0.06	1.75	0.12	0.31	0.29	0.08
			97	2_70509665	1.21	0.02	0.12	0.17	0.07	0.83	-0.07	-0.01	0.09	0.05	1.58	0.13	0.31	0.26	0.08
			98	2_70966444	0.97	0.04	0.1	0.17	0.07	0.79	-0.05	-0.03	0.09	0.05	1.66	0.13	0.31	0.27	0.07
			99	2_71846197	0.92	0.05	0.1	0.17	0.06	0.7	-0.02	-0.03	0.09	0.05	0.77	0.15	0.26	0.23	0.11
			100	2_83915232	0.66	0.04	0.09	0.14	0.06	0.6	-0.05	-0.04	0.07	0.03	0.77	0.15	0.26	0.23	0.11
			101	2_83915237	0.66	0.04	0.09	0.14	0.06	0.6	-0.05	-0.04	0.07	0.03	0.9	0.16	0.3	0.17	0.15
			102	2_85904324	0.32	0.07	0.12	0.1	0.08	0.23	0.01	-0.02	0.04	0.03	0.96	0.16	0.31	0.17	0.16
			103	2_87692953	0.33	0.07	0.13	0.1	0.09	0.25	0.01	-0.02	0.04	0.03	0.77	0.15	0.29	0.18	0.15
			104	2_89156987	0.38	0.06	0.12	0.11	0.08	0.32	0	-0.02	0.06	0.03	0.68	0.15	0.28	0.21	0.15
			105	2_89844287	0.35	0.07	0.11	0.12	0.08	0.4	0.01	-0.03	0.06	0.04	0.34	NA	0.23	0.17	0.16
			106	2_92975818	0.31	0.05	0.11	0.07	0.08	0.12	0.02	0.01	0	0.04	0.65	0.15	0.21	0.22	0.11
			107	2_99777113	0.83	0.01	0.09	0.1	0.06	0.85	-0.11	-0.01	0	0.03	0.57	0.14	0.19	0.21	0.11
			108	2_104787851	0.92	0.01	0.11	0.1	0.06	0.89	-0.09	0.03	0.01	0.03	0.78	0.13	0.19	0.24	0.11
			109	2_105696373	1.17	0	0.1	0.12	0.08	1.19	-0.1	0.03	0.03	0.07	0.66	0.12	0.19	0.21	0.11
			110	2_110880795	1.02	0	0.08	0.11	0.09	1.23	-0.09	0	0.03	0.09	0.66	0.12	0.19	0.21	0.11
			111	2_110880805	1.02	0	0.08	0.11	0.09	1.23	-0.09	0	0.03	0.09	0.41	0.14	0.18	0.2	0.12
			112	2_111134233	0.87	0.01	0.08	0.1	0.1	1.2	-0.09	0	0.03	0.09	0.39	0.14	0.18	0.2	0.12
			113	2_111306279	0.88	0.01	0.08	0.1	0.1	1.22	-0.09	0	0.03	0.09	0.51	0.14	0.19	0.19	0.11
			114	2_112255823	0.83	0.01	0.08	0.09	0.09	1.28	-0.09	-0.01	0.02	0.09	0.52	0.14	0.2	0.19	0.11
			115	2_112712327	0.77	0.01	0.08	0.09	0.09	1.17	-0.09	-0.01	0.02	0.09	0.48	0.14	0.19	0.19	0.11
			116	2_113364081	0.8	0.01	0.09	0.09	0.08	1	-0.09	0.01	0.02	0.06	0.35	0.18	0.22	0.19	0.15
			117	2_119210795	1.26	0.01	0.11	0.11	0.11	1.65	-0.11	0.03	0.04	0.09	0.35	0.18	0.22	0.19	0.15
			118	2_119210799	1.26	0.01	0.11	0.11	0.11	1.65	-0.11	0.03	0.04	0.09	0.35	0.18	0.22	0.19	0.15
			119	2_119759668	1.26	0.01	0.11	0.11	0.11	1.67	-0.11	0.03	0.04	0.09	0.33	0.18	0.22	0.18	0.15
			120	2_119923629	1.17	0.01	0.11	0.11	0.12	1.57	-0.1	0.03	0.04	0.09	0.33	0.18	0.22	0.18	0.15
			121	2_119975164	1.17	0.01	0.11	0.11	0.12	1.57	-0.1	0.03	0.04	0.09	0.33	0.18	0.22	0.18	0.15
			122	2_120057491	1.18	0.01	0.11	0.11	0.12	1.58	-0.1	0.03	0.04	0.09	0.31	0.17	0.22	0.18	0.16
			123	2_120612428	1.21	0.01	0.11	0.11	0.12	1.6	-0.11	0.03	0.04	0.09	0.25	0.17	0.22	0.18	0.16
			124	2_120745620	1.22	0.01	0.11	0.11	0.12	1.63	-0.1	0.03	0.04	0.1	0.24	0.18	0.21	0.18	0.16
			125	2_121138554	1.28	0.01	0.12	0.1	0.12	1.71	-0.11	0.04	0.03	0.1	0.21	0.17	0.21	0.17	0.16
			126	2_121452474	1.35	0	0.11	0.1	0.13	1.88	-0.11	0.03	0.04	0.1	0.19	0.16	0.2	0.17	0.16
			127	2_122291506	1.48	-0.01	0.1	0.1	0.12	1.96	-0.12	0.02	0.04	0.1	0.22	0.16	0.2	0.17	0.16
			128	2_122685194	1.44	-0.01	0.11	0.1	0.12	1.86	-0.12	0.03	0.04	0.1	0.35	0.18	0.23	0.23	0.17
			129	2_125083168	1.09	0.03	0.12	0.15	0.12	1.17	-0.07	0.03	0.09	0.08	0.53	0.17	0.22	0.26	0.17
			130	2_129010510	1.16	0.03	0.12	0.15	0.12	1.03	-0.06	0.03	0.08	0.08	0.59	0.15	0.22	0.25	0.17
			131	2_129159240	1.42	0.02	0.11	0.16	0.12	1.25	-0.07	0.02	0.1	0.07	0.68	0.13	0.22	0.25	0.17
			132	2_130202050	1.39	0.02	0.11	0.16	0.11	1.09	-0.06	0.02	0.09	0.07	0.63	0.12	0.22	0.23	0.17
			133	2_130393825	1.32	0.02	0.11	0.15	0.11	1.05	-0.06	0.02	0.08	0.07	0.63	0.12	0.22	0.23	0.17
			134	2_130591969	1.32	0.02	0.11	0.15	0.11	1.05	-0.06	0.02	0.08	0.07	0.62	0.12	0.22	0.23	0.17
			135	2_130739019	1.35	0.02	0.11	0.15	0.11	1.09	-0.06	0.02	0.08	0.07	0.65	0.12	0.22	0.24	0.17
			136	2_130883989	1.41	0.01	0.11	0.15	0.12	1.14	-0.06	0.01	0.08	0.08	1.03	0.09	0.21	0.25	0.18
			137	2_132808839	1.51	0.02	0.1	0.16	0.12	0.88	-0.03	0.01	0.09	0.07	1.66	0.07	0.21	0.29	0.17
			138	2_139956785	2.29	0.01	0.12	0.2	0.12	1.08	-0.04	0.03	0.11	0.08	1.62	0.07	0.21	0.29	0.17
			139	2_140168146	2.25	0.01	0.12	0.2	0.12	1.07	-0.04	0.03	0.11	0.09	1.39	0.08	0.21	0.28	0.17
			140	2_141235037	2.02	0.01	0.11	0.19	0.12	1.01	-0.04	0.03	0.11	0.09	1.39	0.08	0.21	0.28	0.17
			141	2_141235047	2.02	0.01	0.11	0.19	0.12	1.01	-0.04	0.03	0.11	0.09	1.05	0.1	0.2	0.27	0.17
			142	2_144490178	1.72	0.03	0.11	0.19	0.12	0.94	-0.02	0.02	0.12	0.08	1.16	0.1	0.21	0.28	0.18
			143	2_148442635	1.88	0.03	0.11	0.2	0.12	0.98	-0.03	0.03	0.12	0.09	1.09	0.1	0.21	0.26	0.16
			144	2_153078512	1.85	0	0.11	0.17	0.1	1.07	-0.06	0.01	0.07	0.06	1.06	0.11	0.21	0.27	0.16
			145	2_154229551	1.93	0.01	0.11	0.18	0.11	1.31	-0.06	0.01	0.09	0.08	1.05	0.08	0.19	0.23	0.16
			146	2_157020296	1.85	0.01	0.07	0.16	0.09	1.15	-0.05	-0.03	0.08	0.04	1.15	0.08	0.2	0.24	0.15
			147	2_157112564	1.75	0.01	0.07	0.16	0.09	1.03	-0.05	-0.03	0.07	0.05	1.15	0.08	0.2	0.24	0.15
			148	2_157112581	1.75	0.01	0.07	0.16	0.09	1.03	-0.05	-0.03	0.07	0.05	1.12	0.08	0.19	0.24	0.15
			149	2_157169890	1.76	0.01	0.07	0.16	0.09	1.03	-0.05	-0.03	0.07	0.05	1.12	0.08	0.19	0.24	0.15
			150	2_158377039	1.7	0.01	0.07	0.16	0.09	0.99	-0.05	-0.03	0.07	0.05	1.13	0.08	0.19	0.24	0.15
			151	2_158779950	1.7	0.01	0.07	0.16	0.09	0.99	-0.05	-0.03	0.07	0.05	1.3	0.08	0.19	0.25	0.14
			152	2_161871392	1.78	0.01	0.08	0.16	0.09	0.95	-0.05	-0.02	0.07	0.05	1.71	0.06	0.22	0.27	0.18
			153	2_163858299	2.27	0.02	0.08	0.19	0.1	1.19	-0.02	-0.03	0.11	0.04	1.72	0.06	0.23	0.27	0.18
			154	2_164893544	2.29	0.02	0.08	0.19	0.1	1.23	-0.02	-0.03	0.12	0.04	1.72	0.06	0.23	0.27	0.18
			155	2_165070724	2.29	0.02	0.08	0.19	0.1	1.23	-0.02	-0.03	0.12	0.04	1.64	0.05	0.22	0.26	0.19
			156	2_168912243	2.16	0.02	0.07	0.19	0.11	1.32	0	-0.05	0.12	0.04	0.56	0.12	0.25	0.21	0.24
			157	2_180055272	0.59	0.04	0.09	0.13	0.13	0.25	-0.02	-0.01	0.03	0.03	0.05	0.16	0.15	0.15	0.15
			158	3_3560133	0.93	0.12	0.03	0.12	0.04	1.18	0.07	-0.08	0.09	-0.04	0.52	0.12	0.17	0.22	0.19
			159	3_8554492	0.57	0.09	0.07	0.13	0.07	0.73	0.06	-0.03	0.06	-0.02	0.39	0.12	0.17	0.21	0.18
			160	3_19628529	0.66	0.08	0.06	0.14	0.08	0.71	0.04	-0.03	0.1	0.01	0.39	0.12	0.17	0.21	0.18
			161	3_19628574	0.66	0.08	0.06	0.14	0.08	0.71	0.04	-0.03	0.1	0.01	0.43	0.12	0.16	0.22	0.18
			162	3_21992512	0.67	0.08	0.06	0.15	0.08	0.64	0.04	-0.02	0.1	0.01	1.25	0.06	0.25	0.2	0.18
			163	3_27866207	0.68	0.04	0.13	0.1	0.1	0.09	0.02	0.04	0.04	0.03	1.25	0.06	0.25	0.2	0.18
			164	3_28380854	0.68	0.04	0.13	0.1	0.1	0.09	0.02	0.04	0.04	0.03	1.23	0.09	0.22	0.26	0.18
			165	3_42232742	1.14	0.04	0.15	0.13	0.1	0.82	-0.02	0.11	0.04	0.03	1.36	0.05	0.23	0.21	0.17
			166	3_49641668	1	0.02	0.13	0.09	0.09	0.38	-0.01	0.06	0.01	0.01	1.45	0.04	0.22	0.22	0.15
			167	3_51389257	1.27	-0.01	0.12	0.09	0.06	0.57	-0.06	0.03	0	-0.03	1.47	0.04	0.22	0.21	0.14
			168	3_53652537	1.04	0	0.11	0.08	0.06	0.31	-0.05	0.01	-0.01	-0.01	1.43	0.04	0.24	0.18	0.19
			169	3_62402215	1.06	0	0.12	0.08	0.07	0.37	-0.04	0.02	0.02	-0.02	1.36	0.07	0.25	0.19	0.2
			170	3_66158098	1.13	0.02	0.14	0.09	0.09	0.4	-0.03	0.04	0.02	0.01	1.45	0.07	0.24	0.15	0.24
			171	3_68084635	1.03	0.03	0.13	0.08	0.1	0.4	-0.03	0.03	0.04	0	1.26	0.09	0.26	0.16	0.21
			172	3_82113282	0.94	0.06	0.15	0.07	0.1	0.15	0.03	0.03	0.01	0.02	1.1	0.09	0.25	0.16	0.21
			173	3_83354281	0.86	0.07	0.15	0.07	0.1	0.19	0.04	0.04	0.01	0.02	1.1	0.09	0.25	0.16	0.21
			174	3_83838529	0.85	0.07	0.15	0.07	0.1	0.19	0.04	0.04	0.01	0.02	0.85	0.11	0.23	0.15	0.22
			175	3_87974845	0.72	0.07	0.13	0.05	0.1	0.21	0.04	0.03	0	0.01	0.81	0.11	0.22	0.15	0.23
			176	3_88652578	0.92	0.07	0.13	0.04	0.11	0.44	0.03	0.04	-0.03	0.03	0.81	0.11	0.22	0.15	0.23
			177	3_89167102	0.93	0.07	0.13	0.04	0.11	0.45	0.03	0.04	-0.03	0.03	0.53	0.15	0.23	0.16	0.22
			178	3_92135706	1.04	0.09	0.14	0.04	0.12	0.63	0.03	0.05	-0.04	0.05	0.53	0.15	0.23	0.16	0.22
			179	3_92135715	1.04	0.09	0.14	0.04	0.12	0.63	0.03	0.05	-0.04	0.05	0.65	0.14	0.24	0.15	0.2
			180	3_93148504	0.97	0.08	0.14	0.04	0.12	0.53	0.03	0.04	-0.03	0.06	0.54	0.16	0.24	0.17	0.19
			181	3_95543029	0.8	0.09	0.14	0.05	0.11	0.45	0.03	0.04	-0.02	0.05	1.18	0.12	0.26	0.13	0.18
			182	3_101003775	0.95	0.07	0.13	0.05	0.11	0.37	0.03	0.02	-0.02	0.05	1.15	0.13	0.27	0.13	0.17
			183	3_101709308	1.02	0.07	0.14	0.04	0.1	0.35	0.03	0.02	-0.02	0.04	1.09	0.13	0.26	0.13	0.16
			184	3_103803615	1.03	0.07	0.13	0.03	0.09	0.48	0.03	0.02	-0.03	0.04	0.85	0.14	0.25	0.13	0.17
			185	3_104796977	0.9	0.08	0.13	0.04	0.1	0.41	0.03	0.02	-0.03	0.04	0.97	0.13	0.25	0.15	0.15
			186	3_105979934	0.91	0.07	0.14	0.05	0.08	0.41	0.03	0.03	-0.03	0.03	0.97	0.13	0.25	0.15	0.15
			187	3_106018266	0.91	0.07	0.14	0.05	0.08	0.41	0.03	0.03	-0.03	0.03	0.97	0.13	0.25	0.15	0.15
			188	3_106468161	0.91	0.07	0.14	0.05	0.08	0.41	0.03	0.03	-0.03	0.03	1.09	0.12	0.26	0.15	0.15
			189	3_108226644	1.02	0.07	0.14	0.05	0.08	0.42	0.02	0.03	-0.03	0.03	1.09	0.12	0.26	0.15	0.15
			190	3_108226645	1.02	0.07	0.14	0.05	0.08	0.42	0.02	0.03	-0.03	0.03	1.87	0.11	0.27	0.07	0.17
			191	3_121463445	0.97	0.06	0.12	0.03	0.1	0.39	0.02	-0.02	0	0.05	1.87	0.11	0.27	0.07	0.17
			192	3_121463455	0.97	0.06	0.12	0.03	0.1	0.39	0.02	-0.02	0	0.05	1.85	0.1	0.27	0.08	0.17
			193	3_121991065	0.97	0.06	0.12	0.03	0.1	0.37	0.02	-0.02	0	0.04	1.75	0.1	0.27	0.08	0.17
			194	3_122133084	0.95	0.06	0.12	0.03	0.1	0.35	0.02	-0.01	0	0.04	1.75	0.1	0.27	0.08	0.17
			195	3_122139870	0.95	0.06	0.12	0.03	0.1	0.35	0.02	-0.01	0	0.04	1.75	0.1	0.27	0.08	0.17
			196	3_123336591	0.95	0.06	0.12	0.03	0.1	0.35	0.02	-0.01	0	0.04	1.75	0.1	0.27	0.08	0.17
			197	3_123336620	0.95	0.06	0.12	0.03	0.1	0.35	0.02	-0.01	0	0.04	1.64	0.09	0.25	0.06	0.15
			198	3_127273115	0.82	0.08	0.1	0.02	0.08	0.66	0.06	-0.04	-0.02	0.03	1.85	0.1	0.29	0.1	0.17
			199	3_134829531	0.7	0.09	0.12	0.04	0.09	0.68	0.07	-0.04	-0.01	0.01	1.72	0.09	0.28	0.1	0.17
			200	3_135511812	0.56	0.08	0.12	0.05	0.09	0.69	0.07	-0.04	0	0.02	1.8	0.09	0.28	0.1	0.16
			201	3_136284103	0.67	0.09	0.12	0.04	0.09	0.75	0.07	-0.04	-0.01	0.02	2.03	0.09	0.27	0.06	0.14
			202	3_138092691	0.8	0.09	0.11	0.03	0.07	1	0.09	-0.05	-0.01	0.01	2.04	0.09	0.27	0.06	0.14
			203	3_138244709	0.81	0.09	0.11	0.03	0.07	1	0.09	-0.05	-0.01	0.01	1.66	0.18	0.27	0.06	0.14
			204	3_142883488	1.31	0.14	0.14	0.03	0.07	0.93	0.12	0	0	0.02	2.44	0.22	0.29	0.04	0.13
			205	3_145314544	1.65	0.16	0.13	0.03	0.06	1.12	0.11	-0.03	0.01	-0.01	2.44	0.22	0.29	0.04	0.13
			206	3_145314570	1.65	0.16	0.13	0.03	0.06	1.12	0.11	-0.03	0.01	-0.01	2.44	0.22	0.29	0.04	0.13
			207	3_145998693	1.62	0.15	0.12	0.03	0.05	1.2	0.11	-0.04	0.01	-0.02	2.44	0.22	0.29	0.04	0.13
			208	3_145998695	1.62	0.15	0.12	0.03	0.05	1.2	0.11	-0.04	0.01	-0.02	2.46	0.22	0.29	0.04	0.13
			209	3_146593420	1.57	0.15	0.13	0.03	0.06	1.1	0.11	-0.04	0.01	-0.01	2.48	0.22	0.31	0.07	0.11
			210	3_156416491	2.01	0.17	0.12	0.03	0.04	1.75	0.13	-0.06	-0.02	-0.03	2.29	0.21	0.3	0.07	0.12
			211	3_159581164	1.94	0.16	0.12	0.03	0.04	1.59	0.13	-0.04	0	-0.04	1.6	0.32	0.2	0.1	0.11
			212	4_6260282	0.61	-0.01	0.12	0.07	NA	0.09	-0.02	-0.01	0.01	0	1.7	0.33	0.2	0.1	0.11
			213	4_11234654	0.56	0.11	0.09	0.04	0.05	0.09	-0.02	-0.01	0.01	0	3.02	0.35	0.15	0.11	0.04
			214	4_12009031	0.58	0.12	0.1	0.04	0.05	0.84	-0.07	0.06	0.02	0.03	1.65	0.27	0.12	0.11	0.04
			215	4_23295512	0.61	0.1	0.1	0.06	0.04	1.38	-0.06	0.12	-0.01	0.06	1.9	0.27	0.15	0.07	0.03
			216	4_30761996	0.8	0.08	0.13	0.04	0.05	1.81	-0.08	0.09	-0.02	0.14	1.95	0.27	0.12	0.06	0.04
			217	4_43036567	0.86	0.08	0.12	0.02	0.09	1.38	-0.03	0.06	-0.02	0.14	2.04	0.28	0.13	0.06	0.03
			218	4_46120492	0.85	0.11	0.09	0.02	0.1	1.73	-0.05	0.06	-0.03	0.15	1.33	0.25	0.12	0.09	0.09
			219	4_47239566	1.01	0.1	0.09	0.01	0.11	2.34	-0.08	0.05	-0.05	0.15	1.33	0.25	0.12	0.09	0.09
			220	4_52450964	1.22	0.08	0.09	0.01	0.12	2.34	-0.08	0.05	-0.05	0.15	1.36	0.26	0.12	0.09	0.09
			221	4_52524395	1.22	0.08	0.09	0.01	0.12	2.35	-0.08	0.05	-0.06	0.14	1.26	0.25	0.13	0.07	0.12
			222	4_55012301	1.26	0.08	0.09	0	0.12	2.42	-0.09	0.06	-0.07	0.14	1.26	0.26	0.11	0.08	0.11
			223	4_56741168	1.59	0.08	0.1	-0.01	0.13	2.4	-0.09	0.05	-0.06	0.14	1.61	0.28	0.12	0.1	0.1
			224	4_63272545	1.42	0.07	0.08	-0.01	0.13	1.85	-0.05	0.01	-0.04	0.14	2.07	0.31	0.13	0.1	0.11
			225	4_66839598	1.37	0.11	0.06	0.01	0.13	1.78	-0.04	0.03	-0.04	0.14	2.07	0.31	0.13	0.1	0.11
			226	4_70088532	1.53	0.13	0.08	0.01	0.13	1.78	-0.04	0.03	-0.04	0.14	2.04	0.31	0.14	0.11	0.11
			227	4_70266817	1.53	0.13	0.08	0.01	0.13	1.86	-0.05	0.04	-0.03	0.14	1.99	0.33	0.13	0.13	0.15
			228	4_74811205	1.29	0.12	0.09	0.02	0.13	0.77	-0.05	0.01	-0.01	0.07	2.1	0.34	0.13	0.13	0.16
			229	4_86583085	0.79	0.12	0.07	0.05	0.11	0.66	-0.04	0.01	0.01	0.07	1.97	0.33	0.14	0.13	0.16
			230	4_88169948	0.77	0.13	0.07	0.05	0.11	0.6	-0.04	0.01	0.01	0.06	2.63	0.37	0.13	0.15	0.14
			231	4_88722326	0.8	0.13	0.07	0.05	0.11	0.45	-0.04	0.01	0.03	0.05	3.04	0.4	0.13	0.17	0.13
			232	4_94432389	0.78	0.15	0.06	0.08	0.09	0.64	-0.06	-0.01	0.01	0.06	2.08	0.33	0.12	0.14	0.11
			233	4_99296141	0.74	0.14	0.06	0.08	0.1	0.54	-0.05	0.04	0.01	0.04	2.07	0.32	0.12	0.14	0.11
			234	4_107374161	0.36	0.12	0.08	0.07	0.07	0.5	-0.04	0.03	0	0.04	1.65	0.31	0.14	0.17	0.12
			235	4_108634712	0.41	0.12	0.08	0.07	0.08	0.6	-0.05	0.05	-0.01	0.02	2.21	0.34	0.1	0.16	0.14
			236	4_112765106	0.32	0.11	0.09	0.07	0.07	0.65	-0.04	0.05	0.04	-0.03	1.72	0.32	0.12	0.17	0.13
			237	4_120935120	0.62	0.13	0.08	0.1	0.05	0.67	-0.04	0.04	0.05	-0.03	1.97	0.33	0.12	0.18	0.12
			238	4_122849662	0.52	0.12	0.08	0.11	0.05	0.54	0.01	0.03	0.05	-0.04	2.08	0.33	0.11	0.17	0.12
			239	4_123860763	1.06	0.14	0.07	0.12	0.04	0.64	0.02	0.03	0.06	-0.04	2.08	0.33	0.11	0.17	0.12
			240	4_126242040	1.2	0.15	0.07	0.12	0.03	0.64	0.02	0.03	0.06	-0.04	2.52	0.34	0.11	0.2	0.09
			241	4_126242047	1.2	0.15	0.07	0.12	0.03	0.65	0.02	0.03	0.06	-0.05	2.49	0.32	0.11	0.21	0.08
			242	4_128038172	1.65	0.15	0.06	0.13	0.02	0.32	0.01	0.04	0.02	-0.02	2.36	0.33	0.09	0.18	0.09
			243	4_130060899	1.17	0.14	0.07	0.12	0.03	0.55	0.06	0.06	0.01	-0.02	1.99	0.32	0.11	0.19	0.08
			244	4_132381106	1.37	0.17	0.08	0.1	0.03	0.49	0.07	0.05	0	-0.01	1.47	0.28	0.11	0.16	0.11
			245	4_134348530	1.2	0.16	0.08	0.1	0.04	0.48	0.06	0.04	-0.02	0	1.47	0.28	0.11	0.16	0.11
			246	4_139314160	0.85	0.14	0.07	0.07	0.05	0.5	0.06	0.04	-0.02	0	1.39	0.28	0.11	0.16	0.12
			247	4_139633922	0.85	0.14	0.07	0.07	0.05	0.52	0.06	0.04	-0.02	0	1.33	0.28	0.09	0.16	0.15
			248	4_141004216	0.84	0.14	0.07	0.07	0.06	0.7	0.06	0.05	-0.04	0	1.29	0.28	0.1	0.15	0.14
			249	4_141199963	0.85	0.14	0.07	0.06	0.07	0.72	0.06	0.05	-0.04	0	1.27	0.28	0.12	0.15	0.12
			250	4_141398500	0.89	0.14	0.07	0.05	0.06	0.9	0.07	0.05	-0.06	0	1.08	0.26	0.13	0.16	0.1
			251	4_143437486	1.04	0.15	0.09	0.05	0.06	0.82	0.07	0.03	-0.05	0.01	1.21	0.27	0.12	0.16	0.1
			252	4_144453275	0.95	0.14	0.08	0.05	0.05	0.81	0.07	0.03	-0.05	0.01	1.21	0.27	0.12	0.16	0.1
			253	4_144622766	1.02	0.15	0.07	0.05	0.05	0.8	0.07	0.03	-0.05	0.01	1.38	0.27	0.14	0.13	0.1
			254	4_145301445	1.02	0.15	0.07	0.05	0.05	0.59	0.05	0.03	-0.04	0.03	1.35	0.27	0.14	0.13	0.09
			255	4_148929467	0.86	0.14	0.08	0.05	0.07	0.58	0.05	0.03	-0.04	0.03	1.3	0.27	0.15	0.12	0.13
			256	4_149128877	0.81	0.14	0.08	0.05	0.06	0.39	0.05	0.01	-0.02	0.04	1.17	0.26	0.16	0.12	0.13
			257	4_154101339	0.77	0.14	0.07	0.06	0.08	0.44	0.05	0.01	-0.02	0.04	1.04	0.26	0.17	0.13	0.13
			258	4_154254581	0.79	0.14	0.07	0.06	0.08	0.51	0.06	0.01	-0.02	0.04	1.05	0.26	0.15	0.13	0.14
			259	4_154923245	0.74	0.14	0.08	0.06	0.08	0.46	0.05	0.01	-0.02	0.04	1.08	0.26	0.15	0.12	0.14
			260	4_155785470	0.71	0.13	0.07	0.06	0.09	0.44	0.04	0.01	-0.02	0.04	0.27	NA	0.17	NA	0.23
			261	4_155964841	0.71	0.13	0.07	0.06	0.09	2.43	0.07	0.17	-0.06	-0.18	0.27	NA	0.17	NA	0.23
			262	5_4046411	2.16	0.15	0.19	-0.03	0	2.43	0.07	0.17	-0.06	-0.18	0.27	NA	0.17	NA	0.23
			263	5_5015411	2.16	0.15	0.19	-0.03	0	2.43	0.07	0.17	-0.06	-0.18	0.51	0.23	0.16	0.12	0.18
			264	5_5015419	2.16	0.15	0.19	-0.03	0	0.59	0.07	0.04	0.04	-0.03	0.25	0.2	0.17	0.14	0.18
			265	5_12260003	0.54	0.12	0.11	0.08	0.05	0.39	0.04	0.03	0.03	-0.03	0.17	0.2	0.17	0.17	0.16
			266	5_24428320	0.4	0.09	0.11	0.08	0.05	0.42	0.04	0.03	0.04	-0.03	0.28	0.21	0.18	0.16	0.14
			267	5_25310071	0.48	0.09	0.11	0.1	0.05	0.45	0.04	0.03	0.02	-0.04	0.21	0.19	0.17	0.21	0.18
			268	5_27285288	0.61	0.1	0.11	0.09	0.04	0.72	0.07	0.04	-0.01	-0.03	0.25	0.19	0.14	0.18	0.18
			269	5_33529528	0.35	0.11	0.11	0.09	0.06	0.65	0.08	0.02	-0.01	0	0.7	0.24	0.14	0.23	0.16
			270	5_34118900	0.28	0.11	0.08	0.08	0.08	0.55	0.05	-0.05	-0.03	-0.01	0.74	0.23	0.14	0.23	0.15
			271	5_34921625	0.53	0.11	0.05	0.09	0.07	0.6	0.05	-0.05	-0.03	-0.01	0.97	0.23	0.15	0.24	0.1
			272	5_36613621	0.55	0.11	0.05	0.09	0.06	0.39	0.01	-0.03	-0.05	0.02	0.9	0.23	0.14	0.24	0.11
			273	5_67264374	0.37	0.1	0.05	0.07	0.05	0.47	0.01	-0.03	-0.06	0.02	0.61	0.21	0.15	0.22	0.12
			274	5_67573068	0.39	0.1	0.05	0.07	0.06	1.01	0.02	-0.03	0.09	0.11	1.08	0.2	0.2	0.25	0.09
			275	5_75674237	0.7	0.11	0.05	0.14	0.12	1.08	0.07	-0.06	0.08	0.06	1.08	0.2	0.2	0.25	0.09
			276	5_90217582	1	0.14	0.06	0.15	0.08	1.08	0.07	-0.06	0.08	0.06	1.37	0.18	0.2	0.26	0.07
			277	5_90550299	1	0.14	0.06	0.15	0.08	1.09	0.07	-0.06	0.09	0.05	1.82	0.18	0.2	0.26	0.04
			278	5_96714386	1.17	0.12	0.06	0.16	0.06	0.92	0.06	-0.04	0.08	0.06	1.71	0.18	0.21	0.26	0.05
			279	5_100661873	1.22	0.12	0.07	0.16	0.05	1.42	0.04	-0.08	0.09	0.05	1.59	0.18	0.2	0.26	0.06
			280	5_103965790	1.45	0.1	0.05	0.16	0.05	1.33	0.04	-0.08	0.09	0.04	1.58	0.18	0.21	0.26	0.06
			281	5_104440295	1.46	0.11	0.05	0.16	0.04	1.33	0.05	-0.08	0.09	0.04	1.62	0.18	0.21	0.26	0.06
			282	5_105812108	1.44	0.11	0.05	0.16	0.04	1.38	0.04	-0.08	0.1	0.02	1.85	0.16	0.22	0.28	0.06
			283	5_106856953	1.59	0.1	0.05	0.16	0.04	0.96	0.04	-0.05	0.07	0.05	2.13	0.17	0.22	0.27	0.04
			284	5_106957008	1.06	0.09	0.07	0.15	0.05	1.16	0.03	-0.06	0.07	0.07	1.83	0.17	0.22	0.26	0.05
			285	5_108421265	1.12	0.09	0.06	0.15	0.05	1.11	0.03	-0.06	0.06	0.07	2.12	0.13	0.22	0.26	0.02
			286	5_108582936	0.91	0.09	0.06	0.14	0.06	0.99	0.03	-0.05	0.09	0.04	2.27	0.14	0.24	0.26	0.02
			287	5_110615445	1.41	0.07	0.08	0.16	0.03	0.95	0.03	-0.03	0.11	0.04	2.27	0.14	0.24	0.26	0.02
[truncated: 597 more rows]
