# Supplementary material for: Dynamics of genetic and somatic trade-offs in ageing and mortality
Source: Nature. 2026 Apr 22;654(8118):437–53. doi: 10.1038/s41586-026-10407-9 (PMC13253337; doi:10.1038/s41586-026-10407-9)
Supplement: Supplementary file 1 — This zipped file contains Supplementary Tables 1–16, including a guide to the tables. [file 41586_2026_10407_MOESM1_ESM.zip › Supplementary Tables_Arends_10Apr2026/S_Table_16_WholeGenome_GeneOntology_19Nov2025.xlsx]

## Sheet: GO_BioProcess
			#File_name	GO _BioProcess
			#Table_title	S_Table 16: Gene Ontology biological process: Gene set enrichment of candidate genes in Vita loci
			#Source	Arends et al. (2026) Dynamics, genetics and somatic trade-offs in ageing and mortality. Nature 2026 (April 21): Supplements at. https://doi.org/10.1038/s41586-026-10407-9.
			#Authors	Arends D, Ashbrook DG, Roy S, Lu L, Sloan Z, Centeno AG, Lamour KH, de Magalhães JP, Prins P, Borman KW, Sen S, Mitchell SJ, MacArthur MR, Akin OA, Li X, Bajwa A, Harrison DE, Strong R, Nelson JF, Mozhui K, Auwerx J, Williams EG, Miller RA, Williams RW
			#Contact	Danny Arends (danny.arends@gmail.com) or Robert W Williams (labwilliams@gmail.com)
			#Date	19Nov2025
			Metadata	Locus: Genomic region or sample identifier being analyzed	Term ID: Unique identifier for the term/pathway in the database	ID: Database-specific identifier for the term (e.g., GO:xxxxx, hsa:xxxxx)	Description: Human-readable name/description of the biological term or pathway	Gene_Ratio: Ratio of genes in the gene set that belong to this term (x/n format)	Bg_Ratio: Background ratio - total genes in this term vs total background genes	Rich_Factor: Enrichment factor calculated as proportion of genes in term	Fold_Enrichment: Fold change of enrichment compared to background	z_score: Statistical z-score for the enrichment	P_-value: Nominal P value without adjustement for mutliple tests	P_adjust: P value with BH correction for mutliple tests	q_value: q value with correction for mutliple tests (Storey method)	–LogP_q: the log of q_value column
			Index	Locus	Term ID	ID	Description	Gene_Ratio	Bg_Ratio	Rich_Factor	Fold_Enrichment	z_score	P_value	P_adjust	q_value	–LogP_q
			1	Vita1a	GO:0042157	GO:0042157	lipoprotein metabolic process	2/14	100/17722	0.02	25.3171	6.85659	0.00274454	0.120239	0.0841554	1.07492
			2	Vita1a	GO:0007218	GO:0007218	neuropeptide signaling pathway	2/14	105/17722	0.0190476	24.1116	6.67854	0.0030205	0.120239	0.0841554	1.07492
			3	Vita1a	GO:0043279	GO:0043279	response to alkaloid	2/14	120/17722	0.0166667	21.0976	6.21123	0.00392326	0.120239	0.0841554	1.07492
			4	Vita1a	GO:1990830	GO:1990830	cellular response to leukemia inhibitory factor	2/14	128/17722	0.015625	19.779	5.99541	0.00445007	0.120239	0.0841554	1.07492
			5	Vita1a	GO:1990823	GO:1990823	response to leukemia inhibitory factor	2/14	130/17722	0.0153846	19.4747	5.9445	0.00458664	0.120239	0.0841554	1.07492
			6	Vita1a	GO:0000425	GO:0000425	pexophagy	1/14	10/17722	0.1	126.586	11.1694	0.00787375	0.120239	0.0841554	1.07492
			7	Vita1a	GO:0002084	GO:0002084	protein depalmitoylation	1/14	10/17722	0.1	126.586	11.1694	0.00787375	0.120239	0.0841554	1.07492
			8	Vita1a	GO:0032277	GO:0032277	negative regulation of gonadotropin secretion	1/14	10/17722	0.1	126.586	11.1694	0.00787375	0.120239	0.0841554	1.07492
			9	Vita1a	GO:0033603	GO:0033603	positive regulation of dopamine secretion	1/14	10/17722	0.1	126.586	11.1694	0.00787375	0.120239	0.0841554	1.07492
			10	Vita1a	GO:0033684	GO:0033684	regulation of luteinizing hormone secretion	1/14	10/17722	0.1	126.586	11.1694	0.00787375	0.120239	0.0841554	1.07492
			11	Vita1a	GO:0038003	GO:0038003	G protein-coupled opioid receptor signaling pathway	1/14	11/17722	0.0909091	115.078	10.6414	0.00865796	0.120239	0.0841554	1.07492
			12	Vita1a	GO:0042996	GO:0042996	regulation of Golgi to plasma membrane protein transport	1/14	11/17722	0.0909091	115.078	10.6414	0.00865796	0.120239	0.0841554	1.07492
			13	Vita1a	GO:0048617	GO:0048617	embryonic foregut morphogenesis	1/14	11/17722	0.0909091	115.078	10.6414	0.00865796	0.120239	0.0841554	1.07492
			14	Vita1a	GO:0070782	GO:0070782	phosphatidylserine exposure on apoptotic cell surface	1/14	11/17722	0.0909091	115.078	10.6414	0.00865796	0.120239	0.0841554	1.07492
			15	Vita1a	GO:1903059	GO:1903059	regulation of protein lipidation	1/14	11/17722	0.0909091	115.078	10.6414	0.00865796	0.120239	0.0841554	1.07492
			16	Vita1a	GO:0061008	GO:0061008	hepaticobiliary system development	2/14	188/17722	0.0106383	13.4666	4.8318	0.00936727	0.120239	0.0841554	1.07492
			17	Vita1a	GO:0007440	GO:0007440	foregut morphogenesis	1/14	12/17722	0.0833333	105.488	10.1806	0.00944158	0.120239	0.0841554	1.07492
			18	Vita1a	GO:0061723	GO:0061723	glycophagy	1/14	12/17722	0.0833333	105.488	10.1806	0.00944158	0.120239	0.0841554	1.07492
			19	Vita1a	GO:1902857	GO:1902857	positive regulation of non-motile cilium assembly	1/14	12/17722	0.0833333	105.488	10.1806	0.00944158	0.120239	0.0841554	1.07492
			20	Vita1a	GO:0003157	GO:0003157	endocardium development	1/14	13/17722	0.0769231	97.3736	9.77364	0.0102246	0.120239	0.0841554	1.07492
			21	Vita1a	GO:0046549	GO:0046549	retinal cone cell development	1/14	13/17722	0.0769231	97.3736	9.77364	0.0102246	0.120239	0.0841554	1.07492
			22	Vita1a	GO:0060911	GO:0060911	cardiac cell fate commitment	1/14	13/17722	0.0769231	97.3736	9.77364	0.0102246	0.120239	0.0841554	1.07492
			23	Vita1a	GO:2000253	GO:2000253	positive regulation of feeding behavior	1/14	13/17722	0.0769231	97.3736	9.77364	0.0102246	0.120239	0.0841554	1.07492
			24	Vita1a	GO:0021903	GO:0021903	rostrocaudal neural tube patterning	1/14	14/17722	0.0714286	90.4184	9.41086	0.0110071	0.120239	0.0841554	1.07492
			25	Vita1a	GO:0032275	GO:0032275	luteinizing hormone secretion	1/14	14/17722	0.0714286	90.4184	9.41086	0.0110071	0.120239	0.0841554	1.07492
			26	Vita1a	GO:0043652	GO:0043652	engulfment of apoptotic cell	1/14	14/17722	0.0714286	90.4184	9.41086	0.0110071	0.120239	0.0841554	1.07492
			27	Vita1a	GO:0098734	GO:0098734	macromolecule depalmitoylation	1/14	14/17722	0.0714286	90.4184	9.41086	0.0110071	0.120239	0.0841554	1.07492
			28	Vita1a	GO:2001267	GO:2001267	regulation of cysteine-type endopeptidase activity involved in apoptotic signaling pathway	1/14	14/17722	0.0714286	90.4184	9.41086	0.0110071	0.120239	0.0841554	1.07492
			29	Vita1a	GO:0001711	GO:0001711	endodermal cell fate commitment	1/14	15/17722	0.0666667	84.3905	9.08475	0.011789	0.120239	0.0841554	1.07492
			30	Vita1a	GO:0030242	GO:0030242	autophagy of peroxisome	1/14	15/17722	0.0666667	84.3905	9.08475	0.011789	0.120239	0.0841554	1.07492
			31	Vita1a	GO:0035845	GO:0035845	photoreceptor cell outer segment organization	1/14	15/17722	0.0666667	84.3905	9.08475	0.011789	0.120239	0.0841554	1.07492
			32	Vita1a	GO:0046548	GO:0046548	retinal rod cell development	1/14	15/17722	0.0666667	84.3905	9.08475	0.011789	0.120239	0.0841554	1.07492
			33	Vita1a	GO:1902855	GO:1902855	regulation of non-motile cilium assembly	1/14	15/17722	0.0666667	84.3905	9.08475	0.011789	0.120239	0.0841554	1.07492
			34	Vita1a	GO:2000035	GO:2000035	regulation of stem cell division	1/14	15/17722	0.0666667	84.3905	9.08475	0.011789	0.120239	0.0841554	1.07492
			35	Vita1a	GO:0032276	GO:0032276	regulation of gonadotropin secretion	1/14	16/17722	0.0625	79.1161	8.78949	0.0125703	0.120239	0.0841554	1.07492
			36	Vita1a	GO:0046541	GO:0046541	saliva secretion	1/14	16/17722	0.0625	79.1161	8.78949	0.0125703	0.120239	0.0841554	1.07492
			37	Vita1a	GO:1903998	GO:1903998	regulation of eating behavior	1/14	16/17722	0.0625	79.1161	8.78949	0.0125703	0.120239	0.0841554	1.07492
			38	Vita1a	GO:0042074	GO:0042074	cell migration involved in gastrulation	1/14	17/17722	0.0588235	74.4622	8.52047	0.0133511	0.120239	0.0841554	1.07492
			39	Vita1a	GO:0042670	GO:0042670	retinal cone cell differentiation	1/14	17/17722	0.0588235	74.4622	8.52047	0.0133511	0.120239	0.0841554	1.07492
			40	Vita1a	GO:0033605	GO:0033605	positive regulation of catecholamine secretion	1/14	18/17722	0.0555556	70.3254	8.27401	0.0141313	0.120239	0.0841554	1.07492
			41	Vita1a	GO:0035973	GO:0035973	aggrephagy	1/14	18/17722	0.0555556	70.3254	8.27401	0.0141313	0.120239	0.0841554	1.07492
			42	Vita1a	GO:0042159	GO:0042159	lipoprotein catabolic process	1/14	18/17722	0.0555556	70.3254	8.27401	0.0141313	0.120239	0.0841554	1.07492
			43	Vita1a	GO:0042711	GO:0042711	maternal behavior	1/14	18/17722	0.0555556	70.3254	8.27401	0.0141313	0.120239	0.0841554	1.07492
			44	Vita1a	GO:0034727	GO:0034727	piecemeal microautophagy of the nucleus	1/14	19/17722	0.0526316	66.6241	8.04711	0.0149109	0.120239	0.0841554	1.07492
			45	Vita1a	GO:0045793	GO:0045793	positive regulation of cell size	1/14	19/17722	0.0526316	66.6241	8.04711	0.0149109	0.120239	0.0841554	1.07492
			46	Vita1a	GO:0050746	GO:0050746	regulation of lipoprotein metabolic process	1/14	19/17722	0.0526316	66.6241	8.04711	0.0149109	0.120239	0.0841554	1.07492
			47	Vita1a	GO:0070102	GO:0070102	interleukin-6-mediated signaling pathway	1/14	19/17722	0.0526316	66.6241	8.04711	0.0149109	0.120239	0.0841554	1.07492
			48	Vita1a	GO:0060746	GO:0060746	parental behavior	1/14	20/17722	0.05	63.2929	7.83728	0.0156899	0.121357	0.0849378	1.0709
			49	Vita1a	GO:0072189	GO:0072189	ureter development	1/14	20/17722	0.05	63.2929	7.83728	0.0156899	0.121357	0.0849378	1.0709
			50	Vita1a	GO:0032274	GO:0032274	gonadotropin secretion	1/14	21/17722	0.047619	60.2789	7.64248	0.0164684	0.122383	0.0856559	1.06724
			51	Vita1a	GO:0097401	GO:0097401	synaptic vesicle lumen acidification	1/14	21/17722	0.047619	60.2789	7.64248	0.0164684	0.122383	0.0856559	1.06724
			52	Vita1a	GO:0061709	GO:0061709	reticulophagy	1/14	22/17722	0.0454545	57.539	7.46098	0.0172463	0.125699	0.0879769	1.05563
			53	Vita1a	GO:0048148	GO:0048148	behavioral response to cocaine	1/14	23/17722	0.0434783	55.0373	7.29132	0.0180236	0.127922	0.0895332	1.04802
			54	Vita1a	GO:0016237	GO:0016237	microautophagy	1/14	24/17722	0.0416667	52.744	7.13226	0.0188003	0.127922	0.0895332	1.04802
			55	Vita1a	GO:0044804	GO:0044804	nucleophagy	1/14	24/17722	0.0416667	52.744	7.13226	0.0188003	0.127922	0.0895332	1.04802
			56	Vita1a	GO:0042659	GO:0042659	regulation of cell fate specification	1/14	25/17722	0.04	50.6343	6.98273	0.0195765	0.127922	0.0895332	1.04802
			57	Vita1a	GO:0060221	GO:0060221	retinal rod cell differentiation	1/14	25/17722	0.04	50.6343	6.98273	0.0195765	0.127922	0.0895332	1.04802
			58	Vita1a	GO:2000738	GO:2000738	positive regulation of stem cell differentiation	1/14	25/17722	0.04	50.6343	6.98273	0.0195765	0.127922	0.0895332	1.04802
			59	Vita1a	GO:0017121	GO:0017121	plasma membrane phospholipid scrambling	1/14	27/17722	0.037037	46.8836	6.70869	0.0211272	0.131265	0.091873	1.03681
			60	Vita1a	GO:0023019	GO:0023019	signal transduction involved in regulation of gene expression	1/14	27/17722	0.037037	46.8836	6.70869	0.0211272	0.131265	0.091873	1.03681
			61	Vita1a	GO:0070498	GO:0070498	interleukin-1-mediated signaling pathway	1/14	27/17722	0.037037	46.8836	6.70869	0.0211272	0.131265	0.091873	1.03681
			62	Vita1a	GO:1905207	GO:1905207	regulation of cardiocyte differentiation	1/14	28/17722	0.0357143	45.2092	6.58267	0.0219016	0.133882	0.0937047	1.02824
			63	Vita1a	GO:0016188	GO:0016188	synaptic vesicle maturation	1/14	29/17722	0.0344828	43.6502	6.46313	0.0226755	0.135705	0.0949804	1.02237
			64	Vita1a	GO:1900745	GO:1900745	positive regulation of p38MAPK cascade	1/14	30/17722	0.0333333	42.1952	6.34954	0.0234489	0.135705	0.0949804	1.02237
			65	Vita1a	GO:0014059	GO:0014059	regulation of dopamine secretion	1/14	31/17722	0.0322581	40.8341	6.24141	0.0242216	0.135705	0.0949804	1.02237
			66	Vita1a	GO:0060795	GO:0060795	cell fate commitment involved in formation of primary germ layer	1/14	31/17722	0.0322581	40.8341	6.24141	0.0242216	0.135705	0.0949804	1.02237
			67	Vita1a	GO:1903077	GO:1903077	negative regulation of protein localization to plasma membrane	1/14	31/17722	0.0322581	40.8341	6.24141	0.0242216	0.135705	0.0949804	1.02237
			68	Vita1a	GO:0016236	GO:0016236	macroautophagy	2/14	314/17722	0.00636943	8.06278	3.5505	0.0247442	0.135705	0.0949804	1.02237
			69	Vita1a	GO:0010506	GO:0010506	regulation of autophagy	2/14	316/17722	0.00632911	8.01175	3.53626	0.0250385	0.135705	0.0949804	1.02237
			70	Vita1a	GO:0045724	GO:0045724	positive regulation of cilium assembly	1/14	33/17722	0.030303	38.3593	6.03987	0.0257654	0.135705	0.0949804	1.02237
			71	Vita1a	GO:1904376	GO:1904376	negative regulation of protein localization to cell periphery	1/14	33/17722	0.030303	38.3593	6.03987	0.0257654	0.135705	0.0949804	1.02237
			72	Vita1a	GO:0051607	GO:0051607	defense response to virus	2/14	321/17722	0.00623053	7.88696	3.5012	0.0257804	0.135705	0.0949804	1.02237
			73	Vita1a	GO:0016242	GO:0016242	negative regulation of macroautophagy	1/14	35/17722	0.0285714	36.1673	5.85558	0.027307	0.136678	0.0956611	1.01926
			74	Vita1a	GO:0071354	GO:0071354	cellular response to interleukin-6	1/14	35/17722	0.0285714	36.1673	5.85558	0.027307	0.136678	0.0956611	1.01926
			75	Vita1a	GO:0005980	GO:0005980	glycogen catabolic process	1/14	36/17722	0.0277778	35.1627	5.76915	0.0280769	0.136678	0.0956611	1.01926
			76	Vita1a	GO:0000002	GO:0000002	mitochondrial genome maintenance	1/14	37/17722	0.027027	34.2124	5.68619	0.0288463	0.136678	0.0956611	1.01926
			77	Vita1a	GO:0009251	GO:0009251	glucan catabolic process	1/14	37/17722	0.027027	34.2124	5.68619	0.0288463	0.136678	0.0956611	1.01926
			78	Vita1a	GO:1901381	GO:1901381	positive regulation of potassium ion transmembrane transport	1/14	37/17722	0.027027	34.2124	5.68619	0.0288463	0.136678	0.0956611	1.01926
			79	Vita1a	GO:0007026	GO:0007026	negative regulation of microtubule depolymerization	1/14	38/17722	0.0263158	33.312	5.60647	0.0296151	0.136678	0.0956611	1.01926
			80	Vita1a	GO:0014046	GO:0014046	dopamine secretion	1/14	38/17722	0.0263158	33.312	5.60647	0.0296151	0.136678	0.0956611	1.01926
			81	Vita1a	GO:0050951	GO:0050951	sensory perception of temperature stimulus	1/14	39/17722	0.025641	32.4579	5.52977	0.0303833	0.136678	0.0956611	1.01926
			82	Vita1a	GO:0000272	GO:0000272	polysaccharide catabolic process	1/14	40/17722	0.025	31.6464	5.45591	0.031151	0.136678	0.0956611	1.01926
			83	Vita1a	GO:0043001	GO:0043001	Golgi to plasma membrane protein transport	1/14	40/17722	0.025	31.6464	5.45591	0.031151	0.136678	0.0956611	1.01926
			84	Vita1a	GO:0070741	GO:0070741	response to interleukin-6	1/14	40/17722	0.025	31.6464	5.45591	0.031151	0.136678	0.0956611	1.01926
			85	Vita1a	GO:0001709	GO:0001709	cell fate determination	1/14	41/17722	0.0243902	30.8746	5.38472	0.0319181	0.136678	0.0956611	1.01926
			86	Vita1a	GO:1905476	GO:1905476	negative regulation of protein localization to membrane	1/14	41/17722	0.0243902	30.8746	5.38472	0.0319181	0.136678	0.0956611	1.01926
			87	Vita1a	GO:0043277	GO:0043277	apoptotic cell clearance	1/14	42/17722	0.0238095	30.1395	5.31604	0.0326846	0.136678	0.0956611	1.01926
			88	Vita1a	GO:0060219	GO:0060219	camera-type eye photoreceptor cell differentiation	1/14	42/17722	0.0238095	30.1395	5.31604	0.0326846	0.136678	0.0956611	1.01926
			89	Vita1a	GO:0042462	GO:0042462	eye photoreceptor cell development	1/14	43/17722	0.0232558	29.4385	5.24972	0.0334506	0.136678	0.0956611	1.01926
			90	Vita1a	GO:0048520	GO:0048520	positive regulation of behavior	1/14	43/17722	0.0232558	29.4385	5.24972	0.0334506	0.136678	0.0956611	1.01926
			91	Vita1a	GO:1900744	GO:1900744	regulation of p38MAPK cascade	1/14	43/17722	0.0232558	29.4385	5.24972	0.0334506	0.136678	0.0956611	1.01926
			92	Vita1a	GO:0021532	GO:0021532	neural tube patterning	1/14	44/17722	0.0227273	28.7695	5.18562	0.034216	0.136678	0.0956611	1.01926
			93	Vita1a	GO:0031114	GO:0031114	regulation of microtubule depolymerization	1/14	44/17722	0.0227273	28.7695	5.18562	0.034216	0.136678	0.0956611	1.01926
			94	Vita1a	GO:0010453	GO:0010453	regulation of cell fate commitment	1/14	45/17722	0.0222222	28.1302	5.12363	0.0349808	0.136678	0.0956611	1.01926
			95	Vita1a	GO:0017145	GO:0017145	stem cell division	1/14	45/17722	0.0222222	28.1302	5.12363	0.0349808	0.136678	0.0956611	1.01926
			96	Vita1a	GO:0035987	GO:0035987	endodermal cell differentiation	1/14	45/17722	0.0222222	28.1302	5.12363	0.0349808	0.136678	0.0956611	1.01926
			97	Vita1a	GO:0060259	GO:0060259	regulation of feeding behavior	1/14	45/17722	0.0222222	28.1302	5.12363	0.0349808	0.136678	0.0956611	1.01926
			98	Vita1a	GO:0045494	GO:0045494	photoreceptor cell maintenance	1/14	46/17722	0.0217391	27.5186	5.06362	0.0357451	0.136842	0.0957764	1.01874
			99	Vita1a	GO:1902742	GO:1902742	apoptotic process involved in development	1/14	46/17722	0.0217391	27.5186	5.06362	0.0357451	0.136842	0.0957764	1.01874
			100	Vita1a	GO:0043268	GO:0043268	positive regulation of potassium ion transport	1/14	47/17722	0.0212766	26.9331	5.0055	0.0365088	0.138369	0.0968445	1.01392
			101	Vita1a	GO:0009615	GO:0009615	response to virus	2/14	396/17722	0.00505051	6.39322	3.0519	0.0379581	0.142437	0.0996919	1.00134
			102	Vita1a	GO:0031111	GO:0031111	negative regulation of microtubule polymerization or depolymerization	1/14	51/17722	0.0196078	24.8207	4.78997	0.0395581	0.145084	0.101545	0.993344
			103	Vita1a	GO:0044058	GO:0044058	regulation of digestive system process	1/14	53/17722	0.0188679	23.8841	4.69126	0.0410794	0.145084	0.101545	0.993344
			104	Vita1a	GO:0001706	GO:0001706	endoderm formation	1/14	55/17722	0.0181818	23.0156	4.59784	0.0425984	0.145084	0.101545	0.993344
			105	Vita1a	GO:0015872	GO:0015872	dopamine transport	1/14	55/17722	0.0181818	23.0156	4.59784	0.0425984	0.145084	0.101545	0.993344
			106	Vita1a	GO:0048546	GO:0048546	digestive tract morphogenesis	1/14	55/17722	0.0181818	23.0156	4.59784	0.0425984	0.145084	0.101545	0.993344
			107	Vita1a	GO:0031329	GO:0031329	regulation of cellular catabolic process	2/14	425/17722	0.00470588	5.95697	2.90837	0.0431637	0.145084	0.101545	0.993344
			108	Vita1a	GO:0042755	GO:0042755	eating behavior	1/14	56/17722	0.0178571	22.6046	4.55297	0.0433571	0.145084	0.101545	0.993344
			109	Vita1a	GO:0045332	GO:0045332	phospholipid translocation	1/14	56/17722	0.0178571	22.6046	4.55297	0.0433571	0.145084	0.101545	0.993344
			110	Vita1a	GO:0051954	GO:0051954	positive regulation of amine transport	1/14	56/17722	0.0178571	22.6046	4.55297	0.0433571	0.145084	0.101545	0.993344
			111	Vita1a	GO:0032941	GO:0032941	secretion by tissue	1/14	57/17722	0.0175439	22.208	4.50925	0.0441152	0.145084	0.101545	0.993344
			112	Vita1a	GO:0035601	GO:0035601	protein deacylation	1/14	57/17722	0.0175439	22.208	4.50925	0.0441152	0.145084	0.101545	0.993344
			113	Vita1a	GO:0050433	GO:0050433	regulation of catecholamine secretion	1/14	57/17722	0.0175439	22.208	4.50925	0.0441152	0.145084	0.101545	0.993344
			114	Vita1a	GO:0006911	GO:0006911	phagocytosis, engulfment	1/14	58/17722	0.0172414	21.8251	4.46663	0.0448728	0.145084	0.101545	0.993344
			115	Vita1a	GO:0031648	GO:0031648	protein destabilization	1/14	59/17722	0.0169492	21.4552	4.42508	0.0456298	0.145084	0.101545	0.993344
			116	Vita1a	GO:0044060	GO:0044060	regulation of endocrine process	1/14	59/17722	0.0169492	21.4552	4.42508	0.0456298	0.145084	0.101545	0.993344
			117	Vita1a	GO:0001825	GO:0001825	blastocyst formation	1/14	60/17722	0.0166667	21.0976	4.38454	0.0463863	0.145084	0.101545	0.993344
			118	Vita1a	GO:0006497	GO:0006497	protein lipidation	1/14	60/17722	0.0166667	21.0976	4.38454	0.0463863	0.145084	0.101545	0.993344
			119	Vita1a	GO:0006869	GO:0006869	lipid transport	2/14	445/17722	0.00449438	5.68925	2.8169	0.0469044	0.145084	0.101545	0.993344
			120	Vita1a	GO:0034204	GO:0034204	lipid translocation	1/14	61/17722	0.0163934	20.7518	4.34497	0.0471422	0.145084	0.101545	0.993344
			121	Vita1a	GO:0038066	GO:0038066	p38MAPK cascade	1/14	61/17722	0.0163934	20.7518	4.34497	0.0471422	0.145084	0.101545	0.993344
			122	Vita1a	GO:0001754	GO:0001754	eye photoreceptor cell differentiation	1/14	62/17722	0.016129	20.4171	4.30633	0.0478975	0.145084	0.101545	0.993344
			123	Vita1a	GO:0042461	GO:0042461	photoreceptor cell development	1/14	62/17722	0.016129	20.4171	4.30633	0.0478975	0.145084	0.101545	0.993344
			124	Vita1a	GO:0098732	GO:0098732	macromolecule deacylation	1/14	62/17722	0.016129	20.4171	4.30633	0.0478975	0.145084	0.101545	0.993344
			125	Vita1a	GO:0001895	GO:0001895	retina homeostasis	1/14	63/17722	0.015873	20.093	4.26859	0.0486523	0.145084	0.101545	0.993344
			126	Vita1a	GO:0006893	GO:0006893	Golgi to plasma membrane transport	1/14	63/17722	0.015873	20.093	4.26859	0.0486523	0.145084	0.101545	0.993344
			127	Vita1a	GO:0007019	GO:0007019	microtubule depolymerization	1/14	64/17722	0.015625	19.779	4.23171	0.0494065	0.145084	0.101545	0.993344
			128	Vita1a	GO:0042158	GO:0042158	lipoprotein biosynthetic process	1/14	65/17722	0.0153846	19.4747	4.19565	0.0501602	0.145084	0.101545	0.993344
			129	Vita1a	GO:0031346	GO:0031346	positive regulation of cell projection organization	2/14	464/17722	0.00431034	5.45628	2.73501	0.0505675	0.145084	0.101545	0.993344
			130	Vita1a	GO:0001947	GO:0001947	heart looping	1/14	66/17722	0.0151515	19.1797	4.1604	0.0509133	0.145084	0.101545	0.993344
			131	Vita1a	GO:0019098	GO:0019098	reproductive behavior	1/14	66/17722	0.0151515	19.1797	4.1604	0.0509133	0.145084	0.101545	0.993344
			132	Vita1a	GO:0042220	GO:0042220	response to cocaine	1/14	66/17722	0.0151515	19.1797	4.1604	0.0509133	0.145084	0.101545	0.993344
			133	Vita1a	GO:0097035	GO:0097035	regulation of membrane lipid distribution	1/14	66/17722	0.0151515	19.1797	4.1604	0.0509133	0.145084	0.101545	0.993344
			134	Vita1a	GO:0099024	GO:0099024	plasma membrane invagination	1/14	67/17722	0.0149254	18.8934	4.12591	0.0516659	0.14613	0.102276	0.990224
			135	Vita1a	GO:0050432	GO:0050432	catecholamine secretion	1/14	69/17722	0.0144928	18.3458	4.05912	0.0531693	0.14817	0.103705	0.984201
			136	Vita1a	GO:0061951	GO:0061951	establishment of protein localization to plasma membrane	1/14	69/17722	0.0144928	18.3458	4.05912	0.0531693	0.14817	0.103705	0.984201
			137	Vita1a	GO:0061371	GO:0061371	determination of heart left/right asymmetry	1/14	72/17722	0.0138889	17.5813	3.96403	0.0554204	0.153316	0.107306	0.969374
			138	Vita1a	GO:0003143	GO:0003143	embryonic heart tube morphogenesis	1/14	73/17722	0.0136986	17.3405	3.9336	0.0561696	0.153912	0.107724	0.967688
			139	Vita1a	GO:0060986	GO:0060986	endocrine hormone secretion	1/14	74/17722	0.0135135	17.1062	3.90377	0.0569183	0.153912	0.107724	0.967688
			140	Vita1a	GO:1905515	GO:1905515	non-motile cilium assembly	1/14	74/17722	0.0135135	17.1062	3.90377	0.0569183	0.153912	0.107724	0.967688
			141	Vita1a	GO:0051051	GO:0051051	negative regulation of transport	2/14	498/17722	0.00401606	5.08376	2.59915	0.0573781	0.153912	0.107724	0.967688
			142	Vita1a	GO:0010324	GO:0010324	membrane invagination	1/14	75/17722	0.0133333	16.8781	3.87451	0.0576664	0.153912	0.107724	0.967688
			143	Vita1a	GO:1902017	GO:1902017	regulation of cilium assembly	1/14	78/17722	0.0128205	16.2289	3.79002	0.0599075	0.158776	0.111128	0.954178
			144	Vita1a	GO:0071347	GO:0071347	cellular response to interleukin-1	1/14	81/17722	0.0123457	15.6279	3.7101	0.0621437	0.162083	0.113442	0.945224
			145	Vita1a	GO:1901880	GO:1901880	negative regulation of protein depolymerization	1/14	81/17722	0.0123457	15.6279	3.7101	0.0621437	0.162083	0.113442	0.945224
			146	Vita1a	GO:0070050	GO:0070050	neuron cellular homeostasis	1/14	83/17722	0.0120482	15.2513	3.65915	0.0636317	0.162083	0.113442	0.945224
			147	Vita1a	GO:0060042	GO:0060042	retina morphogenesis in camera-type eye	1/14	84/17722	0.0119048	15.0697	3.63433	0.0643749	0.162083	0.113442	0.945224
			148	Vita1a	GO:0010507	GO:0010507	negative regulation of autophagy	1/14	85/17722	0.0117647	14.8924	3.60993	0.0651176	0.162083	0.113442	0.945224
			149	Vita1a	GO:0046530	GO:0046530	photoreceptor cell differentiation	1/14	85/17722	0.0117647	14.8924	3.60993	0.0651176	0.162083	0.113442	0.945224
			150	Vita1a	GO:0097194	GO:0097194	execution phase of apoptosis	1/14	85/17722	0.0117647	14.8924	3.60993	0.0651176	0.162083	0.113442	0.945224
			151	Vita1a	GO:1901379	GO:1901379	regulation of potassium ion transmembrane transport	1/14	85/17722	0.0117647	14.8924	3.60993	0.0651176	0.162083	0.113442	0.945224
			152	Vita1a	GO:2000736	GO:2000736	regulation of stem cell differentiation	1/14	85/17722	0.0117647	14.8924	3.60993	0.0651176	0.162083	0.113442	0.945224
			153	Vita1a	GO:0003151	GO:0003151	outflow tract morphogenesis	1/14	86/17722	0.0116279	14.7193	3.58594	0.0658597	0.162083	0.113442	0.945224
			154	Vita1a	GO:0007193	GO:0007193	adenylate cyclase-inhibiting G protein-coupled receptor signaling pathway	1/14	86/17722	0.0116279	14.7193	3.58594	0.0658597	0.162083	0.113442	0.945224
			155	Vita1a	GO:0051937	GO:0051937	catecholamine transport	1/14	87/17722	0.0114943	14.5501	3.56235	0.0666012	0.162851	0.11398	0.943173
			156	Vita1a	GO:0043242	GO:0043242	negative regulation of protein-containing complex disassembly	1/14	91/17722	0.010989	13.9105	3.47176	0.0695619	0.168274	0.117775	0.928946
			157	Vita1a	GO:0005977	GO:0005977	glycogen metabolic process	1/14	92/17722	0.0108696	13.7593	3.45	0.0703008	0.168274	0.117775	0.928946
			158	Vita1a	GO:0007492	GO:0007492	endoderm development	1/14	92/17722	0.0108696	13.7593	3.45	0.0703008	0.168274	0.117775	0.928946
			159	Vita1a	GO:0045995	GO:0045995	regulation of embryonic development	1/14	93/17722	0.0107527	13.6114	3.42857	0.071039	0.168274	0.117775	0.928946
			160	Vita1a	GO:1902117	GO:1902117	positive regulation of organelle assembly	1/14	93/17722	0.0107527	13.6114	3.42857	0.071039	0.168274	0.117775	0.928946
			161	Vita1a	GO:0044042	GO:0044042	glucan metabolic process	1/14	94/17722	0.0106383	13.4666	3.40747	0.0717768	0.168965	0.118259	0.927165
			162	Vita1a	GO:0046785	GO:0046785	microtubule polymerization	1/14	95/17722	0.0105263	13.3248	3.3867	0.0725139	0.169424	0.11858	0.925987
			163	Vita1a	GO:0003407	GO:0003407	neural retina development	1/14	97/17722	0.0103093	13.0501	3.34607	0.0739867	0.169424	0.11858	0.925987
			164	Vita1a	GO:0035050	GO:0035050	embryonic heart tube development	1/14	97/17722	0.0103093	13.0501	3.34607	0.0739867	0.169424	0.11858	0.925987
			165	Vita1a	GO:0015914	GO:0015914	phospholipid transport	1/14	98/17722	0.0102041	12.9169	3.3262	0.0747222	0.169424	0.11858	0.925987
			166	Vita1a	GO:1901879	GO:1901879	regulation of protein depolymerization	1/14	98/17722	0.0102041	12.9169	3.3262	0.0747222	0.169424	0.11858	0.925987
			167	Vita1a	GO:0031110	GO:0031110	regulation of microtubule polymerization or depolymerization	1/14	99/17722	0.010101	12.7864	3.30661	0.0754573	0.169424	0.11858	0.925987
			168	Vita1a	GO:0033209	GO:0033209	tumor necrosis factor-mediated signaling pathway	1/14	99/17722	0.010101	12.7864	3.30661	0.0754573	0.169424	0.11858	0.925987
			169	Vita1a	GO:0001570	GO:0001570	vasculogenesis	1/14	101/17722	0.00990099	12.5332	3.26829	0.0769257	0.169424	0.11858	0.925987
			170	Vita1a	GO:0001656	GO:0001656	metanephros development	1/14	101/17722	0.00990099	12.5332	3.26829	0.0769257	0.169424	0.11858	0.925987
			171	Vita1a	GO:0006368	GO:0006368	transcription elongation by RNA polymerase II	1/14	101/17722	0.00990099	12.5332	3.26829	0.0769257	0.169424	0.11858	0.925987
			172	Vita1a	GO:0070555	GO:0070555	response to interleukin-1	1/14	103/17722	0.00970874	12.2899	3.23103	0.0783919	0.169424	0.11858	0.925987
			173	Vita1a	GO:2001237	GO:2001237	negative regulation of extrinsic apoptotic signaling pathway	1/14	103/17722	0.00970874	12.2899	3.23103	0.0783919	0.169424	0.11858	0.925987
			174	Vita1a	GO:0000422	GO:0000422	autophagy of mitochondrion	1/14	104/17722	0.00961538	12.1717	3.21278	0.0791242	0.169424	0.11858	0.925987
			175	Vita1a	GO:0006892	GO:0006892	post-Golgi vesicle-mediated transport	1/14	104/17722	0.00961538	12.1717	3.21278	0.0791242	0.169424	0.11858	0.925987
			176	Vita1a	GO:0019233	GO:0019233	sensory perception of pain	1/14	104/17722	0.00961538	12.1717	3.21278	0.0791242	0.169424	0.11858	0.925987
			177	Vita1a	GO:0072091	GO:0072091	regulation of stem cell proliferation	1/14	104/17722	0.00961538	12.1717	3.21278	0.0791242	0.169424	0.11858	0.925987
			178	Vita1a	GO:0046888	GO:0046888	negative regulation of hormone secretion	1/14	105/17722	0.00952381	12.0558	3.19478	0.079856	0.169681	0.11876	0.92533
			179	Vita1a	GO:0015844	GO:0015844	monoamine transport	1/14	106/17722	0.00943396	11.942	3.17703	0.0805872	0.169681	0.11876	0.92533
			180	Vita1a	GO:0043280	GO:0043280	positive regulation of cysteine-type endopeptidase activity involved in apoptotic process	1/14	106/17722	0.00943396	11.942	3.17703	0.0805872	0.169681	0.11876	0.92533
			181	Vita1a	GO:0046330	GO:0046330	positive regulation of JNK cascade	1/14	107/17722	0.00934579	11.8304	3.15951	0.0813179	0.170273	0.119175	0.923816
			182	Vita1a	GO:0043266	GO:0043266	regulation of potassium ion transport	1/14	108/17722	0.00925926	11.7209	3.14223	0.082048	0.170858	0.119584	0.922326
			183	Vita1a	GO:0035082	GO:0035082	axoneme assembly	1/14	110/17722	0.00909091	11.5078	3.10833	0.0835067	0.172946	0.121045	0.917053
			184	Vita1a	GO:0006112	GO:0006112	energy reserve metabolic process	1/14	111/17722	0.00900901	11.4041	3.09171	0.0842352	0.173124	0.12117	0.916605
			185	Vita1a	GO:0031330	GO:0031330	negative regulation of cellular catabolic process	1/14	112/17722	0.00892857	11.3023	3.07529	0.0849632	0.173124	0.12117	0.916605
			186	Vita1a	GO:0050795	GO:0050795	regulation of behavior	1/14	112/17722	0.00892857	11.3023	3.07529	0.0849632	0.173124	0.12117	0.916605
			187	Vita1a	GO:0071482	GO:0071482	cellular response to light stimulus	1/14	113/17722	0.00884956	11.2023	3.05909	0.0856907	0.173292	0.121288	0.916183
			188	Vita1a	GO:0001708	GO:0001708	cell fate specification	1/14	114/17722	0.00877193	11.104	3.04309	0.0864176	0.173292	0.121288	0.916183
			189	Vita1a	GO:0051952	GO:0051952	regulation of amine transport	1/14	114/17722	0.00877193	11.104	3.04309	0.0864176	0.173292	0.121288	0.916183
			190	Vita1a	GO:0050886	GO:0050886	endocrine process	1/14	115/17722	0.00869565	11.0075	3.02728	0.087144	0.173829	0.121664	0.914839
			191	Vita1a	GO:0005976	GO:0005976	polysaccharide metabolic process	1/14	117/17722	0.00854701	10.8193	2.99625	0.0885952	0.174883	0.122401	0.912214
			192	Vita1a	GO:0006354	GO:0006354	DNA-templated transcription elongation	1/14	117/17722	0.00854701	10.8193	2.99625	0.0885952	0.174883	0.122401	0.912214
			193	Vita1a	GO:0120034	GO:0120034	positive regulation of plasma membrane bounded cell projection assembly	1/14	119/17722	0.00840336	10.6375	2.96596	0.0900442	0.176822	0.123759	0.907425
			194	Vita1a	GO:0000045	GO:0000045	autophagosome assembly	1/14	120/17722	0.00833333	10.5488	2.95109	0.0907679	0.177325	0.12411	0.906193
			195	Vita1a	GO:0022600	GO:0022600	digestive system process	1/14	121/17722	0.00826446	10.4616	2.93639	0.091491	0.177821	0.124457	0.904979
			196	Vita1a	GO:0015908	GO:0015908	fatty acid transport	1/14	123/17722	0.00813008	10.2915	2.90749	0.0929358	0.178795	0.125139	0.902606
			197	Vita1a	GO:1903076	GO:1903076	regulation of protein localization to plasma membrane	1/14	123/17722	0.00813008	10.2915	2.90749	0.0929358	0.178795	0.125139	0.902606
			198	Vita1a	GO:0045446	GO:0045446	endothelial cell differentiation	1/14	124/17722	0.00806452	10.2085	2.89329	0.0936574	0.179273	0.125474	0.901446
			199	Vita1a	GO:0007589	GO:0007589	body fluid secretion	1/14	127/17722	0.00787402	9.96738	2.85165	0.0958189	0.180237	0.126148	0.899119
			200	Vita1a	GO:0001704	GO:0001704	formation of primary germ layer	1/14	128/17722	0.0078125	9.88951	2.83807	0.0965383	0.180237	0.126148	0.899119
			201	Vita1a	GO:0015837	GO:0015837	amine transport	1/14	128/17722	0.0078125	9.88951	2.83807	0.0965383	0.180237	0.126148	0.899119
			202	Vita1a	GO:1905037	GO:1905037	autophagosome organization	1/14	128/17722	0.0078125	9.88951	2.83807	0.0965383	0.180237	0.126148	0.899119
			203	Vita1a	GO:2001056	GO:2001056	positive regulation of cysteine-type endopeptidase activity	1/14	128/17722	0.0078125	9.88951	2.83807	0.0965383	0.180237	0.126148	0.899119
			204	Vita1a	GO:0032543	GO:0032543	mitochondrial translation	1/14	129/17722	0.00775194	9.81285	2.82465	0.0972572	0.180689	0.126464	0.898031
			205	Vita1a	GO:0008306	GO:0008306	associative learning	1/14	130/17722	0.00769231	9.73736	2.81137	0.0979756	0.181135	0.126777	0.896959
			206	Vita1a	GO:0051261	GO:0051261	protein depolymerization	1/14	133/17722	0.0075188	9.51772	2.77238	0.100128	0.184215	0.128933	0.889637
			207	Vita1a	GO:0007368	GO:0007368	determination of left/right symmetry	1/14	135/17722	0.00740741	9.37672	2.74706	0.10156	0.185871	0.130092	0.88575
			208	Vita1a	GO:0007586	GO:0007586	digestion	1/14	136/17722	0.00735294	9.30777	2.7346	0.102275	0.185871	0.130092	0.88575
			209	Vita1a	GO:0043244	GO:0043244	regulation of protein-containing complex disassembly	1/14	137/17722	0.00729927	9.23983	2.72227	0.102989	0.185871	0.130092	0.88575
			210	Vita1a	GO:0090090	GO:0090090	negative regulation of canonical Wnt signaling pathway	1/14	137/17722	0.00729927	9.23983	2.72227	0.102989	0.185871	0.130092	0.88575
			211	Vita1a	GO:0007200	GO:0007200	phospholipase C-activating G protein-coupled receptor signaling pathway	1/14	138/17722	0.00724638	9.17288	2.71006	0.103704	0.186273	0.130373	0.884812
			212	Vita1a	GO:0007631	GO:0007631	feeding behavior	1/14	139/17722	0.00719424	9.10689	2.69798	0.104417	0.18667	0.130651	0.883887
			213	Vita1a	GO:0060972	GO:0060972	left/right pattern formation	1/14	142/17722	0.00704225	8.91449	2.66245	0.106555	0.18761	0.131308	0.881707
			214	Vita1a	GO:0072089	GO:0072089	stem cell proliferation	1/14	142/17722	0.00704225	8.91449	2.66245	0.106555	0.18761	0.131308	0.881707
			215	Vita1a	GO:0048565	GO:0048565	digestive tract development	1/14	143/17722	0.00699301	8.85215	2.65084	0.107266	0.18761	0.131308	0.881707
			216	Vita1a	GO:0009799	GO:0009799	specification of symmetry	1/14	144/17722	0.00694444	8.79067	2.63934	0.107977	0.18761	0.131308	0.881707
			217	Vita1a	GO:0009855	GO:0009855	determination of bilateral symmetry	1/14	144/17722	0.00694444	8.79067	2.63934	0.107977	0.18761	0.131308	0.881707
			218	Vita1a	GO:0031109	GO:0031109	microtubule polymerization or depolymerization	1/14	144/17722	0.00694444	8.79067	2.63934	0.107977	0.18761	0.131308	0.881707
			219	Vita1a	GO:0051224	GO:0051224	negative regulation of protein transport	1/14	145/17722	0.00689655	8.73005	2.62795	0.108688	0.18761	0.131308	0.881707
			220	Vita1a	GO:0010950	GO:0010950	positive regulation of endopeptidase activity	1/14	146/17722	0.00684932	8.67025	2.61667	0.109398	0.18761	0.131308	0.881707
			221	Vita1a	GO:0016241	GO:0016241	regulation of macroautophagy	1/14	146/17722	0.00684932	8.67025	2.61667	0.109398	0.18761	0.131308	0.881707
			222	Vita1a	GO:0001578	GO:0001578	microtubule bundle formation	1/14	147/17722	0.00680272	8.61127	2.6055	0.110107	0.187976	0.131565	0.880861
			223	Vita1a	GO:0003158	GO:0003158	endothelium development	1/14	149/17722	0.00671141	8.49569	2.58348	0.111524	0.189541	0.13266	0.877258
			224	Vita1a	GO:1902600	GO:1902600	proton transmembrane transport	1/14	152/17722	0.00657895	8.32801	2.5512	0.113646	0.192285	0.134581	0.871016
			225	Vita1a	GO:0010952	GO:0010952	positive regulation of peptidase activity	1/14	156/17722	0.00641026	8.11447	2.50953	0.116468	0.194333	0.136014	0.866417
			226	Vita1a	GO:0046328	GO:0046328	regulation of JNK cascade	1/14	156/17722	0.00641026	8.11447	2.50953	0.116468	0.194333	0.136014	0.866417
			227	Vita1a	GO:0048593	GO:0048593	camera-type eye morphogenesis	1/14	158/17722	0.00632911	8.01175	2.48924	0.117876	0.194333	0.136014	0.866417
			228	Vita1a	GO:0055123	GO:0055123	digestive system development	1/14	158/17722	0.00632911	8.01175	2.48924	0.117876	0.194333	0.136014	0.866417
			229	Vita1a	GO:0098876	GO:0098876	vesicle-mediated transport to the plasma membrane	1/14	159/17722	0.00628931	7.96137	2.47923	0.118579	0.194333	0.136014	0.866417
			230	Vita1a	GO:0007601	GO:0007601	visual perception	1/14	160/17722	0.00625	7.91161	2.46931	0.119282	0.194333	0.136014	0.866417
			231	Vita1a	GO:0001824	GO:0001824	blastocyst development	1/14	161/17722	0.00621118	7.86247	2.45947	0.119984	0.194333	0.136014	0.866417
			232	Vita1a	GO:0015748	GO:0015748	organophosphate ester transport	1/14	161/17722	0.00621118	7.86247	2.45947	0.119984	0.194333	0.136014	0.866417
			233	Vita1a	GO:0030218	GO:0030218	erythrocyte differentiation	1/14	161/17722	0.00621118	7.86247	2.45947	0.119984	0.194333	0.136014	0.866417
			234	Vita1a	GO:1904950	GO:1904950	negative regulation of establishment of protein localization	1/14	161/17722	0.00621118	7.86247	2.45947	0.119984	0.194333	0.136014	0.866417
			235	Vita1a	GO:1904064	GO:1904064	positive regulation of cation transmembrane transport	1/14	162/17722	0.00617284	7.81393	2.44972	0.120685	0.194637	0.136227	0.865737
			236	Vita1a	GO:0050953	GO:0050953	sensory perception of light stimulus	1/14	164/17722	0.00609756	7.71864	2.43046	0.122087	0.196063	0.137225	0.862566
			237	Vita1a	GO:0070507	GO:0070507	regulation of microtubule cytoskeleton organization	1/14	166/17722	0.0060241	7.62565	2.41153	0.123486	0.196644	0.137632	0.861281
			238	Vita1a	GO:1904375	GO:1904375	regulation of protein localization to cell periphery	1/14	166/17722	0.0060241	7.62565	2.41153	0.123486	0.196644	0.137632	0.861281
			239	Vita1a	GO:0030178	GO:0030178	negative regulation of Wnt signaling pathway	1/14	168/17722	0.00595238	7.53486	2.39291	0.124884	0.197212	0.138029	0.860028
			240	Vita1a	GO:0140053	GO:0140053	mitochondrial gene expression	1/14	168/17722	0.00595238	7.53486	2.39291	0.124884	0.197212	0.138029	0.860028
			241	Vita1b	GO:0002759	GO:0002759	regulation of antimicrobial humoral response	2/42	12/17722	0.166667	70.3254	11.7085	0.000356484	0.0869821	0.0784264	1.10554
			242	Vita1b	GO:0002775	GO:0002775	antimicrobial peptide production	2/42	12/17722	0.166667	70.3254	11.7085	0.000356484	0.0869821	0.0784264	1.10554
			243	Vita1b	GO:0097400	GO:0097400	interleukin-17-mediated signaling pathway	2/42	12/17722	0.166667	70.3254	11.7085	0.000356484	0.0869821	0.0784264	1.10554
			244	Vita1b	GO:0002922	GO:0002922	positive regulation of humoral immune response	2/42	22/17722	0.0909091	38.3593	8.54577	0.00122908	0.179938	0.162239	0.789845
			245	Vita1b	GO:0097398	GO:0097398	cellular response to interleukin-17	2/42	22/17722	0.0909091	38.3593	8.54577	0.00122908	0.179938	0.162239	0.789845
			246	Vita1b	GO:0097396	GO:0097396	response to interleukin-17	2/42	25/17722	0.08	33.7562	7.98806	0.00158904	0.193834	0.174768	0.757537
			247	Vita1b	GO:1900017	GO:1900017	positive regulation of cytokine production involved in inflammatory response	2/42	27/17722	0.0740741	31.2557	7.66817	0.0018536	0.193834	0.174768	0.757537
			248	Vita1c	GO:0010951	GO:0010951	negative regulation of endopeptidase activity	12/190	156/17722	0.0769231	7.1749	8.06419	1.19293e-07	0.000348814	0.000335152	3.47476
			249	Vita1c	GO:0006956	GO:0006956	complement activation	7/190	55/17722	0.127273	11.8712	8.40587	1.91488e-06	0.00279955	0.0026899	2.57026
			250	Vita1c	GO:0030449	GO:0030449	regulation of complement activation	5/190	23/17722	0.217391	20.2769	9.63012	3.86527e-06	0.00376735	0.00361979	2.44132
			251	Vita1c	GO:0010466	GO:0010466	negative regulation of peptidase activity	12/190	234/17722	0.0512821	4.78327	6.06471	8.67923e-06	0.00634451	0.00609601	2.21495
			252	Vita1c	GO:0002455	GO:0002455	humoral immune response mediated by circulating immunoglobulin	6/190	49/17722	0.122449	11.4213	7.60446	1.3376e-05	0.00653601	0.00628001	2.20204
			253	Vita1c	GO:0002920	GO:0002920	regulation of humoral immune response	6/190	50/17722	0.12	11.1928	7.51351	1.50655e-05	0.00653601	0.00628001	2.20204
			254	Vita1c	GO:0045916	GO:0045916	negative regulation of complement activation	4/190	15/17722	0.266667	24.873	9.62908	1.593e-05	0.00653601	0.00628001	2.20204
			255	Vita1c	GO:0051346	GO:0051346	negative regulation of hydrolase activity	13/190	294/17722	0.0442177	4.12435	5.6236	1.78824e-05	0.00653601	0.00628001	2.20204
			256	Vita1c	GO:0045861	GO:0045861	negative regulation of proteolysis	14/190	344/17722	0.0406977	3.79602	5.45161	2.1416e-05	0.00669433	0.00643212	2.19165
			257	Vita1c	GO:0052548	GO:0052548	regulation of endopeptidase activity	13/190	301/17722	0.0431894	4.02843	5.51658	2.28944e-05	0.00669433	0.00643212	2.19165
			258	Vita1c	GO:0002921	GO:0002921	negative regulation of humoral immune response	4/190	18/17722	0.222222	20.7275	8.71721	3.48223e-05	0.00925641	0.00889386	2.05091
			259	Vita1c	GO:0002923	GO:0002923	regulation of humoral immune response mediated by circulating immunoglobulin	4/190	20/17722	0.2	18.6547	8.22376	5.42173e-05	0.0132109	0.0126935	1.89642
			260	Vita1c	GO:0052547	GO:0052547	regulation of peptidase activity	13/190	390/17722	0.0333333	3.10912	4.38445	0.000308358	0.0693569	0.0666404	1.17626
			261	Vita1c	GO:0006958	GO:0006958	complement activation, classical pathway	4/190	33/17722	0.121212	11.3059	6.16874	0.000410672	0.0857717	0.0824122	1.08401
			262	Vita1c	GO:0002702	GO:0002702	positive regulation of production of molecular mediator of immune response	7/190	145/17722	0.0482759	4.50287	4.409	0.000969961	0.17726	0.170317	0.768741
			263	Vita1c	GO:0016064	GO:0016064	immunoglobulin mediated immune response	7/190	145/17722	0.0482759	4.50287	4.409	0.000969961	0.17726	0.170317	0.768741
			264	Vita1c	GO:0019724	GO:0019724	B cell mediated immunity	7/190	149/17722	0.0469799	4.38199	4.31566	0.00113684	0.195537	0.187879	0.726123
			265	Vita1d	GO:0140970	GO:0140970	AIM2 inflammasome complex assembly	9/249	13/17722	0.692308	49.2734	20.7846	1.25759e-14	3.59294e-11	3.26047e-11	10.4867
			266	Vita1d	GO:0140971	GO:0140971	regulation of AIM2 inflammasome complex assembly	8/249	11/17722	0.727273	51.762	20.1036	2.16012e-13	3.08573e-10	2.8002e-10	9.55281
			267	Vita1d	GO:0035458	GO:0035458	cellular response to interferon-beta	13/249	60/17722	0.216667	15.4207	13.3568	1.74823e-12	1.6649e-09	1.51084e-09	8.82078
			268	Vita1d	GO:0035456	GO:0035456	response to interferon-beta	13/249	69/17722	0.188406	13.4093	12.3289	1.16922e-11	8.35113e-09	7.57837e-09	8.12042
			269	Vita1d	GO:0097202	GO:0097202	activation of cysteine-type endopeptidase activity	8/249	21/17722	0.380952	27.1134	14.2934	2.35905e-10	1.34796e-07	1.22323e-07	6.91249
			270	Vita1d	GO:0141086	GO:0141086	negative regulation of inflammasome-mediated signaling pathway	8/249	26/17722	0.307692	21.8993	12.7304	1.70441e-09	8.11582e-07	7.36483e-07	6.13284
			271	Vita1d	GO:0030224	GO:0030224	monocyte differentiation	9/249	41/17722	0.219512	15.6233	11.1903	4.37249e-09	1.7846e-06	1.61947e-06	5.79063
			272	Vita1d	GO:0050777	GO:0050777	negative regulation of immune response	17/249	217/17722	0.078341	5.57574	8.096	1.19659e-08	4.27334e-06	3.87791e-06	5.4114
			273	Vita1d	GO:0045071	GO:0045071	negative regulation of viral genome replication	9/249	62/17722	0.145161	10.3315	8.78644	1.95848e-07	6.21707e-05	5.64179e-05	4.24858
			274	Vita1d	GO:0032731	GO:0032731	positive regulation of interleukin-1 beta production	9/249	64/17722	0.140625	10.0087	8.61865	2.59461e-07	7.41279e-05	6.72686e-05	4.17219
			275	Vita1d	GO:0032611	GO:0032611	interleukin-1 beta production	11/249	106/17722	0.103774	7.38585	7.87187	2.89888e-07	7.52918e-05	6.83248e-05	4.16542
			276	Vita1d	GO:0043392	GO:0043392	negative regulation of DNA binding	8/249	49/17722	0.163265	11.62	8.88646	3.72235e-07	8.18058e-05	7.42361e-05	4.12939
			277	Vita1d	GO:0141085	GO:0141085	regulation of inflammasome-mediated signaling pathway	8/249	49/17722	0.163265	11.62	8.88646	3.72235e-07	8.18058e-05	7.42361e-05	4.12939
			278	Vita1d	GO:0045824	GO:0045824	negative regulation of innate immune response	11/249	114/17722	0.0964912	6.86754	7.50263	6.07912e-07	0.000124058	0.000112578	3.94855
			279	Vita1d	GO:0032732	GO:0032732	positive regulation of interleukin-1 production	9/249	74/17722	0.121622	8.65614	7.8784	9.21573e-07	0.000175529	0.000159287	3.79782
			280	Vita1d	GO:0141084	GO:0141084	inflammasome-mediated signaling pathway	8/249	56/17722	0.142857	10.1675	8.20233	1.07719e-06	0.000192346	0.000174547	3.75809
			281	Vita1d	GO:0042149	GO:0042149	cellular response to glucose starvation	8/249	57/17722	0.140351	9.98915	8.11445	1.23798e-06	0.000208054	0.000188802	3.72399
			282	Vita1d	GO:0032612	GO:0032612	interleukin-1 production	11/249	125/17722	0.088	6.2632	7.04929	1.52957e-06	0.000242777	0.000220312	3.65696
			283	Vita1d	GO:0002524	GO:0002524	hypersensitivity	5/249	16/17722	0.3125	22.2415	10.1472	2.02464e-06	0.000304442	0.000276271	3.55866
			284	Vita1d	GO:0039532	GO:0039532	negative regulation of cytoplasmic pattern recognition receptor signaling pathway	8/249	64/17722	0.125	8.89659	7.55473	3.04685e-06	0.000435243	0.000394968	3.40344
			285	Vita1d	GO:0048525	GO:0048525	negative regulation of viral process	10/249	110/17722	0.0909091	6.47024	6.87003	3.4288e-06	0.000466481	0.000423315	3.37334
			286	Vita1d	GO:0002250	GO:0002250	adaptive immune response	21/249	481/17722	0.043659	3.10733	5.59351	4.67264e-06	0.000606806	0.000550656	3.25912
			287	Vita1d	GO:0038093	GO:0038093	Fc receptor signaling pathway	5/249	19/17722	0.263158	18.7297	9.23026	5.20695e-06	0.000632308	0.000573798	3.24124
			288	Vita1d	GO:0045069	GO:0045069	regulation of viral genome replication	9/249	91/17722	0.0989011	7.03906	6.89464	5.31165e-06	0.000632308	0.000573798	3.24124
			289	Vita1d	GO:0002832	GO:0002832	negative regulation of response to biotic stimulus	11/249	143/17722	0.0769231	5.47482	6.41367	5.70567e-06	0.000652044	0.000591708	3.22789
			290	Vita1d	GO:0072332	GO:0072332	intrinsic apoptotic signaling pathway by p53 class mediator	9/249	94/17722	0.0957447	6.81441	6.74727	6.94991e-06	0.000737223	0.000669005	3.17457
			291	Vita1d	GO:0010950	GO:0010950	positive regulation of endopeptidase activity	11/249	146/17722	0.0753425	5.36233	6.31822	6.96711e-06	0.000737223	0.000669005	3.17457
			292	Vita1d	GO:0032651	GO:0032651	regulation of interleukin-1 beta production	9/249	100/17722	0.09	6.40554	6.471	1.15532e-05	0.00117884	0.00106976	2.97072
			293	Vita1d	GO:0010952	GO:0010952	positive regulation of peptidase activity	11/249	156/17722	0.0705128	5.01859	6.0181	1.3094e-05	0.00125605	0.00113982	2.94316
			294	Vita1d	GO:2001056	GO:2001056	positive regulation of cysteine-type endopeptidase activity	10/249	128/17722	0.078125	5.56037	6.18134	1.33017e-05	0.00125605	0.00113982	2.94316
			295	Vita1d	GO:2000117	GO:2000117	negative regulation of cysteine-type endopeptidase activity	8/249	78/17722	0.102564	7.29976	6.6563	1.36288e-05	0.00125605	0.00113982	2.94316
			296	Vita1d	GO:0031638	GO:0031638	zymogen activation	8/249	79/17722	0.101266	7.20736	6.60077	1.49825e-05	0.00133766	0.00121388	2.91582
			297	Vita1d	GO:0038094	GO:0038094	Fc-gamma receptor signaling pathway	4/249	12/17722	0.333333	23.7242	9.40006	1.72343e-05	0.00149207	0.00135401	2.86838
			298	Vita1d	GO:0071479	GO:0071479	cellular response to ionizing radiation	8/249	82/17722	0.097561	6.94368	6.43981	1.97409e-05	0.00165881	0.00150532	2.82237
			299	Vita1d	GO:0002883	GO:0002883	regulation of hypersensitivity	4/249	13/17722	0.307692	21.8993	8.99842	2.46195e-05	0.00200966	0.0018237	2.73905
			300	Vita1d	GO:0002833	GO:0002833	positive regulation of response to biotic stimulus	18/249	424/17722	0.0424528	3.02148	5.02939	3.29447e-05	0.00261453	0.00237259	2.62478
			301	Vita1d	GO:0002698	GO:0002698	negative regulation of immune effector process	10/249	147/17722	0.0680272	4.84168	5.58332	4.41252e-05	0.00335976	0.00304887	2.51586
			302	Vita1d	GO:0045089	GO:0045089	positive regulation of innate immune response	17/249	394/17722	0.0431472	3.0709	4.96242	4.46871e-05	0.00335976	0.00304887	2.51586
			303	Vita1d	GO:0032652	GO:0032652	regulation of interleukin-1 production	9/249	119/17722	0.0756303	5.38281	5.72655	4.66249e-05	0.00341557	0.00309952	2.50871
			304	Vita1d	GO:0050792	GO:0050792	regulation of viral process	11/249	183/17722	0.0601093	4.27814	5.32121	5.74175e-05	0.00410105	0.00372156	2.42927
			305	Vita1d	GO:0002708	GO:0002708	positive regulation of lymphocyte mediated immunity	10/249	153/17722	0.0653595	4.65181	5.41552	6.19462e-05	0.00421381	0.0038239	2.41749
			306	Vita1d	GO:1903900	GO:1903900	regulation of viral life cycle	10/249	153/17722	0.0653595	4.65181	5.41552	6.19462e-05	0.00421381	0.0038239	2.41749
			307	Vita1d	GO:0019079	GO:0019079	viral genome replication	9/249	125/17722	0.072	5.12443	5.52408	6.85255e-05	0.00455296	0.00413166	2.38388
			308	Vita1d	GO:0002438	GO:0002438	acute inflammatory response to antigenic stimulus	5/249	32/17722	0.15625	11.1207	6.84042	7.76781e-05	0.00504378	0.00457706	2.33941
			309	Vita1d	GO:0019058	GO:0019058	viral life cycle	13/249	268/17722	0.0485075	3.45241	4.82917	0.000112564	0.00714659	0.00648529	2.18807
			310	Vita1d	GO:0016032	GO:0016032	viral process	15/249	347/17722	0.0432277	3.07663	4.6636	0.000123151	0.00764876	0.00694099	2.15858
			311	Vita1d	GO:0002460	GO:0002460	adaptive immune response based on somatic recombination of immune receptors built from immunoglobulin superfamily domains	15/249	353/17722	0.0424929	3.02434	4.58609	0.000148613	0.00903377	0.00819784	2.0863
			312	Vita1d	GO:0002864	GO:0002864	regulation of acute inflammatory response to antigenic stimulus	4/249	20/17722	0.2	14.2345	7.06924	0.000154392	0.00918953	0.00833919	2.07888
			313	Vita1d	GO:0051101	GO:0051101	regulation of DNA binding	8/249	110/17722	0.0727273	5.1762	5.24485	0.000161981	0.00944448	0.00857055	2.06699
			314	Vita1d	GO:0045088	GO:0045088	regulation of innate immune response	18/249	485/17722	0.0371134	2.64146	4.37553	0.00018131	0.0103601	0.00940142	2.02681
			315	Vita1d	GO:0002407	GO:0002407	dendritic cell chemotaxis	4/249	21/17722	0.190476	13.5567	6.873	0.000188624	0.0105666	0.00958887	2.01823
			316	Vita1d	GO:0016064	GO:0016064	immunoglobulin mediated immune response	9/249	145/17722	0.062069	4.41762	4.93282	0.000213131	0.011453	0.0103932	1.98325
			317	Vita1d	GO:0051100	GO:0051100	negative regulation of binding	9/249	145/17722	0.062069	4.41762	4.93282	0.000213131	0.011453	0.0103932	1.98325
			318	Vita1d	GO:0002705	GO:0002705	positive regulation of leukocyte mediated immunity	10/249	178/17722	0.0561798	3.99847	4.7996	0.000216472	0.011453	0.0103932	1.98325
			319	Vita1d	GO:0002697	GO:0002697	regulation of immune effector process	17/249	454/17722	0.0374449	2.66506	4.29038	0.000246864	0.0128235	0.0116369	1.93416
			320	Vita1d	GO:0019724	GO:0019724	B cell mediated immunity	9/249	149/17722	0.0604027	4.29902	4.82742	0.000261206	0.0133262	0.0120931	1.91746
			321	Vita1d	GO:0071478	GO:0071478	cellular response to radiation	10/249	183/17722	0.0546448	3.88922	4.6899	0.000270612	0.0135639	0.0123087	1.90979
			322	Vita1d	GO:0002706	GO:0002706	regulation of lymphocyte mediated immunity	11/249	223/17722	0.0493274	3.51076	4.50413	0.000327024	0.0161088	0.0146182	1.83511
			323	Vita1d	GO:0010212	GO:0010212	response to ionizing radiation	9/249	156/17722	0.0576923	4.10612	4.65161	0.00036688	0.0173447	0.0157397	1.803
			324	Vita1d	GO:0039531	GO:0039531	regulation of cytoplasmic pattern recognition receptor signaling pathway	8/249	124/17722	0.0645161	4.59179	4.79126	0.000367914	0.0173447	0.0157397	1.803
			325	Vita1d	GO:0002449	GO:0002449	lymphocyte mediated immunity	14/249	343/17722	0.0408163	2.90501	4.25296	0.000370327	0.0173447	0.0157397	1.803
			326	Vita1d	GO:0002712	GO:0002712	regulation of B cell mediated immunity	6/249	68/17722	0.0882353	6.27994	5.20742	0.000382803	0.0173598	0.0157535	1.80262
			327	Vita1d	GO:0002889	GO:0002889	regulation of immunoglobulin mediated immune response	6/249	68/17722	0.0882353	6.27994	5.20742	0.000382803	0.0173598	0.0157535	1.80262
			328	Vita1d	GO:0002866	GO:0002866	positive regulation of acute inflammatory response to antigenic stimulus	3/249	11/17722	0.272727	19.4107	7.29132	0.000415992	0.0182845	0.0165925	1.78009
			329	Vita1d	GO:0010248	GO:0010248	establishment or maintenance of transmembrane electrochemical gradient	3/249	11/17722	0.272727	19.4107	7.29132	0.000415992	0.0182845	0.0165925	1.78009
			330	Vita1d	GO:0032649	GO:0032649	regulation of type II interferon production	8/249	127/17722	0.0629921	4.48332	4.70284	0.00043211	0.0187051	0.0169743	1.77021
			331	Vita1d	GO:0009267	GO:0009267	cellular response to starvation	10/249	200/17722	0.05	3.55863	4.34402	0.000546522	0.0222236	0.0201672	1.69535
			332	Vita1d	GO:2000116	GO:2000116	regulation of cysteine-type endopeptidase activity	10/249	200/17722	0.05	3.55863	4.34402	0.000546522	0.0222236	0.0201672	1.69535
			333	Vita1d	GO:0007157	GO:0007157	heterophilic cell-cell adhesion via plasma membrane cell adhesion molecules	5/249	48/17722	0.104167	7.41382	5.31166	0.000550164	0.0222236	0.0201672	1.69535
			334	Vita1d	GO:1990573	GO:1990573	potassium ion import across plasma membrane	5/249	48/17722	0.104167	7.41382	5.31166	0.000550164	0.0222236	0.0201672	1.69535
			335	Vita1d	GO:0072331	GO:0072331	signal transduction by p53 class mediator	9/249	165/17722	0.0545455	3.88215	4.4401	0.000552285	0.0222236	0.0201672	1.69535
			336	Vita1d	GO:0002366	GO:0002366	leukocyte activation involved in immune response	13/249	318/17722	0.0408805	2.90958	4.10191	0.000588235	0.0224754	0.0203957	1.69046
			337	Vita1d	GO:0030101	GO:0030101	natural killer cell activation	7/249	102/17722	0.0686275	4.8844	4.69657	0.000590614	0.0224754	0.0203957	1.69046
			338	Vita1d	GO:0036336	GO:0036336	dendritic cell migration	4/249	28/17722	0.142857	10.1675	5.79533	0.000597355	0.0224754	0.0203957	1.69046
			339	Vita1d	GO:0031333	GO:0031333	negative regulation of protein-containing complex assembly	9/249	167/17722	0.0538922	3.83565	4.39512	0.00060247	0.0224754	0.0203957	1.69046
			340	Vita1d	GO:0002714	GO:0002714	positive regulation of B cell mediated immunity	5/249	49/17722	0.102041	7.26252	5.24025	0.000605742	0.0224754	0.0203957	1.69046
			341	Vita1d	GO:0002891	GO:0002891	positive regulation of immunoglobulin mediated immune response	5/249	49/17722	0.102041	7.26252	5.24025	0.000605742	0.0224754	0.0203957	1.69046
			342	Vita1d	GO:0051345	GO:0051345	positive regulation of hydrolase activity	14/249	363/17722	0.0385675	2.74495	4.00991	0.000648986	0.0237712	0.0215715	1.66612
			343	Vita1d	GO:0002263	GO:0002263	cell activation involved in immune response	13/249	322/17722	0.0403727	2.87343	4.04996	0.000660794	0.0238973	0.021686	1.66382
			344	Vita1d	GO:0002440	GO:0002440	production of molecular mediator of immune response	12/249	282/17722	0.0425532	3.02863	4.09933	0.000669951	0.0239256	0.0217117	1.66331
			345	Vita1d	GO:0045814	GO:0045814	negative regulation of gene expression, epigenetic	10/249	206/17722	0.0485437	3.45498	4.23082	0.000687414	0.0240781	0.0218501	1.66055
			346	Vita1d	GO:0031348	GO:0031348	negative regulation of defense response	12/249	283/17722	0.0424028	3.01792	4.08505	0.000691076	0.0240781	0.0218501	1.66055
			347	Vita1d	GO:2000508	GO:2000508	regulation of dendritic cell chemotaxis	3/249	13/17722	0.230769	16.4245	6.64117	0.000706199	0.0243086	0.0220592	1.65641
			348	Vita1d	GO:0002443	GO:0002443	leukocyte mediated immunity	16/249	454/17722	0.0352423	2.50829	3.88644	0.000721829	0.0245508	0.022279	1.6521
			349	Vita1d	GO:0032609	GO:0032609	type II interferon production	8/249	140/17722	0.0571429	4.06701	4.34916	0.000823791	0.0276891	0.0251269	1.59986
			350	Vita1d	GO:0002703	GO:0002703	regulation of leukocyte mediated immunity	12/249	292/17722	0.0410959	2.92491	3.95924	0.00090761	0.0301517	0.0273616	1.56286
			351	Vita1d	GO:0002822	GO:0002822	regulation of adaptive immune response based on somatic recombination of immune receptors built from immunoglobulin superfamily domains	10/249	221/17722	0.0452489	3.22048	3.96527	0.00117475	0.0385776	0.0350079	1.45583
			352	Vita1d	GO:0002526	GO:0002526	acute inflammatory response	7/249	116/17722	0.0603448	4.2949	4.25012	0.0012638	0.0410303	0.0372336	1.42906
			353	Vita1d	GO:0002292	GO:0002292	T cell differentiation involved in immune response	6/249	86/17722	0.0697674	4.96554	4.40059	0.00133347	0.0416231	0.0377716	1.42284
			354	Vita1d	GO:0001787	GO:0001787	natural killer cell proliferation	3/249	16/17722	0.1875	13.3449	5.89721	0.00134033	0.0416231	0.0377716	1.42284
			355	Vita1d	GO:0030007	GO:0030007	intracellular potassium ion homeostasis	3/249	16/17722	0.1875	13.3449	5.89721	0.00134033	0.0416231	0.0377716	1.42284
			356	Vita1d	GO:0046322	GO:0046322	negative regulation of fatty acid oxidation	3/249	16/17722	0.1875	13.3449	5.89721	0.00134033	0.0416231	0.0377716	1.42284
			357	Vita1d	GO:0071214	GO:0071214	cellular response to abiotic stimulus	13/249	349/17722	0.0372493	2.65113	3.71892	0.0013759	0.0418186	0.0379489	1.4208
			358	Vita1d	GO:0104004	GO:0104004	cellular response to environmental stimulus	13/249	349/17722	0.0372493	2.65113	3.71892	0.0013759	0.0418186	0.0379489	1.4208
			359	Vita1d	GO:0055075	GO:0055075	potassium ion homeostasis	4/249	35/17722	0.114286	8.13402	5.04314	0.00141446	0.0425381	0.0386019	1.41339
			360	Vita1d	GO:0009615	GO:0009615	response to virus	14/249	396/17722	0.0353535	2.51621	3.64264	0.00149116	0.0443777	0.0402713	1.395
			361	Vita1d	GO:0002823	GO:0002823	negative regulation of adaptive immune response based on somatic recombination of immune receptors built from immunoglobulin superfamily domains	5/249	60/17722	0.0833333	5.93106	4.56726	0.00153095	0.0450919	0.0409194	1.38807
			362	Vita1d	GO:0072539	GO:0072539	T-helper 17 cell differentiation	4/249	36/17722	0.111111	7.90808	4.95283	0.0015739	0.0454883	0.0412791	1.38427
			363	Vita1d	GO:0002367	GO:0002367	cytokine production involved in immune response	8/249	155/17722	0.0516129	3.67343	3.99067	0.00158602	0.0454883	0.0412791	1.38427
			364	Vita1d	GO:0002863	GO:0002863	positive regulation of inflammatory response to antigenic stimulus	3/249	17/17722	0.176471	12.5599	5.69233	0.00161074	0.0454883	0.0412791	1.38427
			365	Vita1d	GO:0032604	GO:0032604	granulocyte macrophage colony-stimulating factor production	3/249	17/17722	0.176471	12.5599	5.69233	0.00161074	0.0454883	0.0412791	1.38427
			366	Vita1d	GO:0031669	GO:0031669	cellular response to nutrient levels	11/249	271/17722	0.0405904	2.88893	3.74068	0.00162401	0.0454883	0.0412791	1.38427
			367	Vita1d	GO:0010951	GO:0010951	negative regulation of endopeptidase activity	8/249	156/17722	0.0512821	3.64988	3.96837	0.00165192	0.0458206	0.0415807	1.38111
			368	Vita1d	GO:0002861	GO:0002861	regulation of inflammatory response to antigenic stimulus	4/249	37/17722	0.108108	7.69434	4.86594	0.00174543	0.0474924	0.0430978	1.36555
			369	Vita1d	GO:0019884	GO:0019884	antigen processing and presentation of exogenous antigen	4/249	37/17722	0.108108	7.69434	4.86594	0.00174543	0.0474924	0.0430978	1.36555
			370	Vita1d	GO:0002218	GO:0002218	activation of innate immune response	12/249	316/17722	0.0379747	2.70276	3.64592	0.00177575	0.0478614	0.0434326	1.36218
			371	Vita1d	GO:0032653	GO:0032653	regulation of interleukin-10 production	5/249	63/17722	0.0793651	5.64863	4.41237	0.00190438	0.0505744	0.0458946	1.33824
			372	Vita1d	GO:0001820	GO:0001820	serotonin secretion	3/249	18/17722	0.166667	11.8621	5.50396	0.00191296	0.0505744	0.0458946	1.33824
			373	Vita1d	GO:0032781	GO:0032781	positive regulation of ATP-dependent activity	4/249	38/17722	0.105263	7.49186	4.78223	0.00192951	0.0505744	0.0458946	1.33824
			374	Vita1d	GO:0002819	GO:0002819	regulation of adaptive immune response	10/249	237/17722	0.0421941	3.00307	3.70593	0.00197401	0.0512703	0.0465261	1.3323
			375	Vita1d	GO:0051607	GO:0051607	defense response to virus	12/249	321/17722	0.0373832	2.66066	3.58432	0.00202323	0.0520754	0.0472567	1.32554
			376	Vita1d	GO:0042594	GO:0042594	response to starvation	10/249	240/17722	0.0416667	2.96553	3.65973	0.00216395	0.0552001	0.0500923	1.30023
			377	Vita1d	GO:0002820	GO:0002820	negative regulation of adaptive immune response	5/249	65/17722	0.0769231	5.47482	4.31454	0.00218775	0.0553134	0.0501951	1.29934
			378	Vita1d	GO:0072540	GO:0072540	T-helper 17 cell lineage commitment	3/249	19/17722	0.157895	11.2378	5.32991	0.00224822	0.0563435	0.0511298	1.29133
			379	Vita1d	GO:2000515	GO:2000515	negative regulation of CD4-positive, alpha-beta T cell activation	4/249	40/17722	0.1	7.11727	4.62362	0.00233715	0.0576429	0.052309	1.28142
			380	Vita1d	GO:0032613	GO:0032613	interleukin-10 production	5/249	66/17722	0.0757576	5.39187	4.26713	0.00234042	0.0576429	0.052309	1.28142
			381	Vita1d	GO:0001909	GO:0001909	leukocyte mediated cytotoxicity	8/249	166/17722	0.0481928	3.43001	3.75499	0.00243738	0.059518	0.0540106	1.26752
			382	Vita1d	GO:0009314	GO:0009314	response to radiation	15/249	467/17722	0.0321199	2.28606	3.36219	0.0025947	0.0628224	0.0570093	1.24405
			383	Vita1d	GO:0032689	GO:0032689	negative regulation of type II interferon production	4/249	42/17722	0.0952381	6.77835	4.47556	0.00280046	0.0666998	0.0605278	1.21805
			384	Vita1d	GO:0045862	GO:0045862	positive regulation of proteolysis	12/249	334/17722	0.0359281	2.5571	3.42946	0.00280153	0.0666998	0.0605278	1.21805
			385	Vita1d	GO:0002687	GO:0002687	positive regulation of leukocyte migration	8/249	172/17722	0.0465116	3.31036	3.63467	0.00303316	0.0715579	0.0649364	1.18751
			386	Vita1d	GO:0051346	GO:0051346	negative regulation of hydrolase activity	11/249	294/17722	0.037415	2.66292	3.43228	0.00305568	0.0715579	0.0649364	1.18751
			387	Vita1d	GO:0040029	GO:0040029	epigenetic regulation of gene expression	11/249	295/17722	0.0372881	2.6539	3.41954	0.00313563	0.0728334	0.0660938	1.17984
			388	Vita1d	GO:0097193	GO:0097193	intrinsic apoptotic signaling pathway	12/249	341/17722	0.0351906	2.50461	3.34907	0.00331217	0.0763136	0.069252	1.15957
			389	Vita1d	GO:0036376	GO:0036376	sodium ion export across plasma membrane	3/249	22/17722	0.136364	9.70537	4.87721	0.00346381	0.0781169	0.0708885	1.14942
			390	Vita1d	GO:0051098	GO:0051098	regulation of binding	12/249	343/17722	0.0349854	2.49001	3.32646	0.00347115	0.0781169	0.0708885	1.14942
			391	Vita1d	GO:0002699	GO:0002699	positive regulation of immune effector process	11/249	299/17722	0.0367893	2.61839	3.36913	0.00347247	0.0781169	0.0708885	1.14942
			392	Vita1d	GO:0062207	GO:0062207	regulation of pattern recognition receptor signaling pathway	8/249	177/17722	0.0451977	3.21684	3.53839	0.00361144	0.0806084	0.0731494	1.13579
			393	Vita1d	GO:0052548	GO:0052548	regulation of endopeptidase activity	11/249	301/17722	0.0365449	2.601	3.34424	0.00365145	0.0808697	0.0733866	1.13438
			394	Vita1d	GO:0032620	GO:0032620	interleukin-17 production	4/249	46/17722	0.0869565	6.18893	4.20654	0.00390822	0.0858906	0.0779429	1.10822
			395	Vita1d	GO:0002295	GO:0002295	T-helper cell lineage commitment	3/249	23/17722	0.130435	9.28339	4.74524	0.00394244	0.0859812	0.0780251	1.10777
			396	Vita1d	GO:0002437	GO:0002437	inflammatory response to antigenic stimulus	5/249	75/17722	0.0666667	4.74485	3.87962	0.00408256	0.0883626	0.0801861	1.0959
			397	Vita1d	GO:0050900	GO:0050900	leukocyte migration	13/249	397/17722	0.0327456	2.33059	3.20084	0.00418805	0.0899644	0.0816397	1.0881
			398	Vita1d	GO:0032623	GO:0032623	interleukin-2 production	5/249	76/17722	0.0657895	4.68241	3.8404	0.00432101	0.0921278	0.0836029	1.07778
			399	Vita1d	GO:0002285	GO:0002285	lymphocyte activation involved in immune response	9/249	223/17722	0.0403587	2.87244	3.35903	0.00438235	0.0927434	0.0841615	1.07489
			400	Vita1d	GO:0045623	GO:0045623	negative regulation of T-helper cell differentiation	3/249	24/17722	0.125	8.89659	4.62107	0.00445936	0.0936793	0.0850108	1.07053
			401	Vita1d	GO:0042093	GO:0042093	T-helper cell differentiation	5/249	77/17722	0.0649351	4.6216	3.80185	0.00456923	0.0952868	0.0864696	1.06314
			402	Vita1d	GO:0002294	GO:0002294	CD4-positive, alpha-beta T cell differentiation involved in immune response	5/249	78/17722	0.0641026	4.56235	3.76397	0.00482743	0.0999418	0.0906938	1.04242
			403	Vita1d	GO:0072538	GO:0072538	T-helper 17 type immune response	4/249	49/17722	0.0816327	5.81002	4.02485	0.00491096	0.10094	0.0915994	1.03811
			404	Vita1d	GO:0050729	GO:0050729	positive regulation of inflammatory response	7/249	148/17722	0.0472973	3.36628	3.45081	0.00497029	0.101429	0.0920437	1.03601
			405	Vita1d	GO:0002753	GO:0002753	cytoplasmic pattern recognition receptor signaling pathway	8/249	187/17722	0.0427807	3.04482	3.3557	0.00502127	0.101743	0.0923284	1.03466
			406	Vita1d	GO:0002293	GO:0002293	alpha-beta T cell differentiation involved in immune response	5/249	79/17722	0.0632911	4.5046	3.72671	0.00509582	0.102527	0.0930394	1.03133
			407	Vita1d	GO:0002824	GO:0002824	positive regulation of adaptive immune response based on somatic recombination of immune receptors built from immunoglobulin superfamily domains	7/249	149/17722	0.0469799	3.34368	3.42949	0.00515452	0.102982	0.0934529	1.02941
			408	Vita1d	GO:0002287	GO:0002287	alpha-beta T cell activation involved in immune response	5/249	80/17722	0.0625	4.44829	3.69008	0.00537462	0.105899	0.0960994	1.01728
			409	Vita1d	GO:0002704	GO:0002704	negative regulation of leukocyte mediated immunity	5/249	80/17722	0.0625	4.44829	3.69008	0.00537462	0.105899	0.0960994	1.01728
			410	Vita1d	GO:0002726	GO:0002726	positive regulation of T cell cytokine production	3/249	26/17722	0.115385	8.21223	4.39318	0.00561146	0.109061	0.0989691	1.0045
			411	Vita1d	GO:0043373	GO:0043373	CD4-positive, alpha-beta T cell lineage commitment	3/249	26/17722	0.115385	8.21223	4.39318	0.00561146	0.109061	0.0989691	1.0045
			412	Vita1d	GO:0046636	GO:0046636	negative regulation of alpha-beta T cell activation	4/249	51/17722	0.0784314	5.58217	3.91188	0.00566743	0.109404	0.0992809	1.00313
			413	Vita1d	GO:0010466	GO:0010466	negative regulation of peptidase activity	9/249	234/17722	0.0384615	2.73741	3.19375	0.00597108	0.114492	0.103898	0.983393
			414	Vita1d	GO:0032102	GO:0032102	negative regulation of response to external stimulus	13/249	415/17722	0.0313253	2.22951	3.02555	0.00603012	0.114854	0.104226	0.982024
			415	Vita1d	GO:0002673	GO:0002673	regulation of acute inflammatory response	4/249	52/17722	0.0769231	5.47482	3.85762	0.00607323	0.114909	0.104276	0.981816
			416	Vita1d	GO:0032729	GO:0032729	positive regulation of type II interferon production	5/249	83/17722	0.060241	4.28751	3.58368	0.00627554	0.117955	0.107041	0.970452
			417	Vita1d	GO:0002573	GO:0002573	myeloid leukocyte differentiation	10/249	281/17722	0.0355872	2.53284	3.09188	0.00656399	0.122571	0.111229	0.953782
			418	Vita1d	GO:0002821	GO:0002821	positive regulation of adaptive immune response	7/249	157/17722	0.044586	3.1733	3.26517	0.00681868	0.124558	0.113032	0.946799
			419	Vita1d	GO:0002363	GO:0002363	alpha-beta T cell lineage commitment	3/249	28/17722	0.107143	7.62565	4.18846	0.00692629	0.124558	0.113032	0.946799
			420	Vita1d	GO:0006883	GO:0006883	intracellular sodium ion homeostasis	3/249	28/17722	0.107143	7.62565	4.18846	0.00692629	0.124558	0.113032	0.946799
			421	Vita1d	GO:0043371	GO:0043371	negative regulation of CD4-positive, alpha-beta T cell differentiation	3/249	28/17722	0.107143	7.62565	4.18846	0.00692629	0.124558	0.113032	0.946799
			422	Vita1d	GO:0046641	GO:0046641	positive regulation of alpha-beta T cell proliferation	3/249	28/17722	0.107143	7.62565	4.18846	0.00692629	0.124558	0.113032	0.946799
			423	Vita1d	GO:0045576	GO:0045576	mast cell activation	5/249	85/17722	0.0588235	4.18663	3.51551	0.00693199	0.124558	0.113032	0.946799
			424	Vita1d	GO:0007159	GO:0007159	leukocyte cell-cell adhesion	13/249	423/17722	0.0307329	2.18734	2.9505	0.00703333	0.125589	0.113968	0.943218
			425	Vita1d	GO:0046631	GO:0046631	alpha-beta T cell activation	8/249	199/17722	0.040201	2.86121	3.15194	0.00723012	0.128267	0.116398	0.934054
			426	Vita1d	GO:0002444	GO:0002444	myeloid leukocyte mediated immunity	6/249	121/17722	0.0495868	3.52922	3.33251	0.00727311	0.128267	0.116398	0.934054
			427	Vita1d	GO:0097530	GO:0097530	granulocyte migration	7/249	160/17722	0.04375	3.11381	3.20625	0.00753568	0.132082	0.11986	0.921324
			428	Vita1d	GO:0001912	GO:0001912	positive regulation of leukocyte mediated cytotoxicity	5/249	87/17722	0.0574713	4.09038	3.44941	0.007635	0.133007	0.1207	0.918294
			429	Vita1d	GO:0002720	GO:0002720	positive regulation of cytokine production involved in immune response	5/249	88/17722	0.0568182	4.0439	3.41709	0.00800448	0.138044	0.12527	0.902153
			430	Vita1d	GO:0032943	GO:0032943	mononuclear cell proliferation	11/249	336/17722	0.0327381	2.33006	2.93833	0.00816379	0.138044	0.12527	0.902153
			431	Vita1d	GO:0016559	GO:0016559	peroxisome fission	2/249	10/17722	0.2	14.2345	4.9973	0.008214	0.138044	0.12527	0.902153
			432	Vita1d	GO:0035740	GO:0035740	CD8-positive, alpha-beta T cell proliferation	2/249	10/17722	0.2	14.2345	4.9973	0.008214	0.138044	0.12527	0.902153
			433	Vita1d	GO:0042590	GO:0042590	antigen processing and presentation of exogenous peptide antigen via MHC class I	2/249	10/17722	0.2	14.2345	4.9973	0.008214	0.138044	0.12527	0.902153
			434	Vita1d	GO:2001187	GO:2001187	positive regulation of CD8-positive, alpha-beta T cell activation	2/249	10/17722	0.2	14.2345	4.9973	0.008214	0.138044	0.12527	0.902153
			435	Vita1d	GO:0002675	GO:0002675	positive regulation of acute inflammatory response	3/249	30/17722	0.1	7.11727	4.00304	0.00840909	0.139679	0.126754	0.897039
			436	Vita1d	GO:0043369	GO:0043369	CD4-positive or CD8-positive, alpha-beta T cell lineage commitment	3/249	30/17722	0.1	7.11727	4.00304	0.00840909	0.139679	0.126754	0.897039
			437	Vita1d	GO:0002685	GO:0002685	regulation of leukocyte migration	9/249	248/17722	0.0362903	2.58288	2.99666	0.0085968	0.141971	0.128834	0.889968
			438	Vita1d	GO:0002700	GO:0002700	regulation of production of molecular mediator of immune response	8/249	207/17722	0.0386473	2.75064	3.02438	0.0090655	0.147904	0.134218	0.872189
			439	Vita1d	GO:0098659	GO:0098659	inorganic cation import across plasma membrane	6/249	127/17722	0.0472441	3.36249	3.18961	0.00913057	0.147904	0.134218	0.872189
			440	Vita1d	GO:0099587	GO:0099587	inorganic ion import across plasma membrane	6/249	127/17722	0.0472441	3.36249	3.18961	0.00913057	0.147904	0.134218	0.872189
			441	Vita1d	GO:0002478	GO:0002478	antigen processing and presentation of exogenous peptide antigen	3/249	31/17722	0.0967742	6.88768	3.9166	0.0092149	0.147904	0.134218	0.872189
			442	Vita1d	GO:0006837	GO:0006837	serotonin transport	3/249	31/17722	0.0967742	6.88768	3.9166	0.0092149	0.147904	0.134218	0.872189
			443	Vita1d	GO:0052547	GO:0052547	regulation of peptidase activity	12/249	390/17722	0.0307692	2.18993	2.83654	0.00935457	0.149307	0.135491	0.868088
			444	Vita1d	GO:0071621	GO:0071621	granulocyte chemotaxis	6/249	129/17722	0.0465116	3.31036	3.14387	0.00981883	0.153612	0.139398	0.855743
			445	Vita1d	GO:0006241	GO:0006241	CTP biosynthetic process	2/249	11/17722	0.181818	12.9405	4.72887	0.0099469	0.153612	0.139398	0.855743
			446	Vita1d	GO:0032661	GO:0032661	regulation of interleukin-18 production	2/249	11/17722	0.181818	12.9405	4.72887	0.0099469	0.153612	0.139398	0.855743
			447	Vita1d	GO:0033206	GO:0033206	meiotic cytokinesis	2/249	11/17722	0.181818	12.9405	4.72887	0.0099469	0.153612	0.139398	0.855743
			448	Vita1d	GO:0035744	GO:0035744	T-helper 1 cell cytokine production	2/249	11/17722	0.181818	12.9405	4.72887	0.0099469	0.153612	0.139398	0.855743
			449	Vita1d	GO:0060159	GO:0060159	regulation of dopamine receptor signaling pathway	2/249	11/17722	0.181818	12.9405	4.72887	0.0099469	0.153612	0.139398	0.855743
			450	Vita1d	GO:0043462	GO:0043462	regulation of ATP-dependent activity	4/249	60/17722	0.0666667	4.74485	3.46856	0.0100286	0.153763	0.139535	0.855317
			451	Vita1d	GO:0002825	GO:0002825	regulation of T-helper 1 type immune response	3/249	32/17722	0.09375	6.67244	3.8339	0.0100643	0.153763	0.139535	0.855317
			452	Vita1d	GO:0071805	GO:0071805	potassium ion transmembrane transport	8/249	212/17722	0.0377358	2.68576	2.94769	0.010377	0.157697	0.143105	0.844345
			453	Vita1d	GO:0002718	GO:0002718	regulation of cytokine production involved in immune response	6/249	131/17722	0.0458015	3.25982	3.09902	0.0105433	0.159376	0.144629	0.839745
			454	Vita1d	GO:0002286	GO:0002286	T cell activation involved in immune response	6/249	132/17722	0.0454545	3.23512	3.07691	0.0109194	0.163907	0.14874	0.827571
			455	Vita1d	GO:0046639	GO:0046639	negative regulation of alpha-beta T cell differentiation	3/249	33/17722	0.0909091	6.47024	3.75467	0.0109577	0.163907	0.14874	0.827571
			456	Vita1d	GO:0071622	GO:0071622	regulation of granulocyte chemotaxis	4/249	62/17722	0.0645161	4.59179	3.38198	0.0112266	0.167053	0.151595	0.819314
			457	Vita1d	GO:0032944	GO:0032944	regulation of mononuclear cell proliferation	9/249	260/17722	0.0346154	2.46367	2.8382	0.0114768	0.169192	0.153536	0.81379
			458	Vita1d	GO:0071674	GO:0071674	mononuclear cell migration	8/249	217/17722	0.0368664	2.62388	2.87318	0.0118244	0.169192	0.153536	0.81379
			459	Vita1d	GO:0043254	GO:0043254	regulation of protein-containing complex assembly	13/249	452/17722	0.0287611	2.047	2.69172	0.0118252	0.169192	0.153536	0.81379
			460	Vita1d	GO:0009209	GO:0009209	pyrimidine ribonucleoside triphosphate biosynthetic process	2/249	12/17722	0.166667	11.8621	4.4932	0.0118265	0.169192	0.153536	0.81379
			461	Vita1d	GO:0019370	GO:0019370	leukotriene biosynthetic process	2/249	12/17722	0.166667	11.8621	4.4932	0.0118265	0.169192	0.153536	0.81379
			462	Vita1d	GO:0051901	GO:0051901	positive regulation of mitochondrial depolarization	2/249	12/17722	0.166667	11.8621	4.4932	0.0118265	0.169192	0.153536	0.81379
			463	Vita1d	GO:0001779	GO:0001779	natural killer cell differentiation	3/249	34/17722	0.0882353	6.27994	3.67866	0.0118956	0.169192	0.153536	0.81379
			464	Vita1d	GO:0010758	GO:0010758	regulation of macrophage chemotaxis	3/249	34/17722	0.0882353	6.27994	3.67866	0.0118956	0.169192	0.153536	0.81379
			465	Vita1d	GO:0031343	GO:0031343	positive regulation of cell killing	5/249	97/17722	0.0515464	3.6687	3.14616	0.0119032	0.169192	0.153536	0.81379
			466	Vita1d	GO:0035710	GO:0035710	CD4-positive, alpha-beta T cell activation	6/249	135/17722	0.0444444	3.16323	3.01185	0.0121046	0.171202	0.15536	0.808661
			467	Vita1d	GO:0007212	GO:0007212	G protein-coupled dopamine receptor signaling pathway	3/249	35/17722	0.0857143	6.10052	3.60563	0.0128782	0.179478	0.16287	0.788158
			468	Vita1d	GO:0016339	GO:0016339	calcium-dependent cell-cell adhesion via plasma membrane cell adhesion molecules	3/249	35/17722	0.0857143	6.10052	3.60563	0.0128782	0.179478	0.16287	0.788158
			469	Vita1d	GO:0043304	GO:0043304	regulation of mast cell degranulation	3/249	35/17722	0.0857143	6.10052	3.60563	0.0128782	0.179478	0.16287	0.788158
			470	Vita1d	GO:0046632	GO:0046632	alpha-beta T cell differentiation	6/249	139/17722	0.0431655	3.0722	2.92788	0.013822	0.190091	0.172501	0.763208
			471	Vita1d	GO:0032621	GO:0032621	interleukin-18 production	2/249	13/17722	0.153846	10.9496	4.28393	0.0138484	0.190091	0.172501	0.763208
			472	Vita1d	GO:0002360	GO:0002360	T cell lineage commitment	3/249	36/17722	0.0833333	5.93106	3.53538	0.0139059	0.190091	0.172501	0.763208
			473	Vita1d	GO:0072528	GO:0072528	pyrimidine-containing compound biosynthetic process	3/249	36/17722	0.0833333	5.93106	3.53538	0.0139059	0.190091	0.172501	0.763208
			474	Vita1d	GO:0002707	GO:0002707	negative regulation of lymphocyte mediated immunity	4/249	67/17722	0.0597015	4.24912	3.18074	0.0146131	0.198808	0.180412	0.743735
			475	Vita1d	GO:0002724	GO:0002724	regulation of T cell cytokine production	3/249	37/17722	0.0810811	5.77076	3.46773	0.0149788	0.199044	0.180626	0.743219
			476	Vita1d	GO:0045922	GO:0045922	negative regulation of fatty acid metabolic process	3/249	37/17722	0.0810811	5.77076	3.46773	0.0149788	0.199044	0.180626	0.743219
			477	Vita1d	GO:0045954	GO:0045954	positive regulation of natural killer cell mediated cytotoxicity	3/249	37/17722	0.0810811	5.77076	3.46773	0.0149788	0.199044	0.180626	0.743219
			478	Vita1d	GO:1901381	GO:1901381	positive regulation of potassium ion transmembrane transport	3/249	37/17722	0.0810811	5.77076	3.46773	0.0149788	0.199044	0.180626	0.743219
			479	Vita1d	GO:2000406	GO:2000406	positive regulation of T cell migration	3/249	37/17722	0.0810811	5.77076	3.46773	0.0149788	0.199044	0.180626	0.743219
			480	Vita1d	GO:0043367	GO:0043367	CD4-positive, alpha-beta T cell differentiation	5/249	103/17722	0.0485437	3.45498	2.98289	0.0151194	0.199982	0.181477	0.741179
			481	Vita2c	GO:0042742	GO:0042742	defense response to bacterium	16/229	372/17722	0.0430108	3.32854	5.19321	2.84913e-05	0.0614019	0.0614019	1.21182
			482	Vita2c	GO:0061101	GO:0061101	neuroendocrine cell differentiation	4/229	16/17722	0.25	19.3472	8.40037	4.37491e-05	0.0614019	0.0614019	1.21182
			483	Vita2c	GO:0050829	GO:0050829	defense response to Gram-negative bacterium	8/229	118/17722	0.0677966	5.24669	5.2956	0.000148589	0.13903	0.13903	0.856891
			484	Vita2c	GO:0010466	GO:0010466	negative regulation of peptidase activity	11/229	234/17722	0.0470085	3.63793	4.64762	0.000241203	0.169264	0.169264	0.771436
			485	Vita3a	GO:0031424	GO:0031424	keratinization	17/588	59/17722	0.288136	8.68425	10.9521	4.32764e-12	1.73019e-08	1.73019e-08	7.76191
			486	Vita3a	GO:1901072	GO:1901072	glucosamine-containing compound catabolic process	6/588	12/17722	0.5	15.0697	9.03172	1.01342e-06	0.00202584	0.00202584	2.6934
			487	Vita3a	GO:0030216	GO:0030216	keratinocyte differentiation	18/588	162/17722	0.111111	3.34883	5.56352	7.48049e-06	0.009969	0.009969	2.00135
			488	Vita3a	GO:0046348	GO:0046348	amino sugar catabolic process	6/588	19/17722	0.315789	9.51772	6.88145	2.43905e-05	0.0210513	0.0210513	1.67672
			489	Vita3a	GO:1901071	GO:1901071	glucosamine-containing compound metabolic process	7/588	29/17722	0.241379	7.27504	6.26496	3.52722e-05	0.0210513	0.0210513	1.67672
			490	Vita3a	GO:0051121	GO:0051121	hepoxilin metabolic process	5/588	13/17722	0.384615	11.5921	7.07718	4.07756e-05	0.0210513	0.0210513	1.67672
			491	Vita3a	GO:0051122	GO:0051122	hepoxilin biosynthetic process	5/588	13/17722	0.384615	11.5921	7.07718	4.07756e-05	0.0210513	0.0210513	1.67672
			492	Vita3a	GO:0006026	GO:0006026	aminoglycan catabolic process	8/588	40/17722	0.2	6.02789	5.8973	4.21237e-05	0.0210513	0.0210513	1.67672
			493	Vita3a	GO:0038180	GO:0038180	nerve growth factor signaling pathway	5/588	14/17722	0.357143	10.7641	6.7704	6.17002e-05	0.0253569	0.0253569	1.5959
			494	Vita3a	GO:0042178	GO:0042178	xenobiotic catabolic process	7/588	32/17722	0.21875	6.59301	5.86624	6.97664e-05	0.0253569	0.0253569	1.5959
			495	Vita3a	GO:0042537	GO:0042537	benzene-containing compound metabolic process	7/588	32/17722	0.21875	6.59301	5.86624	6.97664e-05	0.0253569	0.0253569	1.5959
			496	Vita3a	GO:0042759	GO:0042759	long-chain fatty acid biosynthetic process	6/588	26/17722	0.230769	6.95526	5.62928	0.00016978	0.0565651	0.0565651	1.24745
			497	Vita3a	GO:0006749	GO:0006749	glutathione metabolic process	9/588	62/17722	0.145161	4.37508	4.9316	0.000193616	0.0595444	0.0595444	1.22516
			498	Vita3a	GO:0035590	GO:0035590	purinergic nucleotide receptor signaling pathway	6/588	27/17722	0.222222	6.69766	5.48853	0.000212214	0.0606023	0.0606023	1.21751
			499	Vita3a	GO:0070527	GO:0070527	platelet aggregation	9/588	64/17722	0.140625	4.23836	4.80782	0.000247849	0.0660601	0.0660601	1.18006
			500	Vita3a	GO:0006702	GO:0006702	androgen biosynthetic process	4/588	13/17722	0.307692	9.27368	5.52811	0.000675284	0.168737	0.168737	0.772791
			501	Vita3a	GO:0009913	GO:0009913	epidermal cell differentiation	19/588	252/17722	0.0753968	2.27242	3.76866	0.000780136	0.18347	0.18347	0.736436
			502	Vita4a	GO:0051897	GO:0051897	positive regulation of phosphatidylinositol 3-kinase/protein kinase B signal transduction	14/221	202/17722	0.0693069	5.55773	7.32092	2.51595e-07	0.000202018	0.000193123	3.71417
			503	Vita4a	GO:0061179	GO:0061179	negative regulation of insulin secretion involved in cellular response to glucose stimulus	6/221	23/17722	0.26087	20.9191	10.7416	2.97111e-07	0.000202018	0.000193123	3.71417
			504	Vita4a	GO:0097048	GO:0097048	dendritic cell apoptotic process	5/221	13/17722	0.384615	30.8423	12.0953	3.41969e-07	0.000202018	0.000193123	3.71417
			505	Vita4a	GO:2000668	GO:2000668	regulation of dendritic cell apoptotic process	5/221	13/17722	0.384615	30.8423	12.0953	3.41969e-07	0.000202018	0.000193123	3.71417
			506	Vita4a	GO:0045721	GO:0045721	negative regulation of gluconeogenesis	6/221	27/17722	0.222222	17.82	9.8286	8.35652e-07	0.000394929	0.000377539	3.42304
			507	Vita4a	GO:0031649	GO:0031649	heat generation	6/221	29/17722	0.206897	16.591	9.4424	1.31336e-06	0.000443351	0.000423829	3.37281
			508	Vita4a	GO:0045475	GO:0045475	locomotor rhythm	6/221	29/17722	0.206897	16.591	9.4424	1.31336e-06	0.000443351	0.000423829	3.37281
			509	Vita4a	GO:0051896	GO:0051896	regulation of phosphatidylinositol 3-kinase/protein kinase B signal transduction	15/221	288/17722	0.0520833	4.17656	6.10751	3.48452e-06	0.00102924	0.000983917	3.00704
			510	Vita4a	GO:0010888	GO:0010888	negative regulation of lipid storage	6/221	35/17722	0.171429	13.7469	8.48241	4.21606e-06	0.00110695	0.00105821	2.97543
			511	Vita4a	GO:0043491	GO:0043491	phosphatidylinositol 3-kinase/protein kinase B signal transduction	15/221	332/17722	0.0451807	3.62304	5.42168	1.90742e-05	0.00450724	0.00430877	2.36565
			512	Vita4a	GO:0009060	GO:0009060	aerobic respiration	11/221	186/17722	0.0591398	4.74242	5.76571	2.24165e-05	0.00481547	0.00460342	2.33692
			513	Vita4a	GO:0001767	GO:0001767	establishment of lymphocyte polarity	4/221	17/17722	0.235294	18.8682	8.28261	4.93085e-05	0.00896277	0.0085681	2.06712
			514	Vita4a	GO:0001768	GO:0001768	establishment of T cell polarity	4/221	17/17722	0.235294	18.8682	8.28261	4.93085e-05	0.00896277	0.0085681	2.06712
			515	Vita4a	GO:0045333	GO:0045333	cellular respiration	12/221	248/17722	0.0483871	3.88016	5.13282	6.85711e-05	0.0115738	0.0110642	1.95608
			516	Vita4a	GO:0002407	GO:0002407	dendritic cell chemotaxis	4/221	21/17722	0.190476	15.2743	7.35486	0.000119233	0.0187832	0.0179561	1.74579
			517	Vita4a	GO:1905953	GO:1905953	negative regulation of lipid localization	6/221	64/17722	0.09375	7.51782	5.86989	0.000144141	0.0206323	0.0197238	1.70501
			518	Vita4a	GO:0010883	GO:0010883	regulation of lipid storage	6/221	65/17722	0.0923077	7.40216	5.81077	0.000157165	0.0206323	0.0197238	1.70501
			519	Vita4a	GO:0046676	GO:0046676	negative regulation of insulin secretion	6/221	65/17722	0.0923077	7.40216	5.81077	0.000157165	0.0206323	0.0197238	1.70501
			520	Vita4a	GO:0006111	GO:0006111	regulation of gluconeogenesis	6/221	66/17722	0.0909091	7.29	5.75288	0.000171103	0.0209294	0.0200078	1.6988
			521	Vita4a	GO:0051235	GO:0051235	maintenance of location	14/221	360/17722	0.0388889	3.1185	4.56341	0.000178553	0.0209294	0.0200078	1.6988
			522	Vita4a	GO:0051055	GO:0051055	negative regulation of lipid biosynthetic process	6/221	67/17722	0.0895522	7.1812	5.6962	0.000186	0.0209294	0.0200078	1.6988
			523	Vita4a	GO:0010907	GO:0010907	positive regulation of glucose metabolic process	6/221	69/17722	0.0869565	6.97305	5.58625	0.000218856	0.0235072	0.022472	1.64836
			524	Vita4a	GO:0002692	GO:0002692	negative regulation of cellular extravasation	3/221	11/17722	0.272727	21.87	7.78048	0.000293181	0.0281862	0.026945	1.56952
			525	Vita4a	GO:2000510	GO:2000510	positive regulation of dendritic cell chemotaxis	3/221	11/17722	0.272727	21.87	7.78048	0.000293181	0.0281862	0.026945	1.56952
			526	Vita4a	GO:0045912	GO:0045912	negative regulation of carbohydrate metabolic process	6/221	73/17722	0.0821918	6.59096	5.37894	0.000298203	0.0281862	0.026945	1.56952
			527	Vita4a	GO:0048512	GO:0048512	circadian behavior	6/221	74/17722	0.0810811	6.5019	5.32953	0.000321182	0.0284771	0.0272231	1.56506
			528	Vita4a	GO:0006094	GO:0006094	gluconeogenesis	7/221	104/17722	0.0673077	5.39741	5.0541	0.000325384	0.0284771	0.0272231	1.56506
			529	Vita4a	GO:0090278	GO:0090278	negative regulation of peptide hormone secretion	6/221	76/17722	0.0789474	6.33079	5.2334	0.000371289	0.0293263	0.028035	1.5523
			530	Vita4a	GO:0036336	GO:0036336	dendritic cell migration	4/221	28/17722	0.142857	11.4557	6.22198	0.000380933	0.0293263	0.028035	1.5523
			531	Vita4a	GO:0031272	GO:0031272	regulation of pseudopodium assembly	3/221	12/17722	0.25	20.0475	7.417	0.000387318	0.0293263	0.028035	1.5523
			532	Vita4a	GO:0031274	GO:0031274	positive regulation of pseudopodium assembly	3/221	12/17722	0.25	20.0475	7.417	0.000387318	0.0293263	0.028035	1.5523
			533	Vita4a	GO:0007622	GO:0007622	rhythmic behavior	6/221	77/17722	0.0779221	6.24857	5.18662	0.000398532	0.0293263	0.028035	1.5523
			534	Vita4a	GO:0019319	GO:0019319	hexose biosynthetic process	7/221	108/17722	0.0648148	5.1975	4.9168	0.000409551	0.0293263	0.028035	1.5523
			535	Vita4a	GO:0002792	GO:0002792	negative regulation of peptide secretion	6/221	78/17722	0.0769231	6.16847	5.14066	0.000427312	0.0295437	0.0282428	1.54909
			536	Vita4a	GO:0034695	GO:0034695	response to prostaglandin E	4/221	29/17722	0.137931	11.0607	6.09306	0.000437592	0.0295437	0.0282428	1.54909
			537	Vita4a	GO:2000508	GO:2000508	regulation of dendritic cell chemotaxis	3/221	13/17722	0.230769	18.5054	7.09505	0.000498891	0.0327467	0.0313047	1.50439
			538	Vita4a	GO:0090023	GO:0090023	positive regulation of neutrophil chemotaxis	4/221	31/17722	0.129032	10.3471	5.85316	0.00056852	0.0363085	0.0347097	1.45955
			539	Vita4a	GO:0046364	GO:0046364	monosaccharide biosynthetic process	7/221	116/17722	0.0603448	4.83905	4.66156	0.000629835	0.0391658	0.0374411	1.42665
			540	Vita4a	GO:0051489	GO:0051489	regulation of filopodium assembly	5/221	58/17722	0.0862069	6.91293	5.06852	0.000771703	0.0460312	0.0440043	1.35651
			541	Vita4a	GO:0031269	GO:0031269	pseudopodium assembly	3/221	15/17722	0.2	16.038	6.54745	0.0007792	0.0460312	0.0440043	1.35651
			542	Vita4a	GO:0071624	GO:0071624	positive regulation of granulocyte chemotaxis	4/221	34/17722	0.117647	9.43412	5.53158	0.000813804	0.0469029	0.0448376	1.34836
			543	Vita4a	GO:1904950	GO:1904950	negative regulation of establishment of protein localization	8/221	161/17722	0.0496894	3.9846	4.27497	0.000945752	0.0532098	0.0508668	1.29357
			544	Vita4a	GO:0034694	GO:0034694	response to prostaglandin	4/221	36/17722	0.111111	8.91001	5.33853	0.00101374	0.0539425	0.0515672	1.28763
			545	Vita4a	GO:1904994	GO:1904994	regulation of leukocyte adhesion to vascular endothelial cell	4/221	36/17722	0.111111	8.91001	5.33853	0.00101374	0.0539425	0.0515672	1.28763
			546	Vita4a	GO:0062014	GO:0062014	negative regulation of small molecule metabolic process	7/221	126/17722	0.0555556	4.455	4.37356	0.00102726	0.0539425	0.0515672	1.28763
			547	Vita4a	GO:0031268	GO:0031268	pseudopodium organization	3/221	17/17722	0.176471	14.1512	6.09607	0.00114328	0.0577575	0.0552142	1.25795
			548	Vita4a	GO:0061178	GO:0061178	regulation of insulin secretion involved in cellular response to glucose stimulus	6/221	94/17722	0.0638298	5.11851	4.49896	0.0011488	0.0577575	0.0552142	1.25795
			549	Vita4a	GO:0051491	GO:0051491	positive regulation of filopodium assembly	4/221	38/17722	0.105263	8.44106	5.15994	0.00124587	0.0613331	0.0586323	1.23186
			550	Vita4a	GO:0031640	GO:0031640	killing of cells of another organism	6/221	97/17722	0.0618557	4.96021	4.39489	0.0013519	0.0635493	0.0607509	1.21645
			551	Vita4a	GO:0141061	GO:0141061	disruption of cell in another organism	6/221	97/17722	0.0618557	4.96021	4.39489	0.0013519	0.0635493	0.0607509	1.21645
			552	Vita4a	GO:0090022	GO:0090022	regulation of neutrophil chemotaxis	4/221	39/17722	0.102564	8.22462	5.07549	0.00137483	0.0635493	0.0607509	1.21645
			553	Vita4a	GO:0120032	GO:0120032	regulation of plasma membrane bounded cell projection assembly	9/221	212/17722	0.0424528	3.40429	3.9575	0.00140279	0.0635493	0.0607509	1.21645
			554	Vita4a	GO:0050709	GO:0050709	negative regulation of protein secretion	6/221	98/17722	0.0612245	4.90959	4.36115	0.00142535	0.0635493	0.0607509	1.21645
			555	Vita4a	GO:0120033	GO:0120033	negative regulation of plasma membrane bounded cell projection assembly	4/221	40/17722	0.1	8.019	4.994	0.00151282	0.0661999	0.0632848	1.1987
			556	Vita4a	GO:0060491	GO:0060491	regulation of cell projection assembly	9/221	215/17722	0.0418605	3.35679	3.907	0.00154561	0.0664051	0.063481	1.19736
			557	Vita4a	GO:2000671	GO:2000671	regulation of motor neuron apoptotic process	3/221	19/17722	0.157895	12.6616	5.71505	0.0015995	0.0674933	0.0645213	1.1903
			558	Vita4a	GO:0015980	GO:0015980	energy derivation by oxidation of organic compounds	12/221	356/17722	0.0337079	2.70304	3.6476	0.00176638	0.0732273	0.0700028	1.15488
			559	Vita4a	GO:2000107	GO:2000107	negative regulation of leukocyte apoptotic process	5/221	70/17722	0.0714286	5.72786	4.45375	0.00180671	0.0736079	0.0703666	1.15263
			560	Vita4a	GO:0016051	GO:0016051	carbohydrate biosynthetic process	9/221	222/17722	0.0405405	3.25095	3.79255	0.00192459	0.0760873	0.0727369	1.13825
			561	Vita4a	GO:0035773	GO:0035773	insulin secretion involved in cellular response to glucose stimulus	6/221	104/17722	0.0576923	4.62635	4.16789	0.00193197	0.0760873	0.0727369	1.13825
			562	Vita4a	GO:0046888	GO:0046888	negative regulation of hormone secretion	6/221	105/17722	0.0571429	4.58229	4.13712	0.00202815	0.0785658	0.0751062	1.12432
			563	Vita4a	GO:1902018	GO:1902018	negative regulation of cilium assembly	3/221	21/17722	0.142857	11.4557	5.38733	0.00215546	0.0810769	0.0775067	1.11066
			564	Vita4a	GO:1902624	GO:1902624	positive regulation of neutrophil migration	4/221	44/17722	0.0909091	7.29	4.69429	0.00216159	0.0810769	0.0775067	1.11066
			565	Vita4a	GO:0008286	GO:0008286	insulin receptor signaling pathway	7/221	145/17722	0.0482759	3.87124	3.90113	0.00230357	0.0837437	0.0800561	1.09661
			566	Vita4a	GO:0051224	GO:0051224	negative regulation of protein transport	7/221	145/17722	0.0482759	3.87124	3.90113	0.00230357	0.0837437	0.0800561	1.09661
			567	Vita4a	GO:0019915	GO:0019915	lipid storage	6/221	109/17722	0.0550459	4.41413	4.01777	0.00244948	0.0872195	0.0833789	1.07894
			568	Vita4a	GO:1903236	GO:1903236	regulation of leukocyte tethering or rolling	3/221	22/17722	0.136364	10.935	5.23964	0.002473	0.0872195	0.0833789	1.07894
			569	Vita4a	GO:0045913	GO:0045913	positive regulation of carbohydrate metabolic process	6/221	110/17722	0.0545455	4.374	3.98884	0.00256439	0.0891125	0.0851885	1.06962
			570	Vita4a	GO:0006112	GO:0006112	energy reserve metabolic process	6/221	111/17722	0.0540541	4.3346	3.96024	0.0026833	0.0905806	0.0865919	1.06252
			571	Vita4a	GO:2000106	GO:2000106	regulation of leukocyte apoptotic process	6/221	111/17722	0.0540541	4.3346	3.96024	0.0026833	0.0905806	0.0865919	1.06252
			572	Vita4a	GO:0046847	GO:0046847	filopodium assembly	5/221	78/17722	0.0641026	5.14039	4.11812	0.00290859	0.0968028	0.0925402	1.03367
			573	Vita4a	GO:0033630	GO:0033630	positive regulation of cell adhesion mediated by integrin	3/221	24/17722	0.125	10.0238	4.97095	0.00319121	0.103607	0.0990443	1.00417
			574	Vita4a	GO:0045833	GO:0045833	negative regulation of lipid metabolic process	6/221	115/17722	0.0521739	4.18383	3.84915	0.00320071	0.103607	0.0990443	1.00417
			575	Vita4a	GO:0006091	GO:0006091	generation of precursor metabolites and energy	14/221	490/17722	0.0285714	2.29114	3.25697	0.00347168	0.110859	0.105978	0.974786
			576	Vita4a	GO:0097049	GO:0097049	motor neuron apoptotic process	3/221	26/17722	0.115385	9.2527	4.7321	0.00402503	0.126815	0.121231	0.916386
			577	Vita4a	GO:0043255	GO:0043255	regulation of carbohydrate biosynthetic process	6/221	123/17722	0.0487805	3.91171	3.64138	0.00445428	0.135329	0.12937	0.888165
			578	Vita4a	GO:0141060	GO:0141060	disruption of anatomical structure in another organism	6/221	123/17722	0.0487805	3.91171	3.64138	0.00445428	0.135329	0.12937	0.888165
			579	Vita4a	GO:1903828	GO:1903828	negative regulation of protein localization	9/221	252/17722	0.0357143	2.86393	3.34882	0.00446707	0.135329	0.12937	0.888165
			580	Vita4a	GO:0061756	GO:0061756	leukocyte adhesion to vascular endothelial cell	4/221	54/17722	0.0740741	5.94	4.08544	0.00457131	0.136734	0.130713	0.88368
			581	Vita4a	GO:1902622	GO:1902622	regulation of neutrophil migration	4/221	55/17722	0.0727273	5.832	4.03307	0.00488248	0.144216	0.137866	0.860543
			582	Vita4a	GO:0010906	GO:0010906	regulation of glucose metabolic process	6/221	128/17722	0.046875	3.75891	3.52021	0.00540226	0.157599	0.150659	0.822004
			583	Vita4a	GO:0050926	GO:0050926	regulation of positive chemotaxis	3/221	29/17722	0.103448	8.29552	4.41838	0.00550375	0.158602	0.151618	0.819249
			584	Vita4a	GO:0007015	GO:0007015	actin filament organization	13/221	468/17722	0.0277778	2.2275	3.02419	0.00603588	0.171841	0.164274	0.784431
			585	Vita4a	GO:0061844	GO:0061844	antimicrobial humoral immune response mediated by antimicrobial peptide	6/221	133/17722	0.0451128	3.6176	3.405	0.00649021	0.177144	0.169344	0.77123
			586	Vita4a	GO:0002604	GO:0002604	regulation of dendritic cell antigen processing and presentation	2/221	10/17722	0.2	16.038	5.34522	0.00652203	0.177144	0.169344	0.77123
			587	Vita4a	GO:0015840	GO:0015840	urea transport	2/221	10/17722	0.2	16.038	5.34522	0.00652203	0.177144	0.169344	0.77123
			588	Vita4a	GO:0035434	GO:0035434	copper ion transmembrane transport	2/221	10/17722	0.2	16.038	5.34522	0.00652203	0.177144	0.169344	0.77123
			589	Vita4a	GO:0019318	GO:0019318	hexose metabolic process	9/221	272/17722	0.0330882	2.65335	3.08787	0.00726552	0.195096	0.186505	0.72931
			590	Vita4a	GO:0071622	GO:0071622	regulation of granulocyte chemotaxis	4/221	62/17722	0.0645161	5.17355	3.69926	0.00746505	0.196685	0.188024	0.725786
			591	Vita4a	GO:0007338	GO:0007338	single fertilization	7/221	180/17722	0.0388889	3.1185	3.21022	0.00749117	0.196685	0.188024	0.725786
			592	Vita4a	GO:0071333	GO:0071333	cellular response to glucose stimulus	7/221	181/17722	0.038674	3.10127	3.19303	0.00771236	0.197953	0.189236	0.722996
			593	Vita4a	GO:0002579	GO:0002579	positive regulation of antigen processing and presentation	2/221	11/17722	0.181818	14.58	5.06272	0.00790622	0.197953	0.189236	0.722996
			594	Vita4a	GO:0034616	GO:0034616	response to laminar fluid shear stress	2/221	11/17722	0.181818	14.58	5.06272	0.00790622	0.197953	0.189236	0.722996
			595	Vita4a	GO:1903430	GO:1903430	negative regulation of cell maturation	2/221	11/17722	0.181818	14.58	5.06272	0.00790622	0.197953	0.189236	0.722996
			596	Vita4a	GO:0110053	GO:0110053	regulation of actin filament organization	9/221	276/17722	0.0326087	2.61489	3.0385	0.00795832	0.197953	0.189236	0.722996
			597	Vita4b	GO:0043161	GO:0043161	proteasome-mediated ubiquitin-dependent protein catabolic process	26/347	472/17722	0.0550847	2.81329	5.64274	2.28324e-06	0.00842057	0.00823407	2.08439
			598	Vita5a	GO:0052695	GO:0052695	cellular glucuronidation	10/203	19/17722	0.526316	45.9476	21.1007	2.62898e-15	6.56194e-12	6.47006e-12	11.1891
			599	Vita5a	GO:0006063	GO:0006063	uronic acid metabolic process	10/203	25/17722	0.4	34.9202	18.2691	8.76335e-14	7.29111e-11	7.18903e-11	10.1433
			600	Vita5a	GO:0019585	GO:0019585	glucuronate metabolic process	10/203	25/17722	0.4	34.9202	18.2691	8.76335e-14	7.29111e-11	7.18903e-11	10.1433
			601	Vita5a	GO:0008210	GO:0008210	estrogen metabolic process	9/203	37/17722	0.243243	21.2353	13.2631	2.67961e-10	1.67208e-07	1.64867e-07	6.78287
			602	Vita5a	GO:0008202	GO:0008202	steroid metabolic process	17/203	358/17722	0.047486	4.14555	6.47219	8.37444e-07	0.000418052	0.000412199	3.38489
			603	Vita5a	GO:0042445	GO:0042445	hormone metabolic process	13/203	263/17722	0.0494297	4.31523	5.83069	1.11217e-05	0.00462662	0.00456184	2.34086
			604	Vita5a	GO:0043583	GO:0043583	ear development	12/203	274/17722	0.0437956	3.82338	5.07001	7.8699e-05	0.0280618	0.0276689	1.55801
			605	Vita5a	GO:1904862	GO:1904862	inhibitory synapse assembly	4/203	28/17722	0.142857	12.4715	6.53919	0.000275856	0.0860672	0.0848621	1.07129
			606	Vita5a	GO:0048839	GO:0048839	inner ear development	10/203	242/17722	0.0413223	3.60746	4.39635	0.000491637	0.136347	0.134438	0.871477
			607	Vita5a	GO:0007214	GO:0007214	gamma-aminobutyric acid signaling pathway	4/203	34/17722	0.117647	10.2706	5.82435	0.000592171	0.147806	0.145736	0.836432
			608	Vita6a	GO:0042593	GO:0042593	glucose homeostasis	11/141	316/17722	0.0348101	4.37521	5.4216	4.57274e-05	0.0471493	0.0442576	1.35401
			609	Vita6a	GO:0033500	GO:0033500	carbohydrate homeostasis	11/141	317/17722	0.0347003	4.36141	5.40812	4.70529e-05	0.0471493	0.0442576	1.35401
			610	Vita6a	GO:0015812	GO:0015812	gamma-aminobutyric acid transport	4/141	27/17722	0.148148	18.6204	8.2055	5.84495e-05	0.0471493	0.0442576	1.35401
			611	Vita6b	GO:0001580	GO:0001580	detection of chemical stimulus involved in sensory perception of bitter taste	24/396	48/17722	0.5	22.3763	22.4196	2.36732e-27	8.43711e-24	8.39525e-24	23.076
			612	Vita6b	GO:0050913	GO:0050913	sensory perception of bitter taste	24/396	52/17722	0.461538	20.655	21.4585	2.88489e-26	5.14088e-23	5.11537e-23	22.2911
			613	Vita6b	GO:0050912	GO:0050912	detection of chemical stimulus involved in sensory perception of taste	24/396	53/17722	0.45283	20.2653	21.2349	5.16594e-26	6.13714e-23	6.10668e-23	22.2142
			614	Vita6b	GO:0050907	GO:0050907	detection of chemical stimulus involved in sensory perception	24/396	58/17722	0.413793	18.5183	20.2024	7.68205e-25	6.84471e-22	6.81074e-22	21.1668
			615	Vita6b	GO:0050909	GO:0050909	sensory perception of taste	25/396	74/17722	0.337838	15.1191	18.4	3.25171e-23	2.31782e-20	2.30632e-20	19.6371
			616	Vita6b	GO:0050906	GO:0050906	detection of stimulus involved in sensory perception	30/396	153/17722	0.196078	8.775	14.6021	5.11251e-20	3.03683e-17	3.02176e-17	16.5197
			617	Vita6b	GO:0009593	GO:0009593	detection of chemical stimulus	24/396	90/17722	0.266667	11.934	15.7214	1.37073e-19	6.97897e-17	6.94435e-17	16.1584
			618	Vita6b	GO:0007606	GO:0007606	sensory perception of chemical stimulus	25/396	116/17722	0.215517	9.64494	14.1222	6.37191e-18	2.83869e-15	2.8246e-15	14.549
			619	Vita6b	GO:0051606	GO:0051606	detection of stimulus	32/396	249/17722	0.128514	5.75133	11.4149	1.18735e-15	4.70193e-13	4.67859e-13	12.3299
			620	Vita6b	GO:0002223	GO:0002223	stimulatory C-type lectin receptor signaling pathway	9/396	12/17722	0.75	33.5644	17.0595	2.63214e-13	7.81747e-11	7.77868e-11	10.1091
			621	Vita6b	GO:1990840	GO:1990840	response to lectin	9/396	12/17722	0.75	33.5644	17.0595	2.63214e-13	7.81747e-11	7.77868e-11	10.1091
			622	Vita6b	GO:1990858	GO:1990858	cellular response to lectin	9/396	12/17722	0.75	33.5644	17.0595	2.63214e-13	7.81747e-11	7.77868e-11	10.1091
			623	Vita6b	GO:0042269	GO:0042269	regulation of natural killer cell mediated cytotoxicity	16/396	64/17722	0.25	11.1881	12.344	5.25071e-13	1.4395e-10	1.43236e-10	9.84395
			624	Vita6b	GO:0042267	GO:0042267	natural killer cell mediated cytotoxicity	18/396	88/17722	0.204545	9.15393	11.5924	7.60645e-13	1.93639e-10	1.92678e-10	9.71517
			625	Vita6b	GO:0002715	GO:0002715	regulation of natural killer cell mediated immunity	16/396	69/17722	0.231884	10.3774	11.7989	1.85709e-12	4.41244e-10	4.39054e-10	9.35748
			626	Vita6b	GO:0002228	GO:0002228	natural killer cell mediated immunity	18/396	93/17722	0.193548	8.66178	11.1995	2.06811e-12	4.60671e-10	4.58385e-10	9.33877
			627	Vita6b	GO:0050832	GO:0050832	defense response to fungus	13/396	57/17722	0.22807	10.2067	10.5251	2.8609e-10	5.82448e-08	5.79558e-08	7.2369
			628	Vita6b	GO:0061760	GO:0061760	antifungal innate immune response	9/396	21/17722	0.428571	19.1797	12.602	2.94166e-10	5.82448e-08	5.79558e-08	7.2369
			629	Vita6b	GO:0009620	GO:0009620	response to fungus	13/396	70/17722	0.185714	8.31118	9.26579	4.2641e-09	7.99855e-07	7.95886e-07	6.09915
			630	Vita6b	GO:0045954	GO:0045954	positive regulation of natural killer cell mediated cytotoxicity	10/396	37/17722	0.27027	12.0953	10.2136	5.63501e-09	1.00416e-06	9.99176e-07	6.00036
			631	Vita6b	GO:0001910	GO:0001910	regulation of leukocyte mediated cytotoxicity	16/396	121/17722	0.132231	5.91769	8.20593	1.2043e-08	2.04387e-06	2.03373e-06	5.69171
			632	Vita6b	GO:0002717	GO:0002717	positive regulation of natural killer cell mediated immunity	10/396	40/17722	0.25	11.1881	9.75217	1.29165e-08	2.09248e-06	2.08209e-06	5.6815
			633	Vita6b	GO:0001909	GO:0001909	leukocyte mediated cytotoxicity	18/396	166/17722	0.108434	4.85268	7.53958	3.52136e-08	5.45658e-06	5.4295e-06	5.26524
			634	Vita6b	GO:0031341	GO:0031341	regulation of cell killing	16/396	139/17722	0.115108	5.15137	7.42839	8.83245e-08	1.31162e-05	1.30511e-05	4.88435
			635	Vita6b	GO:0001906	GO:0001906	cell killing	21/396	256/17722	0.0820312	3.67111	6.50814	3.28144e-07	4.67802e-05	4.65481e-05	4.3321
			636	Vita6b	GO:0043252	GO:0043252	sodium-independent organic anion transport	6/396	16/17722	0.375	16.7822	9.54794	7.94076e-07	0.00010885	0.000108309	3.96533
			637	Vita6b	GO:0002449	GO:0002449	lymphocyte mediated immunity	24/396	343/17722	0.0699708	3.13137	6.0261	8.7952e-07	0.000116097	0.000115521	3.93734
			638	Vita6b	GO:0002706	GO:0002706	regulation of lymphocyte mediated immunity	17/396	223/17722	0.0762332	3.41163	5.47897	1.15725e-05	0.00147302	0.00146571	2.83395
			639	Vita6b	GO:0002443	GO:0002443	leukocyte mediated immunity	26/396	454/17722	0.0572687	2.56292	5.10019	1.22341e-05	0.00150353	0.00149607	2.82505
			640	Vita6b	GO:0001912	GO:0001912	positive regulation of leukocyte mediated cytotoxicity	10/396	87/17722	0.114943	5.14397	5.85775	2.39604e-05	0.0028465	0.00283237	2.54785
			641	Vita6b	GO:0002220	GO:0002220	innate immune response activating cell surface receptor signaling pathway	10/396	89/17722	0.11236	5.02837	5.75976	2.9272e-05	0.00336534	0.00334864	2.47513
			642	Vita6b	GO:0031343	GO:0031343	positive regulation of cell killing	10/396	97/17722	0.103093	4.61366	5.39525	6.18023e-05	0.00688323	0.00684908	2.16437
			643	Vita6b	GO:0015721	GO:0015721	bile acid and bile salt transport	6/396	33/17722	0.181818	8.13682	6.20373	7.96161e-05	0.00859854	0.00855588	2.06774
			644	Vita6b	GO:0045088	GO:0045088	regulation of innate immune response	25/396	485/17722	0.0515464	2.30683	4.41166	9.97646e-05	0.0104577	0.0104058	1.98273
			645	Vita6b	GO:0002703	GO:0002703	regulation of leukocyte mediated immunity	18/396	292/17722	0.0616438	2.75872	4.58122	0.000107404	0.0109368	0.0108826	1.96327
			646	Vita6b	GO:0002697	GO:0002697	regulation of immune effector process	23/396	454/17722	0.0506608	2.2672	4.13518	0.000241779	0.0239361	0.0238173	1.62311
			647	Vita6b	GO:0045953	GO:0045953	negative regulation of natural killer cell mediated cytotoxicity	5/396	28/17722	0.178571	7.99152	5.59732	0.000349328	0.0336488	0.0334819	1.47519
			648	Vita6b	GO:0002716	GO:0002716	negative regulation of natural killer cell mediated immunity	5/396	29/17722	0.172414	7.71595	5.47203	0.000414433	0.0378728	0.0376849	1.42383
			649	Vita6b	GO:0006007	GO:0006007	glucose catabolic process	5/396	29/17722	0.172414	7.71595	5.47203	0.000414433	0.0378728	0.0376849	1.42383
			650	Vita6b	GO:0002768	GO:0002768	immune response-regulating cell surface receptor signaling pathway	17/396	311/17722	0.0546624	2.44628	3.89012	0.000665828	0.0593253	0.0590309	1.22892
			651	Vita6b	GO:0006735	GO:0006735	NADH regeneration	4/396	19/17722	0.210526	9.42158	5.55251	0.000729316	0.0596385	0.0593426	1.22663
			652	Vita6b	GO:0061621	GO:0061621	canonical glycolysis	4/396	19/17722	0.210526	9.42158	5.55251	0.000729316	0.0596385	0.0593426	1.22663
			653	Vita6b	GO:0061718	GO:0061718	glucose catabolic process to pyruvate	4/396	19/17722	0.210526	9.42158	5.55251	0.000729316	0.0596385	0.0593426	1.22663
			654	Vita6b	GO:0002455	GO:0002455	humoral immune response mediated by circulating immunoglobulin	6/396	49/17722	0.122449	5.4799	4.74738	0.000744101	0.0596385	0.0593426	1.22663
			655	Vita6b	GO:0001911	GO:0001911	negative regulation of leukocyte mediated cytotoxicity	5/396	33/17722	0.151515	6.78069	5.0249	0.000769745	0.0596385	0.0593426	1.22663
			656	Vita6b	GO:0006958	GO:0006958	complement activation, classical pathway	5/396	33/17722	0.151515	6.78069	5.0249	0.000769745	0.0596385	0.0593426	1.22663
			657	Vita6b	GO:0045824	GO:0045824	negative regulation of innate immune response	9/396	114/17722	0.0789474	3.53309	4.10196	0.00104284	0.0790781	0.0786857	1.1041
			658	Vita6b	GO:0042590	GO:0042590	antigen processing and presentation of exogenous peptide antigen via MHC class I	3/396	10/17722	0.3	13.4258	5.94199	0.00118216	0.0859843	0.0855576	1.06774
			659	Vita6b	GO:0044029	GO:0044029	positive regulation of gene expression via chromosomal CpG island demethylation	3/396	10/17722	0.3	13.4258	5.94199	0.00118216	0.0859843	0.0855576	1.06774
			660	Vita6b	GO:0015718	GO:0015718	monocarboxylic acid transport	12/396	191/17722	0.0628272	2.81168	3.80572	0.00125581	0.0895142	0.0890701	1.05027
			661	Vita6b	GO:0061620	GO:0061620	glycolytic process through glucose-6-phosphate	4/396	22/17722	0.181818	8.13682	5.06375	0.00130543	0.0912263	0.0907736	1.04204
			662	Vita6b	GO:0006956	GO:0006956	complement activation	6/396	55/17722	0.109091	4.88209	4.35922	0.00137878	0.0944993	0.0940304	1.02673
			663	Vita6b	GO:0031342	GO:0031342	negative regulation of cell killing	5/396	38/17722	0.131579	5.88849	4.56057	0.00148581	0.0999136	0.0994179	1.00254
			664	Vita6b	GO:0019677	GO:0019677	NAD catabolic process	4/396	23/17722	0.173913	7.78305	4.92104	0.00155265	0.102475	0.101966	0.991542
			665	Vita6b	GO:0002708	GO:0002708	positive regulation of lymphocyte mediated immunity	10/396	153/17722	0.0653595	2.925	3.61531	0.00234405	0.151894	0.15114	0.820619
			666	Vita6b	GO:0002250	GO:0002250	adaptive immune response	21/396	481/17722	0.043659	1.95385	3.20638	0.0028289	0.179339	0.178449	0.748486
			667	Vita6b	GO:0015812	GO:0015812	gamma-aminobutyric acid transport	4/396	27/17722	0.148148	6.63	4.42596	0.00286821	0.179339	0.178449	0.748486
			668	Vita9c	GO:1990868	GO:1990868	response to chemokine	15/203	94/17722	0.159574	13.9309	13.531	1.91424e-13	2.81872e-10	2.73434e-10	9.56315
			669	Vita9c	GO:1990869	GO:1990869	cellular response to chemokine	15/203	94/17722	0.159574	13.9309	13.531	1.91424e-13	2.81872e-10	2.73434e-10	9.56315
			670	Vita9c	GO:0070098	GO:0070098	chemokine-mediated signaling pathway	14/203	83/17722	0.168675	14.7254	13.4916	5.63845e-13	5.53508e-10	5.36939e-10	9.27008
			671	Vita9c	GO:0007204	GO:0007204	positive regulation of cytosolic calcium ion concentration	14/203	200/17722	0.07	6.11103	7.82473	7.79147e-08	5.73647e-05	5.56475e-05	4.25455
			672	Vita9c	GO:0060326	GO:0060326	cell chemotaxis	16/203	326/17722	0.0490798	4.28469	6.44341	1.15804e-06	0.000682088	0.00066167	3.17936
			673	Vita9c	GO:0006935	GO:0006935	chemotaxis	19/203	467/17722	0.0406852	3.55184	6.01578	1.89159e-06	0.000847365	0.000821999	3.08513
			674	Vita9c	GO:0042330	GO:0042330	taxis	19/203	469/17722	0.0405117	3.53669	5.99321	2.01411e-06	0.000847365	0.000821999	3.08513
			675	Vita9c	GO:0019722	GO:0019722	calcium-mediated signaling	13/203	234/17722	0.0555556	4.85003	6.38174	3.13246e-06	0.00115314	0.00111862	2.95132
			676	Vita9c	GO:0019221	GO:0019221	cytokine-mediated signaling pathway	16/203	490/17722	0.0326531	2.85063	4.47185	0.000172364	0.0564012	0.0547129	1.26191
			677	Vita9c	GO:0110011	GO:0110011	regulation of basement membrane organization	3/203	11/17722	0.272727	23.8092	8.14559	0.000228339	0.0638731	0.061961	1.20788
			678	Vita9c	GO:0090026	GO:0090026	positive regulation of monocyte chemotaxis	4/203	27/17722	0.148148	12.9334	6.67972	0.000238575	0.0638731	0.061961	1.20788
			679	Vita9c	GO:0070831	GO:0070831	basement membrane assembly	3/203	12/17722	0.25	21.8251	7.76795	0.000301886	0.0740877	0.0718699	1.14345
			680	Vita9c	GO:0090025	GO:0090025	regulation of monocyte chemotaxis	4/203	35/17722	0.114286	9.9772	5.72249	0.000662634	0.150112	0.145619	0.836783
			681	Vita11b	GO:0045109	GO:0045109	intermediate filament organization	27/869	69/17722	0.391304	7.98009	13.1914	4.64652e-18	2.33581e-14	2.28707e-14	13.6407
			682	Vita11b	GO:0045104	GO:0045104	intermediate filament cytoskeleton organization	28/869	89/17722	0.314607	6.41595	11.6311	8.63574e-16	2.00423e-12	1.96241e-12	11.7072
			683	Vita11b	GO:0045103	GO:0045103	intermediate filament-based process	28/869	90/17722	0.311111	6.34466	11.5427	1.19608e-15	2.00423e-12	1.96241e-12	11.7072
			684	Vita11b	GO:0072677	GO:0072677	eosinophil migration	12/869	26/17722	0.461538	9.41241	9.74731	9.16291e-10	1.15155e-06	1.12752e-06	5.94788
			685	Vita11b	GO:0048245	GO:0048245	eosinophil chemotaxis	11/869	22/17722	0.5	10.1968	9.80112	1.58889e-09	1.59747e-06	1.56413e-06	5.80573
			686	Vita11b	GO:0019372	GO:0019372	lipoxygenase pathway	6/869	11/17722	0.545455	11.1238	7.62662	5.10609e-06	0.00427805	0.00418879	2.37791
			687	Vita11b	GO:0048706	GO:0048706	embryonic skeletal system development	19/869	151/17722	0.125828	2.56608	4.38853	0.000151505	0.0958553	0.0938552	1.02754
			688	Vita11b	GO:0070314	GO:0070314	G1 to G0 transition	6/869	18/17722	0.333333	6.79785	5.58834	0.000152545	0.0958553	0.0938552	1.02754
			689	Vita11b	GO:0070098	GO:0070098	chemokine-mediated signaling pathway	13/869	83/17722	0.156627	3.19417	4.54975	0.000189534	0.105865	0.103656	0.984405
			690	Vita11b	GO:0051121	GO:0051121	hepoxilin metabolic process	5/869	13/17722	0.384615	7.84368	5.60505	0.00025931	0.118505	0.116032	0.935423
			691	Vita11b	GO:0051122	GO:0051122	hepoxilin biosynthetic process	5/869	13/17722	0.384615	7.84368	5.60505	0.00025931	0.118505	0.116032	0.935423
			692	Vita11b	GO:0071364	GO:0071364	cellular response to epidermal growth factor stimulus	9/869	47/17722	0.191489	3.90515	4.52849	0.000398767	0.162992	0.159591	0.796993
			693	Vita11b	GO:0031069	GO:0031069	hair follicle morphogenesis	8/869	38/17722	0.210526	4.29338	4.61486	0.000425942	0.162992	0.159591	0.796993
			694	Vita11b	GO:0042303	GO:0042303	molting cycle	17/869	140/17722	0.121429	2.47636	3.98233	0.000503953	0.162992	0.159591	0.796993
			695	Vita11b	GO:0042633	GO:0042633	hair cycle	17/869	140/17722	0.121429	2.47636	3.98233	0.000503953	0.162992	0.159591	0.796993
			696	Vita11b	GO:0098970	GO:0098970	postsynaptic neurotransmitter receptor diffusion trapping	5/869	15/17722	0.333333	6.79785	5.101	0.00055736	0.162992	0.159591	0.796993
			697	Vita11b	GO:0099628	GO:0099628	neurotransmitter receptor diffusion trapping	5/869	15/17722	0.333333	6.79785	5.101	0.00055736	0.162992	0.159591	0.796993
			698	Vita11b	GO:0048247	GO:0048247	lymphocyte chemotaxis	8/869	40/17722	0.2	4.07871	4.42638	0.00061418	0.162992	0.159591	0.796993
			699	Vita11b	GO:1990868	GO:1990868	response to chemokine	13/869	94/17722	0.138298	2.82039	4.01829	0.000657599	0.162992	0.159591	0.796993
			700	Vita11b	GO:1990869	GO:1990869	cellular response to chemokine	13/869	94/17722	0.138298	2.82039	4.01829	0.000657599	0.162992	0.159591	0.796993
			701	Vita11b	GO:0048704	GO:0048704	embryonic skeletal system morphogenesis	14/869	107/17722	0.130841	2.66832	3.93047	0.000730518	0.162992	0.159591	0.796993
			702	Vita11b	GO:0009952	GO:0009952	anterior/posterior pattern specification	24/869	240/17722	0.1	2.03936	3.6812	0.000755516	0.162992	0.159591	0.796993
			703	Vita11b	GO:1901798	GO:1901798	positive regulation of signal transduction by p53 class mediator	7/869	32/17722	0.21875	4.46109	4.44979	0.000762592	0.162992	0.159591	0.796993
			704	Vita11b	GO:0098953	GO:0098953	receptor diffusion trapping	5/869	16/17722	0.3125	6.37299	4.88237	0.000778158	0.162992	0.159591	0.796993
			705	Vita11b	GO:1901623	GO:1901623	regulation of lymphocyte chemotaxis	6/869	24/17722	0.25	5.09839	4.56218	0.000859252	0.167222	0.163733	0.785864
			706	Vita11b	GO:0070849	GO:0070849	response to epidermal growth factor	9/869	52/17722	0.173077	3.52965	4.1482	0.000864885	0.167222	0.163733	0.785864
			707	Vita11b	GO:2000727	GO:2000727	positive regulation of cardiac muscle cell differentiation	4/869	10/17722	0.4	8.15742	5.14089	0.00095065	0.176997	0.173304	0.761192
			708	Vita11b	GO:0050900	GO:0050900	leukocyte migration	34/869	397/17722	0.0856423	1.74655	3.41612	0.0011714	0.199478	0.195315	0.709264
			709	Vita11b	GO:0072676	GO:0072676	lymphocyte migration	13/869	100/17722	0.13	2.65116	3.75991	0.00118563	0.199478	0.195315	0.709264
			710	Vita11b	GO:0048730	GO:0048730	epidermis morphogenesis	8/869	44/17722	0.181818	3.70792	4.08377	0.00119044	0.199478	0.195315	0.709264
			711	Vita11c	GO:0045109	GO:0045109	intermediate filament organization	27/393	69/17722	0.391304	17.6455	20.8625	4.27961e-27	1.62283e-23	1.59517e-23	22.7972
			712	Vita11c	GO:0045104	GO:0045104	intermediate filament cytoskeleton organization	28/393	89/17722	0.314607	14.1869	18.7814	5.76346e-25	1.0364e-21	1.01874e-21	20.9919
			713	Vita11c	GO:0045103	GO:0045103	intermediate filament-based process	28/393	90/17722	0.311111	14.0293	18.6614	8.19939e-25	1.0364e-21	1.01874e-21	20.9919
			714	Vita11c	GO:0031069	GO:0031069	hair follicle morphogenesis	6/393	38/17722	0.157895	7.12013	5.68743	0.000173309	0.164297	0.161497	0.791836
			715	Vita11c	GO:0042303	GO:0042303	molting cycle	11/393	140/17722	0.0785714	3.54311	4.54935	0.000291724	0.184369	0.181227	0.741777
			716	Vita11c	GO:0042633	GO:0042633	hair cycle	11/393	140/17722	0.0785714	3.54311	4.54935	0.000291724	0.184369	0.181227	0.741777
			717	Vita12a	GO:0010951	GO:0010951	negative regulation of endopeptidase activity	24/167	156/17722	0.153846	16.3261	18.7525	1.65256e-22	3.42575e-19	3.42575e-19	18.4652
			718	Vita12a	GO:0010466	GO:0010466	negative regulation of peptidase activity	24/167	234/17722	0.102564	10.8841	14.8449	2.8743e-18	2.97922e-15	2.97922e-15	14.5259
			719	Vita12a	GO:0052548	GO:0052548	regulation of endopeptidase activity	25/167	301/17722	0.0830565	8.81393	13.3358	8.62272e-17	5.9583e-14	5.9583e-14	13.2249
			720	Vita12a	GO:0051346	GO:0051346	negative regulation of hydrolase activity	24/167	294/17722	0.0816327	8.66284	12.9223	5.54697e-16	2.87472e-13	2.87472e-13	12.5414
			721	Vita12a	GO:0045861	GO:0045861	negative regulation of proteolysis	25/167	344/17722	0.0726744	7.71219	12.2616	1.97702e-15	8.19672e-13	8.19672e-13	12.0864
			722	Vita12a	GO:0052547	GO:0052547	regulation of peptidase activity	25/167	390/17722	0.0641026	6.80255	11.3013	3.53572e-14	1.22159e-11	1.22159e-11	10.9131
			723	Vita12a	GO:0010288	GO:0010288	response to lead ion	5/167	26/17722	0.192308	20.4076	9.65882	3.92172e-06	0.00116139	0.00116139	2.93502
			724	Vita12a	GO:0097193	GO:0097193	intrinsic apoptotic signaling pathway	13/167	341/17722	0.0381232	4.04562	5.53883	2.15515e-05	0.00558453	0.00558453	2.25301
			725	Vita12a	GO:0043434	GO:0043434	response to peptide hormone	15/167	496/17722	0.0302419	3.20927	4.86742	7.29474e-05	0.0168022	0.0168022	1.77463
			726	Vita12a	GO:0001836	GO:0001836	release of cytochrome c from mitochondria	5/167	70/17722	0.0714286	7.57998	5.37996	0.000516696	0.107111	0.107111	0.970166
			727	Vita14b	GO:0099560	GO:0099560	synaptic membrane adhesion	4/64	43/17722	0.0930233	25.7587	9.78581	1.71712e-05	0.0189226	0.0178219	1.74905
			728	Vita14b	GO:0099054	GO:0099054	presynapse assembly	4/64	53/17722	0.0754717	20.8986	8.73409	3.96562e-05	0.0218506	0.0205795	1.68657
			729	Vita14b	GO:0030534	GO:0030534	adult behavior	6/64	195/17722	0.0307692	8.52019	6.35705	7.24911e-05	0.0266284	0.0250794	1.60068
			730	Vita14b	GO:0099172	GO:0099172	presynapse organization	4/64	67/17722	0.0597015	16.5317	7.66807	9.99476e-05	0.0275356	0.0259338	1.58613
			731	Vita14b	GO:0098742	GO:0098742	cell-cell adhesion via plasma-membrane adhesion molecules	6/64	229/17722	0.0262009	7.25519	5.73574	0.000174888	0.0385454	0.0363031	1.44006
			732	Vita14b	GO:1905606	GO:1905606	regulation of presynapse assembly	3/64	38/17722	0.0789474	21.861	7.74998	0.000346236	0.0635921	0.0598928	1.22263
			733	Vita14b	GO:0099174	GO:0099174	regulation of presynapse organization	3/64	43/17722	0.0697674	19.319	7.24055	0.000500034	0.0787197	0.0741404	1.12995
			734	Vita15a	GO:1905144	GO:1905144	response to acetylcholine	15/315	62/17722	0.241935	13.6114	13.3814	1.75593e-13	5.61723e-10	5.61714e-10	9.25048
			735	Vita15a	GO:0095500	GO:0095500	acetylcholine receptor signaling pathway	14/315	57/17722	0.245614	13.8183	13.0391	9.11555e-13	1.45803e-09	1.45801e-09	8.83624
			736	Vita15a	GO:1905145	GO:1905145	cellular response to acetylcholine	14/315	59/17722	0.237288	13.3499	12.7819	1.52588e-12	1.6271e-09	1.62707e-09	8.78859
			737	Vita15a	GO:0098926	GO:0098926	postsynaptic signal transduction	14/315	75/17722	0.186667	10.5019	11.0929	4.98227e-11	3.98457e-08	3.98451e-08	7.39963
			738	Vita15a	GO:0099601	GO:0099601	regulation of neurotransmitter receptor activity	8/315	50/17722	0.16	9.00165	7.62183	2.55704e-06	0.00163599	0.00163596	2.78623
			739	Vita15a	GO:0010469	GO:0010469	regulation of signaling receptor activity	9/315	113/17722	0.079646	4.48091	4.99347	0.00018695	0.0996757	0.099674	1.00142
			740	Vita15b	GO:0031424	GO:0031424	keratinization	23/119	59/17722	0.389831	58.0553	36.0922	1.31129e-35	2.01153e-32	2.00835e-32	31.6972
			741	Vita15b	GO:0045109	GO:0045109	intermediate filament organization	23/119	69/17722	0.333333	49.6415	33.2848	1.03818e-33	7.96286e-31	7.95029e-31	30.0996
			742	Vita15b	GO:0045104	GO:0045104	intermediate filament cytoskeleton organization	24/119	89/17722	0.269663	40.1594	30.4503	1.37142e-32	7.01255e-30	7.00148e-30	29.1548
			743	Vita15b	GO:0045103	GO:0045103	intermediate filament-based process	24/119	90/17722	0.266667	39.7132	30.2729	1.86046e-32	7.13486e-30	7.1236e-30	29.1473
			744	Vita15b	GO:0030216	GO:0030216	keratinocyte differentiation	23/119	162/17722	0.141975	21.1436	21.1766	2.62411e-24	8.05078e-22	8.03808e-22	21.0948
			745	Vita15b	GO:0009913	GO:0009913	epidermal cell differentiation	23/119	252/17722	0.0912698	13.5923	16.5532	7.75142e-20	1.98178e-17	1.97865e-17	16.7036
			746	Vita15b	GO:0043588	GO:0043588	skin development	25/119	341/17722	0.0733138	10.9182	15.2054	3.41274e-19	7.47878e-17	7.46698e-17	16.1269
			747	Vita15b	GO:0008544	GO:0008544	epidermis development	25/119	397/17722	0.0629723	9.37811	13.8813	1.29983e-17	2.49242e-15	2.48849e-15	14.6041
			748	Vita15b	GO:0009952	GO:0009952	anterior/posterior pattern specification	9/119	240/17722	0.0375	5.58466	5.87952	3.50069e-05	0.00596674	0.00595732	2.22495
			749	Vita15b	GO:0042476	GO:0042476	odontogenesis	6/119	147/17722	0.0408163	6.07855	5.08364	0.000472771	0.072523	0.0724086	1.14021
			750	Vita15b	GO:0048706	GO:0048706	embryonic skeletal system development	6/119	151/17722	0.0397351	5.91752	4.98955	0.000544994	0.0760018	0.0758819	1.11986
			751	Vita15b	GO:0006833	GO:0006833	water transport	3/119	25/17722	0.12	17.8709	6.94038	0.000609526	0.0779177	0.0777947	1.10905
			752	Vita15b	GO:0097284	GO:0097284	hepatocyte apoptotic process	3/119	27/17722	0.111111	16.5472	6.64709	0.000767614	0.0905784	0.0904354	1.04366
			753	Vita15b	GO:0003002	GO:0003002	regionalization	10/119	450/17722	0.0222222	3.30943	4.08004	0.000911702	0.0998965	0.0997388	1.00114
			754	Vita15b	GO:0001975	GO:0001975	response to amphetamine	3/119	35/17722	0.0857143	12.7649	5.72824	0.00165182	0.158368	0.158118	0.801019
			755	Vita15b	GO:0042044	GO:0042044	fluid transport	3/119	35/17722	0.0857143	12.7649	5.72824	0.00165182	0.158368	0.158118	0.801019
			756	Vita15b	GO:0007389	GO:0007389	pattern specification process	10/119	498/17722	0.0200803	2.99045	3.70444	0.0019397	0.165497	0.165236	0.781895
			757	Vita15b	GO:0009954	GO:0009954	proximal/distal pattern formation	3/119	37/17722	0.0810811	12.0749	5.54452	0.00194195	0.165497	0.165236	0.781895
			758	Vita17a	GO:0048002	GO:0048002	antigen processing and presentation of peptide antigen	38/841	73/17722	0.520548	10.9693	19.0505	3.77469e-31	1.70465e-27	1.70465e-27	26.7684
			759	Vita17a	GO:0002483	GO:0002483	antigen processing and presentation of endogenous peptide antigen	27/841	37/17722	0.72973	15.3773	19.5397	2.69158e-28	4.05172e-25	4.05172e-25	24.3924
			760	Vita17a	GO:0019885	GO:0019885	antigen processing and presentation of endogenous peptide antigen via MHC class I	27/841	37/17722	0.72973	15.3773	19.5397	2.69158e-28	4.05172e-25	4.05172e-25	24.3924
			761	Vita17a	GO:0019883	GO:0019883	antigen processing and presentation of endogenous antigen	27/841	39/17722	0.692308	14.5887	18.9616	2.75977e-27	3.11578e-24	3.11578e-24	23.5064
			762	Vita17a	GO:0002476	GO:0002476	antigen processing and presentation of endogenous peptide antigen via MHC class Ib	25/841	33/17722	0.757576	15.964	19.2042	5.53298e-27	4.16449e-24	4.16449e-24	23.3804
			763	Vita17a	GO:0002484	GO:0002484	antigen processing and presentation of endogenous peptide antigen via MHC class I via ER pathway	25/841	33/17722	0.757576	15.964	19.2042	5.53298e-27	4.16449e-24	4.16449e-24	23.3804
			764	Vita17a	GO:0019882	GO:0019882	antigen processing and presentation	43/841	119/17722	0.361345	7.61444	16.1591	6.7111e-27	4.32962e-24	4.32962e-24	23.3636
			765	Vita17a	GO:0002428	GO:0002428	antigen processing and presentation of peptide antigen via MHC class Ib	25/841	34/17722	0.735294	15.4945	18.8819	1.99757e-26	1.12763e-23	1.12763e-23	22.9478
			766	Vita17a	GO:0002486	GO:0002486	antigen processing and presentation of endogenous peptide antigen via MHC class I via ER pathway, TAP-independent	24/841	32/17722	0.75	15.8044	18.7088	9.08155e-26	4.55692e-23	4.55692e-23	22.3413
			767	Vita17a	GO:0002475	GO:0002475	antigen processing and presentation via MHC class Ib	25/841	37/17722	0.675676	14.2382	17.9916	6.15781e-25	2.78087e-22	2.78087e-22	21.5558
			768	Vita17a	GO:0002474	GO:0002474	antigen processing and presentation of peptide antigen via MHC class I	28/841	50/17722	0.56	11.8006	17.07	1.83001e-24	7.51303e-22	7.51303e-22	21.1242
			769	Vita17a	GO:0001916	GO:0001916	positive regulation of T cell mediated cytotoxicity	25/841	50/17722	0.5	10.5363	15.0717	2.33078e-20	8.7715e-18	8.7715e-18	17.0569
			770	Vita17a	GO:0001914	GO:0001914	regulation of T cell mediated cytotoxicity	26/841	57/17722	0.45614	9.61203	14.5355	7.91147e-20	2.74832e-17	2.74832e-17	16.5609
			771	Vita17a	GO:0001913	GO:0001913	T cell mediated cytotoxicity	26/841	70/17722	0.371429	7.82694	12.7738	4.01196e-17	1.29414e-14	1.29414e-14	13.888
			772	Vita17a	GO:0001912	GO:0001912	positive regulation of leukocyte mediated cytotoxicity	26/841	87/17722	0.298851	6.29754	11.0558	1.71088e-14	5.1509e-12	5.1509e-12	11.2881
			773	Vita17a	GO:0002711	GO:0002711	positive regulation of T cell mediated immunity	25/841	83/17722	0.301205	6.34715	10.8985	4.47316e-14	1.26255e-11	1.26255e-11	10.8988
			774	Vita17a	GO:0001910	GO:0001910	regulation of leukocyte mediated cytotoxicity	29/841	121/17722	0.239669	5.05044	9.9786	2.91117e-13	7.43151e-11	7.43151e-11	10.1289
			775	Vita17a	GO:0031343	GO:0031343	positive regulation of cell killing	26/841	97/17722	0.268041	5.64831	10.2461	2.96207e-13	7.43151e-11	7.43151e-11	10.1289
			776	Vita17a	GO:0002824	GO:0002824	positive regulation of adaptive immune response based on somatic recombination of immune receptors built from immunoglobulin superfamily domains	32/841	149/17722	0.214765	4.52564	9.6461	4.4656e-13	1.0614e-10	1.0614e-10	9.97412
			777	Vita17a	GO:0002821	GO:0002821	positive regulation of adaptive immune response	32/841	157/17722	0.203822	4.29504	9.25613	2.01696e-12	4.53031e-10	4.53031e-10	9.34387
			778	Vita17a	GO:0031341	GO:0031341	regulation of cell killing	30/841	139/17722	0.215827	4.54803	9.37327	2.10666e-12	4.53031e-10	4.53031e-10	9.34387
			779	Vita17a	GO:0002399	GO:0002399	MHC class II protein complex assembly	9/841	10/17722	0.9	18.9653	12.6836	1.12207e-11	2.20316e-09	2.20316e-09	8.65695
			780	Vita17a	GO:0002503	GO:0002503	peptide antigen assembly with MHC class II protein complex	9/841	10/17722	0.9	18.9653	12.6836	1.12207e-11	2.20316e-09	2.20316e-09	8.65695
			781	Vita17a	GO:0002709	GO:0002709	regulation of T cell mediated immunity	26/841	114/17722	0.22807	4.80602	9.09936	1.66281e-11	3.12885e-09	3.12885e-09	8.50461
			782	Vita17a	GO:0002708	GO:0002708	positive regulation of lymphocyte mediated immunity	30/841	153/17722	0.196078	4.13187	8.68398	2.76896e-11	5.00185e-09	5.00185e-09	8.30087
			783	Vita17a	GO:0002478	GO:0002478	antigen processing and presentation of exogenous peptide antigen	14/841	31/17722	0.451613	9.51663	10.5929	3.29516e-11	5.72343e-09	5.72343e-09	8.24234
			784	Vita17a	GO:0002396	GO:0002396	MHC protein complex assembly	10/841	14/17722	0.714286	15.0518	11.7396	4.62764e-11	7.46373e-09	7.46373e-09	8.12704
			785	Vita17a	GO:0002501	GO:0002501	peptide antigen assembly with MHC protein complex	10/841	14/17722	0.714286	15.0518	11.7396	4.62764e-11	7.46373e-09	7.46373e-09	8.12704
			786	Vita17a	GO:0001909	GO:0001909	leukocyte mediated cytotoxicity	31/841	166/17722	0.186747	3.93523	8.4806	4.8105e-11	7.49111e-09	7.49111e-09	8.12545
			787	Vita17a	GO:0002456	GO:0002456	T cell mediated immunity	29/841	156/17722	0.185897	3.91733	8.16873	2.26913e-10	3.4158e-08	3.4158e-08	7.46651
			788	Vita17a	GO:0002705	GO:0002705	positive regulation of leukocyte mediated immunity	31/841	178/17722	0.174157	3.66994	7.99079	3.01095e-10	4.38628e-08	4.38628e-08	7.3579
			789	Vita17a	GO:0019884	GO:0019884	antigen processing and presentation of exogenous antigen	14/841	37/17722	0.378378	7.97339	9.47732	5.81309e-10	8.20372e-08	8.20372e-08	7.08599
			790	Vita17a	GO:0002822	GO:0002822	regulation of adaptive immune response based on somatic recombination of immune receptors built from immunoglobulin superfamily domains	33/841	221/17722	0.149321	3.14658	7.16728	4.81869e-09	6.59431e-07	6.59431e-07	6.18083
			791	Vita17a	GO:0002706	GO:0002706	regulation of lymphocyte mediated immunity	33/841	223/17722	0.147982	3.11836	7.10539	6.06697e-09	8.05836e-07	8.05836e-07	6.09375
			792	Vita17a	GO:0002819	GO:0002819	regulation of adaptive immune response	33/841	237/17722	0.139241	2.93415	6.69075	2.799e-08	3.61151e-06	3.61151e-06	5.44231
			793	Vita17a	GO:0002495	GO:0002495	antigen processing and presentation of peptide antigen via MHC class II	10/841	23/17722	0.434783	9.16197	8.74234	3.57654e-08	4.48658e-06	4.48658e-06	5.34808
			794	Vita17a	GO:0002449	GO:0002449	lymphocyte mediated immunity	41/841	343/17722	0.119534	2.51887	6.34015	5.17302e-08	6.31388e-06	6.31388e-06	5.1997
			795	Vita17a	GO:0019886	GO:0019886	antigen processing and presentation of exogenous peptide antigen via MHC class II	9/841	19/17722	0.473684	9.98173	8.74291	7.03246e-08	8.35752e-06	8.35752e-06	5.07792
			796	Vita17a	GO:0002504	GO:0002504	antigen processing and presentation of peptide or polysaccharide antigen via MHC class II	10/841	25/17722	0.4	8.42901	8.29649	9.36936e-08	1.07841e-05	1.07841e-05	4.96721
			797	Vita17a	GO:0002699	GO:0002699	positive regulation of immune effector process	37/841	299/17722	0.123746	2.60764	6.25756	9.55194e-08	1.07841e-05	1.07841e-05	4.96721
			798	Vita17a	GO:0002460	GO:0002460	adaptive immune response based on somatic recombination of immune receptors built from immunoglobulin superfamily domains	41/841	353/17722	0.116147	2.44752	6.1315	1.14863e-07	1.26518e-05	1.26518e-05	4.89785
			799	Vita17a	GO:0002703	GO:0002703	regulation of leukocyte mediated immunity	36/841	292/17722	0.123288	2.59798	6.14551	1.56141e-07	1.67888e-05	1.67888e-05	4.77498
			800	Vita17a	GO:0002443	GO:0002443	leukocyte mediated immunity	48/841	454/17722	0.105727	2.22793	5.91595	1.76825e-07	1.85455e-05	1.85455e-05	4.73176
			801	Vita17a	GO:0001906	GO:0001906	cell killing	33/841	256/17722	0.128906	2.71638	6.17419	1.80691e-07	1.85455e-05	1.85455e-05	4.73176
			802	Vita17a	GO:0002430	GO:0002430	complement receptor mediated signaling pathway	8/841	16/17722	0.5	10.5363	8.51768	2.28005e-07	2.28816e-05	2.28816e-05	4.64051
			803	Vita17a	GO:0002250	GO:0002250	adaptive immune response	47/841	481/17722	0.0977131	2.05906	5.25601	2.24817e-06	0.000220711	0.000220711	3.65618
			804	Vita17a	GO:0002697	GO:0002697	regulation of immune effector process	43/841	454/17722	0.0947137	1.99586	4.79785	1.31517e-05	0.00126368	0.00126368	2.89836
			805	Vita17a	GO:0010659	GO:0010659	cardiac muscle cell apoptotic process	13/841	75/17722	0.173333	3.65257	5.13813	4.65749e-05	0.00438192	0.00438192	2.35834
			806	Vita17a	GO:1901523	GO:1901523	icosanoid catabolic process	5/841	10/17722	0.5	10.5363	6.73267	4.90884e-05	0.00452415	0.00452415	2.34446
			807	Vita17a	GO:0010658	GO:0010658	striated muscle cell apoptotic process	13/841	77/17722	0.168831	3.5577	5.02027	6.19352e-05	0.00559398	0.00559398	2.25228
			808	Vita17a	GO:0090025	GO:0090025	regulation of monocyte chemotaxis	8/841	35/17722	0.228571	4.81658	5.04457	0.000186643	0.0165271	0.0165271	1.7818
			809	Vita17a	GO:0090026	GO:0090026	positive regulation of monocyte chemotaxis	7/841	27/17722	0.259259	5.46325	5.18025	0.000203715	0.0176918	0.0176918	1.75223
			810	Vita17a	GO:0035795	GO:0035795	negative regulation of mitochondrial membrane permeability	6/841	21/17722	0.285714	6.02072	5.13831	0.000329476	0.0280738	0.0280738	1.5517
			811	Vita17a	GO:0002768	GO:0002768	immune response-regulating cell surface receptor signaling pathway	29/841	311/17722	0.0932476	1.96496	3.83197	0.000421618	0.0352597	0.0352597	1.45272
			812	Vita17a	GO:0002922	GO:0002922	positive regulation of humoral immune response	6/841	22/17722	0.272727	5.74705	4.9727	0.000434968	0.0357148	0.0357148	1.44715
			813	Vita17a	GO:0030490	GO:0030490	maturation of SSU-rRNA	9/841	50/17722	0.18	3.79306	4.41433	0.000507484	0.0409249	0.0409249	1.38801
			814	Vita17a	GO:1905709	GO:1905709	negative regulation of membrane permeability	6/841	23/17722	0.26087	5.49718	4.81696	0.000565048	0.0447676	0.0447676	1.34904
			815	Vita17a	GO:1904646	GO:1904646	cellular response to amyloid-beta	8/841	43/17722	0.186047	3.92047	4.27958	0.000822057	0.064007	0.064007	1.19377
			816	Vita17a	GO:0046719	GO:0046719	regulation by virus of viral protein levels in host cell	4/841	10/17722	0.4	8.42901	5.24494	0.000840276	0.0643167	0.0643167	1.19168
			817	Vita17a	GO:0002757	GO:0002757	immune response-activating signaling pathway	39/841	488/17722	0.079918	1.68408	3.4203	0.00106041	0.0798133	0.0798133	1.09792
			818	Vita17a	GO:0010657	GO:0010657	muscle cell apoptotic process	15/841	128/17722	0.117188	2.46944	3.72406	0.00109591	0.0811336	0.0811336	1.0908
			819	Vita17a	GO:0006458	GO:0006458	'de novo' protein folding	8/841	45/17722	0.177778	3.74623	4.11701	0.00112393	0.0818656	0.0818656	1.0869
			820	Vita17a	GO:0002429	GO:0002429	immune response-activating cell surface receptor signaling pathway	26/841	293/17722	0.0887372	1.86992	3.35134	0.00167396	0.119994	0.119994	0.920841
			821	Vita17a	GO:0002548	GO:0002548	monocyte chemotaxis	8/841	48/17722	0.166667	3.51209	3.88984	0.00173595	0.120887	0.120887	0.91762
			822	Vita17a	GO:0046902	GO:0046902	regulation of mitochondrial membrane permeability	9/841	59/17722	0.152542	3.21445	3.8028	0.00173996	0.120887	0.120887	0.91762
			823	Vita17a	GO:1904645	GO:1904645	response to amyloid-beta	8/841	49/17722	0.163265	3.44041	3.81812	0.00198995	0.136002	0.136002	0.866456
			824	Vita17a	GO:0050766	GO:0050766	positive regulation of phagocytosis	11/841	84/17722	0.130952	2.7595	3.60784	0.00201774	0.136002	0.136002	0.866456
			825	Vita17a	GO:0042270	GO:0042270	protection from natural killer cell mediated cytotoxicity	4/841	13/17722	0.307692	6.48386	4.41473	0.00255211	0.165358	0.165358	0.781576
			826	Vita17a	GO:0048241	GO:0048241	epinephrine transport	4/841	13/17722	0.307692	6.48386	4.41473	0.00255211	0.165358	0.165358	0.781576
			827	Vita17a	GO:1901569	GO:1901569	fatty acid derivative catabolic process	5/841	21/17722	0.238095	5.01727	4.11135	0.00256312	0.165358	0.165358	0.781576
			828	Vita18a	GO:0007156	GO:0007156	homophilic cell adhesion via plasma membrane adhesion molecules	13/340	111/17722	0.117117	6.10456	7.54504	2.1022e-07	0.000705499	0.000705499	3.1515
			829	VitaXa	GO:0031507	GO:0031507	heterochromatin formation	12/276	166/17722	0.0722892	4.6417	5.9292	1.16237e-05	0.0270306	0.0270306	1.56814
			830	VitaXa	GO:0045814	GO:0045814	negative regulation of gene expression, epigenetic	13/276	206/17722	0.0631068	4.0521	5.54198	2.16678e-05	0.0270306	0.0270306	1.56814
			831	VitaXa	GO:0040029	GO:0040029	epigenetic regulation of gene expression	14/276	295/17722	0.0474576	3.04726	4.45988	0.000228781	0.19027	0.19027	0.72063
			832	Soma1b	GO:0052695	GO:0052695	cellular glucuronidation	8/416	19/17722	0.421053	17.9372	11.4522	5.19548e-09	2.0517e-05	1.98905e-05	4.70135
			833	Soma1b	GO:0006063	GO:0006063	uronic acid metabolic process	8/416	25/17722	0.32	13.6323	9.79931	6.56932e-08	8.64742e-05	8.38338e-05	4.07658
			834	Soma1b	GO:0019585	GO:0019585	glucuronate metabolic process	8/416	25/17722	0.32	13.6323	9.79931	6.56932e-08	8.64742e-05	8.38338e-05	4.07658
			835	Soma1b	GO:0033059	GO:0033059	cellular pigmentation	8/416	59/17722	0.135593	5.7764	5.69754	6.70239e-05	0.0641542	0.0621953	1.20624
			836	Soma1b	GO:0010951	GO:0010951	negative regulation of endopeptidase activity	13/416	156/17722	0.0833333	3.55008	4.95989	8.1472e-05	0.0641542	0.0621953	1.20624
			837	Soma1b	GO:0043473	GO:0043473	pigmentation	11/416	117/17722	0.0940171	4.00522	5.05642	9.7474e-05	0.0641542	0.0621953	1.20624
			838	Soma1b	GO:0045916	GO:0045916	negative regulation of complement activation	4/416	15/17722	0.266667	11.3603	6.22352	0.000332626	0.187648	0.181919	0.740123
			839	Soma2a	GO:0002437	GO:0002437	inflammatory response to antigenic stimulus	7/102	75/17722	0.0933333	16.2162	10.0472	2.44735e-07	0.000376158	0.000371483	3.43006
			840	Soma2a	GO:0071216	GO:0071216	cellular response to biotic stimulus	8/102	288/17722	0.0277778	4.82625	4.98096	0.000258431	0.198604	0.196135	0.707444
			841	Soma2b	GO:0003002	GO:0003002	regionalization	22/297	450/17722	0.0488889	2.9172	5.37822	7.79096e-06	0.019565	0.0193543	1.71322
			842	Soma2b	GO:0007389	GO:0007389	pattern specification process	23/297	498/17722	0.0461847	2.75584	5.18883	1.21484e-05	0.019565	0.0193543	1.71322
			843	Soma2b	GO:0048706	GO:0048706	embryonic skeletal system development	11/297	151/17722	0.0728477	4.34682	5.39211	4.8934e-05	0.0508901	0.0503421	1.29807
			844	Soma2b	GO:0048736	GO:0048736	appendage development	13/297	217/17722	0.0599078	3.5747	4.98209	7.89973e-05	0.0508901	0.0503421	1.29807
			845	Soma2b	GO:0060173	GO:0060173	limb development	13/297	217/17722	0.0599078	3.5747	4.98209	7.89973e-05	0.0508901	0.0503421	1.29807
			846	Soma2b	GO:0030326	GO:0030326	embryonic limb morphogenesis	10/297	145/17722	0.0689655	4.11517	4.91734	0.0001691	0.0684398	0.0677028	1.16939
			847	Soma2b	GO:0035113	GO:0035113	embryonic appendage morphogenesis	10/297	145/17722	0.0689655	4.11517	4.91734	0.0001691	0.0684398	0.0677028	1.16939
			848	Soma2b	GO:0009952	GO:0009952	anterior/posterior pattern specification	13/297	240/17722	0.0541667	3.23213	4.54532	0.000215523	0.0684398	0.0677028	1.16939
			849	Soma2b	GO:0035107	GO:0035107	appendage morphogenesis	11/297	179/17722	0.0614525	3.66687	4.6818	0.000223259	0.0684398	0.0677028	1.16939
			850	Soma2b	GO:0035108	GO:0035108	limb morphogenesis	11/297	179/17722	0.0614525	3.66687	4.6818	0.000223259	0.0684398	0.0677028	1.16939
			851	Soma2b	GO:0048562	GO:0048562	embryonic organ morphogenesis	16/297	343/17722	0.0466472	2.78344	4.35441	0.000233728	0.0684398	0.0677028	1.16939
			852	Soma2b	GO:0030509	GO:0030509	BMP signaling pathway	10/297	157/17722	0.0636943	3.80064	4.60171	0.000322051	0.0864438	0.085513	1.06797
			853	Soma2b	GO:0009954	GO:0009954	proximal/distal pattern formation	5/297	37/17722	0.135135	8.06352	5.61507	0.000358955	0.0889379	0.0879802	1.05562
			854	Soma2b	GO:0071772	GO:0071772	response to BMP	10/297	171/17722	0.0584795	3.48948	4.27062	0.000631878	0.135685	0.134224	0.872169
			855	Soma2b	GO:0071773	GO:0071773	cellular response to BMP stimulus	10/297	171/17722	0.0584795	3.48948	4.27062	0.000631878	0.135685	0.134224	0.872169
			856	Soma2b	GO:0019228	GO:0019228	neuronal action potential	6/297	64/17722	0.09375	5.59407	4.80676	0.000698591	0.140635	0.139121	0.856608
			857	Soma2b	GO:0021892	GO:0021892	cerebral cortex GABAergic interneuron differentiation	3/297	12/17722	0.25	14.9175	6.2962	0.000916306	0.173613	0.171744	0.76512
			858	Soma2b	GO:0006486	GO:0006486	protein glycosylation	11/297	217/17722	0.0506912	3.02475	3.91792	0.00112262	0.189472	0.187432	0.727156
			859	Soma2b	GO:0043413	GO:0043413	macromolecule glycosylation	11/297	217/17722	0.0506912	3.02475	3.91792	0.00112262	0.189472	0.187432	0.727156
			860	Soma2b	GO:0098870	GO:0098870	action potential propagation	3/297	13/17722	0.230769	13.77	6.01315	0.00117648	0.189472	0.187432	0.727156
			861	Soma2c	GO:0042742	GO:0042742	defense response to bacterium	32/346	372/17722	0.0860215	4.40599	9.36855	2.1335e-12	7.12588e-09	7.12588e-09	8.14716
			862	Soma2c	GO:0019730	GO:0019730	antimicrobial humoral response	20/346	169/17722	0.118343	6.0615	9.32941	1.23135e-10	1.3863e-07	1.3863e-07	6.85814
			863	Soma2c	GO:0019731	GO:0019731	antibacterial humoral response	15/346	87/17722	0.172414	8.83097	10.3323	1.24518e-10	1.3863e-07	1.3863e-07	6.85814
			864	Soma2c	GO:0010466	GO:0010466	negative regulation of peptidase activity	23/346	234/17722	0.0982906	5.03441	8.76648	2.17956e-10	1.81994e-07	1.81994e-07	6.73994
			865	Soma2c	GO:0051346	GO:0051346	negative regulation of hydrolase activity	23/346	294/17722	0.0782313	4.00698	7.33648	1.81339e-08	1.04625e-05	1.04625e-05	4.98036
			866	Soma2c	GO:0045861	GO:0045861	negative regulation of proteolysis	25/346	344/17722	0.0726744	3.72236	7.19502	1.8795e-08	1.04625e-05	1.04625e-05	4.98036
			867	Soma2c	GO:0006959	GO:0006959	humoral immune response	20/346	275/17722	0.0727273	3.72507	6.42673	5.06594e-07	0.000241718	0.000241718	3.61669
			868	Soma2c	GO:0052547	GO:0052547	regulation of peptidase activity	23/346	390/17722	0.0589744	3.02065	5.69384	2.74402e-06	0.00114563	0.00114563	2.94096
			869	Soma2c	GO:2000242	GO:2000242	negative regulation of reproductive process	8/346	85/17722	0.0941176	4.82067	4.98247	0.000253573	0.0941038	0.0941038	1.02639
			870	Soma3a	GO:0031424	GO:0031424	keratinization	17/531	59/17722	0.288136	9.61646	11.651	8.49934e-13	3.27394e-09	3.27394e-09	8.48493
			871	Soma3a	GO:1901072	GO:1901072	glucosamine-containing compound catabolic process	6/531	12/17722	0.5	16.6874	9.55372	5.5752e-07	0.00107378	0.00107378	2.96908
			872	Soma3a	GO:0030216	GO:0030216	keratinocyte differentiation	18/531	162/17722	0.111111	3.70831	6.08603	1.81417e-06	0.0023294	0.0023294	2.63276
			873	Soma3a	GO:0046348	GO:0046348	amino sugar catabolic process	6/531	19/17722	0.315789	10.5394	7.31165	1.3684e-05	0.0131777	0.0131777	1.88016
			874	Soma3a	GO:0006026	GO:0006026	aminoglycan catabolic process	8/531	40/17722	0.2	6.67495	6.31491	2.03442e-05	0.0137496	0.0137496	1.86171
			875	Soma3a	GO:0051121	GO:0051121	hepoxilin metabolic process	5/531	13/17722	0.384615	12.8364	7.50303	2.49863e-05	0.0137496	0.0137496	1.86171
			876	Soma3a	GO:0051122	GO:0051122	hepoxilin biosynthetic process	5/531	13/17722	0.384615	12.8364	7.50303	2.49863e-05	0.0137496	0.0137496	1.86171
			877	Soma3a	GO:0042178	GO:0042178	xenobiotic catabolic process	7/531	32/17722	0.21875	7.30073	6.26964	3.65652e-05	0.0156499	0.0156499	1.80549
			878	Soma3a	GO:0042537	GO:0042537	benzene-containing compound metabolic process	7/531	32/17722	0.21875	7.30073	6.26964	3.65652e-05	0.0156499	0.0156499	1.80549
			879	Soma3a	GO:0006749	GO:0006749	glutathione metabolic process	9/531	62/17722	0.145161	4.84472	5.32975	8.97409e-05	0.0340112	0.0340112	1.46838
			880	Soma3a	GO:0042759	GO:0042759	long-chain fatty acid biosynthetic process	6/531	26/17722	0.230769	7.70187	6.01016	9.71245e-05	0.0340112	0.0340112	1.46838
			881	Soma3a	GO:0035590	GO:0035590	purinergic nucleotide receptor signaling pathway	6/531	27/17722	0.222222	7.41661	5.86413	0.000121735	0.0390771	0.0390771	1.40808
			882	Soma3a	GO:1901071	GO:1901071	glucosamine-containing compound metabolic process	6/531	29/17722	0.206897	6.90512	5.5933	0.000185665	0.0550139	0.0550139	1.25953
			883	Soma3a	GO:0009913	GO:0009913	epidermal cell differentiation	19/531	252/17722	0.0753968	2.51635	4.26083	0.000223647	0.0615349	0.0615349	1.21088
			884	Soma3a	GO:0043588	GO:0043588	skin development	23/531	341/17722	0.0674487	2.25108	4.09984	0.000265204	0.0681044	0.0681044	1.16683
			885	Soma3a	GO:0006702	GO:0006702	androgen biosynthetic process	4/531	13/17722	0.307692	10.2692	5.87565	0.00045931	0.110579	0.110579	0.956328
			886	Soma3a	GO:0070527	GO:0070527	platelet aggregation	8/531	64/17722	0.125	4.17185	4.46758	0.000624097	0.134364	0.134364	0.871717
			887	Soma3a	GO:0038180	GO:0038180	nerve growth factor signaling pathway	4/531	14/17722	0.285714	9.53565	5.61509	0.000627869	0.134364	0.134364	0.871717
			888	Soma3b	GO:0019835	GO:0019835	cytolysis	5/169	10/17722	0.5	52.432	15.9629	1.80209e-08	4.35926e-05	4.13722e-05	4.38329
			889	Soma3b	GO:0001523	GO:0001523	retinoid metabolic process	7/169	76/17722	0.0921053	9.65852	7.42231	7.96311e-06	0.00803249	0.00762336	2.11785
			890	Soma3b	GO:0016101	GO:0016101	diterpenoid metabolic process	7/169	81/17722	0.0864198	9.06231	7.13596	1.21699e-05	0.00803249	0.00762336	2.11785
			891	Soma3b	GO:0044406	GO:0044406	adhesion of symbiont to host	4/169	16/17722	0.25	26.216	9.90119	1.32823e-05	0.00803249	0.00762336	2.11785
			892	Soma3b	GO:0006721	GO:0006721	terpenoid metabolic process	7/169	90/17722	0.0777778	8.15608	6.67817	2.4337e-05	0.0111522	0.0105842	1.97534
			893	Soma3b	GO:0006067	GO:0006067	ethanol metabolic process	4/169	19/17722	0.210526	22.0766	9.01916	2.76616e-05	0.0111522	0.0105842	1.97534
			894	Soma3b	GO:0000271	GO:0000271	polysaccharide biosynthetic process	6/169	66/17722	0.0909091	9.53308	6.81465	3.89437e-05	0.0134578	0.0127724	1.89373
			895	Soma3b	GO:0070269	GO:0070269	pyroptotic inflammatory response	5/169	46/17722	0.108696	11.3983	6.92882	7.426e-05	0.0224544	0.0213107	1.6714
			896	Soma3b	GO:0006720	GO:0006720	isoprenoid metabolic process	7/169	110/17722	0.0636364	6.67316	5.85637	8.83852e-05	0.023756	0.022546	1.64693
			897	Soma3b	GO:0044272	GO:0044272	sulfur compound biosynthetic process	8/169	155/17722	0.0516129	5.41233	5.41373	0.000121448	0.025568	0.0242657	1.61501
			898	Soma3b	GO:0043604	GO:0043604	amide biosynthetic process	8/169	157/17722	0.0509554	5.34338	5.36372	0.000132736	0.025568	0.0242657	1.61501
			899	Soma3b	GO:0042572	GO:0042572	retinol metabolic process	5/169	52/17722	0.0961538	10.0831	6.43617	0.000134455	0.025568	0.0242657	1.61501
			900	Soma3b	GO:0019395	GO:0019395	fatty acid oxidation	7/169	118/17722	0.059322	6.22074	5.58315	0.000137405	0.025568	0.0242657	1.61501
			901	Soma3b	GO:0034440	GO:0034440	lipid oxidation	7/169	126/17722	0.0555556	5.82577	5.33405	0.000206486	0.0356778	0.0338606	1.47031
			902	Soma3b	GO:0042573	GO:0042573	retinoic acid metabolic process	4/169	33/17722	0.121212	12.7108	6.60698	0.000263166	0.0424399	0.0402782	1.39493
			903	Soma3b	GO:0030148	GO:0030148	sphingolipid biosynthetic process	6/169	99/17722	0.0606061	6.35539	5.24301	0.000370787	0.0560584	0.053203	1.27406
			904	Soma3b	GO:0030202	GO:0030202	heparin metabolic process	3/169	16/17722	0.1875	19.662	7.32773	0.000435441	0.0619607	0.0588047	1.23059
			905	Soma3b	GO:0006665	GO:0006665	sphingolipid metabolic process	7/169	147/17722	0.047619	4.99352	4.77066	0.000526993	0.0694451	0.065908	1.18106
			906	Soma3b	GO:0046513	GO:0046513	ceramide biosynthetic process	5/169	70/17722	0.0714286	7.49028	5.3386	0.000545456	0.0694451	0.065908	1.18106
			907	Soma3b	GO:0042832	GO:0042832	defense response to protozoan	4/169	41/17722	0.097561	10.2306	5.80606	0.0006138	0.070825	0.0672175	1.17252
			908	Soma3b	GO:0006068	GO:0006068	ethanol catabolic process	3/169	18/17722	0.166667	17.4773	6.86276	0.000625666	0.070825	0.0672175	1.17252
			909	Soma3b	GO:0034308	GO:0034308	primary alcohol metabolic process	6/169	110/17722	0.0545455	5.71985	4.87228	0.000650359	0.070825	0.0672175	1.17252
			910	Soma3b	GO:0046164	GO:0046164	alcohol catabolic process	4/169	42/17722	0.0952381	9.98704	5.72153	0.000673408	0.070825	0.0672175	1.17252
			911	Soma3b	GO:0051084	GO:0051084	'de novo' post-translational protein folding	4/169	43/17722	0.0930233	9.75478	5.63978	0.000737002	0.0742837	0.0705001	1.15181
			912	Soma3b	GO:0001562	GO:0001562	response to protozoan	4/169	44/17722	0.0909091	9.53308	5.56067	0.000804728	0.074377	0.0705886	1.15127
			913	Soma3b	GO:0045669	GO:0045669	positive regulation of osteoblast differentiation	5/169	77/17722	0.0649351	6.80934	5.01272	0.000844043	0.074377	0.0705886	1.15127
			914	Soma3b	GO:0034310	GO:0034310	primary alcohol catabolic process	3/169	20/17722	0.15	15.7296	6.46705	0.000861934	0.074377	0.0705886	1.15127
			915	Soma3b	GO:0006458	GO:0006458	'de novo' protein folding	4/169	45/17722	0.0888889	9.32124	5.48405	0.000876731	0.074377	0.0705886	1.15127
			916	Soma3b	GO:0005976	GO:0005976	polysaccharide metabolic process	6/169	117/17722	0.0512821	5.37764	4.66151	0.000899178	0.074377	0.0705886	1.15127
			917	Soma3b	GO:0044282	GO:0044282	small molecule catabolic process	11/169	374/17722	0.0294118	3.08423	3.99732	0.000944697	0.074377	0.0705886	1.15127
			918	Soma3b	GO:0009311	GO:0009311	oligosaccharide metabolic process	4/169	46/17722	0.0869565	9.1186	5.40978	0.000953156	0.074377	0.0705886	1.15127
			919	Soma3b	GO:0006022	GO:0006022	aminoglycan metabolic process	6/169	120/17722	0.05	5.2432	4.5763	0.00102587	0.0775495	0.0735995	1.13312
			920	Soma3b	GO:1903510	GO:1903510	mucopolysaccharide metabolic process	5/169	86/17722	0.0581395	6.09674	4.64893	0.001389	0.101818	0.0966319	1.01488
			921	Soma3b	GO:0046467	GO:0046467	membrane lipid biosynthetic process	6/169	134/17722	0.0447761	4.6954	4.21325	0.00180767	0.12861	0.122059	0.913429
			922	Soma3b	GO:0031640	GO:0031640	killing of cells of another organism	5/169	97/17722	0.0515464	5.40536	4.26888	0.00236379	0.153751	0.14592	0.835886
			923	Soma3b	GO:0141061	GO:0141061	disruption of cell in another organism	5/169	97/17722	0.0515464	5.40536	4.26888	0.00236379	0.153751	0.14592	0.835886
			924	Soma3b	GO:0120254	GO:0120254	olefinic compound metabolic process	7/169	191/17722	0.0366492	3.84318	3.87641	0.00240641	0.153751	0.14592	0.835886
			925	Soma3b	GO:0006024	GO:0006024	glycosaminoglycan biosynthetic process	4/169	59/17722	0.0677966	7.10942	4.61217	0.00241527	0.153751	0.14592	0.835886
			926	Soma3b	GO:0035458	GO:0035458	cellular response to interferon-beta	4/169	60/17722	0.0666667	6.99093	4.56102	0.00256881	0.157378	0.149362	0.82576
			927	Soma3b	GO:0006643	GO:0006643	membrane lipid metabolic process	7/169	195/17722	0.0358974	3.76435	3.80862	0.00270197	0.157378	0.149362	0.82576
			928	Soma3b	GO:0006672	GO:0006672	ceramide metabolic process	5/169	101/17722	0.049505	5.19128	4.14481	0.00281823	0.157378	0.149362	0.82576
			929	Soma3b	GO:0009101	GO:0009101	glycoprotein biosynthetic process	9/169	308/17722	0.0292208	3.06421	3.58584	0.00284602	0.157378	0.149362	0.82576
			930	Soma3b	GO:0009100	GO:0009100	glycoprotein metabolic process	10/169	368/17722	0.0271739	2.84956	3.51807	0.00285	0.157378	0.149362	0.82576
			931	Soma3b	GO:0006688	GO:0006688	glycosphingolipid biosynthetic process	3/169	30/17722	0.1	10.4864	5.10252	0.0028626	0.157378	0.149362	0.82576
			932	Soma3b	GO:0050729	GO:0050729	positive regulation of inflammatory response	6/169	148/17722	0.0405405	4.25124	3.89723	0.00297529	0.158618	0.150538	0.822353
			933	Soma3b	GO:0030203	GO:0030203	glycosaminoglycan metabolic process	5/169	104/17722	0.0480769	5.04153	4.05599	0.00319828	0.158618	0.150538	0.822353
			934	Soma3b	GO:1901616	GO:1901616	organic hydroxy compound catabolic process	4/169	64/17722	0.0625	6.55399	4.36754	0.00325004	0.158618	0.150538	0.822353
			935	Soma3b	GO:0002218	GO:0002218	activation of innate immune response	9/169	316/17722	0.028481	2.98663	3.49641	0.00337185	0.158618	0.150538	0.822353
			936	Soma3b	GO:0006023	GO:0006023	aminoglycan biosynthetic process	4/169	66/17722	0.0606061	6.35539	4.27689	0.00363279	0.158618	0.150538	0.822353
			937	Soma3b	GO:0021872	GO:0021872	forebrain generation of neurons	4/169	66/17722	0.0606061	6.35539	4.27689	0.00363279	0.158618	0.150538	0.822353
			938	Soma3b	GO:0030166	GO:0030166	proteoglycan biosynthetic process	4/169	66/17722	0.0606061	6.35539	4.27689	0.00363279	0.158618	0.150538	0.822353
			939	Soma3b	GO:0030258	GO:0030258	lipid modification	7/169	207/17722	0.0338164	3.54612	3.61552	0.00375792	0.158618	0.150538	0.822353
			940	Soma3b	GO:0015012	GO:0015012	heparan sulfate proteoglycan biosynthetic process	3/169	33/17722	0.0909091	9.53308	4.81419	0.00376734	0.158618	0.150538	0.822353
			941	Soma3b	GO:0032496	GO:0032496	response to lipopolysaccharide	10/169	383/17722	0.0261097	2.73796	3.37395	0.00378289	0.158618	0.150538	0.822353
			942	Soma3b	GO:0030210	GO:0030210	heparin biosynthetic process	2/169	10/17722	0.2	20.9728	6.19893	0.00386872	0.158618	0.150538	0.822353
			943	Soma3b	GO:0035562	GO:0035562	negative regulation of chromatin binding	2/169	10/17722	0.2	20.9728	6.19893	0.00386872	0.158618	0.150538	0.822353
			944	Soma3b	GO:0051409	GO:0051409	response to nitrosative stress	2/169	10/17722	0.2	20.9728	6.19893	0.00386872	0.158618	0.150538	0.822353
			945	Soma3b	GO:0060710	GO:0060710	chorio-allantoic fusion	2/169	10/17722	0.2	20.9728	6.19893	0.00386872	0.158618	0.150538	0.822353
			946	Soma3b	GO:0110095	GO:0110095	cellular detoxification of aldehyde	2/169	10/17722	0.2	20.9728	6.19893	0.00386872	0.158618	0.150538	0.822353
			947	Soma3b	GO:0001510	GO:0001510	RNA methylation	4/169	68/17722	0.0588235	6.16847	4.18993	0.00404505	0.163083	0.154776	0.810295
			948	Soma3b	GO:0035456	GO:0035456	response to interferon-beta	4/169	69/17722	0.057971	6.07907	4.14774	0.00426257	0.169035	0.160426	0.794726
			949	Soma3b	GO:0071346	GO:0071346	cellular response to type II interferon	5/169	112/17722	0.0446429	4.68142	3.83493	0.00439079	0.171312	0.162586	0.788917
			950	Soma3b	GO:0003012	GO:0003012	muscle system process	11/169	457/17722	0.02407	2.52408	3.23887	0.0044823	0.172106	0.16334	0.786908
			951	Soma3b	GO:0006534	GO:0006534	cysteine metabolic process	2/169	11/17722	0.181818	19.0662	5.88102	0.00469891	0.173852	0.164997	0.782524
			952	Soma3b	GO:0140971	GO:0140971	regulation of AIM2 inflammasome complex assembly	2/169	11/17722	0.181818	19.0662	5.88102	0.00469891	0.173852	0.164997	0.782524
			953	Soma3b	GO:0090257	GO:0090257	regulation of muscle system process	8/169	273/17722	0.029304	3.07293	3.38683	0.00474338	0.173852	0.164997	0.782524
			954	Soma3b	GO:0045987	GO:0045987	positive regulation of smooth muscle contraction	3/169	36/17722	0.0833333	8.73866	4.56052	0.00482833	0.174324	0.165445	0.781345
			955	Soma3b	GO:0072175	GO:0072175	epithelial tube formation	6/169	164/17722	0.0365854	3.83648	3.58077	0.00491532	0.174855	0.165949	0.780025
			956	Soma3b	GO:0002237	GO:0002237	response to molecule of bacterial origin	10/169	401/17722	0.0249377	2.61506	3.20986	0.00520595	0.180318	0.171134	0.766664
			957	Soma3b	GO:1904385	GO:1904385	cellular response to angiotensin	3/169	37/17722	0.0810811	8.50248	4.48244	0.00521798	0.180318	0.171134	0.766664
			958	Soma3b	GO:0016051	GO:0016051	carbohydrate biosynthetic process	7/169	222/17722	0.0315315	3.30652	3.39333	0.00548828	0.186988	0.177464	0.75089
			959	Soma3b	GO:1903779	GO:1903779	regulation of cardiac conduction	2/169	12/17722	0.166667	17.4773	5.60247	0.0056035	0.188156	0.178573	0.748185
			960	Soma3b	GO:0006937	GO:0006937	regulation of muscle contraction	6/169	169/17722	0.035503	3.72298	3.48999	0.00567814	0.188156	0.178573	0.748185
			961	Soma3b	GO:0003300	GO:0003300	cardiac muscle hypertrophy	5/169	121/17722	0.0413223	4.33322	3.60994	0.00607766	0.198674	0.188555	0.724563
			962	Soma3b	GO:0006820	GO:0006820	monoatomic anion transport	6/169	172/17722	0.0348837	3.65804	3.43716	0.00617544	0.199179	0.189034	0.723461
			963	Soma4b	GO:0002323	GO:0002323	natural killer cell activation involved in immune response	17/806	34/17722	0.5	10.9938	12.7319	1.45651e-14	5.48515e-11	5.48515e-11	10.2608
			964	Soma4b	GO:0043651	GO:0043651	linoleic acid metabolic process	16/806	30/17722	0.533333	11.7267	12.8352	2.31734e-14	5.48515e-11	5.48515e-11	10.2608
			965	Soma4b	GO:0043330	GO:0043330	response to exogenous dsRNA	18/806	53/17722	0.339623	7.46748	10.2927	8.27656e-12	1.30604e-08	1.30604e-08	7.88404
			966	Soma4b	GO:0060337	GO:0060337	type I interferon-mediated signaling pathway	21/806	84/17722	0.25	5.4969	9.0176	1.09227e-10	9.4054e-08	9.4054e-08	7.02662
			967	Soma4b	GO:0071357	GO:0071357	cellular response to type I interferon	21/806	84/17722	0.25	5.4969	9.0176	1.09227e-10	9.4054e-08	9.4054e-08	7.02662
			968	Soma4b	GO:0043331	GO:0043331	response to dsRNA	18/806	61/17722	0.295082	6.48814	9.37228	1.19207e-10	9.4054e-08	9.4054e-08	7.02662
			969	Soma4b	GO:0034340	GO:0034340	response to type I interferon	21/806	90/17722	0.233333	5.13044	8.57491	4.38006e-10	2.96217e-07	2.96217e-07	6.52839
			970	Soma4b	GO:0140888	GO:0140888	interferon-mediated signaling pathway	21/806	103/17722	0.203883	4.48291	7.73807	6.00284e-09	3.55218e-06	3.55218e-06	5.4495
			971	Soma4b	GO:0030101	GO:0030101	natural killer cell activation	19/806	102/17722	0.186275	4.09573	6.8442	1.44825e-07	7.38527e-05	7.38527e-05	4.13163
			972	Soma4b	GO:0019369	GO:0019369	arachidonate metabolic process	17/806	83/17722	0.204819	4.50348	6.98337	1.56005e-07	7.38527e-05	7.38527e-05	4.13163
			973	Soma4b	GO:0006690	GO:0006690	icosanoid metabolic process	23/806	153/17722	0.150327	3.30532	6.25125	4.34241e-07	0.000186882	0.000186882	3.72843
			974	Soma4b	GO:0002286	GO:0002286	T cell activation involved in immune response	21/806	132/17722	0.159091	3.49803	6.28802	5.25055e-07	0.000207134	0.000207134	3.68375
			975	Soma4b	GO:0002312	GO:0002312	B cell activation involved in immune response	19/806	112/17722	0.169643	3.73004	6.32646	6.60949e-07	0.000240687	0.000240687	3.61855
			976	Soma4b	GO:0051791	GO:0051791	medium-chain fatty acid metabolic process	9/806	25/17722	0.36	7.91553	7.55281	8.42724e-07	0.000284961	0.000284961	3.54521
			977	Soma4b	GO:0019373	GO:0019373	epoxygenase P450 pathway	11/806	40/17722	0.275	6.04659	6.97469	1.10763e-06	0.000349567	0.000349567	3.45647
			978	Soma4b	GO:0033559	GO:0033559	unsaturated fatty acid metabolic process	22/806	155/17722	0.141935	3.12082	5.78873	2.07183e-06	0.000613003	0.000613003	3.21254
			979	Soma4b	GO:0050852	GO:0050852	T cell receptor signaling pathway	20/806	144/17722	0.138889	3.05383	5.40162	8.33564e-06	0.00232123	0.00232123	2.63428
			980	Soma4b	GO:0046456	GO:0046456	icosanoid biosynthetic process	11/806	50/17722	0.22	4.83727	5.93099	1.18043e-05	0.00310453	0.00310453	2.508
			981	Soma4b	GO:0001676	GO:0001676	long-chain fatty acid metabolic process	19/806	136/17722	0.139706	3.0718	5.29414	1.279e-05	0.00318672	0.00318672	2.49666
			982	Soma4b	GO:0006631	GO:0006631	fatty acid metabolic process	41/806	469/17722	0.08742	1.92216	4.41796	4.98719e-05	0.0118047	0.0118047	1.92795
			983	Soma4b	GO:0120254	GO:0120254	olefinic compound metabolic process	21/806	191/17722	0.109948	2.41748	4.29927	0.000168532	0.037992	0.037992	1.42031
			984	Soma4b	GO:0002285	GO:0002285	lymphocyte activation involved in immune response	23/806	223/17722	0.103139	2.26778	4.15865	0.00021956	0.0472453	0.0472453	1.32564
			985	Soma4b	GO:0050851	GO:0050851	antigen receptor-mediated signaling pathway	20/806	184/17722	0.108696	2.38996	4.13697	0.00027812	0.0572444	0.0572444	1.24227
			986	Soma4b	GO:0042113	GO:0042113	B cell activation	27/806	298/17722	0.090604	1.99216	3.77034	0.000536186	0.104494	0.104494	0.980908
			987	Soma4b	GO:0031054	GO:0031054	pre-miRNA processing	5/806	16/17722	0.3125	6.87112	5.12842	0.000551828	0.104494	0.104494	0.980908
			988	Soma4b	GO:1902224	GO:1902224	ketone body metabolic process	4/806	10/17722	0.4	8.79504	5.38204	0.000715622	0.128073	0.128073	0.892542
			989	Soma4b	GO:0035196	GO:0035196	miRNA processing	8/806	44/17722	0.181818	3.99774	4.34577	0.000730455	0.128073	0.128073	0.892542
			990	Soma4b	GO:0006959	GO:0006959	humoral immune response	25/806	275/17722	0.0909091	1.99887	3.644	0.000807719	0.136562	0.136562	0.86467
			991	Soma6a	GO:0030214	GO:0030214	hyaluronan catabolic process	4/81	19/17722	0.210526	46.0611	13.3162	1.48972e-06	0.00244314	0.00228162	2.64176
			992	Soma6a	GO:0006027	GO:0006027	glycosaminoglycan catabolic process	4/81	31/17722	0.129032	28.231	10.2824	1.15994e-05	0.0095115	0.00888269	2.05146
			993	Soma6a	GO:0006026	GO:0006026	aminoglycan catabolic process	4/81	40/17722	0.1	21.879	8.95776	3.26539e-05	0.0133881	0.012503	1.90299
			994	Soma6a	GO:0030212	GO:0030212	hyaluronan metabolic process	4/81	40/17722	0.1	21.879	8.95776	3.26539e-05	0.0133881	0.012503	1.90299
			995	Soma6a	GO:1901334	GO:1901334	lactone metabolic process	3/81	17/17722	0.176471	38.61	10.5125	5.97259e-05	0.0195901	0.018295	1.73767
			996	Soma6a	GO:1903510	GO:1903510	mucopolysaccharide metabolic process	4/81	86/17722	0.0465116	10.1763	5.78018	0.000647056	0.166287	0.155294	0.808845
			997	Soma6a	GO:0050679	GO:0050679	positive regulation of epithelial cell proliferation	6/81	238/17722	0.0252101	5.51572	4.75248	0.000771809	0.166287	0.155294	0.808845
			998	Soma6a	GO:0075509	GO:0075509	endocytosis involved in viral entry into host cell	2/81	10/17722	0.2	43.758	9.1645	0.000906686	0.166287	0.155294	0.808845
			999	Soma6a	GO:0010464	GO:0010464	regulation of mesenchymal cell proliferation	3/81	44/17722	0.0681818	14.9175	6.2632	0.00106434	0.166287	0.155294	0.808845
			1000	Soma6a	GO:0007009	GO:0007009	plasma membrane organization	5/81	173/17722	0.0289017	6.32341	4.76774	0.00117818	0.166287	0.155294	0.808845
			1001	Soma6a	GO:0030203	GO:0030203	glycosaminoglycan metabolic process	4/81	104/17722	0.0384615	8.415	5.13896	0.00131672	0.166287	0.155294	0.808845
			1002	Soma6a	GO:0060502	GO:0060502	epithelial cell proliferation involved in lung morphogenesis	2/81	12/17722	0.166667	36.465	8.32735	0.00132194	0.166287	0.155294	0.808845
			1003	Soma6a	GO:0061025	GO:0061025	membrane fusion	5/81	184/17722	0.0271739	5.94538	4.56924	0.00154766	0.166287	0.155294	0.808845
			1004	Soma6a	GO:0044857	GO:0044857	plasma membrane raft organization	2/81	13/17722	0.153846	33.66	7.98208	0.00155766	0.166287	0.155294	0.808845
			1005	Soma6a	GO:0070444	GO:0070444	oligodendrocyte progenitor proliferation	2/81	13/17722	0.153846	33.66	7.98208	0.00155766	0.166287	0.155294	0.808845
			1006	Soma6a	GO:0001765	GO:0001765	membrane raft assembly	2/81	14/17722	0.142857	31.2557	7.67383	0.00181189	0.166287	0.155294	0.808845
			1007	Soma6a	GO:0048813	GO:0048813	dendrite morphogenesis	5/81	193/17722	0.0259067	5.66814	4.41844	0.00190834	0.166287	0.155294	0.808845
			1008	Soma6a	GO:0046794	GO:0046794	transport of virus	2/81	15/17722	0.133333	29.172	7.39633	0.00208445	0.166287	0.155294	0.808845
			1009	Soma6a	GO:2000811	GO:2000811	negative regulation of anoikis	2/81	15/17722	0.133333	29.172	7.39633	0.00208445	0.166287	0.155294	0.808845
			1010	Soma6a	GO:0006022	GO:0006022	aminoglycan metabolic process	4/81	120/17722	0.0333333	7.293	4.68698	0.00222624	0.166287	0.155294	0.808845
			1011	Soma6a	GO:0009267	GO:0009267	cellular response to starvation	5/81	200/17722	0.025	5.46975	4.30756	0.00222877	0.166287	0.155294	0.808845
			1012	Soma6a	GO:0051258	GO:0051258	protein polymerization	6/81	293/17722	0.0204778	4.48034	4.07047	0.00223068	0.166287	0.155294	0.808845
			1013	Soma6a	GO:0010463	GO:0010463	mesenchymal cell proliferation	3/81	58/17722	0.0517241	11.3167	5.33257	0.00236847	0.168882	0.157718	0.80212
			1014	Soma6a	GO:0032271	GO:0032271	regulation of protein polymerization	5/81	206/17722	0.0242718	5.31044	4.2166	0.00253326	0.173106	0.161662	0.791392
			1015	Soma6b	GO:0001580	GO:0001580	detection of chemical stimulus involved in sensory perception of bitter taste	24/573	48/17722	0.5	15.4642	18.3422	1.65743e-23	6.87666e-20	6.87666e-20	19.1626
			1016	Soma6b	GO:0050913	GO:0050913	sensory perception of bitter taste	24/573	52/17722	0.461538	14.2747	17.523	1.94185e-22	4.02837e-19	4.02837e-19	18.3949
			1017	Soma6b	GO:0050912	GO:0050912	detection of chemical stimulus involved in sensory perception of taste	24/573	53/17722	0.45283	14.0053	17.3323	3.4432e-22	4.76195e-19	4.76195e-19	18.3222
			1018	Soma6b	GO:0050907	GO:0050907	detection of chemical stimulus involved in sensory perception	24/573	58/17722	0.413793	12.798	16.4505	4.87449e-21	5.05606e-18	5.05606e-18	17.2962
			1019	Soma6b	GO:0050909	GO:0050909	sensory perception of taste	25/573	74/17722	0.337838	10.4488	14.8884	2.62516e-19	2.17836e-16	2.17836e-16	15.6619
			1020	Soma6b	GO:0009593	GO:0009593	detection of chemical stimulus	25/573	90/17722	0.277778	8.59124	13.1973	5.36052e-17	3.7068e-14	3.7068e-14	13.431
			1021	Soma6b	GO:0050906	GO:0050906	detection of stimulus involved in sensory perception	30/573	153/17722	0.196078	6.0644	11.5001	1.39976e-15	8.2966e-13	8.2966e-13	12.0811
			1022	Soma6b	GO:0007606	GO:0007606	sensory perception of chemical stimulus	26/573	116/17722	0.224138	6.93224	11.7171	3.80204e-15	1.97183e-12	1.97183e-12	11.7051
			1023	Soma6b	GO:0051606	GO:0051606	detection of stimulus	33/573	249/17722	0.13253	4.09895	9.00187	5.83674e-12	2.5325e-09	2.5325e-09	8.59645
			1024	Soma6b	GO:0002223	GO:0002223	stimulatory C-type lectin receptor signaling pathway	9/573	12/17722	0.75	23.1963	14.0593	7.32467e-12	2.5325e-09	2.5325e-09	8.59645
			1025	Soma6b	GO:1990840	GO:1990840	response to lectin	9/573	12/17722	0.75	23.1963	14.0593	7.32467e-12	2.5325e-09	2.5325e-09	8.59645
			1026	Soma6b	GO:1990858	GO:1990858	cellular response to lectin	9/573	12/17722	0.75	23.1963	14.0593	7.32467e-12	2.5325e-09	2.5325e-09	8.59645
			1027	Soma6b	GO:0042269	GO:0042269	regulation of natural killer cell mediated cytotoxicity	16/573	64/17722	0.25	7.73211	9.86217	1.3448e-10	4.29199e-08	4.29199e-08	7.36734
			1028	Soma6b	GO:0042267	GO:0042267	natural killer cell mediated cytotoxicity	18/573	88/17722	0.204545	6.32627	9.1557	3.3757e-10	1.00041e-07	1.00041e-07	6.99982
			1029	Soma6b	GO:0002715	GO:0002715	regulation of natural killer cell mediated immunity	16/573	69/17722	0.231884	7.17181	9.38923	4.53393e-10	1.25408e-07	1.25408e-07	6.90167
			1030	Soma6b	GO:0002228	GO:0002228	natural killer cell mediated immunity	18/573	93/17722	0.193548	5.98615	8.81242	8.74646e-10	2.26807e-07	2.26807e-07	6.64434
			1031	Soma6b	GO:0061760	GO:0061760	antifungal innate immune response	9/573	21/17722	0.428571	13.255	10.2714	7.53644e-09	1.83933e-06	1.83933e-06	5.73534
			1032	Soma6b	GO:0050832	GO:0050832	defense response to fungus	13/573	57/17722	0.22807	7.05386	8.36787	2.44589e-08	5.63778e-06	5.63778e-06	5.24889
			1033	Soma6b	GO:0045954	GO:0045954	positive regulation of natural killer cell mediated cytotoxicity	10/573	37/17722	0.27027	8.35904	8.19071	1.82943e-07	3.9949e-05	3.9949e-05	4.39849
			1034	Soma6b	GO:0009620	GO:0009620	response to fungus	13/573	70/17722	0.185714	5.74385	7.26918	3.22625e-07	6.69285e-05	6.69285e-05	4.17439
			1035	Soma6b	GO:0002717	GO:0002717	positive regulation of natural killer cell mediated immunity	10/573	40/17722	0.25	7.73211	7.79144	4.07918e-07	8.05929e-05	8.05929e-05	4.0937
			1036	Soma6b	GO:0001910	GO:0001910	regulation of leukocyte mediated cytotoxicity	16/573	121/17722	0.132231	4.08971	6.23367	1.79161e-06	0.000337881	0.000337881	3.47124
			1037	Soma6b	GO:0001909	GO:0001909	leukocyte mediated cytotoxicity	18/573	166/17722	0.108434	3.35369	5.56919	7.4029e-06	0.00133542	0.00133542	2.87438
			1038	Soma6b	GO:0031341	GO:0031341	regulation of cell killing	16/573	139/17722	0.115108	3.56011	5.53887	1.10837e-05	0.0019161	0.0019161	2.71758
			1039	Soma6b	GO:0002449	GO:0002449	lymphocyte mediated immunity	27/573	343/17722	0.0787172	2.4346	4.9042	2.04379e-05	0.00339188	0.00339188	2.46956
			1040	Soma6b	GO:0002443	GO:0002443	leukocyte mediated immunity	32/573	454/17722	0.0704846	2.17998	4.65568	3.3148e-05	0.00528965	0.00528965	2.27657
			1041	Soma6b	GO:0001906	GO:0001906	cell killing	21/573	256/17722	0.0820312	2.5371	4.52822	9.34219e-05	0.0143558	0.0143558	1.84297
			1042	Soma6b	GO:0002706	GO:0002706	regulation of lymphocyte mediated immunity	19/573	223/17722	0.0852018	2.63516	4.49167	0.000121331	0.0179786	0.0179786	1.74524
			1043	Soma6b	GO:0001702	GO:0001702	gastrulation with mouth forming second	7/573	37/17722	0.189189	5.85133	5.39959	0.000157609	0.0225489	0.0225489	1.64687
			1044	Soma6b	GO:0015812	GO:0015812	gamma-aminobutyric acid transport	6/573	27/17722	0.222222	6.87299	5.58236	0.000184446	0.0255089	0.0255089	1.59331
			1045	Soma6b	GO:0044029	GO:0044029	positive regulation of gene expression via chromosomal CpG island demethylation	4/573	10/17722	0.4	12.3714	6.57478	0.000194419	0.0260208	0.0260208	1.58468
			1046	Soma6b	GO:0002703	GO:0002703	regulation of leukocyte mediated immunity	22/573	292/17722	0.0753425	2.33023	4.18958	0.000219528	0.0284631	0.0284631	1.54572
			1047	Soma6b	GO:0002697	GO:0002697	regulation of immune effector process	29/573	454/17722	0.0638767	1.97561	3.84931	0.000408111	0.0513107	0.0513107	1.28979
			1048	Soma6b	GO:0001912	GO:0001912	positive regulation of leukocyte mediated cytotoxicity	10/573	87/17722	0.114943	3.55499	4.3668	0.000493582	0.0602315	0.0602315	1.22018
			1049	Soma6b	GO:0002220	GO:0002220	innate immune response activating cell surface receptor signaling pathway	10/573	89/17722	0.11236	3.47511	4.27886	0.000592283	0.0702109	0.0702109	1.1536
			1050	Soma6b	GO:0106014	GO:0106014	regulation of inflammatory response to wounding	4/573	13/17722	0.307692	9.51645	5.61481	0.000612594	0.0706014	0.0706014	1.15119
			1051	Soma6b	GO:0031343	GO:0031343	positive regulation of cell killing	10/573	97/17722	0.103093	3.1885	3.95066	0.0011642	0.130548	0.130548	0.88423
			1052	Soma6b	GO:0051965	GO:0051965	positive regulation of synapse assembly	9/573	84/17722	0.107143	3.31376	3.8854	0.00154626	0.168827	0.168827	0.772557
			1053	Soma6b	GO:0045953	GO:0045953	negative regulation of natural killer cell mediated cytotoxicity	5/573	28/17722	0.178571	5.52294	4.37813	0.00184138	0.195895	0.195895	0.707977
			1054	Soma7a	GO:0019373	GO:0019373	epoxygenase P450 pathway	13/633	40/17722	0.325	9.09897	9.8692	6.74698e-10	2.38033e-06	2.38033e-06	5.62336
			1055	Soma7a	GO:0006805	GO:0006805	xenobiotic metabolic process	21/633	134/17722	0.156716	4.38756	7.57564	1.17014e-08	6.58781e-06	6.58781e-06	5.18126
			1056	Soma7a	GO:0033865	GO:0033865	nucleoside bisphosphate metabolic process	8/633	15/17722	0.533333	14.9316	10.3887	1.3071e-08	6.58781e-06	6.58781e-06	5.18126
			1057	Soma7a	GO:0033875	GO:0033875	ribonucleoside bisphosphate metabolic process	8/633	15/17722	0.533333	14.9316	10.3887	1.3071e-08	6.58781e-06	6.58781e-06	5.18126
			1058	Soma7a	GO:0034032	GO:0034032	purine nucleoside bisphosphate metabolic process	8/633	15/17722	0.533333	14.9316	10.3887	1.3071e-08	6.58781e-06	6.58781e-06	5.18126
			1059	Soma7a	GO:0034035	GO:0034035	purine ribonucleoside bisphosphate metabolic process	8/633	15/17722	0.533333	14.9316	10.3887	1.3071e-08	6.58781e-06	6.58781e-06	5.18126
			1060	Soma7a	GO:0050427	GO:0050427	3'-phosphoadenosine 5'-phosphosulfate metabolic process	8/633	15/17722	0.533333	14.9316	10.3887	1.3071e-08	6.58781e-06	6.58781e-06	5.18126
			1061	Soma7a	GO:0006068	GO:0006068	ethanol catabolic process	8/633	18/17722	0.444444	12.443	9.34823	8.08026e-08	3.56339e-05	3.56339e-05	4.44814
			1062	Soma7a	GO:0006067	GO:0006067	ethanol metabolic process	8/633	19/17722	0.421053	11.7881	9.05498	1.35207e-07	5.30011e-05	5.30011e-05	4.27572
			1063	Soma7a	GO:0034310	GO:0034310	primary alcohol catabolic process	8/633	20/17722	0.4	11.1987	8.7829	2.18306e-07	7.70183e-05	7.70183e-05	4.11341
			1064	Soma7a	GO:0019369	GO:0019369	arachidonate metabolic process	13/633	83/17722	0.156627	4.38505	5.94914	7.23017e-06	0.00231891	0.00231891	2.63472
			1065	Soma7a	GO:0071466	GO:0071466	cellular response to xenobiotic stimulus	22/633	213/17722	0.103286	2.89169	5.34561	8.24727e-06	0.0024247	0.0024247	2.61534
			1066	Soma7a	GO:0042403	GO:0042403	thyroid hormone metabolic process	9/633	40/17722	0.225	6.29929	6.45758	9.06031e-06	0.00245883	0.00245883	2.60927
			1067	Soma7a	GO:0046164	GO:0046164	alcohol catabolic process	9/633	42/17722	0.214286	5.99932	6.24284	1.38612e-05	0.00349303	0.00349303	2.4568
			1068	Soma7a	GO:0051923	GO:0051923	sulfation	8/633	33/17722	0.242424	6.78711	6.40405	1.59458e-05	0.00375044	0.00375044	2.42592
			1069	Soma7a	GO:0002420	GO:0002420	natural killer cell mediated cytotoxicity directed against tumor cell target	5/633	12/17722	0.416667	11.6654	7.11286	3.67813e-05	0.00811027	0.00811027	2.09096
			1070	Soma7a	GO:0002423	GO:0002423	natural killer cell mediated immune response to tumor cell	5/633	13/17722	0.384615	10.768	6.78061	5.80144e-05	0.0120397	0.0120397	1.91938
			1071	Soma7a	GO:0036376	GO:0036376	sodium ion export across plasma membrane	6/633	22/17722	0.272727	7.6355	5.99358	9.27175e-05	0.0181726	0.0181726	1.74058
			1072	Soma7a	GO:0001676	GO:0001676	long-chain fatty acid metabolic process	15/633	136/17722	0.110294	3.08789	4.70414	0.000105873	0.0196589	0.0196589	1.70644
			1073	Soma7a	GO:1902307	GO:1902307	positive regulation of sodium ion transmembrane transport	6/633	26/17722	0.230769	6.46081	5.36283	0.000253279	0.0446784	0.0446784	1.3499
			1074	Soma7a	GO:1903278	GO:1903278	positive regulation of sodium ion export across plasma membrane	4/633	10/17722	0.4	11.1987	6.20869	0.000285072	0.0478921	0.0478921	1.31974
			1075	Soma7a	GO:1901616	GO:1901616	organic hydroxy compound catabolic process	9/633	64/17722	0.140625	3.93706	4.53022	0.000425654	0.0639948	0.0639948	1.19386
			1076	Soma7a	GO:0002858	GO:0002858	regulation of natural killer cell mediated cytotoxicity directed against tumor cell target	4/633	11/17722	0.363636	10.1807	5.86188	0.000435339	0.0639948	0.0639948	1.19386
			1077	Soma7a	GO:1903276	GO:1903276	regulation of sodium ion export across plasma membrane	4/633	11/17722	0.363636	10.1807	5.86188	0.000435339	0.0639948	0.0639948	1.19386
			1078	Soma7a	GO:0140115	GO:0140115	export across plasma membrane	10/633	79/17722	0.126582	3.5439	4.3613	0.000492392	0.0694864	0.0694864	1.1581
			1079	Soma7a	GO:0002855	GO:0002855	regulation of natural killer cell mediated immune response to tumor cell	4/633	12/17722	0.333333	9.33228	5.5569	0.000634618	0.0861127	0.0861127	1.06493
			1080	Soma7a	GO:0010765	GO:0010765	positive regulation of sodium ion transport	7/633	46/17722	0.152174	4.26039	4.26132	0.00114273	0.149317	0.149317	0.825891
			1081	Soma7a	GO:0002028	GO:0002028	regulation of sodium ion transport	10/633	90/17722	0.111111	3.11076	3.86364	0.00137784	0.173608	0.173608	0.760431
			1082	Soma7a	GO:0002418	GO:0002418	immune response to tumor cell	6/633	36/17722	0.166667	4.66614	4.23773	0.00158257	0.192527	0.192527	0.715508
			1083	Soma7b	GO:0046596	GO:0046596	regulation of viral entry into host cell	17/798	54/17722	0.314815	6.99141	9.57473	1.06897e-10	4.58161e-07	4.58161e-07	6.33898
			1084	Soma7b	GO:0052372	GO:0052372	modulation by symbiont of entry into host	17/798	59/17722	0.288136	6.39892	9.01976	5.08942e-10	1.09066e-06	1.09066e-06	5.96231
			1085	Soma7b	GO:0043903	GO:0043903	regulation of biological process involved in symbiotic interaction	17/798	69/17722	0.246377	5.47154	8.08103	7.16166e-09	1.02316e-05	1.02316e-05	4.99006
			1086	Soma7b	GO:0046597	GO:0046597	negative regulation of viral entry into host cell	11/798	34/17722	0.323529	7.18495	7.83845	1.59222e-07	0.000170606	0.000170606	3.76801
			1087	Soma7b	GO:0046718	GO:0046718	symbiont entry into host cell	20/798	117/17722	0.17094	3.79624	6.58937	2.53337e-07	0.00021716	0.00021716	3.66322
			1088	Soma7b	GO:0044409	GO:0044409	symbiont entry into host	20/798	120/17722	0.166667	3.70134	6.44737	3.8736e-07	0.000276704	0.000276704	3.55798
			1089	Soma7b	GO:1903901	GO:1903901	negative regulation of viral life cycle	11/798	38/17722	0.289474	6.42864	7.27422	5.67688e-07	0.000347587	0.000347587	3.45894
			1090	Soma7b	GO:0044790	GO:0044790	suppression of viral release by host	8/798	24/17722	0.333333	7.40267	6.81552	6.30744e-06	0.00337921	0.00337921	2.47118
			1091	Soma7b	GO:0051701	GO:0051701	biological process involved in interaction with host	20/798	166/17722	0.120482	2.67567	4.71002	5.90105e-05	0.0281021	0.0281021	1.55126
			1092	Soma7b	GO:0031664	GO:0031664	regulation of lipopolysaccharide-mediated signaling pathway	7/798	30/17722	0.233333	5.18187	4.97779	0.000299876	0.117831	0.117831	0.92874
			1093	Soma7b	GO:0051607	GO:0051607	defense response to virus	29/798	321/17722	0.0903427	2.00633	3.95094	0.000302413	0.117831	0.117831	0.92874
			1094	Soma7b	GO:0070254	GO:0070254	mucus secretion	6/798	23/17722	0.26087	5.7934	4.9949	0.00042723	0.152592	0.152592	0.816467
			1095	Soma7b	GO:1903900	GO:1903900	regulation of viral life cycle	17/798	153/17722	0.111111	2.46756	3.95878	0.000539911	0.178005	0.178005	0.749569
			1096	Soma8b	GO:0120188	GO:0120188	regulation of bile acid secretion	8/368	11/17722	0.727273	35.0237	16.4371	5.00994e-12	1.85769e-08	1.81676e-08	7.7407
			1097	Soma8b	GO:0043691	GO:0043691	reverse cholesterol transport	9/368	20/17722	0.45	21.6709	13.4689	8.94136e-11	1.65773e-07	1.62121e-07	6.79016
			1098	Soma8b	GO:0071404	GO:0071404	cellular response to low-density lipoprotein particle stimulus	11/368	37/17722	0.297297	14.3171	11.808	1.40634e-10	1.73824e-07	1.69995e-07	6.76956
			1099	Soma8b	GO:0055094	GO:0055094	response to lipoprotein particle	11/368	38/17722	0.289474	13.9404	11.6283	1.9428e-10	1.80098e-07	1.76131e-07	6.75417
			1100	Soma8b	GO:0010887	GO:0010887	negative regulation of cholesterol storage	8/368	16/17722	0.5	24.0788	13.4487	3.56761e-10	2.64574e-07	2.58746e-07	6.58713
			1101	Soma8b	GO:0032782	GO:0032782	bile acid secretion	8/368	17/17722	0.470588	22.6624	13.0122	6.61726e-10	3.50526e-07	3.42804e-07	6.46495
			1102	Soma8b	GO:0070857	GO:0070857	regulation of bile acid biosynthetic process	8/368	17/17722	0.470588	22.6624	13.0122	6.61726e-10	3.50526e-07	3.42804e-07	6.46495
			1103	Soma8b	GO:0071402	GO:0071402	cellular response to lipoprotein particle stimulus	11/368	45/17722	0.244444	11.7719	10.5356	1.43876e-09	6.66863e-07	6.52173e-07	6.18564
			1104	Soma8b	GO:1904251	GO:1904251	regulation of bile acid metabolic process	8/368	20/17722	0.4	19.263	11.9	3.24678e-09	1.33767e-06	1.30821e-06	5.88332
			1105	Soma8b	GO:0010885	GO:0010885	regulation of cholesterol storage	8/368	23/17722	0.347826	16.7505	11.0066	1.19665e-08	4.43716e-06	4.33942e-06	5.36257
			1106	Soma8b	GO:0051791	GO:0051791	medium-chain fatty acid metabolic process	8/368	25/17722	0.32	15.4104	10.4994	2.54542e-08	7.86535e-06	7.69208e-06	5.11396
			1107	Soma8b	GO:0071397	GO:0071397	cellular response to cholesterol	8/368	25/17722	0.32	15.4104	10.4994	2.54542e-08	7.86535e-06	7.69208e-06	5.11396
			1108	Soma8b	GO:0090205	GO:0090205	positive regulation of cholesterol metabolic process	8/368	27/17722	0.296296	14.2689	10.0476	5.03835e-08	1.43709e-05	1.40543e-05	4.85219
			1109	Soma8b	GO:0010878	GO:0010878	cholesterol storage	8/368	29/17722	0.275862	13.2849	9.64132	9.3933e-08	2.48788e-05	2.43308e-05	4.61384
			1110	Soma8b	GO:0036315	GO:0036315	cellular response to sterol	8/368	31/17722	0.258065	12.4278	9.2733	1.66487e-07	4.11556e-05	4.0249e-05	4.39524
			1111	Soma8b	GO:0006699	GO:0006699	bile acid biosynthetic process	8/368	32/17722	0.25	12.0394	9.10175	2.1799e-07	5.05192e-05	4.94063e-05	4.30622
			1112	Soma8b	GO:0010875	GO:0010875	positive regulation of cholesterol efflux	8/368	33/17722	0.242424	11.6746	8.93766	2.82572e-07	5.82099e-05	5.69276e-05	4.24468
			1113	Soma8b	GO:0070723	GO:0070723	response to cholesterol	8/368	33/17722	0.242424	11.6746	8.93766	2.82572e-07	5.82099e-05	5.69276e-05	4.24468
			1114	Soma8b	GO:0010888	GO:0010888	negative regulation of lipid storage	8/368	35/17722	0.228571	11.0075	8.62976	4.61936e-07	8.56429e-05	8.37563e-05	4.07698
			1115	Soma8b	GO:0016339	GO:0016339	calcium-dependent cell-cell adhesion via plasma membrane cell adhesion molecules	8/368	35/17722	0.228571	11.0075	8.62976	4.61936e-07	8.56429e-05	8.37563e-05	4.07698
			1116	Soma8b	GO:0008206	GO:0008206	bile acid metabolic process	9/368	50/17722	0.18	8.66837	7.90703	7.69345e-07	0.000135844	0.000132852	3.87663
			1117	Soma8b	GO:0090181	GO:0090181	regulation of cholesterol metabolic process	9/368	52/17722	0.173077	8.33497	7.71347	1.08915e-06	0.000181055	0.000177067	3.75186
			1118	Soma8b	GO:0036314	GO:0036314	response to sterol	8/368	39/17722	0.205128	9.87848	8.08279	1.12305e-06	0.000181055	0.000177067	3.75186
			1119	Soma8b	GO:0032373	GO:0032373	positive regulation of sterol transport	8/368	42/17722	0.190476	9.17288	7.72195	2.04054e-06	0.000302653	0.000295985	3.52873
			1120	Soma8b	GO:0032376	GO:0032376	positive regulation of cholesterol transport	8/368	42/17722	0.190476	9.17288	7.72195	2.04054e-06	0.000302653	0.000295985	3.52873
			1121	Soma8b	GO:0045940	GO:0045940	positive regulation of steroid metabolic process	8/368	44/17722	0.181818	8.75593	7.50087	2.95506e-06	0.000421437	0.000412153	3.38494
			1122	Soma8b	GO:0010874	GO:0010874	regulation of cholesterol efflux	8/368	45/17722	0.177778	8.56135	7.39554	3.52952e-06	0.000484721	0.000474043	3.32418
			1123	Soma8b	GO:0006695	GO:0006695	cholesterol biosynthetic process	9/368	64/17722	0.140625	6.77216	6.73637	6.54768e-06	0.0008372	0.000818758	3.08684
			1124	Soma8b	GO:1902653	GO:1902653	secondary alcohol biosynthetic process	9/368	64/17722	0.140625	6.77216	6.73637	6.54768e-06	0.0008372	0.000818758	3.08684
			1125	Soma8b	GO:0010883	GO:0010883	regulation of lipid storage	9/368	65/17722	0.138462	6.66798	6.66645	7.46252e-06	0.00086472	0.000845671	3.0728
			1126	Soma8b	GO:0032371	GO:0032371	regulation of sterol transport	9/368	65/17722	0.138462	6.66798	6.66645	7.46252e-06	0.00086472	0.000845671	3.0728
			1127	Soma8b	GO:0032374	GO:0032374	regulation of cholesterol transport	9/368	65/17722	0.138462	6.66798	6.66645	7.46252e-06	0.00086472	0.000845671	3.0728
			1128	Soma8b	GO:0016126	GO:0016126	sterol biosynthetic process	9/368	69/17722	0.130435	6.28143	6.40081	1.22987e-05	0.00138193	0.00135149	2.86919
			1129	Soma8b	GO:0032890	GO:0032890	regulation of organic acid transport	11/368	107/17722	0.102804	4.95078	5.969	1.39155e-05	0.00151761	0.00148418	2.82851
			1130	Soma8b	GO:0030301	GO:0030301	cholesterol transport	11/368	113/17722	0.0973451	4.68791	5.72691	2.33716e-05	0.00247605	0.0024215	2.61591
			1131	Soma8b	GO:0034332	GO:0034332	adherens junction organization	8/368	59/17722	0.135593	6.52985	6.19548	2.81923e-05	0.00290381	0.00283984	2.54671
			1132	Soma8b	GO:0046717	GO:0046717	acid secretion	8/368	60/17722	0.133333	6.42101	6.12498	3.19479e-05	0.00316129	0.00309165	2.50981
			1133	Soma8b	GO:0015918	GO:0015918	sterol transport	11/368	117/17722	0.0940171	4.52764	5.57477	3.23973e-05	0.00316129	0.00309165	2.50981
			1134	Soma8b	GO:0044331	GO:0044331	cell-cell adhesion mediated by cadherin	7/368	45/17722	0.155556	7.49118	6.34884	3.61622e-05	0.00341437	0.00333916	2.47636
			1135	Soma8b	GO:0007043	GO:0007043	cell-cell junction assembly	13/368	163/17722	0.0797546	3.84079	5.30581	3.68325e-05	0.00341437	0.00333916	2.47636
			1136	Soma8b	GO:1905953	GO:1905953	negative regulation of lipid localization	8/368	64/17722	0.125	6.0197	5.85822	5.14206e-05	0.00465043	0.00454798	2.34218
			1137	Soma8b	GO:0033344	GO:0033344	cholesterol efflux	8/368	66/17722	0.121212	5.83729	5.73318	6.43633e-05	0.00568236	0.00555718	2.25515
			1138	Soma8b	GO:0071248	GO:0071248	cellular response to metal ion	14/368	202/17722	0.0693069	3.33766	4.86584	8.69838e-05	0.00750083	0.0073356	2.13456
			1139	Soma8b	GO:0045216	GO:0045216	cell-cell junction organization	15/368	229/17722	0.0655022	3.15443	4.77844	9.2852e-05	0.0077556	0.00758475	2.12006
			1140	Soma8b	GO:0042572	GO:0042572	retinol metabolic process	7/368	52/17722	0.134615	6.48276	5.76568	9.41214e-05	0.0077556	0.00758475	2.12006
			1141	Soma8b	GO:0097501	GO:0097501	stress response to metal ion	4/368	13/17722	0.307692	14.8177	7.25737	0.000112743	0.00908803	0.00888783	2.0512
			1142	Soma8b	GO:0008203	GO:0008203	cholesterol metabolic process	12/368	159/17722	0.0754717	3.63454	4.85928	0.000124029	0.00978509	0.00956953	2.01911
			1143	Soma8b	GO:0050810	GO:0050810	regulation of steroid biosynthetic process	9/368	97/17722	0.0927835	4.46823	4.98767	0.000186357	0.0143961	0.014079	1.85143
			1144	Soma8b	GO:0016125	GO:0016125	sterol metabolic process	12/368	167/17722	0.0718563	3.46043	4.65197	0.000196875	0.0148982	0.01457	1.83654
			1145	Soma8b	GO:0010565	GO:0010565	regulation of cellular ketone metabolic process	12/368	169/17722	0.0710059	3.41948	4.60211	0.000219946	0.0163112	0.0159518	1.79719
			1146	Soma8b	GO:0097306	GO:0097306	cellular response to alcohol	10/368	122/17722	0.0819672	3.94734	4.75689	0.000231362	0.0165661	0.0162012	1.79045
			1147	Soma8b	GO:1902652	GO:1902652	secondary alcohol metabolic process	12/368	170/17722	0.0705882	3.39936	4.57746	0.000232319	0.0165661	0.0162012	1.79045
			1148	Soma8b	GO:0006693	GO:0006693	prostaglandin metabolic process	7/368	61/17722	0.114754	5.52628	5.15664	0.000261594	0.0181349	0.0177354	1.75116
			1149	Soma8b	GO:0019218	GO:0019218	regulation of steroid metabolic process	10/368	124/17722	0.0806452	3.88368	4.69239	0.000264101	0.0181349	0.0177354	1.75116
			1150	Soma8b	GO:0061687	GO:0061687	detoxification of inorganic compound	4/368	16/17722	0.25	12.0394	6.433	0.000273153	0.0184155	0.0180098	1.74449
			1151	Soma8b	GO:0044273	GO:0044273	sulfur compound catabolic process	6/368	44/17722	0.136364	6.56695	5.38388	0.000278978	0.0184723	0.0180654	1.74315
			1152	Soma8b	GO:0045834	GO:0045834	positive regulation of lipid metabolic process	12/368	174/17722	0.0689655	3.32121	4.48068	0.000287917	0.0185211	0.0181131	1.74201
			1153	Soma8b	GO:0006692	GO:0006692	prostanoid metabolic process	7/368	62/17722	0.112903	5.43715	5.09651	0.000289705	0.0185211	0.0181131	1.74201
			1154	Soma8b	GO:0016042	GO:0016042	lipid catabolic process	18/368	344/17722	0.0523256	2.51987	4.14529	0.000328458	0.0206428	0.020188	1.69491
			1155	Soma8b	GO:0042632	GO:0042632	cholesterol homeostasis	9/368	105/17722	0.0857143	4.1278	4.68096	0.000338949	0.0209411	0.0204798	1.68868
			1156	Soma8b	GO:0006631	GO:0006631	fatty acid metabolic process	22/368	469/17722	0.0469083	2.25899	4.02388	0.0003445	0.0209411	0.0204798	1.68868
			1157	Soma8b	GO:0042180	GO:0042180	cellular ketone metabolic process	15/368	259/17722	0.0579151	2.78905	4.22359	0.000355251	0.0212463	0.0207783	1.68239
			1158	Soma8b	GO:0055092	GO:0055092	sterol homeostasis	9/368	106/17722	0.0849057	4.08885	4.64478	0.000363749	0.0214093	0.0209376	1.67907
			1159	Soma8b	GO:0046688	GO:0046688	response to copper ion	5/368	31/17722	0.16129	7.76736	5.49151	0.000409231	0.0237098	0.0231875	1.63475
			1160	Soma8b	GO:0071280	GO:0071280	cellular response to copper ion	4/368	18/17722	0.222222	10.7017	5.99675	0.000444409	0.0251294	0.0245758	1.60949
			1161	Soma8b	GO:0019915	GO:0019915	lipid storage	9/368	109/17722	0.0825688	3.97632	4.53883	0.000447287	0.0251294	0.0245758	1.60949
			1162	Soma8b	GO:0006694	GO:0006694	steroid biosynthetic process	12/368	183/17722	0.0655738	3.15788	4.27285	0.000455444	0.0252058	0.0246505	1.60817
			1163	Soma8b	GO:0071294	GO:0071294	cellular response to zinc ion	4/368	19/17722	0.210526	10.1384	5.80355	0.000553752	0.0301958	0.0295306	1.52973
			1164	Soma8b	GO:0006066	GO:0006066	alcohol metabolic process	18/368	370/17722	0.0486486	2.3428	3.80108	0.000773206	0.0415514	0.0406361	1.39109
			1165	Soma8b	GO:1901569	GO:1901569	fatty acid derivative catabolic process	4/368	21/17722	0.190476	9.17288	5.457	0.00082747	0.0438323	0.0428667	1.36788
			1166	Soma8b	GO:0000301	GO:0000301	retrograde transport, vesicle recycling within Golgi	3/368	10/17722	0.3	14.4473	6.19397	0.00095614	0.0485667	0.0474968	1.32334
			1167	Soma8b	GO:0031848	GO:0031848	protection from non-homologous end joining at telomere	3/368	10/17722	0.3	14.4473	6.19397	0.00095614	0.0485667	0.0474968	1.32334
			1168	Soma8b	GO:1901523	GO:1901523	icosanoid catabolic process	3/368	10/17722	0.3	14.4473	6.19397	0.00095614	0.0485667	0.0474968	1.32334
			1169	Soma8b	GO:0001523	GO:0001523	retinoid metabolic process	7/368	76/17722	0.0921053	4.43557	4.3707	0.0010053	0.0503738	0.0492641	1.30747
			1170	Soma8b	GO:0046165	GO:0046165	alcohol biosynthetic process	10/368	150/17722	0.0666667	3.21051	3.95909	0.0011786	0.0578068	0.0565334	1.24769
			1171	Soma8b	GO:0016973	GO:0016973	poly(A)+ mRNA export from nucleus	4/368	23/17722	0.173913	8.37524	5.15387	0.00118482	0.0578068	0.0565334	1.24769
			1172	Soma8b	GO:0006690	GO:0006690	icosanoid metabolic process	10/368	153/17722	0.0653595	3.14756	3.88495	0.00136885	0.0659183	0.0644662	1.19067
			1173	Soma8b	GO:0032370	GO:0032370	positive regulation of lipid transport	8/368	104/17722	0.0769231	3.70443	4.02794	0.00146012	0.0687153	0.0672016	1.17262
			1174	Soma8b	GO:0016101	GO:0016101	diterpenoid metabolic process	7/368	81/17722	0.0864198	4.16177	4.15317	0.001464	0.0687153	0.0672016	1.17262
			1175	Soma8b	GO:0032368	GO:0032368	regulation of lipid transport	10/368	156/17722	0.0641026	3.08703	3.81261	0.00158338	0.0733896	0.0717729	1.14404
			1176	Soma8b	GO:0014824	GO:0014824	artery smooth muscle contraction	3/368	12/17722	0.25	12.0394	5.57051	0.00169958	0.0778032	0.0760893	1.11868
			1177	Soma8b	GO:0060271	GO:0060271	cilium assembly	18/368	403/17722	0.044665	2.15096	3.40345	0.00200899	0.0908457	0.0888444	1.05137
			1178	Soma8b	GO:0006720	GO:0006720	isoprenoid metabolic process	8/368	110/17722	0.0727273	3.50237	3.83365	0.00208683	0.0913864	0.0893733	1.04879
			1179	Soma8b	GO:0034308	GO:0034308	primary alcohol metabolic process	8/368	110/17722	0.0727273	3.50237	3.83365	0.00208683	0.0913864	0.0893733	1.04879
			1180	Soma8b	GO:0016054	GO:0016054	organic acid catabolic process	13/368	248/17722	0.0524194	2.52439	3.52042	0.00211953	0.0913864	0.0893733	1.04879
			1181	Soma8b	GO:0046395	GO:0046395	carboxylic acid catabolic process	13/368	248/17722	0.0524194	2.52439	3.52042	0.00211953	0.0913864	0.0893733	1.04879
			1182	Soma8b	GO:2000253	GO:2000253	positive regulation of feeding behavior	3/368	13/17722	0.230769	11.1133	5.31172	0.00217564	0.0927271	0.0906844	1.04247
			1183	Soma8b	GO:0007156	GO:0007156	homophilic cell adhesion via plasma membrane adhesion molecules	8/368	111/17722	0.0720721	3.47082	3.80258	0.0022092	0.0930876	0.0910369	1.04078
			1184	Soma8b	GO:0072330	GO:0072330	monocarboxylic acid biosynthetic process	12/368	221/17722	0.0542986	2.61489	3.51784	0.00232368	0.0968113	0.0946787	1.02375
			1185	Soma8b	GO:1901617	GO:1901617	organic hydroxy compound biosynthetic process	13/368	251/17722	0.0517928	2.49422	3.47185	0.00235399	0.0969842	0.0948478	1.02297
			1186	Soma8b	GO:0010038	GO:0010038	response to metal ion	17/368	380/17722	0.0447368	2.15442	3.31264	0.00260652	0.106209	0.103869	0.983515
			1187	Soma8b	GO:0006721	GO:0006721	terpenoid metabolic process	7/368	90/17722	0.0777778	3.74559	3.80255	0.00268491	0.108213	0.10583	0.975393
			1188	Soma8b	GO:0014820	GO:0014820	tonic smooth muscle contraction	3/368	14/17722	0.214286	10.3195	5.07972	0.00272665	0.108714	0.106319	0.973388
			1189	Soma8b	GO:0010043	GO:0010043	response to zinc ion	5/368	47/17722	0.106383	5.12315	4.12161	0.00281726	0.111132	0.108684	0.963835
			1190	Soma8b	GO:0046890	GO:0046890	regulation of lipid biosynthetic process	12/368	229/17722	0.0524017	2.52354	3.37916	0.00310805	0.121312	0.11864	0.925769
			1191	Soma8b	GO:0006891	GO:0006891	intra-Golgi vesicle-mediated transport	4/368	30/17722	0.133333	6.42101	4.32734	0.00327094	0.12634	0.123557	0.908133
			1192	Soma8b	GO:0008202	GO:0008202	steroid metabolic process	16/368	358/17722	0.0446927	2.1523	3.20737	0.00347611	0.132881	0.129953	0.886213
			1193	Soma8b	GO:0042177	GO:0042177	negative regulation of protein catabolic process	8/368	120/17722	0.0666667	3.21051	3.5381	0.00358223	0.13554	0.132554	0.877607
			1194	Soma8b	GO:0051235	GO:0051235	maintenance of location	16/368	360/17722	0.0444444	2.14034	3.18312	0.00366856	0.137007	0.133989	0.872932
			1195	Soma8b	GO:0006882	GO:0006882	intracellular zinc ion homeostasis	4/368	31/17722	0.129032	6.21388	4.23092	0.0036949	0.137007	0.133989	0.872932
			1196	Soma8b	GO:0030198	GO:0030198	extracellular matrix organization	15/368	329/17722	0.0455927	2.19564	3.1877	0.00382474	0.140417	0.137324	0.862254
			1197	Soma8b	GO:0045229	GO:0045229	external encapsulating structure organization	15/368	330/17722	0.0454545	2.18898	3.17487	0.00393333	0.142988	0.139838	0.854374
			1198	Soma8b	GO:0043062	GO:0043062	extracellular structure organization	15/368	331/17722	0.0453172	2.18237	3.16208	0.00404443	0.14503	0.141835	0.848216
			1199	Soma8b	GO:0006999	GO:0006999	nuclear pore organization	3/368	16/17722	0.1875	9.02955	4.67907	0.00406773	0.14503	0.141835	0.848216
			1200	Soma8b	GO:0071276	GO:0071276	cellular response to cadmium ion	4/368	32/17722	0.125	6.0197	4.13864	0.00415462	0.146717	0.143485	0.843192
			1201	Soma8b	GO:0044782	GO:0044782	cilium organization	18/368	438/17722	0.0410959	1.97908	3.02135	0.0048266	0.168561	0.164848	0.782917
			1202	Soma8b	GO:0071285	GO:0071285	cellular response to lithium ion	3/368	17/17722	0.176471	8.4984	4.50416	0.00486409	0.168561	0.164848	0.782917
			1203	Soma8b	GO:1905954	GO:1905954	positive regulation of lipid localization	8/368	127/17722	0.0629921	3.03355	3.34912	0.00504654	0.173265	0.169448	0.770964
			1204	Soma8b	GO:0015850	GO:0015850	organic hydroxy compound transport	14/368	309/17722	0.0453074	2.1819	3.05204	0.00540116	0.183739	0.179691	0.745474
			1205	Soma8b	GO:0003356	GO:0003356	regulation of cilium beat frequency	3/368	18/17722	0.166667	8.02627	4.34304	0.00574802	0.192015	0.187785	0.726339
			1206	Soma8b	GO:0045906	GO:0045906	negative regulation of vasoconstriction	3/368	18/17722	0.166667	8.02627	4.34304	0.00574802	0.192015	0.187785	0.726339
			1207	Soma9a	GO:0010896	GO:0010896	regulation of triglyceride catabolic process	5/506	15/17722	0.333333	11.6746	7.0905	4.40678e-05	0.155471	0.155471	0.80835
			1208	Soma11a	GO:0045109	GO:0045109	intermediate filament organization	27/1058	69/17722	0.391304	6.55453	11.6482	6.44265e-16	3.3927e-12	3.31356e-12	11.4797
			1209	Soma11a	GO:0045104	GO:0045104	intermediate filament cytoskeleton organization	28/1058	89/17722	0.314607	5.26981	10.1751	1.193e-13	2.86926e-10	2.80233e-10	9.55248
			1210	Soma11a	GO:0045103	GO:0045103	intermediate filament-based process	28/1058	90/17722	0.311111	5.21126	10.0921	1.6346e-13	2.86926e-10	2.80233e-10	9.55248
			1211	Soma11a	GO:0072677	GO:0072677	eosinophil migration	13/1058	26/17722	0.5	8.37524	9.48249	5.71229e-10	7.51868e-07	7.34329e-07	6.13411
			1212	Soma11a	GO:0048245	GO:0048245	eosinophil chemotaxis	12/1058	22/17722	0.545455	9.13662	9.62202	7.13889e-10	7.51868e-07	7.34329e-07	6.13411
			1213	Soma11a	GO:1905671	GO:1905671	regulation of lysosome organization	7/1058	13/17722	0.538462	9.01949	7.28817	3.3082e-06	0.0029035	0.00283577	2.54733
			1214	Soma11a	GO:0019372	GO:0019372	lipoxygenase pathway	6/1058	11/17722	0.545455	9.13662	6.80168	1.59036e-05	0.011964	0.0116849	1.93237
			1215	Soma11a	GO:0044088	GO:0044088	regulation of vacuole organization	12/1058	58/17722	0.206897	3.46562	4.73906	0.000133346	0.087775	0.0857274	1.06688
			1216	Soma11a	GO:0034341	GO:0034341	response to type II interferon	20/1058	137/17722	0.145985	2.44532	4.27909	0.000182241	0.106631	0.104144	0.982368
			1217	Soma11a	GO:0071364	GO:0071364	cellular response to epidermal growth factor stimulus	10/1058	47/17722	0.212766	3.56393	4.43479	0.000376489	0.195192	0.190639	0.719789
			1218	Soma11a	GO:0070314	GO:0070314	G1 to G0 transition	6/1058	18/17722	0.333333	5.58349	4.90224	0.000444798	0.195192	0.190639	0.719789
			1219	Soma11a	GO:1901096	GO:1901096	regulation of autophagosome maturation	6/1058	18/17722	0.333333	5.58349	4.90224	0.000444798	0.195192	0.190639	0.719789
			1220	Soma12b	GO:0010951	GO:0010951	negative regulation of endopeptidase activity	25/287	156/17722	0.160256	9.89569	14.3179	5.14609e-18	1.45995e-14	1.45995e-14	13.8357
			1221	Soma12b	GO:0010466	GO:0010466	negative regulation of peptidase activity	26/287	234/17722	0.111111	6.86101	11.5794	1.03629e-14	1.46997e-11	1.46997e-11	10.8327
			1222	Soma12b	GO:0051346	GO:0051346	negative regulation of hydrolase activity	27/287	294/17722	0.0918367	5.67084	10.3614	3.34598e-13	3.16418e-10	3.16418e-10	9.49974
			1223	Soma12b	GO:0045861	GO:0045861	negative regulation of proteolysis	28/287	344/17722	0.0813953	5.02609	9.67469	2.31717e-12	1.64345e-09	1.64345e-09	8.78424
			1224	Soma12b	GO:0052548	GO:0052548	regulation of endopeptidase activity	26/287	301/17722	0.0863787	5.33381	9.72951	3.8261e-12	2.17093e-09	2.17093e-09	8.66335
			1225	Soma12b	GO:0052547	GO:0052547	regulation of peptidase activity	27/287	390/17722	0.0692308	4.27494	8.39045	2.3525e-10	1.11234e-07	1.11234e-07	6.95376
			1226	Soma12b	GO:0010288	GO:0010288	response to lead ion	5/287	26/17722	0.192308	11.8748	7.11944	5.35319e-05	0.0216957	0.0216957	1.66363
			1227	Soma12b	GO:0043434	GO:0043434	response to peptide hormone	20/287	496/17722	0.0403226	2.48988	4.31793	0.000179186	0.0635439	0.0635439	1.19693
			1228	Soma12b	GO:0000038	GO:0000038	very long-chain fatty acid metabolic process	5/287	34/17722	0.147059	9.08075	6.05099	0.00020369	0.0642078	0.0642078	1.19241
			1229	Soma13a	GO:1903489	GO:1903489	positive regulation of lactation	26/446	27/17722	0.962963	38.2637	31.1339	3.37277e-41	1.22465e-37	1.22465e-37	36.912
			1230	Soma13a	GO:1903487	GO:1903487	regulation of lactation	26/446	28/17722	0.928571	36.8972	30.5433	4.61395e-40	8.37663e-37	8.37663e-37	36.0769
			1231	Soma13a	GO:0046427	GO:0046427	positive regulation of receptor signaling pathway via JAK-STAT	26/446	65/17722	0.4	15.8942	19.3288	5.20027e-25	6.29406e-22	6.29406e-22	21.2011
			1232	Soma13a	GO:0007595	GO:0007595	lactation	26/446	67/17722	0.38806	15.4197	18.9999	1.33876e-24	1.21526e-21	1.21526e-21	20.9153
			1233	Soma13a	GO:1904894	GO:1904894	positive regulation of receptor signaling pathway via STAT	26/446	74/17722	0.351351	13.9611	17.9515	2.78272e-23	2.02081e-20	2.02081e-20	19.6945
			1234	Soma13a	GO:0007589	GO:0007589	body fluid secretion	30/446	127/17722	0.23622	9.38632	15.2394	5.04884e-21	3.05539e-18	3.05539e-18	17.5149
			1235	Soma13a	GO:0046425	GO:0046425	regulation of receptor signaling pathway via JAK-STAT	27/446	109/17722	0.247706	9.84272	14.879	1.27115e-19	6.59363e-17	6.59363e-17	16.1809
			1236	Soma13a	GO:1904892	GO:1904892	regulation of receptor signaling pathway via STAT	27/446	119/17722	0.226891	9.0156	14.0963	1.48811e-18	6.75416e-16	6.75416e-16	15.1704
			1237	Soma13a	GO:0030879	GO:0030879	mammary gland development	30/446	175/17722	0.171429	6.81179	12.4142	7.43297e-17	2.99879e-14	2.99879e-14	13.5231
			1238	Soma13a	GO:0007259	GO:0007259	cell surface receptor signaling pathway via JAK-STAT	27/446	178/17722	0.151685	6.02728	10.831	6.12018e-14	2.22224e-11	2.22224e-11	10.6532
			1239	Soma13a	GO:0097696	GO:0097696	cell surface receptor signaling pathway via STAT	27/446	190/17722	0.142105	5.64661	10.3464	3.09692e-13	1.02226e-10	1.02226e-10	9.99044
			1240	Soma13a	GO:0007565	GO:0007565	female pregnancy	28/446	218/17722	0.12844	5.10363	9.79531	1.42539e-12	4.31298e-10	4.31298e-10	9.36522
			1241	Soma13a	GO:0050878	GO:0050878	regulation of body fluid levels	36/446	372/17722	0.0967742	3.84536	8.91147	4.72522e-12	1.31979e-09	1.31979e-09	8.8795
			1242	Soma13a	GO:0044703	GO:0044703	multi-organism reproductive process	29/446	247/17722	0.117409	4.66529	9.32049	5.49966e-12	1.42638e-09	1.42638e-09	8.84577
			1243	Soma13a	GO:0044706	GO:0044706	multi-multicellular organism process	29/446	251/17722	0.115538	4.59095	9.20612	8.21756e-12	1.9892e-09	1.9892e-09	8.70132
			1244	Soma13a	GO:0042270	GO:0042270	protection from natural killer cell mediated cytotoxicity	8/446	13/17722	0.615385	24.4526	13.5911	1.74255e-10	3.95451e-08	3.95451e-08	7.40291
			1245	Soma13a	GO:0051047	GO:0051047	positive regulation of secretion	36/446	446/17722	0.0807175	3.20734	7.58588	7.9103e-10	1.68955e-07	1.68955e-07	6.77223
			1246	Soma13a	GO:0010951	GO:0010951	negative regulation of endopeptidase activity	18/446	156/17722	0.115385	4.58486	7.22583	8.08911e-08	1.63175e-05	1.63175e-05	4.78735
			1247	Soma13a	GO:0031507	GO:0031507	heterochromatin formation	18/446	166/17722	0.108434	4.30866	6.8815	2.09419e-07	4.0021e-05	4.0021e-05	4.39771
			1248	Soma13a	GO:0045814	GO:0045814	negative regulation of gene expression, epigenetic	20/446	206/17722	0.0970874	3.85781	6.62887	2.74857e-07	4.99004e-05	4.99004e-05	4.3019
			1249	Soma13a	GO:0045953	GO:0045953	negative regulation of natural killer cell mediated cytotoxicity	8/446	28/17722	0.285714	11.353	8.80889	3.01817e-07	5.21856e-05	5.21856e-05	4.28245
			1250	Soma13a	GO:0002716	GO:0002716	negative regulation of natural killer cell mediated immunity	8/446	29/17722	0.275862	10.9615	8.62607	4.07678e-07	6.72855e-05	6.72855e-05	4.17208
			1251	Soma13a	GO:0001911	GO:0001911	negative regulation of leukocyte mediated cytotoxicity	8/446	33/17722	0.242424	9.63283	7.97533	1.20717e-06	0.000190575	0.000190575	3.71993
			1252	Soma13a	GO:0040029	GO:0040029	epigenetic regulation of gene expression	23/446	295/17722	0.0779661	3.09802	5.83846	1.76482e-06	0.000267003	0.000267003	3.57348
			1253	Soma13a	GO:0031342	GO:0031342	negative regulation of cell killing	8/446	38/17722	0.210526	8.36535	7.30273	3.80761e-06	0.000553017	0.000553017	3.25726
			1254	Soma13a	GO:0002707	GO:0002707	negative regulation of lymphocyte mediated immunity	10/446	67/17722	0.149254	5.93066	6.49679	6.33548e-06	0.000884774	0.000884774	3.05317
			1255	Soma13a	GO:0010466	GO:0010466	negative regulation of peptidase activity	19/446	234/17722	0.0811966	3.22638	5.50842	7.83751e-06	0.001054	0.001054	2.97716
			1256	Soma13a	GO:0052548	GO:0052548	regulation of endopeptidase activity	22/446	301/17722	0.0730897	2.90425	5.35378	8.37021e-06	0.00108544	0.00108544	2.9644
			1257	Soma13a	GO:0045861	GO:0045861	negative regulation of proteolysis	23/446	344/17722	0.0668605	2.65673	4.98564	2.21085e-05	0.00276813	0.00276813	2.55781
			1258	Soma13a	GO:0002704	GO:0002704	negative regulation of leukocyte mediated immunity	10/446	80/17722	0.125	4.96693	5.71367	3.14362e-05	0.00380483	0.00380483	2.41966
			1259	Soma13a	GO:0071281	GO:0071281	cellular response to iron ion	4/446	10/17722	0.4	15.8942	7.56959	7.36842e-05	0.00863056	0.00863056	2.06396
			1260	Soma13a	GO:0015747	GO:0015747	urate transport	4/446	11/17722	0.363636	14.4492	7.16907	0.00011349	0.0128776	0.0128776	1.89017
			1261	Soma13a	GO:0006334	GO:0006334	nucleosome assembly	8/446	61/17722	0.131148	5.2112	5.29363	0.000138266	0.0152135	0.0152135	1.81777
			1262	Soma13a	GO:0052547	GO:0052547	regulation of peptidase activity	23/446	390/17722	0.0589744	2.34337	4.31017	0.000149789	0.0159966	0.0159966	1.79597
			1263	Soma13a	GO:0051346	GO:0051346	negative regulation of hydrolase activity	19/446	294/17722	0.0646259	2.56794	4.3558	0.000176011	0.0182599	0.0182599	1.7385
			1264	Soma13a	GO:0042269	GO:0042269	regulation of natural killer cell mediated cytotoxicity	8/446	64/17722	0.125	4.96693	5.10815	0.000194599	0.019097	0.019097	1.71903
			1265	Soma13a	GO:0071470	GO:0071470	cellular response to osmotic stress	8/446	64/17722	0.125	4.96693	5.10815	0.000194599	0.019097	0.019097	1.71903
			1266	Soma13a	GO:2001235	GO:2001235	positive regulation of apoptotic signaling pathway	14/446	182/17722	0.0769231	3.05657	4.48079	0.000214543	0.0205001	0.0205001	1.68824
			1267	Soma13a	GO:0044341	GO:0044341	sodium-dependent phosphate transport	4/446	13/17722	0.307692	12.2263	6.5058	0.000236237	0.0219943	0.0219943	1.65769
			1268	Soma13a	GO:0002715	GO:0002715	regulation of natural killer cell mediated immunity	8/446	69/17722	0.115942	4.60701	4.82339	0.00032952	0.0299122	0.0299122	1.52415
			1269	Soma13a	GO:0042267	GO:0042267	natural killer cell mediated cytotoxicity	9/446	88/17722	0.102273	4.06385	4.62939	0.000367815	0.032574	0.032574	1.48713
			1270	Soma13a	GO:0002228	GO:0002228	natural killer cell mediated immunity	9/446	93/17722	0.0967742	3.84536	4.42034	0.000554534	0.0478215	0.0478215	1.32038
			1271	Soma13a	GO:0006002	GO:0006002	fructose 6-phosphate metabolic process	4/446	16/17722	0.25	9.93386	5.74419	0.000566325	0.0478215	0.0478215	1.32038
			1272	Soma13a	GO:0006817	GO:0006817	phosphate ion transport	5/446	29/17722	0.172414	6.85094	5.06656	0.000711582	0.0587217	0.0587217	1.2312
			1273	Soma13a	GO:0034728	GO:0034728	nucleosome organization	8/446	78/17722	0.102564	4.07543	4.37365	0.000759187	0.0608657	0.0608657	1.21563
			1274	Soma13a	GO:0030261	GO:0030261	chromosome condensation	6/446	44/17722	0.136364	5.41847	4.71489	0.000771088	0.0608657	0.0608657	1.21563
			1275	Soma13a	GO:0006970	GO:0006970	response to osmotic stress	9/446	99/17722	0.0909091	3.61231	4.18786	0.000874456	0.0675563	0.0675563	1.17033
			1276	Soma13a	GO:0097094	GO:0097094	craniofacial suture morphogenesis	4/446	18/17722	0.222222	8.83009	5.3402	0.00091493	0.0692107	0.0692107	1.15983
			1277	Soma13a	GO:0010966	GO:0010966	regulation of phosphate transport	3/446	10/17722	0.3	11.9206	5.55014	0.00166519	0.120926	0.120926	0.917479
			1278	Soma13a	GO:0021603	GO:0021603	cranial nerve formation	3/446	10/17722	0.3	11.9206	5.55014	0.00166519	0.120926	0.120926	0.917479
			1279	Soma13a	GO:0055062	GO:0055062	phosphate ion homeostasis	4/446	22/17722	0.181818	7.22462	4.69383	0.00201984	0.143805	0.143805	0.842227
			1280	Soma13a	GO:0045910	GO:0045910	negative regulation of DNA recombination	6/446	53/17722	0.113208	4.49835	4.09812	0.0020738	0.144807	0.144807	0.83921
			1281	Soma13a	GO:0021559	GO:0021559	trigeminal nerve development	3/446	11/17722	0.272727	10.8369	5.24354	0.00224708	0.151095	0.151095	0.820749
			1282	Soma13a	GO:0030388	GO:0030388	fructose 1,6-bisphosphate metabolic process	3/446	11/17722	0.272727	10.8369	5.24354	0.00224708	0.151095	0.151095	0.820749
			1283	Soma13a	GO:0045824	GO:0045824	negative regulation of innate immune response	9/446	114/17722	0.0789474	3.13701	3.67784	0.00235538	0.155498	0.155498	0.808276
			1284	Soma13a	GO:0031341	GO:0031341	regulation of cell killing	10/446	139/17722	0.0719424	2.85866	3.53469	0.00273968	0.176536	0.176536	0.753166
			1285	Soma13a	GO:0007549	GO:0007549	sex-chromosome dosage compensation	4/446	24/17722	0.166667	6.62257	4.42862	0.00281991	0.176536	0.176536	0.753166
			1286	Soma13a	GO:0045606	GO:0045606	positive regulation of epidermal cell differentiation	4/446	24/17722	0.166667	6.62257	4.42862	0.00281991	0.176536	0.176536	0.753166
			1287	Soma13b	GO:0010804	GO:0010804	negative regulation of tumor necrosis factor-mediated signaling pathway	5/140	26/17722	0.192308	24.3434	10.6289	1.64831e-06	0.00279659	0.00266348	2.57455
			1288	Soma13b	GO:0070493	GO:0070493	thrombin-activated receptor signaling pathway	4/140	13/17722	0.307692	38.9495	12.2139	2.524e-06	0.00279659	0.00266348	2.57455
			1289	Soma13b	GO:0016045	GO:0016045	detection of bacterium	4/140	17/17722	0.235294	29.7849	10.5953	8.19755e-06	0.00580324	0.00552703	2.25751
			1290	Soma13b	GO:0098543	GO:0098543	detection of other organism	4/140	18/17722	0.222222	28.1302	10.2761	1.04752e-05	0.00580324	0.00552703	2.25751
			1291	Soma13b	GO:0071391	GO:0071391	cellular response to estrogen stimulus	4/140	19/17722	0.210526	26.6496	9.98179	1.31873e-05	0.00584461	0.00556643	2.25442
			1292	Soma13b	GO:0090278	GO:0090278	negative regulation of peptide hormone secretion	6/140	76/17722	0.0789474	9.99361	7.01119	3.03027e-05	0.0111259	0.0105964	1.97484
			1293	Soma13b	GO:0002792	GO:0002792	negative regulation of peptide secretion	6/140	78/17722	0.0769231	9.73736	6.90086	3.5145e-05	0.0111259	0.0105964	1.97484
			1294	Soma13b	GO:0043627	GO:0043627	response to estrogen	6/140	81/17722	0.0740741	9.37672	6.74262	4.35546e-05	0.0112269	0.0106925	1.97092
			1295	Soma13b	GO:0010803	GO:0010803	regulation of tumor necrosis factor-mediated signaling pathway	5/140	50/17722	0.1	12.6586	7.3665	4.55966e-05	0.0112269	0.0106925	1.97092
			1296	Soma13b	GO:0098581	GO:0098581	detection of external biotic stimulus	4/140	27/17722	0.148148	18.7534	8.23783	5.68504e-05	0.0124121	0.0118213	1.92733
			1297	Soma13b	GO:0051048	GO:0051048	negative regulation of secretion	9/140	219/17722	0.0410959	5.20215	5.58357	6.16124e-05	0.0124121	0.0118213	1.92733
			1298	Soma13b	GO:1903531	GO:1903531	negative regulation of secretion by cell	8/140	197/17722	0.0406091	5.14054	5.21476	0.000172736	0.031536	0.030035	1.52237
			1299	Soma13b	GO:0046888	GO:0046888	negative regulation of hormone secretion	6/140	105/17722	0.0571429	7.23347	5.71653	0.000185004	0.031536	0.030035	1.52237
			1300	Soma13b	GO:0009595	GO:0009595	detection of biotic stimulus	4/140	37/17722	0.108108	13.6849	6.89225	0.000201236	0.0318528	0.0303367	1.51803
			1301	Soma13b	GO:0060759	GO:0060759	regulation of response to cytokine stimulus	7/140	169/17722	0.0414201	5.2432	4.94578	0.000393001	0.0580594	0.055296	1.25731
			1302	Soma13b	GO:0070269	GO:0070269	pyroptotic inflammatory response	4/140	46/17722	0.0869565	11.0075	6.06435	0.000470614	0.06518	0.0620777	1.20706
			1303	Soma13b	GO:0001960	GO:0001960	negative regulation of cytokine-mediated signaling pathway	5/140	85/17722	0.0588235	7.44622	5.31589	0.000565952	0.0737734	0.0702621	1.15328
			1304	Soma13b	GO:0060761	GO:0060761	negative regulation of response to cytokine stimulus	5/140	89/17722	0.0561798	7.11156	5.15772	0.00069836	0.0843272	0.0803136	1.09521
			1305	Soma13b	GO:0071356	GO:0071356	cellular response to tumor necrosis factor	7/140	188/17722	0.037234	4.7133	4.56743	0.000741533	0.0843272	0.0803136	1.09521
			1306	Soma13b	GO:0061179	GO:0061179	negative regulation of insulin secretion involved in cellular response to glucose stimulus	3/140	23/17722	0.130435	16.5112	6.64215	0.000761076	0.0843272	0.0803136	1.09521
			1307	Soma13b	GO:0006575	GO:0006575	cellular modified amino acid metabolic process	7/140	196/17722	0.0357143	4.52092	4.423	0.000946755	0.0999052	0.0951501	1.02159
			1308	Soma13b	GO:0050709	GO:0050709	negative regulation of protein secretion	5/140	98/17722	0.0510204	6.45845	4.83509	0.00107973	0.108758	0.103582	0.984718
			1309	Soma13b	GO:0033209	GO:0033209	tumor necrosis factor-mediated signaling pathway	5/140	99/17722	0.0505051	6.39322	4.80175	0.00113004	0.108877	0.103695	0.984244
			1310	Soma13b	GO:0097164	GO:0097164	ammonium ion metabolic process	3/140	27/17722	0.111111	14.0651	6.06237	0.00122831	0.113414	0.108016	0.966512
			1311	Soma13b	GO:0034612	GO:0034612	response to tumor necrosis factor	7/140	211/17722	0.0331754	4.19953	4.17201	0.0014503	0.128555	0.122436	0.912091
			1312	Soma13b	GO:0046330	GO:0046330	positive regulation of JNK cascade	5/140	107/17722	0.046729	5.91522	4.55059	0.00159736	0.136144	0.129664	0.887179
			1313	Soma13b	GO:0043154	GO:0043154	negative regulation of cysteine-type endopeptidase activity involved in apoptotic process	4/140	65/17722	0.0615385	7.78989	4.89367	0.00173919	0.137644	0.131093	0.882421
			1314	Soma13b	GO:0046676	GO:0046676	negative regulation of insulin secretion	4/140	65/17722	0.0615385	7.78989	4.89367	0.00173919	0.137644	0.131093	0.882421
			1315	Soma14a	GO:1903510	GO:1903510	mucopolysaccharide metabolic process	4/62	86/17722	0.0465116	13.2948	6.77199	0.000232673	0.135652	0.122851	0.91062
			1316	Soma14a	GO:0030212	GO:0030212	hyaluronan metabolic process	3/62	40/17722	0.075	21.4379	7.66735	0.000367346	0.135652	0.122851	0.91062
			1317	Soma14a	GO:0030203	GO:0030203	glycosaminoglycan metabolic process	4/62	104/17722	0.0384615	10.9938	6.05639	0.000480714	0.135652	0.122851	0.91062
			1318	Soma14a	GO:0045197	GO:0045197	establishment or maintenance of epithelial cell apical/basal polarity	3/62	44/17722	0.0681818	19.489	7.27558	0.000487544	0.135652	0.122851	0.91062
			1319	Soma14a	GO:0035088	GO:0035088	establishment or maintenance of apical/basal cell polarity	3/62	50/17722	0.06	17.1503	6.77592	0.000710838	0.135652	0.122851	0.91062
			1320	Soma14a	GO:0061245	GO:0061245	establishment or maintenance of bipolar cell polarity	3/62	50/17722	0.06	17.1503	6.77592	0.000710838	0.135652	0.122851	0.91062
			1321	Soma14a	GO:0006022	GO:0006022	aminoglycan metabolic process	4/62	120/17722	0.0333333	9.52796	5.55391	0.000823761	0.135652	0.122851	0.91062
			1322	Soma14a	GO:0034333	GO:0034333	adherens junction assembly	2/62	13/17722	0.153846	43.9752	9.18411	0.000916288	0.135652	0.122851	0.91062
			1323	Soma14a	GO:0032409	GO:0032409	regulation of transporter activity	5/62	218/17722	0.0229358	6.55593	4.89059	0.000984898	0.135652	0.122851	0.91062
			1324	Soma14a	GO:2000303	GO:2000303	regulation of ceramide biosynthetic process	2/62	14/17722	0.142857	40.8341	8.83444	0.0010666	0.135652	0.122851	0.91062
			1325	Soma14a	GO:0045176	GO:0045176	apical protein localization	2/62	15/17722	0.133333	38.1118	8.51981	0.00122792	0.135652	0.122851	0.91062
			1326	Soma14a	GO:0034204	GO:0034204	lipid translocation	3/62	61/17722	0.0491803	14.0576	6.05294	0.00127007	0.135652	0.122851	0.91062
			1327	Soma14a	GO:0043455	GO:0043455	regulation of secondary metabolic process	2/62	16/17722	0.125	35.7298	8.23469	0.00140018	0.135652	0.122851	0.91062
			1328	Soma14a	GO:0048021	GO:0048021	regulation of melanin biosynthetic process	2/62	16/17722	0.125	35.7298	8.23469	0.00140018	0.135652	0.122851	0.91062
			1329	Soma14a	GO:0086012	GO:0086012	membrane depolarization during cardiac muscle cell action potential	2/62	16/17722	0.125	35.7298	8.23469	0.00140018	0.135652	0.122851	0.91062
			1330	Soma14a	GO:0090153	GO:0090153	regulation of sphingolipid biosynthetic process	2/62	16/17722	0.125	35.7298	8.23469	0.00140018	0.135652	0.122851	0.91062
			1331	Soma14a	GO:1900376	GO:1900376	regulation of secondary metabolite biosynthetic process	2/62	16/17722	0.125	35.7298	8.23469	0.00140018	0.135652	0.122851	0.91062
			1332	Soma14a	GO:2000047	GO:2000047	regulation of cell-cell adhesion mediated by cadherin	2/62	17/17722	0.117647	33.6281	7.97467	0.0015833	0.138256	0.12521	0.902363
			1333	Soma14a	GO:0097035	GO:0097035	regulation of membrane lipid distribution	3/62	66/17722	0.0454545	12.9927	5.78344	0.00159494	0.138256	0.12521	0.902363
			1334	Soma14a	GO:0048853	GO:0048853	forebrain morphogenesis	2/62	18/17722	0.111111	31.7599	7.73623	0.0017772	0.140337	0.127094	0.895874
			1335	Soma14a	GO:0051592	GO:0051592	response to calcium ion	4/62	148/17722	0.027027	7.72537	4.86807	0.00178936	0.140337	0.127094	0.895874
			1336	Soma14a	GO:0007351	GO:0007351	tripartite regional subdivision	2/62	19/17722	0.105263	30.0883	7.51651	0.00198182	0.141916	0.128524	0.891017
			1337	Soma14a	GO:0008595	GO:0008595	anterior/posterior axis specification, embryo	2/62	19/17722	0.105263	30.0883	7.51651	0.00198182	0.141916	0.128524	0.891017
			1338	Soma14a	GO:0006684	GO:0006684	sphingomyelin metabolic process	2/62	21/17722	0.0952381	27.2227	7.12415	0.00242288	0.15962	0.144557	0.839961
			1339	Soma14a	GO:1905038	GO:1905038	regulation of membrane lipid metabolic process	2/62	21/17722	0.0952381	27.2227	7.12415	0.00242288	0.15962	0.144557	0.839961
			1340	Soma14a	GO:0071560	GO:0071560	cellular response to transforming growth factor beta stimulus	5/62	273/17722	0.018315	5.23514	4.17839	0.00264489	0.16221	0.146903	0.832969
			1341	Soma14a	GO:0035331	GO:0035331	negative regulation of hippo signaling	2/62	22/17722	0.0909091	25.9853	6.94792	0.00265918	0.16221	0.146903	0.832969
			1342	Soma14a	GO:0051480	GO:0051480	regulation of cytosolic calcium ion concentration	3/62	81/17722	0.037037	10.5866	5.12379	0.00286526	0.162385	0.147061	0.832501
			1343	Soma14a	GO:0071559	GO:0071559	response to transforming growth factor beta	5/62	280/17722	0.0178571	5.10426	4.10167	0.00294922	0.162385	0.147061	0.832501
			1344	Soma14a	GO:0001837	GO:0001837	epithelial to mesenchymal transition	4/62	170/17722	0.0235294	6.72562	4.44455	0.00295783	0.162385	0.147061	0.832501
			1345	Soma14a	GO:0042438	GO:0042438	melanin biosynthetic process	2/62	25/17722	0.08	22.8671	6.4827	0.00343027	0.182247	0.165049	0.782387
			1346	Soma14a	GO:0030859	GO:0030859	polarized epithelial cell differentiation	2/62	26/17722	0.0769231	21.9876	6.34536	0.00370779	0.182791	0.165541	0.781094
			1347	Soma14a	GO:0150105	GO:0150105	protein localization to cell-cell junction	2/62	26/17722	0.0769231	21.9876	6.34536	0.00370779	0.182791	0.165541	0.781094
			1348	Soma14a	GO:0006582	GO:0006582	melanin metabolic process	2/62	27/17722	0.0740741	21.1732	6.21551	0.00399542	0.182791	0.165541	0.781094
			1349	Soma14a	GO:0044550	GO:0044550	secondary metabolite biosynthetic process	2/62	27/17722	0.0740741	21.1732	6.21551	0.00399542	0.182791	0.165541	0.781094
			1350	Soma14a	GO:0099509	GO:0099509	regulation of presynaptic cytosolic calcium ion concentration	2/62	27/17722	0.0740741	21.1732	6.21551	0.00399542	0.182791	0.165541	0.781094
			1351	Soma14a	GO:0035459	GO:0035459	vesicle cargo loading	2/62	28/17722	0.0714286	20.4171	6.09248	0.00429311	0.191101	0.173068	0.761784
			1352	Soma14a	GO:0090398	GO:0090398	cellular senescence	3/62	96/17722	0.03125	8.93246	4.61755	0.00462352	0.197573	0.178929	0.747319
			1353	Soma14a	GO:0032412	GO:0032412	regulation of monoatomic ion transmembrane transporter activity	4/62	196/17722	0.0204082	5.83344	4.0317	0.00490934	0.197573	0.178929	0.747319
			1354	Soma14a	GO:0007350	GO:0007350	blastoderm segmentation	2/62	30/17722	0.0666667	19.0559	5.86457	0.00491834	0.197573	0.178929	0.747319
			1355	Soma14a	GO:0010742	GO:0010742	macrophage derived foam cell differentiation	2/62	30/17722	0.0666667	19.0559	5.86457	0.00491834	0.197573	0.178929	0.747319
			1356	Soma14b	GO:0099560	GO:0099560	synaptic membrane adhesion	4/59	43/17722	0.0930233	27.9417	10.2227	1.24086e-05	0.0123589	0.0115334	1.93804
			1357	Soma14b	GO:0099054	GO:0099054	presynapse assembly	4/59	53/17722	0.0754717	22.6697	9.13107	2.87216e-05	0.0143033	0.013348	1.87458
			1358	Soma14b	GO:0030534	GO:0030534	adult behavior	6/59	195/17722	0.0307692	9.24224	6.68878	4.55951e-05	0.0151376	0.0141265	1.84997
			1359	Soma14b	GO:0099172	GO:0099172	presynapse organization	4/59	67/17722	0.0597015	17.9327	8.02542	7.2616e-05	0.0180814	0.0168737	1.77279
			1360	Soma14b	GO:0098742	GO:0098742	cell-cell adhesion via plasma-membrane adhesion molecules	6/59	229/17722	0.0262009	7.87003	6.04759	0.000110897	0.0220907	0.0206152	1.68581
			1361	Soma14b	GO:1905606	GO:1905606	regulation of presynapse assembly	3/59	38/17722	0.0789474	23.7136	8.10077	0.00027216	0.0451786	0.0421609	1.37509
			1362	Soma14b	GO:0099174	GO:0099174	regulation of presynapse organization	3/59	43/17722	0.0697674	20.9562	7.5722	0.000393466	0.0559846	0.0522452	1.28195
			1363	Soma15a	GO:1901655	GO:1901655	cellular response to ketone	6/59	122/17722	0.0491803	14.7724	8.82211	3.14551e-06	0.00404378	0.00379873	2.42036
			1364	Soma15a	GO:0016339	GO:0016339	calcium-dependent cell-cell adhesion via plasma membrane cell adhesion molecules	4/59	35/17722	0.114286	34.3283	11.4067	5.37022e-06	0.00404378	0.00379873	2.42036
			1365	Soma15a	GO:0044331	GO:0044331	cell-cell adhesion mediated by cadherin	4/59	45/17722	0.0888889	26.6998	9.97631	1.49069e-05	0.00633295	0.00594917	2.22554
			1366	Soma15a	GO:1901654	GO:1901654	response to ketone	7/59	246/17722	0.0284553	8.5472	6.88922	1.68206e-05	0.00633295	0.00594917	2.22554
			1367	Soma15a	GO:0034332	GO:0034332	adherens junction organization	4/59	59/17722	0.0677966	20.3643	8.61058	4.39817e-05	0.0132473	0.0124445	1.90502
			1368	Soma15a	GO:0099560	GO:0099560	synaptic membrane adhesion	3/59	43/17722	0.0697674	20.9562	7.5722	0.000393466	0.0987599	0.0927751	1.03257
			1369	Soma15a	GO:0007156	GO:0007156	homophilic cell adhesion via plasma membrane adhesion molecules	4/59	111/17722	0.036036	10.8242	6.00077	0.000508879	0.109482	0.102847	0.987808
			1370	Soma15a	GO:0006956	GO:0006956	complement activation	3/59	55/17722	0.0545455	16.384	6.60399	0.000813084	0.153063	0.143787	0.842279
			1371	Soma15a	GO:0035810	GO:0035810	positive regulation of urine volume	2/59	14/17722	0.142857	42.9104	9.06649	0.000966377	0.161707	0.151908	0.81842
			1372	Soma15a	GO:0071380	GO:0071380	cellular response to prostaglandin E stimulus	2/59	15/17722	0.133333	40.0497	8.74438	0.00111267	0.167567	0.157413	0.80296
			1373	Soma15a	GO:0046427	GO:0046427	positive regulation of receptor signaling pathway via JAK-STAT	3/59	65/17722	0.0461538	13.8634	6.00469	0.0013222	0.181022	0.170052	0.769419
			1374	Soma16a	GO:0150077	GO:0150077	regulation of neuroinflammatory response	5/253	32/17722	0.15625	10.9449	6.77614	8.37473e-05	0.11036	0.11034	0.957265
			1375	Soma16a	GO:0008038	GO:0008038	neuron recognition	6/253	51/17722	0.117647	8.24087	6.23183	8.38923e-05	0.11036	0.11034	0.957265
			1376	Soma17a	GO:0048002	GO:0048002	antigen processing and presentation of peptide antigen	38/817	73/17722	0.520548	11.2915	19.3699	1.28555e-31	5.74639e-28	5.74639e-28	27.2406
			1377	Soma17a	GO:0002483	GO:0002483	antigen processing and presentation of endogenous peptide antigen	27/817	37/17722	0.72973	15.829	19.8498	1.23313e-28	1.83736e-25	1.83736e-25	24.7358
			1378	Soma17a	GO:0019885	GO:0019885	antigen processing and presentation of endogenous peptide antigen via MHC class I	27/817	37/17722	0.72973	15.829	19.8498	1.23313e-28	1.83736e-25	1.83736e-25	24.7358
			1379	Soma17a	GO:0019883	GO:0019883	antigen processing and presentation of endogenous antigen	27/817	39/17722	0.692308	15.0172	19.2648	1.26783e-27	1.4168e-24	1.4168e-24	23.8487
			1380	Soma17a	GO:0019882	GO:0019882	antigen processing and presentation	43/817	119/17722	0.361345	7.83812	16.4537	2.07833e-27	1.71361e-24	1.71361e-24	23.7661
			1381	Soma17a	GO:0002476	GO:0002476	antigen processing and presentation of endogenous peptide antigen via MHC class Ib	25/817	33/17722	0.757576	16.433	19.5076	2.68351e-27	1.71361e-24	1.71361e-24	23.7661
			1382	Soma17a	GO:0002484	GO:0002484	antigen processing and presentation of endogenous peptide antigen via MHC class I via ER pathway	25/817	33/17722	0.757576	16.433	19.5076	2.68351e-27	1.71361e-24	1.71361e-24	23.7661
			1383	Soma17a	GO:0002428	GO:0002428	antigen processing and presentation of peptide antigen via MHC class Ib	25/817	34/17722	0.735294	15.9497	19.1814	9.70152e-27	5.42072e-24	5.42072e-24	23.2659
			1384	Soma17a	GO:0002486	GO:0002486	antigen processing and presentation of endogenous peptide antigen via MHC class I via ER pathway, TAP-independent	24/817	32/17722	0.75	16.2687	19.0046	4.5378e-26	2.25378e-23	2.25378e-23	22.6471
			1385	Soma17a	GO:0002475	GO:0002475	antigen processing and presentation via MHC class Ib	25/817	37/17722	0.675676	14.6565	18.2803	3.00288e-25	1.34229e-22	1.34229e-22	21.8722
			1386	Soma17a	GO:0002474	GO:0002474	antigen processing and presentation of peptide antigen via MHC class I	28/817	50/17722	0.56	12.1473	17.3523	8.27172e-25	3.36132e-22	3.36132e-22	21.4735
			1387	Soma17a	GO:0001916	GO:0001916	positive regulation of T cell mediated cytotoxicity	25/817	50/17722	0.5	10.8458	15.3264	1.15691e-20	4.30948e-18	4.30948e-18	17.3656
			1388	Soma17a	GO:0001914	GO:0001914	regulation of T cell mediated cytotoxicity	26/817	57/17722	0.45614	9.89439	14.7858	3.84295e-20	1.32138e-17	1.32138e-17	16.879
			1389	Soma17a	GO:0001913	GO:0001913	T cell mediated cytotoxicity	26/817	70/17722	0.371429	8.05686	13.005	1.98358e-17	6.3333e-15	6.3333e-15	14.1984
			1390	Soma17a	GO:0001912	GO:0001912	positive regulation of leukocyte mediated cytotoxicity	26/817	87/17722	0.298851	6.48253	11.2694	8.65662e-15	2.57967e-12	2.57967e-12	11.5884
			1391	Soma17a	GO:0002711	GO:0002711	positive regulation of T cell mediated immunity	25/817	83/17722	0.301205	6.5336	11.1086	2.32206e-14	6.48725e-12	6.48725e-12	11.1879
			1392	Soma17a	GO:0001910	GO:0001910	regulation of leukocyte mediated cytotoxicity	29/817	121/17722	0.239669	5.1988	10.1882	1.40521e-13	3.69488e-11	3.69488e-11	10.4324
			1393	Soma17a	GO:0031343	GO:0031343	positive regulation of cell killing	26/817	97/17722	0.268041	5.81423	10.4519	1.51921e-13	3.77269e-11	3.77269e-11	10.4233
			1394	Soma17a	GO:0002824	GO:0002824	positive regulation of adaptive immune response based on somatic recombination of immune receptors built from immunoglobulin superfamily domains	32/817	149/17722	0.214765	4.65859	9.85897	2.03942e-13	4.79801e-11	4.79801e-11	10.3189
			1395	Soma17a	GO:0002821	GO:0002821	positive regulation of adaptive immune response	32/817	157/17722	0.203822	4.42121	9.4657	9.31261e-13	2.08137e-10	2.08137e-10	9.68165
			1396	Soma17a	GO:0031341	GO:0031341	regulation of cell killing	30/817	139/17722	0.215827	4.68163	9.57963	1.01016e-12	2.1502e-10	2.1502e-10	9.66752
			1397	Soma17a	GO:0002399	GO:0002399	MHC class II protein complex assembly	9/817	10/17722	0.9	19.5224	12.8799	8.64683e-12	1.6254e-09	1.6254e-09	8.78904
			1398	Soma17a	GO:0002503	GO:0002503	peptide antigen assembly with MHC class II protein complex	9/817	10/17722	0.9	19.5224	12.8799	8.64683e-12	1.6254e-09	1.6254e-09	8.78904
			1399	Soma17a	GO:0002709	GO:0002709	regulation of T cell mediated immunity	26/817	114/17722	0.22807	4.9472	9.29466	8.72698e-12	1.6254e-09	1.6254e-09	8.78904
			1400	Soma17a	GO:0002708	GO:0002708	positive regulation of lymphocyte mediated immunity	30/817	153/17722	0.196078	4.25325	8.88457	1.35328e-11	2.41967e-09	2.41967e-09	8.61624
			1401	Soma17a	GO:0002478	GO:0002478	antigen processing and presentation of exogenous peptide antigen	14/817	31/17722	0.451613	9.79619	10.7757	2.23962e-11	3.8404e-09	3.8404e-09	8.41562
			1402	Soma17a	GO:0001909	GO:0001909	leukocyte mediated cytotoxicity	31/817	166/17722	0.186747	4.05083	8.68175	2.3197e-11	3.8404e-09	3.8404e-09	8.41562
			1403	Soma17a	GO:0002396	GO:0002396	MHC protein complex assembly	10/817	14/17722	0.714286	15.494	11.9265	3.47668e-11	5.35887e-09	5.35887e-09	8.27093
			1404	Soma17a	GO:0002501	GO:0002501	peptide antigen assembly with MHC protein complex	10/817	14/17722	0.714286	15.494	11.9265	3.47668e-11	5.35887e-09	5.35887e-09	8.27093
			1405	Soma17a	GO:0002456	GO:0002456	T cell mediated immunity	29/817	156/17722	0.185897	4.0324	8.36297	1.14867e-10	1.71151e-08	1.71151e-08	7.76662
			1406	Soma17a	GO:0002705	GO:0002705	positive regulation of leukocyte mediated immunity	31/817	178/17722	0.174157	3.77774	8.18814	1.47583e-10	2.12805e-08	2.12805e-08	7.67202
			1407	Soma17a	GO:0019884	GO:0019884	antigen processing and presentation of exogenous antigen	14/817	37/17722	0.378378	8.20762	9.648	3.98219e-10	5.56263e-08	5.56263e-08	7.25472
			1408	Soma17a	GO:0002822	GO:0002822	regulation of adaptive immune response based on somatic recombination of immune receptors built from immunoglobulin superfamily domains	33/817	221/17722	0.149321	3.23901	7.36323	2.35316e-09	3.18747e-07	3.18747e-07	6.49655
			1409	Soma17a	GO:0002706	GO:0002706	regulation of lymphocyte mediated immunity	33/817	223/17722	0.147982	3.20996	7.30093	2.97082e-09	3.90575e-07	3.90575e-07	6.4083
			1410	Soma17a	GO:0002819	GO:0002819	regulation of adaptive immune response	33/817	237/17722	0.139241	3.02034	6.88357	1.39689e-08	1.78403e-06	1.78403e-06	5.7486
			1411	Soma17a	GO:0002449	GO:0002449	lymphocyte mediated immunity	41/817	343/17722	0.119534	2.59287	6.5488	2.32521e-08	2.88714e-06	2.88714e-06	5.53953
			1412	Soma17a	GO:0002495	GO:0002495	antigen processing and presentation of peptide antigen via MHC class II	10/817	23/17722	0.434783	9.43111	8.89451	2.71809e-08	3.28375e-06	3.28375e-06	5.48363
			1413	Soma17a	GO:0002699	GO:0002699	positive regulation of immune effector process	37/817	299/17722	0.123746	2.68424	6.45692	4.58027e-08	5.38784e-06	5.38784e-06	5.26859
			1414	Soma17a	GO:0002460	GO:0002460	adaptive immune response based on somatic recombination of immune receptors built from immunoglobulin superfamily domains	41/817	353/17722	0.116147	2.51942	6.33905	5.2341e-08	5.99908e-06	5.99908e-06	5.22192
			1415	Soma17a	GO:0019886	GO:0019886	antigen processing and presentation of exogenous peptide antigen via MHC class II	9/817	19/17722	0.473684	10.2749	8.89226	5.48146e-08	6.12553e-06	6.12553e-06	5.21286
			1416	Soma17a	GO:0002504	GO:0002504	antigen processing and presentation of peptide or polysaccharide antigen via MHC class II	10/817	25/17722	0.4	8.67662	8.4438	7.13865e-08	7.78287e-06	7.78287e-06	5.10886
			1417	Soma17a	GO:0002443	GO:0002443	leukocyte mediated immunity	48/817	454/17722	0.105727	2.29338	6.13735	7.43234e-08	7.91013e-06	7.91013e-06	5.10182
			1418	Soma17a	GO:0002703	GO:0002703	regulation of leukocyte mediated immunity	36/817	292/17722	0.123288	2.6743	6.34197	7.65023e-08	7.95268e-06	7.95268e-06	5.09949
			1419	Soma17a	GO:0001906	GO:0001906	cell killing	33/817	256/17722	0.128906	2.79618	6.36385	9.2528e-08	9.4e-06	9.4e-06	5.02687
			1420	Soma17a	GO:0002430	GO:0002430	complement receptor mediated signaling pathway	8/817	16/17722	0.5	10.8458	8.66158	1.82504e-07	1.81288e-05	1.81288e-05	4.74163
			1421	Soma17a	GO:0002250	GO:0002250	adaptive immune response	47/817	481/17722	0.0977131	2.11955	5.47245	1.01191e-06	9.83308e-05	9.83308e-05	4.00731
			1422	Soma17a	GO:0002697	GO:0002697	regulation of immune effector process	43/817	454/17722	0.0947137	2.05449	5.00375	6.46213e-06	0.00061459	0.00061459	3.21141
			1423	Soma17a	GO:0010659	GO:0010659	cardiac muscle cell apoptotic process	13/817	75/17722	0.173333	3.75987	5.2654	3.45416e-05	0.00321669	0.00321669	2.49259
			1424	Soma17a	GO:1901523	GO:1901523	icosanoid catabolic process	5/817	10/17722	0.5	10.8458	6.84642	4.27066e-05	0.00389589	0.00389589	2.40939
			1425	Soma17a	GO:0010658	GO:0010658	striated muscle cell apoptotic process	13/817	77/17722	0.168831	3.66221	5.14665	4.605e-05	0.00411687	0.00411687	2.38543
			1426	Soma17a	GO:0090025	GO:0090025	regulation of monocyte chemotaxis	8/817	35/17722	0.228571	4.95807	5.15274	0.000152932	0.013404	0.013404	1.87276
			1427	Soma17a	GO:0090026	GO:0090026	positive regulation of monocyte chemotaxis	7/817	27/17722	0.259259	5.62374	5.28564	0.000170322	0.0146411	0.0146411	1.83443
			1428	Soma17a	GO:0002768	GO:0002768	immune response-regulating cell surface receptor signaling pathway	29/817	311/17722	0.0932476	2.02269	3.99998	0.000262497	0.0221389	0.0221389	1.65484
			1429	Soma17a	GO:0035795	GO:0035795	negative regulation of mitochondrial membrane permeability	6/817	21/17722	0.285714	6.19759	5.23914	0.000281791	0.0233261	0.0233261	1.63216
			1430	Soma17a	GO:0002922	GO:0002922	positive regulation of humoral immune response	6/817	22/17722	0.272727	5.91588	5.07193	0.000372453	0.0302703	0.0302703	1.51898
			1431	Soma17a	GO:1905709	GO:1905709	negative regulation of membrane permeability	6/817	23/17722	0.26087	5.65867	4.91472	0.000484405	0.0386659	0.0386659	1.41267
			1432	Soma17a	GO:0002757	GO:0002757	immune response-activating signaling pathway	39/817	488/17722	0.079918	1.73355	3.61237	0.000616297	0.0483307	0.0483307	1.31578
			1433	Soma17a	GO:1904646	GO:1904646	cellular response to amyloid-beta	8/817	43/17722	0.186047	4.03564	4.3813	0.000680117	0.0524159	0.0524159	1.28054
			1434	Soma17a	GO:0046719	GO:0046719	regulation by virus of viral protein levels in host cell	4/817	10/17722	0.4	8.67662	5.33807	0.000753257	0.0570688	0.0570688	1.2436
			1435	Soma17a	GO:0010657	GO:0010657	muscle cell apoptotic process	15/817	128/17722	0.117188	2.54198	3.84901	0.000818683	0.0609919	0.0609919	1.21473
			1436	Soma17a	GO:0006458	GO:0006458	'de novo' protein folding	8/817	45/17722	0.177778	3.85628	4.21745	0.000932099	0.068303	0.068303	1.16556
			1437	Soma17a	GO:0002429	GO:0002429	immune response-activating cell surface receptor signaling pathway	26/817	293/17722	0.0887372	1.92485	3.50926	0.00111359	0.0802859	0.0802859	1.09536
			1438	Soma17a	GO:0046902	GO:0046902	regulation of mitochondrial membrane permeability	9/817	59/17722	0.152542	3.30888	3.9052	0.00142482	0.100912	0.100912	0.996058
			1439	Soma17a	GO:0002548	GO:0002548	monocyte chemotaxis	8/817	48/17722	0.166667	3.61526	3.98855	0.00144482	0.100912	0.100912	0.996058
			1440	Soma17a	GO:0050766	GO:0050766	positive regulation of phagocytosis	11/817	84/17722	0.130952	2.84056	3.71717	0.0016059	0.110437	0.110437	0.956886
			1441	Soma17a	GO:1904645	GO:1904645	response to amyloid-beta	8/817	49/17722	0.163265	3.54148	3.91631	0.0016582	0.112306	0.112306	0.949599
			1442	Soma17a	GO:0030490	GO:0030490	maturation of SSU-rRNA	8/817	50/17722	0.16	3.47065	3.84592	0.00189575	0.126478	0.126478	0.897986
			1443	Soma17a	GO:1901569	GO:1901569	fatty acid derivative catabolic process	5/817	21/17722	0.238095	5.16466	4.19795	0.00225816	0.146576	0.146576	0.833938
			1444	Soma17a	GO:0042270	GO:0042270	protection from natural killer cell mediated cytotoxicity	4/817	13/17722	0.307692	6.67432	4.49921	0.00229537	0.146576	0.146576	0.833938
			1445	Soma17a	GO:0048241	GO:0048241	epinephrine transport	4/817	13/17722	0.307692	6.67432	4.49921	0.00229537	0.146576	0.146576	0.833938
			1446	Soma17a	GO:0007131	GO:0007131	reciprocal meiotic recombination	8/817	53/17722	0.150943	3.2742	3.64508	0.00277229	0.172113	0.172113	0.764186
			1447	Soma17a	GO:0140527	GO:0140527	reciprocal homologous recombination	8/817	53/17722	0.150943	3.2742	3.64508	0.00277229	0.172113	0.172113	0.764186
			1448	Soma17a	GO:0071677	GO:0071677	positive regulation of mononuclear cell migration	12/817	104/17722	0.115385	2.50287	3.37915	0.00299667	0.183495	0.183495	0.736377
			1449	Soma17a	GO:0051085	GO:0051085	chaperone cofactor-dependent protein refolding	6/817	32/17722	0.1875	4.06717	3.81765	0.00305351	0.184449	0.184449	0.734124
			1450	Soma17a	GO:0051084	GO:0051084	'de novo' post-translational protein folding	7/817	43/17722	0.162791	3.53118	3.65323	0.00325639	0.191527	0.191527	0.71777
			1451	Soma17a	GO:1900744	GO:1900744	regulation of p38MAPK cascade	7/817	43/17722	0.162791	3.53118	3.65323	0.00325639	0.191527	0.191527	0.71777
			1452	Soma18a	GO:0007156	GO:0007156	homophilic cell adhesion via plasma membrane adhesion molecules	13/333	111/17722	0.117117	6.23288	7.65313	1.65521e-07	0.000542248	0.000542248	3.2658
			1453	Soma18a	GO:0098742	GO:0098742	cell-cell adhesion via plasma-membrane adhesion molecules	14/333	229/17722	0.0611354	3.25358	4.74993	0.00011512	0.188566	0.188566	0.724537
			1454	Soma19b	GO:0019373	GO:0019373	epoxygenase P450 pathway	15/229	40/17722	0.375	29.0207	20.299	8.90661e-19	2.41993e-15	2.34666e-15	14.6296
			1455	Soma19b	GO:0006805	GO:0006805	xenobiotic metabolic process	20/229	134/17722	0.149254	11.5505	14.0265	6.41663e-16	8.71699e-13	8.45306e-13	12.073
			1456	Soma19b	GO:0071466	GO:0071466	cellular response to xenobiotic stimulus	23/229	213/17722	0.107981	8.35652	12.3584	5.58431e-15	5.05752e-12	4.9044e-12	11.3094
			1457	Soma19b	GO:0033559	GO:0033559	unsaturated fatty acid metabolic process	20/229	155/17722	0.129032	9.98563	12.8557	1.14872e-14	7.80267e-12	7.56643e-12	11.1211
			1458	Soma19b	GO:0019369	GO:0019369	arachidonate metabolic process	15/229	83/17722	0.180723	13.9859	13.5676	1.65005e-13	8.96639e-11	8.69491e-11	10.0607
			1459	Soma19b	GO:0001676	GO:0001676	long-chain fatty acid metabolic process	16/229	136/17722	0.117647	9.10455	10.8554	2.36993e-11	1.07318e-08	1.04069e-08	7.98268
			1460	Soma19b	GO:0120254	GO:0120254	olefinic compound metabolic process	18/229	191/17722	0.0942408	7.29317	10.0049	5.60201e-11	2.17438e-08	2.10855e-08	7.67602
			1461	Soma19b	GO:0009410	GO:0009410	response to xenobiotic stimulus	26/229	487/17722	0.0533881	4.13163	8.01787	9.85834e-10	3.34814e-07	3.24677e-07	6.48855
			1462	Soma19b	GO:0006690	GO:0006690	icosanoid metabolic process	15/229	153/17722	0.0980392	7.58712	9.36262	1.35428e-09	4.08842e-07	3.96463e-07	6.4018
			1463	Soma19b	GO:0006631	GO:0006631	fatty acid metabolic process	24/229	469/17722	0.0511727	3.96019	7.43366	1.03357e-08	2.80821e-06	2.72319e-06	5.56492
			1464	Soma19b	GO:1904669	GO:1904669	ATP export	3/229	10/17722	0.3	23.2166	8.04032	0.000238971	0.0590257	0.0572386	1.24231
			1465	Soma19b	GO:0006636	GO:0006636	unsaturated fatty acid biosynthetic process	5/229	51/17722	0.0980392	7.58712	5.38989	0.000499274	0.113044	0.109621	0.960105

## Sheet: GO_MolFunction
			#File_name	GO _MolFunction
			#Table_title	S_Table 16: Gene Ontology molecular function: Gene set enrichment of candidate genes in Vita loci
			#Source	Arends et al. (2026) The dynamics and genetics of mortality; Nature, in revision, Nov. 2025 [also see bioRxiv: Genetic modulation of lifespan: Dynamic effects, sex differences, and body weight trade-offs. bioRxiv (doi.org/10.1101/2025.04.27.649857)
			#Authors	Arends D, Ashbrook DG, Roy S, Lu L, Sloan Z, Centeno AG, Lamour KH, de Magalhães JP, Prins P, Borman KW, Sen S, Mitchell SJ, MacArthur MR, Akin OA, Li X, Bajwa A, Harrison DE, Strong R, Nelson JF, Mozhui K, Auwerx J, Williams EG, Miller RA, Williams RW
			#Contact	Danny Arends (danny.arends@gmail.com) or Robert W Williams (labwilliams@gmail.com)
			#Date	19Nov2025
			Metadata	Locus: Genomic region or sample identifier being analyzed	Term ID: Unique identifier for the term/pathway in the database	ID: Database-specific identifier for the term (e.g., GO:xxxxx, hsa:xxxxx)	Description: Human-readable name/description of the biological term or pathway	Gene_Ratio: Ratio of genes in the gene set that belong to this term (x/n format)	Bg_Ratio: Background ratio - total genes in this term vs total background genes	Rich_Factor: Enrichment factor calculated as proportion of genes in term	Fold_Enrichment: Fold change of enrichment compared to background	z_score: Statistical z-score for the enrichment	P_-value: Nominal P value without adjustement for mutliple tests	P_adjust: P value with BH correction for mutliple tests	q_value: q value with correction for mutliple tests (Storey method)	–LogP_q: the log of q_value column
			Index	Locus	Term ID	ID	Description	Gene_Ratio	Bg_Ratio	Rich_Factor	Fold_Enrichment	z_score	P_value	P_adjust	q_value	–LogP_q
			1	Vita1a	GO:0042923	GO:0042923	neuropeptide binding	2/14	39/17625	0.0512821	64.5604	11.2037	0.000426935	0.0222006	0.0134822	1.87024
			2	Vita1a	GO:0008528	GO:0008528	G protein-coupled peptide receptor activity	2/14	119/17625	0.0168067	21.1585	6.22102	0.00390108	0.0756117	0.045918	1.33802
			3	Vita1a	GO:0001653	GO:0001653	peptide receptor activity	2/14	128/17625	0.015625	19.6708	5.97736	0.00449778	0.0756117	0.045918	1.33802
			4	Vita1a	GO:0008474	GO:0008474	palmitoyl-(protein) hydrolase activity	1/14	14/17625	0.0714286	89.9235	9.38453	0.0110674	0.0756117	0.045918	1.33802
			5	Vita1a	GO:0098599	GO:0098599	palmitoyl hydrolase activity	1/14	14/17625	0.0714286	89.9235	9.38453	0.0110674	0.0756117	0.045918	1.33802
			6	Vita1a	GO:0030297	GO:0030297	transmembrane receptor protein tyrosine kinase activator activity	1/14	18/17625	0.0555556	69.9405	8.25072	0.0142086	0.0756117	0.045918	1.33802
			7	Vita1a	GO:0017128	GO:0017128	phospholipid scramblase activity	1/14	19/17625	0.0526316	66.2594	8.02442	0.0149924	0.0756117	0.045918	1.33802
			8	Vita1a	GO:0004622	GO:0004622	lysophospholipase activity	1/14	21/17625	0.047619	59.949	7.62087	0.0165583	0.0756117	0.045918	1.33802
			9	Vita1a	GO:0042277	GO:0042277	peptide binding	2/14	257/17625	0.0077821	9.79711	4.00549	0.017171	0.0756117	0.045918	1.33802
			10	Vita1a	GO:0042625	GO:0042625	ATPase-coupled ion transmembrane transporter activity	1/14	23/17625	0.0434783	54.736	7.27064	0.018122	0.0756117	0.045918	1.33802
			11	Vita1a	GO:0044769	GO:0044769	ATPase activity, coupled to transmembrane movement of ions, rotational mechanism	1/14	23/17625	0.0434783	54.736	7.27064	0.018122	0.0756117	0.045918	1.33802
			12	Vita1a	GO:0046961	GO:0046961	proton-transporting ATPase activity, rotational mechanism	1/14	23/17625	0.0434783	54.736	7.27064	0.018122	0.0756117	0.045918	1.33802
			13	Vita1a	GO:0008171	GO:0008171	O-methyltransferase activity	1/14	24/17625	0.0416667	52.4554	7.112	0.0189029	0.0756117	0.045918	1.33802
			14	Vita1a	GO:0033612	GO:0033612	receptor serine/threonine kinase binding	1/14	32/17625	0.03125	39.3415	6.12066	0.0251298	0.089806	0.054538	1.2633
			15	Vita1a	GO:0030296	GO:0030296	protein tyrosine kinase activator activity	1/14	33/17625	0.030303	38.1494	6.02247	0.0259056	0.089806	0.054538	1.2633
			16	Vita1a	GO:0043495	GO:0043495	protein-membrane adaptor activity	1/14	41/17625	0.0243902	30.7056	5.36902	0.0320911	0.102874	0.062474	1.2043
			17	Vita1a	GO:0008188	GO:0008188	neuropeptide receptor activity	1/14	43/17625	0.0232558	29.2774	5.23436	0.0336318	0.102874	0.062474	1.2043
			18	Vita1a	GO:0140303	GO:0140303	intramembrane lipid transporter activity	1/14	46/17625	0.0217391	27.368	5.04875	0.0359386	0.103823	0.0630502	1.20031
			19	Vita1a	GO:0016790	GO:0016790	thiolester hydrolase activity	1/14	51/17625	0.0196078	24.6849	4.77579	0.0397718	0.108849	0.0661028	1.17978
			20	Vita1a	GO:0019829	GO:0019829	ATPase-coupled monoatomic cation transmembrane transporter activity	1/14	58/17625	0.0172414	21.7057	4.45327	0.0451146	0.113821	0.0691223	1.16038
			21	Vita1a	GO:0004930	GO:0004930	G protein-coupled receptor activity	2/14	447/17625	0.00447427	5.63279	2.79727	0.0477545	0.113821	0.0691223	1.16038
			22	Vita1a	GO:0005548	GO:0005548	phospholipid transporter activity	1/14	62/17625	0.016129	20.3053	4.29336	0.0481552	0.113821	0.0691223	1.16038
			23	Vita1a	GO:0030971	GO:0030971	receptor tyrosine kinase binding	1/14	83/17625	0.0120482	15.1678	3.64776	0.0639714	0.144631	0.0878326	1.05634
			24	Vita1a	GO:0004620	GO:0004620	phospholipase activity	1/14	94/17625	0.0106383	13.3929	3.39669	0.0721583	0.150089	0.0911474	1.04026
			25	Vita1a	GO:0008276	GO:0008276	protein methyltransferase activity	1/14	94/17625	0.0106383	13.3929	3.39669	0.0721583	0.150089	0.0911474	1.04026
			26	Vita1a	GO:0042626	GO:0042626	ATPase-coupled transmembrane transporter activity	1/14	109/17625	0.00917431	11.5498	3.11505	0.0832152	0.158603	0.0963178	1.01629
			27	Vita1a	GO:0008013	GO:0008013	beta-catenin binding	1/14	116/17625	0.00862069	10.8528	3.00181	0.0883331	0.158603	0.0963178	1.01629
			28	Vita1a	GO:1990756	GO:1990756	ubiquitin-like ligase-substrate adaptor activity	1/14	120/17625	0.00833333	10.4911	2.94137	0.0912457	0.158603	0.0963178	1.01629
			29	Vita1a	GO:0016298	GO:0016298	lipase activity	1/14	124/17625	0.00806452	10.1526	2.8837	0.0941497	0.158603	0.0963178	1.01629
			30	Vita1a	GO:0015078	GO:0015078	proton transmembrane transporter activity	1/14	129/17625	0.00775194	9.75914	2.81521	0.0977675	0.158603	0.0963178	1.01629
			31	Vita1a	GO:1990782	GO:1990782	protein tyrosine kinase binding	1/14	131/17625	0.00763359	9.61014	2.78885	0.0992108	0.158603	0.0963178	1.01629
			32	Vita1a	GO:0015399	GO:0015399	primary active transmembrane transporter activity	1/14	133/17625	0.0075188	9.46563	2.76306	0.100652	0.158603	0.0963178	1.01629
			33	Vita1a	GO:0140767	GO:0140767	enzyme-substrate adaptor activity	1/14	133/17625	0.0075188	9.46563	2.76306	0.100652	0.158603	0.0963178	1.01629
			34	Vita1a	GO:0030295	GO:0030295	protein kinase activator activity	1/14	142/17625	0.00704225	8.86569	2.65337	0.107111	0.163817	0.099484	1.00225
			35	Vita1a	GO:0019209	GO:0019209	kinase activator activity	1/14	151/17625	0.00662252	8.33728	2.553	0.113527	0.168508	0.102333	0.989984
			36	Vita1a	GO:0003735	GO:0003735	structural constituent of ribosome	1/14	160/17625	0.00625	7.8683	2.46065	0.1199	0.168508	0.102333	0.989984
			37	Vita1a	GO:0008757	GO:0008757	S-adenosylmethionine-dependent methyltransferase activity	1/14	160/17625	0.00625	7.8683	2.46065	0.1199	0.168508	0.102333	0.989984
			38	Vita1a	GO:0005319	GO:0005319	lipid transporter activity	1/14	169/17625	0.00591716	7.44928	2.37523	0.126231	0.172737	0.104901	0.979221
			39	Vita1a	GO:0008168	GO:0008168	methyltransferase activity	1/14	195/17625	0.00512821	6.45604	2.16008	0.144282	0.191137	0.116075	0.935261
			40	Vita1a	GO:0052689	GO:0052689	carboxylic ester hydrolase activity	1/14	199/17625	0.00502513	6.32627	2.13047	0.147028	0.191137	0.116075	0.935261
			41	Vita1a	GO:0016741	GO:0016741	transferase activity, transferring one-carbon groups	1/14	206/17625	0.00485437	6.1113	2.08055	0.151815	0.192545	0.11693	0.932073
			42	Vita1c	GO:0004867	GO:0004867	serine-type endopeptidase inhibitor activity	11/194	130/17625	0.0846154	7.68735	8.07348	2.01221e-07	7.84762e-05	7.70994e-05	4.11295
			43	Vita1c	GO:0004857	GO:0004857	enzyme inhibitor activity	18/194	418/17625	0.0430622	3.91222	6.357	8.98448e-07	0.000175197	0.000172124	3.76416
			44	Vita1c	GO:0004866	GO:0004866	endopeptidase inhibitor activity	12/194	193/17625	0.0621762	5.64874	6.85065	1.55959e-06	0.000202747	0.00019919	3.70073
			45	Vita1c	GO:0030414	GO:0030414	peptidase inhibitor activity	12/194	201/17625	0.0597015	5.42391	6.65461	2.38565e-06	0.000232601	0.00022852	3.64108
			46	Vita1c	GO:0061135	GO:0061135	endopeptidase regulator activity	12/194	216/17625	0.0555556	5.04725	6.31382	5.02008e-06	0.000391567	0.000384697	3.41488
			47	Vita1c	GO:0001618	GO:0001618	virus receptor activity	6/194	42/17625	0.142857	12.9786	8.19932	6.20918e-06	0.000403597	0.000396516	3.40174
			48	Vita1c	GO:0140272	GO:0140272	exogenous protein binding	6/194	44/17625	0.136364	12.3887	7.97941	8.20414e-06	0.000457088	0.000449069	3.34769
			49	Vita1c	GO:0061134	GO:0061134	peptidase regulator activity	12/194	270/17625	0.0444444	4.0378	5.30665	4.64591e-05	0.00226488	0.00222515	2.65264
			50	Vita1c	GO:0004869	GO:0004869	cysteine-type endopeptidase inhibitor activity	5/194	44/17625	0.113636	10.3239	6.53274	0.000117605	0.00509623	0.00500683	2.30044
			51	Vita1c	GO:0001846	GO:0001846	opsonin binding	3/194	20/17625	0.15	13.6276	5.96086	0.00130387	0.050851	0.0499589	1.30139
			52	Vita1c	GO:0019865	GO:0019865	immunoglobulin binding	3/194	26/17625	0.115385	10.4828	5.10469	0.00283301	0.100443	0.0986808	1.00577
			53	Vita1c	GO:0001848	GO:0001848	complement binding	3/194	27/17625	0.111111	10.0945	4.98909	0.00316153	0.10275	0.100947	0.995906
			54	Vita1c	GO:0004190	GO:0004190	aspartic-type endopeptidase activity	3/194	30/17625	0.1	9.08505	4.67564	0.00428351	0.128505	0.126251	0.898765
			55	Vita1c	GO:0070001	GO:0070001	aspartic-type peptidase activity	3/194	31/17625	0.0967742	8.79199	4.58077	0.00470445	0.131052	0.128753	0.890242
			56	Vita1c	GO:0019763	GO:0019763	immunoglobulin receptor activity	2/194	10/17625	0.2	18.1701	5.72959	0.00511786	0.133064	0.13073	0.883625
			57	Vita1c	GO:0008061	GO:0008061	chitin binding	2/194	11/17625	0.181818	16.5183	5.43129	0.00621005	0.14583	0.143272	0.84384
			58	Vita1c	GO:0045296	GO:0045296	cadherin binding	4/194	67/17625	0.0597015	5.42391	3.82735	0.00635669	0.14583	0.143272	0.84384
			59	Vita1d	GO:0019763	GO:0019763	immunoglobulin receptor activity	5/246	10/17625	0.5	35.8232	13.1049	1.2107e-07	5.14546e-05	4.90651e-05	4.30923
			60	Vita1d	GO:0001849	GO:0001849	complement component C1q complex binding	4/246	10/17625	0.4	28.6585	10.4087	7.28099e-06	0.00119726	0.00114166	2.94246
			61	Vita1d	GO:0016709	GO:0016709	oxidoreductase activity, acting on paired donors, with incorporation or reduction of molecular oxygen, NAD(P)H as one donor, and incorporation of one atom of oxygen	7/246	53/17625	0.132075	9.46272	7.34083	8.45124e-06	0.00119726	0.00114166	2.94246
			62	Vita1d	GO:0019865	GO:0019865	immunoglobulin binding	5/246	26/17625	0.192308	13.7781	7.75743	2.63244e-05	0.00279697	0.00266708	2.57396
			63	Vita1d	GO:0070492	GO:0070492	oligosaccharide binding	4/246	18/17625	0.222222	15.9214	7.53548	9.71546e-05	0.00825814	0.00787464	2.10377
			64	Vita1d	GO:0001846	GO:0001846	opsonin binding	4/246	20/17625	0.2	14.3293	7.09595	0.000150487	0.0106595	0.0101645	1.99291
			65	Vita1d	GO:0005391	GO:0005391	P-type sodium:potassium-exchanging transporter activity	3/246	10/17625	0.3	21.4939	7.71242	0.00029979	0.0159263	0.0151867	1.81854
			66	Vita1d	GO:0008554	GO:0008554	P-type sodium transporter activity	3/246	10/17625	0.3	21.4939	7.71242	0.00029979	0.0159263	0.0151867	1.81854
			67	Vita1d	GO:0008556	GO:0008556	P-type potassium transmembrane transporter activity	3/246	11/17625	0.272727	19.5399	7.31783	0.000407967	0.0192651	0.0183705	1.73588
			68	Vita1d	GO:0001848	GO:0001848	complement binding	4/246	27/17625	0.148148	10.6143	5.94804	0.00050486	0.0214565	0.0204601	1.68909
			69	Vita1d	GO:0033691	GO:0033691	sialic acid binding	3/246	13/17625	0.230769	16.5338	6.66579	0.000692673	0.0267624	0.0255195	1.59313
			70	Vita1d	GO:0050660	GO:0050660	flavin adenine dinucleotide binding	6/246	90/17625	0.0666667	4.77642	4.27323	0.00162975	0.0577203	0.0550398	1.25932
			71	Vita1d	GO:0051117	GO:0051117	ATPase binding	6/246	102/17625	0.0588235	4.21449	3.87361	0.00307013	0.10037	0.0957084	1.01905
			72	Vita1d	GO:0004497	GO:0004497	monooxygenase activity	7/246	152/17625	0.0460526	3.2995	3.3875	0.00553709	0.153362	0.14624	0.834935
			73	Vita1d	GO:0050661	GO:0050661	NADP binding	4/246	52/17625	0.0769231	5.51126	3.876	0.00593362	0.153362	0.14624	0.834935
			74	Vita1d	GO:0001671	GO:0001671	ATPase activator activity	3/246	27/17625	0.111111	7.9607	4.30636	0.00613447	0.153362	0.14624	0.834935
			75	Vita1d	GO:0008138	GO:0008138	protein tyrosine/serine/threonine phosphatase activity	3/246	27/17625	0.111111	7.9607	4.30636	0.00613447	0.153362	0.14624	0.834935
			76	Vita1d	GO:0008020	GO:0008020	G protein-coupled photoreceptor activity	2/246	10/17625	0.2	14.3293	5.01617	0.00810941	0.191472	0.18258	0.738546
			77	Vita2b	GO:0047498	GO:0047498	calcium-dependent phospholipase A2 activity	4/255	15/17625	0.266667	18.4314	8.18314	5.15262e-05	0.0233413	0.0228885	1.64038
			78	Vita2c	GO:0004869	GO:0004869	cysteine-type endopeptidase inhibitor activity	10/220	44/17625	0.227273	18.2076	12.8485	1.28168e-10	4.87039e-08	4.76246e-08	7.32217
			79	Vita2c	GO:0004866	GO:0004866	endopeptidase inhibitor activity	11/220	193/17625	0.0569948	4.56606	5.60042	3.17912e-05	0.00583949	0.00571009	2.24336
			80	Vita2c	GO:0030414	GO:0030414	peptidase inhibitor activity	11/220	201/17625	0.0547264	4.38433	5.42529	4.61013e-05	0.00583949	0.00571009	2.24336
			81	Vita2c	GO:0061135	GO:0061135	endopeptidase regulator activity	11/220	216/17625	0.0509259	4.07986	5.12033	8.81844e-05	0.00837752	0.00819187	2.08662
			82	Vita2c	GO:0001530	GO:0001530	lipopolysaccharide binding	5/220	47/17625	0.106383	8.52273	5.80585	0.000289866	0.0220298	0.0215416	1.66672
			83	Vita2c	GO:0061134	GO:0061134	peptidase regulator activity	11/220	270/17625	0.0407407	3.26389	4.21455	0.000602843	0.0381801	0.037334	1.4279
			84	Vita2c	GO:0070696	GO:0070696	transmembrane receptor protein serine/threonine kinase binding	3/220	24/17625	0.125	10.0142	4.96811	0.0031996	0.173693	0.169844	0.769951
			85	Vita3a	GO:0048306	GO:0048306	calcium-dependent protein binding	19/588	91/17625	0.208791	6.25841	9.34284	1.26817e-10	8.85185e-08	8.77042e-08	7.05698
			86	Vita3a	GO:0043295	GO:0043295	glutathione binding	8/588	18/17625	0.444444	13.322	9.7167	4.76615e-08	1.66339e-05	1.64808e-05	4.78302
			87	Vita3a	GO:1900750	GO:1900750	oligopeptide binding	8/588	19/17625	0.421053	12.6208	9.41517	7.99232e-08	1.85955e-05	1.84244e-05	4.73461
			88	Vita3a	GO:0004553	GO:0004553	hydrolase activity, hydrolyzing O-glycosyl compounds	15/588	93/17625	0.16129	4.8346	6.88794	4.16661e-07	6.26315e-05	6.20554e-05	4.20722
			89	Vita3a	GO:0008061	GO:0008061	chitin binding	6/588	11/17625	0.545455	16.3497	9.46046	5.3838e-07	6.26315e-05	6.20554e-05	4.20722
			90	Vita3a	GO:0045028	GO:0045028	G protein-coupled purinergic nucleotide receptor activity	6/588	11/17625	0.545455	16.3497	9.46046	5.3838e-07	6.26315e-05	6.20554e-05	4.20722
			91	Vita3a	GO:0004364	GO:0004364	glutathione transferase activity	8/588	30/17625	0.266667	7.9932	7.12174	4.47222e-06	0.000445944	0.000441842	3.35473
			92	Vita3a	GO:0016798	GO:0016798	hydrolase activity, acting on glycosyl bonds	16/588	135/17625	0.118519	3.55253	5.53079	1.12404e-05	0.000980726	0.000971704	3.01247
			93	Vita3a	GO:0001614	GO:0001614	purinergic nucleotide receptor activity	6/588	18/17625	0.333333	9.9915	7.09039	1.77095e-05	0.00123612	0.00122475	2.91195
			94	Vita3a	GO:0016502	GO:0016502	nucleotide receptor activity	6/588	18/17625	0.333333	9.9915	7.09039	1.77095e-05	0.00123612	0.00122475	2.91195
			95	Vita3a	GO:0016863	GO:0016863	intramolecular oxidoreductase activity, transposing C=C bonds	6/588	20/17625	0.3	8.99235	6.64379	3.49263e-05	0.00221623	0.00219585	2.6584
			96	Vita3a	GO:0031404	GO:0031404	chloride ion binding	5/588	13/17625	0.384615	11.5286	7.05479	4.18585e-05	0.00243477	0.00241237	2.61756
			97	Vita3a	GO:0030280	GO:0030280	structural constituent of skin epidermis	7/588	33/17625	0.212121	6.35823	5.72354	8.90345e-05	0.00478047	0.00473649	2.32454
			98	Vita3a	GO:0016765	GO:0016765	transferase activity, transferring alkyl or aryl (other than methyl) groups	9/588	63/17625	0.142857	4.28207	4.84814	0.00022842	0.0113884	0.0112836	1.94755
			99	Vita3a	GO:0072341	GO:0072341	modified amino acid binding	11/588	111/17625	0.0990991	2.97044	3.86881	0.00120345	0.0560007	0.0554855	1.25582
			100	Vita3a	GO:0033764	GO:0033764	steroid dehydrogenase activity, acting on the CH-OH group of donors, NAD or NADP as acceptor	6/588	43/17625	0.139535	4.18249	3.8816	0.00286641	0.125047	0.123897	0.906939
			101	Vita3a	GO:0050786	GO:0050786	RAGE receptor binding	3/588	10/17625	0.3	8.99235	4.69653	0.00371982	0.152731	0.151326	0.820086
			102	Vita3a	GO:0016229	GO:0016229	steroid dehydrogenase activity	6/588	46/17625	0.130435	3.90972	3.67094	0.00404887	0.157006	0.155562	0.808097
			103	Vita3a	GO:0004383	GO:0004383	guanylate cyclase activity	3/588	11/17625	0.272727	8.17486	4.42207	0.0049889	0.183277	0.181591	0.740907
			104	Vita4a	GO:0005549	GO:0005549	odorant binding	17/215	24/17625	0.708333	58.0669	31.088	4.95827e-28	1.86431e-25	1.80585e-25	24.7433
			105	Vita4a	GO:0005550	GO:0005550	pheromone binding	9/215	11/17625	0.818182	67.0719	24.3588	2.72363e-16	5.12042e-14	4.95987e-14	13.3045
			106	Vita4a	GO:0016500	GO:0016500	protein-hormone receptor activity	6/215	26/17625	0.230769	18.9177	10.1601	5.77034e-07	7.23216e-05	7.00539e-05	4.15457
			107	Vita4a	GO:0042379	GO:0042379	chemokine receptor binding	8/215	78/17625	0.102564	8.40787	7.28637	4.85059e-06	0.000405195	0.00039249	3.40617
			108	Vita4a	GO:0019199	GO:0019199	transmembrane receptor protein kinase activity	8/215	80/17625	0.1	8.19767	7.17022	5.873e-06	0.000405195	0.00039249	3.40617
			109	Vita4a	GO:0048020	GO:0048020	CCR chemokine receptor binding	7/215	58/17625	0.12069	9.89374	7.53914	6.46588e-06	0.000405195	0.00039249	3.40617
			110	Vita4a	GO:0004714	GO:0004714	transmembrane receptor protein tyrosine kinase activity	7/215	62/17625	0.112903	9.25544	7.23617	1.01484e-05	0.000545112	0.00052802	3.27735
			111	Vita4a	GO:0004713	GO:0004713	protein tyrosine kinase activity	9/215	138/17625	0.0652174	5.34631	5.69606	4.97904e-05	0.00234015	0.00226677	2.64459
			112	Vita4a	GO:0008009	GO:0008009	chemokine activity	5/215	40/17625	0.125	10.2471	6.50633	0.000119838	0.00500657	0.00484959	2.31429
			113	Vita4a	GO:1901618	GO:1901618	organic hydroxy compound transmembrane transporter activity	4/215	53/17625	0.0754717	6.18692	4.20252	0.00395184	0.148589	0.14393	0.841848
			114	Vita4b	GO:0140767	GO:0140767	enzyme-substrate adaptor activity	17/343	133/17625	0.12782	6.56799	9.08043	8.83993e-10	4.06611e-07	4.01456e-07	6.39636
			115	Vita4b	GO:1990756	GO:1990756	ubiquitin-like ligase-substrate adaptor activity	16/343	120/17625	0.133333	6.85131	9.06077	1.48398e-09	4.06611e-07	4.01456e-07	6.39636
			116	Vita4b	GO:0016813	GO:0016813	hydrolase activity, acting on carbon-nitrogen (but not peptide) bonds, in linear amidines	6/343	10/17625	0.6	30.8309	13.2931	1.02278e-08	1.86827e-06	1.84459e-06	5.7341
			117	Vita4b	GO:0047498	GO:0047498	calcium-dependent phospholipase A2 activity	5/343	15/17625	0.333333	17.1283	8.80352	6.93517e-06	0.000950118	0.000938073	3.02776
			118	Vita4b	GO:0004623	GO:0004623	phospholipase A2 activity	5/343	33/17625	0.151515	7.78558	5.49653	0.000411059	0.0424585	0.0419202	1.37758
			119	Vita4b	GO:0004620	GO:0004620	phospholipase activity	8/343	94/17625	0.0851064	4.37318	4.61958	0.000493335	0.0424585	0.0419202	1.37758
			120	Vita4b	GO:0052689	GO:0052689	carboxylic ester hydrolase activity	12/343	199/17625	0.0603015	3.09858	4.19427	0.000542353	0.0424585	0.0419202	1.37758
			121	Vita4b	GO:0005247	GO:0005247	voltage-gated chloride channel activity	3/343	12/17625	0.25	12.8462	5.78303	0.00141067	0.0966311	0.0954061	1.02042
			122	Vita4b	GO:0016298	GO:0016298	lipase activity	8/343	124/17625	0.0645161	3.31515	3.64469	0.00295615	0.179997	0.177715	0.750276
			123	Vita4b	GO:0005003	GO:0005003	ephrin receptor activity	3/343	16/17625	0.1875	9.63466	4.86788	0.00338941	0.18574	0.183385	0.736636
			124	Vita5a	GO:0015020	GO:0015020	glucuronosyltransferase activity	10/203	35/17625	0.285714	24.8065	15.2176	4.70054e-12	1.85671e-09	1.6922e-09	8.77155
			125	Vita5a	GO:0008194	GO:0008194	UDP-glycosyltransferase activity	10/203	149/17625	0.0671141	5.82702	6.38709	8.96059e-06	0.00176972	0.00161291	2.79239
			126	Vita5a	GO:0022851	GO:0022851	GABA-gated chloride ion channel activity	4/203	17/17625	0.235294	20.4289	8.65103	3.61531e-05	0.00456807	0.0041633	2.38056
			127	Vita5a	GO:0004890	GO:0004890	GABA-A receptor activity	4/203	19/17625	0.210526	18.2785	8.13397	5.78236e-05	0.00456807	0.0041633	2.38056
			128	Vita5a	GO:0061809	GO:0061809	NAD+ nucleotidase, cyclic ADP-ribose generating	4/203	19/17625	0.210526	18.2785	8.13397	5.78236e-05	0.00456807	0.0041633	2.38056
			129	Vita5a	GO:0016758	GO:0016758	hexosyltransferase activity	10/203	192/17625	0.0520833	4.52201	5.29672	7.91403e-05	0.00521007	0.00474842	2.32345
			130	Vita5a	GO:0016917	GO:0016917	GABA receptor activity	4/203	22/17625	0.181818	15.7859	7.49063	0.000106212	0.00599342	0.00546236	2.26262
			131	Vita5a	GO:0030594	GO:0030594	neurotransmitter receptor activity	7/203	96/17625	0.0729167	6.33082	5.6533	0.000121545	0.00600131	0.00546954	2.26205
			132	Vita5a	GO:0008503	GO:0008503	benzodiazepine receptor activity	3/203	11/17625	0.272727	23.6789	8.12158	0.000232043	0.00964763	0.00879278	2.05587
			133	Vita5a	GO:0016757	GO:0016757	glycosyltransferase activity	11/203	263/17625	0.0418251	3.63137	4.64099	0.000244244	0.00964763	0.00879278	2.05587
			134	Vita5a	GO:0016782	GO:0016782	transferase activity, transferring sulphur-containing groups	6/203	82/17625	0.0731707	6.35288	5.24437	0.000366901	0.0131751	0.0120077	1.92054
			135	Vita5a	GO:0022824	GO:0022824	transmitter-gated monoatomic ion channel activity	5/203	59/17625	0.0847458	7.35785	5.28021	0.000583131	0.0177182	0.0161482	1.79187
			136	Vita5a	GO:0022835	GO:0022835	transmitter-gated channel activity	5/203	59/17625	0.0847458	7.35785	5.28021	0.000583131	0.0177182	0.0161482	1.79187
			137	Vita5a	GO:0050811	GO:0050811	GABA receptor binding	3/203	18/17625	0.166667	14.4704	6.17201	0.00108128	0.0295783	0.0269574	1.56932
			138	Vita5a	GO:0016799	GO:0016799	hydrolase activity, hydrolyzing N-glycosyl compounds	4/203	41/17625	0.097561	8.4705	5.16933	0.00123951	0.0295783	0.0269574	1.56932
			139	Vita5a	GO:0005230	GO:0005230	extracellular ligand-gated monoatomic ion channel activity	5/203	70/17625	0.0714286	6.20162	4.70694	0.00127299	0.0295783	0.0269574	1.56932
			140	Vita5a	GO:0098960	GO:0098960	postsynaptic neurotransmitter receptor activity	5/203	70/17625	0.0714286	6.20162	4.70694	0.00127299	0.0295783	0.0269574	1.56932
			141	Vita5a	GO:0019838	GO:0019838	growth factor binding	7/203	144/17625	0.0486111	4.22055	4.1887	0.00141003	0.0309424	0.0282007	1.54974
			142	Vita5a	GO:0004252	GO:0004252	serine-type endopeptidase activity	8/203	195/17625	0.0410256	3.56196	3.88321	0.00193277	0.0401813	0.0366209	1.43627
			143	Vita5a	GO:0099095	GO:0099095	ligand-gated monoatomic anion channel activity	4/203	51/17625	0.0784314	6.80962	4.48486	0.00279703	0.0552413	0.0503465	1.29803
			144	Vita5a	GO:0008236	GO:0008236	serine-type peptidase activity	8/203	210/17625	0.0380952	3.30753	3.63117	0.00305523	0.0574674	0.0523753	1.28087
			145	Vita5a	GO:1904315	GO:1904315	transmitter-gated monoatomic ion channel activity involved in regulation of postsynaptic membrane potential	4/203	53/17625	0.0754717	6.55265	4.36998	0.0032195	0.0578046	0.0526827	1.27833
			146	Vita5a	GO:0017171	GO:0017171	serine hydrolase activity	8/203	215/17625	0.0372093	3.23061	3.55218	0.00352487	0.0605358	0.0551719	1.25828
			147	Vita5a	GO:0099529	GO:0099529	neurotransmitter receptor activity involved in regulation of postsynaptic membrane potential	4/203	57/17625	0.0701754	6.09282	4.15705	0.00419087	0.0689748	0.0628631	1.2016
			148	Vita5a	GO:0016798	GO:0016798	hydrolase activity, acting on glycosyl bonds	6/203	135/17625	0.0444444	3.85878	3.59919	0.00476797	0.0753339	0.0686587	1.1633
			149	Vita5a	GO:0004713	GO:0004713	protein tyrosine kinase activity	6/203	138/17625	0.0434783	3.7749	3.53248	0.00530191	0.0798598	0.0727837	1.13797
			150	Vita5a	GO:0004714	GO:0004714	transmembrane receptor protein tyrosine kinase activity	4/203	62/17625	0.0645161	5.60146	3.91781	0.00566095	0.0798598	0.0727837	1.13797
			151	Vita5a	GO:0008146	GO:0008146	sulfotransferase activity	4/203	62/17625	0.0645161	5.60146	3.91781	0.00566095	0.0798598	0.0727837	1.13797
			152	Vita5a	GO:0016783	GO:0016783	sulfurtransferase activity	2/203	11/17625	0.181818	15.7859	5.29502	0.00678036	0.0923532	0.08417	1.07484
			153	Vita5a	GO:0001882	GO:0001882	nucleoside binding	2/203	12/17625	0.166667	14.4704	5.03857	0.00807508	0.0996768	0.0908446	1.0417
			154	Vita5a	GO:0003953	GO:0003953	NAD+ nucleosidase activity	2/203	12/17625	0.166667	14.4704	5.03857	0.00807508	0.0996768	0.0908446	1.0417
			155	Vita5a	GO:0035325	GO:0035325	Toll-like receptor binding	2/203	12/17625	0.166667	14.4704	5.03857	0.00807508	0.0996768	0.0908446	1.0417
			156	Vita5a	GO:0015103	GO:0015103	inorganic anion transmembrane transporter activity	6/203	159/17625	0.0377358	3.27633	3.11234	0.0103373	0.123735	0.112771	0.947803
			157	Vita5a	GO:0030021	GO:0030021	extracellular matrix structural constituent conferring compression resistance	2/203	14/17625	0.142857	12.4032	4.60735	0.0109668	0.123768	0.112801	0.947686
			158	Vita5a	GO:0099528	GO:0099528	G protein-coupled neurotransmitter receptor activity	2/203	14/17625	0.142857	12.4032	4.60735	0.0109668	0.123768	0.112801	0.947686
			159	Vita5a	GO:0019199	GO:0019199	transmembrane receptor protein kinase activity	4/203	80/17625	0.05	4.34113	3.23306	0.0136845	0.148322	0.135179	0.86909
			160	Vita5a	GO:0140161	GO:0140161	monocarboxylate:sodium symporter activity	2/203	16/17625	0.125	10.8528	4.25603	0.0142451	0.148322	0.135179	0.86909
			161	Vita5a	GO:0015370	GO:0015370	solute:sodium symporter activity	4/203	81/17625	0.0493827	4.28754	3.20111	0.0142689	0.148322	0.135179	0.86909
			162	Vita5a	GO:0015276	GO:0015276	ligand-gated monoatomic ion channel activity	6/203	178/17625	0.0337079	2.92661	2.78865	0.0172184	0.174391	0.158939	0.79877
			163	Vita5a	GO:0022834	GO:0022834	ligand-gated channel activity	6/203	183/17625	0.0327869	2.84664	2.71058	0.0194531	0.186648	0.170109	0.769272
			164	Vita5a	GO:0005254	GO:0005254	chloride channel activity	4/203	89/17625	0.0449438	3.90214	2.96278	0.0195159	0.186648	0.170109	0.769272
			165	Vita5a	GO:0015355	GO:0015355	secondary active monocarboxylate transmembrane transporter activity	2/203	19/17625	0.105263	9.13923	3.83161	0.0198461	0.186648	0.170109	0.769272
			166	Vita6a	GO:0005416	GO:0005416	amino acid:monoatomic cation symporter activity	5/137	29/17625	0.172414	22.181	10.1037	2.69543e-06	0.000962266	0.000867094	3.06193
			167	Vita6a	GO:0140161	GO:0140161	monocarboxylate:sodium symporter activity	4/137	16/17625	0.25	32.1624	11.0374	5.91389e-06	0.000962266	0.000867094	3.06193
			168	Vita6a	GO:0015378	GO:0015378	sodium:chloride symporter activity	4/137	17/17625	0.235294	30.2705	10.6867	7.68696e-06	0.000962266	0.000867094	3.06193
			169	Vita6a	GO:0015355	GO:0015355	secondary active monocarboxylate transmembrane transporter activity	4/137	19/17625	0.210526	27.0841	10.0685	1.23685e-05	0.000962266	0.000867094	3.06193
			170	Vita6a	GO:0015373	GO:0015373	monoatomic anion:sodium symporter activity	4/137	19/17625	0.210526	27.0841	10.0685	1.23685e-05	0.000962266	0.000867094	3.06193
			171	Vita6a	GO:0015377	GO:0015377	chloride:monoatomic cation symporter activity	4/137	23/17625	0.173913	22.3738	9.07837	2.75826e-05	0.00178827	0.00161141	2.7928
			172	Vita6a	GO:0005283	GO:0005283	amino acid:sodium symporter activity	4/137	24/17625	0.166667	21.4416	8.8694	3.29001e-05	0.0018283	0.00164748	2.78318
			173	Vita6a	GO:0015296	GO:0015296	monoatomic anion:monoatomic cation symporter activity	4/137	26/17625	0.153846	19.7923	8.48719	4.57331e-05	0.00222377	0.00200383	2.69814
			174	Vita6a	GO:0005343	GO:0005343	organic acid:sodium symporter activity	4/137	37/17625	0.108108	13.9081	6.95659	0.000189087	0.00817275	0.00736443	2.13286
			175	Vita6a	GO:0046873	GO:0046873	metal ion transmembrane transporter activity	11/137	448/17625	0.0245536	3.15881	4.09658	0.000758513	0.0295061	0.0265879	1.57532
			176	Vita6a	GO:0015085	GO:0015085	calcium ion transmembrane transporter activity	6/137	148/17625	0.0405405	5.21553	4.55818	0.0010561	0.0373477	0.0336538	1.47297
			177	Vita6a	GO:0015171	GO:0015171	amino acid transmembrane transporter activity	5/137	102/17625	0.0490196	6.30635	4.75702	0.00120146	0.0389473	0.0350952	1.45475
			178	Vita6a	GO:0015294	GO:0015294	solute:monoatomic cation symporter activity	5/137	114/17625	0.0438596	5.64253	4.40143	0.00196649	0.0588435	0.0530237	1.27553
			179	Vita6a	GO:0010854	GO:0010854	adenylate cyclase regulator activity	2/137	10/17625	0.2	25.7299	6.92347	0.00259112	0.0671963	0.0605503	1.21788
			180	Vita6a	GO:0019870	GO:0019870	potassium channel inhibitor activity	2/137	10/17625	0.2	25.7299	6.92347	0.00259112	0.0671963	0.0605503	1.21788
			181	Vita6a	GO:0022853	GO:0022853	active monoatomic ion transmembrane transporter activity	7/137	244/17625	0.0286885	3.69077	3.74607	0.00299901	0.0729135	0.0657021	1.18242
			182	Vita6a	GO:0008028	GO:0008028	monocarboxylic acid transmembrane transporter activity	4/137	80/17625	0.05	6.43248	4.31032	0.00350055	0.0731667	0.0659302	1.18092
			183	Vita6a	GO:0015370	GO:0015370	solute:sodium symporter activity	4/137	81/17625	0.0493827	6.35307	4.27389	0.00366054	0.0731667	0.0659302	1.18092
			184	Vita6a	GO:0019104	GO:0019104	DNA N-glycosylase activity	2/137	12/17625	0.166667	21.4416	6.26948	0.00376179	0.0731667	0.0659302	1.18092
			185	Vita6a	GO:0046975	GO:0046975	histone H3K36 methyltransferase activity	2/137	12/17625	0.166667	21.4416	6.26948	0.00376179	0.0731667	0.0659302	1.18092
			186	Vita6a	GO:0046974	GO:0046974	histone H3K9 methyltransferase activity	2/137	13/17625	0.153846	19.7923	5.99913	0.00442318	0.0798858	0.0719847	1.14276
			187	Vita6a	GO:0008200	GO:0008200	ion channel inhibitor activity	3/137	43/17625	0.0697674	8.97556	4.63451	0.00451796	0.0798858	0.0719847	1.14276
			188	Vita6a	GO:0005245	GO:0005245	voltage-gated calcium channel activity	3/137	44/17625	0.0681818	8.77157	4.56831	0.00482128	0.0815425	0.0734776	1.13385
			189	Vita6a	GO:0016248	GO:0016248	channel inhibitor activity	3/137	45/17625	0.0666667	8.57664	4.50418	0.00513662	0.083256	0.0750216	1.12481
			190	Vita6a	GO:0005246	GO:0005246	calcium channel regulator activity	3/137	46/17625	0.0652174	8.39019	4.44202	0.0054641	0.0850215	0.0766125	1.1157
			191	Vita6a	GO:0141110	GO:0141110	transporter inhibitor activity	3/137	47/17625	0.0638298	8.21168	4.3817	0.00580387	0.0865527	0.0779923	1.10795
			192	Vita6a	GO:0015293	GO:0015293	symporter activity	5/137	148/17625	0.0337838	4.34627	3.61827	0.00600751	0.0865527	0.0779923	1.10795
			193	Vita6a	GO:0010851	GO:0010851	cyclase regulator activity	2/137	16/17625	0.125	16.0812	5.3416	0.00670191	0.0929828	0.0837864	1.07683
			194	Vita6a	GO:0004896	GO:0004896	cytokine receptor activity	4/137	97/17625	0.0412371	5.30514	3.76313	0.00693188	0.0929828	0.0837864	1.07683
			195	Vita6a	GO:0099106	GO:0099106	ion channel regulator activity	5/137	158/17625	0.0316456	4.07119	3.43217	0.00787007	0.102049	0.0919556	1.03642
			196	Vita6a	GO:0016247	GO:0016247	channel regulator activity	5/137	169/17625	0.0295858	3.8062	3.24439	0.0103457	0.129822	0.116982	0.931882
			197	Vita6a	GO:0070888	GO:0070888	E-box binding	3/137	59/17625	0.0508475	6.54151	3.77364	0.0108772	0.132226	0.119148	0.923913
			198	Vita6a	GO:0141108	GO:0141108	transporter regulator activity	5/137	173/17625	0.0289017	3.7182	3.17998	0.0113648	0.133966	0.120717	0.918233
			199	Vita6a	GO:0016597	GO:0016597	amino acid binding	3/137	70/17625	0.0428571	5.51356	3.34896	0.0172221	0.186642	0.168183	0.774219
			200	Vita6a	GO:0046943	GO:0046943	carboxylic acid transmembrane transporter activity	5/137	193/17625	0.0259067	3.33289	2.88431	0.0174936	0.186642	0.168183	0.774219
			201	Vita6a	GO:0015108	GO:0015108	chloride transmembrane transporter activity	4/137	128/17625	0.03125	4.0203	3.0354	0.0177713	0.186642	0.168183	0.774219
			202	Vita6a	GO:0005342	GO:0005342	organic acid transmembrane transporter activity	5/137	194/17625	0.0257732	3.31571	2.87056	0.0178476	0.186642	0.168183	0.774219
			203	Vita6a	GO:0005262	GO:0005262	calcium channel activity	4/137	129/17625	0.0310078	3.98914	3.01588	0.0182324	0.186642	0.168183	0.774219
			204	Vita6b	GO:0033038	GO:0033038	bitter taste receptor activity	24/401	35/17625	0.685714	30.1389	26.3289	6.18504e-32	3.8038e-29	3.60034e-29	28.4437
			205	Vita6b	GO:0008527	GO:0008527	taste receptor activity	24/401	41/17625	0.585366	25.7284	24.1872	1.98368e-29	6.09981e-27	5.77355e-27	26.2386
			206	Vita6b	GO:0030246	GO:0030246	carbohydrate binding	44/401	287/17625	0.15331	6.73838	14.9551	5.65599e-24	1.15948e-21	1.09746e-21	20.9596
			207	Vita6b	GO:0004930	GO:0004930	G protein-coupled receptor activity	32/401	447/17625	0.0715884	3.1465	7.01383	1.12862e-08	1.73526e-06	1.64244e-06	5.78451
			208	Vita6b	GO:0038187	GO:0038187	pattern recognition receptor activity	10/401	62/17625	0.16129	7.08913	7.3284	1.24388e-06	0.000152997	0.000144814	3.83919
			209	Vita6b	GO:0015125	GO:0015125	bile acid transmembrane transporter activity	6/401	22/17625	0.272727	11.9871	7.86788	7.31984e-06	0.0006431	0.000608702	3.2156
			210	Vita6b	GO:0015347	GO:0015347	sodium-independent organic anion transmembrane transporter activity	6/401	22/17625	0.272727	11.9871	7.86788	7.31984e-06	0.0006431	0.000608702	3.2156
			211	Vita6b	GO:0008028	GO:0008028	monocarboxylic acid transmembrane transporter activity	10/401	80/17625	0.125	5.49408	6.14704	1.32382e-05	0.000966133	0.000914457	3.03884
			212	Vita6b	GO:0046703	GO:0046703	natural killer cell lectin-like receptor binding	7/401	36/17625	0.194444	8.54634	6.91552	1.41385e-05	0.000966133	0.000914457	3.03884
			213	Vita6b	GO:0005537	GO:0005537	D-mannose binding	6/401	33/17625	0.181818	7.99139	6.13366	8.79226e-05	0.00500734	0.00473951	2.32427
			214	Vita6b	GO:0023023	GO:0023023	MHC protein complex binding	5/401	21/17625	0.238095	10.4649	6.62183	8.95622e-05	0.00500734	0.00473951	2.32427
			215	Vita6b	GO:0048029	GO:0048029	monosaccharide binding	9/401	91/17625	0.0989011	4.34696	4.88414	0.000225753	0.0115698	0.010951	1.96055
			216	Vita6b	GO:0140161	GO:0140161	monocarboxylate:sodium symporter activity	4/401	16/17625	0.25	10.9882	6.09867	0.000386685	0.0182932	0.0173147	1.76158
			217	Vita6b	GO:0005416	GO:0005416	amino acid:monoatomic cation symporter activity	5/401	29/17625	0.172414	7.57804	5.40936	0.000450004	0.019768	0.0187107	1.72791
			218	Vita6b	GO:0015378	GO:0015378	sodium:chloride symporter activity	4/401	17/17625	0.235294	10.3418	5.87973	0.000496631	0.0203619	0.0192728	1.71506
			219	Vita6b	GO:0015355	GO:0015355	secondary active monocarboxylate transmembrane transporter activity	4/401	19/17625	0.210526	9.25318	5.49193	0.000780191	0.0282246	0.0267149	1.57325
			220	Vita6b	GO:0015373	GO:0015373	monoatomic anion:sodium symporter activity	4/401	19/17625	0.210526	9.25318	5.49193	0.000780191	0.0282246	0.0267149	1.57325
			221	Vita6b	GO:0042287	GO:0042287	MHC protein binding	6/401	52/17625	0.115385	5.07146	4.48627	0.00112364	0.0383911	0.0363376	1.43964
			222	Vita6b	GO:1901618	GO:1901618	organic hydroxy compound transmembrane transporter activity	6/401	53/17625	0.113208	4.97577	4.42289	0.00124318	0.0402398	0.0380874	1.41922
			223	Vita6b	GO:0046943	GO:0046943	carboxylic acid transmembrane transporter activity	12/401	193/17625	0.0621762	2.73281	3.69328	0.00159718	0.0466413	0.0441466	1.3551
			224	Vita6b	GO:0015377	GO:0015377	chloride:monoatomic cation symporter activity	4/401	23/17625	0.173913	7.64393	4.86481	0.00165882	0.0466413	0.0441466	1.3551
			225	Vita6b	GO:0005342	GO:0005342	organic acid transmembrane transporter activity	12/401	194/17625	0.0618557	2.71872	3.67284	0.00166847	0.0466413	0.0441466	1.3551
			226	Vita6b	GO:0005283	GO:0005283	amino acid:sodium symporter activity	4/401	24/17625	0.166667	7.32544	4.73135	0.00195522	0.0522809	0.0494845	1.30553
			227	Vita6b	GO:0170055	GO:0170055	lipid transmembrane transporter activity	6/401	61/17625	0.0983607	4.32321	3.96705	0.00258263	0.0652903	0.0617981	1.20903
			228	Vita6b	GO:0015296	GO:0015296	monoatomic anion:monoatomic cation symporter activity	4/401	26/17625	0.153846	6.76194	4.4861	0.00265408	0.0652903	0.0617981	1.20903
			229	Vita6b	GO:0043121	GO:0043121	neurotrophin binding	3/401	13/17625	0.230769	10.1429	5.03164	0.00282105	0.0667286	0.0631594	1.19956
			230	Vita6b	GO:0140375	GO:0140375	immune receptor activity	9/401	138/17625	0.0652174	2.86648	3.35862	0.00435049	0.0990944	0.0937941	1.02782
			231	Vita6b	GO:0046873	GO:0046873	metal ion transmembrane transporter activity	19/401	448/17625	0.0424107	1.86406	2.82662	0.00718835	0.157887	0.149442	0.825527
			232	Vita9c	GO:0016493	GO:0016493	C-C chemokine receptor activity	13/201	24/17625	0.541667	47.4969	24.4815	8.34324e-20	1.88013e-17	1.76171e-17	16.7541
			233	Vita9c	GO:0001637	GO:0001637	G protein-coupled chemoattractant receptor activity	13/201	25/17625	0.52	45.597	23.966	1.72095e-19	1.88013e-17	1.76171e-17	16.7541
			234	Vita9c	GO:0004950	GO:0004950	chemokine receptor activity	13/201	25/17625	0.52	45.597	23.966	1.72095e-19	1.88013e-17	1.76171e-17	16.7541
			235	Vita9c	GO:0019957	GO:0019957	C-C chemokine binding	13/201	25/17625	0.52	45.597	23.966	1.72095e-19	1.88013e-17	1.76171e-17	16.7541
			236	Vita9c	GO:0019956	GO:0019956	chemokine binding	13/201	34/17625	0.382353	33.5272	20.39	2.80765e-17	2.45388e-15	2.29931e-15	14.6384
			237	Vita9c	GO:0004896	GO:0004896	cytokine receptor activity	13/201	97/17625	0.134021	11.7518	11.4045	7.52894e-11	5.48357e-09	5.13817e-09	8.28919
			238	Vita9c	GO:0019955	GO:0019955	cytokine binding	14/201	145/17625	0.0965517	8.46629	9.69604	1.17612e-09	7.34232e-08	6.87983e-08	7.16242
			239	Vita9c	GO:0140375	GO:0140375	immune receptor activity	13/201	138/17625	0.0942029	8.26033	9.19633	6.33625e-09	3.46117e-07	3.24316e-07	6.48903
			240	Vita9c	GO:0004930	GO:0004930	G protein-coupled receptor activity	16/201	447/17625	0.0357942	3.13867	4.91912	5.63916e-05	0.00273812	0.00256565	2.5908
			241	Vita9c	GO:0019107	GO:0019107	myristoyltransferase activity	3/201	12/17625	0.25	21.9216	7.78657	0.000297975	0.0130215	0.0122013	1.91359
			242	Vita9c	GO:0004252	GO:0004252	serine-type endopeptidase activity	9/201	195/17625	0.0461538	4.04707	4.59545	0.000410119	0.0162929	0.0152666	1.81626
			243	Vita9c	GO:0008236	GO:0008236	serine-type peptidase activity	9/201	210/17625	0.0428571	3.758	4.31835	0.000699975	0.0254907	0.0238851	1.62187
			244	Vita9c	GO:0017171	GO:0017171	serine hydrolase activity	9/201	215/17625	0.0418605	3.6706	4.2316	0.00082742	0.027814	0.026062	1.58399
			245	Vita9c	GO:0004435	GO:0004435	phosphatidylinositol phospholipase C activity	3/201	19/17625	0.157895	13.8452	6.0168	0.00123742	0.0386253	0.0361923	1.44138
			246	Vita9c	GO:0004629	GO:0004629	phospholipase C activity	3/201	20/17625	0.15	13.153	5.84058	0.00144363	0.0420577	0.0394085	1.40441
			247	Vita9c	GO:0005248	GO:0005248	voltage-gated sodium channel activity	3/201	24/17625	0.125	10.9608	5.24455	0.00247859	0.0676965	0.0634324	1.19769
			248	Vita9c	GO:0043236	GO:0043236	laminin binding	3/201	31/17625	0.0967742	8.4858	4.48036	0.00519193	0.133463	0.125056	0.902894
			249	Vita9c	GO:0016634	GO:0016634	oxidoreductase activity, acting on the CH-CH group of donors, oxygen as acceptor	2/201	11/17625	0.181818	15.943	5.32454	0.00665162	0.145338	0.136183	0.865877
			250	Vita9c	GO:0019911	GO:0019911	structural constituent of myelin sheath	2/201	11/17625	0.181818	15.943	5.32454	0.00665162	0.145338	0.136183	0.865877
			251	Vita9c	GO:0048185	GO:0048185	activin binding	2/201	11/17625	0.181818	15.943	5.32454	0.00665162	0.145338	0.136183	0.865877
			252	Vita9c	GO:0002162	GO:0002162	dystroglycan binding	2/201	12/17625	0.166667	14.6144	5.06699	0.00792234	0.157367	0.147454	0.831343
			253	Vita9c	GO:0032404	GO:0032404	mismatch repair complex binding	2/201	12/17625	0.166667	14.6144	5.06699	0.00792234	0.157367	0.147454	0.831343
			254	Vita11a	GO:0005200	GO:0005200	structural constituent of cytoskeleton	5/148	74/17625	0.0675676	8.04648	5.58967	0.000394486	0.13807	0.13288	0.876542
			255	Vita11a	GO:0005516	GO:0005516	calmodulin binding	7/148	197/17625	0.035533	4.23155	4.1973	0.00139003	0.174549	0.167987	0.774723
			256	Vita11a	GO:0099186	GO:0099186	structural constituent of postsynapse	3/148	28/17625	0.107143	12.7594	5.73053	0.0016295	0.174549	0.167987	0.774723
			257	Vita11a	GO:0043325	GO:0043325	phosphatidylinositol-3,4-bisphosphate binding	3/148	30/17625	0.1	11.9088	5.5029	0.00199485	0.174549	0.167987	0.774723
			258	Vita11a	GO:0005049	GO:0005049	nuclear export signal receptor activity	2/148	11/17625	0.181818	21.6523	6.30502	0.00366537	0.199937	0.192421	0.715748
			259	Vita11a	GO:0003779	GO:0003779	actin binding	10/148	446/17625	0.0224215	2.67013	3.28752	0.00446084	0.199937	0.192421	0.715748
			260	Vita11a	GO:0098918	GO:0098918	structural constituent of synapse	3/148	40/17625	0.075	8.93159	4.62135	0.00456645	0.199937	0.192421	0.715748
			261	Vita11a	GO:0016018	GO:0016018	cyclosporin A binding	2/148	13/17625	0.153846	18.3212	5.74904	0.00514125	0.199937	0.192421	0.715748
			262	Vita11a	GO:0031994	GO:0031994	insulin-like growth factor I binding	2/148	13/17625	0.153846	18.3212	5.74904	0.00514125	0.199937	0.192421	0.715748
			263	Vita11b	GO:0008009	GO:0008009	chemokine activity	12/870	40/17625	0.3	6.07759	7.32581	3.01147e-07	0.000261998	0.00025645	3.591
			264	Vita11b	GO:0000146	GO:0000146	microfilament motor activity	11/870	38/17625	0.289474	5.86434	6.84005	1.40371e-06	0.000610614	0.000597686	3.22353
			265	Vita11b	GO:0003774	GO:0003774	cytoskeletal motor activity	17/870	108/17625	0.157407	3.18886	5.19923	2.09902e-05	0.00460443	0.00450694	2.34612
			266	Vita11b	GO:0048020	GO:0048020	CCR chemokine receptor binding	12/870	58/17625	0.206897	4.19144	5.54742	2.11698e-05	0.00460443	0.00450694	2.34612
			267	Vita11b	GO:0051015	GO:0051015	actin filament binding	26/870	220/17625	0.118182	2.3942	4.74176	3.39032e-05	0.00505544	0.00494839	2.30554
			268	Vita11b	GO:0001664	GO:0001664	G protein-coupled receptor binding	34/870	327/17625	0.103976	2.1064	4.6018	3.48651e-05	0.00505544	0.00494839	2.30554
			269	Vita11b	GO:0042379	GO:0042379	chemokine receptor binding	13/870	78/17625	0.166667	3.37644	4.79305	0.000105816	0.0131515	0.012873	1.89032
			270	Vita11b	GO:0051879	GO:0051879	Hsp90 protein binding	9/870	51/17625	0.176471	3.57505	4.19638	0.00078334	0.0851882	0.0833844	1.07892
			271	Vita11b	GO:0016702	GO:0016702	oxidoreductase activity, acting on single donors with incorporation of molecular oxygen, incorporation of two atoms of oxygen	6/870	25/17625	0.24	4.86207	4.40325	0.00112215	0.0935967	0.0916149	1.03803
			272	Vita11b	GO:0060229	GO:0060229	lipase activator activity	6/870	25/17625	0.24	4.86207	4.40325	0.00112215	0.0935967	0.0916149	1.03803
			273	Vita11b	GO:0042826	GO:0042826	histone deacetylase binding	16/870	138/17625	0.115942	2.34883	3.62474	0.00128778	0.0935967	0.0916149	1.03803
			274	Vita11b	GO:0016701	GO:0016701	oxidoreductase activity, acting on single donors with incorporation of molecular oxygen	6/870	26/17625	0.230769	4.67507	4.27314	0.00139857	0.0935967	0.0916149	1.03803
			275	Vita11b	GO:0050780	GO:0050780	dopamine receptor binding	6/870	26/17625	0.230769	4.67507	4.27314	0.00139857	0.0935967	0.0916149	1.03803
			276	Vita11b	GO:0043021	GO:0043021	ribonucleoprotein complex binding	19/870	191/17625	0.0994764	2.01526	3.21465	0.00292732	0.176454	0.172718	0.762663
			277	Vita11b	GO:0016004	GO:0016004	phospholipase activator activity	5/870	21/17625	0.238095	4.82348	3.99487	0.00304231	0.176454	0.172718	0.762663
			278	Vita11b	GO:0005125	GO:0005125	cytokine activity	21/870	224/17625	0.09375	1.89925	3.08642	0.00369868	0.189692	0.185675	0.731246
			279	Vita11b	GO:0031748	GO:0031748	D1 dopamine receptor binding	4/870	14/17625	0.285714	5.78818	4.08396	0.00396556	0.189692	0.185675	0.731246
			280	Vita11b	GO:0043022	GO:0043022	ribosome binding	13/870	114/17625	0.114035	2.31019	3.19795	0.00408315	0.189692	0.185675	0.731246
			281	Vita11b	GO:0005109	GO:0005109	frizzled binding	7/870	42/17625	0.166667	3.37644	3.51353	0.00414269	0.189692	0.185675	0.731246
			282	Vita12a	GO:0004867	GO:0004867	serine-type endopeptidase inhibitor activity	23/164	130/17625	0.176923	19.0138	19.9784	3.42298e-23	1.222e-20	1.18183e-20	19.9274
			283	Vita12a	GO:0061135	GO:0061135	endopeptidase regulator activity	24/164	216/17625	0.111111	11.9411	15.6797	3.18894e-19	4.47607e-17	4.32892e-17	16.3636
			284	Vita12a	GO:0004866	GO:0004866	endopeptidase inhibitor activity	23/164	193/17625	0.119171	12.8072	15.9843	3.76141e-19	4.47607e-17	4.32892e-17	16.3636
			285	Vita12a	GO:0030414	GO:0030414	peptidase inhibitor activity	23/164	201/17625	0.114428	12.2975	15.6116	9.51976e-19	8.49638e-17	8.21705e-17	16.0853
			286	Vita12a	GO:0061134	GO:0061134	peptidase regulator activity	25/164	270/17625	0.0925926	9.95088	14.364	4.65848e-18	3.32616e-16	3.2168e-16	15.4926
			287	Vita12a	GO:0004857	GO:0004857	enzyme inhibitor activity	27/164	418/17625	0.0645933	6.94181	11.915	1.78338e-15	1.06111e-13	1.02623e-13	12.9888
			288	Vita12a	GO:0043539	GO:0043539	protein serine/threonine kinase activator activity	8/164	76/17625	0.105263	11.3126	8.73147	5.21894e-07	2.66166e-05	2.57415e-05	4.58937
			289	Vita12a	GO:0030295	GO:0030295	protein kinase activator activity	8/164	142/17625	0.056338	6.05462	5.8609	5.52731e-05	0.00223462	0.00216115	2.66531
			290	Vita12a	GO:0019207	GO:0019207	kinase regulator activity	11/164	276/17625	0.0398551	4.28321	5.32789	5.63349e-05	0.00223462	0.00216115	2.66531
			291	Vita12a	GO:0019209	GO:0019209	kinase activator activity	8/164	151/17625	0.0529801	5.69375	5.61373	8.52459e-05	0.00286912	0.00277479	2.55677
			292	Vita12a	GO:0019887	GO:0019887	protein kinase regulator activity	10/164	241/17625	0.0414938	4.45932	5.24039	8.84041e-05	0.00286912	0.00277479	2.55677
			293	Vita12a	GO:0072542	GO:0072542	protein phosphatase activator activity	3/164	18/17625	0.166667	17.9116	6.95693	0.000582456	0.0173281	0.0167584	1.77577
			294	Vita12a	GO:0019211	GO:0019211	phosphatase activator activity	3/164	20/17625	0.15	16.1204	6.55693	0.000802683	0.0220429	0.0213182	1.67125
			295	Vita12a	GO:0002020	GO:0002020	protease binding	7/164	187/17625	0.0374332	4.02292	4.02753	0.00185831	0.0473868	0.0458289	1.33886
			296	Vita12a	GO:0051959	GO:0051959	dynein light intermediate chain binding	3/164	30/17625	0.1	10.747	5.17815	0.0026704	0.0635556	0.0614661	1.21136
			297	Vita12a	GO:0140996	GO:0140996	histone H3 kinase activity	2/164	12/17625	0.166667	17.9116	5.67934	0.00534236	0.119201	0.115282	0.938237
			298	Vita12a	GO:0043495	GO:0043495	protein-membrane adaptor activity	3/164	41/17625	0.0731707	7.86362	4.26409	0.00650746	0.136657	0.132164	0.878888
			299	Vita13a	GO:0043028	GO:0043028	cysteine-type endopeptidase regulator activity involved in apoptotic process	15/386	60/17625	0.25	11.4152	12.0923	2.11868e-12	8.4703e-10	8.30221e-10	9.08081
			300	Vita13a	GO:0008656	GO:0008656	cysteine-type endopeptidase activator activity involved in apoptotic process	11/386	26/17625	0.423077	19.318	13.9865	2.77715e-12	8.4703e-10	8.30221e-10	9.08081
			301	Vita13a	GO:0016505	GO:0016505	peptidase activator activity involved in apoptotic process	11/386	28/17625	0.392857	17.9381	13.4219	7.42091e-12	1.50892e-09	1.47897e-09	8.83004
			302	Vita13a	GO:0016504	GO:0016504	peptidase activator activity	12/386	69/17625	0.173913	7.94098	8.64415	2.93978e-08	4.48317e-06	4.3942e-06	5.35712
			303	Vita13a	GO:0004197	GO:0004197	cysteine-type endopeptidase activity	11/386	83/17625	0.13253	6.05141	6.90243	1.89566e-06	0.00023127	0.00022668	3.64459
			304	Vita13a	GO:0061134	GO:0061134	peptidase regulator activity	17/386	270/17625	0.062963	2.87493	4.64562	0.000101007	0.010269	0.0100652	1.99718
			305	Vita13a	GO:0030021	GO:0030021	extracellular matrix structural constituent conferring compression resistance	4/386	14/17625	0.285714	13.0459	6.74685	0.000190504	0.016601	0.0162716	1.78857
			306	Vita13a	GO:0001965	GO:0001965	G-protein alpha-subunit binding	6/386	42/17625	0.142857	6.52295	5.36215	0.00028582	0.0217937	0.0213613	1.67037
			307	Vita13a	GO:0070402	GO:0070402	NADPH binding	4/386	20/17625	0.2	9.13212	5.44491	0.000830961	0.0563207	0.055203	1.25804
			308	Vita13a	GO:0008234	GO:0008234	cysteine-type peptidase activity	11/386	170/17625	0.0647059	2.95451	3.83171	0.00133445	0.0814015	0.0797861	1.09807
			309	Vita13a	GO:0051117	GO:0051117	ATPase binding	8/386	102/17625	0.0784314	3.58123	3.91212	0.0018015	0.0999014	0.0979189	1.00913
			310	Vita13a	GO:0120283	GO:0120283	protein serine/threonine kinase binding	4/386	25/17625	0.16	7.3057	4.72103	0.00199012	0.101164	0.0991569	1.00368
			311	Vita13a	GO:0004175	GO:0004175	endopeptidase activity	19/386	438/17625	0.043379	1.98071	3.11006	0.00380451	0.178519	0.174977	0.75702
			312	Vita14a	GO:0017110	GO:0017110	nucleoside diphosphate phosphatase activity	4/156	19/17625	0.210526	23.7854	9.3904	2.06372e-05	0.00685154	0.00685154	2.16421
			313	Vita15a	GO:0030548	GO:0030548	acetylcholine receptor regulator activity	15/326	26/17625	0.576923	31.191	21.1481	4.73288e-20	2.56049e-17	2.43121e-17	16.6142
			314	Vita15a	GO:0099602	GO:0099602	neurotransmitter receptor regulator activity	15/326	27/17625	0.555556	30.0358	20.7269	1.04727e-19	2.83286e-17	2.68983e-17	16.5703
			315	Vita15a	GO:0033130	GO:0033130	acetylcholine receptor binding	14/326	24/17625	0.583333	31.5376	20.5505	6.89721e-19	1.2438e-16	1.181e-16	15.9278
			316	Vita15a	GO:0030550	GO:0030550	acetylcholine receptor inhibitor activity	10/326	13/17625	0.769231	41.588	20.0963	1.11275e-15	1.505e-13	1.42901e-13	12.845
			317	Vita15a	GO:0062187	GO:0062187	anandamide 8,9 epoxidase activity	8/326	13/17625	0.615385	33.2704	15.978	1.49373e-11	1.34685e-09	1.27884e-09	8.89318
			318	Vita15a	GO:0062188	GO:0062188	anandamide 11,12 epoxidase activity	8/326	13/17625	0.615385	33.2704	15.978	1.49373e-11	1.34685e-09	1.27884e-09	8.89318
			319	Vita15a	GO:0062186	GO:0062186	anandamide epoxidase activity	8/326	14/17625	0.571429	30.894	15.3605	3.42949e-11	2.31919e-09	2.2021e-09	8.65716
			320	Vita15a	GO:0062189	GO:0062189	anandamide 14,15 epoxidase activity	8/326	14/17625	0.571429	30.894	15.3605	3.42949e-11	2.31919e-09	2.2021e-09	8.65716
			321	Vita15a	GO:0030547	GO:0030547	signaling receptor inhibitor activity	10/326	34/17625	0.294118	15.9013	11.939	3.61361e-10	2.17218e-08	2.06251e-08	7.6856
			322	Vita15a	GO:0070330	GO:0070330	aromatase activity	8/326	35/17625	0.228571	12.3576	9.23289	1.9154e-07	1.03623e-05	9.83909e-06	5.00705
			323	Vita15a	GO:0016709	GO:0016709	oxidoreductase activity, acting on paired donors, with incorporation or reduction of molecular oxygen, NAD(P)H as one donor, and incorporation of one atom of oxygen	9/326	53/17625	0.169811	9.18075	8.18787	4.91667e-07	2.41811e-05	2.29602e-05	4.63903
			324	Vita15a	GO:0004497	GO:0004497	monooxygenase activity	12/326	152/17625	0.0789474	4.26824	5.55524	2.63768e-05	0.00118915	0.00112911	2.94726
			325	Vita15a	GO:0020037	GO:0020037	heme binding	12/326	164/17625	0.0731707	3.95593	5.22075	5.57304e-05	0.00231924	0.00220214	2.65716
			326	Vita15a	GO:0046906	GO:0046906	tetrapyrrole binding	12/326	173/17625	0.0693642	3.75013	4.99005	9.32993e-05	0.00360535	0.00342331	2.46555
			327	Vita15a	GO:0016712	GO:0016712	oxidoreductase activity, acting on paired donors, with incorporation or reduction of molecular oxygen, reduced flavin or flavoprotein as one donor, and incorporation of one atom of oxygen	8/326	80/17625	0.1	5.40644	5.42259	0.000114619	0.00413393	0.0039252	2.40614
			328	Vita15a	GO:0001786	GO:0001786	phosphatidylserine binding	7/326	69/17625	0.101449	5.4848	5.12395	0.000280457	0.00948294	0.00900413	2.04556
			329	Vita15a	GO:0070273	GO:0070273	phosphatidylinositol-4-phosphate binding	5/326	39/17625	0.128205	6.93134	5.0904	0.000721415	0.022958	0.0217988	1.66157
			330	Vita15a	GO:0022829	GO:0022829	wide pore channel activity	5/326	41/17625	0.121951	6.59322	4.92205	0.000911095	0.0263826	0.0250505	1.60118
			331	Vita15a	GO:0016783	GO:0016783	sulfurtransferase activity	3/326	11/17625	0.272727	14.7448	6.25976	0.000926561	0.0263826	0.0250505	1.60118
			332	Vita15a	GO:0005254	GO:0005254	chloride channel activity	7/326	89/17625	0.0786517	4.25226	4.22246	0.00130844	0.0353932	0.0336061	1.47358
			333	Vita15a	GO:0016705	GO:0016705	oxidoreductase activity, acting on paired donors, with incorporation or reduction of molecular oxygen	11/326	225/17625	0.0488889	2.64315	3.40521	0.00322475	0.0827816	0.0786018	1.10457
			334	Vita15a	GO:0005253	GO:0005253	monoatomic anion channel activity	7/326	105/17625	0.0666667	3.60429	3.67425	0.00336635	0.0827816	0.0786018	1.10457
			335	Vita15a	GO:0072341	GO:0072341	modified amino acid binding	7/326	111/17625	0.0630631	3.40947	3.49575	0.00457527	0.107618	0.102184	0.990615
			336	Vita15a	GO:0005543	GO:0005543	phospholipid binding	18/326	500/17625	0.036	1.94632	2.94685	0.00568993	0.12826	0.121784	0.914408
			337	Vita15a	GO:0005546	GO:0005546	phosphatidylinositol-4,5-bisphosphate binding	6/326	96/17625	0.0625	3.37903	3.20854	0.00881526	0.190762	0.18113	0.742009
			338	Vita15a	GO:0070300	GO:0070300	phosphatidic acid binding	3/326	24/17625	0.125	6.75805	3.87492	0.00951582	0.195996	0.1861	0.730253
			339	Vita15a	GO:0015108	GO:0015108	chloride transmembrane transporter activity	7/326	128/17625	0.0546875	2.95665	3.04991	0.0097817	0.195996	0.1861	0.730253
			340	Vita15b	GO:0030280	GO:0030280	structural constituent of skin epidermis	23/119	33/17625	0.69697	103.228	48.4619	1.09339e-43	2.61319e-41	2.52054e-41	40.5985
			341	Vita15b	GO:0015250	GO:0015250	water channel activity	3/119	11/17625	0.272727	40.3934	10.7752	4.76e-05	0.00494562	0.00477028	2.32146
			342	Vita15b	GO:0008172	GO:0008172	S-methyltransferase activity	3/119	12/17625	0.25	37.0273	10.2929	6.31541e-05	0.00494562	0.00477028	2.32146
			343	Vita15b	GO:0005372	GO:0005372	water transmembrane transporter activity	3/119	14/17625	0.214286	31.7377	9.48584	0.000103465	0.00494562	0.00477028	2.32146
			344	Vita15b	GO:0008174	GO:0008174	mRNA methyltransferase activity	3/119	14/17625	0.214286	31.7377	9.48584	0.000103465	0.00494562	0.00477028	2.32146
			345	Vita15b	GO:0005024	GO:0005024	transforming growth factor beta receptor activity	3/119	15/17625	0.2	29.6218	9.14315	0.000128695	0.00512634	0.00494458	2.30587
			346	Vita15b	GO:0004675	GO:0004675	transmembrane receptor protein serine/threonine kinase activity	3/119	18/17625	0.166667	24.6849	8.2889	0.000227413	0.00776453	0.00748924	2.12556
			347	Vita15b	GO:0008173	GO:0008173	RNA methyltransferase activity	4/119	63/17625	0.0634921	9.40376	5.50921	0.000865497	0.0258567	0.02494	1.6031
			348	Vita15b	GO:0070883	GO:0070883	pre-miRNA binding	2/119	10/17625	0.2	29.6218	7.46429	0.00196347	0.052141	0.0502924	1.2985
			349	Vita15b	GO:0048185	GO:0048185	activin binding	2/119	11/17625	0.181818	26.929	7.09226	0.00238922	0.0571023	0.0550777	1.25902
			350	Vita17a	GO:0042605	GO:0042605	peptide antigen binding	36/852	40/17625	0.9	18.618	25.1409	1.60576e-43	1.43073e-40	1.40123e-40	39.8535
			351	Vita17a	GO:0003823	GO:0003823	antigen binding	39/852	65/17625	0.6	12.412	20.7741	6.3535e-35	2.83048e-32	2.77213e-32	31.5572
			352	Vita17a	GO:0046977	GO:0046977	TAP binding	24/852	24/17625	1	20.6866	21.7508	1.94203e-32	5.76784e-30	5.64893e-30	29.248
			353	Vita17a	GO:0030881	GO:0030881	beta-2-microglobulin binding	22/852	25/17625	0.88	18.2042	19.4006	1.75136e-26	3.90115e-24	3.82073e-24	23.4179
			354	Vita17a	GO:0042608	GO:0042608	T cell receptor binding	24/852	32/17625	0.75	15.515	18.522	1.41142e-25	2.51515e-23	2.4633e-23	22.6085
			355	Vita17a	GO:0046978	GO:0046978	TAP1 binding	18/852	18/17625	1	20.6866	18.8335	1.74916e-24	2.22644e-22	2.18054e-22	21.6614
			356	Vita17a	GO:0046979	GO:0046979	TAP2 binding	18/852	18/17625	1	20.6866	18.8335	1.74916e-24	2.22644e-22	2.18054e-22	21.6614
			357	Vita17a	GO:0042288	GO:0042288	MHC class I protein binding	25/852	40/17625	0.625	12.9291	17.0229	1.83695e-23	2.04591e-21	2.00373e-21	20.6982
			358	Vita17a	GO:0042610	GO:0042610	CD8 receptor binding	17/852	19/17625	0.894737	18.5091	17.2098	5.7551e-21	5.69755e-19	5.58009e-19	18.2534
			359	Vita17a	GO:0046703	GO:0046703	natural killer cell lectin-like receptor binding	22/852	36/17625	0.611111	12.6418	15.7586	1.74022e-20	1.55054e-18	1.51857e-18	17.8186
			360	Vita17a	GO:0042287	GO:0042287	MHC protein binding	25/852	52/17625	0.480769	9.94549	14.5596	1.25245e-19	1.01448e-17	9.9357e-18	17.0028
			361	Vita17a	GO:0005186	GO:0005186	pheromone activity	15/852	17/17625	0.882353	18.2529	16.0398	2.02939e-18	1.50682e-16	1.47576e-16	15.831
			362	Vita17a	GO:0042277	GO:0042277	peptide binding	49/852	257/17625	0.190661	3.94414	10.7156	9.40094e-17	6.44326e-15	6.31043e-15	14.1999
			363	Vita17a	GO:0071889	GO:0071889	14-3-3 protein binding	18/852	51/17625	0.352941	7.30116	10.1563	1.07483e-11	6.8405e-10	6.69948e-10	9.17396
			364	Vita17a	GO:0062061	GO:0062061	TAP complex binding	9/852	10/17625	0.9	18.618	12.5597	1.3248e-11	7.86931e-10	7.70708e-10	9.11311
			365	Vita17a	GO:0023026	GO:0023026	MHC class II protein complex binding	9/852	12/17625	0.75	15.515	11.3359	2.66906e-10	1.48633e-08	1.45569e-08	7.83693
			366	Vita17a	GO:0051087	GO:0051087	protein-folding chaperone binding	28/852	163/17625	0.171779	3.55353	7.38167	4.49485e-09	2.35583e-07	2.30726e-07	6.6369
			367	Vita17a	GO:0023023	GO:0023023	MHC protein complex binding	10/852	21/17625	0.47619	9.85077	9.14643	1.43463e-08	7.1014e-07	6.955e-07	6.1577
			368	Vita17a	GO:0004875	GO:0004875	complement receptor activity	7/852	14/17625	0.5	10.3433	7.88205	1.53261e-06	7.18712e-05	7.03896e-05	4.15249
			369	Vita17a	GO:0004252	GO:0004252	serine-type endopeptidase activity	20/852	195/17625	0.102564	2.1217	3.54988	0.00124921	0.0556522	0.0545049	1.26356
			370	Vita17a	GO:0008236	GO:0008236	serine-type peptidase activity	21/852	210/17625	0.1	2.06866	3.51119	0.00131804	0.0559224	0.0547696	1.26146
			371	Vita17a	GO:0017171	GO:0017171	serine hydrolase activity	21/852	215/17625	0.0976744	2.02055	3.3933	0.00176655	0.0715454	0.0700704	1.15447
			372	Vita17a	GO:1904047	GO:1904047	S-adenosyl-L-methionine binding	5/852	20/17625	0.25	5.17165	4.207	0.00220327	0.0853529	0.0835933	1.07783
			373	Vita17a	GO:0050051	GO:0050051	leukotriene-B4 20-monooxygenase activity	4/852	13/17625	0.307692	6.36511	4.36127	0.00273033	0.101363	0.0992738	1.00317
			374	Vita17a	GO:0005164	GO:0005164	tumor necrosis factor receptor binding	6/852	33/17625	0.181818	3.7612	3.5782	0.00452967	0.16136	0.158033	0.801251
			375	Vita17a	GO:0003735	GO:0003735	structural constituent of ribosome	16/852	160/17625	0.1	2.06866	3.06043	0.0047086	0.16136	0.158033	0.801251
			376	Vita17a	GO:0015651	GO:0015651	quaternary ammonium group transmembrane transporter activity	4/852	16/17625	0.25	5.17165	3.76242	0.00619027	0.189577	0.185669	0.731262
			377	Vita17a	GO:0102033	GO:0102033	long-chain fatty acid omega-hydroxylase activity	4/852	16/17625	0.25	5.17165	3.76242	0.00619027	0.189577	0.185669	0.731262
			378	Vita17a	GO:0120250	GO:0120250	fatty acid omega-hydroxylase activity	4/852	16/17625	0.25	5.17165	3.76242	0.00619027	0.189577	0.185669	0.731262
			379	Vita17a	GO:0001540	GO:0001540	amyloid-beta binding	9/852	70/17625	0.128571	2.65971	3.13579	0.00638306	0.189577	0.185669	0.731262
			380	VitaXa	GO:0030527	GO:0030527	structural constituent of chromatin	10/273	60/17625	0.166667	10.7601	9.49868	2.57088e-08	1.11062e-05	1.0906e-05	4.96234
			381	VitaXa	GO:0008199	GO:0008199	ferric iron binding	5/273	17/17625	0.294118	18.9884	9.30722	4.56676e-06	0.00098642	0.000968633	3.01384
			382	VitaXa	GO:0008198	GO:0008198	ferrous iron binding	5/273	35/17625	0.142857	9.22292	6.10782	0.000190725	0.0274645	0.0269692	1.56913
			383	VitaXa	GO:1990380	GO:1990380	K48-linked deubiquitinase activity	4/273	21/17625	0.190476	12.2972	6.49733	0.00027377	0.0295672	0.029034	1.53709
			384	VitaXa	GO:0140666	GO:0140666	annealing activity	3/273	12/17625	0.25	16.1401	6.58054	0.000729068	0.0629915	0.0618557	1.20862
			385	VitaXa	GO:0061578	GO:0061578	K63-linked deubiquitinase activity	3/273	13/17625	0.230769	14.8986	6.28776	0.000936969	0.0674618	0.0662454	1.17884
			386	VitaXa	GO:0015385	GO:0015385	sodium:proton antiporter activity	3/273	14/17625	0.214286	13.8344	6.02567	0.0011789	0.0727552	0.0714434	1.14604
			387	Soma1b	GO:0015020	GO:0015020	glucuronosyltransferase activity	10/419	35/17625	0.285714	12.0184	10.1821	5.59144e-09	3.55615e-06	3.40783e-06	5.46752
			388	Soma1b	GO:0005212	GO:0005212	structural constituent of eye lens	7/419	25/17625	0.28	11.778	8.41536	1.35484e-06	0.00043084	0.00041287	3.38419
			389	Soma1b	GO:0001972	GO:0001972	retinoic acid binding	6/419	20/17625	0.3	12.6193	8.1133	5.08807e-06	0.00107867	0.00103368	2.98561
			390	Soma1b	GO:0008194	GO:0008194	UDP-glycosyltransferase activity	14/419	149/17625	0.0939597	3.95236	5.64756	1.30463e-05	0.00172447	0.00165255	2.78185
			391	Soma1b	GO:0004867	GO:0004867	serine-type endopeptidase inhibitor activity	13/419	130/17625	0.1	4.20644	5.72608	1.35572e-05	0.00172447	0.00165255	2.78185
			392	Soma1b	GO:0004857	GO:0004857	enzyme inhibitor activity	25/419	418/17625	0.0598086	2.51582	4.89442	2.45244e-05	0.00259959	0.00249116	2.6036
			393	Soma1b	GO:0016758	GO:0016758	hexosyltransferase activity	14/419	192/17625	0.0729167	3.0672	4.49434	0.0002085	0.0185894	0.017814	1.74924
			394	Soma1b	GO:0001637	GO:0001637	G protein-coupled chemoattractant receptor activity	5/419	25/17625	0.2	8.41289	5.78789	0.000265911	0.0185894	0.017814	1.74924
			395	Soma1b	GO:0004950	GO:0004950	chemokine receptor activity	5/419	25/17625	0.2	8.41289	5.78789	0.000265911	0.0185894	0.017814	1.74924
			396	Soma1b	GO:0005501	GO:0005501	retinoid binding	6/419	39/17625	0.153846	6.47145	5.3379	0.000292286	0.0185894	0.017814	1.74924
			397	Soma1b	GO:0019840	GO:0019840	isoprenoid binding	6/419	40/17625	0.15	6.30967	5.24621	0.000337049	0.0194876	0.0186748	1.72874
			398	Soma1b	GO:0001618	GO:0001618	virus receptor activity	6/419	42/17625	0.142857	6.00921	5.07185	0.000442565	0.0234559	0.0224776	1.64825
			399	Soma1b	GO:0140272	GO:0140272	exogenous protein binding	6/419	44/17625	0.136364	5.73606	4.90841	0.000572203	0.0279939	0.0268263	1.57144
			400	Soma1b	GO:0004866	GO:0004866	endopeptidase inhibitor activity	13/419	193/17625	0.0673575	2.83336	3.99642	0.000739176	0.0335797	0.0321792	1.49243
			401	Soma1b	GO:0030414	GO:0030414	peptidase inhibitor activity	13/419	201/17625	0.0646766	2.72059	3.82842	0.0010752	0.0455884	0.043687	1.35965
			402	Soma1b	GO:0016757	GO:0016757	glycosyltransferase activity	15/419	263/17625	0.0570342	2.39911	3.56738	0.00163757	0.0650934	0.0623785	1.20497
			403	Soma1b	GO:0061135	GO:0061135	endopeptidase regulator activity	13/419	216/17625	0.0601852	2.53166	3.53444	0.00205013	0.0766988	0.0734999	1.13371
			404	Soma1b	GO:0016493	GO:0016493	C-C chemokine receptor activity	4/419	24/17625	0.166667	7.01074	4.59816	0.00229421	0.0810622	0.0776812	1.10968
			405	Soma1b	GO:0019957	GO:0019957	C-C chemokine binding	4/419	25/17625	0.16	6.73031	4.47416	0.00268056	0.0897281	0.0859857	1.06557
			406	Soma1b	GO:0046982	GO:0046982	protein heterodimerization activity	16/419	314/17625	0.0509554	2.14341	3.19025	0.00360803	0.113754	0.109009	0.962537
			407	Soma1b	GO:0004869	GO:0004869	cysteine-type endopeptidase inhibitor activity	5/419	44/17625	0.113636	4.78005	3.91761	0.00375602	0.113754	0.109009	0.962537
			408	Soma1b	GO:0061134	GO:0061134	peptidase regulator activity	14/419	270/17625	0.0518519	2.18112	3.05199	0.00539547	0.155223	0.148749	0.827547
			409	Soma1b	GO:0033293	GO:0033293	monocarboxylic acid binding	7/419	90/17625	0.0777778	3.27168	3.37159	0.0056134	0.155223	0.148749	0.827547
			410	Soma2a	GO:0005149	GO:0005149	interleukin-1 receptor binding	4/102	16/17625	0.25	43.1985	12.8836	1.82406e-06	0.000459662	0.000447374	3.34933
			411	Soma2a	GO:0004300	GO:0004300	enoyl-CoA hydratase activity	2/102	10/17625	0.2	34.5588	8.09867	0.00144795	0.0808612	0.0786995	1.10403
			412	Soma2a	GO:0008331	GO:0008331	high voltage-gated calcium channel activity	2/102	11/17625	0.181818	31.4171	7.69898	0.00176304	0.0808612	0.0786995	1.10403
			413	Soma2a	GO:0051721	GO:0051721	protein phosphatase 2A binding	3/102	42/17625	0.0714286	12.3424	5.61478	0.00183384	0.0808612	0.0786995	1.10403
			414	Soma2a	GO:0070851	GO:0070851	growth factor receptor binding	5/102	152/17625	0.0328947	5.68402	4.42491	0.00190089	0.0808612	0.0786995	1.10403
			415	Soma2a	GO:0005125	GO:0005125	cytokine activity	6/102	224/17625	0.0267857	4.62841	4.16967	0.00192527	0.0808612	0.0786995	1.10403
			416	Soma2b	GO:0031402	GO:0031402	sodium ion binding	4/304	13/17625	0.307692	17.8391	8.04615	5.48706e-05	0.0281336	0.0269855	1.56887
			417	Soma2b	GO:0005024	GO:0005024	transforming growth factor beta receptor activity	4/304	15/17625	0.266667	15.4605	7.42254	0.000101933	0.0281336	0.0269855	1.56887
			418	Soma2b	GO:0004675	GO:0004675	transmembrane receptor protein serine/threonine kinase activity	4/304	18/17625	0.222222	12.8838	6.68268	0.000219358	0.0403619	0.0387148	1.41212
			419	Soma2b	GO:0005248	GO:0005248	voltage-gated sodium channel activity	4/304	24/17625	0.166667	9.66283	5.62599	0.000702085	0.0758591	0.0727634	1.13809
			420	Soma2b	GO:0048185	GO:0048185	activin binding	3/304	11/17625	0.272727	15.8119	6.51	0.000756532	0.0758591	0.0727634	1.13809
			421	Soma2b	GO:0031420	GO:0031420	alkali metal ion binding	4/304	25/17625	0.16	9.27632	5.48597	0.000824555	0.0758591	0.0727634	1.13809
			422	Soma2b	GO:0031994	GO:0031994	insulin-like growth factor I binding	3/304	13/17625	0.230769	13.3793	5.91515	0.00127817	0.100793	0.0966799	1.01466
			423	Soma2b	GO:0005272	GO:0005272	sodium channel activity	5/304	49/17625	0.102041	5.91602	4.56514	0.00151364	0.104441	0.100179	0.999224
			424	Soma2b	GO:0051787	GO:0051787	misfolded protein binding	3/304	15/17625	0.2	11.5954	5.43858	0.00198214	0.121571	0.11661	0.933263
			425	Soma2b	GO:0099508	GO:0099508	voltage-gated monoatomic ion channel activity involved in regulation of presynaptic membrane potential	3/304	17/17625	0.176471	10.2312	5.04466	0.00288769	0.157382	0.15096	0.821138
			426	Soma2b	GO:0004653	GO:0004653	polypeptide N-acetylgalactosaminyltransferase activity	3/304	18/17625	0.166667	9.66283	4.87142	0.00342136	0.157382	0.15096	0.821138
			427	Soma2b	GO:0005520	GO:0005520	insulin-like growth factor binding	3/304	18/17625	0.166667	9.66283	4.87142	0.00342136	0.157382	0.15096	0.821138
			428	Soma2c	GO:0030414	GO:0030414	peptidase inhibitor activity	30/340	201/17625	0.149254	7.73705	13.4726	2.51388e-18	1.3575e-15	1.33368e-15	14.8749
			429	Soma2c	GO:0004866	GO:0004866	endopeptidase inhibitor activity	29/340	193/17625	0.150259	7.78916	13.3008	7.81556e-18	2.1102e-15	2.07318e-15	14.6834
			430	Soma2c	GO:0061135	GO:0061135	endopeptidase regulator activity	29/340	216/17625	0.134259	6.95976	12.3602	1.75881e-16	3.16586e-14	3.11032e-14	13.5072
			431	Soma2c	GO:0061134	GO:0061134	peptidase regulator activity	30/340	270/17625	0.111111	5.7598	11.0539	9.75515e-15	1.31695e-12	1.29384e-12	11.8881
			432	Soma2c	GO:0004857	GO:0004857	enzyme inhibitor activity	35/340	418/17625	0.0837321	4.34052	9.69409	2.85631e-13	3.08482e-11	3.0307e-11	10.5185
			433	Soma2c	GO:0004867	GO:0004867	serine-type endopeptidase inhibitor activity	18/340	130/17625	0.138462	7.1776	9.91497	6.30801e-11	5.67721e-09	5.57761e-09	8.25355
			434	Soma2c	GO:0004869	GO:0004869	cysteine-type endopeptidase inhibitor activity	11/340	44/17625	0.25	12.9596	11.1398	5.09042e-10	3.9269e-08	3.858e-08	7.41364
			435	Soma2c	GO:0001530	GO:0001530	lipopolysaccharide binding	5/340	47/17625	0.106383	5.51471	4.34661	0.00204773	0.138221	0.135797	0.867111
			436	Soma3a	GO:0048306	GO:0048306	calcium-dependent protein binding	19/534	91/17625	0.208791	6.89128	9.95931	2.44738e-11	1.59814e-08	1.56117e-08	7.80655
			437	Soma3a	GO:0043295	GO:0043295	glutathione binding	8/534	18/17625	0.444444	14.6692	10.2559	2.25685e-08	7.36862e-06	7.19817e-06	5.14278
			438	Soma3a	GO:1900750	GO:1900750	oligopeptide binding	8/534	19/17625	0.421053	13.8971	9.94209	3.79505e-08	8.26055e-06	8.06947e-06	5.09316
			439	Soma3a	GO:0008061	GO:0008061	chitin binding	6/534	11/17625	0.545455	18.0031	9.97088	3.05347e-07	3.98784e-05	3.89559e-05	4.40943
			440	Soma3a	GO:0045028	GO:0045028	G protein-coupled purinergic nucleotide receptor activity	6/534	11/17625	0.545455	18.0031	9.97088	3.05347e-07	3.98784e-05	3.89559e-05	4.40943
			441	Soma3a	GO:0004364	GO:0004364	glutathione transferase activity	8/534	30/17625	0.266667	8.8015	7.55933	2.18928e-06	0.000238266	0.000232755	3.6331
			442	Soma3a	GO:0001614	GO:0001614	purinergic nucleotide receptor activity	6/534	18/17625	0.333333	11.0019	7.50437	1.02339e-05	0.000835343	0.00081602	3.0883
			443	Soma3a	GO:0016502	GO:0016502	nucleotide receptor activity	6/534	18/17625	0.333333	11.0019	7.50437	1.02339e-05	0.000835343	0.00081602	3.0883
			444	Soma3a	GO:0016863	GO:0016863	intramolecular oxidoreductase activity, transposing C=C bonds	6/534	20/17625	0.3	9.90169	7.04058	2.02908e-05	0.00147221	0.00143815	2.84219
			445	Soma3a	GO:0030280	GO:0030280	structural constituent of skin epidermis	7/534	33/17625	0.212121	7.00119	6.09924	4.8518e-05	0.00316823	0.00309494	2.50935
			446	Soma3a	GO:0016765	GO:0016765	transferase activity, transferring alkyl or aryl (other than methyl) groups	9/534	63/17625	0.142857	4.71509	5.22146	0.000110908	0.00658393	0.00643163	2.19168
			447	Soma3a	GO:0072341	GO:0072341	modified amino acid binding	11/534	111/17625	0.0990991	3.27083	4.24221	0.000548029	0.0298219	0.0291321	1.53563
			448	Soma3a	GO:0033764	GO:0033764	steroid dehydrogenase activity, acting on the CH-OH group of donors, NAD or NADP as acceptor	6/534	43/17625	0.139535	4.60544	4.18405	0.00176848	0.0888323	0.0867774	1.06159
			449	Soma3a	GO:0004553	GO:0004553	hydrolase activity, hydrolyzing O-glycosyl compounds	9/534	93/17625	0.0967742	3.19409	3.7499	0.00202488	0.0944461	0.0922614	1.03498
			450	Soma3a	GO:0016229	GO:0016229	steroid dehydrogenase activity	6/534	46/17625	0.130435	4.30508	3.96737	0.00251731	0.109587	0.107052	0.970406
			451	Soma3a	GO:0050786	GO:0050786	RAGE receptor binding	3/534	10/17625	0.3	9.90169	4.97703	0.00283057	0.115523	0.11285	0.947497
			452	Soma3a	GO:0004383	GO:0004383	guanylate cyclase activity	3/534	11/17625	0.272727	9.00153	4.69223	0.00380501	0.146157	0.142776	0.845344
			453	Soma3a	GO:0008191	GO:0008191	metalloendopeptidase inhibitor activity	3/534	12/17625	0.25	8.2514	4.44156	0.00496009	0.179941	0.175779	0.755034
			454	Soma3b	GO:0005229	GO:0005229	intracellularly calcium-gated chloride channel activity	7/171	22/17625	0.318182	32.7951	14.77	1.07932e-09	2.41769e-07	2.13025e-07	6.67157
			455	Soma3b	GO:0141147	GO:0141147	intracellularly calcium-gated channel activity	7/171	22/17625	0.318182	32.7951	14.77	1.07932e-09	2.41769e-07	2.13025e-07	6.67157
			456	Soma3b	GO:0004022	GO:0004022	alcohol dehydrogenase (NAD+) activity	6/171	31/17625	0.193548	19.9491	10.4518	4.59968e-07	6.47732e-05	5.70722e-05	4.24358
			457	Soma3b	GO:0099095	GO:0099095	ligand-gated monoatomic anion channel activity	7/171	51/17625	0.137255	14.1469	9.30627	5.78332e-07	6.47732e-05	5.70722e-05	4.24358
			458	Soma3b	GO:0004745	GO:0004745	all-trans-retinol dehydrogenase (NAD+) activity	5/171	28/17625	0.178571	18.4054	9.12318	6.65043e-06	0.000595879	0.000525034	3.27981
			459	Soma3b	GO:0005253	GO:0005253	monoatomic anion channel activity	8/171	105/17625	0.0761905	7.85297	6.97122	8.35307e-06	0.00061755	0.000544129	3.2643
			460	Soma3b	GO:0016616	GO:0016616	oxidoreductase activity, acting on the CH-OH group of donors, NAD or NADP as acceptor	9/171	141/17625	0.0638298	6.57895	6.58331	9.64921e-06	0.00061755	0.000544129	3.2643
			461	Soma3b	GO:0016614	GO:0016614	oxidoreductase activity, acting on CH-OH group of donors	9/171	152/17625	0.0592105	6.10284	6.25393	1.76598e-05	0.00098895	0.000871373	3.0598
			462	Soma3b	GO:0018455	GO:0018455	alcohol dehydrogenase [NAD(P)+] activity	6/171	58/17625	0.103448	10.6624	7.29549	2.0362e-05	0.00101357	0.000893069	3.04911
			463	Soma3b	GO:0005254	GO:0005254	chloride channel activity	7/171	89/17625	0.0786517	8.10664	6.65269	2.52676e-05	0.00113199	0.000997407	3.00113
			464	Soma3b	GO:0015276	GO:0015276	ligand-gated monoatomic ion channel activity	9/171	178/17625	0.0505618	5.21141	5.58959	6.11682e-05	0.00249121	0.00219503	2.65856
			465	Soma3b	GO:0022834	GO:0022834	ligand-gated channel activity	9/171	183/17625	0.0491803	5.06903	5.47672	7.57484e-05	0.00282794	0.00249172	2.6035
			466	Soma3b	GO:0008509	GO:0008509	monoatomic anion transmembrane transporter activity	8/171	153/17625	0.0522876	5.38929	5.39724	0.000124992	0.00430742	0.00379531	2.42075
			467	Soma3b	GO:0015108	GO:0015108	chloride transmembrane transporter activity	7/171	128/17625	0.0546875	5.63665	5.21111	0.000252721	0.00808707	0.00712559	2.14718
			468	Soma3b	GO:0034483	GO:0034483	heparan sulfate sulfotransferase activity	3/171	15/17625	0.2	20.614	7.52204	0.000374734	0.0111921	0.00986142	2.00606
			469	Soma3b	GO:0019840	GO:0019840	isoprenoid binding	4/171	40/17625	0.1	10.307	5.83273	0.000595334	0.0166694	0.0146875	1.83305
			470	Soma3b	GO:0015103	GO:0015103	inorganic anion transmembrane transporter activity	7/171	159/17625	0.0440252	4.53768	4.4353	0.000928139	0.0244592	0.0215512	1.66653
			471	Soma3b	GO:0019842	GO:0019842	vitamin binding	6/171	143/17625	0.041958	4.32462	3.9511	0.00273162	0.0635939	0.0560332	1.25155
			472	Soma3b	GO:0016769	GO:0016769	transferase activity, transferring nitrogenous groups	3/171	30/17625	0.1	10.307	5.04986	0.00300529	0.0635939	0.0560332	1.25155
			473	Soma3b	GO:0030695	GO:0030695	GTPase regulator activity	11/171	429/17625	0.025641	2.64283	3.40964	0.00317748	0.0635939	0.0560332	1.25155
			474	Soma3b	GO:0060589	GO:0060589	nucleoside-triphosphatase regulator activity	11/171	429/17625	0.025641	2.64283	3.40964	0.00317748	0.0635939	0.0560332	1.25155
			475	Soma3b	GO:0016903	GO:0016903	oxidoreductase activity, acting on the aldehyde or oxo group of donors	4/171	63/17625	0.0634921	6.54414	4.36335	0.00326487	0.0635939	0.0560332	1.25155
			476	Soma3b	GO:0051287	GO:0051287	NAD binding	4/171	63/17625	0.0634921	6.54414	4.36335	0.00326487	0.0635939	0.0560332	1.25155
			477	Soma3b	GO:0022836	GO:0022836	gated channel activity	9/171	316/17625	0.028481	2.93554	3.43647	0.00377668	0.070498	0.0621164	1.20679
			478	Soma3b	GO:0030507	GO:0030507	spectrin binding	3/171	33/17625	0.0909091	9.37002	4.76353	0.00395369	0.0708501	0.0624267	1.20463
			479	Soma3b	GO:0004955	GO:0004955	prostaglandin receptor activity	2/171	11/17625	0.181818	18.74	5.82538	0.00485939	0.0837311	0.0737762	1.13208
			480	Soma3b	GO:0004382	GO:0004382	GDP phosphatase activity	2/171	12/17625	0.166667	17.1784	5.54896	0.00579425	0.0895112	0.0788691	1.10309
			481	Soma3b	GO:0004954	GO:0004954	prostanoid receptor activity	2/171	12/17625	0.166667	17.1784	5.54896	0.00579425	0.0895112	0.0788691	1.10309
			482	Soma3b	GO:0016846	GO:0016846	carbon-sulfur lyase activity	2/171	12/17625	0.166667	17.1784	5.54896	0.00579425	0.0895112	0.0788691	1.10309
			483	Soma3b	GO:0005501	GO:0005501	retinoid binding	3/171	39/17625	0.0769231	7.92848	4.28735	0.00634749	0.0947891	0.0835196	1.07821
			484	Soma3b	GO:0042805	GO:0042805	actinin binding	3/171	42/17625	0.0714286	7.36216	4.08588	0.00780642	0.100967	0.0889628	1.05079
			485	Soma3b	GO:0019841	GO:0019841	retinol binding	2/171	14/17625	0.142857	14.7243	5.0847	0.00788804	0.100967	0.0889628	1.05079
			486	Soma3b	GO:0048019	GO:0048019	receptor antagonist activity	2/171	14/17625	0.142857	14.7243	5.0847	0.00788804	0.100967	0.0889628	1.05079
			487	Soma3b	GO:0051371	GO:0051371	muscle alpha-actinin binding	2/171	14/17625	0.142857	14.7243	5.0847	0.00788804	0.100967	0.0889628	1.05079
			488	Soma3b	GO:0071933	GO:0071933	Arp2/3 complex binding	2/171	14/17625	0.142857	14.7243	5.0847	0.00788804	0.100967	0.0889628	1.05079
			489	Soma3b	GO:0004953	GO:0004953	icosanoid receptor activity	2/171	16/17625	0.125	12.8838	4.70706	0.0102705	0.127811	0.112615	0.948403
			490	Soma3b	GO:0001530	GO:0001530	lipopolysaccharide binding	3/171	47/17625	0.0638298	6.57895	3.7907	0.0106447	0.128742	0.113435	0.945251
			491	Soma3b	GO:0008237	GO:0008237	metallopeptidase activity	6/171	191/17625	0.0314136	3.23781	3.07782	0.01092	0.128742	0.113435	0.945251
			492	Soma3b	GO:0015278	GO:0015278	intracellularly gated calcium channel activity	2/171	17/17625	0.117647	12.1259	4.54263	0.0115663	0.132864	0.117068	0.931563
			493	Soma3b	GO:0004029	GO:0004029	aldehyde dehydrogenase (NAD+) activity	2/171	18/17625	0.111111	11.4522	4.39143	0.0129298	0.137918	0.121521	0.915348
			494	Soma3b	GO:0005324	GO:0005324	long-chain fatty acid transmembrane transporter activity	2/171	18/17625	0.111111	11.4522	4.39143	0.0129298	0.137918	0.121521	0.915348
			495	Soma3b	GO:0016918	GO:0016918	retinal binding	2/171	18/17625	0.111111	11.4522	4.39143	0.0129298	0.137918	0.121521	0.915348
			496	Soma3b	GO:0004030	GO:0004030	aldehyde dehydrogenase [NAD(P)+] activity	2/171	19/17625	0.105263	10.8495	4.2517	0.0143598	0.146208	0.128826	0.889998
			497	Soma3b	GO:0017110	GO:0017110	nucleoside diphosphate phosphatase activity	2/171	19/17625	0.105263	10.8495	4.2517	0.0143598	0.146208	0.128826	0.889998
			498	Soma3b	GO:0016620	GO:0016620	oxidoreductase activity, acting on the aldehyde or oxo group of donors, NAD or NADP as acceptor	3/171	54/17625	0.0555556	5.72612	3.44276	0.0155022	0.154333	0.135984	0.866512
			499	Soma3b	GO:0008373	GO:0008373	sialyltransferase activity	2/171	20/17625	0.1	10.307	4.12202	0.0158546	0.15441	0.136052	0.866294
			500	Soma3b	GO:0030170	GO:0030170	pyridoxal phosphate binding	3/171	55/17625	0.0545455	5.62201	3.39804	0.016282	0.155199	0.136747	0.864081
			501	Soma3b	GO:0003925	GO:0003925	G protein activity	3/171	56/17625	0.0535714	5.52162	3.35442	0.0170836	0.156021	0.137471	0.861788
			502	Soma3b	GO:0070279	GO:0070279	vitamin B6 binding	3/171	56/17625	0.0535714	5.52162	3.35442	0.0170836	0.156021	0.137471	0.861788
			503	Soma3b	GO:0070006	GO:0070006	metalloaminopeptidase activity	2/171	21/17625	0.0952381	9.81621	4.00118	0.017413	0.156021	0.137471	0.861788
			504	Soma3b	GO:0005504	GO:0005504	fatty acid binding	3/171	60/17625	0.05	5.15351	3.18984	0.0205075	0.175102	0.154284	0.811679
			505	Soma3b	GO:0140296	GO:0140296	general transcription initiation factor binding	3/171	60/17625	0.05	5.15351	3.18984	0.0205075	0.175102	0.154284	0.811679
			506	Soma3b	GO:0016881	GO:0016881	acid-amino acid ligase activity	2/171	23/17625	0.0869565	8.96262	3.78218	0.0207152	0.175102	0.154284	0.811679
			507	Soma3b	GO:0008146	GO:0008146	sulfotransferase activity	3/171	62/17625	0.0483871	4.98727	3.11297	0.0223505	0.182917	0.16117	0.792717
			508	Soma3b	GO:0000979	GO:0000979	RNA polymerase II core promoter sequence-specific DNA binding	2/171	24/17625	0.0833333	8.58918	3.68243	0.0224563	0.182917	0.16117	0.792717
			509	Soma3b	GO:0008173	GO:0008173	RNA methyltransferase activity	3/171	63/17625	0.047619	4.9081	3.07576	0.0233047	0.186438	0.164272	0.784436
			510	Soma4a	GO:0046875	GO:0046875	ephrin receptor binding	3/77	32/17625	0.09375	21.459	7.67315	0.000362993	0.0838514	0.0794763	1.09976
			511	Soma4a	GO:0140031	GO:0140031	phosphorylation-dependent protein binding	2/77	12/17625	0.166667	38.1494	8.52725	0.00120863	0.139597	0.132313	0.878397
			512	Soma4b	GO:0005132	GO:0005132	type I interferon receptor binding	17/796	18/17625	0.944444	20.9119	18.3817	1.98014e-22	1.62372e-19	1.60079e-19	18.7957
			513	Soma4b	GO:0008392	GO:0008392	arachidonate epoxygenase activity	16/796	48/17625	0.333333	7.38065	9.62705	1.49932e-10	6.14719e-08	6.06039e-08	7.2175
			514	Soma4b	GO:0008391	GO:0008391	arachidonate monooxygenase activity	16/796	51/17625	0.313725	6.9465	9.24891	4.2004e-10	1.14811e-07	1.1319e-07	6.94619
			515	Soma4b	GO:0008405	GO:0008405	arachidonate 11,12-epoxygenase activity	8/796	11/17625	0.727273	16.1032	10.8973	2.44504e-09	3.34155e-07	3.29437e-07	6.48223
			516	Soma4b	GO:0018685	GO:0018685	alkane 1-monooxygenase activity	8/796	11/17625	0.727273	16.1032	10.8973	2.44504e-09	3.34155e-07	3.29437e-07	6.48223
			517	Soma4b	GO:0071614	GO:0071614	linoleic acid epoxygenase activity	8/796	11/17625	0.727273	16.1032	10.8973	2.44504e-09	3.34155e-07	3.29437e-07	6.48223
			518	Soma4b	GO:0008404	GO:0008404	arachidonate 14,15-epoxygenase activity	8/796	13/17625	0.615385	13.6258	9.90391	1.75873e-08	1.8027e-06	1.77725e-06	5.75025
			519	Soma4b	GO:0050051	GO:0050051	leukotriene-B4 20-monooxygenase activity	8/796	13/17625	0.615385	13.6258	9.90391	1.75873e-08	1.8027e-06	1.77725e-06	5.75025
			520	Soma4b	GO:0016712	GO:0016712	oxidoreductase activity, acting on paired donors, with incorporation or reduction of molecular oxygen, reduced flavin or flavoprotein as one donor, and incorporation of one atom of oxygen	17/796	80/17625	0.2125	4.70517	7.22363	7.98153e-08	7.27206e-06	7.16938e-06	5.14452
			521	Soma4b	GO:0140767	GO:0140767	enzyme-substrate adaptor activity	22/796	133/17625	0.165414	3.66258	6.7033	1.23765e-07	1.01487e-05	1.00054e-05	4.99976
			522	Soma4b	GO:0102033	GO:0102033	long-chain fatty acid omega-hydroxylase activity	8/796	16/17625	0.5	11.071	8.76484	1.55774e-07	1.06445e-05	1.04942e-05	4.97905
			523	Soma4b	GO:0120250	GO:0120250	fatty acid omega-hydroxylase activity	8/796	16/17625	0.5	11.071	8.76484	1.55774e-07	1.06445e-05	1.04942e-05	4.97905
			524	Soma4b	GO:0016713	GO:0016713	oxidoreductase activity, acting on paired donors, with incorporation or reduction of molecular oxygen, reduced iron-sulfur protein as one donor, and incorporation of one atom of oxygen	8/796	17/17625	0.470588	10.4197	8.45061	2.82585e-07	1.78246e-05	1.75729e-05	4.75516
			525	Soma4b	GO:1990756	GO:1990756	ubiquitin-like ligase-substrate adaptor activity	20/796	120/17625	0.166667	3.69033	6.43123	4.05723e-07	2.37638e-05	2.34282e-05	4.63026
			526	Soma4b	GO:0016813	GO:0016813	hydrolase activity, acting on carbon-nitrogen (but not peptide) bonds, in linear amidines	6/796	10/17625	0.6	13.2852	8.45123	1.49655e-06	8.18113e-05	8.06561e-05	4.09336
			527	Soma4b	GO:0004497	GO:0004497	monooxygenase activity	19/796	152/17625	0.125	2.76774	4.76033	5.63047e-05	0.00288561	0.00284487	2.54594
			528	Soma4b	GO:0016705	GO:0016705	oxidoreductase activity, acting on paired donors, with incorporation or reduction of molecular oxygen	24/796	225/17625	0.106667	2.36181	4.47108	8.61942e-05	0.0041576	0.00409889	2.38733
			529	Soma4b	GO:0035198	GO:0035198	miRNA binding	8/796	36/17625	0.222222	4.92044	5.12088	0.000163885	0.00746589	0.00736046	2.13309
			530	Soma4b	GO:0047498	GO:0047498	calcium-dependent phospholipase A2 activity	5/796	15/17625	0.333333	7.38065	5.37664	0.000381498	0.0164647	0.0162322	1.78962
			531	Soma4b	GO:0005125	GO:0005125	cytokine activity	21/796	224/17625	0.09375	2.07581	3.52413	0.00128188	0.0525573	0.0518151	1.28554
			532	Soma4b	GO:0061980	GO:0061980	regulatory RNA binding	8/796	51/17625	0.156863	3.47325	3.84678	0.00189834	0.0741258	0.0730791	1.13621
			533	Soma4b	GO:0015149	GO:0015149	hexose transmembrane transporter activity	5/796	24/17625	0.208333	4.61291	3.85189	0.00385236	0.137345	0.135406	0.868364
			534	Soma4b	GO:0055056	GO:0055056	D-glucose transmembrane transporter activity	5/796	24/17625	0.208333	4.61291	3.85189	0.00385236	0.137345	0.135406	0.868364
			535	Soma4b	GO:0005003	GO:0005003	ephrin receptor activity	4/796	16/17625	0.25	5.53549	3.94727	0.00486283	0.166147	0.163801	0.785684
			536	Soma4b	GO:0046906	GO:0046906	tetrapyrrole binding	16/796	173/17625	0.0924855	2.04781	3.01206	0.00525514	0.172369	0.169935	0.769718
			537	Soma4b	GO:0015145	GO:0015145	monosaccharide transmembrane transporter activity	5/796	26/17625	0.192308	4.25807	3.61562	0.00553386	0.174529	0.172065	0.764308
			538	Soma4b	GO:0051119	GO:0051119	sugar transmembrane transporter activity	5/796	27/17625	0.185185	4.10036	3.50625	0.00654364	0.198733	0.195926	0.707907
			539	Soma6a	GO:0015929	GO:0015929	hexosaminidase activity	3/80	16/17625	0.1875	41.3086	10.8921	4.83251e-05	0.0107282	0.0098685	2.00575
			540	Soma6b	GO:0033038	GO:0033038	bitter taste receptor activity	24/573	35/17625	0.685714	21.092	21.8105	3.61777e-28	2.60841e-25	2.5591e-25	24.5919
			541	Soma6b	GO:0030246	GO:0030246	carbohydrate binding	54/573	287/17625	0.188153	5.78744	14.9895	4.15909e-26	1.49935e-23	1.471e-23	22.8324
			542	Soma6b	GO:0008527	GO:0008527	taste receptor activity	24/573	41/17625	0.585366	18.0054	19.983	1.09522e-25	2.63218e-23	2.58241e-23	22.588
			543	Soma6b	GO:0004468	GO:0004468	lysine N-acetyltransferase activity, acting on acetyl phosphate as donor	8/573	12/17625	0.666667	20.5061	12.3904	5.24766e-10	9.4589e-08	9.28007e-08	7.03245
			544	Soma6b	GO:0004930	GO:0004930	G protein-coupled receptor activity	37/573	447/17625	0.082774	2.54606	6.06926	2.031e-07	2.9287e-05	2.87333e-05	4.54162
			545	Soma6b	GO:0038187	GO:0038187	pattern recognition receptor activity	12/573	62/17625	0.193548	5.95339	7.1621	6.08545e-07	7.31269e-05	7.17443e-05	4.14421
			546	Soma6b	GO:0042834	GO:0042834	peptidoglycan binding	6/573	18/17625	0.333333	10.2531	7.1998	1.5292e-05	0.00137819	0.00135213	2.86898
			547	Soma6b	GO:0070492	GO:0070492	oligosaccharide binding	6/573	18/17625	0.333333	10.2531	7.1998	1.5292e-05	0.00137819	0.00135213	2.86898
			548	Soma6b	GO:0023023	GO:0023023	MHC protein complex binding	6/573	21/17625	0.285714	8.78833	6.54622	4.11273e-05	0.00329475	0.00323246	2.49047
			549	Soma6b	GO:0140161	GO:0140161	monocarboxylate:sodium symporter activity	5/573	16/17625	0.3125	9.61224	6.31758	0.000115735	0.00834452	0.00818676	2.08689
			550	Soma6b	GO:0046703	GO:0046703	natural killer cell lectin-like receptor binding	7/573	36/17625	0.194444	5.98095	5.48384	0.000135948	0.00891079	0.00874231	2.05837
			551	Soma6b	GO:0015378	GO:0015378	sodium:chloride symporter activity	5/573	17/17625	0.294118	9.04681	6.08464	0.000159591	0.00901292	0.00884251	2.05342
			552	Soma6b	GO:0008080	GO:0008080	N-acetyltransferase activity	10/573	76/17625	0.131579	4.04726	4.88013	0.000169001	0.00901292	0.00884251	2.05342
			553	Soma6b	GO:0048029	GO:0048029	monosaccharide binding	11/573	91/17625	0.120879	3.71814	4.76534	0.000175008	0.00901292	0.00884251	2.05342
			554	Soma6b	GO:0015355	GO:0015355	secondary active monocarboxylate transmembrane transporter activity	5/573	19/17625	0.263158	8.09452	5.67167	0.000284145	0.012237	0.0120056	1.92061
			555	Soma6b	GO:0015373	GO:0015373	monoatomic anion:sodium symporter activity	5/573	19/17625	0.263158	8.09452	5.67167	0.000284145	0.012237	0.0120056	1.92061
			556	Soma6b	GO:0005416	GO:0005416	amino acid:monoatomic cation symporter activity	6/573	29/17625	0.206897	6.36396	5.29932	0.000288529	0.012237	0.0120056	1.92061
			557	Soma6b	GO:0005537	GO:0005537	D-mannose binding	6/573	33/17625	0.181818	5.59257	4.84058	0.000602501	0.0241335	0.0236772	1.62567
			558	Soma6b	GO:0015377	GO:0015377	chloride:monoatomic cation symporter activity	5/573	23/17625	0.217391	6.68677	5.00254	0.000738377	0.0280195	0.0274897	1.56083
			559	Soma6b	GO:0005283	GO:0005283	amino acid:sodium symporter activity	5/573	24/17625	0.208333	6.40816	4.85991	0.000907983	0.0327328	0.0321139	1.49331
			560	Soma6b	GO:0016410	GO:0016410	N-acyltransferase activity	10/573	98/17625	0.102041	3.13869	3.89179	0.00131232	0.0436141	0.0427895	1.36866
			561	Soma6b	GO:0015296	GO:0015296	monoatomic anion:monoatomic cation symporter activity	5/573	26/17625	0.192308	5.91522	4.59756	0.00133185	0.0436141	0.0427895	1.36866
			562	Soma6b	GO:0042287	GO:0042287	MHC protein binding	7/573	52/17625	0.134615	4.14066	4.15758	0.0013913	0.0436141	0.0427895	1.36866
			563	Soma6b	GO:0140375	GO:0140375	immune receptor activity	12/573	138/17625	0.0869565	2.67471	3.62046	0.00183594	0.0551546	0.0541118	1.26671
			564	Soma6b	GO:0016407	GO:0016407	acetyltransferase activity	10/573	104/17625	0.0961538	2.95761	3.67033	0.00205759	0.0593408	0.0582188	1.23494
			565	Soma6b	GO:0051393	GO:0051393	alpha-actinin binding	5/573	30/17625	0.166667	5.12653	4.1466	0.00259264	0.071896	0.0705367	1.15158
			566	Soma6b	GO:0010485	GO:0010485	histone H4 acetyltransferase activity	4/573	23/17625	0.173913	5.34942	3.8261	0.00598514	0.159825	0.156804	0.804644
			567	Soma6b	GO:0003697	GO:0003697	single-stranded DNA binding	10/573	122/17625	0.0819672	2.52124	3.09075	0.0064841	0.163658	0.160564	0.794353
			568	Soma6b	GO:0005343	GO:0005343	organic acid:sodium symporter activity	5/573	37/17625	0.135135	4.15664	3.52338	0.00658263	0.163658	0.160564	0.794353
			569	Soma6b	GO:0016597	GO:0016597	amino acid binding	7/573	70/17625	0.1	3.07592	3.19007	0.00756204	0.178218	0.174849	0.757338
			570	Soma6b	GO:0043121	GO:0043121	neurotrophin binding	3/573	13/17625	0.230769	7.09827	4.03196	0.00766264	0.178218	0.174849	0.757338
			571	Soma6b	GO:0050699	GO:0050699	WW domain binding	4/573	25/17625	0.16	4.92147	3.5967	0.00812355	0.183034	0.179573	0.745759
			572	Soma7a	GO:0004027	GO:0004027	alcohol sulfotransferase activity	8/679	10/17625	0.8	20.7658	12.5149	1.95858e-10	1.18298e-07	1.18298e-07	6.92702
			573	Soma7a	GO:0050294	GO:0050294	steroid sulfotransferase activity	8/679	11/17625	0.727273	18.878	11.8725	6.93852e-10	1.39696e-07	1.39696e-07	6.85482
			574	Soma7a	GO:0050656	GO:0050656	3'-phosphoadenosine 5'-phosphosulfate binding	8/679	11/17625	0.727273	18.878	11.8725	6.93852e-10	1.39696e-07	1.39696e-07	6.85482
			575	Soma7a	GO:0008392	GO:0008392	arachidonate epoxygenase activity	13/679	48/17625	0.270833	7.0301	8.37387	2.04059e-08	3.08129e-06	3.08129e-06	5.51127
			576	Soma7a	GO:0008391	GO:0008391	arachidonate monooxygenase activity	13/679	51/17625	0.254902	6.61656	8.04033	4.5278e-08	5.46958e-06	5.46958e-06	5.26205
			577	Soma7a	GO:0016712	GO:0016712	oxidoreductase activity, acting on paired donors, with incorporation or reduction of molecular oxygen, reduced flavin or flavoprotein as one donor, and incorporation of one atom of oxygen	13/679	80/17625	0.1625	4.21806	5.77452	1.07178e-05	0.00107893	0.00107893	2.96701
			578	Soma7a	GO:0101021	GO:0101021	estrogen 2-hydroxylase activity	5/679	10/17625	0.5	12.9786	7.58438	1.79358e-05	0.00154761	0.00154761	2.81034
			579	Soma7a	GO:0062187	GO:0062187	anandamide 8,9 epoxidase activity	5/679	13/17625	0.384615	9.98357	6.4859	8.31622e-05	0.00558111	0.00558111	2.25328
			580	Soma7a	GO:0062188	GO:0062188	anandamide 11,12 epoxidase activity	5/679	13/17625	0.384615	9.98357	6.4859	8.31622e-05	0.00558111	0.00558111	2.25328
			581	Soma7a	GO:0062186	GO:0062186	anandamide epoxidase activity	5/679	14/17625	0.357143	9.27046	6.19663	0.00012527	0.00687846	0.00687846	2.16251
			582	Soma7a	GO:0062189	GO:0062189	anandamide 14,15 epoxidase activity	5/679	14/17625	0.357143	9.27046	6.19663	0.00012527	0.00687846	0.00687846	2.16251
			583	Soma7a	GO:0008146	GO:0008146	sulfotransferase activity	9/679	62/17625	0.145161	3.76799	4.37034	0.000578377	0.0291117	0.0291117	1.53593
			584	Soma7a	GO:0008395	GO:0008395	steroid hydroxylase activity	7/679	42/17625	0.166667	4.32622	4.31998	0.0010164	0.0472233	0.0472233	1.32584
			585	Soma7a	GO:0033691	GO:0033691	sialic acid binding	4/679	13/17625	0.307692	7.98686	5.04432	0.00118183	0.0509876	0.0509876	1.29254
			586	Soma7a	GO:0070330	GO:0070330	aromatase activity	6/679	35/17625	0.171429	4.44982	4.08932	0.00199742	0.0804293	0.0804293	1.09459
			587	Soma7a	GO:0005496	GO:0005496	steroid binding	12/679	127/17625	0.0944882	2.45266	3.2887	0.00367171	0.138607	0.138607	0.858214
			588	Soma7a	GO:0016782	GO:0016782	transferase activity, transferring sulphur-containing groups	9/679	82/17625	0.109756	2.84897	3.35922	0.00423306	0.150398	0.150398	0.822757
			589	Soma7b	GO:0031720	GO:0031720	haptoglobin binding	5/810	10/17625	0.5	10.8796	6.85876	4.20683e-05	0.0274187	0.0274187	1.56195
			590	Soma7b	GO:0005344	GO:0005344	oxygen carrier activity	5/810	11/17625	0.454545	9.89057	6.47356	7.4205e-05	0.0274187	0.0274187	1.56195
			591	Soma7b	GO:0019825	GO:0019825	oxygen binding	6/810	21/17625	0.285714	6.21693	5.25007	0.000277059	0.068249	0.068249	1.1659
			592	Soma7b	GO:0038187	GO:0038187	pattern recognition receptor activity	10/810	62/17625	0.16129	3.50956	4.3445	0.000487931	0.0901452	0.0901452	1.04506
			593	Soma8b	GO:0106435	GO:0106435	carboxylesterase activity	18/368	20/17625	0.9	43.1046	27.5119	6.87786e-29	3.61087e-26	3.56201e-26	25.4483
			594	Soma8b	GO:0052689	GO:0052689	carboxylic ester hydrolase activity	24/368	199/17625	0.120603	5.77616	9.89465	4.54139e-12	1.19212e-09	1.17598e-09	8.9296
			595	Soma8b	GO:0004771	GO:0004771	sterol ester esterase activity	9/368	17/17625	0.529412	25.3557	14.6711	1.43562e-11	2.51234e-09	2.47834e-09	8.60584
			596	Soma8b	GO:0050253	GO:0050253	retinyl-palmitate esterase activity	7/368	13/17625	0.538462	25.7891	13.0563	2.5178e-09	3.30461e-07	3.25989e-07	6.4868
			597	Soma8b	GO:0016298	GO:0016298	lipase activity	12/368	124/17625	0.0967742	4.63491	5.93152	1.12e-05	0.001176	0.00116008	2.93551
			598	Soma8b	GO:0016805	GO:0016805	dipeptidase activity	4/368	18/17625	0.222222	10.6431	5.97729	0.000453694	0.0363273	0.0358356	1.44569
			599	Soma8b	GO:0045296	GO:0045296	cadherin binding	7/368	67/17625	0.104478	5.00385	4.79481	0.000484363	0.0363273	0.0358356	1.44569
			600	Soma8b	GO:0070573	GO:0070573	metallodipeptidase activity	3/368	10/17625	0.3	14.3682	6.17483	0.000971431	0.0637502	0.0628874	1.20144
			601	Soma8b	GO:0008237	GO:0008237	metallopeptidase activity	11/368	191/17625	0.0575916	2.75829	3.56782	0.00230868	0.134673	0.13285	0.876638
			602	Soma8b	GO:0008013	GO:0008013	beta-catenin binding	8/368	116/17625	0.0689655	3.30304	3.63406	0.00300635	0.157833	0.155697	0.80772
			603	Soma10a	GO:0001594	GO:0001594	trace-amine receptor activity	15/596	16/17625	0.9375	27.7239	20.0066	1.12896e-21	8.62529e-19	8.55636e-19	18.0677
			604	Soma10a	GO:0008227	GO:0008227	G protein-coupled amine receptor activity	15/596	48/17625	0.3125	9.2413	10.6961	2.82619e-11	1.0796e-08	1.07098e-08	7.97022
			605	Soma10a	GO:0015149	GO:0015149	hexose transmembrane transporter activity	6/596	24/17625	0.25	7.39304	5.86307	0.000116581	0.022267	0.0220891	1.65582
			606	Soma10a	GO:0055056	GO:0055056	D-glucose transmembrane transporter activity	6/596	24/17625	0.25	7.39304	5.86307	0.000116581	0.022267	0.0220891	1.65582
			607	Soma10a	GO:0015145	GO:0015145	monosaccharide transmembrane transporter activity	6/596	26/17625	0.230769	6.82434	5.55994	0.000188255	0.0287654	0.0285355	1.54461
			608	Soma10a	GO:0051119	GO:0051119	sugar transmembrane transporter activity	6/596	27/17625	0.222222	6.57159	5.42013	0.000235178	0.029946	0.0297067	1.52715
			609	Soma10a	GO:0004930	GO:0004930	G protein-coupled receptor activity	28/596	447/17625	0.0626398	1.85239	3.41498	0.00135953	0.132434	0.131376	0.881485
			610	Soma10a	GO:0015144	GO:0015144	carbohydrate transmembrane transporter activity	6/596	37/17625	0.162162	4.79548	4.32355	0.00138674	0.132434	0.131376	0.881485
			611	Soma11a	GO:0008009	GO:0008009	chemokine activity	12/1062	40/17625	0.3	4.97881	6.37907	2.49115e-06	0.00231179	0.00220795	2.65601
			612	Soma11a	GO:0000146	GO:0000146	microfilament motor activity	11/1062	38/17625	0.289474	4.80412	5.94422	9.61396e-06	0.00446088	0.0042605	2.37054
			613	Soma11a	GO:0003774	GO:0003774	cytoskeletal motor activity	18/1062	108/17625	0.166667	2.76601	4.66143	7.58168e-05	0.0234527	0.0223992	1.64977
			614	Soma11a	GO:0048020	GO:0048020	CCR chemokine receptor binding	12/1062	58/17625	0.206897	3.43366	4.70079	0.00014547	0.033749	0.0322331	1.4917
			615	Soma11a	GO:0005125	GO:0005125	cytokine activity	28/1062	224/17625	0.125	2.07451	4.09818	0.000199688	0.0370621	0.0353974	1.45103
			616	Soma11a	GO:0051015	GO:0051015	actin filament binding	27/1062	220/17625	0.122727	2.03679	3.9184	0.000346557	0.0464603	0.0443733	1.35288
			617	Soma11a	GO:0001664	GO:0001664	G protein-coupled receptor binding	36/1062	327/17625	0.110092	1.82709	3.82272	0.000350455	0.0464603	0.0443733	1.35288
			618	Soma11a	GO:0043022	GO:0043022	ribosome binding	17/1062	114/17625	0.149123	2.47485	4.00027	0.000466868	0.0541566	0.051724	1.28631
			619	Soma11a	GO:0042379	GO:0042379	chemokine receptor binding	13/1062	78/17625	0.166667	2.76601	3.95807	0.00072929	0.075198	0.0718202	1.14375
			620	Soma11a	GO:0015295	GO:0015295	solute:proton symporter activity	6/1062	20/17625	0.3	4.97881	4.50812	0.000879684	0.0816347	0.0779678	1.10808
			621	Soma11a	GO:0043021	GO:0043021	ribonucleoprotein complex binding	23/1062	191/17625	0.120419	1.99848	3.51319	0.00119316	0.100659	0.0961378	1.01711
			622	Soma11a	GO:0016887	GO:0016887	ATP hydrolysis activity	38/1062	393/17625	0.0966921	1.60471	3.06986	0.00274741	0.160531	0.153321	0.814399
			623	Soma11a	GO:0016702	GO:0016702	oxidoreductase activity, acting on single donors with incorporation of molecular oxygen, incorporation of two atoms of oxygen	6/1062	25/17625	0.24	3.98305	3.77937	0.00310341	0.160531	0.153321	0.814399
			624	Soma11a	GO:0048027	GO:0048027	mRNA 5'-UTR binding	6/1062	25/17625	0.24	3.98305	3.77937	0.00310341	0.160531	0.153321	0.814399
			625	Soma11a	GO:0060229	GO:0060229	lipase activator activity	6/1062	25/17625	0.24	3.98305	3.77937	0.00310341	0.160531	0.153321	0.814399
			626	Soma11a	GO:0051879	GO:0051879	Hsp90 protein binding	9/1062	51/17625	0.176471	2.92871	3.49271	0.00311373	0.160531	0.153321	0.814399
			627	Soma11a	GO:0035255	GO:0035255	ionotropic glutamate receptor binding	9/1062	52/17625	0.173077	2.87239	3.4239	0.00356831	0.160531	0.153321	0.814399
			628	Soma11a	GO:0030332	GO:0030332	cyclin binding	7/1062	34/17625	0.205882	3.41683	3.57179	0.00362371	0.160531	0.153321	0.814399
			629	Soma11a	GO:0051019	GO:0051019	mitogen-activated protein kinase binding	7/1062	34/17625	0.205882	3.41683	3.57179	0.00362371	0.160531	0.153321	0.814399
			630	Soma11a	GO:0017069	GO:0017069	snRNA binding	8/1062	43/17625	0.186047	3.08764	3.47056	0.0037194	0.160531	0.153321	0.814399
			631	Soma11a	GO:0016701	GO:0016701	oxidoreductase activity, acting on single donors with incorporation of molecular oxygen	6/1062	26/17625	0.230769	3.82986	3.65639	0.00383184	0.160531	0.153321	0.814399
			632	Soma11a	GO:0050780	GO:0050780	dopamine receptor binding	6/1062	26/17625	0.230769	3.82986	3.65639	0.00383184	0.160531	0.153321	0.814399
			633	Soma11a	GO:0070513	GO:0070513	death domain binding	4/1062	12/17625	0.333333	5.53202	3.97659	0.00439077	0.160531	0.153321	0.814399
			634	Soma11a	GO:0035591	GO:0035591	signaling adaptor activity	15/1062	117/17625	0.128205	2.1277	3.09894	0.0044641	0.160531	0.153321	0.814399
			635	Soma11a	GO:0043024	GO:0043024	ribosomal small subunit binding	5/1062	19/17625	0.263158	4.36738	3.71864	0.00449765	0.160531	0.153321	0.814399
			636	Soma11a	GO:1901611	GO:1901611	phosphatidylglycerol binding	5/1062	19/17625	0.263158	4.36738	3.71864	0.00449765	0.160531	0.153321	0.814399
			637	Soma11a	GO:0019903	GO:0019903	protein phosphatase binding	21/1062	188/17625	0.111702	1.85381	2.98024	0.00469545	0.161385	0.154135	0.812098
			638	Soma11a	GO:0140693	GO:0140693	molecular condensate scaffold activity	8/1062	45/17625	0.177778	2.95041	3.31717	0.00497175	0.164778	0.157376	0.803061
			639	Soma12b	GO:0004867	GO:0004867	serine-type endopeptidase inhibitor activity	24/285	130/17625	0.184615	11.417	15.283	7.60195e-19	4.02903e-16	3.92901e-16	15.4057
			640	Soma12b	GO:0004866	GO:0004866	endopeptidase inhibitor activity	24/285	193/17625	0.124352	7.69021	11.9811	8.73133e-15	2.26247e-12	2.20631e-12	11.6563
			641	Soma12b	GO:0061135	GO:0061135	endopeptidase regulator activity	25/285	216/17625	0.115741	7.15765	11.6736	1.28065e-14	2.26247e-12	2.20631e-12	11.6563
			642	Soma12b	GO:0030414	GO:0030414	peptidase inhibitor activity	24/285	201/17625	0.119403	7.38413	11.6701	2.19394e-14	2.90697e-12	2.8348e-12	11.5475
			643	Soma12b	GO:0061134	GO:0061134	peptidase regulator activity	26/285	270/17625	0.0962963	5.95517	10.5191	2.98577e-13	3.16491e-11	3.08634e-11	10.5106
			644	Soma12b	GO:0004857	GO:0004857	enzyme inhibitor activity	28/285	418/17625	0.0669856	4.14253	8.33615	2.20233e-10	1.94539e-08	1.8971e-08	7.72191
			645	Soma12b	GO:0043539	GO:0043539	protein serine/threonine kinase activator activity	9/285	76/17625	0.118421	7.32341	7.08242	3.67952e-06	0.000278592	0.000271676	3.56595
			646	Soma12b	GO:0047617	GO:0047617	fatty acyl-CoA hydrolase activity	6/285	31/17625	0.193548	11.9694	7.8367	8.88713e-06	0.000588772	0.000574155	3.24097
			647	Soma12b	GO:0016289	GO:0016289	acyl-CoA hydrolase activity	6/285	32/17625	0.1875	11.5954	7.69081	1.07905e-05	0.000635438	0.000619663	3.20784
			648	Soma12b	GO:0016790	GO:0016790	thiolester hydrolase activity	7/285	51/17625	0.137255	8.48813	6.86552	1.69145e-05	0.000896469	0.000874213	3.05838
			649	Soma12b	GO:0030295	GO:0030295	protein kinase activator activity	10/285	142/17625	0.0704225	4.35508	5.14623	0.000106208	0.00511731	0.00499027	2.30188
			650	Soma12b	GO:0019209	GO:0019209	kinase activator activity	10/285	151/17625	0.0662252	4.0955	4.89749	0.000176371	0.00778972	0.00759633	2.1194
			651	Soma12b	GO:0019887	GO:0019887	protein kinase regulator activity	12/285	241/17625	0.0497925	3.07927	4.16673	0.000578213	0.0220633	0.0215156	1.66725
			652	Soma12b	GO:0019207	GO:0019207	kinase regulator activity	13/285	276/17625	0.0471014	2.91285	4.10628	0.000582804	0.0220633	0.0215156	1.66725
			653	Soma12b	GO:0000400	GO:0000400	four-way junction DNA binding	3/285	18/17625	0.166667	10.307	5.06471	0.00285165	0.0944609	0.0921158	1.03567
			654	Soma12b	GO:0072542	GO:0072542	protein phosphatase activator activity	3/285	18/17625	0.166667	10.307	5.06471	0.00285165	0.0944609	0.0921158	1.03567
			655	Soma12b	GO:0019211	GO:0019211	phosphatase activator activity	3/285	20/17625	0.15	9.27632	4.74771	0.00389001	0.121277	0.118266	0.92714
			656	Soma13a	GO:0005148	GO:0005148	prolactin receptor binding	26/453	28/17625	0.928571	36.1282	30.2139	8.06433e-40	4.49183e-37	4.32927e-37	36.3636
			657	Soma13a	GO:0030527	GO:0030527	structural constituent of chromatin	26/453	60/17625	0.433333	16.8598	19.9867	6.99503e-26	1.94812e-23	1.87761e-23	22.7264
			658	Soma13a	GO:0005179	GO:0005179	hormone activity	28/453	142/17625	0.197183	7.67186	12.965	3.08814e-17	5.73365e-15	5.52615e-15	14.2576
			659	Soma13a	GO:0043028	GO:0043028	cysteine-type endopeptidase regulator activity involved in apoptotic process	19/453	60/17625	0.316667	12.3206	14.2664	3.28234e-16	4.57066e-14	4.40525e-14	13.356
			660	Soma13a	GO:0061134	GO:0061134	peptidase regulator activity	31/453	270/17625	0.114815	4.46713	9.32462	3.12651e-12	3.48294e-10	3.35689e-10	9.47406
			661	Soma13a	GO:0008656	GO:0008656	cysteine-type endopeptidase activator activity involved in apoptotic process	11/453	26/17625	0.423077	16.4608	12.8134	1.56445e-11	1.45233e-09	1.39977e-09	8.85394
			662	Soma13a	GO:0005126	GO:0005126	cytokine receptor binding	32/453	315/17625	0.101587	3.95249	8.58787	3.6667e-11	2.89004e-09	2.78545e-09	8.5551
			663	Soma13a	GO:0016505	GO:0016505	peptidase activator activity involved in apoptotic process	11/453	28/17625	0.392857	15.285	12.2866	4.15087e-11	2.89004e-09	2.78545e-09	8.5551
			664	Soma13a	GO:0016504	GO:0016504	peptidase activator activity	12/453	69/17625	0.173913	6.76648	7.79496	1.68034e-07	1.03994e-05	1.00231e-05	4.999
			665	Soma13a	GO:0004867	GO:0004867	serine-type endopeptidase inhibitor activity	16/453	130/17625	0.123077	4.78859	7.04179	2.30762e-07	1.28534e-05	1.23883e-05	4.90699
			666	Soma13a	GO:0031492	GO:0031492	nucleosomal DNA binding	7/453	21/17625	0.333333	12.9691	8.91366	6.02096e-07	3.0488e-05	2.93846e-05	4.53188
			667	Soma13a	GO:0030414	GO:0030414	peptidase inhibitor activity	19/453	201/17625	0.0945274	3.6778	6.20146	1.12545e-06	5.22396e-05	5.03491e-05	4.29801
			668	Soma13a	GO:0043027	GO:0043027	cysteine-type endopeptidase inhibitor activity involved in apoptotic process	8/453	33/17625	0.242424	9.43207	7.87453	1.413e-06	6.05417e-05	5.83507e-05	4.23395
			669	Soma13a	GO:0004866	GO:0004866	endopeptidase inhibitor activity	18/453	193/17625	0.0932642	3.62866	5.9639	2.61076e-06	0.000103871	0.000100112	3.99951
			670	Soma13a	GO:0004197	GO:0004197	cysteine-type endopeptidase activity	11/453	83/17625	0.13253	5.15639	6.16462	8.73871e-06	0.000324498	0.000312754	3.5048
			671	Soma13a	GO:0061135	GO:0061135	endopeptidase regulator activity	18/453	216/17625	0.0833333	3.24227	5.38542	1.26067e-05	0.00043887	0.000422988	3.37367
			672	Soma13a	GO:0046982	GO:0046982	protein heterodimerization activity	22/453	314/17625	0.0700637	2.72599	5.01225	2.23995e-05	0.000733913	0.000707352	3.15036
			673	Soma13a	GO:0002020	GO:0002020	protease binding	14/453	187/17625	0.0748663	2.91284	4.27113	0.000350811	0.0108556	0.0104628	1.98035
			674	Soma13a	GO:0031491	GO:0031491	nucleosome binding	7/453	53/17625	0.132075	5.1387	4.90097	0.000392542	0.0115077	0.0110912	1.95502
			675	Soma13a	GO:0004857	GO:0004857	enzyme inhibitor activity	23/453	418/17625	0.0550239	2.14083	3.83396	0.000540947	0.0150654	0.0145202	1.83803
			676	Soma13a	GO:0004032	GO:0004032	aldose reductase (NADPH) activity	4/453	18/17625	0.222222	8.64606	5.27136	0.000989563	0.026247	0.0252971	1.59693
			677	Soma13a	GO:0016863	GO:0016863	intramolecular oxidoreductase activity, transposing C=C bonds	4/453	20/17625	0.2	7.78146	4.92846	0.00150435	0.0380874	0.036709	1.43523
			678	Soma13a	GO:0015143	GO:0015143	urate transmembrane transporter activity	3/453	10/17625	0.3	11.6722	5.48281	0.00176896	0.0394124	0.0379861	1.42038
			679	Soma13a	GO:0047086	GO:0047086	ketosteroid monooxygenase activity	3/453	10/17625	0.3	11.6722	5.48281	0.00176896	0.0394124	0.0379861	1.42038
			680	Soma13a	GO:1901702	GO:1901702	salt transmembrane transporter activity	3/453	10/17625	0.3	11.6722	5.48281	0.00176896	0.0394124	0.0379861	1.42038
			681	Soma13a	GO:0032052	GO:0032052	bile acid binding	3/453	12/17625	0.25	9.72682	4.91158	0.00312122	0.0668662	0.0644463	1.1908
			682	Soma13a	GO:0008234	GO:0008234	cysteine-type peptidase activity	11/453	170/17625	0.0647059	2.51753	3.22918	0.00457043	0.0942863	0.0908741	1.04156
			683	Soma13a	GO:0030283	GO:0030283	testosterone dehydrogenase [NAD(P)+] activity	3/453	14/17625	0.214286	8.33728	4.46065	0.00497065	0.0954708	0.0920157	1.03614
			684	Soma13a	GO:0097677	GO:0097677	STAT family protein binding	3/453	14/17625	0.214286	8.33728	4.46065	0.00497065	0.0954708	0.0920157	1.03614
			685	Soma13a	GO:0051537	GO:0051537	2 iron, 2 sulfur cluster binding	4/453	28/17625	0.142857	5.55818	3.92051	0.00540672	0.100385	0.0967518	1.01434
			686	Soma13a	GO:0016655	GO:0016655	oxidoreductase activity, acting on NAD(P)H, quinone or similar compound as acceptor	4/453	31/17625	0.129032	5.02029	3.63871	0.00782156	0.140536	0.13545	0.868222
			687	Soma13a	GO:0001758	GO:0001758	retinal dehydrogenase activity	3/453	18/17625	0.166667	6.48455	3.78116	0.0103266	0.1743	0.167992	0.774712
			688	Soma13a	GO:0047023	GO:0047023	androsterone dehydrogenase activity	3/453	18/17625	0.166667	6.48455	3.78116	0.0103266	0.1743	0.167992	0.774712
			689	Soma13a	GO:0008106	GO:0008106	alcohol dehydrogenase (NADP+) activity	4/453	34/17625	0.117647	4.57733	3.39113	0.010854	0.177814	0.171379	0.766042
			690	Soma13b	GO:0120283	GO:0120283	protein serine/threonine kinase binding	4/135	25/17625	0.16	20.8889	8.74276	3.67531e-05	0.0110994	0.0100974	1.99579
			691	Soma13b	GO:0043027	GO:0043027	cysteine-type endopeptidase inhibitor activity involved in apoptotic process	4/135	33/17625	0.121212	15.8249	7.48886	0.000113375	0.0171197	0.0155742	1.80759
			692	Soma13b	GO:0016251	GO:0016251	RNA polymerase II general transcription initiation factor activity	4/135	38/17625	0.105263	13.7427	6.90846	0.000198545	0.0199868	0.0181825	1.74035
			693	Soma13b	GO:0001965	GO:0001965	G-protein alpha-subunit binding	4/135	42/17625	0.0952381	12.4339	6.51771	0.000294018	0.0221984	0.0201944	1.69477
			694	Soma13b	GO:0140223	GO:0140223	general transcription initiation factor activity	4/135	47/17625	0.0851064	11.1111	6.098	0.000454876	0.0274745	0.0249942	1.60216
			695	Soma13b	GO:0051117	GO:0051117	ATPase binding	5/135	102/17625	0.0490196	6.39978	4.80503	0.00112523	0.0496888	0.0452031	1.34483
			696	Soma13b	GO:0043028	GO:0043028	cysteine-type endopeptidase regulator activity involved in apoptotic process	4/135	60/17625	0.0666667	8.7037	5.2514	0.00115173	0.0496888	0.0452031	1.34483
			697	Soma13b	GO:0033218	GO:0033218	amide binding	7/135	232/17625	0.0301724	3.93918	3.95919	0.00208325	0.0786426	0.0715431	1.14543
			698	Soma13b	GO:0008172	GO:0008172	S-methyltransferase activity	2/135	12/17625	0.166667	21.7593	6.3199	0.00365512	0.115907	0.105443	0.976981
			699	Soma13b	GO:0005161	GO:0005161	platelet-derived growth factor receptor binding	2/135	14/17625	0.142857	18.6508	5.80444	0.00498936	0.115907	0.105443	0.976981
			700	Soma13b	GO:0005542	GO:0005542	folic acid binding	2/135	14/17625	0.142857	18.6508	5.80444	0.00498936	0.115907	0.105443	0.976981
			701	Soma13b	GO:0030021	GO:0030021	extracellular matrix structural constituent conferring compression resistance	2/135	14/17625	0.142857	18.6508	5.80444	0.00498936	0.115907	0.105443	0.976981
			702	Soma13b	GO:0071933	GO:0071933	Arp2/3 complex binding	2/135	14/17625	0.142857	18.6508	5.80444	0.00498936	0.115907	0.105443	0.976981
			703	Soma13b	GO:0070742	GO:0070742	C2H2 zinc finger domain binding	2/135	17/17625	0.117647	15.3595	5.20394	0.00734551	0.158453	0.144149	0.841189
			704	Soma13b	GO:0061608	GO:0061608	nuclear import signal receptor activity	2/135	19/17625	0.105263	13.7427	4.88238	0.00914405	0.1841	0.16748	0.776036
			705	Soma13b	GO:0070402	GO:0070402	NADPH binding	2/135	20/17625	0.1	13.0556	4.73924	0.0101095	0.190816	0.17359	0.760476
			706	Soma14a	GO:0033549	GO:0033549	MAP kinase phosphatase activity	2/61	18/17625	0.111111	32.1038	7.7806	0.00173956	0.19754	0.173967	0.759533
			707	Soma14a	GO:0005244	GO:0005244	voltage-gated monoatomic ion channel activity	4/61	174/17625	0.0229885	6.64217	4.40774	0.00309069	0.19754	0.173967	0.759533
			708	Soma14a	GO:0022832	GO:0022832	voltage-gated channel activity	4/61	176/17625	0.0227273	6.56669	4.37395	0.00322001	0.19754	0.173967	0.759533
			709	Soma14a	GO:0008138	GO:0008138	protein tyrosine/serine/threonine phosphatase activity	2/61	27/17625	0.0740741	21.4026	6.2523	0.00391169	0.19754	0.173967	0.759533
			710	Soma15a	GO:0004896	GO:0004896	cytokine receptor activity	5/56	97/17625	0.0515464	16.2233	8.48792	1.39196e-05	0.00225498	0.00193409	2.71352
			711	Soma15a	GO:0045296	GO:0045296	cadherin binding	4/56	67/17625	0.0597015	18.79	8.2366	6.03655e-05	0.00409573	0.00351291	2.45433
			712	Soma15a	GO:0140375	GO:0140375	immune receptor activity	5/56	138/17625	0.0362319	11.4033	6.92672	7.58469e-05	0.00409573	0.00351291	2.45433
			713	Soma15a	GO:0008013	GO:0008013	beta-catenin binding	4/56	116/17625	0.0344828	10.8528	6.0108	0.000502523	0.0183994	0.0157812	1.80186
			714	Soma15a	GO:0017046	GO:0017046	peptide hormone binding	3/56	51/17625	0.0588235	18.5137	7.0713	0.000567883	0.0183994	0.0157812	1.80186
			715	Soma15a	GO:0019838	GO:0019838	growth factor binding	4/56	144/17625	0.0277778	8.74256	5.2669	0.00112897	0.0268058	0.0229914	1.63844
			716	Soma15a	GO:0019955	GO:0019955	cytokine binding	4/56	145/17625	0.0275862	8.68227	5.24415	0.00115828	0.0268058	0.0229914	1.63844
			717	Soma15a	GO:0140312	GO:0140312	cargo adaptor activity	2/56	23/17625	0.0869565	27.368	7.14386	0.00240341	0.0432925	0.037132	1.43025
			718	Soma15a	GO:0046332	GO:0046332	SMAD binding	3/56	85/17625	0.0352941	11.1082	5.27401	0.00249567	0.0432925	0.037132	1.43025
			719	Soma15a	GO:0050839	GO:0050839	cell adhesion molecule binding	5/56	302/17625	0.0165563	5.2108	4.16705	0.00267238	0.0432925	0.037132	1.43025
			720	Soma15a	GO:0042562	GO:0042562	hormone binding	3/56	93/17625	0.0322581	10.1526	4.99626	0.00322071	0.0474322	0.0406826	1.39059
			721	Soma15a	GO:0015020	GO:0015020	glucuronosyltransferase activity	2/56	35/17625	0.0571429	17.9847	5.67847	0.00551605	0.0744667	0.0638701	1.1947
			722	Soma16a	GO:0086080	GO:0086080	protein binding involved in heterotypic cell-cell adhesion	4/251	10/17625	0.4	28.0876	10.2984	7.88426e-06	0.0033587	0.00326989	2.48547
			723	Soma16a	GO:0046933	GO:0046933	proton-transporting ATP synthase activity, rotational mechanism	3/251	13/17625	0.230769	16.2044	6.59138	0.000734382	0.156423	0.152288	0.817335
			724	Soma16a	GO:0098632	GO:0098632	cell-cell adhesion mediator activity	4/251	33/17625	0.121212	8.51141	5.19111	0.00118761	0.16864	0.164182	0.784675
			725	Soma17a	GO:0042605	GO:0042605	peptide antigen binding	36/829	40/17625	0.9	19.1345	25.5089	5.90149e-44	5.19921e-41	5.09392e-41	40.2929
			726	Soma17a	GO:0003823	GO:0003823	antigen binding	39/829	65/17625	0.6	12.7563	21.0956	2.20674e-35	9.7207e-33	9.52384e-33	32.0212
			727	Soma17a	GO:0046977	GO:0046977	TAP binding	24/829	24/17625	1	21.2606	22.0656	9.97786e-33	2.93017e-30	2.87082e-30	29.542
			728	Soma17a	GO:0030881	GO:0030881	beta-2-microglobulin binding	22/829	25/17625	0.88	18.7093	19.6853	9.55617e-27	2.10475e-24	2.06212e-24	23.6857
			729	Soma17a	GO:0042608	GO:0042608	T cell receptor binding	24/829	32/17625	0.75	15.9454	18.7992	7.32819e-26	1.29123e-23	1.26508e-23	22.8979
			730	Soma17a	GO:0046978	GO:0046978	TAP1 binding	18/829	18/17625	1	21.2606	19.1061	1.06342e-24	1.33839e-22	1.31129e-22	21.8823
			731	Soma17a	GO:0046979	GO:0046979	TAP2 binding	18/829	18/17625	1	21.2606	19.1061	1.06342e-24	1.33839e-22	1.31129e-22	21.8823
			732	Soma17a	GO:0042288	GO:0042288	MHC class I protein binding	25/829	40/17625	0.625	13.2878	17.2847	9.35851e-24	1.03061e-21	1.00973e-21	20.9958
			733	Soma17a	GO:0042610	GO:0042610	CD8 receptor binding	17/829	19/17625	0.894737	19.0226	17.4619	3.60727e-21	3.53112e-19	3.4596e-19	18.461
			734	Soma17a	GO:0046703	GO:0046703	natural killer cell lectin-like receptor binding	22/829	36/17625	0.611111	12.9926	16.0018	9.63287e-21	8.48656e-19	8.31469e-19	18.0802
			735	Soma17a	GO:0042287	GO:0042287	MHC protein binding	25/829	52/17625	0.480769	10.2214	14.7946	6.482e-20	5.19149e-18	5.08635e-18	17.2936
			736	Soma17a	GO:0005186	GO:0005186	pheromone activity	15/829	17/17625	0.882353	18.7593	16.275	1.34493e-18	9.87403e-17	9.67406e-17	16.0144
			737	Soma17a	GO:0042277	GO:0042277	peptide binding	49/829	257/17625	0.190661	4.05357	10.9553	3.12485e-17	2.11769e-15	2.0748e-15	14.683
			738	Soma17a	GO:0071889	GO:0071889	14-3-3 protein binding	18/829	51/17625	0.352941	7.50373	10.3333	6.81869e-12	4.29091e-10	4.20401e-10	9.37634
			739	Soma17a	GO:0062061	GO:0062061	TAP complex binding	9/829	10/17625	0.9	19.1345	12.7436	1.03563e-11	6.08261e-10	5.95942e-10	9.2248
			740	Soma17a	GO:0023026	GO:0023026	MHC class II protein complex binding	9/829	12/17625	0.75	15.9454	11.5056	2.09159e-10	1.15168e-08	1.12836e-08	7.94755
			741	Soma17a	GO:0051087	GO:0051087	protein-folding chaperone binding	28/829	163/17625	0.171779	3.65212	7.5573	2.46293e-09	1.27638e-07	1.25053e-07	6.90291
			742	Soma17a	GO:0023023	GO:0023023	MHC protein complex binding	10/829	21/17625	0.47619	10.1241	9.29436	1.10446e-08	5.40571e-07	5.29623e-07	6.27603
			743	Soma17a	GO:0004875	GO:0004875	complement receptor activity	7/829	14/17625	0.5	10.6303	8.00825	1.2751e-06	5.91244e-05	5.7927e-05	4.23712
			744	Soma17a	GO:0004252	GO:0004252	serine-type endopeptidase activity	20/829	195/17625	0.102564	2.18057	3.68287	0.000897038	0.0393268	0.0385303	1.4142
			745	Soma17a	GO:0008236	GO:0008236	serine-type peptidase activity	21/829	210/17625	0.1	2.12606	3.64699	0.000937415	0.0393268	0.0385303	1.4142
			746	Soma17a	GO:0017171	GO:0017171	serine hydrolase activity	21/829	215/17625	0.0976744	2.07661	3.52863	0.00126412	0.0506221	0.0495969	1.30455
			747	Soma17a	GO:1904047	GO:1904047	S-adenosyl-L-methionine binding	5/829	20/17625	0.25	5.31514	4.28962	0.00195321	0.0748163	0.0733011	1.13489
			748	Soma17a	GO:0050051	GO:0050051	leukotriene-B4 20-monooxygenase activity	4/829	13/17625	0.307692	6.54171	4.44056	0.00247043	0.0906855	0.088849	1.05135
			749	Soma17a	GO:0003735	GO:0003735	structural constituent of ribosome	16/829	160/17625	0.1	2.12606	3.17879	0.00362198	0.127638	0.125053	0.902904
			750	Soma17a	GO:0005164	GO:0005164	tumor necrosis factor receptor binding	6/829	33/17625	0.181818	3.86556	3.66045	0.00396156	0.134236	0.131518	0.881016
			751	Soma17a	GO:0001540	GO:0001540	amyloid-beta binding	9/829	70/17625	0.128571	2.7335	3.22849	0.00535786	0.165001	0.161659	0.7914
			752	Soma17a	GO:0015651	GO:0015651	quaternary ammonium group transmembrane transporter activity	4/829	16/17625	0.25	5.31514	3.83631	0.00561864	0.165001	0.161659	0.7914
			753	Soma17a	GO:0102033	GO:0102033	long-chain fatty acid omega-hydroxylase activity	4/829	16/17625	0.25	5.31514	3.83631	0.00561864	0.165001	0.161659	0.7914
			754	Soma17a	GO:0120250	GO:0120250	fatty acid omega-hydroxylase activity	4/829	16/17625	0.25	5.31514	3.83631	0.00561864	0.165001	0.161659	0.7914
			755	Soma17a	GO:0140359	GO:0140359	ABC-type transporter activity	7/829	48/17625	0.145833	3.1005	3.2374	0.00679021	0.192973	0.189065	0.723388
			756	Soma19a	GO:0015347	GO:0015347	sodium-independent organic anion transmembrane transporter activity	7/247	22/17625	0.318182	22.7043	12.1441	1.39008e-08	6.67238e-06	6.42363e-06	5.19222
			757	Soma19a	GO:0015245	GO:0015245	fatty acid transmembrane transporter activity	6/247	26/17625	0.230769	16.4668	9.40903	1.29755e-06	0.000311413	0.000299803	3.52316
			758	Soma19a	GO:0170055	GO:0170055	lipid transmembrane transporter activity	8/247	61/17625	0.131148	9.3582	7.79591	2.06102e-06	0.000329763	0.000317469	3.4983
			759	Soma19a	GO:0005319	GO:0005319	lipid transporter activity	10/247	169/17625	0.0591716	4.22226	5.01803	0.000138768	0.0166522	0.0160314	1.79503
			760	Soma19a	GO:0016717	GO:0016717	oxidoreductase activity, acting on paired donors, with oxidation of a pair of donors resulting in the reduction of molecular oxygen to two molecules of water	3/247	14/17625	0.214286	15.2906	6.37711	0.000882839	0.0721236	0.0694348	1.15842
			761	Soma19a	GO:0008028	GO:0008028	monocarboxylic acid transmembrane transporter activity	6/247	80/17625	0.075	5.35172	4.65083	0.000901545	0.0721236	0.0694348	1.15842
			762	Soma19a	GO:0008514	GO:0008514	organic anion transmembrane transporter activity	11/247	274/17625	0.040146	2.86467	3.70865	0.00173472	0.11393	0.109683	0.959862
			763	Soma19a	GO:0004029	GO:0004029	aldehyde dehydrogenase (NAD+) activity	3/247	18/17625	0.166667	11.8927	5.51227	0.00189884	0.11393	0.109683	0.959862
			764	Soma19a	GO:0004030	GO:0004030	aldehyde dehydrogenase [NAD(P)+] activity	3/247	19/17625	0.157895	11.2668	5.33804	0.00223169	0.119023	0.114586	0.940869
			765	Soma19b	GO:0008392	GO:0008392	arachidonate epoxygenase activity	15/228	48/17625	0.3125	24.1571	18.3914	2.24156e-17	1.05129e-14	1.0028e-14	13.9988
			766	Soma19b	GO:0008391	GO:0008391	arachidonate monooxygenase activity	15/228	51/17625	0.294118	22.7361	17.7956	6.31794e-17	1.48156e-14	1.41322e-14	13.8498
			767	Soma19b	GO:0008401	GO:0008401	retinoic acid 4-hydroxylase activity	10/228	20/17625	0.5	38.6513	19.2868	1.77707e-14	2.20043e-12	2.09894e-12	11.678
			768	Soma19b	GO:0016705	GO:0016705	oxidoreductase activity, acting on paired donors, with incorporation or reduction of molecular oxygen	23/228	225/17625	0.102222	7.90205	11.9283	1.8767e-14	2.20043e-12	2.09894e-12	11.678
			769	Soma19b	GO:0016712	GO:0016712	oxidoreductase activity, acting on paired donors, with incorporation or reduction of molecular oxygen, reduced flavin or flavoprotein as one donor, and incorporation of one atom of oxygen	15/228	80/17625	0.1875	14.4942	13.8484	9.44459e-14	8.85902e-12	8.45042e-12	11.0731
			770	Soma19b	GO:0004497	GO:0004497	monooxygenase activity	18/228	152/17625	0.118421	9.15426	11.5586	1.16612e-12	9.11518e-11	8.69476e-11	10.0607
			771	Soma19b	GO:0020037	GO:0020037	heme binding	18/228	164/17625	0.109756	8.48444	11.0237	4.32447e-12	2.89739e-10	2.76376e-10	9.5585
			772	Soma19b	GO:0046906	GO:0046906	tetrapyrrole binding	18/228	173/17625	0.104046	8.04305	10.6572	1.0757e-11	6.30628e-10	6.01542e-10	9.22073
			773	Soma19b	GO:0005506	GO:0005506	iron ion binding	18/228	175/17625	0.102857	7.95113	10.5794	1.30724e-11	6.81215e-10	6.49796e-10	9.18722
			774	Soma19b	GO:0016725	GO:0016725	oxidoreductase activity, acting on CH or CH2 groups	7/228	16/17625	0.4375	33.8199	15.0353	5.72902e-10	2.68691e-08	2.56298e-08	7.59125
			775	Soma19b	GO:0101020	GO:0101020	estrogen 16-alpha-hydroxylase activity	7/228	18/17625	0.388889	30.0621	14.1222	1.55896e-09	6.64684e-08	6.34026e-08	7.19789
			776	Soma19b	GO:0008395	GO:0008395	steroid hydroxylase activity	8/228	42/17625	0.190476	14.7243	10.1942	5.60567e-08	2.19088e-06	2.08983e-06	5.67989
			777	Soma19b	GO:0070330	GO:0070330	aromatase activity	7/228	35/17625	0.2	15.4605	9.8032	2.73186e-07	9.85572e-06	9.40115e-06	5.02682
			778	Soma19b	GO:0008404	GO:0008404	arachidonate 14,15-epoxygenase activity	5/228	13/17625	0.384615	29.7318	11.8635	4.10086e-07	1.37379e-05	1.31042e-05	4.88259
			779	Soma19b	GO:0016717	GO:0016717	oxidoreductase activity, acting on paired donors, with oxidation of a pair of donors resulting in the reduction of molecular oxygen to two molecules of water	4/228	14/17625	0.285714	22.0865	9.03563	2.46605e-05	0.000771051	0.000735488	3.13342
			780	Soma19b	GO:0008405	GO:0008405	arachidonate 11,12-epoxygenase activity	3/228	11/17625	0.272727	21.0825	7.62726	0.000326497	0.00900748	0.00859203	2.0659
			781	Soma19b	GO:0071614	GO:0071614	linoleic acid epoxygenase activity	3/228	11/17625	0.272727	21.0825	7.62726	0.000326497	0.00900748	0.00859203	2.0659
			782	Soma19b	GO:0051371	GO:0051371	muscle alpha-actinin binding	3/228	14/17625	0.214286	16.5648	6.66959	0.000699888	0.018236	0.0173949	1.75958
			783	Soma19b	GO:0004806	GO:0004806	triacylglycerol lipase activity	3/228	20/17625	0.15	11.5954	5.42746	0.00206998	0.0510958	0.0487391	1.31212
			784	Soma19b	GO:0005227	GO:0005227	calcium-activated cation channel activity	3/228	25/17625	0.12	9.27632	4.7406	0.00398235	0.0933861	0.0890788	1.05023
			785	Soma19b	GO:0022839	GO:0022839	monoatomic ion-gated channel activity	3/228	29/17625	0.103448	7.99682	4.31693	0.00609127	0.136038	0.129764	0.886846
			786	Soma19b	GO:0051393	GO:0051393	alpha-actinin binding	3/228	30/17625	0.1	7.73026	4.22358	0.0067043	0.136829	0.130518	0.884329
			787	Soma19b	GO:0004935	GO:0004935	adrenergic receptor activity	2/228	10/17625	0.2	15.4605	5.23631	0.00700192	0.136829	0.130518	0.884329
			788	Soma19b	GO:0045134	GO:0045134	UDP phosphatase activity	2/228	10/17625	0.2	15.4605	5.23631	0.00700192	0.136829	0.130518	0.884329
			789	Soma19b	GO:0004382	GO:0004382	GDP phosphatase activity	2/228	12/17625	0.166667	12.8838	4.71423	0.0100962	0.175374	0.167286	0.776541
			790	Soma19b	GO:0015269	GO:0015269	calcium-activated potassium channel activity	2/228	12/17625	0.166667	12.8838	4.71423	0.0100962	0.175374	0.167286	0.776541
			791	Soma19b	GO:0031432	GO:0031432	titin binding	2/228	12/17625	0.166667	12.8838	4.71423	0.0100962	0.175374	0.167286	0.776541

## Sheet: GO_CellComponent
			#File_name	GO _CellComponent
			#Table_title	S_Table 16: Gene Ontology cellular component: Gene set enrichment of candidate genes in Vita loci
			#Source	Arends et al. (2026) The dynamics and genetics of mortality; Nature, in revision, Nov. 2025 [also see bioRxiv: Genetic modulation of lifespan: Dynamic effects, sex differences, and body weight trade-offs. bioRxiv (doi.org/10.1101/2025.04.27.649857)
			#Authors	Arends D, Ashbrook DG, Roy S, Lu L, Sloan Z, Centeno AG, Lamour KH, de Magalhães JP, Prins P, Borman KW, Sen S, Mitchell SJ, MacArthur MR, Akin OA, Li X, Bajwa A, Harrison DE, Strong R, Nelson JF, Mozhui K, Auwerx J, Williams EG, Miller RA, Williams RW
			#Contact	Danny Arends (danny.arends@gmail.com) or Robert W Williams (labwilliams@gmail.com)
			#Date	19Nov2025
			Metadata	Locus: Genomic region or sample identifier being analyzed	Term ID: Unique identifier for the term/pathway in the database	ID: Database-specific identifier for the term (e.g., GO:xxxxx, hsa:xxxxx)	Description: Human-readable name/description of the biological term or pathway	Gene_Ratio: Ratio of genes in the gene set that belong to this term (x/n format)	Bg_Ratio: Background ratio - total genes in this term vs total background genes	Rich_Factor: Enrichment factor calculated as proportion of genes in term	Fold_Enrichment: Fold change of enrichment compared to background	z_score: Statistical z-score for the enrichment	P_-value: Nominal P value without adjustement for mutliple tests	P_adjust: P value with BH correction for mutliple tests	q_value: q value with correction for mutliple tests (Storey method)	–LogP_q: the log of q_value column
			Index	Locus	Term ID	ID	Description	Gene_Ratio	Bg_Ratio	Rich_Factor	Fold_Enrichment	z_score	P_value	P_adjust	q_value	–LogP_q
			1	Vita1a	GO:0030672	GO:0030672	synaptic vesicle membrane	2/14	170/17941	0.0117647	15.0765	5.15328	0.00753708	0.113293	0.0764462	1.11664
			2	Vita1a	GO:0099501	GO:0099501	exocytic vesicle membrane	2/14	170/17941	0.0117647	15.0765	5.15328	0.00753708	0.113293	0.0764462	1.11664
			3	Vita1a	GO:0000221	GO:0000221	vacuolar proton-transporting V-type ATPase, V1 domain	1/14	12/17941	0.0833333	106.792	10.2444	0.00932679	0.113293	0.0764462	1.11664
			4	Vita1a	GO:0033180	GO:0033180	proton-transporting V-type ATPase, V1 domain	1/14	12/17941	0.0833333	106.792	10.2444	0.00932679	0.113293	0.0764462	1.11664
			5	Vita1a	GO:0097542	GO:0097542	ciliary tip	1/14	13/17941	0.0769231	98.5769	9.835	0.0101004	0.113293	0.0764462	1.11664
			6	Vita1a	GO:0031466	GO:0031466	Cul5-RING ubiquitin ligase complex	1/14	15/17941	0.0666667	85.4333	9.14196	0.0116458	0.113293	0.0764462	1.11664
			7	Vita1a	GO:0033178	GO:0033178	proton-transporting two-sector ATPase complex, catalytic domain	1/14	18/17941	0.0555556	71.1944	8.32636	0.0139598	0.113293	0.0764462	1.11664
			8	Vita1a	GO:0030658	GO:0030658	transport vesicle membrane	2/14	247/17941	0.00809717	10.3765	4.14666	0.0154039	0.113293	0.0764462	1.11664
			9	Vita1a	GO:0034045	GO:0034045	phagophore assembly site membrane	1/14	21/17941	0.047619	61.0238	7.69105	0.0162688	0.113293	0.0764462	1.11664
			10	Vita1a	GO:0061695	GO:0061695	transferase complex, transferring phosphorus-containing groups	2/14	264/17941	0.00757576	9.70833	3.9834	0.0174694	0.113293	0.0764462	1.11664
			11	Vita1a	GO:0098850	GO:0098850	extrinsic component of synaptic vesicle membrane	1/14	25/17941	0.04	51.26	7.02738	0.0193396	0.113293	0.0764462	1.11664
			12	Vita1a	GO:0016471	GO:0016471	vacuolar proton-transporting V-type ATPase complex	1/14	26/17941	0.0384615	49.2885	6.88562	0.0201059	0.113293	0.0764462	1.11664
			13	Vita1a	GO:0008021	GO:0008021	synaptic vesicle	2/14	288/17941	0.00694444	8.89931	3.77657	0.0205761	0.113293	0.0764462	1.11664
			14	Vita1a	GO:0033176	GO:0033176	proton-transporting V-type ATPase complex	1/14	29/17941	0.0344828	44.1897	6.50471	0.0224015	0.113293	0.0764462	1.11664
			15	Vita1a	GO:0070382	GO:0070382	exocytic vesicle	2/14	308/17941	0.00649351	8.32143	3.62184	0.0233303	0.113293	0.0764462	1.11664
			16	Vita1a	GO:0031965	GO:0031965	nuclear membrane	2/14	316/17941	0.00632911	8.11076	3.56383	0.024473	0.113293	0.0764462	1.11664
			17	Vita1a	GO:0005669	GO:0005669	transcription factor TFIID complex	1/14	32/17941	0.03125	40.0469	6.17799	0.0246921	0.113293	0.0764462	1.11664
			18	Vita1a	GO:0000407	GO:0000407	phagophore assembly site	1/14	36/17941	0.0277778	35.5972	5.80666	0.0277385	0.11968	0.0807561	1.09282
			19	Vita1a	GO:0031312	GO:0031312	extrinsic component of organelle membrane	1/14	42/17941	0.0238095	30.5119	5.35093	0.0322915	0.11968	0.0807561	1.09282
			20	Vita1a	GO:0005774	GO:0005774	vacuolar membrane	2/14	370/17941	0.00540541	6.92703	3.2193	0.0327729	0.11968	0.0807561	1.09282
			21	Vita1a	GO:0090533	GO:0090533	cation-transporting ATPase complex	1/14	45/17941	0.0222222	28.4778	5.15741	0.0345606	0.11968	0.0807561	1.09282
			22	Vita1a	GO:0032391	GO:0032391	photoreceptor connecting cilium	1/14	46/17941	0.0217391	27.8587	5.09706	0.0353159	0.11968	0.0807561	1.09282
			23	Vita1a	GO:0098533	GO:0098533	ATPase dependent transmembrane transport complex	1/14	47/17941	0.0212766	27.266	5.0386	0.0360706	0.11968	0.0807561	1.09282
			24	Vita1a	GO:0016469	GO:0016469	proton-transporting two-sector ATPase complex	1/14	48/17941	0.0208333	26.6979	4.98194	0.0368248	0.11968	0.0807561	1.09282
			25	Vita1a	GO:0000421	GO:0000421	autophagosome membrane	1/14	53/17941	0.0188679	24.1792	4.72256	0.0405874	0.123755	0.0835056	1.07828
			26	Vita1a	GO:0000315	GO:0000315	organellar large ribosomal subunit	1/14	56/17941	0.0178571	22.8839	4.58349	0.0428384	0.123755	0.0835056	1.07828
			27	Vita1a	GO:0005762	GO:0005762	mitochondrial large ribosomal subunit	1/14	56/17941	0.0178571	22.8839	4.58349	0.0428384	0.123755	0.0835056	1.07828
			28	Vita1a	GO:0030133	GO:0030133	transport vesicle	2/14	441/17941	0.00453515	5.81179	2.85909	0.0451352	0.125734	0.0848406	1.0714
			29	Vita1a	GO:0001917	GO:0001917	photoreceptor inner segment	1/14	71/17941	0.0140845	18.0493	4.02249	0.05402	0.13685	0.0923413	1.0346
			30	Vita1a	GO:0016591	GO:0016591	RNA polymerase II, holoenzyme	1/14	71/17941	0.0140845	18.0493	4.02249	0.05402	0.13685	0.0923413	1.0346
			31	Vita1a	GO:0005635	GO:0005635	nuclear envelope	2/14	500/17941	0.004	5.126	2.61487	0.05654	0.13685	0.0923413	1.0346
			32	Vita1a	GO:0030315	GO:0030315	T-tubule	1/14	77/17941	0.012987	16.6429	3.84409	0.0584587	0.13685	0.0923413	1.0346
			33	Vita1a	GO:0030665	GO:0030665	clathrin-coated vesicle membrane	1/14	78/17941	0.0128205	16.4295	3.8163	0.0591965	0.13685	0.0923413	1.0346
			34	Vita1a	GO:0035869	GO:0035869	ciliary transition zone	1/14	79/17941	0.0126582	16.2215	3.78903	0.0599339	0.13685	0.0923413	1.0346
			35	Vita1a	GO:0016529	GO:0016529	sarcoplasmic reticulum	1/14	81/17941	0.0123457	15.821	3.73594	0.061407	0.13685	0.0923413	1.0346
			36	Vita1a	GO:0000313	GO:0000313	organellar ribosome	1/14	88/17941	0.0113636	14.5625	3.56408	0.0665459	0.140286	0.0946599	1.02383
			37	Vita1a	GO:0005761	GO:0005761	mitochondrial ribosome	1/14	88/17941	0.0113636	14.5625	3.56408	0.0665459	0.140286	0.0946599	1.02383
			38	Vita1a	GO:0001750	GO:0001750	photoreceptor outer segment	1/14	94/17941	0.0106383	13.633	3.43169	0.0709299	0.14186	0.0957219	1.01899
			39	Vita1a	GO:0055029	GO:0055029	nuclear DNA-directed RNA polymerase complex	1/14	94/17941	0.0106383	13.633	3.43169	0.0709299	0.14186	0.0957219	1.01899
			40	Vita1a	GO:0000428	GO:0000428	DNA-directed RNA polymerase complex	1/14	97/17941	0.0103093	13.2113	3.36996	0.0731147	0.141862	0.0957235	1.01898
			41	Vita1a	GO:0030880	GO:0030880	RNA polymerase complex	1/14	99/17941	0.010101	12.9444	3.3303	0.0745686	0.141862	0.0957235	1.01898
			42	Vita1a	GO:0016528	GO:0016528	sarcoplasm	1/14	109/17941	0.00917431	11.7569	3.1479	0.0818064	0.151926	0.102514	0.989216
			43	Vita1a	GO:0005776	GO:0005776	autophagosome	1/14	115/17941	0.00869565	11.1435	3.04951	0.0861238	0.153325	0.103458	0.985236
			44	Vita1a	GO:0015934	GO:0015934	large ribosomal subunit	1/14	117/17941	0.00854701	10.953	3.01832	0.0875587	0.153325	0.103458	0.985236
			45	Vita1a	GO:1902554	GO:1902554	serine/threonine protein kinase complex	1/14	120/17941	0.00833333	10.6792	2.97293	0.0897072	0.153325	0.103458	0.985236
			46	Vita1a	GO:0097733	GO:0097733	photoreceptor cell cilium	1/14	121/17941	0.00826446	10.5909	2.95815	0.0904223	0.153325	0.103458	0.985236
			47	Vita1a	GO:1904949	GO:1904949	ATPase complex	1/14	125/17941	0.008	10.252	2.90073	0.0932776	0.153891	0.10384	0.983635
			48	Vita1a	GO:0030662	GO:0030662	coated vesicle membrane	1/14	127/17941	0.00787402	10.0906	2.87298	0.0947021	0.153891	0.10384	0.983635
			49	Vita1a	GO:0097731	GO:0097731	9+0 non-motile cilium	1/14	132/17941	0.00757576	9.70833	2.80623	0.0982543	0.154383	0.104172	0.98225
			50	Vita1a	GO:1902911	GO:1902911	protein kinase complex	1/14	133/17941	0.0075188	9.63534	2.79331	0.0989632	0.154383	0.104172	0.98225
			51	Vita1a	GO:0005875	GO:0005875	microtubule associated complex	1/14	150/17941	0.00666667	8.54333	2.59257	0.110935	0.169666	0.114484	0.941254
			52	Vita1a	GO:0030136	GO:0030136	clathrin-coated vesicle	1/14	163/17941	0.00613497	7.86196	2.45936	0.11999	0.179986	0.121448	0.91561
			53	Vita1a	GO:0097730	GO:0097730	non-motile cilium	1/14	173/17941	0.00578035	7.40751	2.36655	0.126898	0.183297	0.123682	0.907694
			54	Vita1a	GO:0098798	GO:0098798	mitochondrial protein-containing complex	1/14	173/17941	0.00578035	7.40751	2.36655	0.126898	0.183297	0.123682	0.907694
			55	Vita1a	GO:0019898	GO:0019898	extrinsic component of membrane	1/14	187/17941	0.00534759	6.85294	2.24837	0.136483	0.188514	0.127202	0.895505
			56	Vita1a	GO:0042383	GO:0042383	sarcolemma	1/14	187/17941	0.00534759	6.85294	2.24837	0.136483	0.188514	0.127202	0.895505
			57	Vita1a	GO:0044391	GO:0044391	ribosomal subunit	1/14	190/17941	0.00526316	6.74474	2.22463	0.138525	0.188514	0.127202	0.895505
			58	Vita1a	GO:0005930	GO:0005930	axoneme	1/14	195/17941	0.00512821	6.57179	2.18617	0.141917	0.188514	0.127202	0.895505
			59	Vita1a	GO:0097014	GO:0097014	ciliary plasm	1/14	196/17941	0.00510204	6.53827	2.17864	0.142594	0.188514	0.127202	0.895505
			60	Vita1a	GO:0043679	GO:0043679	axon terminus	1/14	208/17941	0.00480769	6.16106	2.09219	0.150679	0.195882	0.132174	0.878853
			61	Vita1c	GO:0043292	GO:0043292	contractile muscle fiber	10/194	267/17941	0.0374532	3.46365	4.24049	0.000673928	0.152506	0.148915	0.827062
			62	Vita1c	GO:0030017	GO:0030017	sarcomere	9/194	233/17941	0.0386266	3.57216	4.13182	0.00100333	0.152506	0.148915	0.827062
			63	Vita1c	GO:0005865	GO:0005865	striated muscle thin filament	3/194	23/17941	0.130435	12.0625	5.55039	0.00187975	0.154015	0.150388	0.822786
			64	Vita1c	GO:0030016	GO:0030016	myofibril	9/194	258/17941	0.0348837	3.22602	3.7654	0.00202651	0.154015	0.150388	0.822786
			65	Vita1c	GO:0036379	GO:0036379	myofilament	3/194	27/17941	0.111111	10.2755	5.0428	0.00300767	0.182866	0.178561	0.748214
			66	Vita1c	GO:0016342	GO:0016342	catenin complex	3/194	31/17941	0.0967742	8.94962	4.63158	0.00447802	0.193037	0.188491	0.724708
			67	Vita1c	GO:0043194	GO:0043194	axon initial segment	3/194	31/17941	0.0967742	8.94962	4.63158	0.00447802	0.193037	0.188491	0.724708
			68	Vita1c	GO:0001533	GO:0001533	cornified envelope	4/194	64/17941	0.0625	5.77996	4.00513	0.00507991	0.193037	0.188491	0.724708
			69	Vita1d	GO:0005890	GO:0005890	sodium:potassium-exchanging ATPase complex	3/251	12/17941	0.25	17.8695	6.96305	0.00054217	0.169157	0.164363	0.784195
			70	Vita2b	GO:0001527	GO:0001527	microfibril	3/256	13/17941	0.230769	16.1728	6.58415	0.000738701	0.0817495	0.0795723	1.09924
			71	Vita2b	GO:0030123	GO:0030123	AP-3 adaptor complex	3/256	13/17941	0.230769	16.1728	6.58415	0.000738701	0.0817495	0.0795723	1.09924
			72	Vita2b	GO:0030897	GO:0030897	HOPS complex	3/256	13/17941	0.230769	16.1728	6.58415	0.000738701	0.0817495	0.0795723	1.09924
			73	Vita3a	GO:0001533	GO:0001533	cornified envelope	19/601	64/17941	0.296875	8.86229	11.7305	1.5252e-13	7.29045e-11	7.22463e-11	10.1412
			74	Vita3a	GO:0045171	GO:0045171	intercellular bridge	14/601	99/17941	0.141414	4.22148	5.98378	5.31466e-06	0.0012702	0.00125874	2.90007
			75	Vita4b	GO:0031462	GO:0031462	Cul2-RING ubiquitin ligase complex	13/356	47/17941	0.276596	13.9393	12.6378	4.55169e-12	1.69778e-09	1.69778e-09	8.77012
			76	Vita4b	GO:0031461	GO:0031461	cullin-RING ubiquitin ligase complex	23/356	232/17941	0.0991379	4.99616	8.71676	2.54304e-10	4.74278e-08	4.74278e-08	7.32397
			77	Vita4b	GO:0000151	GO:0000151	ubiquitin ligase complex	27/356	352/17941	0.0767045	3.86561	7.7256	2.22137e-09	2.76191e-07	2.76191e-07	6.55879
			78	Vita4b	GO:0098890	GO:0098890	extrinsic component of postsynaptic membrane	4/356	22/17941	0.181818	9.16292	5.45086	0.000840229	0.0783514	0.0783514	1.10595
			79	Vita5a	GO:1902711	GO:1902711	GABA-A receptor complex	4/201	19/17941	0.210526	18.7913	8.25893	5.19431e-05	0.00933901	0.00904243	2.04371
			80	Vita5a	GO:1902710	GO:1902710	GABA receptor complex	4/201	21/17941	0.190476	17.0017	7.80977	7.88102e-05	0.00933901	0.00904243	2.04371
			81	Vita5a	GO:0005640	GO:0005640	nuclear outer membrane	4/201	35/17941	0.114286	10.201	5.79965	0.000609931	0.0481845	0.0466544	1.33111
			82	Vita5a	GO:0060170	GO:0060170	ciliary membrane	5/201	75/17941	0.0666667	5.95058	4.57305	0.00153578	0.0909948	0.0881051	1.055
			83	Vita5a	GO:0043235	GO:0043235	receptor complex	12/201	402/17941	0.0298507	2.66444	3.59262	0.00198092	0.0938957	0.0909139	1.04137
			84	Vita5a	GO:0034707	GO:0034707	chloride channel complex	4/201	52/17941	0.0769231	6.86605	4.50907	0.00271967	0.107427	0.104016	0.982902
			85	Vita6a	GO:0098982	GO:0098982	GABA-ergic synapse	9/141	170/17941	0.0529412	6.7363	6.68822	7.99462e-06	0.00214256	0.00214256	2.66907
			86	Vita11a	GO:0030864	GO:0030864	cortical actin cytoskeleton	5/150	91/17941	0.0549451	6.57179	4.89275	0.000997493	0.19703	0.185796	0.730963
			87	Vita11a	GO:0097440	GO:0097440	apical dendrite	3/150	31/17941	0.0967742	11.5748	5.41082	0.00216876	0.19703	0.185796	0.730963
			88	Vita11a	GO:0030863	GO:0030863	cortical cytoskeleton	5/150	120/17941	0.0416667	4.98361	4.0203	0.00337083	0.19703	0.185796	0.730963
			89	Vita11a	GO:0002199	GO:0002199	zona pellucida receptor complex	2/150	11/17941	0.181818	21.7467	6.31991	0.00363471	0.19703	0.185796	0.730963
			90	Vita11a	GO:0030121	GO:0030121	AP-1 adaptor complex	2/150	11/17941	0.181818	21.7467	6.31991	0.00363471	0.19703	0.185796	0.730963
			91	Vita11a	GO:0043596	GO:0043596	nuclear replication fork	3/150	39/17941	0.0769231	9.20051	4.70738	0.00419968	0.19703	0.185796	0.730963
			92	Vita11a	GO:0005884	GO:0005884	actin filament	5/150	134/17941	0.0373134	4.46294	3.69452	0.00538217	0.19703	0.185796	0.730963
			93	Vita11a	GO:0001726	GO:0001726	ruffle	6/150	195/17941	0.0307692	3.68021	3.45535	0.00599878	0.19703	0.185796	0.730963
			94	Vita11a	GO:0030130	GO:0030130	clathrin coat of trans-Golgi network vesicle	2/150	15/17941	0.133333	15.9476	5.31779	0.00678862	0.19703	0.185796	0.730963
			95	Vita11a	GO:0031252	GO:0031252	cell leading edge	10/150	481/17941	0.02079	2.48663	3.03465	0.00727078	0.19703	0.185796	0.730963
			96	Vita11a	GO:0002102	GO:0002102	podosome	3/150	48/17941	0.0625	7.47542	4.12481	0.00752547	0.19703	0.185796	0.730963
			97	Vita11b	GO:0005882	GO:0005882	intermediate filament	39/879	137/17941	0.284672	5.81034	12.8283	9.61197e-20	5.88253e-17	5.63565e-17	16.2491
			98	Vita11b	GO:0045111	GO:0045111	intermediate filament cytoskeleton	41/879	175/17941	0.234286	4.78193	11.4111	2.53752e-17	7.7648e-15	7.43893e-15	14.1285
			99	Vita11b	GO:0045095	GO:0045095	keratin filament	16/879	50/17941	0.32	6.53142	8.88987	9.87437e-10	2.01437e-07	1.92983e-07	6.71448
			100	Vita11b	GO:0016459	GO:0016459	myosin complex	14/879	56/17941	0.25	5.10267	6.97922	3.51031e-07	5.37078e-05	5.14538e-05	4.28858
			101	Vita11b	GO:0032982	GO:0032982	myosin filament	9/879	23/17941	0.391304	7.98679	7.61005	6.85388e-07	8.38914e-05	8.03707e-05	4.0949
			102	Vita11b	GO:0016460	GO:0016460	myosin II complex	9/879	26/17941	0.346154	7.06524	7.02452	2.29413e-06	0.000234001	0.000224181	3.6494
			103	Vita11c	GO:0005882	GO:0005882	intermediate filament	39/405	137/17941	0.284672	12.6106	20.7314	3.50808e-32	1.65581e-29	1.65064e-29	28.7823
			104	Vita11c	GO:0045111	GO:0045111	intermediate filament cytoskeleton	40/405	175/17941	0.228571	10.1254	18.4353	6.70306e-29	1.58192e-26	1.57698e-26	25.8022
			105	Vita11c	GO:0045095	GO:0045095	keratin filament	17/405	50/17941	0.34	15.0616	15.1313	3.6654e-16	5.7669e-14	5.7489e-14	13.2404
			106	Vita11c	GO:0098562	GO:0098562	cytoplasmic side of membrane	13/405	212/17941	0.0613208	2.71643	3.82055	0.00109662	0.129401	0.128997	0.889419
			107	Vita11c	GO:0036157	GO:0036157	outer dynein arm	3/405	12/17941	0.25	11.0747	5.3054	0.00215843	0.149861	0.149393	0.82567
			108	Vita11c	GO:1990454	GO:1990454	L-type voltage-gated calcium channel complex	3/405	12/17941	0.25	11.0747	5.3054	0.00215843	0.149861	0.149393	0.82567
			109	Vita11c	GO:0022624	GO:0022624	proteasome accessory complex	4/405	25/17941	0.16	7.0878	4.62896	0.00222251	0.149861	0.149393	0.82567
			110	Vita11c	GO:0001533	GO:0001533	cornified envelope	6/405	64/17941	0.09375	4.15301	3.84009	0.00317103	0.187091	0.186506	0.729306
			111	Vita13a	GO:0043204	GO:0043204	perikaryon	15/393	224/17941	0.0669643	3.05701	4.63617	0.000131197	0.0535284	0.0520645	1.28346
			112	Vita13a	GO:0061702	GO:0061702	canonical inflammasome complex	4/393	21/17941	0.190476	8.6955	5.28046	0.00100986	0.151806	0.147655	0.830753
			113	Vita13a	GO:0000439	GO:0000439	transcription factor TFIIH core complex	3/393	10/17941	0.3	13.6954	6.0095	0.00111622	0.151806	0.147655	0.830753
			114	Vita14a	GO:0005883	GO:0005883	neurofilament	3/162	13/17941	0.230769	25.557	8.45465	0.000193395	0.0498958	0.0484505	1.3147
			115	Vita14a	GO:0000421	GO:0000421	autophagosome membrane	4/162	53/17941	0.0754717	8.35826	5.12091	0.00132943	0.171497	0.166529	0.77851
			116	Vita14b	GO:0031463	GO:0031463	Cul3-RING ubiquitin ligase complex	3/67	59/17941	0.0508475	13.6157	5.94249	0.00139363	0.139363	0.132028	0.879333
			117	Vita15a	GO:0034361	GO:0034361	very-low-density lipoprotein particle	7/325	26/17941	0.269231	14.8624	9.6076	2.93643e-07	5.69667e-05	5.69667e-05	4.24438
			118	Vita15a	GO:0034385	GO:0034385	triglyceride-rich plasma lipoprotein particle	7/325	26/17941	0.269231	14.8624	9.6076	2.93643e-07	5.69667e-05	5.69667e-05	4.24438
			119	Vita15a	GO:0034364	GO:0034364	high-density lipoprotein particle	7/325	33/17941	0.212121	11.7097	8.36396	1.71019e-06	0.000221185	0.000221185	3.65525
			120	Vita15a	GO:0034358	GO:0034358	plasma lipoprotein particle	7/325	41/17941	0.170732	9.42492	7.33551	7.94796e-06	0.000616762	0.000616762	3.20988
			121	Vita15a	GO:1990777	GO:1990777	lipoprotein particle	7/325	41/17941	0.170732	9.42492	7.33551	7.94796e-06	0.000616762	0.000616762	3.20988
			122	Vita15a	GO:0032994	GO:0032994	protein-lipid complex	7/325	44/17941	0.159091	8.78231	7.02011	1.29311e-05	0.000836209	0.000836209	3.07769
			123	Vita15b	GO:0045095	GO:0045095	keratin filament	25/119	50/17941	0.5	75.3824	43.0372	2.61683e-42	5.31217e-40	5.31217e-40	39.2747
			124	Vita15b	GO:0005882	GO:0005882	intermediate filament	25/119	137/17941	0.182482	27.5118	25.4535	2.17909e-29	2.21178e-27	2.21178e-27	26.6553
			125	Vita15b	GO:0045111	GO:0045111	intermediate filament cytoskeleton	26/119	175/17941	0.148571	22.3993	23.2451	4.26502e-28	2.886e-26	2.886e-26	25.5397
			126	Vita15b	GO:0001533	GO:0001533	cornified envelope	6/119	64/17941	0.09375	14.1342	8.60107	4.10896e-06	0.00020853	0.00020853	3.68083
			127	Vita17a	GO:0042611	GO:0042611	MHC protein complex	32/874	35/17941	0.914286	18.768	23.8101	3.33365e-39	1.77683e-36	1.72999e-36	35.762
			128	Vita17a	GO:0032398	GO:0032398	MHC class Ib protein complex	23/874	23/17941	1	20.5275	21.2057	4.96143e-31	1.32222e-28	1.28736e-28	27.8903
			129	Vita17a	GO:0042612	GO:0042612	MHC class I protein complex	22/874	24/17941	0.916667	18.8168	19.7648	2.62398e-27	4.66195e-25	4.53903e-25	24.343
			130	Vita17a	GO:0033106	GO:0033106	cis-Golgi network membrane	17/874	26/17941	0.653846	13.4218	14.3434	8.70629e-17	1.16011e-14	1.12953e-14	13.9471
			131	Vita17a	GO:0042824	GO:0042824	MHC class I peptide loading complex	11/874	15/17941	0.733333	15.0535	12.3218	3.93534e-12	4.19507e-10	4.08447e-10	9.38886
			132	Vita17a	GO:0042613	GO:0042613	MHC class II protein complex	9/874	11/17941	0.818182	16.7952	11.8582	7.47699e-11	6.64206e-09	6.46694e-09	8.1893
			133	Vita17a	GO:0005801	GO:0005801	cis-Golgi network	18/874	68/17941	0.264706	5.43374	8.28923	2.55263e-09	1.94365e-07	1.8924e-07	6.72299
			134	Vita17a	GO:0005765	GO:0005765	lysosomal membrane	37/874	309/17941	0.119741	2.45798	5.85017	4.23072e-07	2.50553e-05	2.43947e-05	4.6127
			135	Vita17a	GO:0098852	GO:0098852	lytic vacuole membrane	37/874	309/17941	0.119741	2.45798	5.85017	4.23072e-07	2.50553e-05	2.43947e-05	4.6127
			136	Vita17a	GO:0005797	GO:0005797	Golgi medial cisterna	9/874	24/17941	0.375	7.6978	7.43008	1.00019e-06	5.33104e-05	5.19049e-05	4.28479
			137	Vita17a	GO:0005774	GO:0005774	vacuolar membrane	39/874	370/17941	0.105405	2.16371	5.1184	5.07518e-06	0.000245915	0.000239432	3.62082
			138	Vita17a	GO:0098553	GO:0098553	lumenal side of endoplasmic reticulum membrane	6/874	13/17941	0.461538	9.47421	6.91661	1.67857e-05	0.000745566	0.000725909	3.13912
			139	Vita17a	GO:0030670	GO:0030670	phagocytic vesicle membrane	11/874	59/17941	0.186441	3.82715	4.92216	0.000112567	0.00461524	0.00449356	2.34741
			140	Vita17a	GO:0031901	GO:0031901	early endosome membrane	22/874	189/17941	0.116402	2.38944	4.34546	0.000137843	0.00524789	0.00510953	2.29162
			141	Vita17a	GO:0030666	GO:0030666	endocytic vesicle membrane	13/874	82/17941	0.158537	3.25435	4.63008	0.000156853	0.00557352	0.00542657	2.26547
			142	Vita17a	GO:0010008	GO:0010008	endosome membrane	43/874	495/17941	0.0868687	1.78319	3.99864	0.000179255	0.00564144	0.00549271	2.26021
			143	Vita17a	GO:0070971	GO:0070971	endoplasmic reticulum exit site	8/874	34/17941	0.235294	4.82999	5.05841	0.000179933	0.00564144	0.00549271	2.26021
			144	Vita17a	GO:0098576	GO:0098576	lumenal side of membrane	6/874	23/17941	0.26087	5.35499	4.72928	0.000649306	0.0192267	0.0187198	1.7277
			145	Vita17a	GO:0120199	GO:0120199	cone photoreceptor outer segment	4/874	10/17941	0.4	8.21098	5.16156	0.000927576	0.0260209	0.0253349	1.59628
			146	Vita17a	GO:0005669	GO:0005669	transcription factor TFIID complex	6/874	32/17941	0.1875	3.8489	3.6501	0.00401129	0.106901	0.104082	0.982623
			147	Vita17a	GO:0005769	GO:0005769	early endosome	34/874	441/17941	0.0770975	1.58262	2.80331	0.00568547	0.144303	0.140498	0.852329
			148	Vita17a	GO:0001534	GO:0001534	radial spoke	4/874	16/17941	0.25	5.13186	3.74166	0.00636198	0.154133	0.15007	0.823707
			149	VitaXa	GO:0036126	GO:0036126	sperm flagellum	16/265	239/17941	0.0669456	4.53234	6.73121	5.6081e-07	0.000178898	0.000177688	3.75034
			150	VitaXa	GO:0097729	GO:0097729	9+2 motile cilium	16/265	263/17941	0.0608365	4.11875	6.23855	1.98345e-06	0.00031636	0.00031422	3.50277
			151	VitaXa	GO:0000786	GO:0000786	nucleosome	10/265	124/17941	0.0806452	5.45983	6.10174	1.55347e-05	0.00165185	0.00164068	2.78498
			152	VitaXa	GO:0031514	GO:0031514	motile cilium	16/265	343/17941	0.0466472	3.15811	4.94118	5.42262e-05	0.00432454	0.00429529	2.36701
			153	VitaXa	GO:0032993	GO:0032993	protein-DNA complex	11/265	237/17941	0.0464135	3.14228	4.06497	0.000826707	0.0527439	0.0523871	1.28078
			154	Soma2b	GO:0001518	GO:0001518	voltage-gated sodium channel complex	4/306	17/17941	0.235294	13.7955	6.9526	0.000165713	0.0609822	0.0603542	1.21929
			155	Soma2b	GO:0031258	GO:0031258	lamellipodium membrane	4/306	23/17941	0.173913	10.1966	5.81344	0.000568756	0.104651	0.103573	0.984752
			156	Soma2b	GO:0030990	GO:0030990	intraciliary transport particle	4/306	27/17941	0.148148	8.68603	5.26468	0.00106836	0.113146	0.111981	0.950857
			157	Soma2b	GO:0034706	GO:0034706	sodium channel complex	4/306	28/17941	0.142857	8.37582	5.14505	0.00122985	0.113146	0.111981	0.950857
			158	Soma2b	GO:0008305	GO:0008305	integrin complex	4/306	33/17941	0.121212	7.10675	4.62517	0.00229898	0.169205	0.167463	0.776082
			159	Soma3a	GO:0001533	GO:0001533	cornified envelope	19/545	64/17941	0.296875	9.77291	12.4443	2.64782e-14	1.20741e-11	1.18734e-11	10.9254
			160	Soma3a	GO:0045171	GO:0045171	intercellular bridge	14/545	99/17941	0.141414	4.65525	6.45502	1.7121e-06	0.000390359	0.000383871	3.41581
			161	Soma3b	GO:0030018	GO:0030018	Z disc	7/172	148/17941	0.0472973	4.93349	4.72747	0.000567003	0.132303	0.130826	0.883305
			162	Soma3b	GO:0031674	GO:0031674	I band	7/172	163/17941	0.0429448	4.47949	4.39048	0.0010023	0.132303	0.130826	0.883305
			163	Soma4b	GO:0031462	GO:0031462	Cul2-RING ubiquitin ligase complex	17/817	47/17941	0.361702	7.94284	10.41	1.00104e-11	5.2855e-09	5.2855e-09	8.27691
			164	Soma4b	GO:0031461	GO:0031461	cullin-RING ubiquitin ligase complex	31/817	232/17941	0.133621	2.93426	6.47711	7.61255e-08	2.00971e-05	2.00971e-05	4.69687
			165	Soma4b	GO:0000151	GO:0000151	ubiquitin ligase complex	39/817	352/17941	0.110795	2.43302	5.93095	2.80356e-07	4.93427e-05	4.93427e-05	4.30678
			166	Soma6a	GO:0001669	GO:0001669	acrosomal vesicle	6/82	197/17941	0.0304569	6.66374	5.41627	0.000284471	0.0622991	0.0577925	1.23813
			167	Soma6a	GO:0002080	GO:0002080	acrosomal membrane	3/82	45/17941	0.0666667	14.5862	6.18323	0.00113704	0.0723846	0.0671484	1.17296
			168	Soma6a	GO:0005583	GO:0005583	fibrillar collagen trimer	2/82	12/17941	0.166667	36.4654	8.32737	0.00132209	0.0723846	0.0671484	1.17296
			169	Soma6a	GO:0098643	GO:0098643	banded collagen fibril	2/82	12/17941	0.166667	36.4654	8.32737	0.00132209	0.0723846	0.0671484	1.17296
			170	Soma6a	GO:0030667	GO:0030667	secretory granule membrane	4/82	115/17941	0.0347826	7.61018	4.81864	0.00190735	0.083542	0.0774988	1.11071
			171	Soma6a	GO:0098644	GO:0098644	complex of collagen trimers	2/82	19/17941	0.105263	23.0308	6.51034	0.00335507	0.104966	0.0973728	1.01156
			172	Soma6a	GO:0098871	GO:0098871	postsynaptic actin cytoskeleton	2/82	19/17941	0.105263	23.0308	6.51034	0.00335507	0.104966	0.0973728	1.01156
			173	Soma6a	GO:0099571	GO:0099571	postsynaptic cytoskeleton	2/82	26/17941	0.0769231	16.8302	5.47337	0.00624594	0.170983	0.158614	0.799658
			174	Soma6b	GO:0033116	GO:0033116	endoplasmic reticulum-Golgi intermediate compartment membrane	8/587	51/17941	0.156863	4.79433	4.99052	0.000230353	0.115637	0.115637	0.936902
			175	Soma6b	GO:0098982	GO:0098982	GABA-ergic synapse	15/587	170/17941	0.0882353	2.69681	4.08821	0.000479359	0.120319	0.120319	0.919665
			176	Soma7b	GO:1990462	GO:1990462	omegasome	7/817	11/17941	0.636364	13.9743	9.40177	1.11295e-07	5.5425e-05	5.5425e-05	4.25629
			177	Soma7b	GO:0005833	GO:0005833	hemoglobin complex	5/817	10/17941	0.5	10.9798	6.89508	4.02597e-05	0.0100247	0.0100247	1.99893
			178	Soma7b	GO:0031838	GO:0031838	haptoglobin-hemoglobin complex	5/817	11/17941	0.454545	9.98164	6.50851	7.104e-05	0.0117926	0.0117926	1.92839
			179	Soma7b	GO:0042589	GO:0042589	zymogen granule membrane	5/817	20/17941	0.25	5.4899	4.38824	0.00169318	0.189716	0.189716	0.721895
			180	Soma7b	GO:0033162	GO:0033162	melanosome membrane	5/817	22/17941	0.227273	4.99082	4.09106	0.00266669	0.189716	0.189716	0.721895
			181	Soma7b	GO:0045009	GO:0045009	chitosome	5/817	22/17941	0.227273	4.99082	4.09106	0.00266669	0.189716	0.189716	0.721895
			182	Soma7b	GO:0090741	GO:0090741	pigment granule membrane	5/817	22/17941	0.227273	4.99082	4.09106	0.00266669	0.189716	0.189716	0.721895
			183	Soma8a	GO:1990913	GO:1990913	sperm head plasma membrane	5/320	19/17941	0.263158	14.7541	8.08327	1.65657e-05	0.00578143	0.00578143	2.23796
			184	Soma8a	GO:0061827	GO:0061827	sperm head	6/320	36/17941	0.166667	9.34427	6.75341	3.8111e-05	0.00665037	0.00665037	2.17715
			185	Soma8a	GO:0097524	GO:0097524	sperm plasma membrane	5/320	28/17941	0.178571	10.0117	6.43092	0.000122729	0.0142775	0.0142775	1.84535
			186	Soma8b	GO:0016342	GO:0016342	catenin complex	7/373	31/17941	0.225806	10.8611	8.00688	2.71371e-06	0.00112348	0.00108549	2.96438
			187	Soma8b	GO:0000782	GO:0000782	telomere cap complex	4/373	11/17941	0.363636	17.4906	7.97164	5.40445e-05	0.00745814	0.00720594	2.14231
			188	Soma8b	GO:0000783	GO:0000783	nuclear telomere cap complex	4/373	11/17941	0.363636	17.4906	7.97164	5.40445e-05	0.00745814	0.00720594	2.14231
			189	Soma8b	GO:0140445	GO:0140445	chromosome, telomeric repeat region	4/373	12/17941	0.333333	16.0331	7.5904	7.97388e-05	0.00825296	0.00797388	2.09833
			190	Soma8b	GO:0005782	GO:0005782	peroxisomal matrix	5/373	32/17941	0.15625	7.5155	5.37516	0.000479602	0.0319602	0.0308794	1.51033
			191	Soma8b	GO:0031907	GO:0031907	microbody lumen	5/373	32/17941	0.15625	7.5155	5.37516	0.000479602	0.0319602	0.0308794	1.51033
			192	Soma8b	GO:0005811	GO:0005811	lipid droplet	9/373	112/17941	0.0803571	3.86511	4.43192	0.000551145	0.0319602	0.0308794	1.51033
			193	Soma8b	GO:0099023	GO:0099023	vesicle tethering complex	7/373	70/17941	0.1	4.80992	4.65366	0.000617588	0.0319602	0.0308794	1.51033
			194	Soma8b	GO:0017119	GO:0017119	Golgi transport complex	3/373	10/17941	0.3	14.4298	6.18971	0.000959593	0.0441413	0.0426486	1.3701
			195	Soma8b	GO:0019897	GO:0019897	extrinsic component of plasma membrane	9/373	124/17941	0.0725806	3.49107	4.05587	0.00114555	0.0474256	0.0458219	1.33893
			196	Soma8b	GO:0036064	GO:0036064	ciliary basal body	11/373	182/17941	0.0604396	2.90709	3.76793	0.00152748	0.0574889	0.0555448	1.25536
			197	Soma8b	GO:0005912	GO:0005912	adherens junction	10/373	174/17941	0.0574713	2.76432	3.40761	0.00354494	0.1223	0.118165	0.927512
			198	Soma8b	GO:0005874	GO:0005874	microtubule	19/373	472/17941	0.0402542	1.9362	3.00337	0.00485064	0.154474	0.149251	0.826084
			199	Soma9a	GO:0042627	GO:0042627	chylomicron	4/513	12/17941	0.333333	11.6576	6.33603	0.00027241	0.124219	0.124219	0.905812
			200	Soma9a	GO:0034706	GO:0034706	sodium channel complex	5/513	28/17941	0.178571	6.24513	4.76537	0.00106846	0.177685	0.177685	0.75035
			201	Soma9a	GO:0001518	GO:0001518	voltage-gated sodium channel complex	4/513	17/17941	0.235294	8.22887	5.11592	0.00116898	0.177685	0.177685	0.75035
			202	Soma10a	GO:0016529	GO:0016529	sarcoplasmic reticulum	10/603	81/17941	0.123457	3.6732	4.4968	0.000374681	0.188464	0.188464	0.724771
			203	Soma11a	GO:0005882	GO:0005882	intermediate filament	39/1071	137/17941	0.284672	4.76871	11.1569	8.47312e-17	5.38043e-14	5.25334e-14	13.2796
			204	Soma11a	GO:0045111	GO:0045111	intermediate filament cytoskeleton	41/1071	175/17941	0.234286	3.92467	9.79601	2.26847e-14	7.2024e-12	7.03226e-12	11.1529
			205	Soma11a	GO:0045095	GO:0045095	keratin filament	16/1071	50/17941	0.32	5.36052	7.77955	1.66826e-08	3.53115e-06	3.44774e-06	5.46247
			206	Soma11a	GO:0032982	GO:0032982	myosin filament	9/1071	23/17941	0.391304	6.55499	6.71662	3.54981e-06	0.000466173	0.000455161	3.34184
			207	Soma11a	GO:0016459	GO:0016459	myosin complex	14/1071	56/17941	0.25	4.18791	6.0201	3.67065e-06	0.000466173	0.000455161	3.34184
			208	Soma11a	GO:0016460	GO:0016460	myosin II complex	9/1071	26/17941	0.346154	5.79864	6.16943	1.15323e-05	0.0012205	0.00119167	2.92385
			209	Soma12a	GO:0031527	GO:0031527	filopodium membrane	3/99	19/17941	0.157895	28.614	8.97058	0.000148112	0.0391015	0.0391015	1.40781
			210	Soma12b	GO:0097524	GO:0097524	sperm plasma membrane	5/280	28/17941	0.178571	11.442	6.96241	6.5417e-05	0.0233539	0.0231369	1.63569
			211	Soma12b	GO:1990913	GO:1990913	sperm head plasma membrane	4/280	19/17941	0.210526	13.4895	6.8582	0.000187074	0.0333927	0.0330825	1.4804
			212	Soma13a	GO:0000786	GO:0000786	nucleosome	48/480	124/17941	0.387097	14.4685	24.9524	3.18737e-43	1.20801e-40	1.20801e-40	39.9179
			213	Soma13a	GO:0032993	GO:0032993	protein-DNA complex	49/480	237/17941	0.206751	7.72775	17.2864	1.47781e-29	2.80045e-27	2.80045e-27	26.5528
			214	Soma13a	GO:0043505	GO:0043505	CENP-A containing nucleosome	19/480	23/17941	0.826087	30.8767	23.7711	7.44912e-27	7.05805e-25	7.05805e-25	24.1513
			215	Soma13a	GO:0061638	GO:0061638	CENP-A containing chromatin	19/480	23/17941	0.826087	30.8767	23.7711	7.44912e-27	7.05805e-25	7.05805e-25	24.1513
			216	Soma13a	GO:0034506	GO:0034506	chromosome, centromeric core domain	19/480	24/17941	0.791667	29.5902	23.2374	3.48821e-26	2.64406e-24	2.64406e-24	23.5777
			217	Soma13a	GO:0000775	GO:0000775	chromosome, centromeric region	24/480	268/17941	0.0895522	3.3472	6.41889	2.5628e-07	1.61883e-05	1.61883e-05	4.7908
			218	Soma13a	GO:0097180	GO:0097180	serine protease inhibitor complex	5/480	10/17941	0.5	18.6885	9.27656	3.02788e-06	0.000163938	0.000163938	3.78532
			219	Soma13a	GO:0097179	GO:0097179	protease inhibitor complex	5/480	11/17941	0.454545	16.9896	8.7951	5.42898e-06	0.000257198	0.000257198	3.58973
			220	Soma13a	GO:0098687	GO:0098687	chromosomal region	26/480	378/17941	0.0687831	2.57091	5.11794	1.1594e-05	0.000488235	0.000488235	3.31137
			221	Soma13a	GO:1904090	GO:1904090	peptidase inhibitor complex	5/480	23/17941	0.217391	8.12545	5.66929	0.000303094	0.0114873	0.0114873	1.93978
			222	Soma13b	GO:0061702	GO:0061702	canonical inflammasome complex	4/142	21/17941	0.190476	24.0657	9.44638	2.02754e-05	0.00549467	0.00496923	2.30371
			223	Soma13b	GO:0000439	GO:0000439	transcription factor TFIIH core complex	3/142	10/17941	0.3	37.9035	10.4261	5.59305e-05	0.00549467	0.00496923	2.30371
			224	Soma13b	GO:0043204	GO:0043204	perikaryon	9/142	224/17941	0.0401786	5.07636	5.48352	7.45503e-05	0.00549467	0.00496923	2.30371
			225	Soma13b	GO:0055029	GO:0055029	nuclear DNA-directed RNA polymerase complex	6/142	94/17941	0.0638298	8.06458	6.13374	0.000101642	0.00549467	0.00496923	2.30371
			226	Soma13b	GO:0000428	GO:0000428	DNA-directed RNA polymerase complex	6/142	97/17941	0.0618557	7.81516	6.01137	0.000120988	0.00549467	0.00496923	2.30371
			227	Soma13b	GO:0005675	GO:0005675	transcription factor TFIIH holo complex	3/142	13/17941	0.230769	29.1566	9.07074	0.000130997	0.00549467	0.00496923	2.30371
			228	Soma13b	GO:0030880	GO:0030880	RNA polymerase complex	6/142	99/17941	0.0606061	7.65728	5.93267	0.000135432	0.00549467	0.00496923	2.30371
			229	Soma13b	GO:0016591	GO:0016591	RNA polymerase II, holoenzyme	5/142	71/17941	0.0704225	8.89754	5.95547	0.000247718	0.00810909	0.00733365	2.13468
			230	Soma13b	GO:0061695	GO:0061695	transferase complex, transferring phosphorus-containing groups	9/142	264/17941	0.0340909	4.30722	4.83524	0.000256978	0.00810909	0.00733365	2.13468
			231	Soma13b	GO:0032806	GO:0032806	carboxy-terminal domain protein kinase complex	3/142	22/17941	0.136364	17.2289	6.803	0.000669491	0.0190135	0.0171953	1.76459
			232	Soma13b	GO:0005669	GO:0005669	transcription factor TFIID complex	3/142	32/17941	0.09375	11.8449	5.48429	0.00203518	0.0525446	0.0475199	1.32312
			233	Soma13b	GO:1902554	GO:1902554	serine/threonine protein kinase complex	5/142	120/17941	0.0416667	5.26438	4.18637	0.0026629	0.0559948	0.0506402	1.2955
			234	Soma13b	GO:0072534	GO:0072534	perineuronal net	2/142	10/17941	0.2	25.269	6.85658	0.00268514	0.0559948	0.0506402	1.2955
			235	Soma13b	GO:0097733	GO:0097733	photoreceptor cell cilium	5/142	121/17941	0.0413223	5.22087	4.16101	0.00276031	0.0559948	0.0506402	1.2955
			236	Soma13b	GO:0098966	GO:0098966	perisynaptic extracellular matrix	2/142	11/17941	0.181818	22.9718	6.51074	0.00326484	0.0618143	0.0559033	1.25256
			237	Soma13b	GO:0097731	GO:0097731	9+0 non-motile cilium	5/142	132/17941	0.0378788	4.7858	3.89926	0.00400889	0.0684943	0.0619444	1.208
			238	Soma13b	GO:1902911	GO:1902911	protein kinase complex	5/142	133/17941	0.037594	4.74981	3.87691	0.00413949	0.0684943	0.0619444	1.208
			239	Soma13b	GO:0000109	GO:0000109	nucleotide-excision repair complex	2/142	13/17941	0.153846	19.4377	5.93978	0.00458237	0.0684943	0.0619444	1.208
			240	Soma13b	GO:0099535	GO:0099535	synapse-associated extracellular matrix	2/142	13/17941	0.153846	19.4377	5.93978	0.00458237	0.0684943	0.0619444	1.208
			241	Soma13b	GO:0032391	GO:0032391	photoreceptor connecting cilium	3/142	46/17941	0.0652174	8.2399	4.3914	0.00574648	0.0816	0.0737969	1.13196
			242	Soma13b	GO:0043196	GO:0043196	varicosity	2/142	15/17941	0.133333	16.846	5.4838	0.006105	0.0825629	0.0746677	1.12687
			243	Soma13b	GO:0000939	GO:0000939	inner kinetochore	2/142	18/17941	0.111111	14.0383	4.94323	0.00875892	0.109531	0.0990572	1.00411
			244	Soma13b	GO:0000307	GO:0000307	cyclin-dependent protein kinase holoenzyme complex	3/142	55/17941	0.0545455	6.89155	3.90852	0.00943223	0.109531	0.0990572	1.00411
			245	Soma13b	GO:0033276	GO:0033276	transcription factor TFTC complex	2/142	19/17941	0.105263	13.2995	4.79102	0.00973895	0.109531	0.0990572	1.00411
			246	Soma13b	GO:0043034	GO:0043034	costamere	2/142	19/17941	0.105263	13.2995	4.79102	0.00973895	0.109531	0.0990572	1.00411
			247	Soma13b	GO:0030684	GO:0030684	preribosome	4/142	106/17941	0.0377358	4.76774	3.475	0.0100275	0.109531	0.0990572	1.00411
			248	Soma13b	GO:0097730	GO:0097730	non-motile cilium	5/142	173/17941	0.0289017	3.65159	3.13017	0.0122256	0.128595	0.116298	0.934427
			249	Soma13b	GO:0000124	GO:0000124	SAGA complex	2/142	25/17941	0.08	10.1076	4.07016	0.0165657	0.168023	0.151956	0.818283
			250	Soma13b	GO:0090734	GO:0090734	site of DNA damage	4/142	129/17941	0.0310078	3.91768	2.97053	0.0193541	0.189537	0.171412	0.765958
			251	Soma13b	GO:0032040	GO:0032040	small-subunit processome	3/142	73/17941	0.0410959	5.19226	3.20575	0.0201806	0.191043	0.172775	0.76252
			252	Soma14b	GO:0031463	GO:0031463	Cul3-RING ubiquitin ligase complex	3/61	59/17941	0.0508475	14.955	6.27104	0.00106173	0.100864	0.094997	1.02229
			253	Soma14b	GO:0005796	GO:0005796	Golgi lumen	2/61	28/17941	0.0714286	21.0082	6.18864	0.00406061	0.189877	0.178832	0.747555
			254	Soma14b	GO:1990752	GO:1990752	microtubule end	2/61	36/17941	0.0555556	16.3397	5.38113	0.00665069	0.189877	0.178832	0.747555
			255	Soma14b	GO:0031461	GO:0031461	cullin-RING ubiquitin ligase complex	4/61	232/17941	0.0172414	5.07094	3.64531	0.00799484	0.189877	0.178832	0.747555
			256	Soma15a	GO:0016342	GO:0016342	catenin complex	4/62	31/17941	0.129032	37.3382	11.9243	3.79283e-06	0.000383076	0.000359321	3.44452
			257	Soma15a	GO:0046930	GO:0046930	pore complex	3/62	26/17941	0.115385	33.389	9.73219	9.65474e-05	0.00487564	0.0045733	2.33977
			258	Soma15a	GO:0019897	GO:0019897	extrinsic component of plasma membrane	4/62	124/17941	0.0322581	9.33455	5.48417	0.00088977	0.0299556	0.028098	1.55132
			259	Soma15a	GO:0005912	GO:0005912	adherens junction	4/62	174/17941	0.0229885	6.65221	4.41185	0.00307774	0.0777129	0.0728938	1.13731
			260	Soma15a	GO:0019898	GO:0019898	extrinsic component of membrane	4/62	187/17941	0.0213904	6.18975	4.20102	0.00398116	0.0804195	0.0754326	1.12244
			261	Soma16a	GO:0045111	GO:0045111	intermediate filament cytoskeleton	19/256	175/17941	0.108571	7.60891	10.5702	7.49787e-12	2.21187e-09	2.16254e-09	8.66504
			262	Soma16a	GO:0005882	GO:0005882	intermediate filament	16/256	137/17941	0.116788	8.18476	10.1565	1.17499e-10	1.73311e-08	1.69446e-08	7.77097
			263	Soma17a	GO:0042611	GO:0042611	MHC protein complex	32/850	35/17941	0.914286	19.2979	24.1642	1.35082e-39	7.07832e-37	6.83943e-37	36.165
			264	Soma17a	GO:0032398	GO:0032398	MHC class Ib protein complex	23/850	23/17941	1	21.1071	21.5181	2.59338e-31	6.79467e-29	6.56536e-29	28.1827
			265	Soma17a	GO:0042612	GO:0042612	MHC class I protein complex	22/850	24/17941	0.916667	19.3481	20.0587	1.41513e-27	2.47175e-25	2.38834e-25	24.6219
			266	Soma17a	GO:0033106	GO:0033106	cis-Golgi network membrane	17/850	26/17941	0.653846	13.8008	14.5664	5.46381e-17	7.15759e-15	6.91603e-15	14.1601
			267	Soma17a	GO:0042824	GO:0042824	MHC class I peptide loading complex	11/850	15/17941	0.733333	15.4785	12.5102	2.90679e-12	3.04631e-10	2.9435e-10	9.53114
			268	Soma17a	GO:0042613	GO:0042613	MHC class II protein complex	9/850	11/17941	0.818182	17.2694	12.0369	5.82744e-11	5.0893e-09	4.91755e-09	8.30825
			269	Soma17a	GO:0005801	GO:0005801	cis-Golgi network	18/850	68/17941	0.264706	5.58716	8.45156	1.64363e-09	1.23038e-07	1.18885e-07	6.92487
			270	Soma17a	GO:0005765	GO:0005765	lysosomal membrane	37/850	309/17941	0.119741	2.52738	6.03967	2.1372e-07	1.24433e-05	1.20233e-05	4.91998
			271	Soma17a	GO:0098852	GO:0098852	lytic vacuole membrane	37/850	309/17941	0.119741	2.52738	6.03967	2.1372e-07	1.24433e-05	1.20233e-05	4.91998
			272	Soma17a	GO:0005797	GO:0005797	Golgi medial cisterna	9/850	24/17941	0.375	7.91515	7.55982	7.92297e-07	4.15164e-05	4.01152e-05	4.39669
			273	Soma17a	GO:0005774	GO:0005774	vacuolar membrane	39/850	370/17941	0.105405	2.2248	5.30889	2.62129e-06	0.000124869	0.000120655	3.91846
			274	Soma17a	GO:0098553	GO:0098553	lumenal side of endoplasmic reticulum membrane	6/850	13/17941	0.461538	9.74172	7.03136	1.43149e-05	0.000625085	0.000603989	3.21897
			275	Soma17a	GO:0030670	GO:0030670	phagocytic vesicle membrane	11/850	59/17941	0.186441	3.93521	5.0361	8.78835e-05	0.00339361	0.00327908	2.48425
			276	Soma17a	GO:0031901	GO:0031901	early endosome membrane	22/850	189/17941	0.116402	2.45691	4.4903	9.2394e-05	0.00339361	0.00327908	2.48425
			277	Soma17a	GO:0010008	GO:0010008	endosome membrane	43/850	495/17941	0.0868687	1.83354	4.19391	9.71453e-05	0.00339361	0.00327908	2.48425
			278	Soma17a	GO:0030666	GO:0030666	endocytic vesicle membrane	13/850	82/17941	0.158537	3.34624	4.74884	0.000118967	0.00389618	0.00376469	2.42427
			279	Soma17a	GO:0070971	GO:0070971	endoplasmic reticulum exit site	8/850	34/17941	0.235294	4.96637	5.16247	0.000148522	0.00457798	0.00442348	2.35424
			280	Soma17a	GO:0098576	GO:0098576	lumenal side of membrane	6/850	23/17941	0.26087	5.50619	4.82243	0.000560244	0.0163093	0.0157589	1.80247
			281	Soma17a	GO:0005669	GO:0005669	transcription factor TFIID complex	6/850	32/17941	0.1875	3.95757	3.73432	0.00349692	0.0964414	0.0931866	1.03065
			282	Soma17a	GO:0005769	GO:0005769	early endosome	34/850	441/17941	0.0770975	1.6273	2.9745	0.00372715	0.0976513	0.0943557	1.02523
			283	Soma17a	GO:0001534	GO:0001534	radial spoke	4/850	16/17941	0.25	5.27676	3.81665	0.00576534	0.143859	0.139004	0.856973
			284	Soma17a	GO:0000792	GO:0000792	heterochromatin	11/850	101/17941	0.108911	2.29879	2.91903	0.00827203	0.197025	0.190375	0.720389
			285	Soma19a	GO:0016323	GO:0016323	basolateral plasma membrane	13/256	304/17941	0.0427632	2.99693	4.22489	0.000446551	0.104482	0.10168	0.992763
			286	Soma19a	GO:0045178	GO:0045178	basal part of cell	14/256	358/17941	0.0391061	2.74064	4.00251	0.000660809	0.104482	0.10168	0.992763
			287	Soma19a	GO:0009925	GO:0009925	basal plasma membrane	13/256	336/17941	0.0386905	2.71151	3.8103	0.00112636	0.104482	0.10168	0.992763
			288	Soma19a	GO:0005811	GO:0005811	lipid droplet	7/256	112/17941	0.0625	4.38013	4.31725	0.00112649	0.104482	0.10168	0.992763
			289	Soma19a	GO:0036128	GO:0036128	CatSper complex	3/256	17/17941	0.176471	12.3674	5.64154	0.00168377	0.124936	0.121586	0.915117
			290	Soma19a	GO:0043596	GO:0043596	nuclear replication fork	4/256	39/17941	0.102564	7.1879	4.65429	0.00224969	0.139106	0.135376	0.868459
			291	Soma19a	GO:0043601	GO:0043601	nuclear replisome	3/256	21/17941	0.142857	10.0117	4.97138	0.00315753	0.167349	0.162862	0.78818
			292	Soma19a	GO:0030894	GO:0030894	replisome	3/256	22/17941	0.136364	9.55664	4.83155	0.00361789	0.16778	0.163281	0.787064
			293	Soma19b	GO:0031082	GO:0031082	BLOC complex	4/229	20/17941	0.2	15.669	7.46327	0.000106678	0.0333902	0.0333902	1.47638

## Sheet: KEGG
			#File_name	KEGG
			#Table_title	S_Table 16: Gene set enrichment of candidate genes in Vita loci
			#Source	Arends et al. (2026) The dynamics and genetics of mortality; Nature, in revision, Nov. 2025 [also see bioRxiv: Genetic modulation of lifespan: Dynamic effects, sex differences, and body weight trade-offs. bioRxiv (doi.org/10.1101/2025.04.27.649857)
[truncated: 340 more rows]

## Sheet: Reactome
			#File_name	Reactome
			#Table_title	S_Table 16: Gene set enrichment of candidate genes in Vita loci
[truncated: 726 more rows]
