# Supplementary material for: Dynamics of genetic and somatic trade-offs in ageing and mortality
Source: Nature. 2026 Apr 22;654(8118):437–53. doi: 10.1038/s41586-026-10407-9 (PMC13253337; doi:10.1038/s41586-026-10407-9)
Supplement: Supplementary file 1 — This zipped file contains Supplementary Tables 1–16, including a guide to the tables. [file 41586_2026_10407_MOESM1_ESM.zip › Supplementary Tables_Arends_10Apr2026/S_Table_7_R:qtl_v1_cross-object_for_mapping_18Aug2025.csvr]

sex,,,1,1,1,1,1,1,1,1,1,1,0,1,1,1,1,1,1,1,1,1,1,0,0,1,1,1,1,0,0,0,0,0,0,0,0,0,0,1,1,1,1,1,1,1,1,1,1,1,1,0,1,1,1,1,1,1,1,0,0,0,1,1,1,0,0,0,0,0,0,0,1,1,1,1,1,1,1,1,1,1,1,1,1,0,0,0,0,1,1,1,0,0,1,1,1,1,1,1,1,1,1,1,0,0,1,1,1,0,0,0,0,0,1,1,0,0,0,1,1,1,0,0,0,0,1,0,0,0,1,1,1,1,1,0,0,0,0,0,1,1,1,0,0,1,1,1,0,0,1,1,1,1,1,0,0,0,0,1,1,1,1,1,1,1,1,1,1,1,1,0,0,0,0,0,1,1,0,0,0,0,1,1,1,1,1,1,1,1,1,1,0,0,0,0,0,0,1,1,1,1,1,0,0,0,0,0,1,1,0,0,0,0,0,0,1,1,1,1,1,1,0,0,0,1,1,0,0,1,1,1,1,1,1,1,1,1,1,1,1,0,0,0,1,1,1,1,1,0,0,1,1,1,1,1,1,1,0,0,0,0,0,0,0,0,0,0,1,1,1,1,1,1,1,1,1,1,1,0,0,1,1,1,1,1,1,1,0,0,1,1,1,1,1,1,1,0,0,0,1,1,1,1,1,1,0,0,0,1,1,1,1,1,1,1,1,0,0,0,0,1,1,1,0,0,1,1,1,1,1,1,1,1,1,1,1,1,0,0,0,0,0,0,1,1,1,1,1,0,0,0,1,1,0,0,0,0,1,0,0,0,1,1,0,0,0,0,0,0,0,0,0,0,0,0,1,1,1,1,1,1,1,1,1,0,0,1,1,1,1,1,1,0,0,0,0,1,1,1,0,0,0,0,0,0,0,1,1,1,1,1,1,1,0,0,0,0,0,1,1,1,1,1,1,1,1,1,1,1,1,0,0,0,0,0,0,0,0,1,1,1,0,1,1,1,1,1,1,0,0,0,0,0,0,0,0,0,0,0,1,1,1,1,1,1,0,0,0,0,1,1,1,1,1,0,0,0,0,1,1,1,1,1,1,1,1,1,0,0,0,1,1,1,1,1,1,1,1,1,1,1,0,0,0,0,1,1,1,1,0,0,0,0,0,0,0,1,1,1,0,0,0,0,1,1,1,1,1,1,1,1,0,0,0,0,0,0,0,0,0,0,0,1,1,1,1,1,1,1,1,1,1,1,0,0,0,0,0,1,1,1,1,0,0,0,0,1,1,1,0,0,0,1,1,0,1,1,1,0,0,0,1,1,1,1,1,1,1,1,1,1,1,1,0,0,0,1,1,1,0,0,0,0,1,1,1,0,0,0,0,0,0,0,0,0,1,1,1,1,1,1,0,0,0,0,0,0,0,1,1,1,1,1,1,0,0,0,0,0,1,1,1,1,1,1,1,1,1,1,1,0,0,0,0,1,1,0,0,0,0,0,0,0,0,0,0,0,1,1,1,0,0,0,1,1,1,1,1,1,0,0,0,1,1,1,1,1,1,1,0,0,0,0,1,1,1,0,0,0,1,1,1,0,0,1,1,1,1,1,1,1,1,1,0,0,0,0,0,0,1,1,1,1,1,1,1,1,1,1,1,1,0,0,0,0,0,1,1,1,1,1,1,1,1,0,0,0,1,1,0,0,1,1,1,1,1,1,1,1,1,1,0,0,0,1,1,1,0,1,1,1,1,1,1,1,1,1,1,1,0,0,0,0,0,0,0,0,1,1,1,1,0,0,0,0,0,0,0,0,1,1,1,0,0,0,0,0,0,0,0,0,0,0,0,1,1,1,0,0,0,0,1,1,1,0,0,0,0,0,0,0,1,1,1,1,1,1,1,1,1,1,1,1,1,0,0,0,1,1,1,0,0,0,0,0,1,1,1,0,0,0,0,1,1,1,0,0,0,0,0,0,0,0,0,0,1,1,1,0,0,0,0,0,0,0,0,0,1,1,1,1,1,1,1,1,1,1,1,0,0,0,0,0,0,0,0,0,1,1,1,1,0,0,0,0,0,1,1,1,0,0,0,0,0,0,0,1,1,0,0,0,1,1,1,0,0,1,0,0,0,0,1,1,1,1,1,1,1,1,1,0,0,1,1,1,0,0,0,0,0,1,1,1,0,0,0,0,1,0,0,0,0,0,1,1,1,1,1,0,0,0,0,1,1,0,1,1,1,1,0,0,0,0,1,1,1,1,0,0,0,1,1,1,1,1,1,1,1,1,1,1,1,1,0,0,0,0,1,1,0,1,1,1,0,0,0,0,1,1,1,0,0,0,0,1,1,1,1,1,1,1,1,1,1,1,1,1,1,1,1,1,1,1,1,1,1,0,0,1,1,1,1,0,0,0,0,1,1,0,0,0,1,1,1,1,1,1,1,1,1,0,0,0,0,0,0,0,0,1,1,1,1,1,1,1,1,1,1,1,1,1,1,0,0,0,0,0,0,0,0,1,1,1,1,1,1,1,1,1,1,1,1,1,1,1,1,1,1,0,0,0,0,0,0,0,0,0,0,1,1,1,1,1,1,1,0,0,1,1,0,0,0,0,1,0,1,0,0,0,0,0,0,0,0,0,1,1,1,1,1,1,1,1,1,0,0,0,0,0,1,1,1,1,1,1,1,0,0,0,0,0,0,0,1,1,1,1,1,1,1,1,1,0,0,0,0,1,1,1,1,1,1,0,1,1,1,0,1,1,1,1,1,0,1,1,0,0,0,1,1,1,0,0,0,0,0,0,0,1,1,1,0,0,1,1,1,0,0,0,0,0,0,1,1,1,1,0,0,0,1,1,1,1,0,1,1,1,0,1,1,1,0,1,1,1,0,0,1,1,1,1,1,0,0,0,0,0,1,1,0,1,0,0,0,0,1,1,1,1,0,0,0,0,0,0,1,0,1,1,0,1,0,0,0,1,1,1,1,0,0,0,0,0,0,1,1,1,1,0,1,1,1,1,1,1,1,1,0,0,1,1,0,0,1,1,1,1,0,1,1,0,0,0,1,0,0,1,1,1,1,1,1,1,0,1,1,1,1,1,1,0,0,0,0,1,1,1,1,1,1,0,1,1,1,1,1,1,1,1,1,1,0,1,0,1,0,0,0,1,1,0,1,1,0,1,1,1,0,0,1,0,0,0,0,0,0,0,0,0,1,0,0,0,0,0,0,0,1,1,0,0,0,1,1,1,0,0,0,1,1,1,1,1,1,1,0,0,0,0,0,1,1,1,0,0,1,0,0,1,1,0,0,0,1,1,1,0,0,0,0,0,0,1,0,1,0,1,1,1,1,1,1,1,1,1,0,0,0,1,1,1,1,1,0,1,1,1,1,0,1,1,1,0,1,1,1,1,1,1,0,0,0,1,0,0,0,0,1,1,1,1,1,0,0,0,0,0,0,0,0,0,0,1,1,1,1,1,0,0,0,0,1,1,1,1,1,0,0,0,1,1,1,0,1,1,0,1,0,0,1,0,1,1,1,0,1,1,1,0,1,1,0,1,1,0,0,0,0,0,1,0,0,0,0,1,1,1,1,0,0,0,1,1,0,0,0,1,1,0,1,1,0,0,0,1,0,1,1,1,1,1,1,0,1,1,1,0,0,1,1,1,1,1,1,1,1,0,1,1,0,1,0,0,1,1,1,1,1,1,1,0,0,0,1,1,1,1,0,1,1,1,1,1,0,1,1,1,1,0,0,1,1,1,1,1,0,0,1,1,1,1,0,0,0,0,1,1,1,1,1,1,1,1,0,0,0,1,1,0,0,0,0,1,1,1,1,1,1,1,1,1,1,1,1,1,1,1,1,1,1,1,1,1,1,1,1,1,1,1,1,1,1,1,1,1,1,1,1,1,1,1,1,1,1,1,1,1,1,1,1,1,1,1,1,1,1,1,1,1,1,1,1,1,1,1,1,1,1,1,1,1,1,1,1,1,1,0,0,1,1,1,1,1,1,1,0,1,1,1,1,1,1,0,0,0,0,1,1,0,0,0,1,1,0,0,0,0,0,1,1,1,1,1,1,1,1,1,1,1,0,0,0,0,0,0,0,0,1,1,1,1,1,0,0,0,0,1,1,1,1,1,1,1,1,1,1,1,0,0,0,0,0,1,1,1,1,0,0,0,1,1,1,1,1,1,1,1,1,1,1,1,1,0,0,0,0,0,0,0,0,0,0,0,0,0,0,0,1,1,1,1,1,1,1,1,0,0,1,1,1,1,1,1,1,1,0,0,0,0,1,0,0,0,0,0,0,0,0,0,0,0,0,0,0,0,0,0,0,1,1,1,1,1,1,1,1,0,0,1,1,1,1,1,0,0,0,1,0,0,0,1,1,1,0,0,0,0,0,0,0,0,1,0,0,0,0,0,0,0,0,0,0,0,1,0,0,0,0,0,0,1,1,1,1,0,0,0,0,0,0,1,1,1,1,1,1,1,1,1,1,1,1,1,1,1,0,0,0,0,0,0,1,1,1,0,1,1,1,1,1,0,0,0,0,0,0,0,0,1,1,1,1,0,0,0,1,1,1,0,0,0,0,1,1,0,0,0,0,1,1,1,1,1,1,1,1,1,1,1,1,1,1,1,1,1,1,1,1,1,1,1,1,1,1,1,1,1,1,1,0,0,0,1,1,1,1,1,1,1,0,0,0,1,1,1,1,1,1,1,1,1,1,0,0,0,0,0,1,1,1,0,1,1,0,0,0,1,0,1,1,1,1,0,0,0,0,0,0,0,1,0,0,0,0,1,1,1,0,0,0,0,1,1,1,0,0,0,1,1,1,1,1,1,0,0,0,0,0,0,1,1,1,1,1,1,0,0,1,1,0,0,0,0,1,1,1,1,1,0,0,0,0,0,0,0,0,1,1,1,1,1,1,0,0,0,0,1,1,0,0,0,0,1,1,1,1,1,1,1,1,0,0,0,0,0,0,0,0,0,0,1,1,1,1,1,0,0,1,1,1,0,0,0,1,1,1,1,1,1,0,0,0,0,1,1,1,0,0,0,0,0,0,1,1,1,1,1,1,1,1,1,1,1,1,1,1,1,0,0,0,0,0,1,1,1,0,0,0,0,0,0,0,0,0,1,1,1,1,0,0,0,0,1,1,0,0,0,1,1,1,0,0,0,0,0,1,0,0,0,1,1,1,1,1,1,1,1,1,1,1,1,1,1,1,1,1,0,0,1,1,1,1,1,1,1,0,0,0,0,0,0,0,0,0,0,1,1,1,1,1,0,0,0,1,1,1,1,1,1,1,1,1,1,1,0,0,0,0,1,1,1,0,0,0,0,0,0,0,0,0,0,0,1,1,0,0,0,0,0,0,1,1,1,0,0,0,0,0,0,1,1,1,0,0,0,0,1,1,1,0,0,0,1,1,1,1,1,1,1,1,1,1,1,1,1,1,1,1,1,1,1,0,0,0,0,1,1,0,0,1,1,1,0,0,0,0,0,0,0,1,0,0,0,0,0,0,0,0,0,0,0,0,0,0,0,0,0,1,1,0,0,0,1,1,1,0,0,1,1,1,0,0,0,0,0,0,0,0,0,1,0,1,1,0,1,0,0,0,0,0,0,1,1,0,0,1,0,1,1,0,1,1,0,0,1,1,0,0,0,0,1,0,0,1,1,0,0,1,0,0,0,0,1,0,0,0,0,0,1,1,0,1,0,0,0,1,0,0,1,0,0,0,1,1,1,0,0,0,1,1,1,0,0,1,0,1,0,1,0,0,0,1,1,0,1,0,0,0,0,0,0,0,0,0,0,1,0,0,1,1,1,1,1,1,1,0,0,0,1,0,1,1,0,0,1,1,1,1,0,0,1,1,0,0,0,1,0,0,1,1,1,1,0,0,1,1,0,1,1,0,1,0,0,1,0,0,1,0,1,1,0,0,1,0,0,1,0,1,0,1,0,1,0,0,0,0,1,1,0,0,0,0,1,1,1,0,1,1,1,0,0,1,1,0,1,0,1,0,0,1,1,1,1,1,1,0,1,0,0,0,0,0,1,0,1,1,0,1,1,0,1,0,0,0,1,0,0,1,0,1,0,0,1,1,1,1,0,1,1,0,0,1,1,0,0,1,1,0,0,0,0,0,0,0,1,1,0,1,1,0,1,1,1,1,1,0,0,0,0,1,0,1,1,1,1,1,0,1,1,1,1,1,1,0,1,1,1,0,1,0,1,1,1,1,1,1,0,1,1,1,0,1,0,1,0,1,1,1,1,0,0,0,1,1,0,1,1,1,1,0,0,1,1,0,0,0,0,1,1,0,0,0,0,0,0,1,1,0,0,0,0,0,0,1,1,1,1,1,1,1,1,1,1,1,0,0,0,0,1,1,1,1,1,1,1,1,1,1,1,1,1,1,1,1,0,0,0,1,1,1,0,0,0,0,0,0,0,1,1,1,0,0,0,0,1,1,1,1,1,1,1,1,1,1,1,0,0,0,1,1,1,0,0,0,1,0,0,0,0,0,0,0,0,0,0,0,1,1,1,0,0,0,1,1,1,1,1,1,1,0,0,0,0,0,1,1,1,1,0,0,0,1,1,0,0,0,0,1,1,1,1,1,1,1,1,1,0,1,1,1,0,0,0,0,1,1,1,1,1,1,0,0,0,0,1,1,0,0,0,1,1,1,1,1,0,0,0,0,0,0,0,0,0,0,0,0,0,0,1,1,1,1,1,1,1,1,1,0,0,0,0,1,1,1,0,0,0,0,0,0,0,0,0,0,0,0,0,0,1,1,1,1,1,1,1,1,1,1,1,1,1,0,0,0,0,0,0,0,0,0,0,0,0,1,1,1,1,1,1,1,1,1,1,0,0,0,0,1,1,1,1,1,0,0,0,0,0,0,0,0,0,0,0,0,0,0,0,0,1,1,1,1,1,1,1,1,1,1,1,1,0,0,0,0,0,0,0,0,0,0,0,0,0,1,0,0,0,0,1,1,1,1,0,0,1,1,1,1,1,1,1,0,1,1,0,0,0,0,0,1,1,0,1,0,1,0,1,0,1,1,0,0,1,1,1,1,0,1,1,0,1,1,0,1,0,1,1,0,0,0,1,1,1,0,0,1,1,0,1,1,1,0,0,1,0,0,1,0,0,1,1,0,1,0,1,1,0,1,0,1,1,1,1,1,1,0,1,0,1,0,0,0,0,1,1,1,1,1,0,1,1,1,1,0,1,0,0,1,1,1,0,0,0,0,0,0,1,1,1,0,0,1,0,0,0,0,0,0,1,1,0,0,0,0,0,0,1,1,1,1,0,1,0,1,0,1,0,0,1,1,1,0,1,1,0,1,1,1,1,1,0,1,0,0,1,0,1,1,1,1,0,0,1,1,1,1,1,1,0,0,0,0,0,0,0,0,0,0,0,0,1,1,0,0,0,0,0,0,0,0,0,0,0,1,1,1,1,1,0,0,1,1,1,1,1,1,0,0,0,0,0,0,0,0,0,0,1,1,1,1,1,1,1,1,0,0,0,0,0,0,0,0,0,1,0,0,0,0,0,0,1,1,1,0,0,0,0,1,0,0,0,0,1,1,1,1,1,1,1,1,1,0,0,0,0,0,0,0,1,1,1,1,1,1,1,1,1,0,0,0,0,1,1,1,1,1,1,1,1,1,1,1,1,1,1,0,0,1,1,1,1,1,1,1,0,1,1,1,1,0,0,0,1,0,1,1,1,1,0,0,1,1,0,1,1,1,1,0,1,1,1,1,1,0,1,1,0,1,1,0,1,0,0,1,0,0,1,1,0,1,0,0,0,0,0,1,1,0,1,0,0,1,0,1,1,0,0,0,1,0,0,1,0,1,0,0,0,1,1,0,0,0,1,0,0,0,0,0,0,0,0,0,0,0,0,0,0,0,0,0,0,0,0,0,0,0,0,0,0,0,0,0,0,0,0,0,0,0,0,0,0,0,0,0,0,0,0,0,0,0,0,0,0,0,0,0,0,0,0,0,0,0,0,0,0,0,0,0,0,0,0,0,0,0,0,0,0,0,0,0,1,1,1,1,1,1,0,0,0,0,1,1,1,1,0,0,1,0,0,0,0,1,1,1,1,1,0,1,1,1,0,1,0,1,1,1,1,1,1,0,0,0,0,0,1,1,1,1,0,0,0,1,1,1,0,0,0,0,1,1,1,1,0,0,0,0,1,1,1,1,1,1,1,1,1,1,1,1,1,0,0,0,0,1,1,1,1,1,1,1,1,1,1,1,1,1,1,1,1,1,1,1,1,1,0,1,1,0,0,0,0,0,0,0,0,0,0,0,1,1,0,0,0,0,1,1,1,0,1,1,1,0,0,0,0,1,0,0,1,1,1,0,0,0,0,1,1,1,0,0,0,0,0,0,1,1,0,1,0,0,1,0,1,1,1,1,1,1,0,0,0,1,1,0,1,0,1,0,1,0,0,0,1,1,0,1,0,0,1,1,1,1,1,1,1,1,1,1,1,0,1,1,1,0,0,0,0,0,1,1,1,1,1,0,1,1,1,1,0,0,0,1,0,0,0,1,0,1,0,0,0,0,0,0,0,0,0,0,0,0,1,0,1,1,1,0,1,1,1,0,1,0,1,1,1,0,1,1,1,1,1,0,1,1,1,1,1,0,1,0,1,0,1,0,0,1,0,0,1,1,1,1,1,1,1,1,1,1,1,0,0,1,0,1,1,1,0,0,1,1,0,1,0,1,0,0,0,0,1,0,0,1,1,0,0,0,0,0,1,0,1,1,1,0,0,1,1,1,0,1,1,1,1,1,1,1,0,1,1,0,1,0,0,0,1,0,1,0,0,1,0,0,0,0,0,0,1,1,1,0,1,0,1,0,1,1,1,0,0,0,0,0,0,0,0,0,0,0,1,1,0,1,0,0,0,1,1,1,0,0,0,1,1,1,0,0,0,0,1,0,1,1,1,1,0,0,1,1,1,1,1,1,0,1,1,0,1,1,1,1,0,0,1,0,1,1,0,0,0,0,0,0,0,0,1,1,0,1,0,1,1,1,1,1,0,0,1,1,1,1,1,0,1,0,0,1,1,1,1,1,0,1,1,1,1,1,1,0,1,1,1,1,1,1,1,0,0,0,1,0,1,0,0,1,1,0,1,0,0,1,1,0,1,0,1,0,0,1,1,1,0,0,0,0,0,1,1,1,0,0,0,1,1,1,1,0,1,0,0,1,0,0,0,0,0,0,0,0,0,0,0,0,1,1,0,0,0,0,1,1,1,0,0,1,1,1,1,1,1,1,1,1,1,0,0,0,0,1,1,1,0,0,0,0,0,1,1,1,1,1,0,1,1,1,1,1,1,1,1,1,1,1,1,0,0,0,0,1,1,1,1,1,0,1,0,0,0,0,0,0,0,0,0,0,0,0,0,1,1,1,0,0,0,1,1,1,1,1,1,0,0,0,0,0,0,1,0,0,0,0,1,1,1,1,1,1,1,0,0,0,1,1,1,1,1,1,0,0,0,0,0,0,1,1,1,0,0,0,0,0,0,0,0,0,0,0,0,1,1,0,0,0,0,0,0,0,0,1,1,0,0,0,0,1,1,1,1,1,0,0,0,0,0,0,0,0,1,1,1,1,1,1,0,0,0,1,1,1,0,0,1,1,1,0,0,0,0,0,0,0,1,1,1,1,1,1,1,1,1,1,1,1,1,1,1,1,1,1,1,1,1,1,1,1,1,1,1,1,1,1,1,1,1,1,1,1,1,1,1,1,1,1,1,1,1,1,1,1,1,1,1,1,1,0,0,1,1,1,1,1,1,1,1,1,1,1,1,1,1,1,1,1,0,0,0,0,1,1,1,1,0,0,0,0,1,1,1,1,1,1,1,1,1,1,1,1,0,0,0,0,0,0,0,0,0,0,0,0,1,1,1,1,1,1,1,1,0,0,1,1,1,1,1,1,1,1,1,1,1,1,1,1,1,1,0,1,1,0,0,0,0,0,0,0,0,1,0,0,0,1,1,1,1,1,1,0,0,0,1,1,0,0,0,1,1,1,1,1,1,1,1,1,1,1,0,0,0,1,1,1,1,1,1,1,1,1,1,1,1,0,0,1,0,0,0,0,1,1,1,1,1,1,1,1,0,0,1,1,1,0,0,0,1,1,0,0,0,0,0,0,0,1,1,0,0,0,0,1,1,1,1,1,1,1,1,1,0,0,0,1,1,1,0,0,0,0,0,0,0,0,1,1,1,1,1,1,1,1,0,0,0,1,1,1,1,1,0,0,0,0,1,1,1,0,0,0,0,1,1,0,0,0,0,0,0,0,0,1,1,1,0,0,0,0,1,1,1,1,1,1,1,1,1,1,1,1,0,0,0,0,0,0,0,0,0,0,0,0,0,0,0,0,1,1,0,0,0,0,1,1,1,1,1,1,1,1,1,0,0,0,0,1,1,1,0,0,0,1,1,1,0,0,0,0,1,1,1,0,0,0,0,0,0,0,0,1,1,1,0,0,0,0,1,1,1,1,1,1,0,0,0,0,1,1,1,0,0,0,0,0,0,0,0,1,1,1,0,0,0,0,1,1,1,1,1,1,1,1,1,1,1,1,0,0,1,1,1,1,1,1,1,1,1,1,1,0,0,0,1,1,1,0,0,0,0,1,1,1,0,0,0,1,1,1,1,0,1,1,1,0,0,0,0,0,0,1,1,0,1,1,1,1,1,1,1,1,1,1,1,1,0,0,0,0,0,0,1,1,1,0,0,1,1,0,0,0,0,1,1,1,1,0,0,0,0,1,1,1,0,0,0,0,1,1,1,1,1,1,0,0,0,0,0,0,0,0,1,1,1,1,1,1,1,1,1,1,0,0,0,1,1,1,1,1,0,0,0,0,0,0,1,1,1,0,0,0,0,0,0,0,0,0,0,0,0,0,0,1,1,1,1,1,1,1,1,1,1,0,0,1,1,1,1,1,0,0,0,0,0,0,0,1,1,1,1,1,1,0,0,0,0,1,1,1,0,0,1,1,1,0,0,0,0,0,0,0,1,1,1,0,0,0,1,1,1,0,0,0,0,0,1,1,1,1,1,1,0,0,0,0,1,1,1,1,1,1,1,1,1,0,0,0,0,1,1,1,0,0,1,1,0,0,0,0,0,0,0,0,1,1,1,0,0,0,0,1,1,1,1,1,1,0,0,0,0,0,0,0,0,0,0,1,0,0,0,0,1,1,0,0,0,0,1,1,1,0,0,0,0,1,1,1,0,0,0,0,1,1,1,0,0,0,0,1,1,1,0,0,0,0,1,1,1,1,0,0,0,0,0,0,0,0,1,0,0,0,0,1,1,1,1,0,0,0,0,1,1,1,1,1,1,1,1,1,1,1,1,1,1,1,0,0,0,0,1,1,1,0,0,0,0,0,0,0,0,0,0,0,0,0,0,0,0,0,0,0,0,1,1,1,1,1,1,0,0,0,0,1,1,1,0,0,0,0,1,1,1,1,1,1,1,1,1,1,1,1,1,1,1,0,0,0,0,1,1,1,1,1,1,1,1,1,1,1,1,0,0,0,0,1,1,1,1,1,1,1,1,1,1,1,1,1,1,1,0,0,0,0,1,1,1,0,0,0,0,1,1,1,0,0,0,0,1,1,1,0,0,0,0,1,1,1,1,1,1,0,0,0,0,0,0,0,0,1,1,1,0,0,0,0,0,0,0,0,0,0,0,0,1,1,1,1,1,1,1,1,1,0,0,0,0,1,1,1,1,1,1,0,0,0,0,1,1,1,0,0,0,0,0,0,0,0,1,1,1,1,1,1,0,0,0,0,0,0,0,0,0,1,1,1,1,1,1,1,1,1,1,1,1,0,0,0,0,1,1,1,1,1,1,1,0,0,0,0,0,0,0,0,1,1,1,0,1,1,1,1,1,1,0,0,0,0,0,0,0,0,1,1,1,0,0,0,0,1,1,1,1,1,1,1,0,0,0,0,0,0,1,1,1,1,1,1,1,1,1,1,1,1,1,1,1,0,0,0,0,0,0,1,1,1,1,1,1,0,0,0,0,1,1,1,0,0,0,0,0,0,0,0,1,1,1,1,1,1,0,0,0,0,1,1,1,1,1,1,0,0,0,0,1,1,1,1,1,1,1,1,1,1,0,0,0,0,0,1,1,1,1,1,1,0,0,0,0,1,1,1,0,0,0,0,0,0,0,0,1,1,1,1,1,1,1,1,1,0,0,0,0,1,1,1,1,1,0,0,0,0,1,0,0,0,0,1,1,1,1,1,1,1,1,1,0,0,0,0,0,0,0,0,0,0,0,0,0,0,0,0,0,0,0,0,0,0,0,0,0,0,0,0,0,0,0,0,0,0,0,0,0,0,0,0,0,0,0,0,0,0,0,0,0,0,0,0,0,0,0,0,0,0,0,0,0,0,0,0,0,0,0,0,0,0,0,0,0,0,0,0,0,0,0,0,0,0,0,0,0,0,0,0,0,0,0,0,0,0,0,0,0,0,0,0,0,0,0,0,0,0,0,0,0,0,0,0,0,0,0,0,0,0,0,0,0,0,0,0,0,0,0,0,0,0,0,0,1,0,0,0,0,0,0,0,0,0,0,0,0,0,0,0,0,0,0,0,0,0,0,0,0,0,0,0,0,0,0,0,0,0,0,0,0,0,0,0,0,0,0,0,1,1,1,1,1,1,1,1,1,1,1,1,1,1,1,1,1,1,1,1,1,1,1,1,1,1,1,1,1,1,1,1,1,1,1,1,1,1,1,1,1,1,1,1,1,1,1,1,1,1,1,1,1,1,1,1,1,1,1,1,1,1,1,1,1,1,1,1,1,1,1,1,1,1,1,1,1,1,1,1,1,1,1,1,1,1,1,1,1,1,1,1,1,1,1,1,1,1,1,1,1,1,1,1,1,1,1,1,1,1,1,1,1,1,1,1,1,1,1,1,1,1,1,1,1,1,1,1,1,1,1,1,1,1,1,1,1,1,1,1,1,1,1,1,1,1,1,1,1,0,0,0,0,0,0,0,0,0,0,0,0,0,0,0,0,0,0,0,0,0,0,0,0,0,0,0,0,0,0,0,0,0,0,0,0,0,0,0,0,0,0,0,0,0,0,0,0,0,0,0,0,0,0,0,0,0,0,0,0,0,0,0,0,0,0,0,0,0,0,0,0,0,0,0,0,0,0,0,0,0,0,0,0,0,0,0,1,1,1,1,1,1,1,1,1,1,1,1,1,1,1,1,1,1,1,1,1,1,1,1,1,1,1,1,1,1,1,1,1,1,1,1,1,1,1,1,1,1,1,1,1,1,1,1,1,1,1,1,1,1,1,1,1,1,1,1,1,1,1,1,1,1,1,1,1,1,1,1,1,1,1,1,1,1,1,1,1,1,1,1,1,0,0,0,0,0,0,0,0,0,0,0,0,0,0,0,0,0,0,0,0,0,0,0,0,0,0,0,0,0,0,0,0,0,0,0,0,0,0,0,0,0,0,0,0,0,0,0,0,0,0,0,1,1,1,1,1,1,1,1,1,1,1,1,1,1,1,1,1,1,1,1,1,1,1,1,1,1,1,1,1,1,1,1,1,1,1,1,1,1,1,1,0,0,0,0,0,0,0,0,0,0,0,0,0,0,0,0,0,0,0,0,0,0,0,0,0,0,0,0,0,0,0,0,0,0,0,0,0,0,0,0,0,0,0,0,0,0,0,0,0,0,0,0,0,0,0,0,0,0,0,0,0,0,0,0,0,0,0,0,0,0,0,0,0,0,0,0,0,0,0,0,0,0,0,0,0,0,0,0,0,0,0,0,0,0,0,0,0,1,0,0,0,0,0,0,0,0,0,0,0,0,0,0,0,0,0,0,0,0,0,0,0,0,0,0,0,0,0,1,1,1,1,1,1,1,1,1,1,1,1,1,1,1,1,1,1,1,1,1,1,1,1,1,1,1,1,1,1,1,1,1,1,1,1,1,1,1,1,1,1,1,1,1,1,1,1,1,1,1,1,1,1,1,1,1,1,1,1,1,1,1,1,1,1,1,1,1,1,1,1,1,1,1,1,1,1,1,1,1,1,1,1,1,1,1,1,1,1,1,1,1,1,1,1,1,1,1,1,1,1,1,1,1,1,1,1,1,1,1,1,1,1,1,1,1,1,1,1,0,0,0,0,0,0,1,1,1,1,1,1,0,0,0,0,0,0,0,0,0,0,0,0,0,0,0,0,0,0,0,0,0,0,0,0,0,0,0,1,1,1,1,1,1,1,1,1,1,1,1,1,0,0,0,0,0,0,0,0,0,0,0,0,0,0,0,0,0,0,0,0,0,0,0,0,0,0,0,0,0,0,0,0,0,0,0,0,0,0,0,1,1,1,1,1,1,1,1,1,1,1,1,1,1,1,1,1,1,1,1,1,1,1,1,1,1,1,1,1,1,1,1,1,1,1,1,1,1,1,1,1,1,1,1,1,1,1,1,1,1,1,1,1,1,1,1,1,1,1,1,1,1,1
treatment,,,0.0,0.0,0.0,0.0,0.0,0.0,0.0,0.0,0.0,1.0,0.0,1.0,1.0,1.0,1.0,1.0,1.0,1.0,1.0,1.0,1.0,1.0,1.0,0.0,1.0,1.0,1.0,1.0,1.0,1.0,1.0,1.0,0.0,1.0,1.0,1.0,1.0,1.0,1.0,1.0,1.0,1.0,1.0,1.0,1.0,1.0,1.0,1.0,1.0,1.0,1.0,1.0,1.0,1.0,1.0,1.0,1.0,1.0,1.0,0.0,1.0,1.0,1.0,1.0,1.0,1.0,1.0,1.0,1.0,1.0,1.0,1.0,1.0,1.0,1.0,1.0,0.0,1.0,1.0,1.0,0.0,1.0,1.0,1.0,1.0,1.0,1.0,1.0,1.0,1.0,1.0,1.0,1.0,1.0,1.0,1.0,1.0,1.0,1.0,1.0,1.0,1.0,1.0,1.0,1.0,1.0,1.0,1.0,1.0,1.0,1.0,1.0,1.0,0.0,1.0,1.0,1.0,1.0,1.0,1.0,1.0,1.0,1.0,1.0,1.0,1.0,1.0,1.0,1.0,1.0,1.0,1.0,1.0,1.0,1.0,1.0,1.0,1.0,1.0,1.0,1.0,1.0,1.0,0.0,1.0,1.0,1.0,1.0,1.0,1.0,1.0,1.0,1.0,1.0,1.0,1.0,1.0,1.0,1.0,1.0,1.0,1.0,1.0,1.0,1.0,1.0,1.0,1.0,0.0,1.0,1.0,1.0,1.0,1.0,1.0,1.0,1.0,1.0,1.0,1.0,1.0,1.0,1.0,1.0,1.0,1.0,1.0,1.0,1.0,1.0,1.0,1.0,1.0,1.0,1.0,1.0,1.0,1.0,1.0,1.0,1.0,1.0,1.0,1.0,1.0,1.0,1.0,1.0,1.0,1.0,1.0,1.0,1.0,1.0,1.0,1.0,1.0,1.0,1.0,1.0,1.0,1.0,1.0,1.0,1.0,1.0,1.0,1.0,1.0,1.0,1.0,1.0,1.0,1.0,1.0,1.0,1.0,1.0,1.0,1.0,1.0,1.0,1.0,1.0,1.0,1.0,1.0,1.0,1.0,1.0,1.0,1.0,1.0,1.0,1.0,1.0,1.0,1.0,1.0,1.0,1.0,1.0,1.0,1.0,1.0,1.0,1.0,1.0,1.0,1.0,1.0,1.0,1.0,1.0,1.0,1.0,1.0,1.0,1.0,1.0,1.0,1.0,1.0,1.0,1.0,1.0,1.0,1.0,1.0,1.0,1.0,1.0,1.0,1.0,1.0,1.0,1.0,1.0,1.0,1.0,1.0,1.0,1.0,1.0,1.0,1.0,1.0,1.0,1.0,1.0,1.0,1.0,1.0,1.0,1.0,1.0,1.0,1.0,1.0,1.0,1.0,1.0,1.0,1.0,1.0,1.0,1.0,1.0,1.0,1.0,1.0,1.0,1.0,1.0,1.0,1.0,1.0,1.0,1.0,1.0,1.0,1.0,1.0,1.0,1.0,1.0,1.0,1.0,1.0,1.0,1.0,1.0,1.0,1.0,1.0,1.0,1.0,1.0,1.0,1.0,1.0,1.0,1.0,1.0,1.0,1.0,1.0,1.0,1.0,1.0,1.0,1.0,1.0,1.0,1.0,1.0,1.0,1.0,1.0,1.0,1.0,1.0,1.0,1.0,1.0,1.0,1.0,1.0,1.0,1.0,1.0,1.0,1.0,1.0,1.0,1.0,1.0,1.0,1.0,1.0,1.0,1.0,1.0,1.0,1.0,1.0,1.0,1.0,1.0,1.0,1.0,1.0,1.0,1.0,1.0,1.0,1.0,1.0,1.0,1.0,1.0,1.0,1.0,1.0,1.0,1.0,1.0,1.0,1.0,1.0,1.0,1.0,1.0,1.0,1.0,1.0,1.0,1.0,1.0,1.0,1.0,1.0,1.0,1.0,1.0,1.0,1.0,1.0,1.0,1.0,1.0,1.0,1.0,1.0,1.0,1.0,1.0,1.0,1.0,1.0,1.0,1.0,1.0,1.0,1.0,1.0,1.0,1.0,1.0,1.0,1.0,1.0,1.0,1.0,1.0,1.0,1.0,1.0,1.0,1.0,1.0,1.0,1.0,1.0,1.0,1.0,1.0,1.0,1.0,1.0,1.0,1.0,1.0,1.0,1.0,1.0,1.0,1.0,1.0,1.0,1.0,1.0,1.0,1.0,1.0,1.0,1.0,1.0,1.0,1.0,1.0,1.0,1.0,1.0,1.0,1.0,1.0,1.0,1.0,1.0,1.0,1.0,1.0,1.0,1.0,1.0,1.0,1.0,1.0,1.0,1.0,1.0,1.0,1.0,1.0,1.0,1.0,1.0,1.0,1.0,1.0,1.0,1.0,1.0,1.0,1.0,1.0,1.0,1.0,1.0,1.0,1.0,1.0,1.0,1.0,1.0,1.0,1.0,1.0,1.0,1.0,1.0,1.0,1.0,1.0,1.0,1.0,1.0,1.0,1.0,1.0,1.0,1.0,1.0,1.0,1.0,1.0,1.0,1.0,1.0,1.0,1.0,1.0,1.0,1.0,1.0,1.0,1.0,1.0,1.0,1.0,1.0,1.0,1.0,1.0,1.0,1.0,1.0,1.0,1.0,1.0,1.0,1.0,1.0,1.0,1.0,1.0,1.0,1.0,1.0,1.0,1.0,1.0,1.0,1.0,1.0,1.0,1.0,1.0,1.0,1.0,1.0,1.0,1.0,1.0,1.0,1.0,1.0,1.0,1.0,1.0,1.0,1.0,1.0,1.0,1.0,1.0,1.0,1.0,1.0,1.0,1.0,1.0,1.0,1.0,1.0,1.0,1.0,1.0,1.0,1.0,1.0,1.0,1.0,1.0,1.0,1.0,1.0,1.0,1.0,1.0,1.0,1.0,1.0,1.0,1.0,1.0,1.0,1.0,1.0,1.0,1.0,1.0,1.0,1.0,1.0,1.0,1.0,1.0,1.0,1.0,1.0,1.0,1.0,1.0,1.0,1.0,1.0,1.0,1.0,1.0,1.0,1.0,1.0,1.0,1.0,1.0,1.0,1.0,1.0,1.0,1.0,1.0,1.0,1.0,1.0,1.0,1.0,1.0,1.0,1.0,1.0,1.0,1.0,1.0,1.0,1.0,1.0,1.0,1.0,1.0,1.0,1.0,1.0,1.0,1.0,1.0,1.0,1.0,1.0,1.0,1.0,1.0,1.0,1.0,1.0,1.0,1.0,1.0,1.0,1.0,1.0,1.0,1.0,1.0,1.0,1.0,1.0,1.0,1.0,1.0,1.0,1.0,1.0,1.0,1.0,1.0,1.0,1.0,1.0,1.0,1.0,1.0,1.0,1.0,1.0,1.0,1.0,1.0,1.0,1.0,1.0,1.0,1.0,1.0,1.0,1.0,1.0,1.0,1.0,1.0,1.0,1.0,1.0,1.0,1.0,1.0,1.0,1.0,1.0,1.0,1.0,1.0,1.0,1.0,1.0,1.0,1.0,1.0,1.0,1.0,1.0,1.0,1.0,1.0,1.0,1.0,1.0,1.0,1.0,1.0,1.0,1.0,1.0,1.0,1.0,1.0,1.0,1.0,1.0,1.0,1.0,1.0,1.0,1.0,1.0,1.0,1.0,1.0,1.0,1.0,1.0,1.0,1.0,1.0,1.0,1.0,1.0,1.0,1.0,1.0,1.0,1.0,1.0,1.0,1.0,1.0,1.0,1.0,1.0,1.0,1.0,1.0,1.0,1.0,1.0,1.0,1.0,1.0,1.0,1.0,1.0,1.0,1.0,1.0,1.0,1.0,1.0,1.0,1.0,1.0,1.0,1.0,1.0,1.0,1.0,1.0,1.0,1.0,1.0,1.0,1.0,1.0,1.0,1.0,1.0,1.0,1.0,1.0,1.0,1.0,1.0,1.0,1.0,1.0,1.0,1.0,1.0,1.0,1.0,1.0,1.0,1.0,1.0,1.0,1.0,1.0,1.0,1.0,0.0,0.0,1.0,1.0,1.0,1.0,1.0,1.0,1.0,1.0,1.0,1.0,1.0,1.0,1.0,1.0,1.0,1.0,1.0,1.0,1.0,1.0,1.0,1.0,0.0,0.0,0.0,1.0,1.0,1.0,1.0,0.0,0.0,1.0,1.0,1.0,1.0,0.0,1.0,1.0,0.0,0.0,1.0,1.0,1.0,1.0,0.0,1.0,1.0,1.0,1.0,1.0,1.0,1.0,1.0,1.0,1.0,0.0,1.0,1.0,1.0,1.0,1.0,0.0,1.0,1.0,1.0,0.0,1.0,1.0,1.0,1.0,0.0,0.0,1.0,1.0,1.0,0.0,0.0,1.0,1.0,1.0,0.0,1.0,1.0,1.0,1.0,1.0,1.0,1.0,0.0,1.0,1.0,1.0,1.0,1.0,1.0,1.0,1.0,1.0,1.0,1.0,1.0,1.0,1.0,1.0,1.0,0.0,0.0,0.0,1.0,1.0,1.0,1.0,1.0,1.0,1.0,1.0,1.0,1.0,1.0,1.0,1.0,1.0,1.0,1.0,1.0,0.0,0.0,0.0,0.0,0.0,1.0,1.0,1.0,1.0,1.0,1.0,1.0,1.0,1.0,1.0,1.0,1.0,1.0,1.0,0.0,0.0,0.0,0.0,0.0,0.0,1.0,1.0,1.0,1.0,0.0,0.0,0.0,0.0,0.0,0.0,0.0,1.0,1.0,1.0,0.0,0.0,0.0,0.0,0.0,0.0,0.0,0.0,0.0,0.0,0.0,0.0,0.0,0.0,0.0,0.0,0.0,1.0,1.0,1.0,1.0,1.0,1.0,1.0,1.0,1.0,1.0,1.0,1.0,1.0,1.0,1.0,1.0,0.0,1.0,1.0,1.0,0.0,0.0,1.0,1.0,1.0,1.0,1.0,1.0,1.0,1.0,1.0,1.0,1.0,1.0,1.0,1.0,1.0,1.0,1.0,1.0,1.0,1.0,0.0,0.0,0.0,0.0,0.0,0.0,0.0,1.0,1.0,0.0,0.0,0.0,0.0,0.0,0.0,0.0,0.0,0.0,0.0,0.0,0.0,1.0,0.0,0.0,0.0,0.0,0.0,0.0,0.0,0.0,0.0,0.0,0.0,0.0,0.0,0.0,0.0,0.0,0.0,0.0,0.0,0.0,0.0,0.0,0.0,0.0,0.0,0.0,0.0,0.0,0.0,0.0,0.0,0.0,0.0,0.0,0.0,0.0,1.0,0.0,0.0,0.0,0.0,0.0,1.0,0.0,0.0,0.0,0.0,0.0,1.0,0.0,0.0,0.0,0.0,0.0,0.0,1.0,0.0,0.0,0.0,0.0,1.0,0.0,0.0,0.0,0.0,1.0,0.0,0.0,0.0,0.0,0.0,0.0,0.0,0.0,0.0,0.0,0.0,0.0,0.0,0.0,0.0,0.0,0.0,0.0,0.0,0.0,0.0,0.0,0.0,0.0,0.0,0.0,0.0,0.0,0.0,0.0,0.0,0.0,0.0,1.0,0.0,0.0,0.0,0.0,0.0,0.0,0.0,0.0,0.0,0.0,0.0,0.0,0.0,0.0,0.0,0.0,0.0,0.0,0.0,1.0,0.0,0.0,0.0,0.0,0.0,0.0,0.0,0.0,0.0,0.0,0.0,0.0,0.0,0.0,0.0,0.0,0.0,0.0,0.0,0.0,0.0,0.0,0.0,0.0,0.0,0.0,0.0,0.0,1.0,0.0,0.0,0.0,0.0,0.0,0.0,0.0,0.0,0.0,0.0,0.0,0.0,0.0,0.0,1.0,0.0,0.0,0.0,0.0,0.0,0.0,0.0,1.0,0.0,0.0,0.0,0.0,0.0,1.0,0.0,0.0,0.0,0.0,0.0,0.0,0.0,0.0,0.0,0.0,0.0,0.0,0.0,0.0,0.0,1.0,0.0,0.0,0.0,1.0,0.0,0.0,0.0,0.0,0.0,0.0,0.0,0.0,0.0,0.0,0.0,0.0,0.0,0.0,0.0,0.0,0.0,0.0,0.0,0.0,0.0,0.0,0.0,0.0,0.0,0.0,0.0,0.0,0.0,0.0,0.0,0.0,1.0,0.0,0.0,0.0,0.0,0.0,0.0,0.0,0.0,0.0,0.0,0.0,0.0,0.0,0.0,0.0,0.0,0.0,0.0,0.0,1.0,1.0,1.0,1.0,1.0,1.0,1.0,1.0,1.0,1.0,1.0,1.0,1.0,1.0,1.0,1.0,1.0,1.0,1.0,1.0,1.0,1.0,1.0,1.0,1.0,1.0,1.0,1.0,1.0,1.0,1.0,1.0,1.0,1.0,1.0,1.0,1.0,1.0,1.0,1.0,1.0,1.0,1.0,1.0,1.0,1.0,1.0,1.0,1.0,1.0,1.0,1.0,1.0,1.0,1.0,1.0,1.0,1.0,1.0,1.0,1.0,1.0,1.0,1.0,1.0,0.0,0.0,0.0,0.0,0.0,0.0,0.0,0.0,0.0,0.0,0.0,0.0,0.0,0.0,0.0,0.0,0.0,0.0,0.0,0.0,0.0,1.0,1.0,1.0,1.0,1.0,1.0,1.0,1.0,1.0,1.0,1.0,1.0,1.0,1.0,1.0,1.0,1.0,1.0,1.0,1.0,1.0,1.0,1.0,1.0,1.0,1.0,1.0,1.0,1.0,1.0,1.0,1.0,1.0,1.0,1.0,1.0,1.0,1.0,1.0,1.0,1.0,1.0,1.0,1.0,1.0,1.0,1.0,1.0,1.0,1.0,1.0,1.0,1.0,1.0,1.0,1.0,1.0,1.0,1.0,1.0,1.0,1.0,1.0,1.0,1.0,1.0,1.0,1.0,1.0,1.0,1.0,1.0,1.0,1.0,1.0,1.0,1.0,1.0,1.0,1.0,1.0,1.0,1.0,1.0,1.0,1.0,1.0,1.0,1.0,1.0,1.0,1.0,1.0,1.0,1.0,1.0,1.0,1.0,1.0,1.0,1.0,1.0,1.0,1.0,1.0,1.0,1.0,1.0,1.0,1.0,1.0,1.0,1.0,1.0,1.0,1.0,1.0,1.0,1.0,1.0,1.0,1.0,1.0,1.0,1.0,1.0,1.0,1.0,1.0,1.0,1.0,1.0,1.0,1.0,1.0,1.0,1.0,1.0,1.0,1.0,1.0,1.0,1.0,1.0,1.0,1.0,1.0,1.0,1.0,1.0,1.0,1.0,1.0,1.0,1.0,1.0,1.0,1.0,1.0,1.0,1.0,1.0,1.0,1.0,1.0,1.0,1.0,1.0,1.0,1.0,1.0,1.0,1.0,1.0,1.0,1.0,1.0,1.0,1.0,1.0,1.0,1.0,1.0,1.0,1.0,1.0,1.0,1.0,1.0,1.0,1.0,1.0,1.0,1.0,1.0,1.0,1.0,1.0,1.0,1.0,1.0,1.0,1.0,1.0,1.0,1.0,1.0,1.0,1.0,1.0,1.0,1.0,1.0,1.0,1.0,1.0,1.0,1.0,1.0,1.0,1.0,1.0,1.0,1.0,1.0,1.0,1.0,1.0,1.0,1.0,1.0,1.0,1.0,1.0,1.0,1.0,1.0,1.0,1.0,1.0,1.0,1.0,1.0,1.0,1.0,1.0,1.0,1.0,1.0,1.0,1.0,1.0,1.0,1.0,1.0,1.0,1.0,1.0,1.0,1.0,1.0,1.0,1.0,1.0,1.0,1.0,1.0,1.0,1.0,1.0,1.0,1.0,1.0,1.0,1.0,1.0,1.0,1.0,1.0,1.0,1.0,1.0,1.0,1.0,1.0,1.0,1.0,1.0,1.0,1.0,1.0,1.0,1.0,1.0,1.0,1.0,1.0,1.0,1.0,1.0,1.0,1.0,1.0,1.0,1.0,1.0,1.0,1.0,1.0,1.0,1.0,1.0,1.0,1.0,1.0,1.0,1.0,1.0,1.0,1.0,1.0,1.0,1.0,1.0,1.0,1.0,1.0,1.0,1.0,1.0,1.0,1.0,1.0,1.0,1.0,1.0,1.0,1.0,1.0,1.0,1.0,1.0,1.0,1.0,1.0,1.0,1.0,1.0,1.0,1.0,1.0,1.0,1.0,1.0,1.0,1.0,1.0,1.0,1.0,1.0,1.0,1.0,1.0,1.0,1.0,1.0,1.0,1.0,1.0,1.0,1.0,1.0,1.0,1.0,1.0,1.0,1.0,1.0,1.0,1.0,1.0,1.0,1.0,1.0,1.0,1.0,1.0,1.0,1.0,1.0,1.0,1.0,1.0,1.0,1.0,1.0,1.0,1.0,1.0,1.0,1.0,1.0,1.0,1.0,1.0,1.0,1.0,1.0,1.0,1.0,1.0,1.0,1.0,1.0,1.0,1.0,1.0,1.0,1.0,1.0,1.0,1.0,1.0,1.0,1.0,1.0,1.0,1.0,1.0,1.0,1.0,1.0,1.0,1.0,1.0,1.0,1.0,1.0,1.0,1.0,1.0,1.0,1.0,1.0,1.0,1.0,1.0,1.0,1.0,1.0,1.0,1.0,1.0,1.0,1.0,1.0,1.0,1.0,1.0,1.0,1.0,1.0,1.0,1.0,1.0,1.0,1.0,1.0,1.0,1.0,1.0,1.0,1.0,1.0,1.0,1.0,1.0,1.0,1.0,1.0,1.0,1.0,1.0,1.0,1.0,1.0,1.0,1.0,1.0,1.0,1.0,1.0,1.0,1.0,1.0,1.0,1.0,1.0,1.0,1.0,1.0,1.0,1.0,1.0,1.0,1.0,1.0,1.0,1.0,1.0,1.0,1.0,1.0,1.0,1.0,1.0,1.0,1.0,1.0,1.0,1.0,1.0,1.0,1.0,1.0,1.0,1.0,1.0,1.0,1.0,1.0,1.0,1.0,1.0,1.0,1.0,1.0,1.0,1.0,1.0,1.0,1.0,1.0,1.0,1.0,1.0,1.0,1.0,1.0,1.0,1.0,1.0,1.0,1.0,1.0,1.0,1.0,1.0,1.0,1.0,1.0,1.0,1.0,1.0,1.0,1.0,1.0,1.0,1.0,1.0,1.0,1.0,1.0,1.0,1.0,1.0,1.0,1.0,1.0,1.0,1.0,1.0,1.0,1.0,1.0,1.0,1.0,1.0,1.0,1.0,1.0,1.0,1.0,0.0,0.0,1.0,1.0,1.0,1.0,1.0,1.0,1.0,1.0,1.0,1.0,1.0,1.0,1.0,1.0,1.0,1.0,1.0,1.0,1.0,1.0,1.0,1.0,1.0,1.0,1.0,1.0,1.0,1.0,1.0,1.0,1.0,1.0,1.0,1.0,1.0,1.0,1.0,1.0,1.0,1.0,1.0,1.0,1.0,1.0,1.0,1.0,1.0,1.0,1.0,1.0,1.0,1.0,1.0,1.0,1.0,1.0,1.0,1.0,1.0,1.0,1.0,1.0,1.0,1.0,1.0,1.0,1.0,1.0,1.0,1.0,1.0,1.0,1.0,1.0,1.0,1.0,1.0,1.0,1.0,1.0,1.0,1.0,1.0,1.0,1.0,1.0,1.0,1.0,1.0,1.0,1.0,1.0,1.0,1.0,1.0,1.0,1.0,1.0,1.0,1.0,1.0,1.0,1.0,1.0,1.0,1.0,1.0,1.0,1.0,1.0,1.0,1.0,1.0,1.0,1.0,1.0,1.0,1.0,1.0,1.0,1.0,1.0,1.0,1.0,1.0,1.0,1.0,1.0,1.0,1.0,1.0,1.0,1.0,1.0,1.0,1.0,1.0,1.0,1.0,1.0,1.0,1.0,1.0,1.0,1.0,1.0,1.0,1.0,1.0,1.0,1.0,1.0,1.0,1.0,1.0,1.0,1.0,1.0,1.0,1.0,1.0,1.0,1.0,1.0,1.0,1.0,1.0,1.0,1.0,1.0,1.0,1.0,1.0,1.0,1.0,1.0,1.0,1.0,1.0,1.0,1.0,1.0,1.0,1.0,1.0,1.0,1.0,1.0,1.0,1.0,1.0,1.0,1.0,1.0,1.0,1.0,1.0,1.0,1.0,1.0,1.0,1.0,1.0,1.0,1.0,1.0,1.0,1.0,1.0,1.0,1.0,1.0,1.0,1.0,1.0,1.0,1.0,1.0,1.0,1.0,1.0,1.0,1.0,1.0,1.0,1.0,1.0,1.0,1.0,1.0,1.0,1.0,1.0,1.0,1.0,1.0,1.0,1.0,1.0,1.0,1.0,1.0,1.0,1.0,1.0,1.0,1.0,1.0,1.0,1.0,1.0,1.0,1.0,1.0,1.0,1.0,1.0,1.0,1.0,1.0,1.0,1.0,1.0,1.0,1.0,1.0,1.0,1.0,1.0,1.0,1.0,1.0,1.0,1.0,1.0,1.0,1.0,1.0,1.0,1.0,1.0,1.0,1.0,1.0,1.0,1.0,1.0,1.0,1.0,1.0,1.0,1.0,1.0,1.0,1.0,1.0,1.0,1.0,1.0,1.0,1.0,1.0,1.0,1.0,1.0,1.0,1.0,1.0,1.0,1.0,1.0,1.0,1.0,1.0,1.0,1.0,1.0,1.0,1.0,1.0,1.0,1.0,1.0,1.0,1.0,1.0,1.0,1.0,1.0,1.0,1.0,1.0,1.0,1.0,1.0,1.0,1.0,1.0,1.0,1.0,1.0,1.0,1.0,1.0,1.0,1.0,1.0,1.0,1.0,1.0,1.0,1.0,1.0,1.0,1.0,1.0,1.0,1.0,1.0,1.0,1.0,1.0,1.0,1.0,1.0,1.0,1.0,1.0,1.0,1.0,1.0,1.0,1.0,1.0,1.0,1.0,1.0,1.0,1.0,1.0,1.0,1.0,1.0,1.0,1.0,1.0,1.0,1.0,1.0,1.0,1.0,0.0,0.0,0.0,0.0,0.0,0.0,0.0,0.0,1.0,0.0,0.0,0.0,0.0,1.0,0.0,1.0,0.0,0.0,0.0,0.0,0.0,0.0,0.0,0.0,0.0,0.0,0.0,0.0,0.0,0.0,0.0,0.0,1.0,0.0,0.0,0.0,0.0,0.0,0.0,0.0,1.0,0.0,0.0,0.0,0.0,0.0,0.0,0.0,0.0,0.0,0.0,1.0,0.0,0.0,0.0,0.0,0.0,0.0,0.0,0.0,0.0,1.0,0.0,0.0,0.0,0.0,0.0,0.0,0.0,0.0,0.0,0.0,0.0,0.0,0.0,0.0,0.0,0.0,0.0,0.0,0.0,0.0,0.0,0.0,0.0,0.0,0.0,0.0,0.0,0.0,0.0,0.0,0.0,0.0,0.0,0.0,0.0,0.0,0.0,0.0,0.0,0.0,0.0,0.0,0.0,0.0,0.0,0.0,0.0,0.0,0.0,0.0,1.0,0.0,0.0,0.0,0.0,1.0,0.0,0.0,0.0,0.0,0.0,0.0,0.0,0.0,0.0,1.0,1.0,0.0,0.0,0.0,0.0,1.0,0.0,0.0,0.0,0.0,0.0,0.0,0.0,0.0,0.0,0.0,0.0,0.0,0.0,0.0,0.0,0.0,0.0,1.0,0.0,0.0,0.0,0.0,1.0,0.0,0.0,0.0,0.0,0.0,0.0,0.0,0.0,0.0,0.0,0.0,0.0,0.0,0.0,0.0,0.0,0.0,0.0,0.0,0.0,0.0,0.0,0.0,0.0,0.0,0.0,0.0,0.0,0.0,0.0,0.0,0.0,0.0,0.0,0.0,0.0,0.0,0.0,0.0,0.0,0.0,0.0,0.0,0.0,0.0,0.0,0.0,0.0,0.0,0.0,0.0,0.0,0.0,0.0,0.0,0.0,0.0,1.0,0.0,0.0,0.0,0.0,0.0,0.0,0.0,1.0,0.0,0.0,1.0,0.0,0.0,0.0,0.0,0.0,0.0,0.0,0.0,0.0,0.0,0.0,0.0,0.0,0.0,0.0,0.0,0.0,0.0,0.0,0.0,0.0,0.0,0.0,0.0,0.0,0.0,0.0,0.0,0.0,0.0,0.0,0.0,0.0,0.0,0.0,0.0,0.0,0.0,0.0,0.0,0.0,0.0,0.0,0.0,0.0,0.0,0.0,0.0,0.0,0.0,0.0,1.0,1.0,0.0,0.0,1.0,0.0,0.0,1.0,0.0,0.0,0.0,0.0,0.0,0.0,0.0,0.0,0.0,0.0,0.0,0.0,0.0,0.0,0.0,0.0,0.0,0.0,0.0,1.0,1.0,1.0,1.0,1.0,1.0,1.0,1.0,1.0,1.0,1.0,1.0,1.0,1.0,1.0,1.0,1.0,1.0,1.0,1.0,1.0,1.0,1.0,1.0,1.0,1.0,1.0,1.0,1.0,1.0,1.0,1.0,1.0,1.0,1.0,1.0,1.0,1.0,1.0,1.0,1.0,1.0,1.0,1.0,1.0,1.0,1.0,1.0,1.0,1.0,1.0,1.0,1.0,1.0,1.0,1.0,1.0,1.0,1.0,1.0,1.0,1.0,1.0,1.0,1.0,1.0,1.0,1.0,1.0,1.0,1.0,1.0,1.0,1.0,1.0,1.0,1.0,1.0,1.0,1.0,1.0,1.0,1.0,1.0,1.0,1.0,1.0,1.0,1.0,1.0,1.0,1.0,1.0,1.0,1.0,1.0,1.0,1.0,1.0,1.0,1.0,1.0,1.0,1.0,1.0,1.0,1.0,1.0,1.0,1.0,1.0,1.0,1.0,1.0,1.0,1.0,1.0,1.0,1.0,1.0,1.0,1.0,1.0,1.0,1.0,1.0,1.0,1.0,1.0,1.0,1.0,1.0,1.0,1.0,1.0,1.0,1.0,1.0,1.0,1.0,1.0,1.0,1.0,1.0,1.0,1.0,1.0,1.0,1.0,1.0,1.0,1.0,1.0,1.0,1.0,1.0,1.0,1.0,1.0,1.0,1.0,1.0,1.0,1.0,1.0,1.0,1.0,1.0,1.0,1.0,1.0,1.0,1.0,1.0,1.0,1.0,1.0,1.0,1.0,1.0,1.0,1.0,1.0,1.0,1.0,1.0,1.0,1.0,1.0,1.0,1.0,1.0,1.0,1.0,1.0,1.0,1.0,1.0,1.0,1.0,1.0,1.0,1.0,1.0,1.0,1.0,1.0,1.0,1.0,1.0,1.0,1.0,1.0,1.0,1.0,1.0,1.0,1.0,1.0,1.0,1.0,1.0,1.0,1.0,1.0,1.0,1.0,1.0,1.0,1.0,1.0,1.0,1.0,1.0,1.0,1.0,1.0,1.0,1.0,1.0,1.0,1.0,1.0,1.0,1.0,1.0,1.0,1.0,1.0,1.0,1.0,1.0,1.0,1.0,1.0,1.0,1.0,1.0,1.0,1.0,1.0,1.0,1.0,1.0,1.0,1.0,1.0,1.0,1.0,1.0,1.0,1.0,1.0,1.0,1.0,1.0,1.0,1.0,1.0,1.0,1.0,1.0,1.0,1.0,1.0,1.0,1.0,1.0,1.0,1.0,1.0,1.0,1.0,1.0,1.0,1.0,1.0,1.0,1.0,1.0,1.0,1.0,1.0,1.0,1.0,1.0,1.0,1.0,0.0,0.0,0.0,0.0,0.0,0.0,0.0,0.0,0.0,0.0,0.0,0.0,0.0,0.0,0.0,0.0,0.0,0.0,0.0,0.0,0.0,0.0,0.0,0.0,0.0,0.0,0.0,0.0,0.0,0.0,0.0,0.0,0.0,0.0,0.0,0.0,0.0,0.0,0.0,0.0,0.0,0.0,0.0,0.0,0.0,0.0,0.0,0.0,0.0,0.0,0.0,0.0,0.0,0.0,0.0,0.0,0.0,0.0,0.0,0.0,0.0,0.0,0.0,0.0,0.0,0.0,0.0,0.0,0.0,0.0,0.0,0.0,0.0,0.0,0.0,0.0,0.0,0.0,0.0,0.0,0.0,0.0,0.0,0.0,0.0,0.0,0.0,0.0,0.0,0.0,0.0,0.0,0.0,0.0,0.0,0.0,0.0,0.0,0.0,0.0,0.0,0.0,0.0,0.0,0.0,0.0,0.0,0.0,0.0,0.0,0.0,0.0,0.0,0.0,0.0,0.0,0.0,0.0,0.0,0.0,0.0,0.0,0.0,0.0,0.0,0.0,0.0,0.0,0.0,0.0,0.0,0.0,0.0,0.0,0.0,0.0,0.0,0.0,0.0,0.0,0.0,0.0,0.0,0.0,0.0,0.0,0.0,0.0,0.0,0.0,0.0,0.0,0.0,0.0,0.0,0.0,0.0,0.0,0.0,0.0,0.0,0.0,0.0,0.0,0.0,0.0,0.0,0.0,0.0,0.0,0.0,0.0,0.0,0.0,0.0,0.0,0.0,0.0,0.0,0.0,0.0,0.0,0.0,0.0,0.0,0.0,0.0,0.0,0.0,0.0,0.0,0.0,0.0,0.0,0.0,0.0,0.0,0.0,0.0,0.0,0.0,0.0,0.0,0.0,0.0,0.0,0.0,0.0,0.0,0.0,0.0,0.0,0.0,0.0,0.0,0.0,0.0,0.0,0.0,0.0,0.0,0.0,0.0,0.0,0.0,0.0,0.0,0.0,0.0,0.0,0.0,0.0,0.0,0.0,0.0,0.0,0.0,0.0,0.0,0.0,0.0,0.0,0.0,0.0,0.0,0.0,0.0,0.0,0.0,0.0,0.0,0.0,0.0,0.0,0.0,0.0,0.0,0.0,0.0,0.0,0.0,0.0,0.0,0.0,0.0,0.0,0.0,0.0,0.0,0.0,0.0,0.0,0.0,0.0,0.0,0.0,0.0,0.0,0.0,0.0,0.0,0.0,0.0,0.0,0.0,0.0,0.0,0.0,0.0,0.0,0.0,0.0,0.0,0.0,0.0,0.0,0.0,0.0,0.0,0.0,0.0,0.0,0.0,0.0,0.0,0.0,0.0,0.0,0.0,0.0,0.0,0.0,0.0,0.0,0.0,0.0,0.0,0.0,0.0,0.0,0.0,0.0,0.0,0.0,0.0,0.0,0.0,0.0,0.0,0.0,0.0,0.0,0.0,0.0,0.0,0.0,0.0,0.0,0.0,0.0,0.0,0.0,0.0,0.0,0.0,0.0,0.0,0.0,0.0,0.0,0.0,0.0,0.0,0.0,0.0,0.0,0.0,0.0,0.0,0.0,0.0,0.0,0.0,0.0,0.0,0.0,0.0,0.0,0.0,0.0,0.0,0.0,0.0,0.0,0.0,0.0,0.0,0.0,0.0,0.0,0.0,0.0,0.0,0.0,0.0,0.0,0.0,0.0,0.0,0.0,0.0,0.0,0.0,0.0,0.0,0.0,0.0,0.0,0.0,0.0,0.0,0.0,0.0,0.0,1.0,1.0,1.0,1.0,1.0,1.0,1.0,1.0,1.0,1.0,1.0,1.0,1.0,1.0,1.0,1.0,1.0,1.0,1.0,1.0,1.0,1.0,1.0,1.0,1.0,1.0,1.0,1.0,1.0,1.0,1.0,1.0,1.0,1.0,1.0,1.0,1.0,1.0,1.0,1.0,1.0,1.0,1.0,1.0,1.0,1.0,1.0,1.0,1.0,1.0,1.0,1.0,1.0,1.0,1.0,1.0,1.0,1.0,1.0,1.0,1.0,1.0,1.0,1.0,1.0,1.0,1.0,1.0,1.0,1.0,1.0,1.0,1.0,1.0,1.0,0.0,0.0,0.0,0.0,0.0,0.0,0.0,0.0,0.0,0.0,0.0,0.0,0.0,0.0,0.0,0.0,0.0,0.0,0.0,0.0,0.0,0.0,0.0,0.0,0.0,0.0,0.0,0.0,0.0,0.0,0.0,0.0,0.0,0.0,0.0,0.0,0.0,0.0,0.0,0.0,0.0,0.0,0.0,0.0,0.0,0.0,0.0,0.0,0.0,0.0,0.0,0.0,0.0,0.0,0.0,0.0,0.0,0.0,0.0,0.0,0.0,0.0,0.0,0.0,0.0,0.0,0.0,0.0,0.0,0.0,0.0,0.0,0.0,0.0,0.0,0.0,0.0,0.0,0.0,0.0,0.0,0.0,0.0,0.0,0.0,0.0,0.0,0.0,0.0,0.0,0.0,0.0,0.0,0.0,0.0,0.0,0.0,0.0,0.0,0.0,0.0,0.0,0.0,0.0,0.0,0.0,0.0,0.0,0.0,0.0,0.0,0.0,0.0,0.0,0.0,0.0,0.0,0.0,0.0,0.0,0.0,0.0,0.0,0.0,0.0,0.0,0.0,0.0,0.0,0.0,0.0,0.0,0.0,0.0,0.0,0.0,0.0,0.0,0.0,0.0,0.0,0.0,0.0,0.0,0.0,0.0,0.0,0.0,0.0,0.0,0.0,0.0,0.0,0.0,0.0,0.0,0.0,0.0,0.0,0.0,0.0,0.0,0.0,0.0,0.0,0.0,0.0,0.0,0.0,0.0,0.0,0.0,0.0,0.0,0.0,0.0,0.0,0.0,0.0,0.0,0.0,0.0,0.0,0.0,0.0,0.0,0.0,0.0,0.0,0.0,0.0,0.0,0.0,0.0,0.0,0.0,0.0,0.0,0.0,0.0,0.0,0.0,0.0,0.0,0.0,0.0,0.0,0.0,0.0,0.0,0.0,0.0,0.0,0.0,0.0,0.0,0.0,0.0,0.0,0.0,0.0,0.0,0.0,0.0,0.0,0.0,0.0,0.0,0.0,0.0,0.0,0.0,0.0,0.0,0.0,0.0,0.0,0.0,0.0,0.0,0.0,0.0,0.0,0.0,0.0,0.0,0.0,0.0,0.0,0.0,0.0,0.0,0.0,0.0,0.0,0.0,0.0,0.0,0.0,0.0,0.0,0.0,0.0,0.0,0.0,0.0,0.0,0.0,0.0,0.0,0.0,0.0,0.0,0.0,0.0,0.0,0.0,0.0,0.0,0.0,0.0,0.0,0.0,0.0,0.0,0.0,0.0,0.0,0.0,0.0,0.0,0.0,0.0,0.0,0.0,0.0,0.0,0.0,0.0,0.0,0.0,0.0,0.0,0.0,0.0,0.0,0.0,0.0,0.0,0.0,0.0,0.0,0.0,0.0,0.0,0.0,0.0,0.0,0.0,0.0,0.0,0.0,0.0,0.0,0.0,0.0,0.0,0.0,0.0,0.0,0.0,0.0,0.0,0.0,0.0,0.0,0.0,0.0,0.0,0.0,0.0,0.0,0.0,0.0,0.0,0.0,0.0,0.0,0.0,0.0,0.0,0.0,0.0,0.0,0.0,0.0,0.0,0.0,0.0,0.0,0.0,0.0,0.0,0.0,0.0,0.0,0.0,0.0,0.0,0.0,0.0,0.0,0.0,0.0,0.0,0.0,0.0,0.0,0.0,0.0,0.0,0.0,0.0,0.0,0.0,0.0,0.0,0.0,0.0,0.0,0.0,0.0,0.0,0.0,0.0,0.0,0.0,0.0,0.0,0.0,0.0,0.0,0.0,0.0,0.0,0.0,0.0,0.0,0.0,0.0,0.0,0.0,0.0,0.0,0.0,0.0,0.0,0.0,0.0,0.0,0.0,0.0,0.0,0.0,0.0,0.0,0.0,0.0,0.0,0.0,0.0,0.0,0.0,0.0,0.0,0.0,0.0,0.0,0.0,0.0,0.0,0.0,0.0,0.0,0.0,0.0,0.0,0.0,0.0,0.0,0.0,0.0,0.0,0.0,0.0,0.0,0.0,0.0,0.0,0.0,0.0,0.0,0.0,0.0,0.0,0.0,0.0,0.0,0.0,0.0,0.0,0.0,0.0,0.0,0.0,0.0,0.0,0.0,0.0,0.0,0.0,0.0,0.0,0.0,0.0,0.0,0.0,0.0,0.0,0.0,0.0,0.0,0.0,0.0,0.0,0.0,0.0,0.0,0.0,0.0,0.0,0.0,0.0,0.0,0.0,0.0,0.0,0.0,0.0,0.0,0.0,0.0,0.0,0.0,0.0,0.0,0.0,0.0,0.0,1.0,1.0,1.0,1.0,1.0,1.0,0.0,0.0,0.0,0.0,1.0,1.0,1.0,1.0,1.0,0.0,0.0,0.0,0.0,0.0,0.0,0.0,1.0,1.0,1.0,1.0,1.0,1.0,0.0,0.0,0.0,0.0,0.0,0.0,1.0,1.0,1.0,1.0,1.0,1.0,1.0,0.0,0.0,0.0,0.0,1.0,0.0,0.0,0.0,0.0,0.0,1.0,1.0,1.0,0.0,0.0,0.0,1.0,1.0,1.0,1.0,0.0,0.0,1.0,1.0,1.0,1.0,1.0,0.0,0.0,0.0,0.0,0.0,1.0,0.0,1.0,1.0,0.0,0.0,0.0,0.0,1.0,1.0,1.0,0.0,0.0,0.0,0.0,0.0,0.0,0.0,0.0,0.0,0.0,0.0,0.0,0.0,0.0,0.0,0.0,1.0,1.0,1.0,1.0,1.0,1.0,1.0,0.0,0.0,0.0,0.0,0.0,0.0,0.0,0.0,0.0,0.0,1.0,0.0,0.0,0.0,0.0,0.0,0.0,1.0,1.0,1.0,1.0,1.0,0.0,0.0,0.0,0.0,0.0,0.0,0.0,0.0,0.0,0.0,0.0,0.0,0.0,0.0,0.0,0.0,0.0,0.0,0.0,1.0,1.0,0.0,0.0,0.0,0.0,0.0,0.0,0.0,0.0,0.0,0.0,1.0,1.0,1.0,1.0,1.0,1.0,0.0,0.0,0.0,0.0,0.0,0.0,0.0,0.0,0.0,0.0,0.0,1.0,1.0,1.0,1.0,0.0,0.0,0.0,0.0,0.0,0.0,0.0,0.0,1.0,1.0,0.0,0.0,0.0,0.0,0.0,0.0,0.0,1.0,1.0,1.0,0.0,0.0,0.0,0.0,1.0,1.0,1.0,1.0,1.0,1.0,1.0,0.0,0.0,0.0,0.0,0.0,0.0,0.0,0.0,0.0,0.0,0.0,0.0,0.0,0.0,0.0,0.0,0.0,0.0,0.0,0.0,1.0,0.0,0.0,0.0,1.0,1.0,1.0,1.0,0.0,0.0,1.0,1.0,1.0,1.0,0.0,0.0,0.0,0.0,0.0,0.0,1.0,1.0,1.0,1.0,1.0,1.0,1.0,1.0,1.0,1.0,1.0,0.0,0.0,0.0,1.0,1.0,1.0,1.0,0.0,0.0,0.0,0.0,0.0,0.0,0.0,1.0,0.0,0.0,0.0,1.0,1.0,1.0,1.0,0.0,0.0,0.0,0.0,0.0,0.0,1.0,1.0,1.0,0.0,0.0,0.0,1.0,1.0,1.0,1.0,1.0,1.0,1.0,1.0,1.0,1.0,1.0,1.0,0.0,0.0,0.0,1.0,1.0,1.0,1.0,1.0,1.0,1.0,0.0,0.0,0.0,0.0,0.0,0.0,0.0,0.0,0.0,1.0,0.0,0.0,0.0,0.0,0.0,0.0,1.0,1.0,1.0,0.0,0.0,0.0,0.0,0.0,0.0,0.0,0.0,1.0,1.0,1.0,1.0,1.0,1.0,1.0,0.0,0.0,0.0,1.0,1.0,1.0,1.0,1.0,1.0,1.0,1.0,0.0,0.0,1.0,1.0,1.0,1.0,0.0,0.0,0.0,1.0,1.0,1.0,1.0,1.0,0.0,0.0,0.0,0.0,0.0,0.0,0.0,0.0,0.0,0.0,0.0,0.0,1.0,1.0,1.0,0.0,0.0,0.0,0.0,1.0,1.0,1.0,0.0,0.0,0.0,1.0,1.0,1.0,1.0,0.0,0.0,0.0,1.0,1.0,1.0,1.0,1.0,1.0,1.0,1.0,0.0,0.0,0.0,0.0,1.0,1.0,0.0,0.0,0.0,0.0,0.0,0.0,0.0,0.0,0.0,0.0,0.0,0.0,0.0,0.0,0.0,0.0,0.0,0.0,0.0,0.0,0.0,0.0,0.0,0.0,0.0,0.0,0.0,0.0,0.0,0.0,1.0,1.0,0.0,0.0,0.0,1.0,1.0,1.0,0.0,0.0,0.0,1.0,1.0,0.0,0.0,0.0,0.0,0.0,0.0,0.0,1.0,1.0,1.0,1.0,1.0,1.0,1.0,1.0,1.0,1.0,0.0,0.0,0.0,0.0,1.0,1.0,1.0,0.0,0.0,0.0,0.0,0.0,0.0,0.0,0.0,0.0,0.0,0.0,0.0,0.0,0.0,0.0,0.0,0.0,0.0,0.0,0.0,0.0,0.0,0.0,0.0,0.0,0.0,0.0,1.0,1.0,1.0,1.0,1.0,1.0,1.0,0.0,0.0,0.0,0.0,1.0,1.0,1.0,0.0,0.0,0.0,0.0,0.0,0.0,0.0,0.0,0.0,0.0,0.0,0.0,0.0,1.0,1.0,1.0,0.0,0.0,0.0,0.0,0.0,0.0,0.0,0.0,0.0,0.0,0.0,0.0,0.0,0.0,0.0,0.0,0.0,0.0,0.0,0.0,0.0,0.0,0.0,0.0,0.0,0.0,0.0,0.0,0.0,0.0,0.0,0.0,0.0,0.0,0.0,0.0,0.0,0.0,0.0,0.0,0.0,0.0,0.0,0.0,0.0,0.0,0.0,0.0,0.0,0.0,0.0,0.0,0.0,0.0,0.0,0.0,0.0,0.0,0.0,0.0,0.0,0.0,1.0,1.0,1.0,1.0,1.0,1.0,1.0,0.0,0.0,0.0,0.0,0.0,0.0,0.0,0.0,0.0,1.0,1.0,1.0,0.0,0.0,0.0,1.0,1.0,1.0,1.0,0.0,0.0,0.0,1.0,1.0,1.0,1.0,0.0,0.0,0.0,1.0,1.0,1.0,1.0,1.0,1.0,1.0,1.0,1.0,1.0,1.0,1.0,1.0,0.0,0.0,0.0,0.0,0.0,0.0,0.0,0.0,0.0,0.0,0.0,0.0,0.0,0.0,0.0,0.0,1.0,1.0,1.0,1.0,1.0,1.0,1.0,1.0,1.0,0.0,0.0,0.0,0.0,1.0,0.0,0.0,0.0,0.0,0.0,0.0,0.0,1.0,1.0,1.0,0.0,0.0,0.0,0.0,0.0,0.0,0.0,0.0,0.0,0.0,0.0,0.0,0.0,0.0,0.0,0.0,0.0,0.0,0.0,0.0,0.0,1.0,1.0,0.0,0.0,0.0,0.0,0.0,1.0,1.0,1.0,1.0,1.0,0.0,0.0,0.0,1.0,1.0,0.0,0.0,0.0,0.0,0.0,0.0,0.0,1.0,1.0,1.0,0.0,0.0,0.0,0.0,1.0,1.0,1.0,0.0,0.0,0.0,0.0,0.0,0.0,0.0,1.0,1.0,1.0,0.0,0.0,0.0,1.0,1.0,1.0,0.0,0.0,0.0,1.0,1.0,0.0,0.0,0.0,0.0,1.0,1.0,1.0,0.0,0.0,0.0,0.0,0.0,0.0,0.0,0.0,0.0,0.0,1.0,1.0,1.0,1.0,1.0,0.0,0.0,0.0,0.0,0.0,0.0,0.0,1.0,1.0,1.0,0.0,0.0,0.0,1.0,1.0,1.0,0.0,0.0,0.0,0.0,0.0,0.0,0.0,1.0,0.0,0.0,0.0,1.0,1.0,1.0,0.0,0.0,0.0,0.0,0.0,0.0,0.0,0.0,0.0,0.0,0.0,0.0,0.0,0.0,0.0,0.0,0.0,0.0,0.0,0.0,1.0,1.0,1.0,1.0,0.0,0.0,1.0,1.0,0.0,0.0,0.0,0.0,0.0,0.0,0.0,0.0,0.0,0.0,0.0,0.0,0.0,0.0,0.0,0.0,0.0,0.0,0.0,0.0,0.0,0.0,0.0,0.0,0.0,0.0,0.0,1.0,0.0,0.0,0.0,0.0,1.0,1.0,0.0,0.0,0.0,0.0,1.0,1.0,1.0,0.0,0.0,0.0,0.0,1.0,1.0,1.0,0.0,0.0,0.0,0.0,0.0,0.0,0.0,0.0,0.0,0.0,0.0,0.0,0.0,0.0,0.0,0.0,0.0,0.0,1.0,1.0,1.0,1.0,0.0,0.0,0.0,0.0,0.0,0.0,0.0,0.0,1.0,0.0,0.0,0.0,0.0,1.0,1.0,1.0,1.0,0.0,0.0,0.0,0.0,0.0,0.0,0.0,0.0,0.0,0.0,0.0,0.0,0.0,0.0,0.0,0.0,0.0,0.0,0.0,0.0,0.0,0.0,0.0,0.0,0.0,0.0,0.0,0.0,0.0,0.0,0.0,0.0,0.0,0.0,0.0,0.0,0.0,0.0,0.0,0.0,0.0,0.0,0.0,0.0,0.0,0.0,0.0,0.0,0.0,0.0,0.0,0.0,0.0,0.0,0.0,0.0,0.0,0.0,0.0,0.0,0.0,0.0,0.0,0.0,0.0,0.0,0.0,0.0,0.0,0.0,0.0,0.0,0.0,0.0,0.0,0.0,0.0,0.0,0.0,0.0,0.0,0.0,0.0,0.0,0.0,0.0,0.0,0.0,0.0,0.0,0.0,0.0,0.0,0.0,0.0,0.0,0.0,0.0,0.0,0.0,0.0,0.0,0.0,0.0,0.0,0.0,0.0,0.0,0.0,0.0,0.0,0.0,0.0,0.0,0.0,0.0,0.0,0.0,0.0,0.0,0.0,0.0,0.0,0.0,0.0,0.0,0.0,0.0,0.0,0.0,0.0,0.0,0.0,0.0,0.0,0.0,0.0,0.0,0.0,0.0,0.0,0.0,0.0,0.0,0.0,0.0,0.0,0.0,0.0,0.0,0.0,0.0,0.0,0.0,0.0,0.0,0.0,0.0,0.0,0.0,0.0,0.0,0.0,0.0,0.0,0.0,0.0,0.0,0.0,0.0,0.0,0.0,0.0,0.0,0.0,0.0,0.0,0.0,0.0,0.0,0.0,0.0,0.0,0.0,0.0,0.0,0.0,0.0,0.0,0.0,0.0,0.0,0.0,0.0,0.0,0.0,0.0,0.0,0.0,0.0,0.0,0.0,0.0,0.0,0.0,0.0,0.0,1.0,0.0,0.0,0.0,0.0,0.0,0.0,0.0,0.0,0.0,0.0,0.0,0.0,0.0,0.0,0.0,0.0,0.0,0.0,0.0,0.0,0.0,0.0,0.0,0.0,0.0,0.0,0.0,0.0,0.0,0.0,1.0,0.0,0.0,0.0,0.0,0.0,0.0,0.0,0.0,0.0,0.0,0.0,0.0,0.0,0.0,0.0,0.0,0.0,0.0,0.0,0.0,0.0,0.0,0.0,0.0,0.0,0.0,0.0,0.0,0.0,0.0,0.0,0.0,0.0,0.0,0.0,0.0,0.0,0.0,0.0,0.0,0.0,0.0,0.0,0.0,0.0,0.0,0.0,0.0,0.0,0.0,0.0,0.0,0.0,0.0,0.0,0.0,0.0,0.0,0.0,0.0,0.0,0.0,0.0,0.0,0.0,0.0,0.0,0.0,0.0,0.0,0.0,0.0,0.0,0.0,0.0,0.0,0.0,0.0,0.0,0.0,0.0,0.0,0.0,0.0,0.0,0.0,0.0,0.0,0.0,0.0,0.0,0.0,0.0,0.0,0.0,0.0,0.0,0.0,0.0,0.0,0.0,0.0,0.0,0.0,0.0,0.0,0.0,0.0,0.0,0.0,0.0,0.0,0.0,0.0,0.0,0.0,0.0,0.0,0.0,0.0,0.0,0.0,0.0,0.0,0.0,0.0,0.0,0.0,0.0,0.0,0.0,0.0,0.0,0.0,0.0,0.0,0.0,0.0,0.0,0.0,0.0,0.0,0.0,0.0,0.0,0.0,0.0,0.0,0.0,0.0,0.0,0.0,0.0,0.0,0.0,0.0,0.0,0.0,0.0,0.0,0.0,0.0,0.0,0.0,0.0,0.0,0.0,0.0,0.0,0.0,0.0,0.0,0.0,0.0,0.0,0.0,0.0,0.0,0.0,0.0,0.0,0.0,0.0,0.0,0.0,0.0,0.0,0.0,0.0,0.0,0.0,0.0,0.0,0.0,0.0,0.0,0.0,0.0,0.0,0.0,0.0,0.0,0.0,0.0,0.0,0.0,0.0,0.0,0.0,0.0,0.0,0.0,0.0,0.0,0.0,0.0,0.0,0.0,0.0,0.0,0.0,0.0,0.0,0.0,0.0,0.0,0.0,0.0,0.0,0.0,0.0,0.0,0.0,0.0,0.0,0.0,0.0,0.0,0.0,0.0,0.0,0.0,0.0,0.0,0.0,0.0,0.0,0.0,0.0,0.0,0.0,0.0,0.0,0.0,0.0,0.0,0.0,0.0,0.0,0.0,0.0,0.0,0.0,0.0,0.0,0.0,0.0,0.0,0.0,0.0,0.0,0.0,0.0,0.0,0.0,0.0,0.0,0.0,0.0,0.0,0.0,0.0,0.0,0.0,0.0,0.0,0.0,0.0,0.0,0.0,0.0,0.0,0.0,0.0,0.0,0.0,0.0,0.0,0.0,0.0,0.0,0.0,0.0,0.0,0.0,0.0,0.0,0.0,0.0,0.0,0.0,0.0,0.0,0.0,0.0,0.0,0.0,0.0,0.0,0.0,0.0,0.0,0.0,0.0,0.0,0.0,0.0,0.0,0.0,0.0,0.0,0.0,0.0,0.0,0.0,0.0,0.0,0.0,0.0,0.0,0.0,0.0,0.0,0.0,0.0,0.0,0.0,0.0,0.0,0.0,0.0,0.0,0.0,0.0,0.0,0.0,0.0,0.0,0.0,0.0,0.0,0.0,0.0,0.0,0.0,0.0,0.0,0.0,0.0,0.0,0.0,0.0,0.0,0.0,0.0,0.0,0.0,0.0,0.0,0.0,0.0,0.0,0.0,0.0,0.0,0.0,0.0,0.0,0.0,0.0,0.0,0.0,0.0,0.0,0.0,0.0,0.0,0.0,0.0,0.0,0.0,0.0,0.0,0.0,0.0,0.0,0.0,0.0,0.0,0.0,0.0,0.0,0.0,0.0,0.0,0.0,0.0,0.0,0.0,0.0,0.0,0.0,0.0,0.0,0.0,0.0,0.0,0.0,0.0,0.0,0.0,0.0,0.0,1.0,0.0,0.0,0.0,0.0,0.0,0.0,0.0,0.0,0.0,0.0,0.0,0.0,0.0,0.0,0.0,0.0,0.0,0.0,0.0,0.0,0.0,0.0,0.0,0.0,0.0,0.0,0.0,0.0,0.0,0.0,0.0,0.0,0.0,0.0,0.0,0.0,0.0,0.0,0.0,0.0,0.0,0.0,0.0,0.0,0.0,0.0,0.0,0.0,0.0,0.0,0.0,0.0,0.0,0.0,0.0,0.0,0.0,0.0,0.0,0.0,0.0,0.0,0.0,0.0,0.0,0.0,0.0,0.0,0.0,0.0,0.0,1.0,1.0,1.0,1.0,1.0,1.0,1.0,1.0,1.0,1.0,1.0,1.0,1.0,1.0,1.0,1.0,1.0,1.0,1.0,1.0,1.0,1.0,1.0,1.0,1.0,1.0,1.0,1.0,1.0,1.0,1.0,1.0,1.0,1.0,1.0,1.0,1.0,1.0,1.0,1.0,1.0,1.0,1.0,1.0,1.0,1.0,1.0,1.0,1.0,1.0,1.0,1.0,1.0,1.0,1.0,1.0,1.0,1.0,1.0,1.0,1.0,1.0,1.0,1.0,1.0,1.0,1.0,1.0,1.0,1.0,1.0,1.0,1.0,1.0,1.0,1.0,1.0,1.0,1.0,1.0,1.0,1.0,1.0,1.0,1.0,1.0,1.0,1.0,1.0,1.0,1.0,1.0,1.0,1.0,1.0,1.0,1.0,1.0,1.0,1.0,1.0,1.0,1.0,1.0,1.0,1.0,1.0,1.0,1.0,1.0,1.0,1.0,1.0,1.0,1.0,1.0,1.0,1.0,1.0,1.0,1.0,1.0,1.0,1.0,1.0,1.0,1.0,1.0,1.0,1.0,1.0,1.0,1.0,1.0,1.0,1.0,1.0,1.0,1.0,1.0,1.0,1.0,1.0,1.0,1.0,1.0,1.0,1.0,1.0,1.0,1.0,1.0,1.0,1.0,1.0,1.0,1.0,1.0,1.0,1.0,1.0,1.0,1.0,1.0,1.0,1.0,1.0,1.0,1.0,1.0,1.0,1.0,0.0,0.0,0.0,0.0,0.0,0.0,0.0,0.0,0.0,0.0,0.0,0.0,0.0,0.0,0.0,0.0,0.0,0.0,0.0,0.0,0.0,0.0,0.0,0.0,0.0,0.0,0.0,0.0,0.0,0.0,0.0,0.0,0.0,0.0,0.0,0.0,0.0,0.0,0.0,0.0,0.0,0.0,0.0,0.0,0.0,0.0,0.0,0.0,0.0,0.0,0.0,0.0,0.0,0.0,0.0,0.0,0.0,0.0,0.0,0.0,0.0,0.0,0.0,0.0,0.0,0.0,0.0,0.0,0.0,0.0,0.0,0.0,0.0,0.0,0.0,0.0,0.0,0.0,0.0,0.0,0.0,0.0,0.0,0.0,0.0,0.0,0.0,0.0,0.0,0.0,0.0,1.0,1.0,1.0,1.0,1.0,1.0,1.0,1.0,1.0,1.0,1.0,1.0,1.0,1.0,1.0,1.0,1.0,1.0,1.0,1.0,1.0,1.0,1.0,1.0,1.0,1.0,1.0,1.0,1.0,1.0,1.0,1.0,1.0,1.0,1.0,1.0,1.0,1.0,1.0,1.0,1.0,1.0,1.0,1.0,1.0,1.0,1.0,1.0,1.0,1.0,1.0,1.0,1.0,1.0,1.0,1.0,1.0,1.0,1.0,1.0,1.0,1.0,1.0,1.0,1.0,1.0,1.0,1.0,1.0,1.0,1.0,1.0,1.0,1.0,1.0,1.0,1.0,1.0,1.0,1.0,1.0,1.0,1.0,1.0,1.0,1.0,1.0,1.0,1.0,1.0,1.0,1.0,1.0,1.0,1.0,1.0,1.0,1.0,1.0,1.0,1.0,1.0,1.0,1.0,1.0,1.0,1.0,1.0,1.0,1.0,1.0,1.0,1.0,1.0,1.0,1.0,1.0,1.0,1.0,1.0,1.0,1.0,1.0,1.0,1.0,1.0,1.0,1.0,1.0,1.0,1.0,1.0,1.0,1.0,1.0,1.0,1.0,1.0,1.0,1.0,1.0,1.0,1.0,1.0,1.0,1.0,1.0,1.0,1.0,1.0,1.0,1.0,1.0,1.0,1.0,1.0,1.0,1.0,1.0,1.0,1.0,1.0,1.0,1.0,1.0,1.0,1.0,1.0,1.0,1.0,1.0,1.0,1.0,1.0,1.0,1.0,1.0,1.0,1.0,1.0,1.0,1.0,1.0,1.0,1.0,1.0,1.0,1.0,1.0,1.0,1.0,1.0,1.0,1.0,1.0,1.0,1.0,1.0,1.0,1.0,1.0,1.0,1.0,1.0,1.0,1.0,1.0,1.0,1.0,1.0,1.0,1.0,1.0,1.0,1.0,1.0,1.0,1.0,1.0,1.0,1.0,1.0,1.0,1.0,1.0,1.0,1.0,1.0,1.0,1.0,1.0,1.0,1.0,1.0,1.0,1.0,1.0,1.0,1.0,1.0,1.0,1.0,1.0,1.0,1.0,1.0,1.0,1.0,1.0,1.0,1.0,1.0,1.0,1.0,1.0,1.0,1.0,1.0,1.0,0.0,0.0,0.0,0.0,0.0,0.0,0.0,0.0,0.0,0.0,0.0,0.0,0.0,0.0,0.0,0.0,0.0,0.0,0.0,0.0,0.0,0.0,0.0,0.0,0.0,0.0,0.0,0.0,0.0,0.0,0.0,0.0,0.0,0.0,0.0,0.0,0.0,0.0,0.0,0.0,1.0,1.0,1.0,1.0,1.0,1.0,1.0,1.0,1.0,1.0,1.0,1.0,1.0,1.0,1.0,1.0,1.0,1.0,1.0,1.0,1.0,1.0,1.0,1.0,1.0,1.0,1.0,1.0,1.0,1.0,1.0,1.0,1.0,1.0,1.0,1.0,1.0,1.0,1.0,1.0,1.0,1.0,1.0,1.0,1.0,1.0,1.0,1.0,1.0,1.0,1.0,1.0,1.0,1.0,1.0,1.0,1.0,1.0,1.0,1.0,1.0,1.0,1.0,1.0,1.0,1.0,1.0,1.0,1.0,1.0,1.0,1.0,1.0,1.0,1.0,1.0,1.0,1.0,1.0,1.0,1.0,1.0,1.0,1.0,1.0,1.0,1.0,1.0,1.0,1.0,1.0,1.0,1.0,1.0,1.0,1.0,1.0,1.0,1.0,1.0,1.0,1.0
site,,,1.0,1.0,1.0,1.0,1.0,1.0,1.0,1.0,1.0,1.0,1.0,1.0,1.0,1.0,1.0,1.0,1.0,1.0,1.0,1.0,1.0,1.0,1.0,1.0,1.0,1.0,1.0,1.0,1.0,1.0,1.0,1.0,1.0,1.0,1.0,1.0,1.0,1.0,1.0,1.0,1.0,1.0,1.0,1.0,1.0,1.0,1.0,1.0,1.0,1.0,1.0,1.0,1.0,1.0,1.0,1.0,1.0,1.0,1.0,1.0,1.0,1.0,1.0,1.0,1.0,1.0,1.0,1.0,1.0,1.0,1.0,1.0,1.0,1.0,1.0,1.0,1.0,1.0,1.0,1.0,1.0,1.0,1.0,1.0,1.0,1.0,1.0,1.0,1.0,1.0,1.0,1.0,1.0,1.0,1.0,1.0,1.0,1.0,1.0,1.0,1.0,1.0,1.0,1.0,1.0,1.0,1.0,1.0,1.0,1.0,1.0,1.0,1.0,1.0,1.0,1.0,1.0,1.0,1.0,1.0,1.0,1.0,1.0,1.0,1.0,1.0,1.0,1.0,1.0,1.0,1.0,1.0,1.0,1.0,1.0,1.0,1.0,1.0,1.0,1.0,1.0,1.0,1.0,1.0,1.0,1.0,1.0,1.0,1.0,1.0,1.0,1.0,1.0,1.0,1.0,1.0,1.0,1.0,1.0,1.0,1.0,1.0,1.0,1.0,1.0,1.0,1.0,1.0,1.0,1.0,1.0,1.0,1.0,1.0,1.0,1.0,1.0,1.0,1.0,1.0,1.0,1.0,1.0,1.0,1.0,1.0,1.0,1.0,1.0,1.0,1.0,1.0,1.0,1.0,1.0,1.0,1.0,1.0,1.0,1.0,1.0,1.0,1.0,1.0,1.0,1.0,1.0,1.0,1.0,1.0,1.0,1.0,1.0,1.0,1.0,1.0,1.0,1.0,1.0,1.0,1.0,1.0,1.0,1.0,1.0,1.0,1.0,1.0,1.0,1.0,1.0,1.0,1.0,1.0,1.0,1.0,1.0,1.0,1.0,1.0,1.0,1.0,1.0,1.0,1.0,1.0,1.0,1.0,1.0,1.0,1.0,1.0,1.0,1.0,1.0,1.0,1.0,1.0,1.0,1.0,1.0,1.0,1.0,1.0,1.0,1.0,1.0,1.0,1.0,1.0,1.0,1.0,1.0,1.0,1.0,1.0,1.0,1.0,1.0,1.0,1.0,1.0,1.0,1.0,1.0,1.0,1.0,1.0,1.0,1.0,1.0,1.0,1.0,1.0,1.0,1.0,1.0,1.0,1.0,1.0,1.0,1.0,1.0,1.0,1.0,1.0,1.0,1.0,1.0,1.0,1.0,1.0,1.0,1.0,1.0,1.0,1.0,1.0,1.0,1.0,1.0,1.0,1.0,1.0,1.0,1.0,1.0,1.0,1.0,1.0,1.0,1.0,1.0,1.0,1.0,1.0,1.0,1.0,1.0,1.0,1.0,1.0,1.0,1.0,1.0,1.0,1.0,1.0,1.0,1.0,1.0,1.0,1.0,1.0,1.0,1.0,1.0,1.0,1.0,1.0,1.0,1.0,1.0,1.0,1.0,1.0,1.0,1.0,1.0,1.0,1.0,1.0,1.0,1.0,1.0,1.0,1.0,1.0,1.0,1.0,1.0,1.0,1.0,1.0,1.0,1.0,1.0,1.0,1.0,1.0,1.0,1.0,1.0,1.0,1.0,1.0,1.0,1.0,1.0,1.0,1.0,1.0,1.0,1.0,1.0,1.0,1.0,1.0,1.0,1.0,1.0,1.0,1.0,1.0,1.0,1.0,1.0,1.0,1.0,1.0,1.0,1.0,1.0,1.0,1.0,1.0,1.0,1.0,1.0,1.0,1.0,1.0,1.0,1.0,1.0,1.0,1.0,1.0,1.0,1.0,1.0,1.0,1.0,1.0,1.0,1.0,1.0,1.0,1.0,1.0,1.0,1.0,1.0,1.0,1.0,1.0,1.0,1.0,1.0,1.0,1.0,1.0,1.0,1.0,1.0,1.0,1.0,1.0,1.0,1.0,1.0,1.0,1.0,1.0,1.0,1.0,1.0,1.0,1.0,1.0,1.0,1.0,1.0,1.0,1.0,1.0,1.0,1.0,1.0,1.0,1.0,1.0,1.0,1.0,1.0,1.0,1.0,1.0,1.0,1.0,1.0,1.0,1.0,1.0,1.0,1.0,1.0,1.0,1.0,1.0,1.0,1.0,1.0,1.0,1.0,1.0,1.0,1.0,1.0,1.0,1.0,1.0,1.0,1.0,1.0,1.0,1.0,1.0,1.0,1.0,1.0,1.0,1.0,1.0,1.0,1.0,1.0,1.0,1.0,1.0,1.0,1.0,1.0,1.0,1.0,1.0,1.0,1.0,1.0,1.0,1.0,1.0,1.0,1.0,1.0,1.0,1.0,1.0,1.0,1.0,1.0,1.0,1.0,1.0,1.0,1.0,1.0,1.0,1.0,1.0,1.0,1.0,1.0,1.0,1.0,1.0,1.0,1.0,1.0,1.0,1.0,1.0,1.0,1.0,1.0,1.0,1.0,1.0,1.0,1.0,1.0,1.0,1.0,1.0,1.0,1.0,1.0,1.0,1.0,1.0,1.0,1.0,1.0,1.0,1.0,1.0,1.0,1.0,1.0,1.0,1.0,1.0,1.0,1.0,1.0,1.0,1.0,1.0,1.0,1.0,1.0,1.0,1.0,1.0,1.0,1.0,1.0,1.0,1.0,1.0,1.0,1.0,1.0,1.0,1.0,1.0,1.0,1.0,1.0,1.0,1.0,1.0,1.0,1.0,1.0,1.0,1.0,1.0,1.0,1.0,1.0,1.0,1.0,1.0,1.0,1.0,1.0,1.0,1.0,1.0,1.0,1.0,1.0,1.0,1.0,1.0,1.0,1.0,1.0,1.0,1.0,1.0,1.0,1.0,1.0,1.0,1.0,1.0,1.0,1.0,1.0,1.0,1.0,1.0,1.0,1.0,1.0,1.0,1.0,1.0,1.0,1.0,1.0,1.0,1.0,1.0,1.0,1.0,1.0,1.0,1.0,1.0,1.0,1.0,1.0,1.0,1.0,1.0,1.0,1.0,1.0,1.0,1.0,1.0,1.0,1.0,1.0,1.0,1.0,1.0,1.0,1.0,1.0,1.0,1.0,1.0,1.0,1.0,1.0,1.0,1.0,1.0,1.0,1.0,1.0,1.0,1.0,1.0,1.0,1.0,1.0,1.0,1.0,1.0,1.0,1.0,1.0,1.0,1.0,1.0,1.0,1.0,1.0,1.0,1.0,1.0,1.0,1.0,1.0,1.0,1.0,1.0,1.0,1.0,1.0,1.0,1.0,1.0,1.0,1.0,1.0,1.0,1.0,1.0,1.0,1.0,1.0,1.0,1.0,1.0,1.0,1.0,1.0,1.0,1.0,1.0,1.0,1.0,1.0,1.0,1.0,1.0,1.0,1.0,1.0,1.0,1.0,1.0,1.0,1.0,1.0,1.0,1.0,1.0,1.0,1.0,1.0,1.0,1.0,1.0,1.0,1.0,1.0,1.0,1.0,1.0,1.0,1.0,1.0,1.0,1.0,1.0,1.0,1.0,1.0,1.0,1.0,1.0,1.0,1.0,1.0,1.0,1.0,1.0,1.0,1.0,1.0,1.0,1.0,1.0,1.0,1.0,1.0,1.0,1.0,1.0,1.0,1.0,1.0,1.0,1.0,1.0,1.0,1.0,1.0,1.0,1.0,1.0,1.0,1.0,1.0,1.0,1.0,1.0,1.0,1.0,1.0,1.0,1.0,1.0,1.0,1.0,1.0,1.0,1.0,1.0,1.0,1.0,1.0,1.0,1.0,1.0,1.0,1.0,1.0,1.0,1.0,1.0,1.0,1.0,1.0,1.0,1.0,1.0,1.0,1.0,1.0,1.0,1.0,1.0,1.0,1.0,1.0,1.0,1.0,1.0,1.0,1.0,1.0,1.0,1.0,1.0,1.0,1.0,1.0,1.0,1.0,1.0,1.0,1.0,1.0,1.0,1.0,1.0,1.0,1.0,1.0,1.0,1.0,1.0,1.0,1.0,1.0,1.0,1.0,1.0,1.0,1.0,1.0,1.0,1.0,1.0,1.0,1.0,1.0,1.0,1.0,1.0,1.0,1.0,1.0,1.0,1.0,1.0,1.0,1.0,1.0,1.0,1.0,1.0,1.0,1.0,1.0,1.0,1.0,1.0,1.0,1.0,1.0,1.0,1.0,1.0,1.0,1.0,1.0,1.0,1.0,1.0,1.0,1.0,1.0,1.0,1.0,1.0,1.0,1.0,1.0,1.0,1.0,1.0,1.0,1.0,1.0,1.0,1.0,1.0,1.0,1.0,1.0,1.0,1.0,1.0,1.0,1.0,1.0,1.0,1.0,1.0,1.0,1.0,1.0,1.0,1.0,1.0,1.0,1.0,1.0,1.0,1.0,1.0,1.0,1.0,1.0,1.0,1.0,1.0,1.0,1.0,1.0,1.0,1.0,1.0,1.0,1.0,1.0,1.0,1.0,1.0,1.0,1.0,1.0,1.0,1.0,1.0,1.0,1.0,1.0,1.0,1.0,1.0,1.0,1.0,1.0,1.0,1.0,1.0,1.0,1.0,1.0,1.0,1.0,1.0,1.0,1.0,1.0,1.0,1.0,1.0,1.0,1.0,1.0,1.0,1.0,1.0,1.0,1.0,1.0,1.0,1.0,1.0,1.0,1.0,1.0,1.0,1.0,1.0,1.0,1.0,1.0,1.0,1.0,1.0,1.0,1.0,1.0,1.0,1.0,1.0,1.0,1.0,1.0,1.0,1.0,1.0,1.0,1.0,1.0,1.0,1.0,1.0,1.0,1.0,1.0,1.0,1.0,1.0,1.0,1.0,1.0,1.0,1.0,1.0,1.0,1.0,1.0,1.0,1.0,1.0,1.0,1.0,1.0,1.0,1.0,1.0,1.0,1.0,1.0,1.0,1.0,1.0,1.0,1.0,1.0,1.0,1.0,1.0,1.0,1.0,1.0,1.0,1.0,1.0,1.0,1.0,1.0,1.0,1.0,1.0,1.0,1.0,1.0,1.0,1.0,1.0,1.0,1.0,1.0,1.0,1.0,1.0,1.0,1.0,1.0,1.0,1.0,1.0,1.0,1.0,1.0,1.0,1.0,1.0,1.0,1.0,1.0,1.0,1.0,1.0,1.0,1.0,1.0,1.0,1.0,1.0,1.0,1.0,1.0,1.0,1.0,1.0,1.0,1.0,1.0,1.0,1.0,1.0,1.0,1.0,1.0,1.0,1.0,1.0,1.0,1.0,1.0,1.0,1.0,1.0,1.0,1.0,1.0,1.0,1.0,1.0,1.0,1.0,1.0,1.0,1.0,1.0,1.0,1.0,1.0,1.0,1.0,1.0,1.0,1.0,1.0,1.0,1.0,1.0,1.0,1.0,1.0,1.0,1.0,1.0,1.0,1.0,1.0,1.0,1.0,1.0,1.0,1.0,1.0,1.0,1.0,1.0,1.0,1.0,1.0,1.0,1.0,1.0,1.0,1.0,1.0,1.0,1.0,1.0,1.0,1.0,1.0,1.0,1.0,1.0,1.0,1.0,1.0,1.0,1.0,1.0,1.0,1.0,1.0,1.0,1.0,1.0,1.0,1.0,1.0,1.0,1.0,1.0,1.0,1.0,1.0,1.0,1.0,1.0,1.0,1.0,1.0,1.0,1.0,1.0,1.0,1.0,1.0,1.0,1.0,1.0,1.0,1.0,1.0,1.0,1.0,1.0,1.0,1.0,1.0,1.0,1.0,1.0,1.0,1.0,1.0,1.0,1.0,1.0,1.0,1.0,1.0,1.0,1.0,1.0,1.0,1.0,1.0,1.0,1.0,1.0,1.0,1.0,1.0,1.0,1.0,1.0,1.0,1.0,1.0,1.0,1.0,1.0,1.0,1.0,1.0,1.0,1.0,1.0,1.0,1.0,1.0,1.0,1.0,1.0,1.0,1.0,1.0,1.0,1.0,1.0,1.0,1.0,1.0,1.0,1.0,1.0,1.0,1.0,1.0,1.0,1.0,1.0,1.0,1.0,1.0,1.0,1.0,1.0,1.0,1.0,1.0,1.0,1.0,1.0,1.0,1.0,1.0,1.0,1.0,1.0,1.0,1.0,2.0,2.0,2.0,2.0,2.0,2.0,2.0,2.0,2.0,2.0,2.0,2.0,2.0,2.0,2.0,2.0,2.0,2.0,2.0,2.0,2.0,2.0,2.0,2.0,2.0,2.0,2.0,2.0,2.0,2.0,2.0,2.0,2.0,2.0,2.0,2.0,2.0,2.0,2.0,2.0,2.0,2.0,2.0,2.0,2.0,2.0,2.0,2.0,2.0,2.0,2.0,2.0,2.0,2.0,2.0,2.0,2.0,2.0,2.0,2.0,2.0,2.0,2.0,2.0,2.0,1.0,1.0,1.0,1.0,1.0,1.0,1.0,1.0,1.0,1.0,1.0,1.0,1.0,1.0,1.0,1.0,1.0,1.0,1.0,1.0,1.0,1.0,1.0,1.0,1.0,1.0,1.0,1.0,1.0,1.0,1.0,1.0,1.0,1.0,1.0,1.0,1.0,1.0,1.0,1.0,1.0,1.0,1.0,1.0,1.0,1.0,1.0,1.0,1.0,1.0,1.0,1.0,1.0,1.0,1.0,1.0,1.0,1.0,1.0,1.0,1.0,1.0,1.0,1.0,1.0,1.0,1.0,1.0,1.0,1.0,1.0,1.0,1.0,1.0,1.0,1.0,1.0,1.0,1.0,1.0,1.0,1.0,1.0,1.0,1.0,1.0,1.0,1.0,1.0,1.0,1.0,1.0,1.0,1.0,1.0,1.0,1.0,1.0,1.0,1.0,1.0,1.0,1.0,1.0,1.0,1.0,1.0,1.0,1.0,1.0,1.0,1.0,1.0,1.0,1.0,1.0,1.0,1.0,1.0,1.0,1.0,1.0,1.0,1.0,1.0,1.0,1.0,1.0,1.0,1.0,1.0,1.0,1.0,1.0,1.0,1.0,1.0,1.0,1.0,1.0,1.0,1.0,1.0,1.0,1.0,1.0,1.0,1.0,1.0,1.0,1.0,1.0,1.0,1.0,1.0,1.0,1.0,1.0,1.0,1.0,1.0,1.0,1.0,1.0,1.0,1.0,1.0,1.0,1.0,1.0,1.0,1.0,1.0,1.0,1.0,1.0,1.0,1.0,1.0,1.0,1.0,1.0,1.0,1.0,1.0,1.0,1.0,1.0,1.0,1.0,1.0,1.0,1.0,1.0,1.0,1.0,1.0,1.0,1.0,1.0,1.0,1.0,1.0,1.0,1.0,1.0,1.0,1.0,1.0,1.0,1.0,1.0,1.0,1.0,1.0,1.0,1.0,1.0,1.0,1.0,2.0,2.0,2.0,2.0,2.0,2.0,2.0,2.0,2.0,2.0,2.0,2.0,2.0,2.0,2.0,2.0,2.0,2.0,2.0,2.0,2.0,2.0,2.0,2.0,2.0,2.0,2.0,2.0,2.0,2.0,2.0,2.0,2.0,2.0,2.0,2.0,2.0,2.0,2.0,2.0,2.0,2.0,2.0,2.0,2.0,2.0,2.0,2.0,2.0,2.0,2.0,2.0,2.0,2.0,2.0,2.0,2.0,2.0,2.0,2.0,2.0,2.0,2.0,2.0,2.0,2.0,2.0,2.0,2.0,2.0,2.0,2.0,2.0,2.0,2.0,2.0,2.0,2.0,2.0,2.0,2.0,2.0,2.0,2.0,2.0,2.0,2.0,2.0,2.0,2.0,2.0,2.0,2.0,2.0,2.0,2.0,2.0,2.0,2.0,2.0,2.0,2.0,2.0,2.0,2.0,2.0,2.0,2.0,2.0,2.0,2.0,2.0,2.0,2.0,2.0,2.0,2.0,2.0,2.0,2.0,2.0,2.0,2.0,2.0,2.0,2.0,2.0,2.0,2.0,2.0,2.0,2.0,2.0,2.0,2.0,2.0,2.0,2.0,2.0,2.0,2.0,2.0,2.0,2.0,2.0,2.0,2.0,2.0,2.0,2.0,2.0,2.0,2.0,2.0,2.0,2.0,2.0,2.0,2.0,2.0,2.0,2.0,2.0,2.0,2.0,2.0,2.0,2.0,2.0,2.0,2.0,2.0,2.0,2.0,2.0,2.0,2.0,2.0,2.0,2.0,2.0,2.0,2.0,2.0,2.0,2.0,2.0,2.0,2.0,2.0,2.0,2.0,2.0,2.0,2.0,2.0,2.0,2.0,2.0,2.0,2.0,2.0,2.0,2.0,2.0,2.0,2.0,2.0,2.0,2.0,2.0,2.0,2.0,2.0,2.0,2.0,2.0,2.0,2.0,2.0,2.0,2.0,2.0,2.0,2.0,2.0,2.0,2.0,2.0,2.0,2.0,2.0,2.0,2.0,2.0,2.0,2.0,2.0,2.0,2.0,2.0,2.0,2.0,2.0,2.0,2.0,2.0,2.0,2.0,2.0,2.0,2.0,2.0,2.0,2.0,2.0,2.0,2.0,2.0,2.0,2.0,2.0,2.0,2.0,2.0,2.0,2.0,2.0,2.0,2.0,2.0,2.0,2.0,2.0,2.0,2.0,2.0,2.0,2.0,2.0,2.0,2.0,2.0,2.0,2.0,2.0,2.0,2.0,2.0,2.0,2.0,2.0,2.0,2.0,2.0,2.0,2.0,2.0,2.0,2.0,2.0,2.0,2.0,2.0,2.0,2.0,2.0,2.0,2.0,2.0,2.0,2.0,2.0,2.0,2.0,2.0,2.0,2.0,2.0,2.0,2.0,2.0,2.0,2.0,2.0,2.0,2.0,2.0,2.0,2.0,2.0,2.0,2.0,2.0,2.0,2.0,2.0,2.0,2.0,2.0,2.0,2.0,2.0,2.0,2.0,2.0,2.0,2.0,2.0,2.0,2.0,2.0,2.0,2.0,2.0,2.0,2.0,2.0,2.0,2.0,2.0,2.0,2.0,2.0,2.0,2.0,2.0,2.0,2.0,2.0,2.0,2.0,2.0,2.0,2.0,2.0,2.0,2.0,2.0,2.0,2.0,2.0,2.0,2.0,2.0,2.0,2.0,2.0,2.0,2.0,2.0,2.0,2.0,2.0,1.0,1.0,1.0,1.0,1.0,1.0,1.0,1.0,1.0,1.0,1.0,1.0,1.0,1.0,1.0,1.0,1.0,1.0,1.0,1.0,1.0,1.0,1.0,2.0,2.0,2.0,2.0,2.0,2.0,2.0,2.0,2.0,2.0,2.0,2.0,2.0,2.0,2.0,2.0,2.0,2.0,2.0,2.0,2.0,2.0,2.0,2.0,2.0,2.0,2.0,2.0,2.0,2.0,2.0,2.0,2.0,2.0,2.0,2.0,2.0,2.0,2.0,2.0,2.0,2.0,2.0,2.0,2.0,2.0,2.0,2.0,2.0,2.0,2.0,2.0,2.0,2.0,2.0,2.0,2.0,2.0,2.0,2.0,2.0,2.0,2.0,2.0,2.0,2.0,2.0,2.0,2.0,2.0,2.0,2.0,2.0,2.0,2.0,2.0,2.0,2.0,2.0,2.0,2.0,2.0,2.0,2.0,2.0,2.0,2.0,2.0,2.0,2.0,2.0,2.0,2.0,2.0,2.0,2.0,2.0,2.0,2.0,2.0,2.0,2.0,2.0,2.0,2.0,2.0,2.0,2.0,2.0,2.0,2.0,2.0,2.0,2.0,2.0,2.0,2.0,2.0,2.0,2.0,2.0,2.0,2.0,2.0,2.0,2.0,2.0,2.0,2.0,2.0,2.0,2.0,2.0,2.0,2.0,2.0,2.0,2.0,2.0,2.0,2.0,2.0,2.0,2.0,2.0,2.0,2.0,2.0,2.0,2.0,2.0,2.0,2.0,2.0,2.0,2.0,2.0,2.0,2.0,2.0,2.0,2.0,2.0,2.0,2.0,2.0,2.0,2.0,2.0,2.0,2.0,2.0,2.0,2.0,2.0,2.0,2.0,2.0,2.0,2.0,2.0,2.0,2.0,2.0,2.0,2.0,2.0,2.0,2.0,2.0,2.0,2.0,2.0,2.0,2.0,2.0,2.0,2.0,2.0,2.0,2.0,2.0,2.0,2.0,2.0,2.0,2.0,2.0,2.0,2.0,2.0,2.0,2.0,2.0,2.0,2.0,2.0,2.0,2.0,2.0,2.0,2.0,2.0,2.0,2.0,2.0,2.0,2.0,2.0,2.0,2.0,2.0,2.0,2.0,2.0,2.0,2.0,2.0,2.0,2.0,2.0,2.0,2.0,2.0,2.0,2.0,2.0,2.0,2.0,2.0,2.0,2.0,2.0,2.0,2.0,2.0,2.0,2.0,2.0,2.0,2.0,2.0,2.0,2.0,2.0,2.0,2.0,2.0,2.0,2.0,2.0,2.0,2.0,2.0,2.0,2.0,2.0,2.0,2.0,2.0,2.0,2.0,2.0,2.0,2.0,2.0,2.0,2.0,2.0,2.0,2.0,2.0,2.0,2.0,2.0,2.0,2.0,2.0,2.0,2.0,2.0,2.0,2.0,2.0,2.0,2.0,2.0,2.0,2.0,2.0,2.0,2.0,2.0,2.0,2.0,2.0,2.0,2.0,2.0,2.0,2.0,2.0,2.0,2.0,2.0,2.0,2.0,2.0,2.0,2.0,2.0,2.0,2.0,2.0,2.0,2.0,2.0,2.0,2.0,2.0,2.0,2.0,2.0,2.0,2.0,2.0,2.0,2.0,2.0,2.0,2.0,2.0,2.0,2.0,2.0,2.0,2.0,2.0,2.0,2.0,2.0,2.0,2.0,2.0,2.0,2.0,2.0,2.0,2.0,2.0,1.0,1.0,1.0,1.0,1.0,1.0,1.0,1.0,1.0,1.0,1.0,1.0,1.0,1.0,1.0,1.0,1.0,1.0,1.0,1.0,1.0,1.0,1.0,1.0,1.0,1.0,1.0,1.0,1.0,1.0,1.0,1.0,1.0,1.0,1.0,1.0,1.0,1.0,1.0,1.0,1.0,1.0,1.0,1.0,1.0,1.0,1.0,1.0,1.0,1.0,1.0,1.0,1.0,1.0,1.0,1.0,1.0,1.0,1.0,1.0,1.0,1.0,1.0,1.0,1.0,1.0,1.0,1.0,1.0,1.0,1.0,1.0,1.0,1.0,1.0,1.0,1.0,1.0,1.0,1.0,1.0,1.0,1.0,1.0,1.0,1.0,1.0,1.0,1.0,1.0,1.0,1.0,1.0,1.0,1.0,1.0,1.0,1.0,1.0,1.0,1.0,1.0,1.0,1.0,1.0,1.0,1.0,1.0,1.0,1.0,1.0,1.0,1.0,1.0,1.0,1.0,1.0,1.0,1.0,1.0,1.0,1.0,1.0,1.0,1.0,1.0,1.0,1.0,1.0,1.0,1.0,1.0,1.0,1.0,1.0,1.0,1.0,1.0,1.0,1.0,1.0,1.0,1.0,1.0,1.0,1.0,1.0,1.0,1.0,1.0,1.0,1.0,1.0,1.0,1.0,1.0,1.0,1.0,1.0,1.0,1.0,1.0,1.0,1.0,1.0,1.0,1.0,1.0,1.0,1.0,1.0,1.0,1.0,1.0,1.0,1.0,1.0,1.0,1.0,1.0,1.0,1.0,1.0,1.0,1.0,1.0,1.0,1.0,1.0,1.0,1.0,1.0,1.0,1.0,1.0,1.0,1.0,1.0,1.0,1.0,1.0,1.0,1.0,1.0,1.0,1.0,1.0,1.0,1.0,1.0,1.0,1.0,1.0,1.0,1.0,1.0,1.0,1.0,1.0,1.0,1.0,1.0,1.0,1.0,1.0,1.0,1.0,1.0,1.0,1.0,1.0,1.0,1.0,1.0,1.0,1.0,1.0,1.0,1.0,1.0,1.0,1.0,1.0,1.0,1.0,1.0,1.0,1.0,1.0,1.0,1.0,1.0,1.0,1.0,1.0,1.0,1.0,1.0,1.0,1.0,1.0,1.0,1.0,1.0,1.0,1.0,1.0,1.0,1.0,1.0,1.0,1.0,1.0,1.0,1.0,1.0,1.0,1.0,1.0,1.0,1.0,1.0,1.0,1.0,1.0,1.0,1.0,1.0,1.0,1.0,1.0,1.0,1.0,1.0,1.0,1.0,1.0,1.0,1.0,1.0,1.0,1.0,1.0,1.0,2.0,2.0,2.0,2.0,2.0,2.0,2.0,2.0,2.0,2.0,2.0,2.0,2.0,2.0,2.0,2.0,2.0,2.0,2.0,2.0,2.0,2.0,2.0,2.0,2.0,2.0,2.0,2.0,2.0,2.0,2.0,2.0,2.0,2.0,2.0,2.0,2.0,2.0,2.0,2.0,2.0,2.0,2.0,2.0,2.0,2.0,2.0,2.0,2.0,2.0,2.0,2.0,2.0,2.0,2.0,2.0,2.0,2.0,2.0,2.0,2.0,2.0,2.0,2.0,2.0,2.0,2.0,2.0,2.0,2.0,2.0,2.0,2.0,2.0,2.0,2.0,2.0,2.0,2.0,2.0,2.0,2.0,2.0,2.0,2.0,2.0,2.0,2.0,2.0,2.0,2.0,2.0,2.0,2.0,2.0,2.0,2.0,2.0,2.0,2.0,2.0,2.0,2.0,2.0,2.0,2.0,2.0,2.0,2.0,2.0,2.0,2.0,2.0,2.0,2.0,2.0,2.0,2.0,2.0,2.0,2.0,2.0,2.0,2.0,2.0,2.0,2.0,2.0,2.0,2.0,2.0,2.0,2.0,2.0,2.0,2.0,2.0,2.0,2.0,2.0,2.0,2.0,2.0,2.0,2.0,2.0,2.0,2.0,2.0,2.0,2.0,2.0,2.0,2.0,2.0,2.0,2.0,2.0,2.0,2.0,2.0,2.0,2.0,2.0,2.0,2.0,2.0,2.0,2.0,2.0,2.0,2.0,2.0,2.0,2.0,2.0,2.0,2.0,2.0,2.0,2.0,2.0,2.0,2.0,2.0,2.0,2.0,2.0,2.0,2.0,2.0,2.0,2.0,2.0,2.0,2.0,2.0,2.0,2.0,2.0,2.0,2.0,2.0,2.0,2.0,2.0,2.0,2.0,2.0,2.0,2.0,2.0,2.0,2.0,2.0,2.0,2.0,2.0,2.0,2.0,2.0,2.0,2.0,2.0,2.0,2.0,2.0,2.0,2.0,2.0,2.0,2.0,2.0,2.0,2.0,2.0,2.0,2.0,2.0,2.0,2.0,2.0,2.0,2.0,2.0,2.0,2.0,2.0,2.0,2.0,2.0,2.0,2.0,2.0,2.0,2.0,2.0,2.0,2.0,2.0,2.0,2.0,2.0,2.0,2.0,2.0,2.0,2.0,2.0,2.0,2.0,2.0,2.0,2.0,2.0,2.0,2.0,2.0,2.0,2.0,2.0,2.0,2.0,2.0,2.0,2.0,2.0,2.0,2.0,2.0,2.0,2.0,2.0,2.0,2.0,2.0,2.0,2.0,2.0,2.0,2.0,2.0,2.0,2.0,2.0,2.0,2.0,2.0,2.0,2.0,2.0,2.0,2.0,2.0,2.0,2.0,2.0,2.0,2.0,2.0,2.0,2.0,2.0,2.0,2.0,2.0,2.0,2.0,2.0,2.0,2.0,2.0,2.0,2.0,2.0,2.0,2.0,2.0,2.0,2.0,2.0,2.0,2.0,2.0,2.0,2.0,2.0,2.0,2.0,2.0,2.0,2.0,2.0,2.0,2.0,2.0,2.0,2.0,2.0,2.0,2.0,2.0,2.0,2.0,2.0,2.0,2.0,2.0,2.0,2.0,2.0,2.0,2.0,2.0,2.0,2.0,2.0,2.0,2.0,2.0,2.0,2.0,2.0,2.0,2.0,2.0,2.0,2.0,2.0,2.0,2.0,2.0,2.0,2.0,2.0,2.0,2.0,2.0,2.0,2.0,2.0,2.0,2.0,2.0,2.0,2.0,2.0,2.0,2.0,2.0,2.0,2.0,2.0,2.0,2.0,2.0,2.0,2.0,2.0,2.0,2.0,2.0,2.0,2.0,2.0,2.0,2.0,2.0,2.0,2.0,2.0,2.0,2.0,2.0,2.0,2.0,2.0,2.0,2.0,2.0,2.0,2.0,2.0,2.0,2.0,2.0,2.0,2.0,2.0,2.0,2.0,2.0,2.0,2.0,2.0,2.0,2.0,2.0,2.0,2.0,2.0,2.0,2.0,2.0,2.0,2.0,2.0,2.0,2.0,2.0,2.0,2.0,2.0,2.0,2.0,2.0,2.0,2.0,2.0,2.0,2.0,2.0,2.0,2.0,2.0,2.0,2.0,2.0,2.0,2.0,2.0,2.0,2.0,2.0,2.0,2.0,2.0,2.0,2.0,2.0,2.0,2.0,2.0,2.0,2.0,2.0,2.0,2.0,2.0,2.0,2.0,2.0,2.0,2.0,2.0,2.0,2.0,2.0,2.0,2.0,2.0,2.0,2.0,2.0,2.0,2.0,2.0,2.0,2.0,2.0,2.0,2.0,2.0,2.0,2.0,2.0,2.0,2.0,2.0,2.0,2.0,2.0,2.0,2.0,2.0,2.0,2.0,2.0,2.0,2.0,2.0,2.0,2.0,2.0,2.0,2.0,2.0,2.0,2.0,2.0,2.0,2.0,2.0,2.0,2.0,2.0,2.0,2.0,2.0,2.0,2.0,2.0,2.0,2.0,2.0,2.0,2.0,2.0,2.0,2.0,2.0,2.0,2.0,2.0,2.0,2.0,2.0,2.0,2.0,2.0,2.0,2.0,2.0,2.0,2.0,2.0,2.0,2.0,2.0,2.0,2.0,2.0,2.0,2.0,2.0,2.0,2.0,2.0,2.0,2.0,2.0,2.0,2.0,2.0,2.0,2.0,2.0,2.0,2.0,2.0,2.0,2.0,2.0,2.0,2.0,2.0,2.0,2.0,2.0,2.0,2.0,2.0,2.0,2.0,2.0,2.0,2.0,2.0,2.0,2.0,2.0,2.0,2.0,2.0,2.0,2.0,2.0,2.0,2.0,2.0,2.0,2.0,2.0,2.0,2.0,2.0,2.0,2.0,2.0,2.0,2.0,2.0,2.0,2.0,2.0,2.0,2.0,2.0,2.0,2.0,2.0,2.0,2.0,2.0,2.0,2.0,2.0,2.0,2.0,2.0,2.0,2.0,2.0,2.0,2.0,2.0,2.0,2.0,2.0,2.0,2.0,2.0,2.0,2.0,2.0,2.0,2.0,2.0,2.0,2.0,2.0,2.0,2.0,2.0,2.0,2.0,2.0,2.0,2.0,2.0,2.0,2.0,2.0,2.0,2.0,2.0,2.0,2.0,2.0,2.0,2.0,2.0,2.0,2.0,2.0,2.0,2.0,2.0,2.0,2.0,2.0,2.0,2.0,2.0,2.0,2.0,2.0,2.0,2.0,2.0,2.0,2.0,2.0,2.0,2.0,2.0,2.0,2.0,2.0,2.0,2.0,2.0,2.0,2.0,2.0,2.0,2.0,2.0,2.0,2.0,2.0,2.0,2.0,2.0,2.0,2.0,2.0,2.0,2.0,2.0,2.0,2.0,2.0,2.0,2.0,2.0,2.0,2.0,2.0,2.0,2.0,2.0,2.0,2.0,2.0,2.0,2.0,2.0,2.0,2.0,2.0,2.0,2.0,2.0,2.0,2.0,2.0,2.0,2.0,2.0,2.0,2.0,2.0,2.0,2.0,2.0,2.0,2.0,2.0,2.0,2.0,2.0,2.0,2.0,2.0,2.0,2.0,2.0,2.0,2.0,2.0,2.0,2.0,2.0,2.0,2.0,2.0,2.0,2.0,2.0,2.0,2.0,2.0,2.0,2.0,2.0,2.0,2.0,2.0,2.0,2.0,2.0,2.0,2.0,2.0,2.0,2.0,2.0,2.0,2.0,2.0,2.0,2.0,2.0,2.0,2.0,2.0,2.0,2.0,2.0,2.0,2.0,2.0,2.0,2.0,2.0,2.0,2.0,2.0,2.0,2.0,2.0,2.0,2.0,2.0,2.0,2.0,2.0,2.0,2.0,2.0,2.0,2.0,2.0,2.0,2.0,2.0,2.0,2.0,2.0,2.0,2.0,2.0,2.0,2.0,2.0,2.0,2.0,2.0,2.0,2.0,2.0,2.0,2.0,2.0,2.0,2.0,2.0,2.0,2.0,2.0,2.0,2.0,2.0,2.0,2.0,2.0,2.0,2.0,2.0,2.0,2.0,2.0,2.0,2.0,2.0,2.0,2.0,2.0,2.0,2.0,2.0,2.0,2.0,2.0,2.0,2.0,2.0,2.0,2.0,2.0,2.0,2.0,2.0,2.0,2.0,2.0,2.0,2.0,2.0,2.0,2.0,2.0,2.0,2.0,2.0,2.0,2.0,2.0,2.0,2.0,2.0,2.0,2.0,2.0,2.0,2.0,2.0,2.0,2.0,2.0,2.0,2.0,2.0,2.0,2.0,2.0,2.0,2.0,2.0,2.0,2.0,2.0,2.0,2.0,2.0,2.0,2.0,2.0,2.0,2.0,2.0,2.0,2.0,2.0,2.0,2.0,2.0,2.0,2.0,2.0,2.0,2.0,2.0,2.0,2.0,2.0,2.0,2.0,2.0,2.0,2.0,2.0,2.0,2.0,2.0,2.0,2.0,2.0,2.0,2.0,2.0,2.0,2.0,2.0,2.0,2.0,2.0,2.0,2.0,2.0,2.0,2.0,2.0,2.0,2.0,2.0,2.0,2.0,2.0,2.0,2.0,2.0,2.0,2.0,2.0,2.0,2.0,2.0,2.0,2.0,2.0,2.0,2.0,2.0,2.0,2.0,2.0,2.0,2.0,2.0,2.0,2.0,2.0,2.0,2.0,2.0,2.0,2.0,2.0,2.0,2.0,2.0,2.0,2.0,2.0,2.0,2.0,2.0,2.0,2.0,2.0,2.0,2.0,2.0,2.0,2.0,2.0,2.0,2.0,2.0,2.0,2.0,2.0,2.0,2.0,2.0,2.0,2.0,2.0,2.0,2.0,2.0,2.0,2.0,2.0,2.0,2.0,2.0,2.0,2.0,2.0,2.0,2.0,2.0,2.0,2.0,2.0,2.0,2.0,2.0,2.0,2.0,2.0,2.0,2.0,2.0,2.0,2.0,2.0,2.0,2.0,2.0,2.0,2.0,2.0,2.0,2.0,2.0,2.0,2.0,2.0,2.0,2.0,2.0,2.0,2.0,2.0,2.0,2.0,2.0,2.0,2.0,2.0,2.0,2.0,2.0,2.0,2.0,2.0,2.0,2.0,2.0,2.0,2.0,2.0,2.0,2.0,2.0,2.0,2.0,2.0,2.0,2.0,2.0,2.0,2.0,2.0,2.0,2.0,2.0,2.0,2.0,2.0,2.0,2.0,2.0,2.0,2.0,2.0,2.0,2.0,2.0,2.0,2.0,2.0,2.0,2.0,2.0,2.0,2.0,2.0,2.0,2.0,2.0,2.0,2.0,2.0,2.0,2.0,2.0,2.0,2.0,2.0,2.0,2.0,2.0,2.0,2.0,2.0,2.0,2.0,2.0,2.0,2.0,2.0,2.0,2.0,2.0,2.0,2.0,2.0,2.0,2.0,2.0,2.0,2.0,2.0,2.0,2.0,2.0,2.0,2.0,2.0,2.0,2.0,2.0,2.0,2.0,2.0,2.0,2.0,2.0,2.0,2.0,2.0,2.0,2.0,2.0,2.0,2.0,2.0,2.0,2.0,2.0,2.0,2.0,2.0,2.0,2.0,2.0,2.0,2.0,2.0,2.0,2.0,2.0,2.0,2.0,2.0,2.0,2.0,2.0,2.0,2.0,2.0,2.0,2.0,2.0,2.0,2.0,2.0,2.0,2.0,2.0,2.0,2.0,2.0,2.0,2.0,2.0,2.0,2.0,2.0,2.0,2.0,3.0,3.0,3.0,3.0,3.0,3.0,3.0,3.0,3.0,3.0,3.0,3.0,3.0,3.0,3.0,3.0,3.0,3.0,3.0,3.0,3.0,3.0,3.0,3.0,3.0,3.0,3.0,3.0,3.0,3.0,3.0,3.0,3.0,3.0,3.0,3.0,3.0,3.0,3.0,3.0,3.0,3.0,3.0,3.0,3.0,3.0,3.0,3.0,3.0,3.0,3.0,3.0,3.0,3.0,3.0,3.0,3.0,3.0,3.0,3.0,3.0,3.0,3.0,3.0,3.0,3.0,3.0,3.0,3.0,3.0,3.0,3.0,3.0,3.0,3.0,3.0,3.0,3.0,3.0,3.0,3.0,3.0,3.0,3.0,3.0,3.0,3.0,3.0,3.0,3.0,3.0,3.0,3.0,3.0,3.0,3.0,3.0,3.0,3.0,3.0,3.0,3.0,3.0,3.0,3.0,3.0,3.0,3.0,3.0,3.0,3.0,3.0,3.0,3.0,3.0,3.0,3.0,3.0,3.0,3.0,3.0,3.0,3.0,3.0,3.0,3.0,3.0,3.0,3.0,3.0,3.0,3.0,3.0,3.0,3.0,3.0,3.0,3.0,3.0,3.0,3.0,3.0,3.0,3.0,3.0,3.0,3.0,3.0,3.0,3.0,3.0,3.0,3.0,3.0,3.0,3.0,3.0,3.0,3.0,3.0,3.0,3.0,3.0,3.0,3.0,3.0,3.0,3.0,3.0,3.0,3.0,3.0,3.0,3.0,3.0,3.0,3.0,3.0,3.0,3.0,3.0,3.0,3.0,3.0,3.0,3.0,3.0,3.0,3.0,3.0,3.0,3.0,3.0,3.0,3.0,3.0,3.0,3.0,3.0,3.0,3.0,3.0,3.0,3.0,3.0,3.0,3.0,3.0,3.0,3.0,3.0,3.0,3.0,3.0,3.0,3.0,3.0,3.0,3.0,3.0,3.0,3.0,3.0,3.0,3.0,3.0,3.0,3.0,3.0,3.0,3.0,3.0,3.0,3.0,3.0,3.0,3.0,3.0,3.0,3.0,3.0,3.0,3.0,3.0,3.0,3.0,3.0,3.0,3.0,3.0,3.0,3.0,3.0,3.0,3.0,3.0,3.0,3.0,3.0,3.0,3.0,3.0,3.0,3.0,3.0,3.0,3.0,3.0,3.0,3.0,3.0,3.0,3.0,3.0,3.0,3.0,3.0,3.0,3.0,3.0,3.0,3.0,3.0,3.0,3.0,3.0,3.0,3.0,3.0,3.0,3.0,3.0,3.0,3.0,3.0,3.0,3.0,3.0,3.0,3.0,3.0,3.0,3.0,3.0,3.0,3.0,3.0,3.0,3.0,3.0,3.0,3.0,3.0,3.0,3.0,3.0,3.0,3.0,3.0,3.0,3.0,3.0,3.0,3.0,3.0,3.0,3.0,3.0,3.0,3.0,3.0,3.0,3.0,3.0,3.0,3.0,3.0,3.0,3.0,3.0,3.0,3.0,3.0,3.0,3.0,3.0,3.0,3.0,3.0,3.0,3.0,3.0,3.0,3.0,3.0,3.0,3.0,3.0,3.0,3.0,3.0,3.0,3.0,3.0,3.0,3.0,3.0,3.0,3.0,3.0,3.0,3.0,3.0,3.0,3.0,3.0,3.0,3.0,3.0,3.0,3.0,3.0,3.0,3.0,3.0,3.0,3.0,3.0,3.0,3.0,3.0,3.0,3.0,3.0,3.0,3.0,3.0,3.0,3.0,3.0,3.0,3.0,3.0,3.0,3.0,3.0,3.0,3.0,3.0,3.0,3.0,3.0,3.0,3.0,3.0,3.0,3.0,3.0,3.0,3.0,3.0,3.0,3.0,3.0,3.0,3.0,3.0,3.0,3.0,3.0,3.0,3.0,3.0,3.0,3.0,3.0,3.0,3.0,3.0,3.0,3.0,3.0,3.0,3.0,3.0,3.0,3.0,3.0,3.0,3.0,3.0,3.0,3.0,3.0,3.0,3.0,3.0,3.0,3.0,3.0,3.0,3.0,3.0,3.0,3.0,3.0,3.0,3.0,3.0,3.0,3.0,3.0,3.0,3.0,3.0,3.0,3.0,3.0,3.0,3.0,3.0,3.0,3.0,3.0,3.0,3.0,3.0,3.0,3.0,3.0,3.0,3.0,3.0,3.0,3.0,3.0,3.0,3.0,3.0,3.0,3.0,3.0,3.0,3.0,3.0,3.0,3.0,3.0,3.0,3.0,3.0,3.0,3.0,3.0,3.0,3.0,3.0,3.0,3.0,3.0,3.0,3.0,3.0,3.0,3.0,3.0,3.0,3.0,3.0,3.0,3.0,3.0,3.0,3.0,3.0,3.0,3.0,3.0,3.0,3.0,3.0,3.0,3.0,3.0,3.0,3.0,3.0,3.0,3.0,3.0,3.0,3.0,3.0,3.0,3.0,3.0,3.0,3.0,3.0,3.0,3.0,3.0,3.0,3.0,3.0,3.0,3.0,3.0,3.0,3.0,3.0,3.0,3.0,3.0,3.0,3.0,3.0,3.0,3.0,3.0,3.0,3.0,3.0,3.0,3.0,3.0,3.0,3.0,3.0,3.0,3.0,3.0,3.0,3.0,3.0,3.0,3.0,3.0,3.0,3.0,3.0,3.0,3.0,3.0,3.0,3.0,3.0,3.0,3.0,3.0,3.0,3.0,3.0,3.0,3.0,3.0,3.0,3.0,3.0,3.0,3.0,3.0,3.0,3.0,3.0,3.0,3.0,3.0,3.0,3.0,3.0,3.0,3.0,3.0,3.0,3.0,3.0,3.0,3.0,3.0,3.0,3.0,3.0,3.0,3.0,3.0,3.0,3.0,3.0,3.0,3.0,3.0,3.0,3.0,3.0,3.0,3.0,3.0,3.0,3.0,3.0,3.0,3.0,3.0,3.0,3.0,3.0,3.0,3.0,3.0,3.0,3.0,3.0,3.0,3.0,3.0,3.0,3.0,3.0,3.0,3.0,3.0,3.0,3.0,3.0,3.0,3.0,3.0,3.0,3.0,3.0,3.0,3.0,3.0,3.0,3.0,3.0,3.0,3.0,3.0,3.0,3.0,3.0,3.0,3.0,3.0,3.0,3.0,3.0,3.0,3.0,3.0,3.0,3.0,3.0,3.0,3.0,3.0,3.0,3.0,3.0,3.0,3.0,3.0,3.0,3.0,3.0,3.0,3.0,3.0,3.0,3.0,3.0,3.0,3.0,3.0,3.0,3.0,3.0,3.0,3.0,3.0,3.0,3.0,3.0,3.0,3.0,3.0,3.0,3.0,3.0,3.0,3.0,3.0,3.0,3.0,3.0,3.0,3.0,3.0,3.0,3.0,3.0,3.0,3.0,3.0,3.0,3.0,3.0,3.0,3.0,3.0,3.0,3.0,3.0,3.0,3.0,3.0,3.0,3.0,3.0,3.0,3.0,3.0,3.0,3.0,3.0,3.0,3.0,3.0,3.0,3.0,3.0,3.0,3.0,3.0,3.0,3.0,3.0,3.0,3.0,3.0,3.0,3.0,3.0,3.0,3.0,3.0,3.0,3.0,3.0,3.0,3.0,3.0,3.0,3.0,3.0,3.0,3.0,3.0,3.0,3.0,3.0,3.0,3.0,3.0,3.0,3.0,3.0,3.0,3.0,3.0,3.0,3.0,3.0,3.0,3.0,3.0,3.0,3.0,3.0,3.0,3.0,3.0,3.0,3.0,3.0,3.0,3.0,3.0,3.0,3.0,3.0,3.0,3.0,3.0,3.0,3.0,3.0,3.0,3.0,3.0,3.0,3.0,3.0,3.0,3.0,3.0,3.0,3.0,3.0,3.0,3.0,3.0,3.0,3.0,3.0,3.0,3.0,3.0,3.0,3.0,3.0,3.0,3.0,3.0,3.0,3.0,3.0,3.0,3.0,3.0,3.0,3.0,3.0,3.0,3.0,3.0,3.0,3.0,3.0,3.0,3.0,3.0,3.0,3.0,3.0,3.0,3.0,3.0,3.0,3.0,3.0,3.0,3.0,3.0,3.0,3.0,3.0,3.0,3.0,3.0,3.0,3.0,3.0,3.0,3.0,3.0,3.0,3.0,3.0,3.0,3.0,3.0,3.0,3.0,3.0,3.0,3.0,3.0,3.0,3.0,3.0,3.0,3.0,3.0,3.0,3.0,3.0,3.0,3.0,3.0,3.0,3.0,3.0,3.0,3.0,3.0,3.0,3.0,3.0,3.0,3.0,3.0,3.0,3.0,3.0,3.0,3.0,3.0,3.0,3.0,3.0,3.0,3.0,3.0,3.0,3.0,3.0,3.0,3.0,3.0,3.0,3.0,3.0,3.0,3.0,3.0,3.0,3.0,3.0,3.0,3.0,3.0,3.0,3.0,3.0,3.0,3.0,3.0,3.0,3.0,3.0,3.0,3.0,3.0,3.0,3.0,3.0,3.0,3.0,3.0,3.0,3.0,3.0,3.0,3.0,3.0,3.0,3.0,3.0,3.0,3.0,3.0,3.0,3.0,3.0,3.0,3.0,3.0,3.0,3.0,3.0,3.0,3.0,3.0,3.0,3.0,3.0,3.0,3.0,3.0,3.0,3.0,3.0,3.0,3.0,3.0,3.0,3.0,3.0,3.0,3.0,3.0,3.0,3.0,3.0,3.0,3.0,3.0,3.0,3.0,3.0,3.0,3.0,3.0,3.0,3.0,3.0,3.0,3.0,3.0,3.0,3.0,3.0,3.0,3.0,3.0,3.0,3.0,3.0,3.0,3.0,3.0,3.0,3.0,3.0,3.0,3.0,3.0,3.0,3.0,3.0,3.0,3.0,3.0,3.0,3.0,3.0,3.0,3.0,3.0,3.0,3.0,3.0,3.0,3.0,3.0,3.0,3.0,3.0,3.0,3.0,3.0,3.0,3.0,3.0,3.0,3.0,3.0,3.0,3.0,3.0,3.0,3.0,3.0,3.0,3.0,3.0,3.0,3.0,3.0,3.0,3.0,3.0,3.0,3.0,3.0,3.0,3.0,3.0,3.0,3.0,3.0,3.0,3.0,3.0,3.0,3.0,3.0,3.0,3.0,3.0,3.0,3.0,3.0,3.0,3.0,3.0,3.0,3.0,3.0,3.0,3.0,3.0,3.0,3.0,3.0,3.0,3.0,3.0,3.0,3.0,3.0,3.0,3.0,3.0,3.0,3.0,3.0,3.0,3.0,3.0,3.0,3.0,3.0,3.0,3.0,3.0,3.0,3.0,3.0,3.0,3.0,3.0,3.0,3.0,3.0,3.0,3.0,3.0,3.0,3.0,3.0,3.0,3.0,3.0,3.0,3.0,3.0,3.0,3.0,3.0,3.0,3.0,3.0,3.0,3.0,3.0,3.0,3.0,3.0,3.0,3.0,3.0,3.0,3.0,3.0,3.0,3.0,3.0,3.0,3.0,3.0,3.0,3.0,3.0,3.0,3.0,3.0,3.0,3.0,3.0,3.0,3.0,3.0,3.0,3.0,3.0,3.0,3.0,3.0,3.0,3.0,3.0,3.0,3.0,3.0,3.0,3.0,3.0,3.0,3.0,3.0,3.0,3.0,3.0,3.0,3.0,3.0,3.0,3.0,3.0,3.0,3.0,3.0,3.0,3.0,3.0,3.0,3.0,3.0,3.0,3.0,3.0,3.0,3.0,3.0,3.0,3.0,3.0,3.0,3.0,3.0,3.0,3.0,3.0,3.0,3.0,3.0,3.0,3.0,3.0,3.0,3.0,3.0,3.0,3.0,3.0,3.0,3.0,3.0,3.0,3.0,3.0,3.0,3.0,3.0,3.0,3.0,3.0,3.0,3.0,3.0,3.0,3.0,3.0,3.0,3.0,3.0,3.0,3.0,3.0,3.0,3.0,3.0,3.0,3.0,3.0,3.0,3.0,3.0,3.0,3.0,3.0,3.0,3.0,3.0,3.0,3.0,3.0,3.0,3.0,3.0,3.0,3.0,3.0,3.0,3.0,3.0,3.0,3.0,3.0,3.0,3.0,3.0,3.0,3.0,3.0,3.0,3.0,2.0,2.0,2.0,2.0,2.0,2.0,2.0,2.0,2.0,2.0,2.0,2.0,2.0,2.0,2.0,2.0,2.0,2.0,2.0,2.0,2.0,2.0,2.0,2.0,2.0,2.0,2.0,2.0,2.0,2.0,2.0,2.0,2.0,2.0,2.0,2.0,2.0,2.0,2.0,2.0,2.0,2.0,2.0,2.0,2.0,2.0,2.0,2.0,2.0,2.0,2.0,2.0,2.0,2.0,2.0,2.0,2.0,2.0,2.0,2.0,2.0,2.0,2.0,2.0,2.0,2.0,2.0,2.0,2.0,2.0,2.0,2.0,2.0,2.0,2.0,2.0,2.0,2.0,2.0,2.0,2.0,2.0,2.0,2.0,2.0,2.0,2.0,2.0,2.0,2.0,2.0,2.0,2.0,2.0,2.0,2.0,2.0,2.0,2.0,2.0,2.0,2.0,2.0,2.0,2.0,2.0,2.0,2.0,2.0,2.0,2.0,2.0,2.0,2.0,2.0,2.0,2.0,2.0,2.0,2.0,2.0,2.0,2.0,2.0,2.0,2.0,2.0,2.0,2.0,2.0,2.0,2.0,2.0,2.0,2.0,2.0,2.0,2.0,2.0,2.0,2.0,2.0,2.0,2.0,2.0,2.0,2.0,2.0,2.0,2.0,2.0,2.0,2.0,2.0,2.0,2.0,2.0,2.0,2.0,2.0,2.0,2.0,2.0,2.0,2.0,2.0,2.0,2.0,2.0,2.0,2.0,2.0,2.0,2.0,2.0,2.0,2.0,2.0,2.0,2.0,2.0,2.0,2.0,2.0,2.0,2.0,2.0,2.0,2.0,2.0,2.0,2.0,2.0,2.0,2.0,2.0,2.0,2.0,2.0,2.0,2.0,2.0,2.0,2.0,2.0,2.0,2.0,2.0,2.0,2.0,2.0,2.0,2.0,2.0,2.0,2.0,2.0,2.0,2.0,2.0,2.0,2.0,2.0,2.0,2.0,2.0,2.0,2.0,2.0,2.0,2.0,2.0,2.0,2.0,2.0,2.0,2.0,2.0,2.0,2.0,2.0,2.0,2.0,2.0,2.0,2.0,2.0,2.0,2.0,2.0,2.0,2.0,2.0,2.0,2.0,2.0,2.0,2.0,2.0,2.0,2.0,2.0,2.0,2.0,2.0,2.0,2.0,2.0,2.0,2.0,2.0,2.0,2.0,2.0,2.0,2.0,2.0,2.0,2.0,2.0,2.0,2.0,2.0,2.0,2.0,2.0,2.0,2.0,2.0,2.0,2.0,2.0,2.0,2.0,2.0,2.0,2.0,2.0,2.0,2.0,2.0,2.0,2.0,2.0,2.0,2.0,2.0,2.0,2.0,2.0,2.0,2.0,2.0,2.0,2.0,2.0,2.0,2.0,2.0,2.0,2.0,2.0,2.0,2.0,2.0,2.0,2.0,2.0,2.0,2.0,2.0,2.0,2.0,2.0,2.0,2.0,2.0,2.0,2.0,2.0,2.0,2.0,2.0,2.0,2.0,2.0,2.0,2.0,2.0,2.0,2.0,2.0,2.0,2.0,2.0,2.0,2.0,2.0,2.0,2.0,2.0,2.0,2.0,2.0,2.0,2.0,2.0,2.0,2.0,2.0,2.0,2.0,2.0,2.0,2.0,2.0,2.0,2.0,2.0,2.0,2.0,2.0,2.0,2.0,2.0,2.0,2.0,2.0,2.0,2.0,2.0,2.0,2.0,2.0,2.0,2.0,2.0,2.0,2.0,2.0,2.0,2.0,2.0,2.0,2.0,2.0,2.0,2.0,2.0,2.0,2.0,2.0,2.0,2.0,2.0,2.0,2.0,2.0,2.0,2.0,2.0,2.0,2.0,2.0,2.0,2.0,2.0,2.0,2.0,2.0,2.0,2.0,2.0,2.0,2.0,2.0,2.0,2.0,2.0,2.0,2.0,2.0,2.0,2.0,2.0,2.0,2.0,2.0,2.0,2.0,2.0,2.0,2.0,2.0,2.0,2.0,2.0,2.0,2.0,2.0,2.0,2.0,2.0,2.0,2.0,2.0,2.0,2.0,2.0,2.0,2.0,2.0,2.0,2.0,2.0,2.0,2.0,2.0,2.0,2.0,2.0,2.0,2.0,2.0,2.0,2.0,2.0,3.0,3.0,3.0,3.0,3.0,3.0,3.0,3.0,3.0,3.0,3.0,3.0,3.0,3.0,3.0,3.0,3.0,3.0,3.0,3.0,3.0,3.0,3.0,3.0,3.0,3.0,3.0,3.0,3.0,3.0,3.0,3.0,3.0,3.0,3.0,3.0,3.0,3.0,3.0,3.0,3.0,3.0,3.0,3.0,3.0,3.0,3.0,3.0,3.0,3.0,3.0,3.0,3.0,3.0,3.0,3.0,3.0,3.0,3.0,3.0,3.0,3.0,3.0,3.0,3.0,3.0,3.0,3.0,3.0,3.0,3.0,3.0,3.0,3.0,3.0,3.0,3.0,3.0,3.0,3.0,3.0,3.0,3.0,3.0,3.0,3.0,3.0,3.0,3.0,3.0,3.0,3.0,3.0,3.0,3.0,3.0,3.0,3.0,3.0,3.0,3.0,3.0,3.0,3.0,3.0,3.0,3.0,3.0,3.0,3.0,3.0,3.0,3.0,3.0,3.0,3.0,3.0,3.0,3.0,3.0,3.0,3.0,3.0,3.0,3.0,3.0,3.0,3.0,3.0,3.0,3.0,3.0,3.0,3.0,3.0,3.0,3.0,3.0,3.0,3.0,3.0,3.0,3.0,3.0,3.0,3.0,3.0,3.0,3.0,3.0,3.0,3.0,3.0,3.0,3.0,3.0,3.0,3.0,3.0,3.0,3.0,3.0,3.0,3.0,3.0,3.0,3.0,3.0,3.0,3.0,3.0,3.0,3.0,3.0,3.0,3.0,3.0,3.0,3.0,3.0,3.0,3.0,3.0,3.0,3.0,3.0,3.0,3.0,3.0,3.0,3.0,3.0,3.0,3.0,3.0,3.0,3.0,3.0,3.0,3.0,3.0,3.0,3.0,3.0,3.0,3.0,3.0,3.0,3.0,3.0,3.0,3.0,3.0,3.0,3.0,3.0,3.0,3.0,3.0,3.0,3.0,3.0,3.0,3.0,3.0,3.0,3.0,3.0,3.0,3.0,3.0,3.0,3.0,3.0,3.0,3.0,3.0,3.0,3.0,3.0,3.0,3.0,3.0,3.0,3.0,3.0,3.0,3.0,3.0,3.0,3.0,3.0,3.0,3.0,3.0,3.0,3.0,3.0,3.0,3.0,3.0,3.0,3.0,3.0,3.0,3.0,3.0,3.0,3.0,3.0,3.0,3.0,3.0,3.0,3.0,3.0,3.0,3.0,3.0,3.0,3.0,3.0,3.0,3.0,3.0,3.0,3.0,3.0,3.0,3.0,3.0,3.0,3.0,3.0,3.0,3.0,3.0,3.0,3.0,3.0,3.0,3.0,3.0,3.0,3.0,3.0,3.0,3.0,3.0,3.0,3.0,3.0,3.0,3.0,3.0,3.0,3.0,3.0,3.0,3.0,3.0,3.0,3.0,3.0,3.0,3.0,3.0,3.0,3.0,3.0,3.0,3.0,3.0,3.0,3.0,3.0,3.0,3.0,2.0,2.0,2.0,2.0,2.0,2.0,2.0,2.0,2.0,2.0,2.0,2.0,3.0,3.0,3.0,3.0,3.0,3.0,3.0,3.0,3.0,3.0,3.0,3.0,3.0,3.0,3.0,3.0,3.0,3.0,3.0,3.0,3.0,3.0,3.0,3.0,3.0,3.0,3.0,3.0,3.0,3.0,3.0,3.0,3.0,3.0,3.0,3.0,3.0,3.0,3.0,3.0,3.0,3.0,3.0,3.0,3.0,3.0,3.0,3.0,3.0,3.0,3.0,3.0,3.0,3.0,3.0,3.0,3.0,3.0,3.0,3.0,3.0,3.0,3.0,3.0,3.0,3.0,3.0,3.0,3.0,3.0,3.0,3.0,3.0,3.0,3.0,3.0,3.0,3.0,3.0,3.0,3.0,3.0,3.0,3.0,3.0,3.0,3.0,3.0,3.0,3.0,3.0,3.0,3.0,3.0,3.0,3.0,3.0,3.0,3.0,3.0,3.0,3.0,3.0,3.0,3.0,3.0,3.0,3.0,3.0,3.0,3.0,3.0,3.0,3.0,3.0,3.0,3.0,3.0,3.0,3.0,3.0,3.0,3.0,3.0,3.0,3.0,3.0,3.0,3.0,3.0,3.0,3.0,3.0,3.0,3.0,3.0,3.0,3.0,3.0,3.0,3.0,3.0
cohort,,,2004.0,2004.0,2004.0,2004.0,2004.0,2004.0,2005.0,2005.0,2005.0,2005.0,2005.0,2005.0,2005.0,2005.0,2005.0,2005.0,2005.0,2005.0,2005.0,2005.0,2005.0,2005.0,2005.0,2005.0,2005.0,2005.0,2005.0,2005.0,2005.0,2005.0,2005.0,2005.0,2005.0,2005.0,2005.0,2005.0,2005.0,2005.0,2005.0,2005.0,2005.0,2005.0,2005.0,2005.0,2005.0,2005.0,2005.0,2005.0,2005.0,2005.0,2005.0,2005.0,2005.0,2005.0,2005.0,2005.0,2005.0,2005.0,2005.0,2005.0,2005.0,2005.0,2005.0,2005.0,2005.0,2005.0,2005.0,2005.0,2005.0,2005.0,2005.0,2005.0,2005.0,2005.0,2005.0,2005.0,2005.0,2005.0,2005.0,2005.0,2005.0,2005.0,2005.0,2005.0,2005.0,2005.0,2005.0,2005.0,2005.0,2005.0,2005.0,2005.0,2005.0,2005.0,2005.0,2005.0,2005.0,2005.0,2005.0,2005.0,2005.0,2005.0,2005.0,2005.0,2005.0,2005.0,2005.0,2005.0,2005.0,2005.0,2005.0,2005.0,2005.0,2005.0,2005.0,2005.0,2005.0,2005.0,2005.0,2005.0,2005.0,2005.0,2005.0,2005.0,2005.0,2005.0,2005.0,2005.0,2005.0,2005.0,2005.0,2005.0,2005.0,2005.0,2005.0,2005.0,2005.0,2005.0,2005.0,2005.0,2005.0,2005.0,2005.0,2005.0,2005.0,2005.0,2005.0,2005.0,2005.0,2005.0,2005.0,2005.0,2005.0,2005.0,2005.0,2005.0,2005.0,2005.0,2005.0,2005.0,2005.0,2005.0,2005.0,2005.0,2005.0,2005.0,2005.0,2005.0,2005.0,2005.0,2005.0,2005.0,2005.0,2005.0,2005.0,2005.0,2005.0,2005.0,2005.0,2005.0,2005.0,2005.0,2005.0,2005.0,2005.0,2005.0,2005.0,2005.0,2005.0,2005.0,2006.0,2006.0,2006.0,2006.0,2006.0,2006.0,2006.0,2006.0,2006.0,2006.0,2006.0,2006.0,2006.0,2006.0,2006.0,2006.0,2006.0,2006.0,2006.0,2006.0,2006.0,2006.0,2006.0,2006.0,2006.0,2006.0,2006.0,2006.0,2006.0,2006.0,2006.0,2006.0,2006.0,2006.0,2006.0,2006.0,2006.0,2006.0,2006.0,2006.0,2006.0,2006.0,2006.0,2006.0,2006.0,2006.0,2006.0,2006.0,2006.0,2006.0,2006.0,2006.0,2006.0,2006.0,2006.0,2006.0,2006.0,2006.0,2006.0,2006.0,2006.0,2006.0,2006.0,2006.0,2006.0,2006.0,2006.0,2006.0,2006.0,2006.0,2006.0,2006.0,2006.0,2006.0,2006.0,2006.0,2006.0,2006.0,2006.0,2006.0,2006.0,2006.0,2006.0,2006.0,2006.0,2006.0,2006.0,2006.0,2006.0,2006.0,2006.0,2006.0,2006.0,2006.0,2006.0,2006.0,2006.0,2006.0,2006.0,2006.0,2006.0,2006.0,2006.0,2006.0,2006.0,2006.0,2006.0,2006.0,2006.0,2006.0,2006.0,2006.0,2006.0,2006.0,2006.0,2006.0,2006.0,2006.0,2006.0,2006.0,2006.0,2006.0,2006.0,2006.0,2006.0,2006.0,2006.0,2006.0,2006.0,2006.0,2006.0,2006.0,2006.0,2006.0,2006.0,2006.0,2006.0,2006.0,2006.0,2006.0,2006.0,2006.0,2006.0,2006.0,2006.0,2006.0,2006.0,2006.0,2006.0,2006.0,2006.0,2006.0,2006.0,2006.0,2006.0,2006.0,2006.0,2006.0,2006.0,2006.0,2006.0,2006.0,2006.0,2006.0,2006.0,2006.0,2006.0,2006.0,2006.0,2006.0,2006.0,2006.0,2006.0,2006.0,2006.0,2006.0,2006.0,2006.0,2006.0,2006.0,2006.0,2006.0,2006.0,2006.0,2006.0,2006.0,2006.0,2006.0,2006.0,2006.0,2006.0,2006.0,2006.0,2006.0,2006.0,2006.0,2006.0,2006.0,2006.0,2006.0,2006.0,2006.0,2006.0,2006.0,2006.0,2006.0,2006.0,2006.0,2006.0,2006.0,2006.0,2006.0,2006.0,2006.0,2006.0,2006.0,2006.0,2006.0,2006.0,2006.0,2006.0,2006.0,2006.0,2006.0,2006.0,2006.0,2006.0,2006.0,2006.0,2006.0,2006.0,2006.0,2006.0,2006.0,2006.0,2006.0,2006.0,2006.0,2006.0,2006.0,2006.0,2006.0,2006.0,2006.0,2006.0,2006.0,2006.0,2006.0,2006.0,2006.0,2006.0,2006.0,2006.0,2006.0,2006.0,2006.0,2006.0,2006.0,2006.0,2006.0,2006.0,2006.0,2006.0,2006.0,2006.0,2006.0,2006.0,2006.0,2006.0,2006.0,2006.0,2006.0,2006.0,2006.0,2006.0,2006.0,2006.0,2006.0,2006.0,2006.0,2006.0,2006.0,2006.0,2007.0,2007.0,2007.0,2007.0,2007.0,2007.0,2007.0,2007.0,2007.0,2007.0,2007.0,2007.0,2007.0,2007.0,2007.0,2007.0,2007.0,2007.0,2007.0,2007.0,2007.0,2007.0,2007.0,2007.0,2007.0,2007.0,2007.0,2007.0,2007.0,2007.0,2007.0,2007.0,2007.0,2007.0,2007.0,2007.0,2007.0,2007.0,2007.0,2007.0,2007.0,2007.0,2007.0,2007.0,2007.0,2007.0,2007.0,2007.0,2007.0,2007.0,2007.0,2007.0,2007.0,2007.0,2007.0,2007.0,2007.0,2007.0,2007.0,2007.0,2007.0,2007.0,2007.0,2007.0,2007.0,2007.0,2007.0,2007.0,2007.0,2007.0,2007.0,2007.0,2007.0,2007.0,2007.0,2007.0,2007.0,2007.0,2007.0,2007.0,2007.0,2007.0,2007.0,2007.0,2007.0,2007.0,2007.0,2007.0,2007.0,2007.0,2007.0,2007.0,2007.0,2007.0,2007.0,2007.0,2007.0,2007.0,2007.0,2007.0,2007.0,2007.0,2007.0,2007.0,2007.0,2007.0,2007.0,2007.0,2007.0,2007.0,2007.0,2007.0,2007.0,2007.0,2007.0,2007.0,2007.0,2007.0,2007.0,2007.0,2007.0,2007.0,2007.0,2007.0,2007.0,2007.0,2007.0,2007.0,2007.0,2007.0,2007.0,2007.0,2007.0,2007.0,2007.0,2007.0,2007.0,2007.0,2007.0,2007.0,2007.0,2007.0,2007.0,2007.0,2007.0,2007.0,2007.0,2007.0,2007.0,2007.0,2007.0,2007.0,2007.0,2007.0,2007.0,2007.0,2007.0,2007.0,2007.0,2007.0,2007.0,2007.0,2007.0,2007.0,2007.0,2007.0,2007.0,2007.0,2007.0,2007.0,2007.0,2007.0,2007.0,2007.0,2007.0,2007.0,2007.0,2007.0,2007.0,2007.0,2007.0,2007.0,2007.0,2007.0,2007.0,2007.0,2007.0,2007.0,2007.0,2007.0,2007.0,2007.0,2007.0,2007.0,2007.0,2007.0,2007.0,2007.0,2007.0,2007.0,2007.0,2007.0,2007.0,2007.0,2007.0,2007.0,2007.0,2007.0,2007.0,2007.0,2007.0,2007.0,2007.0,2007.0,2007.0,2007.0,2007.0,2007.0,2007.0,2007.0,2007.0,2007.0,2007.0,2007.0,2007.0,2007.0,2007.0,2007.0,2007.0,2007.0,2007.0,2007.0,2007.0,2007.0,2007.0,2007.0,2007.0,2007.0,2007.0,2007.0,2007.0,2007.0,2007.0,2007.0,2007.0,2007.0,2007.0,2007.0,2007.0,2007.0,2007.0,2007.0,2007.0,2007.0,2007.0,2007.0,2007.0,2007.0,2007.0,2007.0,2007.0,2007.0,2007.0,2007.0,2007.0,2007.0,2007.0,2007.0,2007.0,2007.0,2007.0,2007.0,2007.0,2007.0,2007.0,2007.0,2007.0,2007.0,2007.0,2007.0,2007.0,2007.0,2007.0,2007.0,2007.0,2007.0,2007.0,2007.0,2007.0,2007.0,2007.0,2007.0,2007.0,2007.0,2007.0,2007.0,2007.0,2007.0,2007.0,2007.0,2007.0,2007.0,2007.0,2007.0,2007.0,2007.0,2007.0,2007.0,2007.0,2007.0,2007.0,2007.0,2007.0,2007.0,2007.0,2007.0,2007.0,2007.0,2007.0,2007.0,2007.0,2007.0,2007.0,2007.0,2007.0,2007.0,2007.0,2007.0,2007.0,2007.0,2007.0,2007.0,2007.0,2007.0,2007.0,2007.0,2007.0,2007.0,2007.0,2007.0,2007.0,2007.0,2007.0,2007.0,2007.0,2007.0,2007.0,2007.0,2007.0,2007.0,2009.0,2009.0,2009.0,2009.0,2009.0,2009.0,2009.0,2009.0,2009.0,2009.0,2009.0,2009.0,2009.0,2009.0,2009.0,2009.0,2009.0,2009.0,2009.0,2009.0,2009.0,2009.0,2009.0,2009.0,2009.0,2009.0,2009.0,2009.0,2009.0,2009.0,2009.0,2009.0,2009.0,2009.0,2009.0,2009.0,2009.0,2009.0,2009.0,2009.0,2009.0,2009.0,2009.0,2009.0,2009.0,2009.0,2009.0,2009.0,2009.0,2009.0,2009.0,2009.0,2009.0,2009.0,2009.0,2009.0,2009.0,2009.0,2009.0,2009.0,2009.0,2009.0,2009.0,2009.0,2009.0,2009.0,2009.0,2009.0,2009.0,2009.0,2009.0,2009.0,2009.0,2009.0,2009.0,2009.0,2009.0,2009.0,2009.0,2009.0,2009.0,2009.0,2009.0,2009.0,2009.0,2004.0,2004.0,2004.0,2004.0,2004.0,2004.0,2004.0,2004.0,2004.0,2004.0,2004.0,2004.0,2004.0,2004.0,2004.0,2004.0,2004.0,2004.0,2004.0,2004.0,2004.0,2004.0,2004.0,2004.0,2004.0,2004.0,2004.0,2004.0,2004.0,2004.0,2004.0,2004.0,2004.0,2004.0,2004.0,2004.0,2004.0,2004.0,2004.0,2004.0,2004.0,2004.0,2004.0,2004.0,2004.0,2004.0,2004.0,2004.0,2004.0,2004.0,2004.0,2004.0,2004.0,2004.0,2004.0,2004.0,2004.0,2004.0,2004.0,2004.0,2004.0,2004.0,2004.0,2004.0,2004.0,2004.0,2004.0,2004.0,2004.0,2004.0,2004.0,2004.0,2004.0,2004.0,2004.0,2004.0,2004.0,2004.0,2004.0,2004.0,2004.0,2004.0,2004.0,2004.0,2004.0,2004.0,2004.0,2004.0,2004.0,2004.0,2004.0,2004.0,2004.0,2004.0,2004.0,2004.0,2004.0,2004.0,2004.0,2004.0,2004.0,2004.0,2004.0,2004.0,2004.0,2004.0,2004.0,2004.0,2004.0,2004.0,2004.0,2004.0,2004.0,2004.0,2004.0,2004.0,2004.0,2004.0,2004.0,2004.0,2004.0,2004.0,2004.0,2004.0,2004.0,2004.0,2004.0,2004.0,2004.0,2004.0,2004.0,2004.0,2004.0,2004.0,2004.0,2004.0,2004.0,2004.0,2004.0,2004.0,2004.0,2004.0,2004.0,2004.0,2004.0,2004.0,2004.0,2004.0,2004.0,2004.0,2004.0,2004.0,2004.0,2004.0,2004.0,2004.0,2004.0,2004.0,2004.0,2004.0,2004.0,2004.0,2004.0,2004.0,2004.0,2004.0,2004.0,2004.0,2004.0,2004.0,2004.0,2004.0,2004.0,2004.0,2004.0,2004.0,2004.0,2004.0,2004.0,2004.0,2004.0,2004.0,2004.0,2004.0,2004.0,2004.0,2004.0,2004.0,2004.0,2004.0,2004.0,2004.0,2004.0,2005.0,2005.0,2005.0,2005.0,2005.0,2005.0,2005.0,2005.0,2005.0,2005.0,2005.0,2005.0,2005.0,2005.0,2005.0,2005.0,2005.0,2005.0,2005.0,2005.0,2005.0,2005.0,2005.0,2005.0,2005.0,2005.0,2005.0,2005.0,2005.0,2005.0,2005.0,2005.0,2005.0,2005.0,2005.0,2005.0,2005.0,2005.0,2005.0,2005.0,2005.0,2005.0,2005.0,2005.0,2005.0,2005.0,2005.0,2005.0,2005.0,2005.0,2005.0,2005.0,2005.0,2005.0,2005.0,2005.0,2005.0,2005.0,2005.0,2005.0,2005.0,2005.0,2005.0,2005.0,2005.0,2005.0,2005.0,2005.0,2005.0,2005.0,2005.0,2005.0,2005.0,2005.0,2005.0,2005.0,2005.0,2005.0,2005.0,2005.0,2005.0,2005.0,2005.0,2005.0,2005.0,2005.0,2005.0,2005.0,2005.0,2005.0,2005.0,2005.0,2005.0,2005.0,2005.0,2005.0,2005.0,2005.0,2005.0,2005.0,2005.0,2005.0,2005.0,2005.0,2005.0,2005.0,2005.0,2005.0,2005.0,2005.0,2005.0,2005.0,2005.0,2005.0,2006.0,2006.0,2006.0,2006.0,2006.0,2006.0,2006.0,2006.0,2006.0,2006.0,2006.0,2006.0,2006.0,2006.0,2006.0,2006.0,2006.0,2006.0,2006.0,2006.0,2006.0,2006.0,2006.0,2006.0,2006.0,2006.0,2006.0,2006.0,2006.0,2006.0,2006.0,2006.0,2006.0,2006.0,2006.0,2006.0,2006.0,2006.0,2006.0,2006.0,2006.0,2006.0,2006.0,2006.0,2006.0,2006.0,2006.0,2006.0,2006.0,2006.0,2006.0,2006.0,2006.0,2006.0,2006.0,2006.0,2006.0,2006.0,2006.0,2006.0,2006.0,2006.0,2006.0,2006.0,2007.0,2007.0,2007.0,2007.0,2007.0,2007.0,2007.0,2007.0,2007.0,2007.0,2007.0,2007.0,2007.0,2007.0,2007.0,2007.0,2007.0,2007.0,2007.0,2007.0,2007.0,2007.0,2007.0,2007.0,2007.0,2007.0,2007.0,2007.0,2007.0,2007.0,2007.0,2007.0,2007.0,2007.0,2007.0,2007.0,2007.0,2007.0,2007.0,2007.0,2007.0,2007.0,2007.0,2007.0,2007.0,2007.0,2007.0,2007.0,2007.0,2007.0,2007.0,2007.0,2007.0,2007.0,2007.0,2007.0,2007.0,2007.0,2007.0,2007.0,2007.0,2007.0,2007.0,2007.0,2007.0,2007.0,2007.0,2007.0,2007.0,2007.0,2007.0,2007.0,2007.0,2009.0,2009.0,2009.0,2009.0,2009.0,2009.0,2009.0,2009.0,2009.0,2009.0,2009.0,2009.0,2009.0,2009.0,2009.0,2009.0,2009.0,2009.0,2009.0,2009.0,2009.0,2009.0,2009.0,2009.0,2009.0,2009.0,2009.0,2009.0,2009.0,2009.0,2009.0,2009.0,2009.0,2009.0,2009.0,2009.0,2009.0,2009.0,2009.0,2009.0,2009.0,2009.0,2009.0,2009.0,2009.0,2009.0,2009.0,2009.0,2009.0,2009.0,2009.0,2009.0,2009.0,2009.0,2009.0,2009.0,2009.0,2009.0,2009.0,2009.0,2009.0,2009.0,2009.0,2009.0,2009.0,2009.0,2009.0,2009.0,2009.0,2009.0,2009.0,2009.0,2009.0,2009.0,2009.0,2009.0,2009.0,2009.0,2009.0,2009.0,2009.0,2009.0,2009.0,2009.0,2009.0,2009.0,2009.0,2009.0,2009.0,2009.0,2009.0,2009.0,2009.0,2009.0,2009.0,2009.0,2009.0,2009.0,2009.0,2009.0,2009.0,2009.0,2009.0,2009.0,2009.0,2009.0,2009.0,2009.0,2009.0,2009.0,2009.0,2009.0,2009.0,2009.0,2009.0,2009.0,2009.0,2009.0,2009.0,2006.0,2006.0,2006.0,2006.0,2006.0,2006.0,2007.0,2007.0,2007.0,2007.0,2007.0,2007.0,2007.0,2007.0,2007.0,2009.0,2009.0,2009.0,2009.0,2009.0,2009.0,2004.0,2004.0,2004.0,2004.0,2004.0,2004.0,2005.0,2005.0,2005.0,2005.0,2005.0,2005.0,2005.0,2005.0,2005.0,2005.0,2005.0,2005.0,2005.0,2005.0,2005.0,2005.0,2005.0,2005.0,2005.0,2005.0,2005.0,2005.0,2005.0,2006.0,2006.0,2006.0,2006.0,2006.0,2006.0,2006.0,2006.0,2006.0,2006.0,2006.0,2006.0,2006.0,2006.0,2006.0,2006.0,2006.0,2006.0,2006.0,2006.0,2006.0,2006.0,2006.0,2006.0,2006.0,2006.0,2006.0,2006.0,2006.0,2006.0,2006.0,2006.0,2006.0,2006.0,2006.0,2006.0,2006.0,2007.0,2007.0,2007.0,2007.0,2007.0,2007.0,2007.0,2005.0,2005.0,2005.0,2005.0,2005.0,2005.0,2005.0,2005.0,2005.0,2005.0,2005.0,2005.0,2005.0,2005.0,2005.0,2005.0,2005.0,2005.0,2005.0,2005.0,2005.0,2005.0,2005.0,2005.0,2005.0,2005.0,2005.0,2005.0,2005.0,2005.0,2005.0,2005.0,2005.0,2005.0,2005.0,2005.0,2005.0,2005.0,2005.0,2006.0,2006.0,2006.0,2006.0,2006.0,2006.0,2006.0,2006.0,2006.0,2006.0,2006.0,2006.0,2006.0,2006.0,2006.0,2006.0,2006.0,2006.0,2006.0,2006.0,2006.0,2006.0,2006.0,2006.0,2006.0,2006.0,2006.0,2006.0,2006.0,2006.0,2006.0,2006.0,2006.0,2006.0,2006.0,2006.0,2006.0,2006.0,2006.0,2006.0,2006.0,2006.0,2007.0,2007.0,2007.0,2007.0,2007.0,2007.0,2007.0,2007.0,2007.0,2007.0,2007.0,2007.0,2007.0,2007.0,2007.0,2007.0,2007.0,2007.0,2007.0,2007.0,2007.0,2007.0,2007.0,2007.0,2007.0,2007.0,2007.0,2007.0,2007.0,2007.0,2007.0,2007.0,2007.0,2007.0,2007.0,2007.0,2007.0,2007.0,2007.0,2007.0,2007.0,2007.0,2007.0,2007.0,2007.0,2004.0,2004.0,2004.0,2004.0,2004.0,2004.0,2004.0,2004.0,2004.0,2004.0,2004.0,2004.0,2004.0,2004.0,2004.0,2004.0,2004.0,2004.0,2004.0,2004.0,2004.0,2004.0,2004.0,2004.0,2004.0,2004.0,2004.0,2004.0,2004.0,2004.0,2005.0,2005.0,2005.0,2005.0,2005.0,2005.0,2005.0,2005.0,2005.0,2005.0,2005.0,2005.0,2005.0,2005.0,2005.0,2005.0,2005.0,2005.0,2005.0,2005.0,2005.0,2005.0,2005.0,2005.0,2005.0,2005.0,2005.0,2005.0,2005.0,2005.0,2005.0,2005.0,2005.0,2005.0,2005.0,2005.0,2005.0,2005.0,2005.0,2005.0,2005.0,2005.0,2005.0,2005.0,2005.0,2005.0,2005.0,2005.0,2005.0,2005.0,2005.0,2005.0,2005.0,2005.0,2005.0,2005.0,2005.0,2005.0,2005.0,2005.0,2005.0,2005.0,2005.0,2005.0,2005.0,2005.0,2005.0,2005.0,2005.0,2005.0,2005.0,2005.0,2005.0,2005.0,2005.0,2005.0,2005.0,2005.0,2005.0,2005.0,2005.0,2005.0,2005.0,2005.0,2005.0,2005.0,2005.0,2005.0,2005.0,2005.0,2005.0,2005.0,2005.0,2005.0,2005.0,2005.0,2005.0,2005.0,2005.0,2005.0,2005.0,2005.0,2005.0,2005.0,2005.0,2005.0,2005.0,2005.0,2005.0,2005.0,2005.0,2005.0,2005.0,2005.0,2005.0,2006.0,2006.0,2006.0,2006.0,2006.0,2006.0,2006.0,2006.0,2006.0,2006.0,2006.0,2006.0,2006.0,2006.0,2006.0,2006.0,2006.0,2006.0,2006.0,2006.0,2006.0,2006.0,2006.0,2006.0,2006.0,2006.0,2006.0,2006.0,2006.0,2006.0,2006.0,2006.0,2006.0,2006.0,2006.0,2006.0,2006.0,2006.0,2006.0,2006.0,2006.0,2006.0,2006.0,2006.0,2006.0,2006.0,2006.0,2006.0,2006.0,2006.0,2006.0,2006.0,2006.0,2006.0,2006.0,2006.0,2006.0,2006.0,2006.0,2006.0,2006.0,2006.0,2006.0,2006.0,2006.0,2006.0,2006.0,2006.0,2006.0,2006.0,2006.0,2006.0,2006.0,2006.0,2006.0,2006.0,2006.0,2006.0,2006.0,2006.0,2006.0,2006.0,2006.0,2006.0,2006.0,2006.0,2006.0,2006.0,2006.0,2006.0,2006.0,2006.0,2006.0,2006.0,2006.0,2006.0,2006.0,2006.0,2006.0,2006.0,2006.0,2006.0,2006.0,2006.0,2006.0,2006.0,2006.0,2006.0,2006.0,2006.0,2006.0,2006.0,2006.0,2006.0,2006.0,2006.0,2006.0,2006.0,2006.0,2006.0,2006.0,2006.0,2006.0,2006.0,2006.0,2006.0,2006.0,2006.0,2006.0,2006.0,2006.0,2006.0,2006.0,2006.0,2006.0,2006.0,2006.0,2006.0,2006.0,2006.0,2006.0,2006.0,2006.0,2006.0,2006.0,2006.0,2006.0,2006.0,2006.0,2006.0,2006.0,2006.0,2006.0,2006.0,2006.0,2006.0,2006.0,2006.0,2006.0,2006.0,2006.0,2006.0,2006.0,2006.0,2006.0,2006.0,2006.0,2006.0,2006.0,2006.0,2006.0,2006.0,2006.0,2006.0,2006.0,2006.0,2006.0,2006.0,2006.0,2006.0,2006.0,2006.0,2006.0,2006.0,2006.0,2006.0,2006.0,2006.0,2006.0,2006.0,2006.0,2006.0,2006.0,2006.0,2006.0,2006.0,2006.0,2006.0,2006.0,2006.0,2006.0,2006.0,2006.0,2006.0,2006.0,2006.0,2006.0,2006.0,2006.0,2006.0,2006.0,2006.0,2006.0,2006.0,2006.0,2006.0,2006.0,2006.0,2006.0,2006.0,2006.0,2006.0,2006.0,2006.0,2006.0,2007.0,2007.0,2007.0,2007.0,2007.0,2007.0,2007.0,2007.0,2007.0,2007.0,2007.0,2007.0,2007.0,2007.0,2007.0,2007.0,2007.0,2007.0,2007.0,2007.0,2007.0,2007.0,2007.0,2007.0,2005.0,2005.0,2007.0,2007.0,2007.0,2007.0,2007.0,2007.0,2007.0,2007.0,2007.0,2007.0,2007.0,2007.0,2007.0,2009.0,2009.0,2009.0,2009.0,2009.0,2009.0,2009.0,2009.0,2007.0,2007.0,2007.0,2007.0,2007.0,2007.0,2007.0,2007.0,2007.0,2007.0,2007.0,2007.0,2007.0,2007.0,2007.0,2007.0,2007.0,2007.0,2007.0,2007.0,2007.0,2007.0,2007.0,2007.0,2007.0,2007.0,2007.0,2007.0,2007.0,2007.0,2007.0,2007.0,2007.0,2007.0,2007.0,2007.0,2007.0,2007.0,2007.0,2007.0,2007.0,2007.0,2007.0,2007.0,2007.0,2007.0,2007.0,2007.0,2007.0,2007.0,2007.0,2007.0,2007.0,2007.0,2007.0,2007.0,2007.0,2007.0,2007.0,2007.0,2007.0,2007.0,2007.0,2007.0,2007.0,2007.0,2007.0,2007.0,2007.0,2007.0,2007.0,2007.0,2007.0,2007.0,2007.0,2007.0,2007.0,2007.0,2007.0,2007.0,2007.0,2007.0,2007.0,2007.0,2007.0,2007.0,2007.0,2007.0,2007.0,2007.0,2007.0,2007.0,2007.0,2007.0,2007.0,2007.0,2007.0,2007.0,2007.0,2007.0,2007.0,2007.0,2007.0,2007.0,2007.0,2007.0,2007.0,2007.0,2007.0,2007.0,2007.0,2007.0,2007.0,2007.0,2007.0,2007.0,2007.0,2007.0,2007.0,2007.0,2007.0,2007.0,2007.0,2007.0,2007.0,2007.0,2007.0,2007.0,2007.0,2007.0,2007.0,2007.0,2007.0,2007.0,2007.0,2007.0,2007.0,2007.0,2007.0,2007.0,2007.0,2007.0,2007.0,2007.0,2007.0,2007.0,2007.0,2007.0,2007.0,2007.0,2007.0,2007.0,2007.0,2007.0,2007.0,2007.0,2007.0,2007.0,2007.0,2007.0,2007.0,2007.0,2007.0,2007.0,2007.0,2007.0,2007.0,2007.0,2007.0,2007.0,2007.0,2007.0,2007.0,2007.0,2007.0,2007.0,2007.0,2007.0,2007.0,2007.0,2007.0,2007.0,2007.0,2007.0,2007.0,2007.0,2006.0,2006.0,2007.0,2007.0,2007.0,2007.0,2007.0,2007.0,2007.0,2007.0,2007.0,2007.0,2007.0,2007.0,2007.0,2007.0,2007.0,2007.0,2007.0,2007.0,2007.0,2007.0,2007.0,2007.0,2007.0,2007.0,2007.0,2007.0,2007.0,2007.0,2007.0,2007.0,2007.0,2007.0,2007.0,2007.0,2007.0,2007.0,2007.0,2007.0,2007.0,2007.0,2007.0,2007.0,2007.0,2007.0,2007.0,2007.0,2007.0,2007.0,2007.0,2007.0,2007.0,2007.0,2007.0,2007.0,2007.0,2007.0,2007.0,2007.0,2007.0,2007.0,2007.0,2007.0,2007.0,2007.0,2007.0,2007.0,2007.0,2007.0,2007.0,2007.0,2007.0,2007.0,2007.0,2007.0,2007.0,2007.0,2007.0,2007.0,2007.0,2007.0,2007.0,2007.0,2007.0,2007.0,2007.0,2007.0,2007.0,2007.0,2007.0,2007.0,2007.0,2007.0,2007.0,2007.0,2007.0,2007.0,2007.0,2007.0,2007.0,2007.0,2007.0,2007.0,2007.0,2007.0,2007.0,2007.0,2007.0,2007.0,2007.0,2007.0,2007.0,2007.0,2007.0,2007.0,2007.0,2007.0,2007.0,2007.0,2007.0,2007.0,2007.0,2007.0,2007.0,2007.0,2007.0,2007.0,2007.0,2007.0,2007.0,2007.0,2007.0,2007.0,2007.0,2007.0,2007.0,2007.0,2007.0,2007.0,2007.0,2007.0,2007.0,2007.0,2009.0,2009.0,2009.0,2009.0,2009.0,2009.0,2009.0,2009.0,2009.0,2009.0,2009.0,2009.0,2009.0,2009.0,2009.0,2009.0,2009.0,2009.0,2009.0,2009.0,2009.0,2009.0,2009.0,2009.0,2009.0,2009.0,2009.0,2009.0,2009.0,2009.0,2009.0,2009.0,2009.0,2009.0,2009.0,2009.0,2009.0,2009.0,2009.0,2009.0,2005.0,2004.0,2007.0,2005.0,2007.0,2006.0,2009.0,2009.0,2009.0,2006.0,2006.0,2006.0,2007.0,2004.0,2007.0,2009.0,2009.0,2006.0,2006.0,2009.0,2009.0,2006.0,2005.0,2005.0,2005.0,2009.0,2005.0,2006.0,2004.0,2007.0,2004.0,2005.0,2009.0,2005.0,2005.0,2006.0,2009.0,2006.0,2009.0,2004.0,2009.0,2007.0,2007.0,2005.0,2005.0,2005.0,2007.0,2009.0,2006.0,2006.0,2005.0,2009.0,2005.0,2006.0,2004.0,2007.0,2007.0,2009.0,2007.0,2007.0,2004.0,2004.0,2007.0,2009.0,2005.0,2006.0,2005.0,2004.0,2004.0,2005.0,2004.0,2009.0,2005.0,2005.0,2007.0,2005.0,2006.0,2005.0,2005.0,2009.0,2006.0,2004.0,2006.0,2009.0,2005.0,2006.0,2009.0,2005.0,2005.0,2004.0,2006.0,2007.0,2009.0,2005.0,2005.0,2005.0,2005.0,2006.0,2009.0,2007.0,2004.0,2004.0,2005.0,2009.0,2004.0,2006.0,2006.0,2009.0,2007.0,2005.0,2009.0,2004.0,2006.0,2005.0,2004.0,2005.0,2004.0,2006.0,2007.0,2004.0,2004.0,2007.0,2004.0,2005.0,2007.0,2007.0,2004.0,2007.0,2007.0,2009.0,2009.0,2004.0,2009.0,2009.0,2009.0,2004.0,2004.0,2007.0,2005.0,2007.0,2005.0,2005.0,2006.0,2007.0,2009.0,2007.0,2007.0,2006.0,2007.0,2009.0,2009.0,2005.0,2005.0,2007.0,2004.0,2004.0,2007.0,2009.0,2006.0,2004.0,2005.0,2007.0,2005.0,2009.0,2009.0,2009.0,2004.0,2004.0,2004.0,2009.0,2004.0,2004.0,2009.0,2009.0,2004.0,2007.0,2009.0,2007.0,2009.0,2004.0,2005.0,2006.0,2007.0,2007.0,2009.0,2005.0,2006.0,2005.0,2007.0,2007.0,2004.0,2004.0,2005.0,2004.0,2004.0,2009.0,2005.0,2006.0,2004.0,2009.0,2004.0,2007.0,2004.0,2005.0,2005.0,2007.0,2005.0,2006.0,2004.0,2009.0,2005.0,2007.0,2004.0,2004.0,2005.0,2004.0,2005.0,2004.0,2006.0,2007.0,2006.0,2005.0,2005.0,2006.0,2009.0,2006.0,2006.0,2006.0,2006.0,2005.0,2009.0,2004.0,2005.0,2009.0,2007.0,2009.0,2009.0,2004.0,2005.0,2004.0,2007.0,2005.0,2004.0,2005.0,2006.0,2006.0,2005.0,2009.0,2009.0,2006.0,2005.0,2005.0,2007.0,2007.0,2004.0,2009.0,2007.0,2006.0,2006.0,2006.0,2007.0,2005.0,2006.0,2005.0,2004.0,2009.0,2005.0,2007.0,2005.0,2006.0,2009.0,2009.0,2006.0,2005.0,2009.0,2009.0,2005.0,2004.0,2007.0,2006.0,2009.0,2005.0,2007.0,2004.0,2007.0,2004.0,2007.0,2009.0,2004.0,2005.0,2006.0,2004.0,2009.0,2005.0,2007.0,2004.0,2009.0,2004.0,2004.0,2005.0,2007.0,2004.0,2004.0,2007.0,2010.0,2010.0,2010.0,2010.0,2010.0,2010.0,2010.0,2010.0,2010.0,2010.0,2010.0,2010.0,2010.0,2010.0,2010.0,2010.0,2010.0,2010.0,2010.0,2010.0,2010.0,2010.0,2010.0,2010.0,2010.0,2010.0,2010.0,2010.0,2010.0,2010.0,2010.0,2010.0,2010.0,2010.0,2010.0,2010.0,2010.0,2010.0,2010.0,2010.0,2010.0,2010.0,2010.0,2010.0,2010.0,2010.0,2010.0,2010.0,2010.0,2010.0,2010.0,2010.0,2010.0,2010.0,2010.0,2010.0,2010.0,2010.0,2010.0,2010.0,2010.0,2010.0,2010.0,2010.0,2010.0,2010.0,2010.0,2010.0,2010.0,2010.0,2010.0,2010.0,2010.0,2010.0,2010.0,2010.0,2010.0,2010.0,2010.0,2010.0,2010.0,2010.0,2010.0,2010.0,2010.0,2010.0,2010.0,2010.0,2010.0,2010.0,2010.0,2010.0,2010.0,2010.0,2010.0,2010.0,2010.0,2010.0,2010.0,2010.0,2010.0,2010.0,2010.0,2010.0,2010.0,2010.0,2010.0,2010.0,2010.0,2010.0,2010.0,2010.0,2010.0,2010.0,2010.0,2010.0,2010.0,2010.0,2010.0,2012.0,2012.0,2012.0,2012.0,2012.0,2012.0,2012.0,2012.0,2012.0,2012.0,2012.0,2012.0,2012.0,2012.0,2012.0,2012.0,2012.0,2012.0,2012.0,2012.0,2012.0,2012.0,2012.0,2012.0,2012.0,2012.0,2012.0,2012.0,2012.0,2012.0,2012.0,2012.0,2012.0,2012.0,2012.0,2012.0,2012.0,2012.0,2012.0,2012.0,2012.0,2012.0,2012.0,2012.0,2012.0,2012.0,2012.0,2012.0,2012.0,2012.0,2012.0,2012.0,2012.0,2012.0,2012.0,2012.0,2012.0,2012.0,2012.0,2012.0,2012.0,2012.0,2012.0,2012.0,2012.0,2012.0,2012.0,2012.0,2012.0,2012.0,2012.0,2012.0,2012.0,2012.0,2012.0,2012.0,2012.0,2012.0,2012.0,2012.0,2012.0,2012.0,2012.0,2012.0,2012.0,2012.0,2012.0,2012.0,2012.0,2012.0,2012.0,2012.0,2012.0,2012.0,2012.0,2012.0,2012.0,2012.0,2012.0,2012.0,2012.0,2012.0,2012.0,2012.0,2012.0,2012.0,2012.0,2012.0,2012.0,2012.0,2012.0,2012.0,2012.0,2012.0,2012.0,2012.0,2012.0,2012.0,2012.0,2012.0,2012.0,2012.0,2012.0,2012.0,2012.0,2012.0,2012.0,2012.0,2012.0,2012.0,2012.0,2012.0,2012.0,2012.0,2012.0,2012.0,2012.0,2012.0,2012.0,2012.0,2012.0,2012.0,2012.0,2012.0,2012.0,2012.0,2012.0,2012.0,2012.0,2012.0,2013.0,2013.0,2013.0,2013.0,2013.0,2013.0,2013.0,2013.0,2013.0,2013.0,2013.0,2013.0,2013.0,2013.0,2013.0,2013.0,2013.0,2013.0,2013.0,2013.0,2013.0,2013.0,2013.0,2013.0,2013.0,2013.0,2013.0,2013.0,2013.0,2013.0,2013.0,2013.0,2013.0,2013.0,2013.0,2013.0,2013.0,2013.0,2013.0,2007.0,2007.0,2007.0,2007.0,2007.0,2007.0,2007.0,2007.0,2007.0,2007.0,2007.0,2007.0,2007.0,2007.0,2007.0,2007.0,2007.0,2007.0,2007.0,2007.0,2007.0,2007.0,2007.0,2007.0,2007.0,2007.0,2007.0,2007.0,2007.0,2007.0,2007.0,2007.0,2007.0,2007.0,2007.0,2007.0,2007.0,2007.0,2007.0,2007.0,2007.0,2007.0,2007.0,2007.0,2007.0,2007.0,2007.0,2007.0,2007.0,2007.0,2007.0,2007.0,2007.0,2007.0,2007.0,2007.0,2007.0,2007.0,2007.0,2007.0,2007.0,2007.0,2007.0,2007.0,2007.0,2007.0,2007.0,2007.0,2007.0,2007.0,2007.0,2007.0,2007.0,2007.0,2007.0,2007.0,2007.0,2007.0,2007.0,2007.0,2007.0,2007.0,2007.0,2007.0,2007.0,2007.0,2007.0,2007.0,2007.0,2007.0,2007.0,2007.0,2007.0,2007.0,2007.0,2007.0,2007.0,2007.0,2007.0,2007.0,2010.0,2009.0,2009.0,2010.0,2010.0,2010.0,2010.0,2010.0,2009.0,2009.0,2009.0,2009.0,2009.0,2010.0,2009.0,2010.0,2009.0,2009.0,2010.0,2010.0,2010.0,2010.0,2010.0,2010.0,2009.0,2009.0,2009.0,2009.0,2009.0,2009.0,2009.0,2009.0,2009.0,2009.0,2009.0,2009.0,2009.0,2009.0,2009.0,2009.0,2010.0,2010.0,2009.0,2010.0,2010.0,2010.0,2010.0,2010.0,2010.0,2010.0,2009.0,2009.0,2009.0,2009.0,2009.0,2009.0,2009.0,2009.0,2009.0,2009.0,2010.0,2010.0,2010.0,2010.0,2010.0,2010.0,2009.0,2009.0,2009.0,2009.0,2009.0,2009.0,2009.0,2009.0,2009.0,2009.0,2009.0,2009.0,2010.0,2010.0,2010.0,2010.0,2010.0,2010.0,2010.0,2010.0,2010.0,2010.0,2010.0,2010.0,2010.0,2010.0,2010.0,2010.0,2010.0,2010.0,2010.0,2010.0,2010.0,2010.0,2010.0,2010.0,2010.0,2010.0,2010.0,2010.0,2010.0,2010.0,2010.0,2010.0,2010.0,2010.0,2010.0,2010.0,2010.0,2010.0,2010.0,2010.0,2010.0,2010.0,2010.0,2010.0,2010.0,2010.0,2010.0,2010.0,2010.0,2010.0,2010.0,2010.0,2010.0,2010.0,2010.0,2010.0,2010.0,2010.0,2010.0,2010.0,2010.0,2010.0,2010.0,2010.0,2010.0,2010.0,2010.0,2010.0,2010.0,2010.0,2010.0,2010.0,2010.0,2010.0,2010.0,2010.0,2010.0,2010.0,2010.0,2010.0,2010.0,2010.0,2010.0,2010.0,2010.0,2010.0,2010.0,2010.0,2010.0,2010.0,2010.0,2010.0,2010.0,2010.0,2010.0,2010.0,2010.0,2010.0,2010.0,2010.0,2010.0,2010.0,2010.0,2010.0,2010.0,2010.0,2010.0,2010.0,2010.0,2010.0,2010.0,2010.0,2010.0,2010.0,2010.0,2010.0,2010.0,2010.0,2010.0,2010.0,2010.0,2010.0,2010.0,2010.0,2010.0,2010.0,2010.0,2010.0,2010.0,2010.0,2010.0,2010.0,2010.0,2010.0,2010.0,2010.0,2010.0,2010.0,2010.0,2010.0,2010.0,2010.0,2010.0,2010.0,2010.0,2009.0,2009.0,2009.0,2009.0,2009.0,2009.0,2009.0,2009.0,2009.0,2009.0,2009.0,2009.0,2009.0,2009.0,2009.0,2009.0,2009.0,2009.0,2009.0,2009.0,2009.0,2009.0,2009.0,2009.0,2009.0,2009.0,2009.0,2009.0,2009.0,2009.0,2009.0,2009.0,2009.0,2009.0,2009.0,2009.0,2009.0,2009.0,2009.0,2009.0,2009.0,2009.0,2009.0,2009.0,2009.0,2009.0,2009.0,2009.0,2009.0,2009.0,2009.0,2009.0,2009.0,2009.0,2009.0,2009.0,2009.0,2009.0,2009.0,2009.0,2009.0,2009.0,2009.0,2009.0,2009.0,2009.0,2009.0,2009.0,2009.0,2009.0,2009.0,2009.0,2009.0,2009.0,2009.0,2009.0,2009.0,2009.0,2009.0,2009.0,2009.0,2004.0,2004.0,2004.0,2004.0,2004.0,2004.0,2004.0,2004.0,2004.0,2004.0,2004.0,2004.0,2004.0,2004.0,2004.0,2004.0,2004.0,2004.0,2004.0,2004.0,2004.0,2004.0,2004.0,2004.0,2004.0,2005.0,2005.0,2005.0,2005.0,2005.0,2005.0,2005.0,2005.0,2005.0,2005.0,2005.0,2005.0,2005.0,2005.0,2005.0,2005.0,2005.0,2005.0,2005.0,2005.0,2005.0,2005.0,2005.0,2005.0,2005.0,2005.0,2005.0,2005.0,2005.0,2005.0,2005.0,2005.0,2005.0,2005.0,2005.0,2005.0,2005.0,2005.0,2005.0,2005.0,2005.0,2005.0,2005.0,2005.0,2005.0,2005.0,2005.0,2005.0,2005.0,2005.0,2005.0,2005.0,2005.0,2005.0,2005.0,2005.0,2005.0,2005.0,2005.0,2005.0,2005.0,2005.0,2005.0,2005.0,2005.0,2005.0,2005.0,2005.0,2005.0,2005.0,2005.0,2005.0,2005.0,2005.0,2005.0,2005.0,2005.0,2005.0,2005.0,2005.0,2005.0,2005.0,2005.0,2005.0,2005.0,2005.0,2005.0,2005.0,2005.0,2005.0,2005.0,2005.0,2005.0,2005.0,2005.0,2005.0,2005.0,2005.0,2005.0,2005.0,2005.0,2005.0,2005.0,2005.0,2005.0,2005.0,2005.0,2005.0,2005.0,2005.0,2005.0,2005.0,2005.0,2005.0,2005.0,2005.0,2005.0,2005.0,2005.0,2005.0,2005.0,2005.0,2005.0,2005.0,2005.0,2005.0,2005.0,2005.0,2005.0,2006.0,2006.0,2005.0,2005.0,2005.0,2005.0,2005.0,2005.0,2005.0,2005.0,2005.0,2005.0,2005.0,2005.0,2005.0,2005.0,2005.0,2005.0,2005.0,2005.0,2005.0,2005.0,2005.0,2005.0,2005.0,2005.0,2005.0,2005.0,2005.0,2005.0,2005.0,2005.0,2005.0,2005.0,2005.0,2005.0,2005.0,2005.0,2005.0,2005.0,2005.0,2005.0,2005.0,2005.0,2005.0,2005.0,2005.0,2005.0,2005.0,2005.0,2005.0,2005.0,2005.0,2005.0,2005.0,2005.0,2005.0,2005.0,2005.0,2005.0,2005.0,2005.0,2005.0,2005.0,2005.0,2005.0,2005.0,2005.0,2005.0,2005.0,2005.0,2005.0,2005.0,2006.0,2006.0,2006.0,2006.0,2006.0,2006.0,2006.0,2007.0,2007.0,2007.0,2007.0,2007.0,2007.0,2007.0,2007.0,2007.0,2007.0,2007.0,2007.0,2007.0,2007.0,2007.0,2007.0,2007.0,2007.0,2007.0,2007.0,2007.0,2007.0,2007.0,2007.0,2007.0,2007.0,2009.0,2009.0,2009.0,2009.0,2009.0,2009.0,2009.0,2009.0,2009.0,2009.0,2009.0,2009.0,2009.0,2009.0,2009.0,2009.0,2009.0,2009.0,2009.0,2009.0,2009.0,2009.0,2009.0,2009.0,2009.0,2009.0,2009.0,2009.0,2009.0,2009.0,2009.0,2009.0,2009.0,2009.0,2009.0,2009.0,2009.0,2009.0,2009.0,2009.0,2009.0,2009.0,2009.0,2009.0,2009.0,2009.0,2009.0,2009.0,2009.0,2009.0,2009.0,2009.0,2009.0,2009.0,2009.0,2006.0,2006.0,2006.0,2006.0,2006.0,2006.0,2006.0,2006.0,2006.0,2006.0,2006.0,2006.0,2006.0,2006.0,2006.0,2006.0,2006.0,2006.0,2006.0,2006.0,2006.0,2006.0,2006.0,2006.0,2006.0,2006.0,2006.0,2006.0,2006.0,2006.0,2006.0,2006.0,2006.0,2006.0,2006.0,2006.0,2006.0,2006.0,2006.0,2006.0,2006.0,2006.0,2006.0,2006.0,2006.0,2006.0,2006.0,2006.0,2006.0,2006.0,2006.0,2006.0,2006.0,2006.0,2006.0,2006.0,2006.0,2006.0,2006.0,2006.0,2006.0,2006.0,2006.0,2006.0,2006.0,2006.0,2006.0,2006.0,2006.0,2006.0,2006.0,2006.0,2006.0,2006.0,2006.0,2006.0,2006.0,2006.0,2006.0,2006.0,2006.0,2006.0,2006.0,2006.0,2006.0,2006.0,2006.0,2006.0,2006.0,2006.0,2006.0,2006.0,2006.0,2006.0,2006.0,2006.0,2006.0,2006.0,2006.0,2006.0,2006.0,2006.0,2007.0,2006.0,2007.0,2006.0,2007.0,2007.0,2007.0,2007.0,2007.0,2007.0,2007.0,2007.0,2006.0,2006.0,2007.0,2007.0,2007.0,2007.0,2006.0,2007.0,2007.0,2007.0,2007.0,2006.0,2007.0,2007.0,2006.0,2006.0,2006.0,2006.0,2007.0,2007.0,2006.0,2006.0,2007.0,2007.0,2007.0,2007.0,2007.0,2007.0,2007.0,2007.0,2007.0,2007.0,2007.0,2006.0,2006.0,2007.0,2006.0,2006.0,2007.0,2007.0,2007.0,2007.0,2007.0,2007.0,2007.0,2007.0,2006.0,2007.0,2006.0,2006.0,2006.0,2006.0,2007.0,2006.0,2006.0,2006.0,2006.0,2006.0,2007.0,2006.0,2006.0,2006.0,2006.0,2006.0,2006.0,2006.0,2006.0,2006.0,2006.0,2006.0,2006.0,2006.0,2006.0,2006.0,2006.0,2006.0,2006.0,2006.0,2006.0,2006.0,2006.0,2006.0,2007.0,2007.0,2006.0,2006.0,2004.0,2004.0,2004.0,2005.0,2005.0,2005.0,2004.0,2004.0,2004.0,2005.0,2005.0,2004.0,2004.0,2005.0,2004.0,2004.0,2004.0,2004.0,2005.0,2005.0,2004.0,2004.0,2004.0,2004.0,2004.0,2004.0,2004.0,2004.0,2004.0,2004.0,2004.0,2004.0,2004.0,2004.0,2004.0,2004.0,2004.0,2004.0,2004.0,2004.0,2004.0,2005.0,2004.0,2004.0,2004.0,2004.0,2004.0,2004.0,2004.0,2004.0,2004.0,2005.0,2004.0,2004.0,2004.0,2005.0,2004.0,2004.0,2004.0,2004.0,2004.0,2005.0,2005.0,2004.0,2004.0,2004.0,2004.0,2005.0,2004.0,2004.0,2004.0,2004.0,2004.0,2004.0,2004.0,2004.0,2004.0,2004.0,2004.0,2004.0,2004.0,2004.0,2004.0,2004.0,2004.0,2004.0,2004.0,2004.0,2004.0,2004.0,2004.0,2004.0,2004.0,2004.0,2004.0,2004.0,2004.0,2004.0,2004.0,2004.0,2004.0,2004.0,2004.0,2004.0,2004.0,2004.0,2004.0,2004.0,2004.0,2004.0,2004.0,2004.0,2004.0,2004.0,2004.0,2004.0,2004.0,2004.0,2004.0,2004.0,2004.0,2004.0,2004.0,2004.0,2004.0,2004.0,2004.0,2004.0,2004.0,2004.0,2004.0,2004.0,2004.0,2004.0,2004.0,2004.0,2004.0,2004.0,2004.0,2004.0,2004.0,2004.0,2004.0,2004.0,2004.0,2004.0,2004.0,2004.0,2004.0,2004.0,2004.0,2004.0,2004.0,2004.0,2004.0,2004.0,2004.0,2004.0,2004.0,2004.0,2004.0,2004.0,2004.0,2004.0,2004.0,2004.0,2004.0,2004.0,2004.0,2004.0,2004.0,2004.0,2004.0,2004.0,2004.0,2004.0,2004.0,2004.0,2004.0,2004.0,2004.0,2004.0,2004.0,2004.0,2004.0,2004.0,2004.0,2004.0,2004.0,2004.0,2004.0,2004.0,2004.0,2004.0,2004.0,2004.0,2004.0,2004.0,2004.0,2004.0,2004.0,2004.0,2004.0,2004.0,2004.0,2004.0,2004.0,2004.0,2004.0,2004.0,2004.0,2004.0,2004.0,2004.0,2004.0,2004.0,2004.0,2004.0,2004.0,2004.0,2004.0,2004.0,2004.0,2004.0,2004.0,2004.0,2004.0,2004.0,2004.0,2004.0,2004.0,2004.0,2004.0,2004.0,2004.0,2004.0,2004.0,2004.0,2004.0,2004.0,2004.0,2004.0,2004.0,2004.0,2004.0,2004.0,2004.0,2004.0,2004.0,2004.0,2004.0,2004.0,2004.0,2004.0,2004.0,2004.0,2004.0,2004.0,2004.0,2004.0,2004.0,2004.0,2004.0,2004.0,2004.0,2004.0,2004.0,2004.0,2004.0,2004.0,2004.0,2004.0,2004.0,2004.0,2004.0,2004.0,2004.0,2004.0,2004.0,2004.0,2004.0,2004.0,2004.0,2004.0,2004.0,2004.0,2004.0,2004.0,2004.0,2004.0,2004.0,2004.0,2004.0,2004.0,2004.0,2004.0,2004.0,2004.0,2004.0,2004.0,2004.0,2004.0,2004.0,2004.0,2004.0,2004.0,2004.0,2004.0,2004.0,2004.0,2004.0,2004.0,2004.0,2004.0,2004.0,2004.0,2004.0,2004.0,2004.0,2004.0,2004.0,2004.0,2004.0,2004.0,2004.0,2006.0,2006.0,2006.0,2006.0,2006.0,2006.0,2006.0,2006.0,2006.0,2006.0,2006.0,2006.0,2006.0,2006.0,2006.0,2006.0,2006.0,2006.0,2006.0,2006.0,2006.0,2006.0,2006.0,2006.0,2006.0,2006.0,2006.0,2006.0,2006.0,2006.0,2006.0,2006.0,2006.0,2006.0,2006.0,2006.0,2006.0,2006.0,2006.0,2006.0,2006.0,2006.0,2006.0,2006.0,2006.0,2006.0,2006.0,2006.0,2006.0,2006.0,2006.0,2006.0,2006.0,2006.0,2006.0,2006.0,2006.0,2006.0,2006.0,2006.0,2006.0,2006.0,2006.0,2006.0,2006.0,2006.0,2006.0,2006.0,2006.0,2006.0,2006.0,2006.0,2006.0,2006.0,2006.0,2006.0,2006.0,2006.0,2006.0,2006.0,2006.0,2006.0,2006.0,2006.0,2006.0,2006.0,2006.0,2006.0,2006.0,2006.0,2006.0,2006.0,2006.0,2006.0,2006.0,2006.0,2006.0,2006.0,2006.0,2006.0,2006.0,2006.0,2006.0,2006.0,2006.0,2006.0,2006.0,2006.0,2006.0,2006.0,2006.0,2006.0,2006.0,2006.0,2006.0,2006.0,2006.0,2006.0,2006.0,2006.0,2005.0,2005.0,2005.0,2005.0,2005.0,2005.0,2005.0,2005.0,2005.0,2005.0,2005.0,2005.0,2005.0,2005.0,2005.0,2005.0,2005.0,2005.0,2005.0,2005.0,2005.0,2005.0,2005.0,2006.0,2006.0,2006.0,2006.0,2006.0,2006.0,2006.0,2006.0,2006.0,2006.0,2006.0,2006.0,2006.0,2006.0,2006.0,2006.0,2006.0,2006.0,2006.0,2006.0,2006.0,2006.0,2006.0,2006.0,2006.0,2006.0,2006.0,2006.0,2006.0,2006.0,2006.0,2006.0,2006.0,2006.0,2006.0,2006.0,2006.0,2006.0,2006.0,2006.0,2006.0,2006.0,2005.0,2005.0,2005.0,2005.0,2005.0,2005.0,2005.0,2005.0,2005.0,2005.0,2005.0,2005.0,2005.0,2005.0,2005.0,2005.0,2005.0,2005.0,2005.0,2005.0,2005.0,2005.0,2005.0,2005.0,2005.0,2005.0,2005.0,2005.0,2005.0,2005.0,2005.0,2005.0,2005.0,2005.0,2005.0,2005.0,2005.0,2005.0,2005.0,2005.0,2005.0,2005.0,2005.0,2005.0,2005.0,2005.0,2005.0,2005.0,2005.0,2005.0,2005.0,2005.0,2005.0,2005.0,2005.0,2005.0,2005.0,2005.0,2005.0,2005.0,2005.0,2005.0,2005.0,2005.0,2005.0,2005.0,2005.0,2005.0,2005.0,2005.0,2005.0,2005.0,2005.0,2005.0,2005.0,2005.0,2005.0,2005.0,2005.0,2005.0,2005.0,2005.0,2005.0,2005.0,2005.0,2005.0,2005.0,2005.0,2005.0,2005.0,2005.0,2005.0,2005.0,2005.0,2005.0,2005.0,2005.0,2005.0,2005.0,2005.0,2005.0,2005.0,2005.0,2005.0,2005.0,2005.0,2005.0,2005.0,2005.0,2005.0,2005.0,2005.0,2005.0,2005.0,2005.0,2005.0,2005.0,2005.0,2005.0,2005.0,2005.0,2005.0,2005.0,2005.0,2005.0,2005.0,2005.0,2005.0,2005.0,2005.0,2005.0,2005.0,2005.0,2005.0,2005.0,2005.0,2005.0,2005.0,2005.0,2005.0,2005.0,2005.0,2005.0,2005.0,2005.0,2005.0,2005.0,2005.0,2005.0,2005.0,2005.0,2005.0,2005.0,2005.0,2005.0,2005.0,2005.0,2005.0,2005.0,2005.0,2005.0,2005.0,2005.0,2005.0,2005.0,2005.0,2005.0,2005.0,2005.0,2005.0,2005.0,2005.0,2005.0,2005.0,2005.0,2005.0,2005.0,2005.0,2005.0,2005.0,2005.0,2005.0,2005.0,2005.0,2005.0,2005.0,2005.0,2005.0,2005.0,2005.0,2005.0,2005.0,2006.0,2006.0,2006.0,2006.0,2006.0,2006.0,2006.0,2006.0,2006.0,2006.0,2006.0,2006.0,2006.0,2006.0,2006.0,2006.0,2006.0,2006.0,2006.0,2006.0,2006.0,2006.0,2006.0,2006.0,2006.0,2006.0,2006.0,2006.0,2006.0,2006.0,2006.0,2006.0,2006.0,2006.0,2006.0,2006.0,2007.0,2007.0,2007.0,2007.0,2007.0,2007.0,2007.0,2007.0,2007.0,2007.0,2007.0,2007.0,2007.0,2007.0,2007.0,2007.0,2007.0,2007.0,2007.0,2007.0,2007.0,2007.0,2007.0,2007.0,2007.0,2007.0,2007.0,2007.0,2007.0,2007.0,2007.0,2007.0,2007.0,2007.0,2007.0,2007.0,2007.0,2007.0,2007.0,2007.0,2007.0,2007.0,2007.0,2007.0,2007.0,2007.0,2007.0,2007.0,2007.0,2007.0,2007.0,2007.0,2007.0,2007.0,2007.0,2007.0,2007.0,2007.0,2007.0,2007.0,2007.0,2007.0,2007.0,2007.0,2007.0,2007.0,2007.0,2007.0,2007.0,2007.0,2007.0,2007.0,2007.0,2007.0,2007.0,2007.0,2007.0,2007.0,2007.0,2007.0,2007.0,2007.0,2007.0,2007.0,2007.0,2007.0,2007.0,2007.0,2007.0,2007.0,2007.0,2007.0,2007.0,2007.0,2007.0,2007.0,2007.0,2007.0,2007.0,2007.0,2007.0,2007.0,2007.0,2007.0,2007.0,2007.0,2007.0,2007.0,2007.0,2007.0,2007.0,2007.0,2007.0,2007.0,2007.0,2007.0,2007.0,2007.0,2007.0,2007.0,2007.0,2007.0,2007.0,2007.0,2007.0,2007.0,2007.0,2007.0,2007.0,2007.0,2007.0,2007.0,2007.0,2007.0,2007.0,2007.0,2007.0,2007.0,2007.0,2007.0,2007.0,2007.0,2007.0,2007.0,2007.0,2007.0,2007.0,2006.0,2006.0,2006.0,2006.0,2006.0,2006.0,2006.0,2006.0,2006.0,2006.0,2006.0,2006.0,2006.0,2006.0,2006.0,2006.0,2006.0,2006.0,2006.0,2006.0,2006.0,2006.0,2006.0,2006.0,2006.0,2006.0,2006.0,2006.0,2006.0,2006.0,2006.0,2006.0,2006.0,2006.0,2006.0,2006.0,2006.0,2006.0,2006.0,2006.0,2006.0,2006.0,2006.0,2006.0,2006.0,2006.0,2006.0,2007.0,2007.0,2007.0,2007.0,2007.0,2007.0,2007.0,2007.0,2007.0,2007.0,2007.0,2007.0,2007.0,2007.0,2007.0,2007.0,2007.0,2007.0,2007.0,2007.0,2007.0,2007.0,2007.0,2007.0,2007.0,2007.0,2007.0,2006.0,2006.0,2006.0,2006.0,2006.0,2006.0,2006.0,2006.0,2006.0,2006.0,2006.0,2006.0,2006.0,2006.0,2006.0,2006.0,2006.0,2006.0,2006.0,2006.0,2006.0,2006.0,2006.0,2006.0,2006.0,2006.0,2006.0,2006.0,2006.0,2006.0,2006.0,2006.0,2006.0,2006.0,2006.0,2006.0,2006.0,2006.0,2006.0,2006.0,2006.0,2006.0,2006.0,2006.0,2006.0,2006.0,2006.0,2006.0,2006.0,2006.0,2006.0,2006.0,2006.0,2007.0,2007.0,2007.0,2007.0,2007.0,2007.0,2007.0,2007.0,2007.0,2007.0,2007.0,2007.0,2007.0,2007.0,2007.0,2007.0,2007.0,2007.0,2007.0,2007.0,2007.0,2007.0,2007.0,2007.0,2007.0,2009.0,2009.0,2009.0,2009.0,2009.0,2009.0,2009.0,2009.0,2009.0,2009.0,2009.0,2009.0,2009.0,2009.0,2009.0,2009.0,2009.0,2009.0,2009.0,2009.0,2009.0,2009.0,2009.0,2009.0,2009.0,2009.0,2009.0,2009.0,2009.0,2009.0,2009.0,2009.0,2009.0,2009.0,2009.0,2009.0,2009.0,2009.0,2009.0,2009.0,2009.0,2009.0,2009.0,2009.0,2009.0,2009.0,2009.0,2009.0,2009.0,2009.0,2009.0,2009.0,2009.0,2009.0,2009.0,2009.0,2009.0,2009.0,2009.0,2009.0,2009.0,2009.0,2009.0,2009.0,2009.0,2009.0,2009.0,2009.0,2009.0,2009.0,2009.0,2009.0,2009.0,2009.0,2009.0,2009.0,2009.0,2009.0,2009.0,2009.0,2009.0,2009.0,2009.0,2009.0,2009.0,2009.0,2009.0,2009.0,2009.0,2009.0,2009.0,2009.0,2009.0,2009.0,2009.0,2009.0,2009.0,2009.0,2009.0,2009.0,2009.0,2009.0,2009.0,2009.0,2009.0,2009.0,2009.0,2009.0,2009.0,2009.0,2009.0,2009.0,2009.0,2009.0,2009.0,2009.0,2009.0,2009.0,2009.0,2009.0,2009.0,2009.0,2009.0,2009.0,2009.0,2009.0,2009.0,2009.0,2009.0,2009.0,2009.0,2009.0,2009.0,2009.0,2009.0,2009.0,2009.0,2009.0,2009.0,2009.0,2009.0,2009.0,2009.0,2009.0,2009.0,2009.0,2009.0,2009.0,2009.0,2009.0,2009.0,2009.0,2009.0,2009.0,2009.0,2009.0,2009.0,2009.0,2009.0,2009.0,2009.0,2009.0,2009.0,2009.0,2009.0,2009.0,2009.0,2009.0,2009.0,2009.0,2009.0,2009.0,2009.0,2009.0,2009.0,2009.0,2009.0,2009.0,2009.0,2009.0,2009.0,2009.0,2009.0,2009.0,2009.0,2009.0,2009.0,2009.0,2009.0,2009.0,2009.0,2007.0,2007.0,2007.0,2007.0,2007.0,2007.0,2007.0,2007.0,2007.0,2007.0,2007.0,2007.0,2007.0,2007.0,2007.0,2007.0,2007.0,2007.0,2007.0,2007.0,2007.0,2007.0,2007.0,2007.0,2007.0,2007.0,2007.0,2007.0,2007.0,2007.0,2007.0,2007.0,2007.0,2007.0,2007.0,2007.0,2007.0,2007.0,2007.0,2007.0,2007.0,2007.0,2007.0,2010.0,2010.0,2010.0,2010.0,2010.0,2010.0,2010.0,2010.0,2010.0,2010.0,2010.0,2010.0,2010.0,2010.0,2010.0,2010.0,2010.0,2010.0,2010.0,2010.0,2010.0,2010.0,2010.0,2010.0,2010.0,2010.0,2010.0,2010.0,2010.0,2010.0,2010.0,2010.0,2010.0,2010.0,2010.0,2010.0,2010.0,2010.0,2010.0,2010.0,2010.0,2010.0,2010.0,2010.0,2010.0,2010.0,2010.0,2010.0,2010.0,2010.0,2010.0,2010.0,2010.0,2010.0,2010.0,2010.0,2010.0,2010.0,2010.0,2010.0,2010.0,2010.0,2010.0,2010.0,2010.0,2010.0,2010.0,2010.0,2010.0,2010.0,2010.0,2010.0,2010.0,2010.0,2010.0,2010.0,2010.0,2010.0,2010.0,2010.0,2010.0,2010.0,2010.0,2010.0,2010.0,2010.0,2010.0,2010.0,2010.0,2010.0,2010.0,2010.0,2010.0,2010.0,2010.0,2010.0,2010.0,2010.0,2010.0,2010.0,2010.0,2010.0,2010.0,2010.0,2010.0,2010.0,2010.0,2010.0,2010.0,2010.0,2010.0,2010.0,2010.0,2010.0,2010.0,2010.0,2010.0,2010.0,2010.0,2010.0,2010.0,2010.0,2010.0,2010.0,2010.0,2010.0,2010.0,2010.0,2010.0,2010.0,2010.0,2010.0,2010.0,2010.0,2010.0,2010.0,2010.0,2010.0,2010.0,2010.0,2010.0,2010.0,2010.0,2010.0,2010.0,2010.0,2010.0,2010.0,2010.0,2010.0,2010.0,2010.0,2010.0,2010.0,2010.0,2010.0,2010.0,2010.0,2010.0,2010.0,2010.0,2010.0,2010.0,2010.0,2010.0,2010.0,2010.0,2010.0,2010.0,2010.0,2010.0,2010.0,2010.0,2010.0,2010.0,2010.0,2010.0,2010.0,2010.0,2011.0,2012.0,2012.0,2012.0,2011.0,2011.0,2011.0,2011.0,2011.0,2011.0,2011.0,2012.0,2011.0,2012.0,2012.0,2012.0,2012.0,2012.0,2012.0,2011.0,2012.0,2011.0,2011.0,2012.0,2012.0,2012.0,2012.0,2011.0,2011.0,2012.0,2011.0,2011.0,2011.0,2011.0,2012.0,2012.0,2011.0,2012.0,2012.0,2011.0,2011.0,2011.0,2012.0,2012.0,2011.0,2012.0,2012.0,2012.0,2011.0,2011.0,2012.0,2011.0,2012.0,2011.0,2011.0,2012.0,2012.0,2011.0,2011.0,2011.0,2012.0,2012.0,2011.0,2011.0,2012.0,2011.0,2012.0,2011.0,2011.0,2011.0,2012.0,2011.0,2011.0,2012.0,2011.0,2011.0,2011.0,2011.0,2011.0,2011.0,2012.0,2012.0,2011.0,2012.0,2011.0,2011.0,2011.0,2012.0,2011.0,2011.0,2011.0,2011.0,2012.0,2011.0,2011.0,2012.0,2012.0,2012.0,2011.0,2011.0,2011.0,2012.0,2012.0,2012.0,2011.0,2012.0,2012.0,2011.0,2012.0,2012.0,2011.0,2011.0,2011.0,2011.0,2012.0,2012.0,2012.0,2011.0,2011.0,2012.0,2011.0,2011.0,2011.0,2011.0,2012.0,2012.0,2012.0,2012.0,2012.0,2011.0,2011.0,2012.0,2012.0,2012.0,2012.0,2012.0,2012.0,2011.0,2012.0,2011.0,2011.0,2011.0,2012.0,2012.0,2011.0,2012.0,2012.0,2012.0,2011.0,2012.0,2012.0,2011.0,2011.0,2012.0,2012.0,2012.0,2012.0,2012.0,2011.0,2011.0,2011.0,2011.0,2012.0,2011.0,2012.0,2011.0,2011.0,2011.0,2012.0,2012.0,2011.0,2011.0,2011.0,2011.0,2011.0,2011.0,2012.0,2012.0,2012.0,2012.0,2011.0,2011.0,2012.0,2011.0,2011.0,2012.0,2012.0,2012.0,2012.0,2011.0,2012.0,2012.0,2012.0,2012.0,2011.0,2012.0,2011.0,2012.0,2012.0,2011.0,2012.0,2011.0,2011.0,2011.0,2012.0,2012.0,2011.0,2012.0,2011.0,2012.0,2012.0,2011.0,2011.0,2012.0,2011.0,2012.0,2012.0,2012.0,2012.0,2012.0,2011.0,2011.0,2011.0,2011.0,2011.0,2011.0,2011.0,2011.0,2012.0,2012.0,2011.0,2011.0,2012.0,2011.0,2011.0,2011.0,2012.0,2012.0,2012.0,2012.0,2011.0,2011.0,2012.0,2011.0,2012.0,2011.0,2011.0,2012.0,2011.0,2012.0,2011.0,2011.0,2012.0,2012.0,2011.0,2011.0,2012.0,2012.0,2011.0,2011.0,2012.0,2012.0,2011.0,2011.0,2012.0,2011.0,2012.0,2012.0,2012.0,2011.0,2011.0,2012.0,2011.0,2011.0,2012.0,2011.0,2011.0,2011.0,2012.0,2012.0,2012.0,2011.0,2011.0,2012.0,2012.0,2011.0,2012.0,2011.0,2011.0,2011.0,2012.0,2011.0,2011.0,2011.0,2012.0,2012.0,2012.0,2012.0,2006.0,2011.0,2011.0,2011.0,2011.0,2012.0,2012.0,2012.0,2012.0,2011.0,2012.0,2011.0,2011.0,2012.0,2012.0,2011.0,2012.0,2005.0,2007.0,2011.0,2007.0,2011.0,2006.0,2011.0,2007.0,2012.0,2009.0,2006.0,2007.0,2006.0,2009.0,2007.0,2007.0,2007.0,2006.0,2007.0,2006.0,2009.0,2005.0,2007.0,2009.0,2005.0,2005.0,2009.0,2009.0,2009.0,2007.0,2011.0,2007.0,2009.0,2012.0,2005.0,2009.0,2007.0,2011.0,2005.0,2006.0,2011.0,2006.0,2007.0,2011.0,2009.0,2005.0,2006.0,2007.0,2009.0,2007.0,2011.0,2006.0,2006.0,2007.0,2007.0,2012.0,2006.0,2007.0,2007.0,2007.0,2011.0,2007.0,2007.0,2011.0,2007.0,2007.0,2011.0,2007.0,2005.0,2005.0,2007.0,2012.0,2006.0,2012.0,2007.0,2006.0,2012.0,2006.0,2007.0,2011.0,2006.0,2007.0,2006.0,2006.0,2007.0,2007.0,2012.0,2007.0,2005.0,2006.0,2007.0,2006.0,2004.0,2007.0,2007.0,2011.0,2012.0,2006.0,2006.0,2005.0,2012.0,2006.0,2007.0,2007.0,2012.0,2009.0,2006.0,2007.0,2006.0,2012.0,2007.0,2012.0,2007.0,2005.0,2007.0,2007.0,2012.0,2005.0,2005.0,2007.0,2012.0,2005.0,2007.0,2007.0,2007.0,2009.0,2012.0,2007.0,2011.0,2007.0,2007.0,2011.0,2004.0,2005.0,2005.0,2007.0,2005.0,2007.0,2005.0,2005.0,2007.0,2006.0,2007.0,2007.0,2007.0,2004.0,2006.0,2011.0,2006.0,2007.0,2009.0,2007.0,2006.0,2007.0,2007.0,2007.0,2011.0,2007.0,2005.0,2006.0,2004.0,2005.0,2007.0,2011.0,2009.0,2005.0,2006.0,2007.0,2006.0,2006.0,2006.0,2005.0,2011.0,2011.0,2011.0,2011.0,2011.0,2011.0,2011.0,2011.0,2011.0,2011.0,2011.0,2011.0,2011.0,2011.0,2011.0,2011.0,2011.0,2011.0,2011.0,2011.0,2011.0,2011.0,2011.0,2011.0,2011.0,2011.0,2011.0,2011.0,2011.0,2011.0,2011.0,2011.0,2011.0,2011.0,2011.0,2011.0,2011.0,2011.0,2011.0,2011.0,2011.0,2011.0,2011.0,2011.0,2011.0,2011.0,2011.0,2011.0,2011.0,2011.0,2011.0,2011.0,2011.0,2011.0,2011.0,2011.0,2011.0,2011.0,2011.0,2011.0,2011.0,2011.0,2011.0,2011.0,2011.0,2011.0,2011.0,2011.0,2011.0,2011.0,2011.0,2011.0,2011.0,2011.0,2011.0,2011.0,2011.0,2011.0,2011.0,2011.0,2011.0,2011.0,2011.0,2011.0,2011.0,2011.0,2011.0,2011.0,2011.0,2011.0,2011.0,2007.0,2007.0,2006.0,2004.0,2005.0,2006.0,2009.0,2006.0,2006.0,2007.0,2006.0,2005.0,2007.0,2007.0,2005.0,2006.0,2007.0,2006.0,2006.0,2011.0,2007.0,2009.0,2011.0,2011.0,2007.0,2009.0,2007.0,2007.0,2011.0,2006.0,2011.0,2006.0,2005.0,2006.0,2007.0,2006.0,2007.0,2005.0,2007.0,2011.0,2011.0,2004.0,2005.0,2007.0,2009.0,2009.0,2007.0,2007.0,2007.0,2006.0,2007.0,2007.0,2007.0,2007.0,2006.0,2007.0,2007.0,2007.0,2006.0,2011.0,2011.0,2007.0,2007.0,2006.0,2007.0,2004.0,2005.0,2004.0,2007.0,2009.0,2007.0,2006.0,2005.0,2007.0,2007.0,2006.0,2011.0,2011.0,2011.0,2007.0,2006.0,2007.0,2006.0,2007.0,2007.0,2005.0,2005.0,2007.0,2007.0,2011.0,2009.0,2011.0,2011.0,2006.0,2007.0,2007.0,2009.0,2006.0,2007.0,2009.0,2006.0,2011.0,2011.0,2011.0,2007.0,2007.0,2004.0,2007.0,2007.0,2005.0,2011.0,2006.0,2011.0,2006.0,2007.0,2006.0,2007.0,2007.0,2007.0,2005.0,2006.0,2007.0,2007.0,2005.0,2007.0,2007.0,2007.0,2011.0,2007.0,2007.0,2007.0,2009.0,2007.0,2006.0,2006.0,2007.0,2005.0,2004.0,2007.0,2006.0,2006.0,2004.0,2007.0,2005.0,2005.0,2011.0,2005.0,2006.0,2007.0,2005.0,2006.0,2007.0,2007.0,2007.0,2007.0,2007.0,2011.0,2006.0,2007.0,2007.0,2007.0,2007.0,2006.0,2007.0,2011.0,2005.0,2006.0,2011.0,2007.0,2006.0,2007.0,2007.0,2006.0,2006.0,2007.0,2009.0,2007.0,2005.0,2006.0,2005.0,2005.0,2007.0,2007.0,2005.0,2007.0,2007.0,2005.0,2007.0,2011.0,2006.0,2007.0,2005.0,2006.0,2006.0,2007.0,2007.0,2011.0,2007.0,2005.0,2005.0,2007.0,2005.0,2011.0,2009.0,2006.0,2006.0,2007.0,2004.0,2007.0,2006.0,2009.0,2007.0,2011.0,2007.0,2007.0,2006.0,2007.0,2007.0,2006.0,2007.0,2006.0,2006.0,2007.0,2005.0,2005.0,2005.0,2005.0,2007.0,2011.0,2007.0,2005.0,2007.0,2007.0,2007.0,2011.0,2007.0,2011.0,2007.0,2007.0,2005.0,2007.0,2004.0,2007.0,2006.0,2009.0,2005.0,2011.0,2005.0,2006.0,2009.0,2006.0,2012.0,2011.0,2009.0,2007.0,2009.0,2009.0,2007.0,2009.0,2011.0,2011.0,2011.0,2011.0,2011.0,2011.0,2011.0,2011.0,2011.0,2011.0,2011.0,2011.0,2011.0,2011.0,2011.0,2011.0,2011.0,2011.0,2011.0,2011.0,2011.0,2011.0,2011.0,2011.0,2011.0,2011.0,2011.0,2011.0,2011.0,2011.0,2011.0,2011.0,2011.0,2011.0,2011.0,2011.0,2011.0,2011.0,2011.0,2011.0,2006.0,2005.0,2011.0,2005.0,2009.0,2006.0,2005.0,2006.0,2009.0,2011.0,2009.0,2011.0,2005.0,2005.0,2005.0,2006.0,2005.0,2009.0,2011.0,2007.0,2007.0,2006.0,2009.0,2011.0,2011.0,2011.0,2006.0,2009.0,2004.0,2006.0,2006.0,2009.0,2005.0,2006.0,2007.0,2005.0,2005.0,2006.0,2011.0,2011.0,2011.0,2005.0,2007.0,2009.0,2011.0,2006.0,2006.0,2007.0,2006.0,2007.0,2007.0,2004.0,2009.0,2011.0,2005.0,2006.0,2006.0,2006.0,2011.0,2006.0,2005.0,2006.0,2005.0,2004.0,2007.0,2007.0,2005.0,2009.0,2006.0,2006.0,2007.0,2006.0,2011.0,2011.0,2007.0,2006.0,2009.0,2004.0,2006.0,2005.0,2011.0,2004.0,2007.0,2005.0,2005.0,2011.0,2007.0,2007.0,2007.0,2011.0,2005.0,2006.0,2011.0,2006.0,2011.0,2004.0,2009.0,2011.0,2005.0,2007.0,2007.0,2011.0
bw6,,,,,,,,,42.0,50.0,45.0,48.0,26.0,44.0,48.0,46.0,46.0,45.0,48.0,42.0,49.0,48.0,45.0,35.0,23.0,46.0,46.0,44.0,42.0,26.0,25.0,24.0,23.0,25.0,26.0,25.0,30.0,32.0,27.0,41.0,40.0,38.0,,45.0,43.0,42.0,41.0,42.0,38.0,46.0,43.0,30.0,44.0,38.0,40.0,40.0,41.0,42.0,37.0,25.0,23.0,,40.0,38.0,40.0,32.0,43.0,30.0,32.0,29.0,34.0,,43.0,48.0,43.0,47.0,46.0,41.0,45.0,45.0,43.0,44.0,43.0,40.0,39.0,,,,,48.0,45.0,48.0,28.0,27.0,37.0,36.0,35.0,45.0,45.0,48.0,48.0,46.0,36.0,47.0,31.0,25.0,37.0,39.0,39.0,26.0,29.0,33.0,44.0,25.0,40.0,,23.0,,27.0,36.0,,39.0,26.0,24.0,22.0,25.0,38.0,27.0,34.0,25.0,43.0,43.0,40.0,43.0,39.0,28.0,28.0,30.0,28.0,29.0,46.0,37.0,42.0,32.0,30.0,44.0,46.0,44.0,24.0,21.0,41.0,43.0,45.0,41.0,31.0,28.0,25.0,25.0,34.0,49.0,42.0,43.0,38.0,42.0,41.0,40.0,39.0,44.0,43.0,44.0,44.0,38.0,29.0,27.0,24.0,29.0,42.0,40.0,25.0,35.0,26.0,28.0,41.0,,47.0,30.0,36.0,39.0,44.0,36.0,38.0,45.0,31.0,23.0,25.0,33.0,34.0,40.0,47.0,46.0,49.0,53.0,44.0,50.0,28.0,36.0,26.0,43.0,39.0,45.0,,,,,,,,,,,,,,,,,,,,,,,,,,,,,,,,,,,,,,,,32.0,27.0,45.0,44.0,29.0,39.0,32.0,40.0,43.0,22.0,28.0,28.0,23.0,32.0,32.0,24.0,27.0,29.0,24.0,34.0,43.0,40.0,34.0,41.0,37.0,43.0,41.0,41.0,34.0,47.0,27.0,21.0,39.0,43.0,42.0,45.0,33.0,36.0,43.0,30.0,33.0,40.0,45.0,47.0,35.0,35.0,38.0,42.0,40.0,35.0,35.0,45.0,46.0,46.0,51.0,46.0,46.0,27.0,27.0,29.0,41.0,36.0,37.0,41.0,39.0,43.0,46.0,40.0,33.0,24.0,25.0,26.0,44.0,42.0,37.0,23.0,25.0,44.0,42.0,36.0,43.0,46.0,34.0,37.0,34.0,34.0,39.0,37.0,32.0,33.0,26.0,29.0,29.0,41.0,35.0,43.0,41.0,40.0,32.0,34.0,32.0,32.0,29.0,50.0,46.0,33.0,23.0,28.0,21.0,38.0,,,,,,26.0,25.0,32.0,19.0,28.0,20.0,20.0,22.0,30.0,20.0,27.0,30.0,44.0,46.0,37.0,33.0,43.0,45.0,45.0,35.0,38.0,24.0,36.0,46.0,45.0,45.0,44.0,45.0,31.0,27.0,36.0,29.0,27.0,41.0,40.0,37.0,29.0,37.0,37.0,29.0,34.0,35.0,34.0,41.0,32.0,44.0,47.0,34.0,44.0,35.0,26.0,33.0,32.0,23.0,25.0,44.0,42.0,39.0,47.0,38.0,46.0,38.0,40.0,41.0,39.0,44.0,38.0,27.0,27.0,27.0,30.0,31.0,31.0,22.0,30.0,36.0,41.0,38.0,42.0,43.0,42.0,39.0,43.0,40.0,38.0,40.0,33.0,26.0,34.0,41.0,19.0,23.0,26.0,24.0,25.0,27.0,35.0,38.0,41.0,39.0,39.0,37.0,23.0,23.0,25.0,35.0,38.0,43.0,48.0,45.0,53.0,27.0,26.0,30.0,28.0,36.0,46.0,35.0,40.0,44.0,46.0,43.0,46.0,47.0,26.0,30.0,27.0,44.0,43.0,41.0,47.0,51.0,50.0,43.0,52.0,38.0,47.0,47.0,41.0,29.0,32.0,32.0,43.0,41.0,42.0,44.0,35.0,42.0,38.0,42.0,34.0,22.0,24.0,45.0,44.0,48.0,27.0,42.0,38.0,33.0,33.0,40.0,43.0,46.0,40.0,29.0,42.0,36.0,25.0,26.0,25.0,30.0,41.0,33.0,37.0,33.0,43.0,34.0,38.0,38.0,44.0,44.0,42.0,35.0,34.0,43.0,46.0,45.0,52.0,53.0,36.0,26.0,43.0,36.0,34.0,45.0,40.0,41.0,39.0,34.0,37.0,41.0,33.0,40.0,46.0,53.0,33.0,28.0,27.0,46.0,43.0,24.0,44.0,45.0,41.0,37.0,30.0,25.0,45.0,57.0,41.0,48.0,43.0,54.0,41.0,43.0,34.0,41.0,43.0,34.0,30.0,24.0,23.0,52.0,50.0,42.0,34.0,28.0,39.0,41.0,45.0,49.0,47.0,26.0,23.0,28.0,32.0,42.0,26.0,33.0,33.0,34.0,43.0,47.0,43.0,38.0,46.0,40.0,30.0,25.0,31.0,25.0,43.0,32.0,24.0,49.0,50.0,49.0,34.0,43.0,39.0,42.0,34.0,37.0,36.0,31.0,46.0,44.0,47.0,44.0,41.0,48.0,43.0,40.0,37.0,35.0,42.0,28.0,37.0,27.0,27.0,42.0,41.0,33.0,28.0,42.0,25.0,46.0,25.0,31.0,27.0,24.0,28.0,27.0,43.0,43.0,41.0,30.0,41.0,22.0,40.0,38.0,44.0,46.0,43.0,41.0,29.0,28.0,28.0,40.0,41.0,45.0,49.0,33.0,36.0,43.0,29.0,31.0,33.0,26.0,46.0,48.0,46.0,24.0,24.0,21.0,44.0,41.0,44.0,32.0,40.0,47.0,43.0,50.0,48.0,41.0,42.0,42.0,39.0,38.0,42.0,35.0,39.0,31.0,29.0,29.0,45.0,41.0,40.0,42.0,45.0,44.0,43.0,38.0,41.0,36.0,39.0,41.0,26.0,26.0,38.0,26.0,34.0,50.0,50.0,33.0,37.0,46.0,45.0,37.0,41.0,27.0,27.0,36.0,51.0,54.0,30.0,28.0,47.0,38.0,42.0,40.0,44.0,36.0,45.0,48.0,47.0,43.0,24.0,26.0,24.0,38.0,43.0,43.0,32.0,37.0,38.0,45.0,39.0,38.0,36.0,45.0,50.0,49.0,47.0,48.0,26.0,31.0,26.0,34.0,38.0,37.0,38.0,36.0,41.0,57.0,50.0,49.0,22.0,28.0,24.0,31.0,27.0,26.0,25.0,29.0,38.0,42.0,50.0,24.0,24.0,22.0,33.0,36.0,33.0,23.0,24.0,41.0,27.0,31.0,29.0,43.0,51.0,47.0,23.0,25.0,34.0,23.0,46.0,40.0,37.0,25.0,36.0,27.0,45.0,29.0,25.0,41.0,54.0,54.0,45.0,50.0,43.0,47.0,44.0,43.0,43.0,37.0,44.0,52.0,48.0,37.0,34.0,33.0,46.0,48.0,45.0,25.0,42.0,36.0,47.0,39.0,33.0,45.0,41.0,37.0,41.0,37.0,41.0,43.0,49.0,46.0,25.0,36.0,32.0,23.0,41.0,31.0,49.0,29.0,36.0,41.0,48.0,44.0,46.0,41.0,57.0,30.0,34.0,44.0,30.0,35.0,29.0,39.0,45.0,42.0,47.0,42.0,50.0,49.0,40.0,44.0,49.0,48.0,41.0,25.0,25.0,25.0,36.0,25.0,40.0,35.0,47.0,55.0,44.0,45.0,,,,,,,,,,,,,,,,,,,,,,,,,,,,,,,,,,,,,,,,,,,,,,,,,,,,,,,,,,,,,,,,,,,,,,,,,,,,,,,,,,,,,,,,,,,,,,,,,,,,,,,,,,,,,,,,,,,,,,,,,,,,,,,,,,,,,,,,,,,,,,,,,,,,,,,,,,,,,,,,,,,,,,,,,,,,,,,,,,,,,,,,,,,,,,,,,,24.0,28.0,24.0,25.0,31.0,35.0,26.0,26.0,31.0,33.0,37.0,41.0,44.0,42.0,51.0,42.0,39.0,43.0,38.0,36.0,40.0,36.0,44.0,42.0,41.0,41.0,40.0,47.0,29.0,49.0,39.0,47.0,42.0,30.0,22.0,41.0,49.0,36.0,38.0,44.0,35.0,46.0,44.0,27.0,31.0,39.0,44.0,30.0,26.0,26.0,23.0,47.0,36.0,46.0,34.0,25.0,35.0,32.0,33.0,23.0,28.0,30.0,22.0,35.0,40.0,33.0,32.0,33.0,45.0,41.0,35.0,41.0,37.0,36.0,27.0,23.0,25.0,30.0,31.0,44.0,39.0,42.0,32.0,35.0,27.0,29.0,34.0,29.0,28.0,35.0,36.0,41.0,43.0,41.0,42.0,,36.0,39.0,37.0,42.0,29.0,29.0,30.0,26.0,39.0,30.0,35.0,45.0,45.0,46.0,22.0,38.0,48.0,38.0,30.0,39.0,36.0,42.0,39.0,42.0,,,,,,,,,,,,23.0,23.0,29.0,39.0,28.0,47.0,41.0,41.0,41.0,30.0,43.0,45.0,37.0,24.0,30.0,25.0,24.0,25.0,25.0,43.0,41.0,45.0,39.0,33.0,33.0,29.0,42.0,39.0,40.0,47.0,32.0,47.0,40.0,39.0,25.0,38.0,42.0,47.0,27.0,39.0,43.0,39.0,28.0,24.0,45.0,38.0,42.0,35.0,34.0,32.0,34.0,28.0,38.0,25.0,42.0,38.0,25.0,47.0,23.0,24.0,24.0,35.0,32.0,43.0,42.0,45.0,43.0,38.0,29.0,23.0,24.0,29.0,39.0,29.0,45.0,48.0,41.0,48.0,29.0,27.0,32.0,42.0,43.0,48.0,40.0,24.0,21.0,23.0,28.0,28.0,24.0,41.0,42.0,43.0,43.0,39.0,40.0,45.0,39.0,35.0,38.0,36.0,48.0,41.0,29.0,28.0,44.0,47.0,26.0,31.0,38.0,53.0,48.0,51.0,35.0,53.0,42.0,35.0,,,45.0,40.0,43.0,35.0,46.0,47.0,47.0,44.0,50.0,42.0,25.0,35.0,40.0,40.0,42.0,37.0,41.0,28.0,25.0,37.0,24.0,38.0,42.0,43.0,41.0,,44.0,38.0,41.0,50.0,49.0,53.0,44.0,51.0,50.0,38.0,47.0,44.0,30.0,46.0,31.0,47.0,42.0,36.0,44.0,44.0,50.0,34.0,43.0,37.0,48.0,43.0,43.0,46.0,26.0,26.5,36.599998,24.6,29.5,33.200001,24.799999,27.6,27.799999,25.200001,28.9,30.9,42.599998,24.299999,22.700001,25.0,27.4,30.700001,24.9,23.4,33.299999,37.099998,28.799999,24.700001,29.799999,42.400002,28.700001,44.599998,26.200001,28.4,25.200001,38.400002,34.900002,38.599998,35.700001,36.900002,38.0,35.900002,22.9,26.700001,26.299999,27.5,33.200001,32.599998,38.700001,36.099998,21.9,24.4,35.200001,29.700001,29.6,43.299999,35.099998,31.0,22.6,33.299999,39.700001,37.5,34.299999,20.6,25.299999,32.299999,28.299999,25.5,27.9,,,48.0,31.0,52.0,38.0,41.0,48.0,49.0,48.0,45.0,44.0,35.0,32.0,27.0,28.0,44.0,42.0,38.0,,44.0,,,,,,,44.0,43.0,41.0,31.0,33.0,31.0,41.0,45.0,43.0,41.0,28.0,19.0,28.0,35.0,41.0,30.0,28.0,23.0,39.0,35.0,37.0,34.0,35.0,32.0,31.0,27.0,32.0,45.0,31.0,31.0,23.0,28.0,24.0,46.0,43.0,46.0,37.0,43.0,36.0,37.0,33.0,36.0,32.0,42.0,,,,,,,,41.0,38.0,32.0,43.0,39.0,39.0,46.0,23.0,29.0,43.0,46.0,39.0,40.0,47.0,32.0,39.0,38.0,45.0,28.0,41.0,45.0,24.0,52.0,38.0,29.0,25.0,20.0,,,50.0,27.0,40.0,36.0,24.0,45.0,39.0,41.0,45.0,35.0,23.0,27.0,35.0,46.0,23.0,25.0,25.0,37.0,42.0,33.0,39.0,40.0,31.0,28.0,30.0,33.0,,,,,,,,,,,,33.0,46.0,39.0,38.0,31.0,42.0,50.0,43.0,43.0,47.0,34.0,39.0,47.0,34.0,34.0,27.0,31.0,50.0,43.0,37.0,34.0,35.0,37.0,44.0,23.0,30.0,30.0,34.0,54.0,49.0,44.0,29.0,40.0,39.0,40.0,41.0,44.0,28.0,40.0,38.0,47.0,44.0,28.0,28.0,46.0,45.0,39.0,48.0,41.0,29.0,25.0,38.0,33.0,48.0,48.0,34.0,29.0,33.0,31.0,39.0,42.0,40.0,37.0,46.0,36.0,47.0,43.0,29.0,47.0,39.0,48.0,44.0,37.0,41.0,28.0,42.0,42.5,36.299999,45.099998,36.5,45.400002,35.599998,41.200001,35.099998,43.900002,42.5,39.700001,45.599998,48.400002,30.200001,32.0,28.6,37.900002,37.0,38.900002,37.299999,33.299999,33.900002,33.400002,39.299999,33.5,42.0,42.700001,41.099998,36.099998,37.599998,45.0,36.700001,38.599998,41.400002,39.0,38.900002,43.200001,38.200001,35.599998,42.299999,39.099998,36.900002,44.5,42.200001,41.0,37.799999,43.299999,35.599998,36.299999,35.5,35.900002,42.200001,37.599998,30.9,40.0,34.200001,31.9,34.799999,38.5,36.599998,34.599998,44.299999,42.900002,33.799999,33.099998,38.5,43.200001,49.5,40.900002,31.4,38.599998,41.599998,39.200001,37.599998,35.5,31.299999,40.599998,38.200001,45.299999,37.700001,36.200001,45.5,49.200001,24.9,46.299999,46.0,41.299999,43.0,33.900002,36.299999,35.099998,29.1,26.700001,33.900002,37.200001,44.200001,31.200001,,35.400002,34.400002,40.599998,27.1,27.6,28.6,26.0,21.9,35.0,29.700001,38.200001,43.799999,34.900002,45.900002,40.299999,46.900002,39.900002,47.099998,34.299999,33.700001,31.200001,26.9,27.200001,23.9,23.299999,26.9,22.299999,37.599998,26.5,36.0,43.900002,33.400002,24.0,21.700001,24.6,24.6,40.599998,48.299999,36.900002,38.799999,48.5,36.799999,38.299999,36.5,37.5,25.6,41.299999,33.400002,26.700001,27.799999,25.4,23.299999,38.900002,32.799999,34.400002,45.0,28.5,28.799999,26.200001,32.700001,31.200001,35.299999,35.299999,37.5,33.5,37.299999,35.200001,40.0,43.5,47.599998,33.799999,39.599998,29.5,25.0,32.0,31.299999,23.5,23.5,27.700001,28.200001,30.9,24.1,26.200001,30.0,32.0,28.0,26.299999,35.200001,29.5,37.099998,39.900002,39.299999,34.299999,42.400002,36.400002,25.799999,26.799999,39.799999,34.900002,33.200001,39.299999,30.200001,29.200001,40.900002,26.6,25.1,23.6,23.6,26.200001,35.599998,27.299999,26.0,33.599998,27.6,22.0,24.5,24.5,35.299999,24.5,24.700001,30.5,28.700001,26.799999,30.4,30.200001,27.0,29.4,30.6,36.099998,33.599998,37.099998,32.099998,41.200001,42.0,31.700001,37.099998,23.200001,27.700001,37.400002,35.299999,39.099998,37.900002,34.299999,33.0,30.299999,25.1,36.700001,28.9,26.700001,29.6,33.099998,39.299999,36.599998,29.0,28.9,27.1,28.0,26.1,26.700001,29.6,36.5,31.200001,24.9,22.1,26.700001,25.5,27.0,29.799999,26.9,26.299999,26.1,28.799999,27.200001,44.099998,25.299999,26.299999,27.9,27.299999,25.799999,27.6,35.799999,36.400002,39.900002,40.0,30.1,22.5,28.0,24.0,23.5,26.5,35.299999,34.200001,30.9,33.599998,35.099998,35.5,33.299999,34.400002,30.0,34.700001,33.299999,32.900002,35.5,32.700001,33.799999,30.6,23.9,25.6,26.799999,27.9,25.0,37.5,31.4,30.799999,26.5,36.5,32.099998,33.5,33.400002,31.700001,33.299999,24.4,27.4,26.5,31.4,29.5,28.9,23.6,35.099998,33.700001,30.5,26.200001,21.9,25.0,25.9,35.5,34.5,34.0,28.200001,29.799999,25.4,23.5,32.0,36.299999,27.0,21.4,25.1,30.200001,29.299999,33.0,29.200001,36.400002,39.099998,40.799999,29.1,34.400002,31.0,32.799999,32.700001,26.700001,32.799999,33.599998,39.400002,36.799999,36.0,30.299999,36.299999,37.599998,41.099998,38.799999,29.6,42.200001,34.400002,34.900002,39.200001,34.5,34.900002,34.400002,42.5,27.799999,27.6,35.200001,32.0,41.700001,48.099998,32.200001,42.5,37.200001,40.299999,27.299999,33.900002,30.200001,29.5,33.299999,39.099998,37.5,,52.0,37.0,47.0,47.0,45.0,36.0,30.0,24.0,32.0,30.0,44.0,38.0,48.0,35.0,49.0,31.0,34.0,27.0,47.0,49.0,41.0,54.0,32.099998,38.200001,34.400002,35.5,25.700001,27.5,28.5,26.9,29.200001,28.9,29.5,27.6,29.200001,26.299999,24.1,40.0,39.799999,35.900002,25.4,27.200001,24.9,25.200001,38.5,34.400002,38.400002,25.9,37.299999,27.0,35.5,45.900002,39.599998,31.700001,34.599998,29.5,31.200001,27.0,26.4,27.799999,29.5,31.200001,32.400002,34.200001,34.599998,32.700001,36.5,38.0,34.299999,27.1,42.599998,39.400002,27.4,28.5,28.299999,24.9,40.799999,40.299999,42.0,37.200001,36.599998,27.0,27.0,25.200001,29.0,24.799999,30.4,22.4,35.099998,30.799999,35.900002,40.900002,39.400002,45.599998,37.599998,34.700001,25.6,35.099998,35.299999,37.299999,41.099998,28.5,27.0,25.799999,23.5,31.200001,28.0,36.099998,34.0,38.799999,31.299999,32.400002,36.400002,26.5,22.9,23.799999,30.0,28.9,23.6,26.6,32.700001,26.1,29.9,29.0,47.700001,27.5,28.799999,35.799999,31.6,29.9,37.0,44.5,37.299999,26.799999,27.1,22.299999,34.400002,46.299999,48.5,32.799999,33.599998,41.700001,24.700001,30.5,25.200001,36.5,32.099998,44.299999,37.599998,22.299999,26.6,29.700001,22.6,37.299999,22.5,42.599998,40.200001,34.299999,37.799999,32.5,24.299999,38.700001,31.200001,36.200001,43.900002,37.299999,33.900002,35.5,40.5,38.599998,30.200001,30.799999,27.700001,30.4,26.9,32.599998,42.700001,38.900002,23.1,27.0,26.200001,30.4,22.200001,25.9,24.4,25.9,31.1,39.799999,38.799999,30.700001,31.5,39.299999,29.6,31.1,24.9,36.200001,32.599998,30.200001,28.1,31.299999,41.200001,38.599998,38.900002,25.5,26.0,27.5,29.0,26.0,40.299999,23.200001,26.4,21.799999,38.900002,36.799999,39.5,43.799999,46.200001,40.200001,45.400002,34.299999,33.200001,34.200001,28.200001,29.5,38.700001,25.799999,39.400002,44.0,32.0,26.1,25.299999,32.799999,32.299999,34.5,31.5,37.5,37.5,35.599998,25.799999,25.0,22.9,27.4,25.6,23.4,28.200001,24.299999,28.200001,31.299999,35.099998,33.599998,32.299999,43.200001,38.400002,21.700001,28.4,25.200001,33.200001,32.599998,37.599998,29.6,31.6,37.200001,46.799999,40.799999,36.099998,41.5,32.400002,26.5,35.400002,26.4,32.299999,49.799999,33.400002,45.0,28.1,24.0,32.0,38.200001,23.0,25.700001,24.6,29.4,32.400002,26.799999,29.799999,32.400002,38.900002,,,,,,,39.900002,41.900002,39.0,33.5,28.4,36.099998,28.9,22.6,30.9,44.700001,39.599998,46.5,29.0,24.0,23.1,23.799999,46.099998,31.9,36.200001,26.5,43.299999,37.5,37.5,27.9,44.400002,39.299999,31.0,45.0,42.700001,47.5,27.9,31.4,49.299999,41.400002,36.299999,45.799999,39.700001,35.900002,36.700001,32.799999,35.099998,24.1,28.9,32.400002,30.799999,35.400002,43.700001,26.700001,30.200001,37.299999,29.799999,33.5,29.200001,28.0,21.299999,21.299999,33.599998,27.200001,23.200001,34.599998,33.5,31.4,31.299999,32.799999,31.5,30.700001,25.9,23.700001,26.700001,28.700001,31.0,29.700001,28.299999,32.700001,26.700001,23.0,28.1,35.5,36.0,41.5,35.400002,45.299999,35.200001,42.299999,33.299999,28.299999,29.6,34.5,41.099998,30.9,31.700001,26.700001,31.1,24.799999,26.4,25.700001,25.299999,22.799999,23.6,39.0,,41.0,42.0,30.0,36.0,27.0,32.0,30.0,26.0,31.0,25.0,46.0,,,20.0,40.0,42.0,35.0,44.0,23.0,35.0,45.0,25.0,23.0,46.0,38.0,25.0,,31.0,,37.0,27.0,28.0,42.0,35.0,31.0,37.0,43.0,,28.0,22.0,29.0,43.0,32.0,24.0,42.0,26.0,27.0,,38.0,38.0,32.0,,,27.0,31.0,36.0,43.0,41.0,,,26.0,44.0,44.0,44.0,35.0,,,37.0,,46.0,29.0,33.0,41.0,24.0,,23.0,40.0,39.0,26.0,,47.0,43.0,25.0,37.0,42.0,30.0,40.0,,20.0,42.0,40.0,31.0,34.0,25.0,48.0,31.0,35.0,45.0,,,39.0,48.0,,40.0,25.0,27.0,23.0,39.0,29.0,,,24.0,,43.0,,35.0,43.0,,,47.0,,34.0,31.0,26.0,,25.0,28.0,32.0,48.0,,51.0,36.0,28.0,,,35.0,33.0,43.0,23.0,47.0,31.0,26.0,50.0,30.0,30.0,,33.0,38.0,34.0,25.0,29.0,47.0,,,31.0,30.0,45.0,,37.0,21.0,34.0,37.0,32.0,24.0,,,,28.0,,,35.0,45.0,,45.0,26.0,36.0,48.0,,40.0,47.0,42.0,43.0,27.0,47.0,25.0,39.0,31.0,26.0,,,43.0,,,47.0,43.0,45.0,,24.0,,33.0,,42.0,25.0,46.0,42.0,32.0,,37.0,38.0,45.0,,,25.0,,28.0,,42.0,30.0,44.0,39.0,25.0,38.0,45.0,43.0,42.0,,,33.0,28.0,,45.0,39.0,36.0,36.0,47.0,,29.0,,36.0,33.0,,43.0,36.0,43.0,40.0,31.0,42.0,,27.0,39.0,45.0,37.0,,40.0,36.0,30.0,29.0,34.0,48.0,32.0,46.0,36.0,,43.0,44.0,28.0,39.0,43.0,42.0,35.0,,47.0,39.0,46.0,,,29.0,,48.0,46.0,39.0,,51.0,,45.0,27.0,,51.0,,,51.0,29.0,50.0,,49.0,,,49.0,30.0,,,29.0,34.5,28.9,33.099998,34.599998,28.5,33.299999,30.299999,26.4,41.0,31.799999,27.1,28.5,25.1,29.4,31.1,32.700001,24.200001,24.6,27.4,25.700001,25.799999,24.6,36.400002,36.099998,24.799999,22.200001,22.799999,27.1,26.299999,21.6,37.299999,29.4,30.0,29.5,30.1,38.099998,34.900002,39.599998,29.200001,33.200001,31.4,22.5,27.0,23.200001,32.0,30.360001,33.5,31.799999,30.799999,32.900002,30.799999,37.5,41.099998,37.299999,39.400002,36.799999,36.900002,40.599998,35.299999,37.299999,28.9,27.6,30.1,30.700001,31.4,40.099998,37.5,22.0,25.5,35.299999,28.200001,26.9,26.0,23.799999,37.200001,37.099998,37.200001,30.700001,29.0,27.200001,27.700001,46.299999,37.5,40.0,31.5,33.599998,30.299999,36.0,34.599998,35.0,38.900002,48.799999,25.700001,23.0,30.0,31.700001,29.4,33.099998,23.6,22.799999,28.299999,31.1,23.200001,31.1,22.4,25.9,23.1,25.200001,23.799999,31.200001,23.200001,28.1,32.200001,35.700001,28.0,29.799999,24.6,22.799999,25.9,,,,,,,,,,,,,,,,,,,,,,,,,,,,,,,,,,,,,,,,,,,,,,,,,,,,,,,,,,,,,,,,,,,,,,,,,,,,,,,,,,,,,,,,,,,,,,,,,,,,,,,,,,,,,,,,,,,,,,,,,,,,,,,,,,,,,,,,,,,,,,,,,,,,,,,,,,,,,,,,,,,,,,,,,,,,,,,,,,,,,,,,,,,,,,27.5,31.1,,35.700001,22.299999,32.0,21.200001,39.799999,38.099998,35.099998,38.299999,34.299999,26.1,37.5,32.0,31.1,33.200001,43.200001,33.0,29.1,,37.700001,38.0,24.5,31.4,34.200001,26.6,33.0,41.799999,34.099998,27.4,,29.9,37.5,36.900002,33.099998,27.700001,34.799999,35.0,27.6,29.9,,45.400002,32.400002,40.5,26.799999,40.200001,42.200001,27.9,37.299999,44.299999,38.400002,39.5,29.700001,42.799999,37.0,27.1,,30.799999,27.200001,29.200001,37.0,26.4,31.1,25.0,35.599998,,35.200001,34.599998,35.0,25.0,31.1,40.299999,32.799999,,48.900002,24.0,27.200001,37.700001,41.200001,37.900002,37.700001,28.0,36.5,38.099998,26.9,36.700001,29.6,30.200001,27.4,36.400002,35.099998,,33.0,26.4,33.5,29.4,33.5,27.799999,27.4,28.200001,29.9,36.200001,31.4,35.0,31.9,39.0,25.0,28.200001,31.299999,35.799999,31.6,28.6,33.700001,25.0,26.1,31.5,33.400002,35.299999,22.0,25.700001,19.5,30.299999,22.9,26.299999,34.5,28.799999,31.0,24.9,22.200001,44.299999,25.5,28.4,29.0,28.5,29.0,27.799999,33.599998,39.799999,30.299999,26.5,22.0,39.200001,23.200001,22.5,30.799999,31.9,32.299999,34.0,21.700001,41.5,32.900002,34.900002,28.4,32.200001,28.700001,27.1,26.6,31.9,39.599998,21.799999,27.200001,35.099998,27.9,37.599998,31.9,32.799999,32.299999,28.799999,23.1,30.5,30.700001,29.6,31.799999,28.200001,28.799999,38.599998,38.299999,36.5,24.799999,23.700001,44.0,37.400002,32.5,33.5,31.9,31.0,24.1,24.799999,32.099998,26.200001,25.9,22.9,22.700001,24.9,29.9,26.700001,26.4,28.5,25.9,29.700001,27.6,24.200001,27.5,24.700001,24.4,24.9,26.4,23.0,26.1,23.700001,23.9,37.099998,31.9,31.1,34.900002,28.299999,24.200001,25.299999,37.099998,37.700001,33.099998,46.900002,34.400002,31.0,29.9,25.5,24.1,26.0,29.9,24.9,24.4,22.799999,23.0,28.4,34.700001,29.1,37.5,36.599998,37.200001,32.900002,33.400002,30.0,24.700001,28.5,23.9,25.0,25.5,25.9,27.200001,24.200001,25.6,36.400002,28.799999,19.299999,28.200001,26.9,32.599998,23.299999,32.400002,31.5,31.1,29.5,27.4,23.200001,26.4,32.099998,28.4,26.200001,28.1,26.0,33.700001,33.400002,34.299999,32.299999,33.0,30.6,30.200001,34.599998,31.6,30.299999,26.200001,27.799999,33.799999,26.5,29.799999,24.6,30.4,31.0,31.5,41.700001,34.700001,32.0,32.200001,33.5,33.299999,26.700001,23.9,29.0,23.4,27.799999,38.900002,33.5,28.700001,30.299999,30.299999,35.299999,35.0,37.299999,36.799999,30.1,30.200001,31.200001,31.700001,24.5,33.200001,31.799999,37.200001,35.0,37.599998,35.799999,31.5,29.700001,29.9,41.5,37.700001,36.700001,34.799999,24.299999,27.6,31.299999,33.599998,31.200001,32.299999,34.400002,34.700001,34.099998,31.9,29.5,34.900002,32.299999,21.700001,39.099998,39.099998,38.299999,36.099998,29.200001,36.099998,43.0,29.5,33.900002,34.400002,,42.5,43.700001,34.299999,35.200001,38.599998,26.4,40.099998,26.4,27.9,34.5,34.5,31.799999,44.700001,42.700001,23.0,40.099998,23.700001,28.6,23.299999,28.6,31.299999,38.900002,41.400002,25.5,40.900002,23.1,31.799999,30.6,21.4,32.599998,33.200001,25.4,26.6,30.799999,32.799999,35.5,35.099998,34.5,27.5,40.400002,29.4,40.200001,30.9,41.099998,42.700001,33.200001,34.200001,24.5,31.4,26.1,24.9,23.700001,36.099998,33.200001,33.900002,33.200001,28.0,34.599998,23.6,33.599998,30.799999,28.700001,29.4,29.1,23.9,,32.400002,32.099998,40.900002,28.1,33.700001,36.400002,25.4,26.700001,24.700001,30.799999,35.400002,27.299999,26.0,24.6,28.6,26.4,28.9,27.9,31.700001,27.6,36.400002,20.6,21.700001,24.4,23.4,24.6,29.1,23.0,24.5,23.200001,28.4,28.4,25.299999,22.200001,24.5,23.4,23.9,22.1,31.299999,22.1,22.700001,20.6,23.1,25.0,27.0,25.299999,28.299999,27.9,29.200001,31.1,27.5,25.1,31.200001,21.4,34.599998,23.5,24.299999,25.4,27.1,22.5,39.299999,36.200001,32.900002,36.099998,34.400002,31.9,24.1,28.5,24.9,23.5,41.0,31.200001,33.5,36.099998,30.0,24.1,37.700001,31.5,34.5,28.5,23.799999,41.099998,31.299999,32.299999,39.299999,31.4,27.4,34.599998,29.700001,39.900002,28.6,28.4,21.4,38.299999,34.900002,36.5,29.700001,36.099998,36.900002,21.5,29.1,28.6,26.1,24.799999,47.200001,34.299999,30.0,35.299999,19.9,25.9,23.9,31.9,30.6,32.299999,27.799999,23.299999,24.1,25.6,40.299999,35.900002,30.299999,33.099998,21.1,22.9,22.1,22.4,33.900002,38.900002,38.700001,37.099998,47.0,41.5,39.5,32.700001,33.700001,41.900002,34.5,45.799999,40.900002,36.900002,22.9,28.799999,26.1,37.599998,40.0,40.200001,37.599998,32.799999,33.400002,37.200001,45.0,35.099998,37.099998,34.799999,39.299999,35.400002,34.700001,41.700001,37.0,39.599998,44.400002,34.0,41.799999,44.0,31.200001,23.6,31.0,31.700001,21.200001,28.799999,23.1,25.1,26.6,27.200001,22.9,21.700001,26.6,24.6,34.700001,37.0,31.0,33.900002,26.0,30.200001,29.0,40.799999,31.299999,34.299999,42.0,35.700001,39.0,30.9,23.9,36.200001,25.9,40.799999,29.799999,24.5,42.299999,41.400002,34.0,32.200001,29.4,27.5,26.700001,34.0,32.5,30.0,22.4,28.1,26.200001,27.299999,24.799999,26.0,34.799999,42.5,28.1,44.299999,28.799999,28.700001,35.299999,28.1,30.6,33.400002,,48.200001,,37.900002,28.299999,29.1,26.6,42.0,41.200001,27.200001,46.099998,28.9,37.599998,26.299999,,30.299999,30.799999,28.299999,,,29.6,43.099998,25.799999,30.700001,35.299999,34.299999,34.599998,32.599998,41.799999,34.799999,32.099998,41.200001,37.700001,34.0,32.0,26.299999,39.5,33.099998,36.599998,29.299999,23.9,32.200001,27.200001,29.0,38.700001,38.700001,31.1,37.599998,38.0,38.799999,37.900002,34.599998,40.5,35.299999,28.1,32.5,26.4,35.599998,26.4,29.9,24.700001,35.5,28.299999,32.900002,26.299999,24.0,24.799999,25.6,26.4,26.0,26.799999,25.799999,26.9,30.299999,23.6,26.299999,34.799999,26.6,32.799999,33.5,30.4,28.799999,33.799999,30.1,36.700001,23.5,41.599998,28.1,41.900002,35.700001,38.0,26.1,34.400002,42.700001,36.900002,33.200001,33.799999,28.1,30.6,33.400002,39.200001,33.700001,31.1,25.1,33.099998,28.9,35.599998,24.9,37.0,27.799999,29.6,29.1,30.200001,27.4,33.5,42.5,29.299999,41.299999,35.299999,46.099998,37.099998,34.900002,40.5,31.799999,34.700001,27.799999,31.700001,37.599998,26.0,32.299999,32.599998,31.299999,26.4,29.700001,31.0,38.200001,23.200001,36.700001,27.0,30.9,25.299999,25.9,22.9,25.9,32.900002,23.799999,23.4,35.0,30.700001,30.700001,22.6,22.1,25.200001,29.299999,32.400002,23.5,29.0,33.900002,40.799999,22.299999,28.799999,34.900002,27.9,35.799999,24.1,31.9,40.299999,30.6,31.299999,32.799999,41.400002,30.4,27.1,35.599998,32.099998,21.5,36.5,23.9,27.0,23.5,34.0,25.6,38.5,40.599998,24.200001,44.299999,34.599998,,30.6,31.6,21.9,25.299999,43.200001,38.599998,38.799999,32.099998,31.9,38.700001,33.599998,25.9,35.200001,32.200001,32.5,25.799999,25.9,21.9,23.1,26.200001,27.6,26.299999,24.5,25.1,24.299999,33.0,37.099998,31.200001,22.4,37.0,24.5,29.799999,30.0,41.400002,32.599998,30.799999,23.299999,29.200001,30.700001,32.099998,33.200001,33.200001,35.400002,25.9,26.200001,28.0,36.599998,36.0,37.299999,32.599998,38.299999,31.700001,29.1,30.0,33.599998,31.6,32.299999,35.700001,31.200001,36.099998,25.700001,32.099998,31.0,33.799999,39.200001,28.0,30.4,30.200001,23.200001,27.299999,30.5,27.9,32.0,34.299999,23.9,29.200001,22.6,24.6,24.4,23.799999,24.299999,25.299999,36.0,37.0,23.9,29.5,28.200001,31.299999,35.900002,37.5,45.0,41.299999,27.9,25.4,36.299999,28.1,41.099998,36.200001,37.200001,34.200001,45.099998,22.700001,28.4,38.900002,45.0,44.700001,41.599998,35.099998,25.9,33.5,38.799999,34.799999,40.099998,40.400002,37.599998,24.5,31.9,41.299999,30.200001,40.400002,44.599998,32.299999,30.299999,29.9,26.200001,23.700001,30.9,21.299999,38.0,26.9,24.200001,30.700001,34.200001,27.200001,43.599998,23.4,28.799999,39.5,35.799999,28.9,35.299999,34.700001,43.299999,24.299999,26.1,37.5,34.900002,40.299999,23.200001,22.9,26.1,25.1,30.4,32.799999,41.799999,42.0,21.700001,29.0,31.1,32.299999,37.0,40.700001,39.799999,26.6,35.099998,22.299999,28.299999,,,,,,,,,,,,,,,,,,,,,,,,,,,,,,,,,,,,,,,,,,,,,,,,,,,,,,,,,,,,,,,,,,,,,,,,,,,,,,,,,,,,,,,,,,,,,,,,,,,,,,,,,,,,,,,,,,,,,,,,,,,,,,,,,,,,,,,,,,,,,,,,,,,,,,,,,,,,,,,,,,,,,,,,,,,,,,,,,,,,,,,,,,,,,,,,,,,,,,,,,,,,,,,,,,,,,,,,,,,,,,,,,,,,,,,,,,,,,,,,,,,,,,,37.200001,48.200001,45.700001,42.0,45.0,47.0,43.5,41.099998,37.700001,25.6,42.200001,48.700001,41.900002,49.299999,38.900002,47.799999,31.299999,32.400002,35.700001,31.200001,39.700001,30.700001,42.799999,39.700001,47.5,44.799999,45.200001,32.700001,26.700001,32.200001,31.6,41.200001,46.299999,30.5,34.099998,25.1,24.799999,21.5,23.1,38.700001,39.200001,37.799999,44.099998,34.700001,36.200001,42.200001,30.0,41.799999,44.400002,47.400002,48.099998,29.6,29.0,21.799999,23.5,23.0,25.6,25.0,26.700001,28.799999,29.4,34.099998,26.299999,32.599998,34.200001,44.099998,36.900002,40.599998,33.799999,37.299999,32.099998,31.0,23.5,33.0,40.400002,32.900002,40.700001,32.0,41.900002,43.299999,39.5,45.799999,38.700001,44.599998,36.0,43.700001,39.599998,46.599998,43.799999,26.700001,44.700001,46.400002,28.5,32.5,22.200001,24.6,29.299999,25.5,22.1,21.799999,44.400002,28.1,27.200001,26.9,34.299999,37.299999,36.200001,37.299999,45.799999,41.299999,24.1,24.5,26.700001,32.0,44.200001,31.6,33.799999,33.0,45.200001,41.599998,40.900002,37.299999,39.099998,48.599998,48.799999,41.5,40.099998,40.099998,38.5,25.1,22.200001,21.200001,38.099998,35.599998,46.799999,37.900002,39.799999,36.900002,50.400002,49.599998,41.099998,48.200001,45.400002,46.0,26.299999,32.0,42.799999,29.0,35.400002,26.700001,35.5,38.900002,34.599998,44.400002,40.099998,38.799999,45.5,34.599998,41.5,32.200001,33.400002,44.900002,41.900002,43.400002,34.200001,30.200001,31.299999,44.5,45.299999,28.0,27.6,27.0,26.1,22.6,29.4,20.4,36.700001,34.0,26.6,23.299999,26.1,27.4,29.200001,31.4,46.700001,40.5,42.599998,45.5,31.9,33.900002,45.5,24.5,24.200001,25.9,46.299999,42.700001,43.5,32.200001,26.6,26.200001,26.5,29.799999,32.599998,31.5,28.700001,46.700001,47.0,34.299999,48.900002,46.5,42.099998,45.599998,44.799999,23.4,32.5,39.5,48.099998,42.599998,42.799999,40.200001,44.0,29.0,33.799999,33.599998,28.1,48.599998,47.400002,42.900002,27.6,32.299999,27.0,29.299999,39.599998,37.099998,24.0,27.6,38.799999,24.200001,25.4,29.5,27.799999,23.9,44.0,50.299999,46.5,23.4,40.200001,24.200001,33.099998,34.700001,34.099998,46.200001,51.5,53.400002,47.299999,40.099998,50.599998,47.099998,52.099998,50.299999,48.599998,32.299999,36.200001,37.700001,31.4,30.5,27.9,25.5,24.5,24.6,27.5,25.0,30.0,32.799999,28.5,31.299999,28.799999,43.400002,41.299999,35.5,32.299999,32.700001,31.200001,47.099998,44.400002,39.900002,46.599998,45.299999,36.5,33.099998,47.299999,46.200001,20.0,22.4,24.0,28.4,48.400002,46.5,51.099998,27.1,26.6,22.799999,36.900002,40.400002,47.700001,27.299999,25.6,28.9,34.400002,42.900002,48.299999,34.200001,33.5,25.5,24.299999,26.5,24.799999,29.700001,26.6,22.6,35.599998,43.0,37.099998,25.0,24.200001,22.799999,33.599998,36.5,42.599998,41.299999,42.200001,43.299999,43.0,30.299999,38.900002,28.4,34.0,44.5,44.799999,40.200001,32.400002,23.200001,33.099998,30.1,26.0,35.099998,25.200001,24.0,40.799999,41.400002,45.0,21.9,30.6,27.6,35.099998,41.400002,43.200001,41.099998,49.400002,46.200001,42.900002,45.0,30.4,40.5,47.0,46.5,41.200001,23.200001,22.799999,38.400002,39.5,47.299999,47.099998,39.700001,46.900002,50.799999,40.200001,40.299999,40.700001,37.799999,27.700001,22.4,25.5,41.700001,42.200001,46.900002,27.0,25.799999,24.799999,26.700001,40.200001,39.299999,45.700001,25.700001,22.299999,24.6,44.599998,44.200001,48.5,43.400002,22.700001,39.200001,34.200001,31.200001,21.9,26.1,25.200001,24.4,25.200001,23.700001,47.200001,42.599998,21.1,,,,,,,,,,,,,,,,,,,,,,,,,,,,,,,,,,,,,,,,,,,,,,,,,,,,,,,,,,,,,,,,,,,,,,,,,,,,,,,,,,,,,,,,,,,,,,,,,,,,,,,,,,,,,,,,,,,,,,,,,,,,,,,,,,,,,,,,,,,,,,,,,,,,28.4,37.700001,38.400002,34.599998,24.5,25.6,28.0,46.400002,41.799999,37.400002,26.0,27.0,32.700001,27.1,25.4,34.700001,42.400002,34.299999,40.700001,43.200001,38.299999,27.9,29.299999,24.700001,26.200001,49.900002,46.900002,45.900002,42.400002,45.700001,38.400002,35.700001,37.5,48.0,25.799999,32.299999,38.299999,24.299999,34.900002,38.099998,41.700001,26.6,29.700001,28.299999,33.200001,26.200001,25.799999,,,,,,,,,,,,,,,,,,,,,,,,,,,,25.200001,29.200001,37.700001,23.799999,27.1,39.200001,27.5,33.200001,35.299999,26.6,33.5,35.200001,28.1,33.799999,35.599998,36.299999,27.6,31.1,34.5,25.4,36.200001,37.200001,37.099998,22.200001,26.6,25.5,30.700001,34.400002,32.900002,40.099998,32.400002,24.200001,27.9,24.200001,33.0,45.400002,31.200001,29.6,29.6,29.6,29.6,31.700001,42.099998,43.900002,34.5,33.200001,26.4,25.9,28.1,18.9,25.9,27.799999,27.5,,,,,,,,,,,,,,,,,,,,,,,,,,41.200001,38.400002,46.200001,42.200001,39.0,27.1,33.700001,41.400002,46.700001,53.200001,29.299999,31.200001,35.5,27.299999,34.200001,44.099998,36.0,23.799999,33.200001,35.799999,35.5,36.299999,33.599998,33.5,30.5,29.5,27.5,39.099998,27.5,49.900002,44.599998,37.5,45.799999,43.0,37.5,39.099998,26.9,26.6,43.400002,28.1,44.599998,43.599998,43.599998,40.599998,35.599998,38.099998,36.299999,51.400002,44.700001,46.099998,47.599998,46.200001,48.099998,44.799999,44.400002,52.900002,44.700001,45.799999,45.299999,52.900002,42.400002,42.0,23.700001,32.599998,23.1,22.6,50.099998,47.299999,46.799999,45.900002,47.400002,45.799999,44.400002,52.599998,51.5,49.299999,50.200001,39.200001,26.5,30.6,23.1,28.5,40.5,53.400002,43.799999,47.0,34.900002,33.5,46.200001,42.5,47.900002,41.5,46.400002,41.599998,46.0,47.700001,49.900002,48.200001,24.6,34.599998,33.099998,42.700001,49.099998,35.900002,31.299999,40.0,29.0,36.299999,38.400002,44.299999,40.0,27.799999,31.700001,39.200001,26.9,40.700001,48.200001,49.099998,29.1,35.900002,30.6,35.299999,49.700001,44.099998,34.099998,46.299999,39.299999,49.799999,32.200001,35.400002,42.099998,44.599998,36.299999,37.799999,35.099998,44.5,37.599998,42.5,40.099998,50.099998,33.200001,30.700001,35.299999,42.700001,34.799999,32.400002,41.099998,31.799999,26.5,24.700001,34.700001,38.5,44.599998,44.599998,36.400002,40.599998,36.5,36.299999,53.200001,46.700001,37.900002,53.299999,31.299999,41.200001,48.900002,50.599998,45.299999,48.5,46.700001,46.0,40.700001,39.099998,32.700001,25.700001,45.900002,48.0,51.0,44.299999,34.900002,36.900002,42.099998,41.299999,44.799999,52.099998,50.200001,47.200001,48.400002,44.599998,39.400002,39.0,41.599998,,,,,,,,,,,,,,,,,,,,,,,,,,,,,,,,,,,,,,,,,,,,35.799999,35.5,38.0,43.900002,47.700001,43.5,45.099998,43.200001,27.6,29.799999,32.400002,30.799999,46.400002,36.799999,29.200001,38.400002,37.900002,44.900002,23.9,36.599998,28.1,26.799999,39.299999,48.400002,44.099998,52.099998,40.900002,37.900002,29.9,29.700001,28.799999,28.1,34.099998,27.1,27.0,42.5,43.599998,35.200001,44.5,45.200001,43.799999,45.5,47.0,37.400002,36.799999,49.900002,56.299999,44.200001,48.799999,40.5,25.5,28.5,24.4,27.299999,32.900002,24.799999,40.799999,41.200001,47.799999,33.099998,43.900002,41.299999,33.900002,39.299999,31.6,29.0,47.200001,43.5,42.799999,39.299999,30.700001,33.400002,25.799999,27.0,30.299999,34.5,25.200001,49.5,41.700001,40.700001,35.299999,32.0,29.299999,26.200001,24.4,27.5,25.5,36.0,44.900002,44.0,44.799999,44.099998,46.299999,29.700001,25.700001,29.0,27.4,39.099998,42.700001,45.200001,45.900002,39.0,44.599998,43.5,39.599998,30.6,41.900002,30.5,31.299999,30.0,36.700001,26.1,42.0,35.099998,45.599998,33.700001,39.5,32.599998,31.9,35.799999,30.799999,35.599998,47.599998,43.5,45.0,26.9,32.400002,31.299999,35.799999,29.200001,32.299999,39.900002,27.5,45.700001,43.0,37.299999,40.900002,28.299999,45.700001,39.200001,32.299999,40.900002,37.700001,26.299999,30.5,30.200001,35.900002,27.200001,39.400002,44.700001,42.400002,31.700001,28.799999,40.599998,27.4,45.599998,27.299999,27.799999,38.599998,31.200001,38.099998,49.900002,38.200001,36.0,44.599998,39.700001,39.0,41.5,41.599998,34.5,34.599998,38.799999,33.099998,27.200001,29.700001,32.599998,32.200001,33.700001,47.299999,,,,,,,,,,,,,,,,,,,,,,,,,,,,,,,,,,,,,,,,,,,,,,,,,,,,,,,,,,,,,,,,,,,,,,,,,,,,,,,,,,,,,,,,,,,,,,,,,,,,,,,,,,,,,,,,,,,,,,,,,,,,,,,,,,,,,,,,,,,,,,,,,,,,,,,,,,,,,,,,,,,,,,,,,,,,,,,,,,,,,,,,,,,,,,,,,,,,,,,,,,,,,,,,,,,,,,,,,,,,,,,,,,,,,,,,,,,,,,,,,,,,,,,,,,,,,,,,,,,,,,,,,,,,,,,,,,,,,,,,,,,,,,,,,,,,,,,,,,,35.299999,,,,,,,,,,,,,,,,,23.6,24.4,,20.200001,,25.299999,,23.0,,25.5,29.5,27.200001,21.299999,29.5,23.6,22.299999,29.700001,25.799999,24.6,23.5,29.4,22.5,,28.799999,27.0,23.700001,23.9,25.6,29.6,22.0,,27.9,30.700001,,26.0,32.200001,29.799999,,25.0,26.4,,26.200001,21.4,,26.700001,27.6,26.1,27.700001,24.700001,23.0,,26.200001,22.299999,27.299999,30.200001,,22.700001,25.6,23.5,32.5,,19.4,23.700001,,22.799999,32.400002,,23.5,29.4,26.5,23.200001,,28.299999,,28.4,28.200001,,23.6,27.0,,25.799999,34.299999,27.799999,24.799999,25.799999,27.200001,,28.700001,33.200001,32.299999,38.5,35.599998,31.200001,32.400002,33.200001,,,35.5,36.0,41.599998,,34.599998,34.700001,35.599998,,41.299999,36.599998,40.799999,27.700001,,38.799999,,41.400002,29.799999,35.400002,30.6,,39.599998,42.5,38.5,,32.700001,31.5,38.700001,30.9,35.299999,,29.299999,,32.0,34.700001,,36.099998,40.700001,32.599998,37.200001,30.799999,36.5,46.799999,31.6,39.900002,30.9,34.599998,39.799999,29.0,32.900002,32.5,,30.200001,31.299999,43.599998,32.0,34.200001,29.9,29.200001,30.1,,32.0,41.0,31.799999,37.200001,30.9,36.5,,39.400002,37.299999,32.0,36.900002,37.599998,39.400002,32.700001,27.6,,,,,,,,,,,,,,,,,,,,,,,,,,,,,,,,,,,,,,,,,,,,,,,,,,,,,,,,,,,,,,,,,,,,,,,,,,,,,,,,,,,,,,,,,,,,,,29.700001,,19.700001,24.200001,27.9,26.799999,29.4,,26.799999,25.799999,,,27.200001,28.299999,,23.200001,30.0,,,29.299999,,,,23.0,,,,37.799999,,28.0,19.799999,24.200001,,23.9,,21.299999,,,,,23.6,,29.5,47.700001,,,,,,,,,24.1,,,,37.5,,,,,26.9,,,30.1,,,29.0,,32.900002,36.900002,,,23.200001,,,,,24.799999,,24.4,,,25.200001,24.6,,,,33.900002,,,25.200001,,,33.400002,45.700001,,36.200001,29.799999,,,,,,,,,28.700001,,28.4,,26.5,,27.700001,,,,46.099998,24.200001,,,25.5,,,,,,,,43.5,,41.200001,51.099998,,31.299999,,,36.799999,38.299999,,,40.200001,32.0,,36.0,36.200001,,32.099998,39.700001,,,,,,,31.200001,,,,,36.799999,,,51.400002,37.5,,,28.6,,,35.900002,39.099998,,44.700001,,40.400002,34.299999,35.799999,42.0,,,33.200001,,,38.599998,,,36.299999,,38.0,30.0,31.6,,,,,39.799999,44.400002,,50.799999,,47.700001,40.400002,40.400002,,,,33.299999,51.299999,,,,,32.5,,,46.5,,43.599998,32.400002,,44.0,30.700001,39.299999,38.799999,,,,31.6,,,,,,,,,41.799999,,,,42.900002,45.400002,42.599998,,25.799999,25.5,31.0,27.700001,,,31.4,39.200001,31.4,33.0,33.700001,37.799999,,,,,,,,,,,,,,,,,,,,,,,,,,,,,,,,,,,,,,,,,27.4,27.0,,26.1,26.4,25.6,22.799999,26.200001,31.1,,33.099998,,32.400002,32.0,28.4,22.0,26.6,45.400002,,,,20.6,32.599998,,,,25.700001,30.0,,27.0,27.4,33.599998,38.799999,25.6,,36.099998,20.799999,24.0,,,,37.799999,,45.0,,33.599998,45.5,,38.799999,,,,38.200001,,35.900002,34.099998,33.299999,41.200001,,33.700001,39.799999,35.299999,38.0,,,,40.900002,47.099998,33.700001,34.099998,,37.299999,,,,37.599998,42.700001,,46.0,37.700001,,,,37.599998,37.599998,,,,,,44.400002,34.5,,37.799999,,,44.400002,,38.200001,,,
bw12,,,,,,,,,,,,48.0,35.0,54.0,49.0,55.0,54.0,50.0,47.0,40.0,53.0,52.0,51.0,40.0,41.0,51.0,49.0,46.0,46.0,29.0,37.0,28.0,32.0,39.0,40.0,40.0,40.0,43.0,49.0,,43.0,,,48.0,48.0,48.0,46.0,47.0,51.0,41.0,49.0,41.0,51.0,44.0,50.0,48.0,46.0,47.0,42.0,28.0,24.0,,43.0,45.0,44.0,42.0,51.0,42.0,46.0,42.0,44.0,28.0,45.0,51.0,49.0,53.0,55.0,47.0,,51.0,45.0,48.0,,48.0,46.0,50.0,43.0,37.0,54.0,52.0,50.0,52.0,35.0,34.0,,43.0,44.0,52.0,51.0,52.0,53.0,52.0,44.0,34.0,,,,,,,,,,,,,,,,,,,,,,,,,,,,,,,,,,,,,,,,,,,,,,,,,,,,,,,,,,,,,,,,,,,,,,,,,,,,,,,,,,,,,,,,,,,,,,,,,,,,,,,,,,,,,,,,,,,,,,,,,,,,,,,,,,,,,,,,,,,,,,,,,,,,,,,,,,,,,,,,,,,,,,,,,,,,,,,,,,,,,,,,,,,,,,,,,,,,,,,,,,,,,,,,,,,,,,,,,,,,,,,,,,,,,,,,,,,,,,,,,,,,,,,,,,,,,,,,,,,,,,,,,,,,,,,,,,,,,,,,,,,,,,,,,,,,,,,,,,,,,,,,,,,,,,,,,,,,,,,,,,,,,,,,,,,,,,,,,,,,,,,,,,,,,,,,,,,,,,,,,,,,,,,,,,,,,,,,,,,,,,,,,,,,,,,,,,,,,,,,,,,,,,,,,,,,,,,,,,,,,,,,,,,,,,,,,,,,,,,,,,,,,,,,,,,,,,,,,,,,,,,,,,,,,,,,,,,,,,,,,,,,,,,,,,,,,,,,,,,,,,,,,,,,,,,,,,,,,,,,,,,,,,,,,,,,,,,,,,,,,,,,,,,,,,,,,,,,,,,,,,,,,,,,,,,,,,,,,,,,,,,,,,,,,,,,,,,,,,,,,,,,,,,,,,,,,,,,,,,,,,,,,,,,,,,,,,,,,,,,,,,,,,,,,,,,,,,,,,,,,,,,,,,,,,,,,,,,,,,,,,,,,,,,,,,,,,,,,,,,,,,,,,,,,,,,,,,,,,,,,,,,,,,,,,,,,,,,,,,,,,,,,,,,,,,,,,,,,,,,,,,,,,,,,,,,,,,,,,,,,,,,,,,,,,,,,,,,,,,,,,,,,,,,,,,,,,,,,,,,,,,,,,,,,,,,,,,,,,,,,,,,,,,,,,,,,,,,,,,,,,,,,,,,,,,,,,,,,,,,,,,,,,,,,,,,,,,,,,,,,,,,,,,,,,,,,,,,,,,,,,,,,,,,,,,,,,,,,,,,,,,,,,,,,,,,,,,,,,,,,,,,,,,,,,,,,,,,,,,,,,,,,,,,,,,,,,,,,,,,26.0,39.0,37.0,34.0,44.0,50.0,38.0,34.0,40.0,40.0,43.0,45.0,48.0,48.0,57.0,45.0,43.0,48.0,44.0,45.0,48.0,48.0,51.0,51.0,47.0,49.0,28.0,61.0,42.0,55.0,47.0,52.0,42.0,37.0,24.0,56.0,45.0,40.0,51.0,63.0,47.0,42.0,48.0,37.0,39.0,46.0,47.0,48.0,49.0,29.0,44.0,55.0,38.0,47.0,44.0,30.0,51.0,35.0,44.0,27.0,42.0,44.0,34.0,43.0,48.0,46.0,41.0,42.0,46.0,50.0,43.0,47.0,49.0,49.0,38.0,29.0,27.0,40.0,37.0,49.0,49.0,46.0,37.0,44.0,28.0,35.0,46.0,45.0,34.0,43.0,48.0,45.0,46.0,,,,,,,,,,,,,,,,,,,,,,,,,,,,,,,,,,,,,,,,,,,,,,,,,,,,,,,,,,,,,,,,,,,,,,,,,,,,,,,,,,,,,,,,,,,,,,,,,,,,,,,,,,,,,,,,,,,,,,,,,,,,,,,,,,,,,,,,,,,,,,,,,,,,,,,,,,,,,,,,,,,,,,,,,,,,,,,,,,,,,,,,,,,,,,,,,,,,,,,,,,,,,,,,,,,,,,,,,,,,,,,,,,,,,,,,,,,,,,,,,,,,,,,,,,,,,,,,,,,,,,,,,,,,,,,,,,,,,,,,,,,,,,,,,,,,,,,,,,,,,,,,,55.0,,,,,,,,,,,,,,,,,,,,,,,,,,,,,,,,,,,,,,,,,,,,,,,,,,,,,,,,,,,,,,,,,,,44.0,45.0,29.0,44.0,32.0,29.0,45.0,50.0,40.0,30.0,27.0,40.0,33.0,54.0,36.0,51.0,48.0,28.0,50.0,43.0,45.0,51.0,,,,,,,,,,,,,,,,,,,,,,,,,,,,,,,,,,,,,,,,,,,,,,,,,,,,,,,,,,,,,,,,,,,,,,,,,,,,,,,,,,,,,,,,,,,,,,,,,,,,,,,,,,,,,,,,,,,,,,,,,,,,,,,,,,,,,,,,,,,,,,,,,,,,,,,,,,,,,,,,,,,,,,,,,,,,,,,,,,,,,,,,,,,,,,,,,,,,,,,,,,,,,,,,,,,,,,,,,,,,,,,,,,,,,,,,,,,,,,,,,,,,,,,,,,,,,,,,,,,,,,,,,,,,,,,,,,,,,,,,,,,,,,,,,,,,,,,,,,,,,,,,,,,,,,,,,,,,,,,,,,,,,,,,,,,,,,,,,,,,,,,,,,,,,,,,,,,,,,,,,,,,,,,,,,,,,,,,,,,,,,,,,,,,,,,,,,,,,,,,,,,,,,,,,,,,,,,,,,,,,,,,,,,,,,,,,,,,,,,,,,,,,,,,,,,,,,,,,,,,,,,,,,,,,,,,,,,,,,,,,,,,,,,,,,,,,,,,,,,,,,,,,,,,,,,,,,,,,,,,,,,,,,,,,,,,,,,,,,,,,,,,,,,,,,,,,,,,,,,,,,,,,,,,,,,,,,,,,,,,,,,,,,,,,,,,,,,,,,,,,,,,,,,,,,,,,,,,,,,,,,,,,,,,,,,,,,,,,,,,,,,,,,,,,,,,,,,,,,,,,,,,,,,,,,,,,,,,,,,,,,,,,,,,,,,,,,,,,,,,,,,,,,,,,,,,,,,,,,,,,,,,,,,,,,,,,,,,,,,,,,,,,,,,,,,,,,,,,,,,,,,,,,,,,,,,,,,,,,,,,,,,,,,,,,,,,,,,,,,,,,,,,,,,,,,,,,,,,,,,,,,,,,,,,,,,,,,,,,,,,,,,,,,,,,,,,,,,,,,,,,,,,,,,,,,,,,,,,,,,,,,,,,,,,,,,,,,,,,,,,,,,,,,,,,,,,,46.0,30.0,34.0,,44.0,,,,,44.0,,,53.0,,,,,,,,,,35.0,33.0,,,,,46.0,,37.0,,,,,,,,,,,,50.0,,,,,,,,38.0,52.0,,,,33.0,44.0,,,,,,41.0,,,30.0,53.0,,,,,43.0,44.0,31.0,53.0,,,,,,53.0,,,,,,,,,,,34.0,,,,,,,,,,48.0,,,,,,,,,,,,,,,,,41.0,,,,,,,,,,,50.0,42.0,,,,,,,,41.0,,42.0,,,,,,,,,,,,,,,,,,52.0,,,,,53.0,,42.0,,,,,40.0,,,,52.0,,,,,,,,56.0,,,,,,44.0,,,,,,,,,,,50.0,,,,,,,,42.0,,,43.0,,,,,,,,,,,52.0,,,48.0,,,,36.0,40.0,,,,,,,,,,48.0,,,,,46.0,,,,,,,,,,,,,,,,,,,,,,,,,,,48.0,,,,,,50.0,,,,,,,,,,,,,,,,,,,,,,,,,,,,,,,,,,,,,,,,,,,,,,,,,,,,,,,,,,,,,,,,,,,,,,,,,,,,,,,,,,,,,,,,,,,,,,,,,,,,,,,,,,,,,,,,,,,,,,,,,,,,,,,,,,,,,,,,,,,,,,,,,,,,,,,,,,,,,,,,,,,,,,,,,,,,,,,,,,,,,,,,,,,,,,,,,,,,,,,,,,,,,,,,,,,,,,,,,,,,,,,,,,,,,,,,,,,,,,,,,,,,,,,,,,,,,,,,,,,,,,,,,,,,,,,,,,,,,,,,,,,,,,,,,,,,,,,,,,,,,,,,,,,,,,,,,,,,,,,,,,,,,,,,,,,,,,,,,,,,,,,,,,,,,,,,,,,,,,,,,,,,,,,,,,,,,,,,,,,,,,,,,,,,,,,,,,,,,,,,,,,,,,,,,,,,,,,,,,,,,,,,,,,,,,,,,,,,,,,,,,,,,,,,,,,,,,,,,,,,,,,,,,,,,,,,,,,,,,,,,,,,,,,,,,,,,,,,,,,,,,,,,,,,,,,,,,,,,,,,,,,,,,,,,,,,,,,,,,,,,,,,,,,,,,,,,,,,,,,,,,,,,,,,,,,,,,,,,,,,,,,,,,,,,,,,,,,,,,,,,,,,,,,,,,,,,,,,,,,,,,,,,,,,,,,,,,,,,,,,,,,,,,,,,,,,,,,,,,,,,,,,,,,,,,,,,,,,,,,,,,,,,,,,,,,,,,,,,,,,,,,,,,,,,,,,,,,,,,,,,,,,,,,,,,,,,,,,,,,,,,,,,,,,,,,,,,,,,,,,,,,,,,,,,,,,,,,,,,,,,,,,,,,,,,,,,,,,,,,,,,,,,,,,,,,,,,,,,,,,,,,,,,,,,,,,,,,,,,,,,,,,,,,,,,,,,,,,,,,,,,,,,,,,,,,,,,,,,,,,,,,,,,,,,,,,,,,,,,,,,,,,,,,,,,,,,,,,,,,,,,,,,,,,,,,,,,,,,,,,,,,,,,,,,,,,,,,,,,,,,,,,,,,,,,,,,,,,,,,,,,,,,,,,,,,,,,,,,,,,,,,,,,,,,,,,,,,,,,,,,,,,,,,,,,,,,,,,,,,,,,,,,,,,,,,,,,,,,,,,,,,,,,,,,,,,,,,,,,,,,,,,,,,,,,,,,,,,,,,,,,,,,,,,,,,,,,,,,,,,,,,,,,,,,,,,,,,,,,,,,,,,,,,,,,,,,,,,,,,,,,,,,,,,,,,,,,,,,,,,,,,,,,,,,,,,,,,,,,,,,,,,,,,,,,,,,,,,,,,,,,,,,,,,,,,,,,,,,,,,,,,,,,,,,,,,,,,,,,,,,,,,,,,,,,,,,,,,,,,,,,,,,,,,,,,,,,,,,,,,,,,,,,,,,,,,,,,,,,,,,,,,,,,,,,,,,,,,,,,,,,,,,,,,,,,,,,,,,,,,,,,,,,,,,,,,,,,,,,,,,,,,,,,,,,,,,,,,,,,,,,,,,,,,,,,,,,,,,,,,,,,,,,,,,,,,,,,,,,,,,,,,,,,,,,,,,,,,,,,,,,,,,,,,,,,,,,,,,,,,,,,,,,,,,,,,,,,,,,,,,,,,,,,,,,,,,,,,,,,,,,,,,,,,,,,,,,,,,,,,,,,,,,,,,,,,,,,,,,,,,,,,,,,,,,,,,,,,,,,,,,,,,,,,,,,,,,,,,,,,,,,,,,,,,,,,,,,,,,,,,,,,,,,,,,,,,,,,,,,,,,,,,,,,,,,,,,,,,,,,,,,,,,,,,,,,,,,,,,,,,,,,,,,,,,,,,,,,,,,,,,,,,,,,,,,,,,,,,,,,,,,,,,,,,,,,,,,,,,,,,,,,,,,,,,,,,,,,,,,,,,,,,,,,,,,,,,,,,,,,,,,,,,,,,,,,,,,,,,,,,,,,,,,,,,,,,,,,,,,,,,,,,,,,,,,,,,,,,,,,,,,,,,,,,,,,,,,,,,,,,,,,,,,,,,,,,,,,,,,,,,,,,,,,,,,,,,,,,,,,,,,,,,,,,,,,,,,,,,,,,,,,,,,,,,,,,,,,,,,,,,,,,,,,,,,,,,,,,,,,,,,,,,,,,,,,,,,,,,,,,,,,,,,,,,,,,,,,,,,,,,,,,,,,,,,,,,,,,,,,,,,,,,,,,,,,,,,,,,,,,,,,,,,,,,,,,,,,,,,,,,,,,,,,,,,,,,,,,,,,,,,,,,,,,,,,,,,,,,,,,,,,,,,,,,,,,,,,,,,,,,,,,,,,,,,,,,,,,,,,,,,,,,,,,,,,,,,,,,,,,,,,,,,,,,,,,,,,,,,,,,,,,,,,,,,,,,,,,,,,,,,,,,,,,,,,,,,,,,,,,,,,,,,,,,,,,,,,,,,,,,,,,,,,,,,,,,,,,,,,,,,,,,,,,,,,,,,,,,,,,,,,,,,,,,,,,,,,,,,,,,,,,,,,,,,,,,,,,,,,,,,,,,,,,,,,,,,,,,,,,,,,,,,,,,,,,,,,,,,,,,,,,,,,,,,,,,,,,,,,,,,,,,,,,,,,,,,,,,,,,,,,,,,,,,,,,,,,,,,,,,,,,,,,,,,,,,,,,,,,,,,,,,,,,,,,,,,,,,,,,,,,,,,,,,,,,,,,,,,,,,,,,,,,,,,,,,,,,,,,,,,,,,,,,,,,,,,,,,,,,,,,,,,,,,,,,,,,,,,,,,,,,,,,,,,,,,,,,,,,,,,,,,,,,,,,,,,,,,,,,,,,,,,,,,,,,,,,,,,,,,,,,,,,,,,,,,,,,,,,,,,,,,,,,,,,,,,,,,,,,,,,,,,,,,,,,,,,,,,,,,,,,,,,,,,,,,,,,,,,,,,,,,,,,,,,,,,,,,,,,,,,,,,,,,,,,,,,,,,,,,,,,,,,,,,,,,,,,,,,,,,,,,,,,,,,,,,,,,,,,,,,,,,,,,,,,,,,,,,,,,,,,,,,,,,,,,,,,,,,,,,,,,,,,,,,,,,,,,,,,,,,,,,,,,,,,,,,,,,,,,,,,,,,,,,,,,,,,,,,,,,,,,,,,,,,,,,,,,,,,,,,,,,,,,,,,,,,,,,,,,,,,,,,,,,,,,,,,,,,,,,,,,,,,,,,,,,,,,,,,,,,,,,,,,,,,,,,,,,,,,,,,,,,,,,,,,,,,,,,,,,,,,,,,,,,,,,,,,,,,,,,,,,,,,,,,,,,,,,,,,,,,,,,,,,,,,,,,,,,,,,,,,,,,,,,,,,,,,,,,,,,,,,,,,,,,,,,,,,,,,,,,,,,,,,,,,,,,,,,,,,,,,,,,,,,,,,,,,,,,,,,,,,,,,,,,,,,,,,,,,,,,,,,,,,,,,,,,,,,,,,,,,,,,,,,,,,,,,,,,,,,,,,,,,,,,,,,,,,,,,,,,,,,,,,,,,,,,,,,,,,,,,,,,,,,,,,,,,,,,,,,,,,,,,,,,,,,,,,,,,,,,,,,,,,,,,,,,,,,,,,,,,,,,,,,,,,,,,,,,,,,,,,,,,,,,,,,,,,,,,,,,,,,,,,,,,,,,,,,,,,,,,,,,,,,,,,,,,,,,,,,,,,,,,,,,,,,,,,,,,,,,,,,,,,,,,,,,,,,,,,,,,,,,,,,,,,,,,,,,,,,,,,,,,,,,,,,,,,,,,,,,,,,,,,,,,,,,,,,,,,,,,,,,,,,,,,,,,,,,,,,,,,,,,,,,,,,,,,,,,,,,,,,,,,,,,,,,,,,,,,,,,,,,,,,,,,,,,,,,,,,,,,,,,,,,,,,,,,,,,,,,,,,,,,,,,,,,,,,,,,,,,,,,,,,,,,,,,,,,,,,,,,,,,,,,,,,,,,,,,,,,,,,,,,,,,,,,,,,,,,,,,,,,,,,,,,,,,,,
bw18,,,,,,,,,,,,48.0,38.0,60.0,,56.0,53.0,,46.0,45.0,48.0,53.0,43.0,52.0,33.0,,51.0,48.0,46.0,36.0,28.0,29.0,33.0,33.0,,41.0,46.0,43.0,47.0,50.0,48.0,40.0,,,,46.0,48.0,37.0,48.0,42.0,,42.0,47.0,45.0,51.0,49.0,49.0,36.0,44.0,26.0,25.0,,45.0,49.0,45.0,38.0,52.0,33.0,48.0,47.0,50.0,27.0,,51.0,50.0,,,50.0,,54.0,48.0,45.0,,49.0,49.0,48.0,49.0,35.0,58.0,54.0,51.0,,35.0,39.0,,,,52.0,,56.0,54.0,53.0,43.0,,,,48.0,47.0,47.0,,,,,39.0,48.0,,33.0,,40.0,45.0,,,33.0,35.0,28.0,37.0,,33.0,56.0,36.0,52.0,47.0,34.0,50.0,47.0,34.0,36.0,43.0,40.0,47.0,52.0,43.0,48.0,,50.0,,,,32.0,26.0,50.0,51.0,,49.0,40.0,40.0,35.0,45.0,51.0,,43.0,52.0,48.0,47.0,46.0,45.0,49.0,,,,,56.0,37.0,42.0,31.0,45.0,48.0,46.0,30.0,40.0,29.0,38.0,46.0,,50.0,40.0,46.0,43.0,52.0,,35.0,55.0,48.0,30.0,61.0,54.0,,57.0,57.0,49.0,,,52.0,71.0,,55.0,46.0,56.0,46.0,46.0,49.0,46.0,44.0,47.0,,53.0,,50.0,45.0,55.0,54.0,59.0,,,,,,,,52.0,50.0,43.0,53.0,,42.0,51.0,,,44.0,,51.0,52.0,48.0,40.0,,,48.0,49.0,,50.0,45.0,50.0,50.0,38.0,42.0,,36.0,47.0,28.0,47.0,52.0,39.0,56.0,55.0,40.0,34.0,58.0,40.0,46.0,32.0,45.0,40.0,47.0,49.0,50.0,50.0,45.0,49.0,53.0,50.0,31.0,44.0,,53.0,54.0,44.0,46.0,,28.0,55.0,50.0,,42.0,45.0,50.0,49.0,,,72.0,54.0,,51.0,53.0,,56.0,50.0,44.0,42.0,46.0,50.0,50.0,49.0,47.0,50.0,,51.0,42.0,,,,,39.0,51.0,47.0,38.0,46.0,50.0,51.0,55.0,,51.0,42.0,48.0,44.0,40.0,,46.0,39.0,42.0,45.0,43.0,53.0,63.0,57.0,,42.0,48.0,41.0,47.0,54.0,50.0,42.0,54.0,53.0,47.0,31.0,45.0,33.0,48.0,44.0,43.0,58.0,49.0,45.0,49.0,,56.0,31.0,40.0,33.0,39.0,45.0,53.0,29.0,46.0,51.0,53.0,,48.0,49.0,53.0,,,42.0,44.0,33.0,55.0,53.0,51.0,,51.0,49.0,,26.0,49.0,,40.0,45.0,,43.0,45.0,59.0,56.0,50.0,52.0,55.0,66.0,,42.0,,57.0,44.0,51.0,46.0,33.0,51.0,51.0,28.0,36.0,50.0,48.0,,,40.0,48.0,,46.0,49.0,47.0,49.0,46.0,51.0,39.0,49.0,49.0,40.0,49.0,27.0,50.0,45.0,,45.0,58.0,52.0,48.0,49.0,48.0,46.0,49.0,58.0,51.0,33.0,54.0,53.0,25.0,35.0,42.0,39.0,43.0,40.0,46.0,49.0,50.0,50.0,51.0,44.0,40.0,32.0,28.0,52.0,46.0,53.0,,53.0,58.0,46.0,36.0,56.0,48.0,53.0,54.0,,49.0,49.0,50.0,51.0,,55.0,45.0,40.0,38.0,59.0,48.0,48.0,43.0,55.0,56.0,52.0,,48.0,45.0,,65.0,44.0,49.0,50.0,53.0,47.0,46.0,51.0,55.0,53.0,61.0,52.0,49.0,35.0,36.0,54.0,,50.0,41.0,61.0,43.0,45.0,45.0,39.0,,50.0,50.0,46.0,50.0,43.0,45.0,,54.0,58.0,60.0,56.0,51.0,45.0,53.0,59.0,49.0,56.0,57.0,53.0,44.0,45.0,,50.0,56.0,55.0,59.0,,51.0,37.0,59.0,56.0,50.0,50.0,42.0,57.0,48.0,53.0,54.0,63.0,60.0,52.0,53.0,,37.0,32.0,44.0,51.0,40.0,34.0,51.0,51.0,47.0,65.0,48.0,34.0,,,43.0,53.0,53.0,65.0,49.0,52.0,52.0,45.0,49.0,40.0,42.0,44.0,34.0,39.0,,22.0,61.0,,53.0,61.0,53.0,55.0,54.0,34.0,29.0,,,,,54.0,48.0,43.0,,53.0,51.0,42.0,51.0,45.0,36.0,38.0,43.0,40.0,55.0,51.0,39.0,48.0,,57.0,,,51.0,62.0,56.0,62.0,48.0,41.0,50.0,50.0,52.0,50.0,30.0,56.0,48.0,45.0,,,48.0,44.0,51.0,48.0,43.0,38.0,,53.0,47.0,71.0,50.0,,48.0,52.0,49.0,33.0,43.0,45.0,,51.0,,63.0,60.0,28.0,45.0,45.0,,50.0,48.0,50.0,43.0,45.0,49.0,45.0,48.0,,59.0,44.0,45.0,50.0,42.0,41.0,45.0,45.0,24.0,52.0,50.0,28.0,33.0,36.0,,52.0,50.0,49.0,55.0,50.0,51.0,52.0,54.0,41.0,54.0,49.0,48.0,,58.0,52.0,55.0,44.0,41.0,43.0,59.0,54.0,54.0,,50.0,47.0,46.0,47.0,43.0,43.0,48.0,53.0,38.0,44.0,56.0,44.0,53.0,54.0,57.0,46.0,43.0,,55.0,44.0,57.0,43.0,40.0,62.0,59.0,58.0,56.0,56.0,,34.0,46.0,40.0,,48.0,50.0,56.0,,51.0,31.0,40.0,38.0,45.0,52.0,52.0,49.0,43.0,42.0,47.0,46.0,51.0,47.0,53.0,,57.0,53.0,54.0,40.0,40.0,31.0,49.0,42.0,45.0,52.0,42.0,48.0,63.0,55.0,50.0,31.0,35.0,37.0,50.0,44.0,36.0,33.0,52.0,48.0,36.0,53.0,37.0,38.0,,51.0,50.0,46.0,38.0,32.0,54.0,50.0,50.0,47.0,,,,40.0,44.0,50.0,30.0,,49.0,47.0,40.0,49.0,29.0,59.0,34.0,43.0,60.0,59.0,,51.0,44.0,46.0,47.0,49.0,51.0,50.0,50.0,47.0,35.0,52.0,53.0,44.0,40.0,,36.0,,41.0,55.0,51.0,61.0,59.0,44.0,51.0,42.0,50.0,51.0,54.0,55.0,45.0,,48.0,30.0,41.0,45.0,33.0,50.0,38.0,72.0,45.0,49.0,54.0,,,51.0,56.0,80.0,35.0,52.0,66.0,51.0,61.0,43.0,54.0,,48.0,,47.0,53.0,46.0,,,52.0,,46.0,35.0,37.0,34.0,43.0,33.0,50.0,44.0,69.0,47.0,52.0,,,,,,,,,,,,,,,,,,,,,,,,,,,,,,,,,,,,,,,,,,,,,,,,,,,,,,,,,,,,,,,,,,,,,,,,,,,,,,,,,,,,,,,,,,,,,,,,,,,,,,,,,,,,,,,,,,,,,,,,,,,,,,,,,,,,,,,,,,,,,,,,,,,,,,,,,,,,,,,,,,,,,,,,,,,,,,,,,,,,,,,,,,,,,,,,,,,30.0,46.0,40.0,42.0,51.0,57.0,42.0,30.0,43.0,44.0,46.0,43.0,50.0,47.0,58.0,45.0,32.0,37.0,48.0,46.0,48.0,47.0,52.0,,49.0,51.0,,,,57.0,28.0,47.0,56.0,35.0,31.0,40.0,,,,51.0,51.0,42.0,,44.0,45.0,47.0,47.0,,36.0,40.0,33.0,57.0,47.0,53.0,51.0,35.0,60.0,36.0,,,38.0,45.0,49.0,44.0,62.0,48.0,42.0,40.0,,55.0,45.0,50.0,52.0,54.0,46.0,,30.0,41.0,38.0,,47.0,46.0,41.0,45.0,,,,,,,,46.0,47.0,48.0,45.0,,38.0,43.0,48.0,48.0,44.0,43.0,43.0,38.0,42.0,37.0,43.0,,52.0,52.0,27.0,46.0,47.0,39.0,41.0,46.0,48.0,50.0,54.0,46.0,32.0,45.0,50.0,26.0,43.0,53.0,43.0,53.0,,,,45.0,43.0,51.0,56.0,49.0,,45.0,44.0,60.0,49.0,52.0,54.0,52.0,40.0,41.0,,37.0,41.0,34.0,43.0,47.0,,45.0,53.0,45.0,50.0,44.0,49.0,,51.0,50.0,,46.0,48.0,47.0,42.0,33.0,55.0,40.0,36.0,50.0,,47.0,31.0,54.0,48.0,49.0,40.0,46.0,45.0,53.0,32.0,58.0,37.0,55.0,,43.0,,47.0,39.0,35.0,53.0,35.0,47.0,50.0,,55.0,58.0,48.0,27.0,32.0,37.0,50.0,,51.0,55.0,64.0,,,,,,49.0,,,37.0,25.0,27.0,35.0,44.0,32.0,44.0,47.0,,48.0,60.0,48.0,52.0,45.0,,48.0,47.0,51.0,31.0,48.0,,51.0,53.0,37.0,43.0,48.0,59.0,36.0,,55.0,,49.0,57.0,59.0,48.0,49.0,38.0,60.0,45.0,42.0,52.0,30.0,50.0,,52.0,48.0,44.0,47.0,48.0,47.0,44.0,49.0,38.0,37.0,55.0,34.0,45.0,46.0,48.0,46.0,,51.0,,46.0,35.0,,,47.0,51.0,53.0,46.0,52.0,46.0,32.0,,34.0,54.0,51.0,50.0,58.0,,56.0,51.0,48.0,43.0,61.0,45.0,47.0,,33.5,36.5,46.700001,35.400002,37.900002,49.0,35.900002,42.099998,41.0,,43.900002,36.599998,,37.0,31.200001,37.5,35.700001,44.799999,29.299999,32.200001,35.5,39.799999,45.200001,34.099998,39.200001,50.700001,38.400002,57.799999,24.0,40.5,30.0,46.799999,44.299999,48.799999,47.299999,46.799999,50.0,46.799999,31.299999,31.9,36.799999,33.799999,44.299999,37.900002,45.299999,45.400002,34.599998,31.9,41.5,41.700001,38.799999,51.299999,46.299999,44.700001,36.400002,43.299999,43.799999,45.700001,41.700001,28.200001,24.700001,39.400002,40.200001,39.900002,36.0,,,,57.0,,,,,,,,,,,,36.0,,,,,,,,,,,,45.0,56.0,51.0,49.0,,,46.0,,,,51.0,,49.0,45.0,52.0,44.0,38.0,28.0,47.0,44.0,47.0,45.0,45.0,57.0,49.0,47.0,42.0,48.0,46.0,,44.0,36.0,,44.0,40.0,49.0,44.0,44.0,49.0,60.0,56.0,51.0,42.0,47.0,50.0,,51.0,47.0,32.0,,,48.0,47.0,58.0,50.0,48.0,,,31.0,44.0,54.0,62.0,49.0,53.0,51.0,39.0,43.0,46.0,47.0,,46.0,,30.0,,40.0,45.0,30.0,25.0,39.0,36.0,40.0,34.0,53.0,52.0,,,44.0,46.0,47.0,,36.0,45.0,49.0,54.0,37.0,39.0,34.0,42.0,49.0,48.0,49.0,,48.0,55.0,44.0,37.0,,,50.0,53.0,,,51.0,54.0,,,,49.0,65.0,50.0,45.0,41.0,48.0,53.0,41.0,52.0,53.0,57.0,47.0,35.0,58.0,,53.0,45.0,56.0,49.0,47.0,44.0,43.0,35.0,48.0,37.0,51.0,45.0,47.0,45.0,,,50.0,44.0,,46.0,48.0,,45.0,56.0,,58.0,54.0,45.0,50.0,,57.0,50.0,,52.0,46.0,30.0,47.0,47.0,,55.0,47.0,41.0,,50.0,45.0,49.0,53.0,48.0,50.0,,52.0,55.0,51.0,49.0,60.0,58.0,43.0,59.0,60.0,54.0,62.0,53.299999,45.799999,47.900002,41.400002,52.400002,41.900002,47.900002,37.299999,47.900002,,44.799999,53.299999,51.299999,43.200001,43.799999,33.099998,44.900002,,46.299999,43.200001,35.400002,46.200001,39.900002,46.299999,46.299999,43.099998,48.799999,43.099998,45.799999,44.400002,37.900002,38.400002,,48.599998,47.5,43.299999,,47.599998,45.099998,,38.599998,42.099998,49.200001,42.400002,49.200001,41.400002,47.700001,40.5,,41.200001,37.700001,42.900002,43.900002,37.099998,45.200001,47.799999,39.400002,,40.900002,,45.700001,41.299999,46.5,36.099998,41.200001,43.200001,,,42.5,44.099998,42.900002,40.200001,42.5,45.400002,49.700001,45.5,36.900002,38.0,49.099998,43.900002,47.200001,52.299999,,36.599998,51.400002,,43.0,,42.700001,42.700001,34.400002,31.1,34.400002,41.299999,35.900002,43.299999,42.299999,,48.099998,43.299999,51.200001,34.400002,33.700001,41.900002,33.900002,26.4,41.5,,39.900002,,38.200001,44.299999,44.599998,47.700001,52.299999,,48.0,44.0,48.299999,35.700001,30.0,31.0,31.200001,26.700001,26.5,46.799999,34.900002,46.0,54.099998,46.400002,31.700001,21.1,27.1,30.299999,,5.0,33.299999,46.299999,54.799999,47.200001,52.599998,51.900002,46.0,34.5,45.700001,45.900002,35.900002,30.9,25.200001,32.200001,48.0,40.400002,44.700001,51.200001,35.799999,28.9,29.200001,35.400002,33.299999,42.299999,46.400002,45.400002,36.799999,36.900002,41.700001,,51.900002,54.5,35.700001,39.5,48.299999,31.799999,42.900002,38.5,28.799999,31.1,,46.599998,39.599998,33.200001,30.1,42.5,47.799999,38.900002,36.400002,35.700001,32.900002,31.9,46.700001,53.0,47.5,53.5,46.900002,30.9,42.700001,52.5,44.099998,52.700001,51.400002,40.099998,,,40.099998,28.0,30.9,37.200001,40.099998,,41.299999,35.400002,42.299999,36.900002,26.9,32.799999,42.5,38.099998,34.0,,40.900002,31.799999,40.700001,48.599998,44.0,34.0,36.099998,45.700001,,40.400002,42.5,41.799999,47.799999,49.400002,40.400002,44.400002,27.9,52.700001,48.299999,49.0,49.0,44.099998,42.0,38.599998,42.099998,35.900002,49.200001,43.400002,24.799999,48.0,48.5,49.400002,49.599998,46.700001,40.900002,34.5,34.5,46.299999,36.5,46.700001,53.5,43.099998,38.099998,31.9,40.5,,34.599998,48.0,41.400002,40.700001,34.0,36.700001,40.0,50.200001,,41.5,31.6,34.700001,38.5,48.900002,46.099998,49.099998,50.900002,47.900002,41.200001,29.1,28.1,30.9,25.200001,37.099998,41.700001,38.799999,45.400002,44.0,41.900002,44.799999,44.599998,44.299999,38.200001,48.200001,39.200001,43.0,42.099998,39.200001,41.0,47.200001,32.900002,34.0,37.400002,41.700001,35.299999,50.599998,33.700001,,42.0,48.400002,40.299999,,37.599998,32.400002,53.900002,39.099998,43.0,38.599998,46.700001,36.799999,39.200001,32.400002,41.700001,48.599998,36.200001,32.599998,27.200001,35.099998,32.099998,53.900002,50.0,48.5,52.5,47.099998,43.900002,34.900002,,55.599998,36.200001,31.5,38.700001,39.900002,35.099998,39.799999,39.900002,56.799999,49.099998,47.5,39.099998,45.900002,38.200001,,,29.200001,38.099998,40.299999,,44.400002,43.799999,35.700001,42.400002,44.299999,46.599998,46.200001,32.099998,47.700001,37.299999,52.099998,44.400002,46.799999,52.0,47.200001,,43.200001,41.599998,41.5,37.400002,36.400002,57.700001,41.5,,50.099998,51.299999,37.299999,41.400002,55.0,38.700001,35.5,48.200001,46.200001,,,48.0,,44.0,48.0,53.0,48.0,35.0,49.0,44.0,48.0,46.0,51.0,37.0,,44.0,50.0,30.0,50.0,54.0,54.0,,46.200001,54.200001,48.900002,38.5,35.599998,35.299999,43.900002,45.0,38.599998,44.5,39.599998,36.599998,42.599998,36.200001,31.6,,47.400002,38.900002,29.4,40.400002,31.0,28.200001,,37.5,,37.299999,52.299999,34.700001,,,,44.900002,37.900002,38.200001,38.099998,34.700001,34.900002,35.0,47.200001,45.900002,40.299999,40.299999,45.0,45.900002,45.799999,49.0,57.099998,42.400002,,46.0,42.900002,42.299999,38.700001,39.700001,48.5,48.5,50.5,49.700001,46.299999,40.599998,37.5,33.299999,46.799999,33.5,59.599998,27.299999,58.400002,42.299999,48.900002,48.400002,50.400002,,,41.599998,34.599998,53.700001,52.900002,43.099998,40.200001,44.799999,36.900002,35.0,44.5,44.599998,43.400002,44.200001,40.299999,,34.599998,40.400002,,46.299999,41.700001,41.799999,56.900002,49.799999,33.599998,35.599998,57.099998,38.700001,42.0,37.200001,,32.900002,28.799999,53.299999,55.700001,50.400002,50.700001,51.099998,39.900002,38.5,42.0,31.1,48.599998,,,34.200001,39.700001,51.599998,42.599998,38.700001,38.099998,63.700001,41.900002,58.599998,48.200001,33.0,44.799999,31.5,40.599998,65.099998,33.0,56.599998,52.700001,43.599998,48.599998,40.0,,47.099998,44.5,47.900002,,47.299999,48.599998,,38.5,39.599998,38.5,48.200001,36.799999,61.599998,32.0,35.799999,43.099998,40.099998,35.900002,42.900002,50.5,41.0,32.5,45.0,38.900002,35.400002,45.099998,54.0,48.099998,44.799999,35.700001,59.5,27.4,44.0,41.900002,45.099998,44.200001,38.799999,37.599998,,,47.099998,46.599998,29.4,35.700001,42.099998,,39.799999,51.700001,37.099998,37.099998,26.5,47.700001,45.0,47.700001,31.700001,57.599998,39.799999,,40.799999,46.200001,,,43.599998,43.799999,31.5,43.0,,38.0,48.099998,35.799999,,37.5,44.599998,35.599998,42.5,44.700001,41.5,33.900002,26.1,,42.0,25.200001,23.6,41.900002,40.599998,38.099998,49.200001,41.799999,35.400002,,44.700001,47.700001,28.6,40.900002,33.700001,35.799999,34.599998,40.900002,32.799999,35.799999,,44.0,40.599998,45.299999,46.5,36.799999,37.700001,52.400002,36.900002,45.5,58.599998,39.299999,53.099998,37.299999,35.799999,44.599998,52.900002,28.1,25.799999,34.900002,45.400002,44.799999,44.700001,34.299999,38.299999,,39.400002,50.599998,57.0,47.5,,63.599998,46.700001,,48.299999,44.700001,44.0,34.799999,50.599998,33.599998,38.200001,,49.0,,38.700001,28.9,31.799999,26.1,56.900002,46.299999,46.0,34.700001,63.299999,48.900002,,35.099998,,47.5,,,,51.599998,36.799999,41.700001,57.099998,50.599998,38.5,50.400002,,,47.400002,38.299999,,35.5,44.099998,53.0,50.900002,35.599998,38.5,34.400002,38.700001,47.200001,39.599998,37.900002,48.400002,33.400002,29.1,29.299999,40.5,39.200001,36.099998,39.299999,63.099998,37.400002,35.299999,42.900002,36.0,37.299999,33.900002,33.099998,39.799999,35.799999,39.099998,38.799999,35.799999,48.599998,31.200001,24.799999,37.799999,46.799999,42.700001,42.200001,46.599998,57.200001,43.900002,50.299999,32.0,45.0,42.599998,34.200001,52.400002,37.400002,40.099998,32.400002,38.099998,28.1,34.400002,37.5,30.799999,,31.1,44.0,,52.0,48.0,44.0,43.0,43.0,52.0,43.0,43.0,48.0,38.0,50.0,,55.0,35.0,47.0,62.0,48.0,48.0,36.0,45.0,47.0,33.0,36.0,54.0,44.0,52.0,,58.0,,46.0,40.0,50.0,53.0,44.0,37.0,63.0,50.0,,32.0,28.0,51.0,50.0,47.0,,59.0,42.0,46.0,48.0,,53.0,42.0,,,40.0,40.0,49.0,60.0,53.0,,,,51.0,52.0,53.0,51.0,,,46.0,,53.0,,48.0,51.0,37.0,45.0,36.0,45.0,51.0,47.0,,43.0,49.0,47.0,51.0,54.0,38.0,60.0,,30.0,71.0,54.0,29.0,,31.0,52.0,48.0,43.0,50.0,,,45.0,57.0,,46.0,34.0,39.0,30.0,45.0,41.0,,49.0,36.0,,60.0,,47.0,50.0,,,55.0,,,50.0,45.0,,32.0,52.0,40.0,50.0,,56.0,41.0,40.0,,,58.0,40.0,53.0,34.0,51.0,48.0,38.0,53.0,41.0,41.0,49.0,40.0,42.0,40.0,39.0,41.0,,,,35.0,47.0,50.0,,41.0,25.0,43.0,54.0,50.0,37.0,,,,40.0,,,55.0,55.0,,54.0,34.0,44.0,55.0,,49.0,67.0,51.0,48.0,40.0,52.0,29.0,43.0,44.0,46.0,,,47.0,,,50.0,45.0,57.0,,34.0,,,,47.0,45.0,47.0,46.0,43.0,,52.0,52.0,47.0,,,45.0,,35.0,,50.0,39.0,50.0,49.0,31.0,46.0,46.0,50.0,46.0,,53.0,,46.0,,49.0,36.0,57.0,55.0,46.0,,42.0,,56.0,45.0,,60.0,61.0,39.0,45.0,53.0,50.0,40.0,41.0,44.0,50.0,46.0,,46.0,58.0,45.0,48.0,56.0,53.0,,35.0,42.0,,50.0,44.0,42.0,46.0,51.0,51.0,51.0,54.0,57.0,61.0,46.0,33.0,,45.0,,74.0,31.0,50.0,,53.0,,50.0,32.0,,60.0,,,,,,,,,,,,,,43.0,,34.099998,,45.200001,37.400002,42.700001,47.400002,55.900002,48.900002,40.0,46.400002,54.799999,33.5,42.5,43.099998,,31.9,31.4,46.599998,36.400002,39.200001,32.700001,46.0,45.700001,31.200001,32.799999,30.1,44.900002,39.099998,35.700001,55.400002,39.200001,38.5,39.099998,42.700001,47.700001,44.5,51.700001,47.299999,42.799999,,29.200001,45.099998,34.900002,61.400002,37.299999,45.0,43.799999,38.900002,41.700001,39.200001,49.700001,,,53.200001,46.099998,52.799999,54.599998,40.0,46.0,36.5,41.0,59.900002,49.099998,42.099998,50.5,,36.700001,55.799999,68.199997,44.400002,42.0,40.0,35.5,37.099998,35.5,51.5,59.5,46.599998,41.099998,40.0,59.900002,,50.5,39.900002,58.200001,41.099998,47.599998,53.099998,54.099998,51.700001,61.700001,40.400002,32.0,47.299999,45.700001,40.299999,44.5,32.599998,40.700001,37.400002,40.700001,35.299999,46.700001,28.5,37.299999,41.400002,40.0,45.400002,54.5,44.599998,41.099998,56.799999,49.5,40.200001,43.299999,30.5,36.5,54.400002,,,,,,,,,,,,,,,,,,,,,,,,,,,,,,,,,,,,,,,,,,,,,,,,,,,,,,,,,,,,,,,,,,,,,,,,,,,,,,,,,,,,,,,,,,,,,,,,,,,,,,,,,,,,,,,,,,,,,,,,,,,,,,,,,,,,,,,,,,,,,,,,,,,,,,,,,,,,,,,,,,,,,,,,,,,,,,,,,,,,,,,,,,,,,,41.0,47.599998,37.900002,62.200001,29.200001,64.400002,28.9,48.5,,,,48.099998,36.400002,48.099998,45.099998,33.799999,44.900002,49.700001,49.799999,39.200001,41.299999,,45.200001,38.400002,,57.799999,38.599998,52.400002,54.799999,37.599998,53.900002,56.400002,39.400002,52.799999,49.5,43.200001,34.200001,44.599998,43.799999,51.700001,44.0,,48.799999,46.099998,50.099998,29.6,50.599998,51.0,41.099998,48.700001,,60.799999,54.599998,42.400002,39.0,,43.200001,54.099998,55.5,37.900002,42.299999,39.0,53.599998,36.799999,41.5,,37.700001,47.299999,45.299999,,40.299999,48.599998,51.900002,53.299999,48.299999,,,49.599998,46.900002,57.400002,49.5,39.799999,32.299999,50.400002,48.299999,36.5,50.700001,56.400002,41.5,35.700001,45.400002,,48.400002,46.0,46.599998,44.5,43.400002,43.400002,49.099998,39.599998,32.5,40.299999,49.299999,41.5,44.5,37.799999,49.0,32.5,33.5,38.099998,51.200001,37.900002,41.0,45.900002,39.200001,46.299999,40.299999,39.900002,39.099998,31.299999,36.799999,,40.799999,33.5,43.599998,38.0,37.799999,45.299999,30.700001,29.0,51.5,36.400002,46.799999,39.400002,36.700001,59.900002,38.0,38.299999,46.400002,45.400002,33.700001,23.200001,58.400002,18.299999,30.6,42.400002,38.700001,,34.5,33.099998,47.799999,54.799999,37.200001,40.799999,38.5,46.400002,35.099998,31.6,50.400002,48.900002,25.200001,33.900002,44.700001,44.0,48.099998,34.599998,40.599998,42.099998,40.5,37.099998,,45.900002,38.299999,34.5,48.200001,38.900002,55.599998,48.200001,44.799999,,34.700001,53.200001,49.099998,44.0,40.900002,40.900002,34.200001,27.799999,37.5,43.900002,37.599998,34.0,28.9,29.6,33.700001,51.400002,41.299999,38.900002,50.799999,35.0,43.599998,44.5,36.700001,42.599998,33.799999,31.700001,36.900002,41.5,,32.299999,,31.5,44.099998,37.900002,43.0,45.799999,39.0,35.599998,36.099998,,49.799999,43.5,52.700001,49.0,45.5,,29.0,32.400002,39.5,41.5,35.200001,31.200001,30.700001,26.5,43.799999,40.0,35.5,52.0,50.599998,44.799999,42.400002,,44.0,44.799999,54.400002,38.099998,44.0,42.799999,37.900002,43.200001,30.0,35.299999,42.5,39.299999,22.799999,39.099998,39.599998,50.400002,29.9,45.200001,40.5,39.0,39.400002,38.700001,30.200001,30.5,36.599998,46.400002,38.099998,48.700001,38.400002,37.400002,43.400002,48.400002,41.5,42.099998,36.099998,54.900002,43.299999,42.900002,45.400002,47.200001,50.799999,53.700001,36.299999,43.099998,38.099998,,34.5,32.700001,49.0,45.400002,45.299999,46.959999,45.700001,43.0,38.599998,38.400002,44.700001,30.9,34.400002,45.700001,46.299999,38.099998,40.099998,48.5,51.0,47.799999,51.900002,42.099998,34.400002,40.400002,38.200001,36.5,36.700001,,34.900002,45.599998,41.200001,47.799999,44.099998,43.900002,,50.299999,49.799999,51.799999,46.799999,41.0,38.900002,24.799999,43.799999,36.0,,41.099998,44.200001,39.799999,43.900002,49.299999,39.0,44.0,43.599998,31.0,42.200001,51.700001,45.599998,44.700001,37.599998,47.700001,,39.599998,43.599998,42.599998,,49.599998,54.299999,48.700001,40.200001,,35.099998,48.599998,32.099998,39.0,40.700001,44.400002,45.299999,58.0,,27.299999,51.700001,26.200001,41.900002,27.5,36.0,40.0,,46.099998,37.5,55.299999,29.299999,,35.700001,34.5,39.5,42.5,36.5,39.900002,39.599998,37.900002,45.400002,50.200001,43.599998,35.700001,38.0,,58.299999,40.799999,46.900002,50.400002,52.5,48.599998,38.400002,38.799999,38.599998,39.0,29.9,41.099998,35.099998,35.900002,36.299999,30.4,43.400002,26.700001,40.900002,34.5,41.299999,35.900002,37.599998,32.700001,,38.299999,31.200001,46.0,38.400002,45.200001,49.900002,29.5,33.799999,30.9,38.099998,37.799999,29.9,28.1,26.0,45.299999,37.700001,35.599998,32.700001,32.299999,33.5,34.700001,24.6,27.0,33.599998,25.1,28.5,41.5,28.700001,29.799999,37.900002,31.200001,30.6,31.6,26.700001,,26.1,29.299999,28.9,39.599998,27.799999,25.1,26.5,26.1,32.5,30.200001,36.200001,34.799999,33.900002,36.599998,35.700001,31.299999,31.6,34.299999,26.5,38.099998,26.9,32.799999,32.099998,30.6,28.700001,42.900002,50.200001,34.900002,38.299999,42.900002,40.400002,31.700001,32.900002,29.799999,30.0,37.700001,37.0,38.799999,43.700001,36.599998,30.9,32.900002,44.299999,44.700001,34.200001,33.0,47.5,39.900002,42.299999,47.099998,37.599998,36.400002,45.299999,36.299999,43.799999,36.299999,39.700001,27.6,44.0,34.5,45.5,33.5,,45.299999,25.700001,39.299999,38.700001,38.5,29.799999,50.599998,44.299999,43.400002,47.5,26.799999,36.299999,30.9,35.599998,37.5,40.299999,37.099998,31.799999,30.4,28.200001,43.299999,43.299999,37.0,41.099998,27.6,29.1,27.5,29.4,41.099998,45.5,47.299999,46.5,53.700001,42.0,44.400002,39.400002,35.900002,47.200001,37.700001,,45.099998,44.700001,,36.900002,38.599998,48.799999,38.900002,,39.799999,34.0,47.900002,,,49.0,45.799999,49.0,45.400002,43.099998,45.700001,49.200001,38.799999,,,48.599998,,47.599998,47.5,28.700001,38.099998,50.400002,28.200001,44.700001,44.700001,26.6,38.900002,37.299999,25.700001,26.4,28.700001,26.1,36.099998,37.799999,35.400002,43.299999,44.799999,,48.299999,49.599998,43.799999,46.799999,46.400002,,48.099998,30.6,30.9,52.599998,31.700001,44.0,41.099998,29.299999,50.0,,42.900002,35.900002,44.700001,37.700001,32.599998,42.599998,43.099998,34.299999,27.9,32.099998,34.599998,50.400002,36.700001,32.799999,53.400002,53.799999,37.900002,49.299999,34.5,47.700001,45.400002,46.0,39.299999,,40.599998,,46.700001,46.400002,37.0,37.400002,28.6,49.599998,53.799999,42.799999,50.5,50.299999,46.599998,41.900002,57.200001,36.5,44.5,38.599998,52.900002,46.700001,43.200001,48.400002,32.0,40.400002,39.799999,44.400002,38.900002,40.400002,43.599998,45.900002,43.099998,,,44.799999,39.200001,37.0,53.0,39.900002,43.400002,42.400002,28.1,36.099998,29.9,38.599998,,46.400002,39.599998,38.0,34.599998,55.200001,46.599998,45.0,43.700001,45.200001,38.900002,44.900002,35.400002,35.900002,42.400002,47.400002,31.1,43.099998,32.799999,45.200001,37.0,36.0,31.700001,32.599998,37.299999,36.599998,34.200001,37.099998,35.599998,40.900002,29.9,32.900002,48.200001,41.5,47.099998,45.599998,42.900002,43.599998,35.5,45.0,47.299999,27.200001,49.299999,,51.700001,36.900002,45.5,39.700001,43.299999,50.599998,34.400002,33.0,49.599998,45.5,34.099998,39.599998,49.700001,42.599998,34.200001,,39.299999,40.0,50.700001,40.099998,44.099998,43.900002,55.0,33.400002,35.599998,32.599998,46.799999,49.400002,33.799999,42.900002,45.700001,,36.200001,,47.5,42.900002,44.700001,40.5,57.599998,39.599998,29.0,34.299999,36.799999,38.599998,40.099998,52.5,40.900002,48.799999,27.299999,,,38.0,39.099998,34.900002,31.700001,38.099998,37.099998,33.299999,33.799999,46.099998,31.6,43.0,35.200001,29.4,27.700001,40.099998,44.799999,43.799999,33.799999,33.299999,45.400002,31.9,40.5,45.400002,31.700001,43.700001,32.0,34.400002,56.900002,41.099998,30.200001,40.700001,38.900002,35.599998,34.900002,48.400002,46.099998,29.5,48.900002,34.0,37.900002,29.799999,,29.0,50.299999,65.400002,30.200001,,56.799999,,43.200001,63.099998,31.700001,40.200001,52.299999,46.900002,49.599998,47.900002,39.799999,54.5,41.400002,38.299999,,41.700001,44.799999,35.900002,39.900002,30.799999,31.9,33.0,43.799999,43.599998,39.900002,34.700001,30.9,58.900002,48.799999,39.099998,43.299999,52.799999,35.599998,46.200001,56.599998,,47.299999,38.5,33.799999,39.700001,39.400002,41.599998,41.799999,41.0,65.599998,,40.099998,57.700001,45.5,61.900002,47.299999,36.700001,51.299999,38.700001,35.400002,38.5,46.0,36.400002,43.0,49.799999,39.5,45.299999,,41.299999,38.599998,53.099998,46.700001,34.0,40.400002,41.200001,26.9,38.099998,34.099998,36.299999,,45.099998,36.0,50.099998,40.200001,33.099998,33.099998,,35.0,,50.900002,,32.5,36.700001,36.299999,42.099998,,46.799999,49.799999,48.5,35.5,37.5,44.799999,34.599998,,46.0,35.799999,63.599998,,36.299999,36.400002,48.900002,54.0,,,43.799999,29.4,41.299999,42.0,,35.900002,46.200001,38.700001,32.799999,32.400002,46.900002,37.799999,44.099998,,40.599998,37.099998,39.5,40.700001,,36.599998,26.9,37.799999,33.900002,34.200001,33.099998,,37.099998,51.200001,26.299999,33.299999,,44.700001,37.099998,41.400002,45.400002,50.900002,,32.799999,46.599998,36.599998,38.700001,27.1,32.799999,31.6,27.1,35.900002,40.400002,,50.0,28.799999,,36.299999,33.599998,47.200001,48.099998,48.299999,34.700001,37.900002,26.6,41.700001,,,,,,,,,,,,,,,,,,,,,,,,,,,,,,,,,,,,,,,,,,,,,,,,,,,,,,,,,,,,,,,,,,,,,,,,,,,,,,,,,,,,,,,,,,,,,,,,,,,,,,,,,,,,,,,,,,,,,,,,,,,,,,,,,,,,,,,,,,,,,,,,,,,,,,,,,,,,,,,,,,,,,,,,,,,,,,,,,,,,,,,,,,,,,,,,,,,,,,,,,,,,,,,,,,,,,,,,,,,,,,,,,,,,,,,,,,,,,,,,,,,,,,,36.0,43.599998,47.799999,47.900002,55.099998,52.5,40.599998,48.5,47.799999,38.799999,49.200001,,52.099998,,51.099998,37.799999,40.900002,,50.799999,36.400002,,36.200001,56.5,47.799999,52.0,55.0,50.799999,46.900002,36.799999,42.599998,44.799999,53.700001,50.799999,39.400002,,32.900002,31.6,26.200001,30.9,33.599998,46.099998,48.599998,61.700001,,43.0,51.799999,45.400002,,49.799999,,55.299999,44.299999,47.400002,30.5,28.5,28.1,32.5,31.0,38.799999,43.200001,,41.599998,37.599998,51.0,42.900002,53.799999,49.200001,46.900002,45.400002,27.1,44.799999,40.5,28.700001,42.900002,,44.799999,49.5,40.299999,50.200001,55.200001,49.0,53.400002,49.5,53.900002,45.200001,57.5,,,51.299999,35.200001,,54.0,,46.700001,,39.5,52.0,48.5,35.099998,45.299999,,45.0,48.299999,45.200001,44.5,48.900002,44.299999,44.200001,,51.099998,36.400002,34.200001,44.700001,48.400002,49.799999,51.0,,54.099998,,52.5,55.200001,51.799999,61.299999,46.900002,,38.700001,42.200001,46.400002,45.400002,39.400002,35.200001,25.0,44.400002,42.400002,40.0,45.799999,32.099998,43.599998,57.599998,59.299999,48.700001,53.799999,47.400002,,43.099998,51.099998,47.900002,42.400002,56.400002,40.799999,61.0,47.099998,45.599998,54.5,54.400002,47.5,53.200001,45.900002,48.799999,,45.099998,51.799999,51.099998,58.799999,48.700001,46.700001,,54.200001,,39.299999,38.200001,39.099998,36.400002,33.0,53.200001,26.1,49.099998,46.5,39.200001,33.0,33.299999,42.5,35.5,35.099998,,46.200001,,,35.299999,36.0,,37.099998,,37.5,,48.099998,,43.900002,36.200001,33.599998,38.299999,47.0,46.400002,40.400002,40.799999,45.900002,,40.599998,53.700001,55.599998,50.099998,50.799999,51.400002,,40.0,47.900002,59.299999,48.599998,50.599998,47.799999,38.299999,36.200001,51.299999,47.299999,36.900002,53.400002,45.099998,,56.400002,41.200001,31.200001,38.799999,49.700001,46.299999,28.0,33.900002,56.5,31.700001,37.299999,42.400002,40.5,35.700001,48.599998,,50.400002,32.099998,54.400002,34.299999,44.299999,44.5,42.400002,50.5,58.299999,,55.5,45.400002,,,,,,42.700001,44.5,45.5,43.099998,39.200001,45.400002,36.900002,42.400002,26.9,45.0,39.5,44.900002,38.099998,37.799999,39.0,44.700001,48.5,40.799999,43.099998,48.099998,39.299999,47.700001,45.900002,49.5,45.5,,,40.799999,36.099998,57.900002,46.099998,26.4,25.1,24.200001,44.200001,,53.900002,56.0,40.700001,30.0,26.799999,42.5,48.799999,,41.700001,40.799999,47.0,55.599998,48.599998,53.599998,37.599998,50.900002,34.099998,26.6,34.599998,35.400002,33.900002,38.099998,27.700001,47.799999,49.400002,47.0,36.700001,35.0,32.900002,37.200001,45.900002,56.099998,,,,,43.900002,53.700001,38.299999,48.200001,45.200001,51.099998,47.099998,38.599998,32.700001,41.099998,25.200001,35.0,44.900002,41.400002,36.200001,47.400002,47.900002,,36.099998,42.099998,40.400002,42.799999,46.0,51.400002,45.5,30.6,53.599998,48.299999,49.5,36.799999,46.400002,,53.299999,52.099998,26.6,25.700001,44.799999,52.200001,52.0,53.599998,42.700001,51.799999,28.700001,43.700001,,46.099998,39.0,50.400002,41.200001,39.5,48.900002,,40.299999,39.900002,34.200001,27.799999,37.200001,52.200001,45.700001,52.700001,,36.0,48.200001,,48.700001,51.299999,46.5,43.200001,45.700001,45.5,44.099998,31.700001,31.700001,44.700001,42.200001,45.400002,35.599998,54.799999,,27.9,,,,,,,,,,,,,,,,,,,,,,,,,,,,,,,,,,,,,,,,,,,,,,,,,,,,,,,,,,,,,,,,,,,,,,,,,,,,,,,,,,,,,,,,,,,,,,,,,,,,,,,,,,,,,,,,,,,,,,,,,,,,,,,,,,,,,,,,,,,,,,,,,,,,51.599998,49.5,47.099998,41.200001,33.299999,37.700001,45.299999,59.0,48.700001,48.200001,44.400002,37.299999,42.200001,46.5,32.299999,45.900002,48.799999,42.099998,52.799999,53.200001,52.700001,37.299999,46.200001,47.900002,50.0,63.200001,60.5,51.599998,,,45.099998,41.900002,48.400002,,43.799999,50.299999,67.199997,31.4,43.200001,,52.799999,41.099998,57.700001,36.900002,46.0,40.200001,40.0,,,,,,,,,,,,,,,,,,,,,,,,,,,,33.700001,48.0,48.599998,39.299999,34.400002,63.5,41.200001,,47.200001,48.099998,68.300003,57.799999,45.599998,46.200001,48.400002,48.900002,39.799999,45.799999,47.599998,35.900002,,,46.599998,35.099998,39.299999,32.700001,49.900002,34.700001,42.299999,,47.5,35.200001,40.599998,45.299999,45.900002,,44.099998,61.400002,37.099998,43.200001,42.400002,42.400002,37.900002,,43.799999,63.299999,48.599998,53.200001,53.200001,25.9,57.0,46.799999,55.799999,,,,,,,,,,,,,,,,,,,,,,,,,,39.099998,42.0,,52.400002,57.099998,51.900002,42.799999,53.900002,47.900002,59.799999,40.200001,49.299999,52.0,35.400002,39.099998,68.599998,48.700001,33.400002,50.799999,40.0,61.900002,,54.400002,41.799999,43.5,41.799999,30.200001,54.099998,38.0,61.400002,,45.099998,50.200001,48.700001,40.5,37.799999,29.799999,34.200001,65.5,37.700001,,49.099998,,59.599998,56.099998,56.5,55.400002,39.200001,,47.400002,,,53.0,51.299999,53.900002,60.700001,,,47.400002,,49.5,48.5,33.900002,37.799999,32.900002,27.4,44.0,52.799999,50.099998,36.099998,55.299999,48.900002,,52.0,53.900002,,34.599998,47.0,43.299999,54.799999,33.900002,50.299999,44.400002,,46.5,,42.700001,45.099998,53.700001,,53.0,50.099998,55.599998,49.700001,50.299999,,,64.5,33.099998,39.299999,54.5,54.099998,53.900002,,44.599998,52.0,40.5,60.099998,46.200001,,49.400002,32.200001,37.200001,55.099998,43.700001,46.0,,,39.799999,46.400002,45.0,61.200001,57.700001,,42.5,47.900002,34.0,,43.400002,46.5,,65.0,45.900002,47.200001,46.900002,,42.299999,40.799999,40.5,62.0,30.0,37.099998,52.900002,75.900002,,46.700001,62.799999,46.900002,38.900002,39.700001,49.0,49.900002,51.599998,51.0,44.299999,45.5,46.599998,42.299999,62.5,49.400002,58.400002,73.800003,38.0,69.199997,,,,,49.400002,51.299999,61.099998,58.099998,,43.400002,55.599998,52.0,55.400002,66.900002,39.0,51.0,44.0,39.700001,54.099998,61.299999,58.799999,55.099998,,,53.200001,49.900002,49.299999,,,,,,,,,,,,,,,,,,,,,,,,,,,,,,,,,,,,,,,,,,,,60.599998,39.099998,,,,46.900002,,60.299999,36.400002,48.299999,49.400002,37.799999,59.599998,48.900002,38.900002,,49.700001,47.700001,40.5,74.5,44.099998,42.799999,,50.599998,49.200001,56.799999,47.900002,44.099998,37.400002,47.0,47.0,42.099998,56.700001,51.799999,44.299999,,50.299999,40.400002,46.0,52.299999,,49.099998,55.099998,50.900002,39.700001,,64.5,,40.700001,43.400002,31.9,39.799999,32.400002,40.599998,58.400002,37.400002,48.400002,46.900002,,46.400002,52.900002,47.400002,66.599998,66.900002,53.599998,42.200001,,53.5,54.900002,56.599998,55.599998,46.200001,41.099998,47.700001,36.400002,54.700001,,56.099998,46.900002,50.599998,47.700001,44.400002,37.799999,35.700001,43.400002,53.099998,35.599998,,52.700001,,56.299999,,,43.5,57.0,49.5,40.099998,44.299999,47.299999,53.0,,47.5,,46.799999,46.400002,42.299999,,42.400002,53.0,55.799999,63.599998,39.400002,54.400002,46.200001,,35.799999,,46.0,43.400002,46.799999,,59.900002,,50.099998,56.599998,54.299999,55.099998,48.599998,60.400002,51.299999,55.5,57.299999,49.900002,52.799999,49.700001,49.0,48.900002,38.299999,53.099998,47.900002,44.900002,49.0,49.599998,,53.0,50.599998,39.200001,31.6,46.799999,53.099998,48.900002,44.400002,52.599998,65.099998,48.5,,40.0,43.200001,60.5,48.799999,51.599998,,45.0,44.200001,56.299999,46.099998,,,47.200001,51.799999,52.200001,58.0,42.700001,49.599998,44.299999,47.099998,52.400002,54.0,66.400002,,,,,,,,,,,,,,,,,,,,,,,,,,,,,,,,,,,,,,,,,,,,,,,,,,,,,,,,,,,,,,,,,,,,,,,,,,,,,,,,,,,,,,,,,,,,,,,,,,,,,,,,,,,,,,,,,,,,,,,,,,,,,,,,,,,,,,,,,,,,,,,,,,,,,,,,,,,,,,,,,,,,,,,,,,,,,,,,,,,,,,,,,,,,,,,,,,,,,,,,,,,,,,,,,,,,,,,,,,,,,,,,,,,,,,,,,,,,,,,,,,,,,,,,,,,,,,,,,,,,,,,,,,,,,,,,,,,,,,,,,,,,,,,,,,,,,,,,,,,48.0,,,,,,,,,,,,,,,,,29.200001,27.799999,,33.900002,,26.4,,31.299999,,41.400002,49.099998,27.799999,28.6,40.900002,23.299999,36.5,47.400002,33.200001,31.1,34.299999,40.299999,29.0,39.200001,40.200001,44.0,27.9,35.5,33.5,48.299999,28.4,,50.5,46.400002,,31.6,50.200001,41.0,,31.700001,34.5,,35.200001,25.1,,32.799999,37.0,34.799999,50.299999,36.5,29.799999,,47.200001,25.299999,32.700001,47.599998,,35.5,32.799999,31.700001,53.400002,,29.6,36.099998,,25.700001,49.099998,,28.9,38.900002,38.799999,31.1,,50.400002,,33.799999,48.599998,,34.099998,36.200001,,42.400002,46.700001,34.900002,36.0,45.099998,49.799999,,42.299999,35.299999,34.299999,37.700001,42.299999,31.1,41.900002,42.900002,,,50.799999,36.200001,51.0,,46.299999,36.5,40.200001,,44.700001,42.400002,47.200001,35.799999,,55.299999,,62.599998,42.700001,45.599998,36.0,,44.5,50.799999,39.700001,,40.099998,36.700001,39.400002,39.599998,44.700001,,42.900002,,38.200001,46.799999,,43.099998,53.799999,44.200001,37.0,38.200001,43.599998,51.900002,38.400002,47.599998,38.0,48.599998,45.900002,38.900002,44.299999,48.400002,,48.799999,36.400002,52.700001,46.700001,46.5,34.099998,44.799999,35.0,,46.599998,37.799999,41.299999,41.099998,41.400002,47.799999,,45.200001,35.299999,45.099998,45.599998,35.799999,46.700001,37.799999,34.799999,,,,,,,,,,,,,,,,,,,,,,,,,,,,,,,,,,,,,,,,,,,,,,,,,,,,,,,,,,,,,,,,,,,,,,,,,,,,,,,,,,,,,,,,,,,,,,48.900002,,26.0,28.1,34.299999,43.799999,34.099998,,34.900002,34.799999,,,44.599998,45.599998,,48.599998,50.5,,,45.299999,,,,25.6,,,,58.5,,42.299999,28.1,34.900002,,46.099998,,26.799999,,,,,48.700001,,37.299999,59.099998,,,,,,,,,36.700001,,,,45.700001,,,,,45.299999,,,44.099998,,,39.900002,,56.200001,51.900002,,,36.599998,,,,,55.400002,,33.400002,,,36.799999,34.200001,,,,53.799999,,,30.0,,,48.299999,53.799999,,69.599998,45.400002,,,,,,,,,39.700001,,40.599998,,43.700001,,49.200001,,,,61.5,34.700001,,,41.599998,,,,,,,,52.099998,,51.299999,60.299999,,38.299999,,,53.299999,43.900002,,,43.900002,40.599998,,45.799999,43.5,,45.5,47.5,,,,,,,46.0,,,,,43.900002,,,59.599998,43.700001,,,41.200001,,,49.700001,52.599998,,38.5,,48.700001,49.200001,37.700001,50.599998,,,27.799999,,,49.5,,,44.5,,47.099998,43.0,41.599998,,,,,44.700001,47.700001,,56.5,,53.700001,48.400002,51.299999,,,,46.700001,54.400002,,,,,47.299999,,,53.0,,48.5,42.099998,,56.099998,39.400002,48.299999,44.299999,,,,32.0,,,,,,,,,43.700001,,,,47.400002,48.599998,48.599998,,30.6,42.799999,42.700001,36.200001,,,42.099998,38.5,36.299999,34.099998,41.700001,45.599998,,,,,,,,,,,,,,,,,,,,,,,,,,,,,,,,,,,,,,,,,43.799999,36.099998,,31.700001,41.700001,37.700001,39.0,47.400002,36.900002,,61.599998,,48.099998,38.099998,48.5,37.0,34.299999,57.799999,,,,38.299999,44.799999,,,,38.900002,37.099998,,55.299999,34.700001,43.400002,60.900002,37.5,,42.200001,27.6,35.5,,,,44.799999,,55.299999,,51.099998,47.0,,49.0,,,,46.900002,,46.099998,49.700001,46.5,52.400002,,46.299999,49.799999,45.200001,53.200001,,,,45.299999,51.400002,45.599998,48.700001,,55.700001,,,,41.700001,50.599998,,54.799999,46.099998,,,,40.5,47.700001,,,,,,45.299999,46.900002,,53.400002,,,50.299999,,49.0,,,
bw24,,,,,,,,,,,,40.0,43.0,66.0,,44.0,47.0,,30.0,39.0,40.0,51.0,33.0,37.0,33.0,,57.0,27.0,50.0,35.0,30.0,46.0,,36.0,,42.0,43.0,43.0,44.0,51.0,49.0,38.0,,,,43.0,50.0,,46.0,,,48.0,45.0,48.0,50.0,44.0,27.0,31.0,,28.0,24.0,,43.0,50.0,24.0,33.0,37.0,,44.0,,51.0,33.0,,54.0,,,,46.0,,53.0,,44.0,,51.0,49.0,56.0,50.0,42.0,50.0,55.0,53.0,,,51.0,,45.0,41.0,38.0,,55.0,37.0,,48.0,,39.0,,47.0,43.0,44.0,19.0,39.0,,71.0,43.0,48.0,,31.0,,,,,,35.0,33.0,31.0,35.0,,36.0,63.0,40.0,47.0,,29.0,,49.0,,33.0,50.0,46.0,50.0,55.0,35.0,40.0,,,,,,36.0,30.0,51.0,52.0,,45.0,41.0,37.0,35.0,43.0,61.0,,43.0,57.0,44.0,48.0,38.0,46.0,50.0,,,54.0,,60.0,44.0,47.0,36.0,53.0,,,29.0,43.0,32.0,52.0,45.0,,35.0,38.0,,40.0,55.0,,35.0,,,,,,,,,,,,,,,,,,,,,,,,,,,,,,,,,,,,,,,,,,,,,,,,,,,,,,,,,,,,,,,,,,,,,,,,,,,,,,,,,,,,,,,,,,,,,,,,,,,,,,,,,,,,,,,,,,,,,,,,,,,,,,,,,,,,,,,,,,,,,,,,,,,,,,,,,,,,,,,,,,,,,,,,,,,,,,,,,,,,,,,,,,,,,,,,,,,,,,,,,,,,,,,,,,,,,,,,,,,,,,,,,,,,,,,,,,,,,,,,,,,,,,,,,,,,,,,,,,,,,,,,,,,,,,,,,,,,,,,,,,,,,,38.0,54.0,48.0,,41.0,45.0,,47.0,33.0,48.0,,33.0,44.0,39.0,40.0,58.0,42.0,45.0,,42.0,56.0,49.0,,41.0,,,57.0,40.0,42.0,50.0,,42.0,46.0,,52.0,51.0,48.0,48.0,46.0,35.0,38.0,41.0,,,45.0,57.0,42.0,37.0,40.0,,,42.0,45.0,,,,47.0,,55.0,51.0,63.0,53.0,,,54.0,,45.0,,,38.0,50.0,41.0,,41.0,57.0,54.0,,,,37.0,63.0,,39.0,45.0,42.0,59.0,,54.0,40.0,67.0,63.0,50.0,46.0,,41.0,31.0,40.0,,,33.0,40.0,,,59.0,45.0,34.0,,,,55.0,,,48.0,,,,50.0,37.0,,,35.0,,,,63.0,,,31.0,50.0,46.0,49.0,34.0,31.0,,48.0,,46.0,53.0,,43.0,,39.0,52.0,,28.0,,38.0,35.0,,38.0,55.0,52.0,40.0,,,57.0,,,,66.0,59.0,67.0,53.0,43.0,37.0,50.0,,52.0,28.0,,48.0,45.0,,,49.0,46.0,56.0,40.0,50.0,,,58.0,37.0,47.0,48.0,,47.0,50.0,47.0,33.0,43.0,51.0,,,,33.0,,36.0,48.0,,,44.0,47.0,52.0,49.0,42.0,43.0,,48.0,,,47.0,48.0,54.0,40.0,45.0,47.0,49.0,20.0,35.0,,29.0,34.0,,,52.0,50.0,48.0,36.0,49.0,50.0,48.0,54.0,37.0,,43.0,46.0,,60.0,59.0,57.0,46.0,44.0,,,,,,,,52.0,51.0,,45.0,47.0,52.0,37.0,46.0,53.0,40.0,,44.0,57.0,,48.0,,37.0,44.0,38.0,,48.0,50.0,,,56.0,55.0,,27.0,45.0,37.0,,44.0,29.0,,,,33.0,42.0,36.0,30.0,53.0,46.0,,27.0,42.0,21.0,,45.0,46.0,49.0,,50.0,,56.0,42.0,43.0,32.0,47.0,34.0,45.0,42.0,,45.0,58.0,45.0,,33.0,36.0,41.0,49.0,,40.0,35.0,54.0,43.0,,,36.0,,,50.0,53.0,56.0,39.0,30.0,,41.0,54.0,51.0,,,,40.0,47.0,47.0,35.0,,49.0,43.0,,47.0,31.0,57.0,38.0,,52.0,27.0,,,42.0,33.0,39.0,49.0,,46.0,52.0,46.0,37.0,51.0,47.0,40.0,39.0,,,,43.0,51.0,56.0,,,43.0,,34.0,51.0,43.0,,52.0,,,,31.0,43.0,52.0,35.0,,,42.0,44.0,54.0,46.0,,,,40.0,,34.0,46.0,55.0,,68.0,,57.0,,44.0,,42.0,35.0,36.0,,,,,,33.0,36.0,30.0,39.0,24.0,50.0,42.0,,34.0,51.0,,,,,,,,,,,,,,,,,,,,,,,,,,,,,,,,,,,,,,,,,,,,,,,,,,,,,,,,,,,,,,,,,,,,,,,,,,,,,,,,,,,,,,,,,,,,,,,,,,,,,,,,,,,,,,,,,,,,,,,,,,,,,,,,,,,,,,,,,,,,,,,,,,,,,,,,,,,,,,,,,,,,,,,,,,,,,,,,,,,,,,,,,,,,,,,,,,,33.0,47.0,,38.0,56.0,56.0,40.0,29.0,34.0,44.0,47.0,,43.0,41.0,,30.0,,38.0,48.0,48.0,43.0,45.0,43.0,,45.0,,,67.0,,47.0,,56.0,47.0,39.0,,64.0,,,,,,,39.0,48.0,48.0,50.0,47.0,,44.0,36.0,37.0,,29.0,30.0,51.0,,,32.0,48.0,36.0,38.0,46.0,,43.0,,46.0,43.0,45.0,,56.0,47.0,41.0,50.0,53.0,46.0,,32.0,43.0,39.0,,35.0,28.0,41.0,46.0,36.0,46.0,41.0,63.0,,40.0,50.0,46.0,,38.0,40.0,,,42.0,40.0,49.0,44.0,47.0,47.0,43.0,,,,,53.0,,37.0,39.0,35.0,28.0,,,,,,,,,,,,,,,,,,,,,,,,,,,,,,,,,,,,,,,,,,,,,,,,,,,,,,,,,,,,,,,,,35.0,40.0,40.0,51.0,36.0,56.0,,55.0,,37.0,,35.0,44.0,35.0,51.0,37.0,41.0,44.0,,,53.0,47.0,32.0,33.0,41.0,39.0,,35.0,,68.0,,46.0,,51.0,,40.0,,46.0,38.0,26.0,29.0,,43.0,23.0,48.0,,,50.0,55.0,47.0,,,,41.0,47.0,,,52.0,,45.0,,44.0,45.0,50.0,,28.0,,54.0,,,42.0,,,34.0,41.0,59.0,45.0,26.0,,,49.0,,53.0,52.0,41.0,48.0,,31.0,45.0,49.0,,40.0,46.0,,42.0,33.0,48.0,31.0,,,,38.0,,,,,23.0,43.0,,52.0,35.0,35.0,,,35.0,56.0,,46.0,,50.0,50.0,49.0,35.0,,43.0,44.0,,35.799999,36.900002,,37.0,42.299999,44.200001,,38.099998,42.900002,,,35.0,,28.1,26.799999,39.700001,,48.599998,33.0,35.400002,33.700001,38.099998,47.0,,35.0,54.0,42.900002,55.900002,,41.599998,30.5,36.700001,43.700001,48.700001,39.700001,47.700001,42.0,41.299999,33.200001,35.299999,,34.799999,,40.099998,48.299999,46.099998,,36.099998,35.400002,37.799999,34.099998,,39.0,40.200001,33.599998,35.799999,,37.0,42.400002,38.200001,23.700001,25.799999,39.0,41.599998,39.700001,,,,,,,,,,,,,,,,38.0,,,,,,,,,,,,45.0,48.0,44.0,48.0,,,43.0,,50.0,47.0,41.0,,51.0,46.0,,44.0,32.0,,42.0,42.0,48.0,47.0,47.0,,,,,,,,,,,,,,,,,,,,,,,,,,,,,,,,,,,,,,47.0,60.0,46.0,44.0,48.0,45.0,38.0,44.0,,,,,,,37.0,57.0,30.0,27.0,40.0,44.0,,36.0,48.0,51.0,,,45.0,47.0,,40.0,41.0,49.0,47.0,53.0,,38.0,39.0,36.0,44.0,51.0,49.0,,35.0,58.0,37.0,37.0,,,,,,,,,,,,,,,,,,,,,,,,,,,,,,,,,,,,,,,,,,,47.0,,,45.0,,,,,,56.0,50.0,43.0,54.0,,54.0,53.0,,32.0,43.0,,,43.0,,,39.0,42.0,,47.0,43.0,41.0,44.0,20.0,34.0,,51.0,,47.0,,,,,,55.0,47.0,41.0,,,,,,,,,,,,,,,,,,,,,,,,,,,,,,,,,,,,,,,,,,,,,,,,,,,,,,,,,,,,,,,,,,,,,,,,,,,,,,,,,,,,,,,,,,,,,,,,,,,,,,,,,,,,,,,,,,,,,,,,,,,,,,,,,,,,,,,,,,,,,,,,,,,,,,,,,,,,,,,,,,,,,,,,,,,,,,,,,,,,,,,,,,,,,,,,,,,,,,,,,,,,,,,,,,,,,,,,,,,,,,,,,,,,,,,,,,,,,,,,,,,,,,,,,,,,,,,,,,,,,,,,,,,,,,,,,,,,,,,,,,,,,,,,,,,,,,,,,,,,,,,,,,,,,,,,,,,,,,,,,,,,,,,,,,,,,,,,,,,,,,,,,,,,,,,,,,,,,,,,,,,,,,,,,,,35.700001,48.0,,42.900002,36.5,45.799999,,40.0,,39.900002,,33.200001,58.599998,40.5,,48.799999,,,46.700001,52.200001,34.0,30.6,43.799999,41.700001,,,,,23.0,,57.0,45.0,43.0,51.0,44.0,49.0,45.0,,44.0,,,51.0,31.0,48.0,50.0,,,29.5,48.700001,48.400002,43.599998,38.400002,43.599998,48.400002,48.599998,41.0,36.900002,37.5,34.700001,33.400002,,28.700001,,43.099998,36.0,31.5,44.799999,34.099998,30.700001,,,,42.099998,47.799999,36.0,,,47.799999,39.700001,39.700001,35.900002,41.200001,37.200001,36.700001,30.700001,42.900002,45.400002,,37.099998,,43.0,46.400002,,55.200001,46.900002,,45.099998,38.900002,36.299999,31.299999,40.799999,47.0,46.0,,48.400002,45.900002,39.799999,34.299999,37.900002,36.599998,41.299999,59.900002,26.799999,54.400002,40.900002,,41.299999,52.700001,,,36.400002,36.099998,,50.0,42.799999,32.5,44.099998,41.0,34.200001,42.599998,42.700001,42.5,40.099998,36.799999,,,36.5,,42.099998,42.299999,35.099998,60.5,,35.799999,32.799999,53.299999,34.700001,43.400002,29.200001,,,26.4,54.700001,,49.099998,45.799999,41.400002,24.200001,35.799999,41.400002,30.4,49.599998,,,36.200001,44.700001,35.400002,47.5,,43.5,61.200001,40.599998,63.299999,49.099998,24.200001,51.799999,30.9,32.900002,,32.700001,55.5,48.900002,42.900002,47.299999,37.299999,,45.299999,40.799999,47.099998,,,45.200001,,43.5,41.099998,40.200001,45.200001,35.599998,69.0,33.700001,39.400002,36.400002,39.900002,,36.400002,45.299999,,38.599998,49.099998,39.0,,44.299999,54.400002,41.900002,,35.0,59.0,31.4,41.299999,47.0,40.5,38.400002,34.700001,38.200001,,,44.299999,48.700001,,35.599998,45.099998,,33.200001,,,34.599998,28.1,,,32.799999,,,42.900002,,43.099998,33.099998,,,46.700001,44.799999,40.099998,37.599998,,34.799999,48.900002,,,32.799999,45.900002,41.0,34.900002,41.299999,42.700001,30.9,,,36.400002,29.0,23.700001,44.400002,47.299999,,52.400002,35.299999,24.0,,31.1,48.599998,30.5,41.599998,38.5,33.299999,34.5,39.400002,30.4,31.4,,,,40.599998,47.200001,34.900002,36.599998,49.0,37.099998,,46.599998,,55.200001,,43.599998,46.5,50.299999,28.200001,,36.700001,42.5,49.099998,40.299999,43.299999,37.799999,,44.700001,44.799999,60.099998,47.200001,,51.900002,43.799999,,40.5,,42.099998,39.5,46.5,37.700001,28.4,,45.599998,,41.599998,33.700001,31.4,32.299999,57.5,,42.900002,31.200001,,43.5,,30.4,,41.099998,,,,41.299999,36.799999,32.0,,49.0,37.400002,34.700001,,,41.599998,37.5,,36.700001,48.900002,53.599998,51.0,32.599998,,38.400002,41.599998,37.900002,39.5,37.0,47.599998,37.400002,27.6,24.9,41.900002,35.5,35.900002,41.900002,70.800003,40.900002,33.0,47.700001,41.0,31.1,32.599998,44.900002,48.299999,38.400002,39.900002,37.900002,32.5,50.099998,32.099998,26.1,41.299999,43.599998,45.299999,44.099998,40.0,54.299999,44.799999,52.400002,21.700001,50.200001,46.900002,35.5,48.299999,37.5,39.700001,36.0,34.5,30.0,38.299999,39.700001,31.5,,36.599998,36.0,,48.0,51.0,43.0,,45.0,31.0,45.0,,,,50.0,,,38.0,45.0,,,35.0,41.0,,35.0,39.0,39.0,54.0,44.0,,,52.0,,42.0,39.0,60.0,53.0,,37.0,,50.0,,32.0,29.0,50.0,50.0,50.0,39.0,63.0,40.0,,,46.0,56.0,44.0,,,41.0,46.0,,60.0,51.0,,,38.0,51.0,48.0,,61.0,,,41.0,,53.0,45.0,42.0,47.0,41.0,,36.0,45.0,51.0,,,,38.0,46.0,,55.0,21.0,53.0,,,72.0,57.0,42.0,45.0,28.0,56.0,,38.0,40.0,,,42.0,55.0,,,,43.0,33.0,34.0,31.0,,,34.0,,58.0,,,44.0,,,48.0,,56.0,50.0,48.0,,36.0,51.0,41.0,26.0,,50.0,46.0,42.0,,,64.0,31.0,49.0,38.0,51.0,,41.0,33.0,36.0,44.0,,45.0,41.0,40.0,42.0,45.0,,,,35.0,49.0,,,41.0,26.0,39.0,53.0,,,,,,37.0,,,43.0,30.0,,53.0,31.0,44.0,58.0,,45.0,,53.0,33.0,30.0,41.0,,38.0,43.0,47.0,,,46.0,,,35.0,33.0,,,21.0,,31.0,,48.0,34.0,,25.0,,,,,,,,43.0,,,,,,,,29.0,,,,,,,,,,,,,,,,,,,,,,,,,,,,,,,,,,,,,,,,,,,,,,,,,,,,,,,,44.0,,,,,,55.0,,,,,,,,,,,,,,,,,,,41.0,,40.0,,,37.799999,35.299999,42.400002,47.900002,,,33.700001,46.799999,37.5,38.0,41.299999,,35.0,,47.400002,25.4,35.099998,,40.599998,38.700001,32.099998,27.799999,31.700001,41.0,36.0,36.299999,57.400002,37.400002,42.099998,35.0,40.599998,,,47.700001,45.900002,,,31.299999,,34.599998,66.699997,38.0,,,33.799999,39.099998,38.0,,,,34.0,46.599998,,55.700001,38.099998,45.900002,35.099998,41.200001,62.099998,48.400002,30.200001,53.900002,,35.900002,56.700001,71.900002,42.400002,38.099998,40.900002,37.599998,,,,61.799999,54.599998,41.200001,41.400002,64.800003,,53.099998,21.700001,48.099998,38.700001,49.700001,56.5,58.200001,57.200001,26.799999,46.799999,29.9,45.599998,,39.200001,43.599998,34.299999,36.5,39.200001,40.099998,33.599998,45.099998,30.1,,,35.900002,46.400002,46.0,,40.400002,,46.599998,36.099998,,,30.9,54.599998,,,,,,,,,,,,,,,,,,,,,,,,,,,,,,,,,,,,,,,,,,,,,,,,,,,,,,,,,,,,,,,,,,,,,,,,,,,,,,,,,,,,,,,,,,,,,,,,,,,,,,,,,,,,,,,,,,,,,,,,,,,,,,,,,,,,,,,,,,,,,,,,,,,,,,,,,,,,,,,,,,,,,,,,,,,,,,,,,,,,,,,,,,,,,,42.5,40.900002,,52.5,33.200001,66.099998,29.799999,,,,,47.299999,36.0,39.5,46.400002,33.0,42.700001,49.700001,48.5,,39.700001,,,44.400002,,54.299999,41.200001,55.599998,48.299999,29.299999,53.900002,51.599998,,36.200001,35.299999,36.099998,31.5,34.599998,31.9,53.0,,,,41.299999,38.599998,,46.099998,46.5,41.200001,,,59.900002,37.700001,16.5,37.400002,,,52.799999,58.0,34.599998,31.799999,28.799999,50.900002,37.700001,29.6,,,25.6,44.599998,,,38.0,50.5,55.799999,40.900002,,,47.200001,25.700001,,47.400002,,33.5,51.099998,48.400002,31.200001,,53.900002,40.200001,34.799999,39.200001,,48.400002,,45.900002,44.099998,41.400002,35.0,54.0,40.700001,32.299999,40.599998,50.799999,43.599998,45.900002,37.900002,46.700001,33.900002,30.799999,36.0,47.700001,,41.0,,39.900002,45.900002,37.700001,38.099998,28.9,30.799999,33.0,,34.599998,,36.0,38.0,34.599998,45.799999,32.200001,27.5,41.799999,34.099998,43.700001,44.0,,56.400002,33.400002,29.799999,42.900002,44.900002,34.0,,54.599998,,28.1,45.900002,35.700001,,31.9,32.200001,45.299999,56.099998,,42.799999,38.599998,,32.099998,24.200001,48.700001,48.599998,26.4,33.200001,44.0,29.1,,30.5,38.5,37.299999,33.700001,36.299999,,45.299999,36.700001,33.200001,45.599998,36.700001,34.400002,41.0,44.799999,,41.900002,,43.900002,42.700001,43.200001,38.200001,30.6,29.4,37.700001,41.5,31.200001,30.700001,31.6,32.299999,36.299999,50.900002,42.599998,39.5,47.0,36.5,44.900002,50.599998,40.099998,45.299999,37.5,48.799999,,44.5,,39.400002,,32.700001,46.299999,42.0,33.799999,49.0,42.200001,36.200001,38.599998,,44.400002,39.900002,,47.5,35.400002,,,33.299999,42.299999,39.900002,37.299999,32.799999,28.4,28.1,40.700001,35.0,,52.799999,45.900002,43.200001,43.599998,,43.200001,47.299999,54.900002,39.099998,44.799999,41.700001,40.900002,48.799999,29.4,32.200001,41.200001,38.299999,22.4,36.400002,36.099998,48.099998,,45.900002,,40.700001,39.200001,39.700001,41.200001,34.200001,38.099998,45.200001,40.5,50.700001,27.799999,38.700001,45.299999,47.200001,39.299999,41.799999,39.200001,,,,47.700001,56.700001,,,39.900002,48.5,39.700001,,33.799999,30.799999,51.400002,41.599998,47.5,45.0,44.299999,35.0,32.900002,34.700001,45.799999,29.700001,36.299999,,46.5,37.400002,,,54.299999,45.799999,51.5,,36.5,39.200001,41.400002,34.799999,39.5,,33.400002,39.799999,41.5,46.400002,42.599998,46.900002,,46.5,47.099998,48.599998,41.400002,31.0,40.799999,25.0,50.299999,,,40.799999,46.0,38.099998,42.299999,44.400002,47.599998,46.700001,41.900002,30.299999,41.700001,40.799999,34.599998,42.099998,,46.799999,,40.0,,43.799999,,,,,37.700001,,34.0,45.099998,29.5,38.0,32.900002,46.599998,43.400002,59.900002,,30.1,,24.5,,,38.400002,17.9,,49.400002,37.5,40.900002,28.6,,33.900002,33.299999,,42.799999,45.400002,46.0,43.099998,36.299999,35.900002,50.599998,32.099998,40.400002,,,62.099998,36.200001,45.700001,40.799999,49.400002,40.200001,34.400002,39.400002,43.0,35.5,,,,,,,,,,,,,,,,,,,,,,,,,,,,,,,,,,,,,,,,,,,,,,,,,,,,,,,,,,,,,,,,,,,,,,,,,,,,,,,,,,,,,,,,,,,,,,,,,,,,,,,,,,,,,,,,,,,,,,,,,,,,,,,,,,,,,,,,,,,,,,,,,,,,,,,,,,,,,,,,,,,,,,,,,,,,,,,,,,,,,,,,,,,,,,,,,,,,,,,,,,,,,,,,,,,,,,,,,,,,,,,,,,,,,,,,,,,34.400002,,,37.200001,,37.5,,37.799999,,32.5,34.799999,,40.799999,51.099998,40.400002,28.299999,54.900002,,34.400002,,33.0,35.299999,36.099998,,35.700001,43.5,38.200001,38.400002,45.299999,41.0,45.700001,38.599998,40.5,46.400002,43.200001,46.900002,,,45.599998,43.599998,46.099998,,40.099998,,37.400002,35.099998,,40.700001,42.099998,,45.200001,39.099998,38.900002,36.400002,57.5,,45.900002,44.099998,43.700001,41.299999,47.700001,41.0,38.099998,46.400002,49.900002,32.0,46.200001,33.200001,49.099998,38.299999,39.900002,38.400002,34.599998,21.299999,35.700001,38.0,43.700001,37.200001,42.0,32.5,31.1,,,,,,,,,,,,,,,,,,,,,,,,,,,,,,,,,,,,,,,,,,,,,,,,,,,,,,,,,,,,,,,,,,,,,,,,,,,,,,,,,,,,,,,,,,,,,,,,,,,,,,,,,,,49.200001,66.0,30.6,,54.900002,,42.5,62.299999,,,52.599998,36.700001,48.299999,44.400002,,57.900002,38.299999,32.400002,,,44.0,33.900002,,,,,36.5,38.799999,,,29.9,57.5,45.700001,35.900002,46.400002,55.400002,36.299999,39.400002,61.799999,,35.700001,,,35.0,,,,39.599998,64.199997,,,50.400002,,55.400002,,37.599998,,,,,25.4,,,,,,,,,,,,,,,,,,,,,,,,,,,,,,33.0,35.900002,,,,,,,,,,,,,,,,,,,,,,,,,,,,,,,,,,,,,,,,,,,,,,,,,,,,,,,,,,,,,,,,,,,,,,,,,,,,,,,,,,,,,,,,,,,,,,,,,,,,,,,,,,,,,,,,,,,,,,,,,,,,,,,,,,,,,,,,,,,,,,,,,,,,,,,,,,,,,,,,,,,,,,,,,,,,,,,,,,,,,,,,,,,,,,,,,,,,,,,,,,,,,,,,,,,,,,,,,,,,,,,,,,,,,,,,,,,,,,,,,,,,,,,,,,,,,,,,,,,,,,,,,,,,,,,,,,,,,,,,,,,,,,,,,,,,,,,,,,,,,,,,,,,,,,,,,,,,,,,,,,,,,,,,,,,,,,,,,,,,,,,,,,,,,,,,,,,,,,,,,,,,,,,,,,,,,,,,,,,,,,,,,,,,,,,,,,,,,,,,,,,,,,,,,,,,,,,,,,,,,,,,,,,,,,,,,,,,,,,,,,,,,,,,40.0,46.400002,61.299999,42.099998,,38.0,31.0,47.900002,43.900002,39.200001,,23.5,35.099998,42.799999,22.1,48.5,40.0,44.5,,44.900002,53.599998,53.299999,51.299999,,,,,,,,,,,,,,,,,,,,,,,,,,,,,,,,,,,,,,,,,,,43.900002,,,26.799999,,,38.5,,33.5,,42.0,,30.299999,40.700001,36.700001,40.700001,45.700001,45.400002,40.900002,40.5,42.900002,,35.099998,,54.700001,46.099998,,45.799999,,,,,,,45.299999,31.700001,,46.099998,44.0,36.700001,,36.200001,,,42.099998,29.799999,37.799999,51.900002,45.299999,25.0,37.5,37.099998,32.200001,38.099998,44.5,39.200001,22.6,35.200001,,34.099998,40.700001,45.400002,40.0,32.299999,46.400002,,42.700001,35.099998,,34.700001,34.400002,,,,,,39.400002,46.0,47.0,44.5,39.200001,49.099998,36.599998,49.0,31.299999,27.700001,33.799999,46.599998,42.400002,39.599998,28.299999,,,31.6,49.400002,47.799999,39.200001,45.700001,,50.099998,31.299999,,,40.200001,33.0,,44.099998,26.200001,26.200001,25.4,,,38.0,43.700001,42.400002,,30.1,41.5,48.5,,46.799999,42.700001,,56.700001,,,36.700001,52.400002,31.6,30.200001,36.900002,37.299999,34.799999,26.5,29.0,50.5,52.400002,,,36.299999,,38.700001,,,,,,,,62.5,41.0,41.700001,47.299999,,52.900002,34.5,40.099998,,,35.0,46.0,40.599998,38.099998,,,,38.5,41.5,38.299999,44.700001,45.299999,52.200001,43.400002,,,,39.5,30.200001,45.700001,,55.200001,40.099998,28.1,27.0,,,,46.400002,43.5,51.799999,23.6,,,,,,,,,,,,,,,,,,,,,,,,,,,,,,,,,,,,,,,,,,,,,,,,,,,,,,,,,,,,,,,,,,,,,,,,,,,,,,,,,,,,,,,,,,,,,,,,,,,,,,,,,,,,,,,,,,,,,,,,,,,,,,,,,,,,,,,,,,,,,,,,,,,,,,,,,,,,,,,,,,,,,,,,,,,,,,,,,,,,,,,,,,,,,,,,,,,,,,,,,,,,,,,,,,,,,,,,,,,,,,,,,,,,,,,,,,,,,,,,,,,,,,,,,,,,,,,,,,,,,,,,,,,,,,,,,,,,,,,,,,,,,,,,,,,,,,,,,,,,,,,,,,,,,,,,,,,,,,,,,,,,,,,,,,,,,,,,,41.400002,27.5,,39.5,54.700001,62.099998,43.400002,54.099998,,55.299999,36.299999,51.299999,44.599998,37.900002,38.599998,68.900002,48.200001,33.400002,49.799999,47.799999,54.299999,,,,45.299999,42.099998,,51.200001,29.700001,46.200001,,44.200001,48.299999,31.200001,41.0,,,35.200001,,,,53.5,,,51.200001,55.299999,47.5,,,,,,41.700001,53.5,57.099998,62.200001,,,,,45.900002,46.5,42.099998,40.099998,39.299999,27.6,,,32.5,,,,,48.599998,38.099998,,25.5,45.900002,33.700001,59.0,35.0,54.599998,47.0,,,,,41.0,,,52.200001,40.200001,,,51.099998,,,42.700001,36.5,,56.700001,56.099998,47.799999,,44.400002,51.099998,38.200001,57.900002,43.099998,,52.400002,32.799999,33.900002,53.900002,46.299999,45.299999,,,35.599998,38.5,,,,,39.200001,35.0,33.700001,,45.700001,51.299999,,,43.099998,48.099998,42.700001,,39.900002,,36.799999,65.199997,31.6,38.200001,45.400002,76.199997,,46.299999,56.299999,48.599998,41.200001,46.200001,53.700001,47.900002,52.700001,48.099998,,47.0,51.5,43.400002,,48.200001,60.5,82.900002,32.599998,71.199997,,,,,49.0,54.5,62.900002,60.200001,,45.900002,,,,79.699997,37.200001,,47.799999,,,59.900002,,56.099998,,,,48.5,47.5,,,,,,,,,,,,,,,,,,,,,,,,,,,,,,,,,,,,,,,,,,,,57.099998,37.799999,,,,47.799999,,51.299999,37.799999,44.900002,43.099998,41.299999,57.799999,49.099998,40.0,,32.099998,47.5,36.5,54.5,43.099998,,,,50.700001,42.0,44.099998,44.799999,,44.0,42.900002,38.200001,57.599998,,38.099998,,47.200001,34.700001,49.0,53.900002,,,,36.700001,,,51.099998,,39.400002,,30.799999,38.799999,32.599998,37.200001,50.5,38.299999,34.200001,39.700001,,,,46.599998,,,52.599998,42.5,,,43.0,57.099998,53.200001,,38.900002,31.6,34.200001,40.799999,,39.299999,47.099998,40.200001,44.0,40.5,27.4,35.599998,35.099998,53.099998,36.099998,,47.799999,,,,,40.099998,51.5,33.599998,,44.0,,48.799999,,45.900002,,42.099998,45.599998,41.099998,,23.5,50.5,53.0,54.799999,39.900002,53.400002,45.700001,,,,,40.200001,,,49.900002,,38.099998,52.099998,43.799999,41.900002,48.700001,58.0,48.0,50.299999,,43.900002,,43.900002,,47.799999,39.200001,,46.700001,45.099998,47.400002,54.0,,48.400002,48.900002,41.200001,33.299999,,,,41.200001,48.400002,,,,35.700001,,52.599998,46.5,46.900002,,30.9,33.400002,,34.200001,,,46.599998,53.900002,54.400002,60.0,40.400002,,38.299999,34.700001,,47.299999,59.400002,,,,,,,,,,,,,,,,,,,,,,,,,,,,,,,,,,,,,,,,,,,,,,,,,,,,,,,,,,,,,,,,,,,,,,,,,,,,,,,,,,,,,,,,,,,,,,,,,,,,,,,,,,,,,,,,,,,,,,,,,,,,,,,,,,,,,,,,,,,,,,,,,,,,,,,,,,,,,,,,,,,,,,,,,,,,,,,,,,,,,,,,,,,,,,,,,,,,,,,,,,,,,,,,,,,,,,,,,,,,,,,,,,,,,,,,,,,,,,,,,,,,,,,,,,,,,,,,,,,,,,,,,,,,,,,,,,,,,,,,,,,,,,,,,,,,,,,,,,,,,,,,,,,,,,,,,,,,,25.5,,33.799999,,,,38.200001,,44.0,,33.200001,,44.799999,25.200001,35.5,49.900002,,32.700001,,43.599998,,43.799999,41.599998,,,30.9,35.5,54.299999,30.1,,51.599998,53.799999,,,61.400002,36.0,,,,,,29.5,,35.599998,,,41.0,45.700001,31.9,,,,35.900002,42.400002,,,35.5,31.0,53.5,,34.5,39.099998,,32.5,51.099998,,29.6,,,30.700001,,,,40.5,,,,33.799999,,,48.700001,,,44.099998,46.099998,,45.299999,,,35.799999,,,37.200001,39.0,,,,,,,,39.900002,40.099998,,48.599998,,39.799999,,,60.799999,,50.400002,,45.0,30.200001,,,,40.599998,,,38.0,39.299999,37.200001,41.700001,,42.099998,,37.599998,48.099998,,,,,36.200001,,44.0,,,48.799999,,47.299999,44.599998,38.0,,,,,32.400002,44.700001,48.099998,,33.099998,43.400002,33.700001,,49.200001,,,,,45.5,,48.400002,,,39.200001,,,,,,,,,,,,,,,,,,,,,,,,,,,,,,,,,,,,,,,,,,,,,,,,,,,,,,,,,,,,,,,,,,,,,,,,,,,,,,,,,,,,,,,,,,,,,,,,,,,,29.0,,39.200001,,,,,38.099998,,,29.5,,,,,,,55.900002,,,,33.099998,,,,,,,29.9,,,,,29.4,,,,,49.900002,,34.299999,62.5,,,,,,,,,,,,,,,,,,,,,50.599998,,,44.599998,,,48.700001,,,,,,,,,,,,,31.700001,37.599998,,,,56.799999,,,,,,44.900002,,,81.800003,,,,,,,,,,39.400002,,,,,,,,,,60.400002,,,,46.799999,,,,,,,,50.799999,,,,,42.0,,,,,,,39.400002,40.200001,,42.799999,,,46.099998,,,,,,,,,,,,,,,,59.599998,,,,,,,,,,38.5,,49.400002,,38.599998,51.599998,,,32.700001,,,50.400002,,,,,49.0,,,,,,,47.0,47.5,,51.299999,,38.5,,,,,,,56.299999,,,,,,,,,,,,,46.799999,33.400002,39.799999,41.299999,,,,33.299999,,,,,,,,,49.099998,,,,,46.799999,49.700001,,,,38.799999,,,,42.599998,37.099998,36.099998,41.099998,39.099998,44.799999,,,,,,,,,,,,,,,,,,,,,,,,,,,,,,,,,,,,,,,,,,41.099998,,34.400002,37.5,,41.0,,38.799999,,61.900002,,45.299999,43.900002,47.700001,,34.0,52.299999,,,,,41.400002,,,,,40.400002,,,,44.099998,57.599998,,,41.400002,25.9,,,,,45.400002,,57.200001,,,,,,,,,49.0,,46.299999,,,,,,50.799999,,54.799999,,,,45.0,36.400002,,,,,,,,,51.599998,,,48.5,,,,39.099998,44.900002,,,,,,39.700001,,,,,,48.700001,,50.400002,,,
longevity,,,292.0,371.0,273.0,88.0,391.0,344.0,242.0,322.0,287.0,788.0,1043.0,813.0,454.0,749.0,851.0,482.0,792.0,753.0,910.0,797.0,828.0,778.0,949.0,307.0,1038.0,810.0,881.0,956.0,849.0,732.0,684.0,846.0,342.0,928.0,874.0,1004.0,792.0,1056.0,995.0,902.0,180.0,327.0,362.0,858.0,865.0,646.0,923.0,646.0,469.0,1046.0,978.0,994.0,870.0,1010.0,1001.0,1084.0,708.0,1013.0,1070.0,140.0,973.0,853.0,730.0,878.0,735.0,636.0,742.0,700.0,894.0,916.0,497.0,817.0,677.0,462.0,462.0,741.0,357.0,824.0,642.0,798.0,338.0,888.0,781.0,972.0,442.0,916.0,973.0,840.0,891.0,449.0,696.0,857.0,319.0,832.0,1008.0,892.0,539.0,860.0,799.0,554.0,1070.0,506.0,884.0,716.0,834.0,795.0,901.0,740.0,873.0,612.0,769.0,867.0,1028.0,170.0,864.0,53.0,647.0,584.0,46.0,250.0,1081.0,836.0,769.0,1014.0,491.0,803.0,978.0,761.0,941.0,697.0,871.0,629.0,843.0,609.0,1063.0,874.0,868.0,1029.0,861.0,778.0,932.0,393.0,668.0,288.0,263.0,209.0,832.0,920.0,1065.0,1025.0,502.0,836.0,885.0,788.0,864.0,1020.0,926.0,469.0,995.0,734.0,1006.0,815.0,775.0,947.0,836.0,637.0,640.0,759.0,397.0,1040.0,1011.0,952.0,1011.0,976.0,612.0,586.0,846.0,770.0,759.0,972.0,741.0,105.0,856.0,884.0,640.0,745.0,800.0,235.0,787.0,705.0,678.0,699.0,651.0,582.0,259.0,874.0,853.0,885.0,378.0,350.0,720.0,972.0,382.0,919.0,1011.0,1019.0,984.0,885.0,734.0,696.0,944.0,734.0,201.0,1014.0,257.0,898.0,898.0,817.0,668.0,612.0,965.0,1024.0,966.0,477.0,462.0,689.0,795.0,912.0,979.0,661.0,692.0,536.0,754.0,663.0,863.0,298.0,714.0,467.0,809.0,781.0,710.0,997.0,579.0,688.0,958.0,857.0,593.0,897.0,748.0,992.0,758.0,1067.0,882.0,203.0,669.0,641.0,975.0,815.0,944.0,643.0,893.0,867.0,665.0,710.0,864.0,731.0,622.0,572.0,937.0,1037.0,626.0,777.0,706.0,730.0,668.0,691.0,673.0,849.0,1029.0,911.0,495.0,781.0,770.0,1053.0,572.0,537.0,554.0,1044.0,938.0,441.0,807.0,764.0,951.0,1077.0,421.0,258.0,923.0,1009.0,810.0,485.0,574.0,414.0,720.0,781.0,983.0,916.0,1032.0,941.0,1026.0,935.0,889.0,760.0,424.0,796.0,698.0,1044.0,773.0,505.0,874.0,875.0,720.0,845.0,853.0,927.0,832.0,773.0,1026.0,485.0,861.0,1037.0,790.0,568.0,1037.0,413.0,722.0,1044.0,1083.0,854.0,906.0,882.0,787.0,760.0,502.0,984.0,733.0,781.0,933.0,838.0,742.0,879.0,992.0,689.0,886.0,925.0,907.0,746.0,926.0,897.0,968.0,1021.0,780.0,554.0,872.0,235.0,785.0,816.0,682.0,973.0,990.0,930.0,763.0,832.0,899.0,823.0,1013.0,315.0,669.0,884.0,625.0,270.0,515.0,651.0,717.0,580.0,825.0,1009.0,646.0,311.0,862.0,1010.0,511.0,774.0,864.0,425.0,809.0,745.0,544.0,586.0,805.0,814.0,815.0,995.0,1028.0,938.0,993.0,525.0,757.0,478.0,650.0,519.0,607.0,1082.0,883.0,867.0,853.0,947.0,1017.0,895.0,661.0,526.0,391.0,560.0,1009.0,287.0,895.0,975.0,928.0,1025.0,787.0,987.0,949.0,902.0,963.0,776.0,1082.0,942.0,1082.0,826.0,517.0,680.0,958.0,949.0,784.0,857.0,741.0,826.0,934.0,884.0,643.0,1016.0,1035.0,990.0,869.0,881.0,1067.0,867.0,914.0,923.0,982.0,967.0,706.0,910.0,811.0,710.0,901.0,819.0,934.0,777.0,866.0,896.0,263.0,753.0,756.0,700.0,948.0,836.0,1074.0,725.0,767.0,831.0,587.0,735.0,760.0,885.0,272.0,754.0,747.0,941.0,1004.0,931.0,1006.0,913.0,574.0,746.0,955.0,766.0,549.0,832.0,728.0,328.0,923.0,1082.0,1076.0,970.0,578.0,976.0,899.0,717.0,783.0,938.0,953.0,819.0,775.0,801.0,1048.0,797.0,320.0,717.0,966.0,792.0,1023.0,974.0,853.0,620.0,278.0,833.0,906.0,633.0,651.0,640.0,821.0,541.0,937.0,790.0,946.0,1008.0,629.0,625.0,989.0,721.0,951.0,463.0,646.0,813.0,976.0,801.0,362.0,807.0,948.0,854.0,720.0,393.0,704.0,864.0,810.0,600.0,801.0,791.0,970.0,941.0,579.0,798.0,941.0,845.0,830.0,915.0,878.0,369.0,986.0,1022.0,972.0,685.0,608.0,1013.0,815.0,669.0,586.0,953.0,926.0,1063.0,519.0,456.0,545.0,1028.0,657.0,622.0,1057.0,608.0,716.0,668.0,822.0,760.0,645.0,678.0,970.0,601.0,449.0,561.0,843.0,530.0,626.0,774.0,1000.0,759.0,1000.0,905.0,1029.0,540.0,1007.0,540.0,854.0,882.0,702.0,986.0,498.0,1031.0,1022.0,709.0,846.0,700.0,955.0,833.0,695.0,881.0,864.0,930.0,834.0,638.0,316.0,941.0,436.0,401.0,658.0,902.0,944.0,776.0,972.0,930.0,1035.0,881.0,643.0,903.0,909.0,637.0,1022.0,1034.0,403.0,453.0,990.0,855.0,960.0,804.0,933.0,555.0,498.0,784.0,1027.0,789.0,927.0,428.0,1036.0,930.0,919.0,974.0,968.0,1084.0,505.0,682.0,436.0,917.0,609.0,929.0,1020.0,593.0,328.0,1025.0,754.0,1012.0,1019.0,808.0,850.0,600.0,985.0,509.0,690.0,901.0,781.0,850.0,902.0,930.0,990.0,939.0,730.0,758.0,661.0,945.0,1077.0,717.0,237.0,977.0,1025.0,933.0,758.0,1039.0,934.0,969.0,1025.0,842.0,556.0,895.0,801.0,435.0,1008.0,1008.0,808.0,1068.0,958.0,626.0,573.0,719.0,640.0,453.0,676.0,640.0,853.0,938.0,688.0,790.0,895.0,786.0,951.0,867.0,967.0,980.0,671.0,857.0,948.0,552.0,970.0,403.0,752.0,755.0,735.0,724.0,1060.0,808.0,692.0,596.0,1019.0,903.0,840.0,801.0,878.0,944.0,452.0,930.0,958.0,706.0,519.0,714.0,749.0,948.0,914.0,759.0,961.0,871.0,713.0,838.0,1039.0,796.0,647.0,868.0,976.0,760.0,286.0,1040.0,648.0,893.0,776.0,896.0,1000.0,1003.0,1017.0,813.0,748.0,615.0,786.0,850.0,738.0,702.0,1012.0,1074.0,976.0,787.0,718.0,923.0,1004.0,903.0,829.0,565.0,599.0,1063.0,693.0,475.0,869.0,1058.0,1011.0,904.0,1039.0,579.0,775.0,992.0,793.0,515.0,531.0,494.0,868.0,1083.0,1083.0,985.0,517.0,1017.0,940.0,588.0,1065.0,777.0,915.0,929.0,713.0,755.0,736.0,415.0,701.0,870.0,877.0,1010.0,1065.0,673.0,840.0,1037.0,1051.0,897.0,800.0,1041.0,867.0,990.0,449.0,561.0,512.0,890.0,815.0,828.0,694.0,729.0,792.0,575.0,787.0,882.0,750.0,722.0,765.0,641.0,512.0,644.0,930.0,1055.0,1025.0,1000.0,589.0,700.0,739.0,894.0,784.0,804.0,441.0,246.0,595.0,820.0,695.0,926.0,1030.0,828.0,701.0,1024.0,654.0,1066.0,344.0,989.0,448.0,848.0,856.0,901.0,480.0,523.0,701.0,519.0,646.0,1055.0,928.0,810.0,1019.0,901.0,848.0,869.0,771.0,911.0,867.0,526.0,869.0,553.0,700.0,1004.0,962.0,983.0,772.0,994.0,419.0,819.0,823.0,601.0,842.0,885.0,772.0,639.0,821.0,912.0,967.0,1144.0,933.0,779.0,605.0,870.0,435.0,738.0,807.0,736.0,884.0,925.0,900.0,790.0,868.0,847.0,128.0,910.0,1028.0,939.0,620.0,983.0,1067.0,541.0,714.0,496.0,876.0,961.0,953.0,578.0,620.0,850.0,584.0,416.0,634.0,641.0,793.0,758.0,1035.0,996.0,884.0,876.0,762.0,1005.0,741.0,435.0,540.0,855.0,287.0,1203.0,685.0,793.0,927.0,912.0,1005.0,844.0,612.0,677.0,491.0,966.0,467.0,1040.0,874.0,448.0,990.0,1097.0,910.0,881.0,1037.0,953.0,890.0,968.0,1018.0,757.0,372.0,764.0,639.0,864.0,758.0,612.0,769.0,355.0,502.0,911.0,547.0,652.0,1004.0,1057.0,906.0,970.0,522.0,554.0,910.0,1067.0,629.0,608.0,1077.0,769.0,886.0,900.0,170.0,365.0,836.0,1019.0,988.0,655.0,837.0,466.0,738.0,1006.0,499.0,875.0,831.0,665.0,1108.0,753.0,1143.0,796.0,912.0,305.0,773.0,613.0,962.0,682.0,627.0,962.0,447.0,713.0,685.0,741.0,1050.0,854.0,854.0,516.0,486.0,927.0,715.0,813.0,905.0,953.0,1071.0,1042.0,625.0,863.0,757.0,611.0,770.0,972.0,944.0,504.0,903.0,511.0,540.0,726.0,847.0,888.0,1009.0,856.0,865.0,860.0,1021.0,730.0,857.0,1216.0,659.0,600.0,996.0,787.0,198.0,414.0,293.0,405.0,920.0,570.0,625.0,965.0,903.0,608.0,943.0,1037.0,995.0,993.0,895.0,900.0,1076.0,970.0,552.0,1111.0,782.0,713.0,788.0,616.0,949.0,1044.0,977.0,749.0,981.0,788.0,418.0,830.0,641.0,503.0,951.0,720.0,823.0,621.0,886.0,823.0,1214.0,557.0,858.0,538.0,561.0,724.0,643.0,724.0,657.0,844.0,872.0,1229.0,1119.0,893.0,519.0,807.0,1188.0,1110.0,608.0,748.0,756.0,1105.0,644.0,632.0,1105.0,906.0,871.0,1072.0,898.0,637.0,856.0,575.0,1064.0,1220.0,866.0,545.0,1084.0,1124.0,849.0,817.0,1058.0,902.0,540.0,836.0,892.0,893.0,502.0,752.0,1077.0,1116.0,1091.0,864.0,1136.0,741.0,1156.0,728.0,842.0,860.0,1088.0,548.0,1056.0,859.0,488.0,569.0,1119.0,850.0,901.0,1100.0,839.0,1168.0,1088.0,575.0,724.0,842.0,520.0,1088.0,719.0,1088.0,840.0,852.0,826.0,1058.0,1084.0,1042.0,829.0,896.0,1103.0,1112.0,1060.0,581.0,739.0,711.0,891.0,862.0,897.0,460.0,847.0,850.0,588.0,1087.0,829.0,681.0,1077.0,488.0,864.0,636.0,846.0,804.0,631.0,865.0,1182.0,840.0,843.0,458.0,828.0,1216.0,1261.0,1103.0,847.0,504.0,896.0,1115.0,880.0,836.0,873.0,899.0,515.0,635.0,1106.0,497.0,830.0,1197.0,886.0,878.0,648.0,892.0,1105.0,650.0,564.0,476.0,895.0,1106.0,791.0,850.0,731.0,853.0,899.0,1133.0,736.0,1078.0,878.0,732.0,868.0,505.0,903.0,498.0,1340.0,1200.0,1099.0,754.0,1091.0,881.0,1093.0,541.0,608.0,753.0,1111.0,1081.0,907.0,1088.0,1098.0,723.0,839.0,683.0,902.0,649.0,1058.0,618.0,1211.0,573.0,818.0,470.0,860.0,860.0,1071.0,1111.0,555.0,1223.0,759.0,1110.0,728.0,526.0,1077.0,1076.0,1200.0,629.0,706.0,393.0,1091.0,1095.0,612.0,573.0,1056.0,212.0,827.0,650.0,892.0,910.0,742.0,626.0,1182.0,478.0,1214.0,551.0,640.0,1122.0,752.0,865.0,833.0,1090.0,897.0,793.0,835.0,632.0,575.0,1242.0,525.0,1141.0,908.0,1061.0,1061.0,658.0,908.0,887.0,873.0,722.0,1085.0,1093.0,652.0,890.0,897.0,759.0,1044.0,176.0,722.0,485.0,1338.0,568.0,477.0,467.0,701.0,841.0,1100.0,679.0,1162.0,890.0,1099.0,516.0,565.0,789.0,1084.0,582.0,758.0,484.0,841.0,1051.0,1126.0,1274.0,679.0,868.0,1044.0,190.0,1050.0,1021.0,632.0,1026.0,911.0,810.0,677.0,970.0,759.0,531.0,597.0,986.0,301.0,935.0,933.0,1012.0,728.0,993.0,854.0,906.0,866.0,1013.0,1060.0,605.0,852.0,987.0,938.0,953.0,618.0,956.0,893.0,919.0,909.0,749.0,775.0,976.0,766.0,884.0,1086.0,844.0,578.0,960.0,701.0,829.0,798.0,822.0,553.0,832.0,859.0,914.0,1068.0,660.0,896.0,998.0,1022.0,1029.0,561.0,888.0,751.0,908.0,1006.0,735.0,887.0,944.0,861.0,260.0,148.0,396.0,1057.0,295.0,364.0,377.0,349.0,377.0,345.0,372.0,371.0,348.0,391.0,377.0,1051.0,260.0,375.0,330.0,175.0,302.0,772.0,750.0,578.0,862.0,792.0,1083.0,511.0,796.0,900.0,878.0,520.0,414.0,794.0,577.0,924.0,989.0,887.0,432.0,927.0,983.0,629.0,974.0,1008.0,674.0,774.0,956.0,952.0,868.0,959.0,989.0,829.0,916.0,860.0,797.0,713.0,412.0,1027.0,1078.0,547.0,797.0,695.0,665.0,1028.0,692.0,1008.0,930.0,843.0,783.0,1034.0,895.0,1081.0,477.0,812.0,990.0,847.0,798.0,805.0,858.0,1008.0,941.0,615.0,854.0,496.0,1021.0,887.0,822.0,769.0,836.0,887.0,829.0,871.0,1075.0,884.0,915.0,607.0,532.0,677.0,456.0,728.0,216.0,862.0,876.0,958.0,895.0,966.0,973.0,712.0,910.0,958.0,924.0,397.0,523.0,867.0,882.0,727.0,922.0,933.0,936.0,936.0,780.0,724.0,932.0,971.0,798.0,811.0,941.0,861.0,355.0,934.0,909.0,930.0,787.0,714.0,1014.0,906.0,801.0,861.0,467.0,619.0,586.0,432.0,657.0,413.0,951.0,985.0,674.0,730.0,650.0,1049.0,850.0,879.0,815.0,931.0,657.0,980.0,664.0,1008.0,415.0,756.0,651.0,696.0,670.0,828.0,1008.0,950.0,924.0,889.0,957.0,990.0,630.0,960.0,582.0,476.0,453.0,810.0,666.0,457.0,1018.0,681.0,328.0,714.0,709.0,275.0,926.0,982.0,899.0,801.0,282.0,901.0,927.0,326.0,1014.0,798.0,710.0,572.0,749.0,334.0,668.0,841.0,1007.0,477.0,885.0,764.0,847.0,952.0,734.0,766.0,560.0,800.0,729.0,836.0,567.0,696.0,636.0,612.0,731.0,843.0,903.0,864.0,604.0,1093.0,974.0,1047.0,898.0,879.0,866.0,814.0,954.0,299.0,837.0,1026.0,896.0,1030.0,886.0,1016.0,800.0,480.0,998.0,706.0,695.0,957.0,778.0,659.0,911.0,963.0,561.0,775.0,735.0,864.0,886.0,875.0,354.0,797.0,836.0,1043.0,239.0,825.0,695.0,393.0,1003.0,917.0,1227.0,631.0,571.0,742.0,818.0,578.0,456.0,1086.0,683.0,986.0,807.0,1076.0,940.0,1059.0,990.0,517.0,922.0,502.0,801.0,754.0,772.0,1075.0,981.0,1003.0,531.0,860.0,854.0,1045.0,1063.0,1051.0,632.0,955.0,875.0,887.0,987.0,874.0,647.0,619.0,844.0,982.0,528.0,960.0,685.0,542.0,1090.0,395.0,1027.0,916.0,885.0,985.0,686.0,1047.0,1067.0,875.0,1007.0,165.0,755.0,1032.0,985.0,1023.0,943.0,797.0,791.0,976.0,1046.0,442.0,1085.0,520.0,977.0,964.0,797.0,866.0,804.0,425.0,881.0,653.0,1088.0,1047.0,1060.0,1049.0,679.0,797.0,746.0,917.0,875.0,835.0,592.0,898.0,791.0,571.0,741.0,694.0,493.0,645.0,762.0,882.0,826.0,714.0,939.0,881.0,941.0,960.0,647.0,897.0,876.0,960.0,769.0,666.0,939.0,1036.0,710.0,956.0,828.0,631.0,985.0,964.0,995.0,987.0,1043.0,788.0,943.0,891.0,880.0,480.0,768.0,736.0,939.0,1021.0,741.0,1067.0,629.0,925.0,989.0,774.0,459.0,707.0,668.0,1004.0,807.0,651.0,972.0,791.0,837.0,880.0,673.0,830.0,1071.0,622.0,879.0,690.0,991.0,960.0,971.0,911.0,710.0,909.0,713.0,1006.0,287.0,460.0,1075.0,864.0,845.0,665.0,991.0,429.0,741.0,684.0,683.0,906.0,752.0,860.0,678.0,946.0,944.0,330.0,950.0,794.0,969.0,755.0,871.0,940.0,711.0,732.0,417.0,875.0,722.0,599.0,757.0,694.0,907.0,885.0,1043.0,984.0,964.0,826.0,882.0,983.0,890.0,812.0,819.0,1016.0,780.0,946.0,1088.0,1042.0,725.0,832.0,803.0,625.0,950.0,731.0,742.0,807.0,692.0,1079.0,1066.0,850.0,820.0,598.0,882.0,318.0,1068.0,931.0,961.0,975.0,1017.0,912.0,573.0,909.0,449.0,994.0,979.0,974.0,968.0,653.0,949.0,660.0,920.0,921.0,773.0,966.0,648.0,867.0,1025.0,877.0,699.0,756.0,1025.0,1085.0,843.0,817.0,926.0,851.0,794.0,1014.0,901.0,966.0,868.0,1016.0,954.0,945.0,1047.0,824.0,871.0,802.0,746.0,793.0,1092.0,535.0,1087.0,877.0,1003.0,473.0,725.0,1092.0,870.0,959.0,719.0,773.0,968.0,848.0,916.0,615.0,931.0,1030.0,654.0,893.0,903.0,869.0,933.0,897.0,980.0,725.0,1008.0,861.0,1070.0,747.0,499.0,927.0,718.0,1007.0,872.0,827.0,811.0,908.0,622.0,865.0,982.0,982.0,959.0,874.0,890.0,552.0,501.0,681.0,575.0,761.0,433.0,690.0,905.0,883.0,729.0,940.0,668.0,698.0,940.0,665.0,1026.0,1009.0,717.0,1046.0,863.0,822.0,374.0,902.0,666.0,931.0,675.0,855.0,803.0,1066.0,290.0,916.0,670.0,650.0,1042.0,1016.0,747.0,838.0,837.0,804.0,51.0,348.0,603.0,348.0,833.0,703.0,1017.0,963.0,1067.0,923.0,1001.0,811.0,836.0,596.0,1004.0,576.0,701.0,904.0,902.0,784.0,967.0,782.0,246.0,1063.0,788.0,785.0,916.0,1050.0,827.0,854.0,841.0,964.0,826.0,1070.0,1048.0,805.0,682.0,847.0,370.0,964.0,880.0,886.0,1020.0,1007.0,782.0,343.0,666.0,397.0,986.0,874.0,840.0,239.0,640.0,873.0,865.0,1004.0,764.0,1072.0,845.0,925.0,789.0,1035.0,782.0,612.0,1066.0,601.0,872.0,942.0,621.0,999.0,854.0,319.0,1039.0,877.0,988.0,880.0,1006.0,869.0,992.0,578.0,942.0,835.0,917.0,789.0,813.0,890.0,990.0,764.0,960.0,939.0,1022.0,654.0,845.0,768.0,434.0,509.0,761.0,957.0,719.0,1000.0,782.0,844.0,909.0,1040.0,777.0,841.0,887.0,888.0,899.0,869.0,387.0,641.0,939.0,388.0,936.0,765.0,835.0,873.0,622.0,876.0,818.0,926.0,1018.0,971.0,747.0,204.0,688.0,1017.0,811.0,682.0,784.0,1013.0,1071.0,763.0,940.0,931.0,869.0,821.0,365.0,298.0,861.0,765.0,795.0,895.0,587.0,1086.0,907.0,869.0,880.0,945.0,820.0,1039.0,790.0,772.0,623.0,1047.0,887.0,743.0,983.0,860.0,854.0,194.0,733.0,737.0,763.0,533.0,609.0,1094.0,241.0,1017.0,851.0,973.0,759.0,889.0,969.0,730.0,976.0,792.0,898.0,635.0,964.0,978.0,624.0,1030.0,887.0,1020.0,573.0,833.0,1021.0,928.0,669.0,971.0,811.0,915.0,860.0,1072.0,767.0,774.0,801.0,851.0,356.0,446.0,872.0,901.0,724.0,1021.0,1057.0,483.0,754.0,1078.0,807.0,750.0,954.0,647.0,642.0,822.0,618.0,684.0,1009.0,395.0,974.0,923.0,380.0,502.0,1069.0,920.0,1083.0,1016.0,532.0,847.0,863.0,663.0,534.0,993.0,988.0,895.0,804.0,909.0,897.0,1027.0,673.0,494.0,881.0,979.0,877.0,901.0,982.0,705.0,1037.0,946.0,746.0,358.0,822.0,856.0,871.0,1003.0,853.0,1017.0,904.0,759.0,867.0,811.0,322.0,659.0,728.0,866.0,991.0,919.0,840.0,969.0,984.0,648.0,1069.0,597.0,765.0,635.0,735.0,1044.0,1081.0,970.0,647.0,820.0,970.0,957.0,932.0,782.0,860.0,534.0,944.0,1051.0,775.0,937.0,170.0,815.0,810.0,500.0,793.0,689.0,966.0,883.0,835.0,1053.0,882.0,540.0,956.0,298.0,871.0,1017.0,825.0,970.0,1016.0,553.0,836.0,1025.0,622.0,940.0,485.0,891.0,401.0,865.0,488.0,529.0,327.0,824.0,887.0,1024.0,687.0,887.0,805.0,772.0,494.0,514.0,768.0,937.0,333.0,841.0,886.0,862.0,924.0,826.0,657.0,1003.0,838.0,1019.0,1017.0,961.0,858.0,947.0,1048.0,982.0,933.0,873.0,791.0,1019.0,761.0,900.0,768.0,927.0,929.0,880.0,846.0,971.0,991.0,964.0,877.0,872.0,797.0,1046.0,988.0,860.0,914.0,905.0,941.0,753.0,818.0,858.0,933.0,906.0,937.0,752.0,744.0,888.0,779.0,892.0,738.0,910.0,990.0,921.0,1083.0,915.0,1000.0,462.0,1053.0,1029.0,1028.0,1028.0,1027.0,1025.0,1023.0,1023.0,1023.0,1121.0,1021.0,1020.0,1019.0,1039.0,1101.0,1011.0,1121.0,1009.0,1008.0,1008.0,1008.0,1037.0,1007.0,1006.0,1005.0,1005.0,1002.0,1001.0,1001.0,1000.0,1000.0,999.0,1035.0,1112.0,998.0,998.0,997.0,997.0,995.0,995.0,994.0,1108.0,1035.0,994.0,993.0,991.0,991.0,991.0,988.0,986.0,986.0,985.0,1136.0,983.0,983.0,982.0,981.0,980.0,980.0,979.0,979.0,974.0,1119.0,1031.0,973.0,972.0,972.0,971.0,970.0,969.0,969.0,967.0,1030.0,967.0,967.0,966.0,965.0,965.0,963.0,1029.0,908.0,905.0,904.0,904.0,904.0,903.0,903.0,903.0,902.0,900.0,899.0,896.0,891.0,891.0,890.0,888.0,886.0,886.0,881.0,880.0,878.0,876.0,876.0,876.0,876.0,875.0,874.0,873.0,873.0,871.0,870.0,869.0,860.0,1113.0,860.0,858.0,850.0,848.0,1110.0,846.0,843.0,843.0,839.0,838.0,834.0,832.0,832.0,831.0,1109.0,1108.0,829.0,827.0,822.0,822.0,1107.0,821.0,819.0,818.0,818.0,817.0,816.0,811.0,811.0,811.0,810.0,810.0,809.0,808.0,807.0,807.0,807.0,807.0,1103.0,806.0,803.0,801.0,800.0,1103.0,815.0,796.0,794.0,794.0,794.0,793.0,815.0,793.0,793.0,791.0,791.0,791.0,815.0,787.0,786.0,786.0,785.0,784.0,783.0,783.0,782.0,814.0,781.0,781.0,780.0,780.0,778.0,778.0,774.0,772.0,769.0,768.0,813.0,763.0,763.0,763.0,750.0,750.0,750.0,749.0,748.0,747.0,743.0,741.0,741.0,738.0,736.0,735.0,731.0,730.0,730.0,729.0,729.0,719.0,718.0,715.0,715.0,1096.0,714.0,713.0,709.0,706.0,703.0,702.0,700.0,1093.0,699.0,697.0,1091.0,696.0,695.0,695.0,693.0,693.0,692.0,692.0,692.0,691.0,688.0,688.0,686.0,684.0,683.0,683.0,682.0,680.0,679.0,679.0,676.0,674.0,674.0,674.0,672.0,671.0,671.0,671.0,668.0,666.0,666.0,656.0,652.0,648.0,647.0,646.0,636.0,635.0,633.0,625.0,624.0,622.0,617.0,615.0,609.0,609.0,606.0,605.0,604.0,603.0,598.0,597.0,1090.0,1091.0,593.0,590.0,677.0,587.0,583.0,1091.0,581.0,569.0,565.0,564.0,557.0,546.0,534.0,534.0,531.0,513.0,512.0,496.0,493.0,489.0,463.0,459.0,1188.0,1103.0,1043.0,427.0,873.0,508.0,700.0,1007.0,1052.0,850.0,999.0,662.0,726.0,873.0,881.0,919.0,947.0,886.0,413.0,998.0,592.0,839.0,746.0,1139.0,657.0,980.0,810.0,1098.0,947.0,783.0,1097.0,820.0,955.0,977.0,759.0,1032.0,1046.0,1159.0,709.0,662.0,1046.0,1196.0,580.0,503.0,986.0,701.0,776.0,838.0,887.0,696.0,726.0,773.0,1031.0,924.0,576.0,365.0,476.0,744.0,875.0,604.0,996.0,895.0,953.0,1189.0,961.0,911.0,1019.0,860.0,1115.0,493.0,1008.0,1201.0,1018.0,925.0,783.0,927.0,795.0,580.0,699.0,696.0,885.0,1156.0,938.0,767.0,946.0,344.0,1029.0,749.0,960.0,1083.0,845.0,843.0,1024.0,982.0,876.0,930.0,955.0,941.0,570.0,1044.0,1046.0,835.0,753.0,839.0,951.0,1013.0,853.0,1143.0,687.0,598.0,772.0,1024.0,1089.0,646.0,950.0,708.0,812.0,987.0,674.0,636.0,1041.0,1099.0,933.0,840.0,297.0,950.0,600.0,839.0,958.0,798.0,870.0,856.0,891.0,738.0,835.0,826.0,709.0,1021.0,830.0,1023.0,821.0,947.0,861.0,649.0,884.0,793.0,737.0,851.0,991.0,735.0,810.0,873.0,748.0,877.0,930.0,970.0,1088.0,815.0,538.0,640.0,776.0,1002.0,755.0,723.0,757.0,971.0,973.0,653.0,822.0,962.0,752.0,800.0,541.0,803.0,900.0,1093.0,748.0,826.0,798.0,644.0,900.0,1067.0,1007.0,1025.0,1022.0,869.0,837.0,613.0,842.0,944.0,885.0,799.0,857.0,860.0,696.0,776.0,878.0,885.0,924.0,955.0,266.0,986.0,826.0,917.0,730.0,1061.0,203.0,1036.0,783.0,487.0,769.0,599.0,944.0,1017.0,695.0,777.0,1029.0,715.0,783.0,727.0,1023.0,870.0,896.0,1064.0,998.0,858.0,1022.0,869.0,814.0,789.0,551.0,923.0,964.0,560.0,557.0,942.0,365.0,968.0,539.0,566.0,571.0,865.0,947.0,812.0,772.0,765.0,759.0,942.0,650.0,713.0,706.0,900.0,839.0,977.0,875.0,1045.0,959.0,951.0,719.0,895.0,945.0,989.0,838.0,927.0,1009.0,643.0,832.0,423.0,1004.0,822.0,925.0,909.0,469.0,954.0,701.0,867.0,515.0,786.0,670.0,837.0,1167.0,874.0,1037.0,979.0,601.0,756.0,954.0,948.0,947.0,893.0,840.0,988.0,713.0,921.0,819.0,1271.0,578.0,1064.0,778.0,1002.0,1017.0,939.0,837.0,853.0,1101.0,726.0,916.0,1092.0,764.0,876.0,824.0,1075.0,1143.0,657.0,1060.0,900.0,968.0,890.0,702.0,517.0,365.0,403.0,917.0,796.0,747.0,897.0,935.0,808.0,836.0,1083.0,687.0,1023.0,462.0,668.0,1114.0,487.0,866.0,1057.0,919.0,838.0,758.0,915.0,840.0,718.0,786.0,767.0,731.0,753.0,1050.0,955.0,904.0,724.0,443.0,659.0,815.0,864.0,661.0,981.0,925.0,781.0,704.0,345.0,1000.0,964.0,756.0,900.0,499.0,686.0,1124.0,917.0,1048.0,931.0,738.0,833.0,1219.0,793.0,523.0,643.0,847.0,930.0,405.0,575.0,746.0,871.0,1031.0,1111.0,357.0,529.0,1134.0,735.0,720.0,986.0,703.0,999.0,1047.0,751.0,926.0,689.0,921.0,1191.0,1078.0,760.0,542.0,1076.0,656.0,1055.0,953.0,825.0,1190.0,783.0,973.0,774.0,1085.0,1074.0,840.0,929.0,737.0,956.0,1033.0,1159.0,1091.0,978.0,629.0,896.0,689.0,1202.0,859.0,1059.0,1275.0,733.0,1164.0,1051.0,216.0,829.0,679.0,912.0,1094.0,1302.0,1105.0,1058.0,1093.0,1017.0,887.0,859.0,751.0,718.0,977.0,806.0,742.0,925.0,886.0,1051.0,652.0,882.0,584.0,1000.0,883.0,1094.0,547.0,976.0,824.0,1117.0,860.0,721.0,797.0,1001.0,634.0,1008.0,822.0,864.0,799.0,850.0,1062.0,1026.0,754.0,673.0,831.0,1089.0,1036.0,898.0,1054.0,530.0,831.0,860.0,959.0,950.0,1325.0,907.0,761.0,868.0,498.0,1051.0,646.0,1239.0,1087.0,880.0,784.0,890.0,965.0,1077.0,1022.0,825.0,887.0,1004.0,902.0,894.0,1171.0,1043.0,823.0,834.0,991.0,1265.0,802.0,1066.0,740.0,850.0,776.0,711.0,970.0,194.0,1063.0,515.0,1094.0,874.0,861.0,1016.0,1053.0,1104.0,1112.0,961.0,422.0,1070.0,950.0,672.0,1010.0,975.0,529.0,671.0,832.0,1034.0,1068.0,971.0,991.0,1058.0,1121.0,919.0,873.0,655.0,959.0,876.0,1203.0,815.0,474.0,1182.0,902.0,1165.0,946.0,1022.0,821.0,797.0,837.0,887.0,820.0,1087.0,897.0,1255.0,994.0,1084.0,1081.0,664.0,1041.0,612.0,1044.0,769.0,1132.0,991.0,1038.0,1029.0,1138.0,1066.0,887.0,765.0,880.0,880.0,1083.0,967.0,904.0,1033.0,697.0,626.0,681.0,1190.0,913.0,713.0,687.0,1084.0,1066.0,942.0,326.0,1041.0,1026.0,993.0,1065.0,1168.0,835.0,1125.0,809.0,840.0,1093.0,1182.0,1210.0,837.0,724.0,1146.0,1176.0,609.0,715.0,925.0,1294.0,1057.0,647.0,1066.0,908.0,768.0,1146.0,1095.0,414.0,937.0,903.0,819.0,803.0,927.0,1047.0,506.0,896.0,907.0,939.0,1106.0,866.0,918.0,841.0,988.0,666.0,539.0,1204.0,1169.0,849.0,1077.0,739.0,885.0,1151.0,800.0,1108.0,807.0,735.0,783.0,985.0,721.0,1079.0,537.0,1083.0,663.0,1046.0,149.0,717.0,713.0,698.0,781.0,336.0,806.0,858.0,902.0,1156.0,829.0,814.0,1024.0,1111.0,272.0,1057.0,697.0,1089.0,539.0,696.0,831.0,735.0,526.0,816.0,1066.0,1024.0,951.0,717.0,928.0,968.0,699.0,806.0,791.0,857.0,968.0,1249.0,1048.0,1025.0,758.0,801.0,585.0,526.0,1108.0,791.0,971.0,801.0,980.0,794.0,926.0,1000.0,790.0,819.0,1019.0,759.0,892.0,1210.0,627.0,751.0,755.0,828.0,688.0,853.0,929.0,924.0,741.0,714.0,162.0,769.0,1104.0,876.0,654.0,1091.0,1011.0,863.0,611.0,877.0,983.0,782.0,832.0,869.0,932.0,810.0,1079.0,719.0,941.0,758.0,1074.0,838.0,1108.0,1215.0,1064.0,807.0,992.0,1257.0,842.0,1108.0,969.0,989.0,1064.0,853.0,1050.0,468.0,926.0,930.0,835.0,1098.0,819.0,951.0,945.0,1022.0,1137.0,875.0,810.0,566.0,885.0,1067.0,1087.0,589.0,774.0,1146.0,809.0,640.0,788.0,788.0,705.0,1065.0,1091.0,1078.0,952.0,710.0,1170.0,899.0,865.0,686.0,782.0,827.0,731.0,794.0,856.0,1212.0,754.0,1066.0,1056.0,1102.0,813.0,1125.0,829.0,864.0,642.0,652.0,978.0,1111.0,1055.0,817.0,850.0,1020.0,748.0,802.0,927.0,878.0,1148.0,987.0,1155.0,1052.0,547.0,822.0,1082.0,932.0,918.0,855.0,702.0,843.0,1177.0,929.0,961.0,652.0,932.0,935.0,1016.0,647.0,1014.0,717.0,1067.0,718.0,815.0,999.0,1195.0,1177.0,1249.0,924.0,1043.0,683.0,722.0,1023.0,679.0,1039.0,1091.0,655.0,1068.0,1026.0,1303.0,717.0,879.0,1058.0,416.0,546.0,973.0,417.0,723.0,722.0,573.0,612.0,457.0,1063.0,1067.0,912.0,398.0,387.0,673.0,647.0,1141.0,570.0,944.0,869.0,1113.0,1000.0,329.0,517.0,971.0,601.0,923.0,891.0,1049.0,1273.0,899.0,1094.0,772.0,891.0,678.0,833.0,939.0,831.0,697.0,799.0,994.0,1120.0,1152.0,1056.0,697.0,782.0,630.0,1022.0,670.0,687.0,809.0,891.0,541.0,836.0,967.0,1036.0,1018.0,752.0,665.0,1091.0,712.0,998.0,401.0,1050.0,577.0,610.0,910.0,1023.0,827.0,723.0,832.0,721.0,818.0,1013.0,1230.0,903.0,811.0,708.0,647.0,739.0,929.0,946.0,868.0,704.0,636.0,955.0,479.0,896.0,451.0,1154.0,686.0,1000.0,887.0,699.0,995.0,949.0,1140.0,870.0,886.0,566.0,791.0,623.0,838.0,776.0,832.0,630.0,1023.0,1359.0,769.0,857.0,943.0,1219.0,1011.0,1099.0,749.0,737.0,739.0,970.0,477.0,440.0,938.0,836.0,992.0,624.0,1113.0,611.0,783.0,956.0,568.0,1116.0,942.0,458.0,1025.0,1013.0,928.0,1138.0,1060.0,603.0,1097.0,934.0,802.0,1013.0,841.0,960.0,1006.0,953.0,1030.0,1203.0,1228.0,1087.0,1007.0,839.0,981.0,1047.0,754.0,742.0,802.0,856.0,1229.0,886.0,946.0,767.0,877.0,955.0,1032.0,610.0,669.0,821.0,761.0,1061.0,810.0,762.0,719.0,561.0,514.0,874.0,758.0,927.0,819.0,953.0,967.0,554.0,670.0,1162.0,1011.0,688.0,1268.0,652.0,693.0,695.0,511.0,851.0,1035.0,886.0,564.0,919.0,705.0,929.0,662.0,1005.0,766.0,968.0,874.0,1054.0,816.0,839.0,467.0,1236.0,476.0,922.0,711.0,950.0,1056.0,942.0,885.0,862.0,933.0,728.0,1070.0,878.0,851.0,1100.0,869.0,1232.0,439.0,432.0,979.0,1248.0,825.0,843.0,774.0,780.0,937.0,922.0,618.0,974.0,1154.0,1052.0,774.0,891.0,895.0,800.0,938.0,906.0,647.0,939.0,684.0,710.0,727.0,921.0,797.0,960.0,1146.0,953.0,589.0,1196.0,1077.0,1008.0,914.0,830.0,727.0,723.0,813.0,1007.0,956.0,654.0,1099.0,430.0,968.0,1059.0,904.0,1181.0,266.0,921.0,149.0,848.0,862.0,1015.0,880.0,949.0,761.0,852.0,984.0,962.0,994.0,735.0,1016.0,362.0,701.0,1035.0,814.0,809.0,905.0,961.0,681.0,927.0,948.0,1110.0,882.0,758.0,965.0,874.0,1078.0,962.0,1109.0,899.0,753.0,901.0,339.0,865.0,1096.0,966.0,901.0,1069.0,1092.0,583.0,855.0,1161.0,361.0,615.0,857.0,674.0,767.0,781.0,1177.0,672.0,974.0,907.0,1005.0,749.0,1050.0,1061.0,850.0,837.0,747.0,458.0,928.0,826.0,1129.0,796.0,1085.0,1064.0,1013.0,1086.0,1079.0,1043.0,1005.0,505.0,1065.0,990.0,923.0,857.0,815.0,909.0,423.0,640.0,504.0,1065.0,450.0,1100.0,1023.0,1001.0,1097.0,506.0,840.0,976.0,1015.0,1111.0,1009.0,828.0,736.0,390.0,1044.0,691.0,907.0,304.0,1006.0,1111.0,1209.0,684.0,526.0,508.0,1018.0,1044.0,870.0,722.0,432.0,766.0,970.0,893.0,848.0,1121.0,876.0,1111.0,910.0,321.0,765.0,988.0,613.0,905.0,496.0,681.0,1178.0,776.0,897.0,868.0,1020.0,362.0,1210.0,1004.0,1125.0,1039.0,544.0,790.0,983.0,1011.0,1122.0,812.0,328.0,673.0,657.0,644.0,822.0,583.0,973.0,908.0,803.0,831.0,866.0,507.0,931.0,637.0,427.0,665.0,972.0,1024.0,995.0,728.0,988.0,1083.0,1126.0,887.0,256.0,951.0,970.0,1217.0,1169.0,916.0,1036.0,764.0,906.0,919.0,664.0,900.0,1112.0,927.0,725.0,906.0,1021.0,989.0,695.0,658.0,686.0,877.0,862.0,972.0,1021.0,1168.0,649.0,715.0,1059.0,779.0,765.0,863.0,966.0,409.0,449.0,795.0,720.0,477.0,845.0,648.0,813.0,739.0,977.0,707.0,618.0,848.0,505.0,1065.0,363.0,560.0,753.0,836.0,305.0,866.0,546.0,982.0,1132.0,682.0,506.0,743.0,676.0,886.0,474.0,973.0,789.0,442.0,749.0,1035.0,837.0,681.0,798.0,423.0,543.0,595.0,382.0,889.0,917.0,1087.0,859.0,777.0,718.0,896.0,212.0,823.0,1029.0,973.0,1065.0,808.0,798.0,1082.0,619.0,861.0,695.0,948.0,910.0,813.0,929.0,660.0,775.0,592.0,1104.0,510.0,664.0,948.0,901.0,1111.0,968.0,685.0,1147.0,1019.0,1017.0,671.0,808.0,1073.0,948.0,604.0,1111.0,959.0,701.0,900.0,998.0,640.0,386.0,878.0,756.0,1020.0,506.0,690.0,662.0,794.0,268.0,975.0,958.0,896.0,635.0,893.0,863.0,740.0,1188.0,1040.0,922.0,1131.0,891.0,776.0,1012.0,1169.0,803.0,983.0,552.0,815.0,806.0,668.0,1153.0,489.0,1046.0,796.0,792.0,1093.0,1072.0,1041.0,775.0,908.0,999.0,820.0,624.0,1154.0,822.0,697.0,774.0,825.0,879.0,786.0,631.0,1072.0,943.0,929.0,1043.0,844.0,969.0,711.0,1033.0,479.0,580.0,801.0,671.0,937.0,635.0,306.0,824.0,814.0,1145.0,861.0,885.0,638.0,916.0,903.0,665.0,1076.0,917.0,1152.0,905.0,197.0,1100.0,417.0,703.0,903.0,723.0,616.0,973.0,152.0,780.0,621.0,973.0,452.0,665.0,572.0,777.0,961.0,792.0,1070.0,481.0,693.0,586.0,614.0,685.0,609.0,760.0,370.0,684.0,837.0,550.0,705.0,981.0,739.0,825.0,788.0,874.0,489.0,956.0,907.0,747.0,624.0,646.0,933.0,820.0,948.0,842.0,677.0,1005.0,1136.0,800.0,733.0,706.0,1034.0,1090.0,689.0,720.0,475.0,860.0,426.0,786.0,628.0,868.0,521.0,893.0,939.0,560.0,1154.0,847.0,771.0,866.0,1032.0,866.0,791.0,980.0,1064.0,1185.0,849.0,918.0,1173.0,520.0,1104.0,939.0,1110.0,987.0,639.0,884.0,892.0,976.0,425.0,834.0,1031.0,945.0,556.0,854.0,503.0,1137.0,1231.0,1015.0,1012.0,698.0,905.0,1072.0,821.0,1007.0,984.0,590.0,625.0,914.0,859.0,957.0,766.0,945.0,940.0,922.0,625.0,1002.0,904.0,1070.0,1212.0,496.0,1123.0,1002.0,672.0,1153.0,782.0,747.0,876.0,737.0,762.0,949.0,924.0,488.0,364.0,941.0,926.0,464.0,981.0,533.0,720.0,509.0,902.0,794.0,909.0,781.0,737.0,476.0,832.0,1067.0,934.0,962.0,806.0,874.0,831.0,561.0,792.0,585.0,867.0,1004.0,1063.0,880.0,721.0,523.0,1074.0,375.0,990.0,809.0,857.0,770.0,1001.0,416.0,925.0,722.0,903.0,983.0,905.0,665.0,961.0,865.0,854.0,758.0,1176.0,738.0,836.0,700.0,766.0,1004.0,843.0,793.0,209.0,912.0,767.0,887.0,943.0,886.0,819.0,846.0,1117.0,704.0,932.0,935.0,1060.0,728.0,890.0,805.0,514.0,666.0,742.0,677.0,889.0,865.0,775.0,257.0,639.0,424.0,816.0,624.0,1031.0,1057.0,891.0,592.0,970.0,871.0,991.0,835.0,901.0,700.0,715.0,780.0,933.0,351.0,1062.0,492.0,521.0,1107.0,691.0,403.0,895.0,438.0,927.0,311.0,773.0,366.0,835.0,1152.0,830.0,822.0,961.0,880.0,936.0,1089.0,1020.0,291.0,792.0,708.0,952.0,867.0,667.0,897.0,473.0,717.0,691.0,713.0,583.0,726.0,861.0,814.0,625.0,1009.0,748.0,859.0,732.0,1020.0,256.0,569.0,798.0,990.0,970.0,1055.0,778.0,936.0,795.0,921.0,1020.0,912.0,912.0,1160.0,815.0,1125.0,499.0,762.0,982.0,751.0,1145.0,753.0,1083.0,550.0,799.0,890.0,309.0,750.0,771.0,359.0,543.0,377.0,434.0,487.0,790.0,863.0,928.0,940.0,1038.0,896.0,1077.0,1086.0,1018.0,774.0,860.0,839.0,1051.0,1192.0,903.0,679.0,665.0,774.0,1281.0,970.0,1130.0,897.0,576.0,911.0,850.0,497.0,394.0,966.0,1139.0,652.0,1064.0,881.0,905.0,886.0,684.0,283.0,962.0,888.0,1046.0,632.0,821.0,875.0,809.0,279.0,1226.0,837.0,700.0,880.0,654.0,659.0,835.0,926.0,935.0,984.0,827.0,1159.0,867.0,928.0,964.0,953.0,868.0,613.0,655.0,1173.0,729.0,962.0,720.0,568.0,335.0,527.0,526.0,456.0,644.0,776.0,919.0,811.0,1113.0,667.0,1004.0,766.0,737.0,699.0,650.0,915.0,850.0,1001.0,934.0,666.0,653.0,262.0,742.0,999.0,912.0,859.0,806.0,1101.0,1149.0,552.0,616.0,719.0,794.0,815.0,964.0,246.0,1215.0,1226.0,791.0,1224.0,673.0,724.0,714.0,749.0,894.0,1013.0,781.0,634.0,464.0,980.0,749.0,894.0,1199.0,832.0,910.0,244.0,568.0,1116.0,1064.0,1053.0,728.0,927.0,1022.0,826.0,457.0,792.0,855.0,543.0,860.0,673.0,870.0,983.0,953.0,951.0,948.0,1140.0,830.0,744.0,900.0,900.0,841.0,724.0,446.0,891.0,424.0,1050.0,993.0,821.0,795.0,750.0,601.0,657.0,882.0,562.0,636.0,286.0,951.0,855.0,608.0,1095.0,734.0,636.0,410.0,316.0,694.0,985.0,718.0,880.0,1001.0,753.0,932.0,871.0,1029.0,996.0,285.0,1066.0,945.0,622.0,977.0,1042.0,835.0,1303.0,787.0,465.0,617.0,1079.0,909.0,821.0,1164.0,299.0,765.0,1205.0,723.0,862.0,884.0,934.0,846.0,714.0,879.0,795.0,1000.0,760.0,672.0,889.0,516.0,822.0,670.0,972.0,896.0,281.0,792.0,292.0,1105.0,852.0,732.0,1125.0,777.0,1024.0,1023.0,538.0,1007.0,766.0,682.0,1030.0,785.0,609.0,870.0,791.0,899.0,1074.0,730.0,847.0,1020.0,654.0,515.0,760.0,1266.0,1007.0,1159.0,882.0,876.0,712.0,803.0,837.0,885.0,589.0,323.0,1042.0,692.0,800.0,1026.0,1056.0,1100.0,761.0,827.0,765.0,810.0,582.0,333.0,664.0,683.0,673.0,813.0,967.0,866.0,425.0,738.0,926.0,1173.0,1179.0,1012.0,914.0,1170.0,856.0,1072.0,667.0,758.0,385.0,617.0,366.0,243.0,599.0,291.0,535.0,451.0,824.0,1138.0,1064.0,1045.0,1022.0,765.0,601.0,705.0,1005.0,932.0,1119.0,918.0,978.0,567.0,577.0,1140.0,1105.0,905.0,762.0,865.0,985.0,569.0,704.0,1102.0,736.0,758.0,593.0,748.0,958.0,774.0,701.0,586.0,639.0,624.0,425.0,261.0,1003.0,725.0,1021.0,420.0,657.0,1192.0,966.0,1156.0,724.0,425.0,850.0,934.0,826.0,1053.0,1061.0,1135.0,939.0,609.0,968.0,822.0,586.0,676.0,790.0,824.0,587.0,305.0,51.0,785.0,844.0,788.0,1154.0,1036.0,1143.0,527.0,633.0,1029.0,1057.0,930.0,793.0,779.0,686.0,816.0,874.0,774.0,886.0,906.0,947.0,725.0,683.0,964.0,999.0,482.0,1201.0,785.0,807.0,812.0,752.0,789.0,591.0,729.0,842.0,900.0,1059.0,1157.0,500.0,493.0,666.0,1010.0,948.0,978.0,889.0,606.0,1053.0,469.0,759.0,800.0,938.0,838.0,982.0,468.0,1125.0,943.0,1105.0,982.0,1125.0,1033.0,717.0,465.0,1149.0,664.0,1118.0,810.0,608.0,661.0,601.0,741.0,1058.0,1031.0,1044.0,1003.0,1048.0,794.0,372.0,551.0,860.0,1002.0,809.0,854.0,887.0,656.0,834.0,717.0,461.0,855.0,810.0,331.0,906.0,1023.0,740.0,1132.0,1007.0,1061.0,855.0,760.0,531.0,790.0,1062.0,985.0,913.0,909.0,706.0,903.0,796.0,1021.0,753.0,737.0,952.0,1072.0,999.0,1014.0,746.0,1005.0,853.0,527.0,727.0,676.0,1213.0,847.0,691.0,928.0,776.0,740.0,393.0,851.0,949.0,730.0,1133.0,574.0,596.0,963.0,610.0,648.0,344.0,917.0,456.0,690.0,793.0,1057.0,805.0,623.0,312.0,718.0,330.0,244.0,810.0,918.0,946.0,901.0,291.0,460.0,661.0,344.0,974.0,968.0,1020.0,790.0,867.0,928.0,581.0,610.0,797.0,698.0,641.0,676.0,481.0,893.0,789.0,257.0,1013.0,1015.0,785.0,854.0,1042.0,978.0,803.0,295.0,612.0,268.0,637.0,851.0,704.0,354.0,861.0,783.0,678.0,666.0,1088.0,340.0,432.0,870.0,968.0,597.0,1063.0,978.0,877.0,441.0,971.0,1019.0,1193.0,1209.0,1129.0,248.0,1021.0,776.0,898.0,839.0,806.0,839.0,454.0,381.0,993.0,912.0,704.0,638.0,681.0,497.0,987.0,772.0,1070.0,523.0,1015.0,900.0,419.0,664.0,902.0,951.0,771.0,547.0,811.0,655.0,1086.0,820.0,1117.0,892.0,805.0,1039.0,500.0,1034.0,1070.0,1116.0,871.0,1209.0,954.0,782.0,961.0,836.0,626.0,909.0,1076.0,1022.0,585.0,905.0,1055.0,870.0,780.0,995.0,284.0,261.0,425.0,513.0,850.0,884.0,928.0,840.0,473.0,770.0,607.0,678.0,665.0,864.0,819.0,708.0,815.0,667.0,587.0,871.0,616.0,948.0,517.0,293.0,616.0,986.0,767.0,1094.0,1114.0,823.0,860.0,990.0,871.0,1261.0,584.0,946.0,610.0,779.0,1013.0,830.0,718.0,578.0,518.0,1072.0,1074.0,695.0,684.0,1244.0,1024.0,577.0,957.0,693.0,521.0,426.0,331.0,974.0,299.0,874.0,1014.0,1026.0,907.0,740.0,997.0,930.0,817.0,816.0,752.0,1247.0,880.0,575.0,880.0,488.0,389.0,271.0,1024.0,331.0,331.0,930.0,748.0,1016.0,1298.0,1116.0,970.0,873.0,883.0,396.0,952.0,896.0,786.0,851.0,982.0,694.0,440.0,635.0,984.0,821.0,1090.0,1155.0,613.0,992.0,945.0,997.0,815.0,646.0,1190.0,541.0,783.0,974.0,1113.0,1134.0,345.0,705.0,656.0,809.0,609.0,482.0,759.0,465.0,1041.0,556.0,1121.0,978.0,1086.0,826.0,954.0,1052.0,734.0,854.0,384.0,721.0,585.0,1125.0,680.0,656.0,923.0,761.0,224.0,600.0,732.0,1100.0,882.0,628.0,807.0,1181.0,953.0,1057.0,458.0,446.0,905.0,774.0,842.0,794.0,739.0,1064.0,738.0,824.0,896.0,326.0,796.0,318.0,628.0,459.0,308.0,868.0,915.0,742.0,723.0,953.0,694.0,1006.0,527.0,856.0,539.0,737.0,820.0,889.0,517.0,735.0,1046.0,1026.0,1016.0,995.0,924.0,823.0,428.0,573.0,395.0,687.0,894.0,639.0,434.0,1026.0,371.0,751.0,807.0,1117.0,833.0,785.0,818.0,948.0,995.0,666.0,1053.0,662.0,735.0,659.0,863.0,912.0,649.0,808.0,919.0,1054.0,803.0,499.0,1058.0,1030.0,1090.0,1100.0,554.0,585.0,718.0,1090.0,794.0,660.0,649.0,375.0,1143.0,625.0,1142.0,1048.0,798.0,432.0,1070.0,887.0,622.0,894.0,540.0,472.0,1013.0,940.0,920.0,834.0,803.0,730.0,917.0,836.0,681.0,922.0,926.0,1456.0,1243.0,1232.0,1191.0,1190.0,1188.0,1179.0,1165.0,1152.0,1130.0,1120.0,1106.0,1105.0,1103.0,1100.0,1089.0,1085.0,1085.0,1084.0,1081.0,1075.0,1068.0,1065.0,1056.0,1053.0,1048.0,1040.0,1039.0,1034.0,1029.0,1023.0,1022.0,1021.0,1020.0,1019.0,1017.0,1007.0,1005.0,998.0,997.0,996.0,996.0,993.0,991.0,988.0,988.0,987.0,982.0,979.0,976.0,973.0,971.0,969.0,960.0,960.0,958.0,957.0,956.0,954.0,953.0,940.0,935.0,933.0,931.0,931.0,930.0,928.0,923.0,921.0,914.0,911.0,906.0,904.0,904.0,902.0,900.0,896.0,895.0,888.0,884.0,882.0,877.0,875.0,875.0,873.0,872.0,871.0,871.0,870.0,870.0,866.0,866.0,866.0,865.0,863.0,862.0,856.0,854.0,852.0,849.0,848.0,845.0,844.0,842.0,841.0,841.0,834.0,833.0,833.0,828.0,827.0,823.0,822.0,821.0,816.0,812.0,808.0,807.0,806.0,806.0,801.0,800.0,898.0,638.0,794.0,793.0,791.0,791.0,789.0,788.0,784.0,779.0,776.0,774.0,773.0,773.0,773.0,771.0,769.0,750.0,748.0,746.0,745.0,745.0,743.0,742.0,739.0,737.0,731.0,729.0,723.0,722.0,719.0,719.0,717.0,711.0,697.0,695.0,693.0,689.0,689.0,689.0,676.0,672.0,672.0,667.0,1251.0,1228.0,1204.0,1201.0,1199.0,1198.0,1182.0,1180.0,1177.0,1156.0,1156.0,1144.0,1140.0,1140.0,1127.0,1121.0,1120.0,1117.0,1116.0,1114.0,1111.0,1108.0,1105.0,1103.0,1096.0,1095.0,1095.0,1090.0,1066.0,1055.0,1054.0,1053.0,1052.0,1048.0,1047.0,1043.0,1034.0,1033.0,1030.0,1028.0,1024.0,1016.0,1006.0,1006.0,1002.0,997.0,989.0,989.0,983.0,980.0,977.0,964.0,964.0,960.0,954.0,948.0,946.0,938.0,938.0,936.0,936.0,934.0,934.0,933.0,930.0,927.0,924.0,921.0,921.0,917.0,916.0,915.0,912.0,911.0,909.0,907.0,907.0,569.0,898.0,897.0,896.0,894.0,891.0,891.0,888.0,880.0,874.0,870.0,869.0,868.0,856.0,854.0,853.0,850.0,849.0,849.0,847.0,845.0,841.0,838.0,838.0,833.0,832.0,829.0,823.0,817.0,810.0,810.0,808.0,807.0,804.0,804.0,803.0,803.0,799.0,798.0,788.0,784.0,776.0,760.0,760.0,754.0,750.0,747.0,744.0,743.0,741.0,728.0,728.0,722.0,720.0,718.0,716.0,714.0,712.0,712.0,708.0,706.0,705.0,694.0,689.0,688.0,688.0,677.0,671.0,666.0,664.0,659.0,658.0,1399.0,1282.0,1254.0,1249.0,1249.0,1246.0,1225.0,1217.0,1211.0,1210.0,1208.0,1205.0,1200.0,1196.0,1191.0,1187.0,1187.0,1185.0,1178.0,1173.0,1172.0,1169.0,1169.0,1167.0,1165.0,1160.0,1160.0,1159.0,1159.0,1157.0,1155.0,1153.0,1148.0,1148.0,1145.0,1145.0,1144.0,1143.0,1142.0,1142.0,1142.0,1141.0,1140.0,1139.0,1138.0,1133.0,1133.0,1133.0,1133.0,1130.0,1128.0,1126.0,1126.0,1126.0,1126.0,1124.0,1123.0,1118.0,1116.0,1116.0,1116.0,1112.0,1111.0,1110.0,1109.0,1108.0,1108.0,1106.0,1104.0,1104.0,1104.0,1104.0,1103.0,1103.0,1101.0,1099.0,1099.0,1098.0,1097.0,1096.0,1094.0,1094.0,1093.0,1091.0,1091.0,1091.0,1091.0,1325.0,1283.0,1270.0,1270.0,1267.0,1237.0,1237.0,1236.0,1233.0,1228.0,1224.0,1223.0,1221.0,1219.0,1217.0,1213.0,1210.0,1208.0,1206.0,1202.0,1199.0,1194.0,1194.0,1190.0,1190.0,1186.0,1178.0,1177.0,1177.0,1177.0,1176.0,1171.0,1169.0,1166.0,1161.0,1161.0,1159.0,1157.0,1157.0,1157.0,1155.0,1153.0,1150.0,1150.0,1144.0,1141.0,1141.0,1140.0,1139.0,1138.0,1138.0,1136.0,1135.0,1135.0,1132.0,1131.0,1131.0,1129.0,1128.0,1128.0,1128.0,1126.0,1125.0,1124.0,1122.0,1117.0,1116.0,1115.0,1115.0,1115.0,1111.0,1110.0,1108.0,1107.0,1104.0,1102.0,1102.0,1100.0,1097.0,1096.0,1096.0,1095.0,1095.0,1095.0,1094.0,1193.0,1142.0,1114.0,1089.0,1089.0,1050.0,1048.0,1014.0,1011.0,1005.0,995.0,982.0,978.0,962.0,956.0,955.0,941.0,941.0,926.0,918.0,917.0,889.0,888.0,874.0,868.0,862.0,857.0,851.0,844.0,834.0,827.0,827.0,812.0,808.0,803.0,787.0,780.0,776.0,774.0,758.0,757.0,754.0,747.0,729.0,717.0,714.0,713.0,710.0,697.0,680.0,665.0,1031.0,404.0,1186.0,1129.0,1081.0,1063.0,1014.0,1013.0,1011.0,973.0,972.0,969.0,928.0,918.0,917.0,887.0,880.0,879.0,868.0,857.0,831.0,828.0,821.0,820.0,816.0,810.0,803.0,791.0,785.0,761.0,750.0,746.0,738.0,737.0,715.0,712.0,675.0,674.0,664.0,653.0,1385.0,1262.0,1209.0,1206.0,1204.0,1191.0,1190.0,1167.0,1167.0,1151.0,1150.0,1149.0,1147.0,1135.0,1128.0,1128.0,1124.0,1118.0,1115.0,1112.0,1111.0,1111.0,1111.0,1107.0,1104.0,1098.0,1097.0,1097.0,1097.0,1096.0,1095.0,1094.0,1092.0,1089.0,1089.0,1086.0,1086.0,1078.0,1078.0,1078.0,1078.0,1077.0,1075.0,1075.0,1075.0,1075.0,1072.0,1071.0,1069.0,1068.0,1067.0,1065.0,1065.0,1061.0,1059.0,1058.0,1056.0,1055.0,1054.0,1051.0,1051.0,1047.0,1046.0,1044.0,1044.0,1043.0,1041.0,1039.0,1039.0,1039.0,1038.0,1037.0,1035.0,1034.0,1032.0,1031.0,1030.0,1027.0,1026.0,1025.0,1020.0,1020.0,1019.0,1015.0,1013.0,1011.0,1011.0,1011.0,1009.0,1009.0,1007.0,998.0,996.0,995.0,992.0,992.0,988.0,935.0,986.0,986.0,984.0,984.0,984.0,984.0,983.0,981.0,980.0,980.0,980.0,979.0,978.0,977.0,977.0,976.0,975.0,974.0,973.0,971.0,968.0,966.0,961.0,961.0,961.0,958.0,958.0,951.0,950.0,1052.0,1324.0,1323.0,1192.0,1172.0,1170.0,1164.0,1163.0,1158.0,1147.0,1145.0,1145.0,1140.0,1140.0,1132.0,1131.0,1129.0,1126.0,1126.0,1125.0,1119.0,1115.0,1113.0,1112.0,1112.0,1111.0,1107.0,1101.0,1097.0,1096.0,1095.0,1092.0,1092.0,1088.0,1084.0,1082.0,1081.0,1075.0,1066.0,1064.0,1064.0,1060.0,1056.0,1056.0,1055.0,1054.0,1053.0,1052.0,1052.0,1043.0,1042.0,1042.0,1039.0,1039.0,1037.0,1030.0,1019.0,1019.0,1019.0,1017.0,1017.0,1017.0,1013.0,1011.0,1010.0,1010.0,1009.0,1008.0,1008.0,1006.0,997.0,994.0,990.0,989.0,987.0,985.0,980.0,978.0,975.0,975.0,974.0,971.0,970.0,969.0,966.0,965.0,962.0,962.0,959.0,959.0,959.0,957.0,956.0,954.0,954.0,954.0,950.0,950.0,949.0,944.0,944.0,944.0,942.0,940.0,939.0,939.0,939.0,939.0,938.0,937.0,936.0,934.0,931.0,931.0,927.0,927.0,926.0,919.0,918.0,917.0,1100.0,1097.0,1096.0,1094.0,1093.0,1092.0,1291.0,1255.0,1234.0,1186.0,1149.0,1095.0,1301.0,1274.0,1234.0,1193.0,1097.0,1050.0,1047.0,1038.0,985.0,977.0,952.0,933.0,931.0,928.0,892.0,870.0,866.0,862.0,857.0,833.0,832.0,822.0,803.0,791.0,668.0,658.0,654.0,1077.0,1057.0,1026.0,895.0,881.0,851.0,802.0,790.0,789.0,765.0,693.0,690.0,673.0,1174.0,1168.0,1141.0,1122.0,1078.0,1059.0,1055.0,1048.0,1046.0,1046.0,1041.0,1030.0,1029.0,1021.0,1016.0,1013.0,1009.0,998.0,997.0,994.0,984.0,979.0,979.0,978.0,977.0,976.0,975.0,975.0,973.0,972.0,971.0,959.0,957.0,957.0,957.0,956.0,952.0,950.0,950.0,861.0,691.0,1221.0,1163.0,1162.0,1099.0,1061.0,1060.0,1060.0,1059.0,1051.0,1047.0,1045.0,1037.0,1034.0,1031.0,1026.0,1020.0,1012.0,1004.0,1001.0,1000.0,999.0,997.0,996.0,996.0,995.0,994.0,993.0,990.0,990.0,988.0,986.0,986.0,979.0,974.0,972.0,970.0,969.0,967.0,965.0,963.0,961.0,956.0,952.0,950.0,943.0,941.0,939.0,939.0,936.0,931.0,929.0,928.0,924.0,923.0,922.0,922.0,921.0,920.0,920.0,920.0,919.0
GenoID,,,JL00060,JL00276,JL00277,JL00501,JL00644,JL00666,JL01059,JL01060,JL01114,JL01123,JL01134,JL01153,JL01154,JL01158,JL01159,JL01164,JL01165,JL01166,JL01171,JL01172,JL01173,JL01182,JL01184,JL01191,JL01193,JL01198,JL01199,JL01201,JL01202,JL01206,JL01207,JL01208,JL01210,JL01213,JL01214,JL01215,JL01216,JL01217,JL01219,JL01226,JL01227,JL01228,JL01232,JL01233,JL01234,JL01272,JL01273,JL01274,JL01276,JL01283,JL01300,JL01301,JL01302,JL01306,JL01308,JL01309,JL01310,JL01316,JL01318,JL01322,JL01328,JL01329,JL01330,JL01346,JL01347,JL01349,JL01356,JL01357,JL01358,JL01371,JL01372,JL01373,JL01374,JL01375,JL01376,JL01377,JL01386,JL01390,JL01391,JL01392,JL01393,JL01413,JL01414,JL01420,JL01421,JL01422,JL01423,JL01428,JL01429,JL01430,JL01438,JL01440,JL01445,JL01446,JL01447,JL01448,JL01508,JL01517,JL01518,JL01519,JL01520,JL01521,JL01532,JL01533,JL01539,JL01540,JL01541,JL01562,JL01563,JL01564,JL01565,JL01568,JL01588,JL01593,JL01602,JL01613,JL01614,JL01615,JL01616,JL01617,JL01630,JL01631,JL01632,JL01633,JL01642,JL01648,JL01649,JL01651,JL01657,JL01658,JL01659,JL01660,JL01663,JL01669,JL01670,JL01671,JL01674,JL01675,JL01682,JL01683,JL01684,JL01693,JL01695,JL01702,JL01714,JL01716,JL01721,JL01722,JL01731,JL01732,JL01733,JL01734,JL01736,JL01750,JL01751,JL01752,JL01753,JL01766,JL01767,JL01768,JL01782,JL01783,JL01784,JL01788,JL01797,JL01806,JL01808,JL01809,JL01820,JL01844,JL01848,JL01850,JL01851,JL01853,JL01854,JL01856,JL01873,JL01874,JL01876,JL01877,JL01880,JL01881,JL01882,JL01885,JL01886,JL01889,JL01890,JL01892,JL01893,JL01894,JL01902,JL01903,JL01907,JL01915,JL01916,JL01918,JL01924,JL01928,JL01929,JL01937,JL01938,JL01942,JL01946,JL01950,JL01951,JL01952,JL01963,JL01965,JL01972,JL01976,JL01991,JL01992,JL01993,JL01995,JL02000,JL02001,JL02002,JL02003,JL02004,JL02005,JL02015,JL02016,JL02017,JL02018,JL02019,JL02041,JL02042,JL02059,JL02060,JL02062,JL02063,JL02064,JL02069,JL02070,JL02076,JL02077,JL02080,JL02081,JL02082,JL02090,JL02091,JL02092,JL02094,JL02095,JL02096,JL02097,JL02112,JL02118,JL02119,JL02138,JL02145,JL02146,JL02147,JL02153,JL02158,JL02159,JL02170,JL02171,JL02172,JL02173,JL02175,JL02177,JL02184,JL02185,JL02186,JL02187,JL02210,JL02211,JL02213,JL02214,JL02216,JL02217,JL02218,JL02219,JL02220,JL02221,JL02223,JL02245,JL02246,JL02248,JL02249,JL02250,JL02252,JL02259,JL02260,JL02261,JL02263,JL02265,JL02270,JL02271,JL02272,JL02274,JL02275,JL02276,JL02277,JL02279,JL02280,JL02282,JL02283,JL02284,JL02285,JL02286,JL02287,JL02288,JL02303,JL02304,JL02305,JL02309,JL02311,JL02312,JL02313,JL02314,JL02315,JL02316,JL02317,JL02318,JL02319,JL02320,JL02321,JL02325,JL02326,JL02327,JL02332,JL02333,JL02338,JL02343,JL02344,JL02356,JL02357,JL02358,JL02362,JL02363,JL02364,JL02367,JL02368,JL02369,JL02377,JL02378,JL02379,JL02380,JL02387,JL02388,JL02389,JL02390,JL02394,JL02396,JL02397,JL02414,JL02416,JL02417,JL02427,JL02428,JL02435,JL02436,JL02441,JL02442,JL02450,JL02462,JL02463,JL02464,JL02466,JL02467,JL02469,JL02470,JL02471,JL02479,JL02480,JL02481,JL02483,JL02484,JL02485,JL02486,JL02487,JL02488,JL02493,JL02494,JL02495,JL02496,JL02497,JL02498,JL02499,JL02500,JL02501,JL02515,JL02518,JL02519,JL02520,JL02521,JL02525,JL02526,JL02527,JL02532,JL02533,JL02534,JL02535,JL02539,JL02540,JL02541,JL02546,JL02547,JL02548,JL02549,JL02550,JL02551,JL02552,JL02557,JL02558,JL02559,JL02563,JL02565,JL02574,JL02575,JL02588,JL02589,JL02590,JL02591,JL02592,JL02604,JL02605,JL02606,JL02610,JL02611,JL02612,JL02613,JL02614,JL02615,JL02616,JL02617,JL02618,JL02619,JL02620,JL02621,JL02622,JL02623,JL02624,JL02625,JL02626,JL02645,JL02646,JL02659,JL02660,JL02669,JL02677,JL02678,JL02679,JL02684,JL02685,JL02686,JL02688,JL02689,JL02690,JL02691,JL02692,JL02693,JL02700,JL02701,JL02702,JL02703,JL02721,JL02722,JL02723,JL02724,JL02725,JL02726,JL02730,JL02733,JL02738,JL02740,JL02755,JL02756,JL02758,JL02759,JL02760,JL03005,JL03006,JL03007,JL03008,JL03009,JL03010,JL03011,JL03015,JL03016,JL03017,JL03018,JL03019,JL03020,JL03021,JL03022,JL03024,JL03028,JL03029,JL03030,JL03031,JL03032,JL03033,JL03038,JL03040,JL03045,JL03046,JL03047,JL03048,JL03049,JL03050,JL03051,JL03063,JL03064,JL03065,JL03068,JL03069,JL03070,JL03071,JL03072,JL03086,JL03087,JL03089,JL03090,JL03091,JL03092,JL03097,JL03098,JL03099,JL03100,JL03102,JL03124,JL03125,JL03126,JL03128,JL03129,JL03130,JL03132,JL03133,JL03134,JL03135,JL03136,JL03138,JL03140,JL03142,JL03143,JL03145,JL03146,JL03148,JL03155,JL03156,JL03157,JL03158,JL03159,JL03161,JL03162,JL03164,JL03166,JL03170,JL03171,JL03177,JL03179,JL03181,JL03182,JL03184,JL03194,JL03195,JL03197,JL03199,JL03214,JL03215,JL03216,JL03219,JL03228,JL03231,JL03232,JL03238,JL03240,JL03246,JL03257,JL03259,JL03271,JL03273,JL03274,JL03275,JL03289,JL03291,JL03292,JL03293,JL03294,JL03295,JL03296,JL03297,JL03298,JL03299,JL03300,JL03301,JL03309,JL03310,JL03311,JL03313,JL03314,JL03315,JL03320,JL03321,JL03322,JL03323,JL03324,JL03325,JL03326,JL03333,JL03334,JL03335,JL03339,JL03340,JL03342,JL03343,JL03344,JL03345,JL03347,JL03349,JL03350,JL03351,JL03352,JL03353,JL03354,JL03355,JL03356,JL03370,JL03371,JL03372,JL03374,JL03375,JL03376,JL03377,JL03378,JL03379,JL03380,JL03381,JL03388,JL03389,JL03397,JL03399,JL03400,JL03401,JL03402,JL03411,JL03412,JL03413,JL03424,JL03425,JL03426,JL03438,JL03440,JL03441,JL03442,JL03443,JL03449,JL03450,JL03452,JL03454,JL03461,JL03462,JL03464,JL03465,JL03466,JL03474,JL03475,JL03476,JL03477,JL03478,JL03479,JL03480,JL03481,JL03488,JL03489,JL03490,JL03491,JL03493,JL03494,JL03495,JL03496,JL03497,JL03498,JL03499,JL03500,JL03536,JL03537,JL03538,JL03543,JL03544,JL03549,JL03551,JL03552,JL03553,JL03554,JL03555,JL03556,JL03557,JL03558,JL03560,JL03562,JL03564,JL03569,JL03570,JL03572,JL03576,JL03577,JL03578,JL03587,JL03588,JL03594,JL03595,JL03596,JL03597,JL03598,JL03599,JL03606,JL03607,JL03608,JL03614,JL03615,JL03616,JL03617,JL03618,JL03619,JL03624,JL03625,JL03626,JL03627,JL03628,JL03629,JL03630,JL03631,JL03632,JL03633,JL03634,JL03635,JL03636,JL03637,JL03638,JL03646,JL03647,JL03655,JL03656,JL03657,JL03658,JL03659,JL03660,JL03661,JL03662,JL03663,JL03665,JL03666,JL03667,JL03668,JL03670,JL03671,JL03685,JL03686,JL03687,JL03688,JL03689,JL03690,JL03691,JL03692,JL03693,JL03694,JL03699,JL03700,JL03702,JL03714,JL03715,JL03716,JL03719,JL03725,JL03726,JL03727,JL03728,JL03730,JL03731,JL03732,JL03733,JL03734,JL03735,JL03736,JL03737,JL03738,JL03739,JL03740,JL03745,JL03746,JL03747,JL03748,JL03755,JL03756,JL03762,JL03763,JL03767,JL03768,JL03769,JL03770,JL03771,JL03772,JL03773,JL03774,JL03778,JL03779,JL03780,JL03784,JL03785,JL03786,JL03788,JL03789,JL03790,JL03791,JL03794,JL03795,JL03804,JL03805,JL03807,JL03814,JL03815,JL03816,JL03820,JL03821,JL03822,JL03823,JL03831,JL03832,JL03833,JL04005,JL04006,JL04008,JL04018,JL04019,JL04020,JL04021,JL04042,JL04043,JL04046,JL04047,JL04114,JL04115,JL04116,JL04120,JL04121,JL04122,JL04123,JL04124,JL04125,JL04130,JL04132,JL04133,JL04149,JL04150,JL04151,JL04176,JL04177,JL04178,JL04179,JL04199,JL04205,JL04206,JL04207,JL04216,JL04217,JL04218,JL04219,JL04231,JL04232,JL04233,JL04262,JL04264,JL04265,JL04285,JL04286,JL04288,JL04335,JL04336,JL04337,JL04338,JL04373,JL04374,JL04375,JL04427,JL04429,JL04430,JL04431,JL04432,JL04433,JL04435,JL04436,JL04437,JL04458,JL04460,JL04464,JL04465,JL04466,JL04481,JL04482,JL04483,JL04496,JL04497,JL04498,JL04500,JL04502,JL04507,JL04509,JL04510,JL04515,JL04516,JL04517,JL04518,JL04531,JL04532,JL00041,JL00046,JL00064,JL00077,JL00078,JL00079,JL00080,JL00085,JL00086,JL00087,JL00095,JL00096,JL00097,JL00098,JL00103,JL00104,JL00105,JL00106,JL00108,JL00109,JL00110,JL00111,JL00113,JL00114,JL00115,JL00116,JL00117,JL00127,JL00129,JL00130,JL00131,JL00132,JL00133,JL00134,JL00153,JL00159,JL00160,JL00161,JL00165,JL00172,JL00174,JL00175,JL00178,JL00192,JL00193,JL00194,JL00211,JL00252,JL00264,JL00265,JL00266,JL00268,JL00269,JL00270,JL00271,JL00272,JL00273,JL00274,JL00275,JL00278,JL00280,JL00293,JL00294,JL00296,JL00305,JL00311,JL00312,JL00313,JL00333,JL00335,JL00336,JL00337,JL00338,JL00340,JL00341,JL00363,JL00371,JL00372,JL00388,JL00390,JL00407,JL00408,JL00409,JL00414,JL00418,JL00419,JL00425,JL00427,JL00440,JL00441,JL00443,JL00458,JL00459,JL00460,JL00461,JL00462,JL00463,JL00464,JL00465,JL00466,JL00467,JL00487,JL00488,JL00489,JL00494,JL00495,JL00496,JL00497,JL00502,JL00503,JL00504,JL00512,JL00513,JL00514,JL00527,JL00528,JL00529,JL00530,JL00531,JL00532,JL00533,JL00538,JL00539,JL00540,JL00541,JL00557,JL00558,JL00559,JL00561,JL00562,JL00572,JL00574,JL00587,JL00593,JL00594,JL00595,JL00596,JL00598,JL00599,JL00600,JL00601,JL00602,JL00603,JL00604,JL00614,JL00615,JL00616,JL00620,JL00621,JL00640,JL00641,JL00654,JL00668,JL00676,JL00677,JL00678,JL00679,JL00689,JL00696,JL00708,JL00710,JL00711,JL00719,JL00722,JL00724,JL00725,JL00726,JL00736,JL00740,JL00741,JL00750,JL00770,JL00771,JL00772,JL00791,JL00792,JL00794,JL00795,JL00798,JL00805,JL00807,JL00808,JL00809,JL00810,JL00850,JL00851,JL00852,JL00856,JL00857,JL00858,JL00862,JL00863,JL00864,JL01025,JL01026,JL01027,JL01033,JL01034,JL01035,JL01036,JL01046,JL01053,JL01054,JL01055,JL01057,JL01061,JL01062,JL01063,JL01064,JL01068,JL01069,JL01070,JL01077,JL01079,JL01083,JL01084,JL01085,JL01086,JL01088,JL01090,JL01092,JL01094,JL01097,JL01098,JL01099,JL01100,JL01101,JL01102,JL01103,JL01112,JL01115,JL01116,JL01119,JL01121,JL01122,JL01124,JL01144,JL01145,JL01146,JL01148,JL01167,JL01170,JL01186,JL01187,JL01189,JL01250,JL01268,JL01282,JL01290,JL01291,JL01292,JL01312,JL01314,JL01320,JL01324,JL01325,JL01337,JL01338,JL01345,JL01350,JL01385,JL01395,JL01399,JL01400,JL01401,JL01409,JL01410,JL01411,JL01426,JL01427,JL01455,JL01456,JL01457,JL01458,JL01474,JL01477,JL01479,JL01484,JL01486,JL01496,JL01498,JL01499,JL01500,JL01502,JL01509,JL01522,JL01542,JL01544,JL01551,JL01558,JL01578,JL01624,JL01626,JL01697,JL01698,JL01699,JL01720,JL01747,JL01780,JL01792,JL01793,JL01825,JL01835,JL01849,JL01857,JL01859,JL01867,JL01909,JL01926,JL01934,JL01935,JL01967,JL01970,JL01996,JL02021,JL02022,JL02037,JL02039,JL02040,JL02054,JL02065,JL02072,JL02100,JL02102,JL02125,JL02126,JL02127,JL02129,JL02168,JL02180,JL02188,JL02189,JL02198,JL02200,JL02209,JL02228,JL02229,JL02232,JL02236,JL02238,JL02239,JL02242,JL02267,JL02307,JL02341,JL02359,JL02372,JL02415,JL02423,JL02425,JL02433,JL02434,JL02455,JL02458,JL02476,JL02561,JL02579,JL02581,JL02628,JL02641,JL02642,JL02649,JL02653,JL02681,JL02682,JL02694,JL02713,JL02739,JL02749,JL02751,JL02754,JL03025,JL03027,JL03036,JL03042,JL03052,JL03054,JL03055,JL03062,JL03075,JL03083,JL03110,JL03117,JL03118,JL03119,JL03120,JL03149,JL03150,JL03152,JL03153,JL03185,JL03186,JL03207,JL03209,JL03210,JL03211,JL03230,JL03241,JL03278,JL03279,JL03288,JL03306,JL03316,JL03317,JL03318,JL03330,JL03357,JL03360,JL03361,JL03393,JL03396,JL03404,JL03420,JL03422,JL03423,JL03445,JL03446,JL03456,JL03457,JL03467,JL03473,JL03513,JL03515,JL03533,JL03534,JL03563,JL03573,JL03574,JL03582,JL03585,JL03603,JL03604,JL03641,JL03643,JL03651,JL03696,JL03697,JL03698,JL03722,JL03765,JL03776,JL03792,JL03837,JL03840,JL04072,JL04131,JL04140,JL04189,JL04191,JL04202,JL04203,JL04204,JL04240,JL04251,JL04266,JL04270,JL04275,JL04277,JL04278,JL04279,JL04280,JL04294,JL04295,JL04296,JL04297,JL04302,JL04333,JL04334,JL04377,JL04378,JL04379,JL04398,JL04409,JL04462,JL04463,JL04480,JL04485,JL04494,JL04530,JL04567,JL04569,JL04613,JL04638,JL04641,JL04656,JL04682,JL04716,JL04718,JL04719,JL04725,JL04729,JL04737,JL04750,JL04760,JL04764,JL04789,JL04790,JL04791,UM25711,UM25725,UM26103,UM26327,UM26740,UM27160,UM27167,UM27335,UM27342,UM27349,UM27755,UM27769,UM28182,UM28252,UM28259,UM28266,UM28322,UM25704,UM25718,UM25732,UM25886,UM25900,UM25907,UM25921,UM25928,UM25935,UM25942,UM25949,UM26005,UM26012,UM26026,UM26089,UM26096,UM26138,UM26145,UM26152,UM26257,UM26264,UM26320,UM26341,UM26747,UM26754,UM26761,UM27027,UM27034,UM27041,UM27146,UM27356,UM27363,UM27762,UM27776,UM27818,UM28196,UM28301,UM28308,UM28315,UM28602,UM28609,UM28616,UM29344,UM29358,UM29687,UM29694,UM29701,UM29708,JL01985,JL02199,JL02432,JL02475,JL02562,JL02680,JL03225,JL03331,JL03332,JL03362,JL03417,JL03468,JL03471,JL03723,JL03802,JL04138,JL04381,JL04479,JL04723,JL04726,JL04727,JL00112,JL00351,JL00352,JL00420,JL00426,JL00442,JL01152,JL01579,JL01662,JL01672,JL01789,JL01790,JL01798,JL01799,JL01810,JL01811,JL01845,JL01846,JL01852,JL01855,JL01872,JL01875,JL01878,JL01879,JL01883,JL01884,JL01887,JL01888,JL01891,JL01901,JL01904,JL01905,JL01906,JL01908,JL01913,JL01914,JL01917,JL01919,JL01920,JL01921,JL01922,JL01923,JL01925,JL01936,JL01943,JL01944,JL01945,JL01949,JL01961,JL01964,JL01986,JL01987,JL01988,JL01989,JL01990,JL02043,JL02074,JL02136,JL02140,JL02244,JL02247,JL02278,JL02439,JL02564,JL02732,JL02741,JL03066,JL03144,JL03198,JL03201,JL03203,JL03220,JL03252,JL01078,JL01160,JL01183,JL01194,JL01200,JL01205,JL01218,JL01275,JL01281,JL01284,JL01319,JL01368,JL01369,JL01415,JL01416,JL01417,JL01419,JL01439,JL01449,JL01450,JL01507,JL01516,JL01534,JL01566,JL01569,JL01580,JL01587,JL01600,JL01601,JL01611,JL01643,JL01644,JL01650,JL01655,JL01661,JL01668,JL01673,JL01723,JL01735,JL02014,JL02020,JL02061,JL02068,JL02075,JL02078,JL02079,JL02089,JL02098,JL02111,JL02113,JL02117,JL02120,JL02137,JL02139,JL02141,JL02152,JL02157,JL02163,JL02164,JL02165,JL02176,JL02212,JL02224,JL02243,JL02273,JL02334,JL02335,JL02336,JL02337,JL02365,JL02366,JL02391,JL02392,JL02393,JL02437,JL02472,JL02477,JL02644,JL02657,JL02658,JL02757,JL03088,JL03101,JL03103,JL03105,JL03106,JL03131,JL03147,JL03160,JL03163,JL03165,JL03172,JL03180,JL03183,JL03193,JL03196,JL03200,JL03202,JL03204,JL03213,JL03217,JL03229,JL03233,JL03234,JL03235,JL03239,JL03245,JL03247,JL03248,JL03249,JL03250,JL03251,JL03253,JL03254,JL03256,JL03258,JL03260,JL03268,JL03269,JL03270,JL03272,JL03276,JL03281,JL03282,JL03283,JL03284,UM00014,UM00021,UM00434,UM00441,UM00448,UM00504,UM00511,UM00854,UM00861,UM00868,UM00903,UM00910,UM00917,UM01729,UM01736,UM01743,UM02478,UM02485,UM02492,UM02814,UM02821,UM02828,UM03955,UM03962,UM03969,UM04494,UM04746,UM04760,UM04858,UM04872,UM07982,UM07989,UM07996,UM08080,UM08276,UM08283,UM08360,UM08444,UM08479,UM08563,UM08570,UM08626,UM08633,UM08640,UM08689,UM08745,UM08752,UM08948,UM09025,UM09032,UM09039,UM09046,UM09060,UM09172,UM09179,UM09277,UM09291,UM09382,UM09389,UM09543,UM09557,UM09613,UM09627,UM09844,UM09851,UM09858,UM10082,UM10089,UM10096,UM10131,UM10145,UM10229,UM10236,UM10243,UM10327,UM10334,UM10348,UM10355,UM10446,UM10453,UM10460,UM10467,UM10481,UM10558,UM10586,UM10593,UM10600,UM10607,UM10614,UM10621,UM10677,UM10684,UM10691,UM10698,UM10908,UM10915,UM10978,UM10985,UM10992,UM11027,UM11034,UM11048,UM11055,UM11062,UM11069,UM11083,UM11195,UM11202,UM11209,UM11342,UM11356,UM11391,UM11398,UM11405,UM11461,UM11468,UM11475,UM11482,UM11489,UM11496,UM11503,UM11531,UM11538,UM11545,UM11552,UM11580,UM11594,UM11643,UM11650,UM11657,UM11664,UM11671,UM11678,UM11685,UM11776,UM11783,UM11839,UM11846,UM12084,UM12161,UM12168,UM12175,UM12301,UM12329,UM12336,UM13092,UM13099,UM13134,UM13141,UM13148,UM13162,UM13253,UM13260,UM13281,UM13288,UM13295,UM13309,UM13316,UM13323,UM13330,UM13386,UM13400,UM13407,UM13414,UM13421,UM13428,UM13435,UM13442,UM13505,UM13512,UM13575,UM13582,UM13589,UM13596,UM13603,UM13610,UM13617,UM13624,UM13694,UM13701,UM13708,UM13715,UM13799,UM13806,UM13820,UM13848,UM13855,UM13862,UM13988,UM13995,UM14002,UM14058,UM14072,UM14107,UM14114,UM14156,UM14163,UM14170,UM14219,UM14226,UM14387,UM14394,UM14401,UM14450,UM14457,UM14464,UM14471,UM14569,UM14660,UM14667,UM14681,UM14807,UM14814,UM14821,UM14828,UM14877,UM14884,UM14891,UM14898,UM15010,UM15017,UM15024,UM15108,UM15115,UM15122,UM15129,UM15143,UM15150,UM15157,UM15164,UM15171,UM15178,UM15185,UM15192,UM15234,UM15374,UM15381,UM15388,UM15395,UM15500,UM15507,UM15514,UM15521,UM15535,UM15584,UM15640,UM15647,UM15654,UM15836,UM15849,UM15869,UM15876,UM15883,UM15890,UM15897,UM15925,UM15932,UM15939,UM15946,UM15981,UM16037,UM16044,UM16051,UM16058,UM16065,UM16072,UM16079,UM16086,UM16191,UM16198,UM16212,UM16226,UM16268,UM16324,UM16331,UM16387,UM16394,UM16408,UM16422,UM16429,UM16464,UM16471,UM16527,UM16534,UM16541,UM16548,UM16555,UM16576,UM16611,UM16618,UM16653,UM16667,UM16737,UM16744,UM16751,UM16758,UM16765,UM16772,UM16779,UM16786,UM16870,UM16877,UM16884,UM16891,UM16898,UM16919,UM16926,UM16933,UM16940,UM16961,UM16975,UM16982,UM17003,UM17101,UM17108,UM17143,UM17150,UM17157,UM17213,UM17220,UM17234,UM17311,UM17374,UM17381,UM17388,UM17395,UM17493,UM17500,UM17535,UM17542,UM17584,UM17591,UM17598,UM17640,UM17647,UM17829,UM17871,UM17878,UM17885,UM17892,UM17906,UM17913,UM17920,UM17927,UM17934,UM17941,UM18046,UM18053,UM18060,UM18123,UM18130,UM18137,UM18235,UM18242,UM18249,UM18326,UM18333,UM18340,UM18347,UM18354,UM18389,UM18396,UM18403,UM18410,UM18424,UM18543,UM18550,UM18557,UM18564,UM18571,UM18585,UM18599,UM18620,UM18655,UM18669,UM18704,UM18711,UM18788,UM18795,UM18809,UM18816,UM18837,UM18844,UM18851,UM18858,UM18865,UM18872,UM18900,UM18907,UM18914,UM18977,UM18991,UM19005,UM19012,JL01597,JL01837,JL03387,JL03439,JL03483,JL03484,JL03492,JL03535,JL03586,JL03644,JL03645,JL03669,JL03684,JL03695,JL03793,JL04044,JL04045,JL04200,JL04263,JL04287,JL04459,JL04501,JL04536,UM19075,UM19082,UM19089,UM19117,UM19124,UM19131,UM19145,UM19152,UM19159,UM19166,UM19187,UM19222,UM19229,UM19236,UM19243,UM19250,UM19257,UM19264,UM19271,UM19278,UM19285,UM19292,UM19299,UM19306,UM19313,UM19341,UM19355,UM19362,UM19390,UM19397,UM19404,UM19432,UM19439,UM19446,UM19530,UM19537,UM19544,UM19551,UM19558,UM19572,UM19607,UM19614,UM19621,UM19628,UM19635,UM19642,UM19712,UM19719,UM19740,UM19747,UM19761,UM19768,UM19775,UM19782,UM19887,UM19894,UM19901,UM19915,UM19922,UM19929,UM19936,UM19943,UM19950,UM20006,UM20013,UM20020,UM20027,UM20055,UM20062,UM20069,UM20146,UM20153,UM20160,UM20195,UM20202,UM20209,UM20216,UM20223,UM20237,UM20244,UM20251,UM20258,UM20265,UM20272,UM20279,UM20286,UM20328,UM20335,UM20342,UM20349,UM20356,UM20363,UM20370,UM20377,UM20384,UM20419,UM20433,UM20510,UM20517,UM20524,UM20531,UM20615,UM20629,UM20685,UM20692,UM20699,UM20748,UM20755,UM20776,UM20783,UM20790,UM20797,UM20804,UM20818,UM20846,UM20853,UM20860,UM20867,UM20874,UM20881,UM20965,UM20972,UM20979,UM20986,UM20993,UM21000,UM21007,UM21014,UM21021,UM21035,UM21049,UM21056,UM21063,UM21070,UM21077,UM21084,UM21091,UM21098,UM21105,UM21161,UM21168,UM21175,UM21203,UM21210,UM21231,UM21238,UM21252,UM21259,UM21294,UM21301,UM21308,UM21322,UM21336,UM21420,UM21427,UM21434,UM21553,UM21560,UM21588,UM21595,UM21602,UM21609,UM21714,UM21721,UM21728,UM21735,UM21742,UM21749,UM21763,UM21798,UM21805,UM21812,UM21819,UM21826,UM21840,UM21875,UM21889,UM21896,UM21924,UM21931,UM21938,UM21945,UM21952,UM21959,UM21966,UM21994,UM16968,UM15241,UM20412,UM22064,UM22071,UM22085,UM22092,UM22099,UM22106,UM22113,UM22120,UM22127,UM22134,UM22141,UM22148,UM22155,UM22169,UM22197,UM22204,UM22246,UM22253,UM22260,UM22281,UM22288,UM22295,UM22309,UM22316,UM22323,UM22337,UM22344,UM22400,UM22407,UM22414,UM22421,UM22428,UM22435,UM22442,UM22456,UM22470,UM22477,UM22575,UM22589,UM22596,UM22603,UM22610,UM22617,UM22631,UM22638,UM22645,UM22652,UM22659,UM22666,UM22673,UM22680,UM22687,UM22694,UM22785,UM22792,UM22799,UM22806,UM22813,UM22820,UM22827,UM22834,UM22841,UM22848,UM22855,UM22862,UM22869,UM22876,UM22883,UM22890,UM22904,UM22911,UM22918,UM22925,UM22932,UM22946,UM22953,UM23016,UM23023,UM23149,UM23156,UM23163,UM23170,UM23205,UM23212,UM23219,UM23303,UM23310,UM23317,UM22043,UM22050,UM22057,UM23324,UM23331,UM23338,UM23345,UM23352,UM23359,UM23366,UM23401,UM23408,UM23415,UM23450,UM23457,UM23464,UM23478,UM23492,UM23499,UM23527,UM23534,UM23569,UM23576,UM23583,UM23646,UM23653,UM23660,UM23667,UM23674,UM23688,UM23695,UM23730,UM23737,UM23744,UM23758,UM23814,UM23821,UM23828,UM23835,UM23842,UM23856,UM23891,UM23905,UM23912,UM23919,UM23926,UM23975,UM23982,UM23989,UM23996,UM24003,UM24010,UM24017,UM24535,UM24640,UM24647,UM24654,UM24661,UM24668,UM24773,UM24780,UM24787,UM24794,UM24850,UM24857,UM24864,UM24871,UM24920,UM24927,UM24934,UM24941,UM24990,UM25004,UM25039,UM25046,UM25053,UM25221,UM25228,UM25235,UM25277,UM25284,UM25291,UM25298,UM25305,UM25312,UM25319,UM25326,UM25333,UM25438,UM25452,UM25459,UM25690,UM25697,JL01680,JL00777,JL03061,JL01538,JL03053,JL02371,JL04213,JL04765,JL04201,JL02266,JL02235,JL02231,JL03227,JL00597,JL03839,JL04697,JL04731,JL02132,JL02230,JL04748,JL04170,JL02293,JL01394,JL01030,JL01135,JL04728,JL01343,JL02131,JL00063,JL03640,JL00445,JL01352,JL04775,JL01778,JL01459,JL02750,JL04159,JL02195,JL04407,JL00797,JL04428,JL03801,JL03511,JL01826,JL01185,JL01315,JL03113,JL04293,JL02130,JL02066,JL01125,JL04434,JL01478,JL02101,JL00780,JL03584,JL03525,JL04763,JL03034,JL03775,JL00415,JL00410,JL03319,JL04100,JL01278,JL01969,JL01776,JL00395,JL00177,JL01557,JL00560,JL04615,JL01313,JL01321,JL03280,JL01608,JL02073,JL01029,JL01266,JL04161,JL02710,JL00623,JL01931,JL04580,JL01136,JL01966,JL04739,JL01241,JL01412,JL00713,JL02627,JL03798,JL04214,JL01104,JL01501,JL01031,JL01056,JL02201,JL04655,JL03469,JL00358,JL00690,JL01223,JL04749,JL00126,JL01932,JL02424,JL04269,JL03590,JL01537,JL04212,JL00643,JL01982,JL01425,JL00397,JL01524,JL00748,JL02451,JL03514,JL00446,JL00447,JL03154,JL00659,JL01495,JL03035,JL03510,JL00573,JL03589,JL03137,JL04273,JL04380,JL00657,JL04242,JL04007,JL04738,JL00688,JL00642,JL03114,JL01779,JL03653,JL01239,JL01749,JL02711,JL03724,JL04680,JL03800,JL03427,JL01984,JL03592,JL04073,JL04301,JL01181,JL01251,JL03308,JL00796,JL00062,JL03236,JL04168,JL02457,JL00471,JL01351,JL03205,JL01476,JL04169,JL04420,JL04422,JL00799,JL00359,JL00645,JL04694,JL00505,JL00622,JL04171,JL04107,JL00588,JL03386,JL04160,JL03026,JL04255,JL00658,JL01142,JL02169,JL03073,JL03074,JL04141,JL01120,JL02202,JL01387,JL03115,JL03286,JL00304,JL00360,JL01225,JL00655,JL00656,JL04754,JL01048,JL02161,JL00394,JL04736,JL00800,JL03242,JL00224,JL01748,JL01211,JL03777,JL01523,JL01910,JL00718,JL04118,JL01047,JL03575,JL00707,JL00779,JL01843,JL00570,JL01690,JL00469,JL02179,JL03244,JL02178,JL01045,JL01694,JL01930,JL04761,JL01927,JL02308,JL02099,JL02067,JL01126,JL04766,JL00769,JL01265,JL04681,JL03187,JL04639,JL04376,JL00058,JL01707,JL00176,JL03799,JL01610,JL00712,JL01143,JL02630,JL02643,JL01344,JL04693,JL04074,JL02029,JL01424,JL01475,JL03455,JL03472,JL00034,JL04190,JL03085,JL02656,JL02233,JL01912,JL03418,JL01497,JL02360,JL01868,JL00456,JL04614,JL01224,JL03395,JL01818,JL02560,JL04257,JL04276,JL02023,JL01595,JL04637,JL04272,JL01550,JL00040,JL03673,JL02114,JL04397,JL01589,JL03107,JL00723,JL03757,JL00695,JL03527,JL04267,JL00166,JL01190,JL02055,JL00789,JL04256,JL01323,JL03605,JL00417,JL04724,JL00721,JL00332,JL01264,JL03803,JL00790,JL00226,JL03151,UM29827,UM29988,UM29995,UM30009,UM30072,UM30079,UM30198,UM30205,UM30261,UM30268,UM30324,UM30331,UM30338,UM30345,UM30394,UM30408,UM30415,UM30422,UM30436,UM30597,UM30604,UM30618,UM30681,UM30688,UM30737,UM30744,UM30751,UM30758,UM30765,UM30779,UM30884,UM30891,UM30898,UM30905,UM30912,UM30919,UM30947,UM30954,UM30961,UM31024,UM31038,UM31094,UM31101,UM31108,UM31115,UM31367,UM31374,UM31479,UM31486,UM31493,UM31577,UM31591,UM31626,UM31633,UM31640,UM31794,UM31801,UM31808,UM31843,UM31850,UM31857,UM31913,UM31920,UM31934,UM31941,UM31948,UM31955,UM32088,UM32095,UM32102,UM32109,UM32179,UM32186,UM32200,UM32277,UM32284,UM32291,UM32298,UM32305,UM32312,UM32319,UM32326,UM32333,UM32340,UM32389,UM32396,UM32403,UM32438,UM32445,UM32473,UM32480,UM32487,UM32529,UM32536,UM32543,UM32550,UM32557,UM32564,UM32676,UM32683,UM32690,UM32746,UM32767,UM32781,UM32788,UM32858,UM32865,UM32872,UM32879,UM32907,UM32914,UM32921,UM32928,UM33026,UM33033,UM33040,UM33047,UM33054,UM33061,UM38934,UM38941,UM38983,UM38990,UM38997,UM39025,UM39032,UM39053,UM39067,UM39074,UM39088,UM39095,UM39158,UM39165,UM39228,UM39242,UM39249,UM39263,UM39270,UM39326,UM39340,UM39655,UM39662,UM39669,UM39676,UM39795,UM39802,UM39809,UM40012,UM40026,UM40068,UM40075,UM40082,UM40089,UM40131,UM40390,UM40397,UM40460,UM40544,UM40551,UM40558,UM40565,UM40663,UM40670,UM40677,UM40712,UM40719,UM40726,UM40880,UM40894,UM40943,UM40964,UM40999,UM41006,UM41041,UM41048,UM41055,UM41146,UM41153,UM41160,UM41167,UM41181,UM41188,UM41195,UM41202,UM41209,UM41216,UM41223,UM41230,UM41237,UM41314,UM41321,UM41335,UM41370,UM41377,UM41391,UM41664,UM41671,UM41678,UM41762,UM41769,UM41881,UM41888,UM41895,UM42000,UM42014,UM42021,UM42028,UM42035,UM42112,UM42119,UM42126,UM42133,UM42140,UM42147,UM42154,UM42259,UM42266,UM42273,UM42280,UM42336,UM42343,UM42350,UM42504,UM42511,UM42525,UM42532,UM42539,UM42546,UM42553,UM42560,UM42567,UM42602,UM42609,UM42651,UM42658,UM42665,UM42672,UM42686,UM42693,UM42700,UM42707,UM42714,UM42784,UM42791,UM42798,UM42805,UM43001,UM43008,UM43015,UM43022,UM43127,UM43134,UM43141,UM43148,UM43155,UM43211,UM43225,UM43288,UM43295,UM43302,UM43309,UM43316,UM43323,UM43330,UM43358,UM43365,UM43372,UM43386,UM43393,UM43652,UM43659,UM43666,UM43673,UM43701,UM43708,UM43715,UM43722,UM44744,UM44751,UM44758,UM44765,UM45570,UM45577,UM45584,UM45591,UM45675,UM45682,UM45689,UM45696,UM45703,UM45710,UM45766,UM45773,UM45780,UM45787,UM45794,UM45801,UM46088,UM46095,UM46102,UM46109,UM46137,UM46144,UM46158,UM46424,UM46431,UM46438,UM46445,UM20566,UM20594,UM23079,UM20937,UM21525,UM21399,UM21392,UM20741,UM20118,UM20125,UM21364,UM20664,UM20601,UM20111,UM21777,UM22484,UM20951,UM20104,UM22022,UM22232,UM22960,UM20958,UM21700,UM22722,UM20888,UM21266,UM20559,UM20482,UM21567,UM22225,UM21532,UM23086,UM20678,UM19971,UM22729,UM20832,UM20475,UM22218,UM21784,UM20573,UM22708,UM23072,UM20944,UM20706,UM20839,UM20671,UM21791,UM21574,UM20895,UM21903,UM21910,UM21413,UM21581,UM20468,UM22491,UM22498,UM21406,UM22974,UM20580,UM20713,UM21616,UM21490,UM21273,UM20902,UM22526,UM21917,UM22981,UM20132,UM21623,UM21497,UM21280,UM20587,UM20720,UM20909,UM22967,UM20727,UM20916,UM21287,UM21504,UM21630,UM22715,UM22533,UM20461,UM20139,UM20734,UM20923,UM21350,UM21511,UM21686,UM22029,UM22540,UM22036,UM23065,UM21693,UM21518,UM21357,UM20930,UM20825,UM20608,UM20657,UM30289,UM28994,UM28756,UM30450,UM30625,UM30632,UM30639,UM30646,UM28896,UM28903,UM28910,UM28679,UM28630,UM29925,UM29141,UM30492,UM29435,UM28686,UM30457,UM30485,UM30275,UM30282,UM29806,UM29813,UM29582,UM29617,UM29421,UM29428,UM29127,UM29134,UM29624,UM28987,UM28644,UM28623,UM28637,UM29113,UM29120,UM29267,UM29274,UM29575,UM30037,UM29799,UM29568,UM29792,UM30030,UM30443,UM30569,UM30562,UM30317,UM30023,UM29652,UM29561,UM29260,UM29106,UM28749,UM28595,UM29099,UM29232,UM29484,UM29645,UM30016,UM30310,UM30555,UM30506,UM30303,UM29939,UM29638,UM29477,UM29225,UM29092,UM28742,UM28588,UM28581,UM28693,UM29001,UM29218,UM29470,UM29631,UM29932,UM30296,UM30499,UM30828,UM30821,UM30814,UM30730,UM30723,UM30716,UM30667,UM30660,UM30653,UM30996,UM30989,UM30982,UM30975,UM30968,UM30877,UM30870,UM30863,UM30856,UM31129,UM31122,UM31087,UM31080,UM31073,UM31066,UM31017,UM31010,UM31003,UM31395,UM31388,UM31269,UM31248,UM31241,UM31234,UM31227,UM31185,UM31136,UM31507,UM31500,UM31472,UM31465,UM31458,UM31451,UM31444,UM31437,UM31409,UM31612,UM31605,UM31598,UM31570,UM31563,UM31556,UM31549,UM31521,UM31514,UM31724,UM31717,UM31710,UM31703,UM31696,UM31661,UM31654,UM31647,UM31619,UM31885,UM31878,UM31871,UM31864,UM31759,UM31752,UM31745,UM31738,UM31731,UM32067,UM32060,UM32053,UM32046,UM32039,UM32032,UM32025,UM32018,UM32011,UM33810,UM33803,UM33796,UM33789,UM33719,UM33670,UM33663,UM33656,UM33649,UM33642,UM33635,UM33628,UM33523,UM33516,UM33509,UM33404,UM33397,UM33390,UM33383,UM33376,UM33362,UM33313,UM33306,UM33299,UM33292,UM33285,UM33278,UM33271,UM33222,UM33215,UM33208,UM33019,UM33012,UM33005,UM32998,UM32991,UM32984,UM32977,UM32802,UM32809,UM32816,UM32823,UM32830,UM32417,UM32424,UM32704,UM32711,UM32718,UM32725,UM32732,UM32739,UM32795,UM32074,UM32081,UM32116,UM32123,UM32130,UM32137,UM32144,UM32151,UM32410,UM28210,UM27895,UM27657,UM27447,UM27188,UM27076,UM26684,UM26411,UM26271,UM28217,UM27902,UM27664,UM27454,UM27293,UM27083,UM26691,UM26530,UM26278,UM28224,UM27909,UM27671,UM27608,UM27300,UM27090,UM26866,UM26537,UM26285,UM28504,UM27916,UM27706,UM27615,UM27307,UM27118,UM26873,UM26544,UM26292,UM28511,UM28154,UM27713,UM27622,UM27384,UM27125,UM26880,UM26551,UM26306,UM28518,UM28161,UM27720,UM27629,UM27391,UM27132,UM26908,UM26558,UM26313,UM28560,UM28168,UM27727,UM28567,UM28574,UM27440,UM27181,UM27069,UM26677,UM26404,UM27881,UM27643,UM27405,UM27174,UM26670,UM26922,UM27636,UM27398,UM27139,UM26915,UM26565,UM26390,UM26397,UM28203,UM27888,UM27650,UM28175,UM00644,UM00651,UM00658,UM00665,UM00672,UM00679,UM00686,UM02037,UM00693,UM00784,UM02030,UM02023,UM03633,UM02016,UM01281,UM00805,UM00791,UM00798,UM03640,UM03647,UM03654,UM04438,UM04445,UM04452,UM04459,UM07954,UM07961,UM07968,UM07975,UM08122,UM08129,UM08136,UM08143,UM08199,UM08206,UM08213,UM08297,UM08304,UM08311,UM08598,UM08612,UM08605,UM08290,UM08220,UM08619,UM08808,UM08787,UM08794,UM08801,UM09298,UM09305,UM09312,UM09319,UM09396,UM09508,UM09501,UM09417,UM09494,UM09585,UM09578,UM09410,UM09403,UM09802,UM09795,UM09788,UM09837,UM09564,UM09816,UM09515,UM09809,UM10313,UM10320,UM09823,UM09830,UM09571,UM08325,UM09977,UM10005,UM09942,UM10012,UM09949,UM10166,UM10103,UM10110,UM10117,UM10019,UM11006,UM09879,UM10999,UM11125,UM10159,UM11013,UM10173,UM11118,UM10124,UM10152,UM09970,UM09956,UM09865,UM09872,UM09963,UM09655,UM09725,UM09732,UM09746,UM09641,UM09193,UM09648,UM09739,UM09753,UM09760,UM09165,UM09200,UM09207,UM09445,UM09452,UM09466,UM09459,UM09634,UM08913,UM08920,UM08934,UM08941,UM09095,UM09102,UM09109,UM09151,UM09158,UM08682,UM08759,UM08766,UM08773,UM08780,UM08885,UM08892,UM08899,UM08906,UM08507,UM08514,UM08521,UM08528,UM08647,UM08654,UM08661,UM08668,UM08675,UM08318,UM08332,UM08339,UM08346,UM08353,UM08402,UM08409,UM08416,UM13197,UM13211,UM11132,UM11433,UM12798,UM12826,UM12833,UM12791,UM12784,UM12840,UM12903,UM12910,UM12917,UM12623,UM12616,UM12609,UM12630,UM12637,UM12644,UM12735,UM12742,UM12749,UM12539,UM12546,UM12553,UM12560,UM12448,UM12441,UM12567,UM12574,UM12581,UM12105,UM12112,UM12119,UM12126,UM12385,UM12392,UM12399,UM12406,UM12434,UM11923,UM11937,UM11944,UM11951,UM11958,UM12042,UM12049,UM12056,UM11713,UM11790,UM11797,UM11804,UM11811,UM11818,UM11825,UM11832,UM11916,UM11426,UM11419,UM11440,UM11447,UM11454,UM11692,UM11699,UM11706,UM11139,UM11146,UM11153,UM11160,UM11251,UM11265,UM11272,UM11412,UM13456,UM13218,UM13372,UM13365,UM13449,UM13379,UM13204,UM23373,UM23261,UM23765,UM24122,UM24129,UM23107,UM24115,UM23121,UM23877,UM23779,UM23590,UM23786,UM23870,UM23247,UM23772,UM23254,UM23611,UM23863,UM23604,UM23093,UM23394,UM23380,UM23387,UM23100,UM23114,UM23597,UM24808,UM25018,UM25025,UM24983,UM25473,UM24899,UM24815,UM24969,UM25431,UM24913,UM24976,UM25466,UM25480,UM24801,UM25011,UM25417,UM24906,UM25424,UM25529,UM25032,UM25522,UM25515,UM25508,UM25557,UM25564,UM25571,UM25578,UM25585,UM25641,UM25746,UM25753,UM25760,UM25795,UM25634,UM25627,UM25620,UM25592,UM25991,UM25984,UM25977,UM25809,UM26054,UM25802,UM25998,UM26033,UM26040,UM26047,UM26061,UM26068,UM26075,UM26082,UM26110,UM26117,UM26124,UM26131,UM16009,UM15661,UM14331,UM14212,UM14324,UM13883,UM15738,UM14408,UM13981,UM14261,UM13778,UM15052,UM14842,UM13785,UM14604,UM14611,UM14968,UM13967,UM13645,UM13946,UM17255,UM17416,UM16366,UM16359,UM16002,UM15745,UM16828,UM14625,UM15995,UM15073,UM15199,UM14632,UM14422,UM16142,UM16149,UM15206,UM15682,UM15675,UM15717,UM15332,UM15213,UM15710,UM15472,UM15346,UM15731,UM15339,UM15724,UM17052,UM17045,UM15668,UM16156,UM16443,UM15059,UM16450,UM16436,UM15486,UM14618,UM16163,UM16842,UM16380,UM16583,UM16373,UM16604,UM16835,UM16590,UM17038,UM17017,UM17031,UM16345,UM17024,UM16597,UM16352,UM13491,UM13463,UM14247,UM14254,UM14520,UM14541,UM15479,UM13470,UM14597,UM13638,UM13792,UM13869,UM14527,UM14849,UM14954,UM14961,UM14534,UM14198,UM14205,UM13477,UM13631,UM14590,UM13484,UM13960,UM13890,UM14835,UM14415,UM13876,UM13974,UM14240,UM19474,UM18081,UM19383,UM18074,UM19964,UM19516,UM19502,UM19376,UM19047,UM19201,UM19215,UM19061,UM18186,UM18116,UM18956,UM18718,UM19369,UM18648,UM17850,UM19208,UM19824,UM18753,UM18732,UM18172,UM18970,UM18739,UM17136,UM17423,UM17066,UM18067,UM19481,UM18641,UM17129,UM17402,UM19054,UM19194,UM19656,UM19810,UM19866,UM19817,UM19495,UM19509,UM19873,UM19425,UM19957,UM17731,UM18207,UM19523,UM18193,UM17864,UM19649,UM19418,UM19880,UM18746,UM18627,UM18760,UM18963,UM19068,UM17059,UM19411,UM17857,UM18165,UM18102,UM17948,UM18725,UM18179,UM17983,UM17241,UM17976,UM17738,UM18634,UM17353,UM17360,UM17115,UM17367,UM17990,UM17283,UM17290,UM17080,UM17409,UM17437,UM17955,UM17745,UM17248,UM18200,UM18095,UM17073,UM17087,UM17122,UM17969,UM18109,UM18088,UM17444,UM17430,UM19488,UM19663,UM17962,UM17297,UM03584,UM04158,UM04319,UM08262,UM08017,UM08024,UM04151,UM03591,UM03577,UM08031,UM08248,UM03283,UM04326,UM08171,UM03500,UM00763,UM02555,UM04144,UM08038,UM08255,UM02429,UM03570,UM00140,UM00350,UM00525,UM00728,UM00735,UM02653,UM00721,UM00133,UM01995,UM00126,UM00637,UM01078,UM02009,UM03297,UM03304,UM02639,UM03598,UM02436,UM04333,UM08010,UM02646,UM03605,UM02562,UM03220,UM00532,UM02660,UM03521,UM04725,UM01085,UM08157,UM00770,UM03227,UM04060,UM08003,UM02450,UM04046,UM00630,UM04739,UM03234,UM08164,UM08150,UM00098,UM00091,UM02548,UM00623,UM08045,UM03507,UM03514,UM03213,UM01071,UM04732,UM04053,UM00777,UM00077,UM00539,UM02443,UM03290,UT00013,UT00027,UT00028,UT00031,UT00033,UT00034,UT00076,UT00077,UT00078,UT00079,UT00134,UT00135,UT00138,UT00146,UT00147,UT00167,UT00169,UT00170,UT00171,UT00185,UT00186,UT00187,UT00192,UT00193,UT00199,UT00200,UT00201,UT00246,UT00253,UT00254,UT00255,UT00284,UT00285,UT00286,UT00287,UT00288,UT00289,UT00290,UT00298,UT00299,UT00300,UT00301,UT00302,UT00303,UT00304,UT00308,UT00309,UT00310,UT00315,UT00316,UT00317,UT00321,UT00325,UT00327,UT00328,UT00329,UT00330,UT00344,UT00345,UT00347,UT00348,UT00353,UT00355,UT00366,UT00367,UT00368,UT00381,UT00383,UT00385,UT00386,UT00387,UT00388,UT00389,UT00396,UT00397,UT00399,UT00409,UT00423,UT00424,UT00425,UT00426,UT00427,UT00428,UT00429,UT00434,UT00437,UT00438,UT00439,UT00447,UT00448,UT00449,UT00453,UT00454,UT00456,UT00457,UT00458,UT00459,UT00463,UT00464,UT00465,UT00483,UT00484,UT00486,UT00490,UT00492,UT00497,UT00500,UT00504,UT00505,UT00506,UT00507,UT00508,UT00509,UT00510,UT00511,UT00512,UT00513,UT00515,UT00548,UT00550,UT00551,UT00558,UT00559,UT00560,UT00569,UT00571,UT00572,UT00581,UT00584,UT00585,UT00586,UT00587,UT00588,UT00592,UT00595,UT00596,UT00605,UT00606,UT00607,UT00608,UT00615,UT00616,UT00617,UT00618,UT00619,UT00620,UT00621,UT00622,UT00623,UT00625,UT00626,UT00627,UT00628,UT00629,UT00630,UT00631,UT00632,UT00633,UT00634,UT00635,UT00641,UT00642,UT00643,UT00644,UT00645,UT00646,UT00648,UT00649,UT00650,UT00651,UT00652,UT00653,UT00654,UT00661,UT00662,UT00663,UT00664,UT00666,UT00667,UT00669,UT00681,UT00709,UT00710,UT00714,UT00716,UT00717,UT00721,UT00722,UT00723,UT00725,UT00726,UT00728,UT00729,UT00730,UT00742,UT00743,UT00744,UT00745,UT00749,UT00750,UT00751,UT00759,UT00766,UT00767,UT00768,UT00769,UT00770,UT00771,UT00776,UT00784,UT00785,UT00786,UT00788,UT00789,UT00790,UT00791,UT00792,UT00793,UT00794,UT00795,UT00796,UT00800,UT00801,UT00802,UT00804,UT00805,UT00809,UT00810,UT00811,UT00815,UT00816,UT00817,UT00820,UT00821,UT00822,UT00823,UT00824,UT00826,UT00827,UT00829,UT00834,UT00835,UT00842,UT00843,UT00847,UT00875,UT01855,UT01856,UT01857,UT01858,UT01859,UT01860,UT01865,UT01866,UT01872,UT01874,UT01877,UT01878,UT01879,UT01880,UT01886,UT01887,UT01888,UT01901,UT01902,UT01903,UT01905,UT01908,UT01934,UT01935,UT01941,UT01942,UT01943,UT01944,UT01945,UT01946,UT01947,UT01953,UT01957,UT01958,UT01959,UT01963,UT01964,UT01965,UT01966,UT01970,UT01971,UT01972,UT01973,UT01974,UT01975,UT01980,UT01987,UT01988,UT01992,UT01993,UT01994,UT01995,UT01996,UT01997,UT02007,UT02008,UT02020,UT02021,UT02022,UT02027,UT02028,UT02029,UT02030,UT02031,UT02032,UT02033,UT02034,UT02035,UT02036,UT02041,UT02043,UT02044,UT02045,UT02051,UT02052,UT02053,UT02058,UT02059,UT02060,UT02072,UT02073,UT02074,UT02077,UT02086,UT02087,UT02088,UT02089,UT02090,UT02091,UT02094,UT02104,UT02105,UT02110,UT02111,UT02112,UT02113,UT02117,UT02118,UT02119,UT02120,UT02130,UT02136,UT02137,UT02138,UT02139,UT02140,UT02141,UT02142,UT02143,UT02144,UT02148,UT02150,UT02151,UT02152,UT02154,UT02163,UT02164,UT02165,UT02166,UT02167,UT00894,UT00900,UT00901,UT00902,UT00920,UT00921,UT00922,UT00933,UT00935,UT00936,UT00938,UT00939,UT00951,UT00952,UT00953,UT01701,UT01702,UT01736,UT01737,UT01738,UT01739,UT01740,UT01741,UT02168,UT02169,UT02172,UT02177,UT02179,UT02180,UT02181,UT02182,UT02183,UT02184,UT02185,UT02186,UT02187,UT02188,UT02189,UT02198,UT02200,UT02201,UT02214,UT02215,UT02216,UT02224,UT02225,UT02226,UT02234,UT02247,UT02250,UT02251,UT02253,UT02257,UT02258,UT02259,UT02260,UT02269,UT02274,UT02277,UT02278,UT02279,UT02280,UT02281,UT02282,UT02283,UT00965,UT00966,UT00967,UT00981,UT00982,UT00983,UT01000,UT01001,UT01003,UT01006,UT01007,UT01008,UT01023,UT01024,UT01025,UT01026,UT01027,UT01028,UT01029,UT01030,UT01062,UT01063,UT01064,UT01072,UT01073,UT01082,UT01083,UT01084,UT01090,UT01091,UT01105,UT01126,UT01127,UT01128,UT01133,UT01135,UT01146,UT01147,UT01148,UT01149,UT01183,UT01184,UT01185,UT01186,UT01187,UT01188,UT01189,UT01201,UT01203,UT01204,UT01205,UT01206,UT01207,UT01222,UT01223,UT01224,UT01225,UT01226,UT01227,UT01228,UT01235,UT01236,UT01237,UT01238,UT01239,UT01240,UT01241,UT01242,UT01243,UT01244,UT01245,UT01246,UT01247,UT01270,UT01271,UT01272,UT01273,UT01274,UT01275,UT01276,UT01277,UT01278,UT01279,UT01280,UT01285,UT01287,UT01288,UT01289,UT01290,UT01291,UT01292,UT01306,UT01320,UT01322,UT01330,UT01331,UT01332,UT01333,UT01341,UT01343,UT01357,UT01365,UT01366,UT01367,UT01382,UT01383,UT01384,UT01399,UT01400,UT01401,UT01402,UT01414,UT01415,UT01416,UT01428,UT01436,UT01437,UT01445,UT01446,UT01447,UT01448,UT01449,UT01450,UT01451,UT01455,UT01456,UT01457,UT01468,UT01469,UT01470,UT01471,UT01502,UT01503,UT01504,UT01505,UT01516,UT01517,UT01518,UT01519,UT01520,UT01521,UT01522,UT01523,UT01524,UT01525,UT01543,UT01544,UT01545,UT01546,UT01547,UT01548,UT01549,UT01564,UT01565,UT01566,UT01567,UT01568,UT01569,UT01570,UT01571,UT01572,UT01573,UT01574,UT01575,UT01576,UT01577,UT01578,UT01579,UT01580,UT01581,UT01599,UT01600,UT01601,UT01612,UT01613,UT01614,UT01615,UT01616,UT01617,UT01622,UT01623,UT01624,UT01670,UT01672,UT01684,UT01686,UT01691,UT01692,UT01693,UT01694,UT01695,UT01696,UT02291,UT02292,UT02293,UT02297,UT02298,UT02299,UT02301,UT02302,UT02303,UT02304,UT02305,UT02306,UT02307,UT02311,UT02312,UT02313,UT02318,UT02320,UT02321,UT02323,UT02331,UT02332,UT02333,UT02335,UT02338,UT02339,UT02340,UT02353,UT02354,UT02358,UT02359,UT02361,UT02366,UT02369,UT02370,UT02375,UT03493,UT03494,UT03495,UT03500,UT03501,UT03502,UT03506,UT03507,UT03508,UT03509,UT03510,UT03511,UT02658,UT02659,UT02660,UT02661,UT02670,UT02671,UT02686,UT02687,UT02688,UT02702,UT02704,UT02706,UT02707,UT02736,UT02737,UT02738,UT02739,UT02740,UT02761,UT02762,UT02763,UT02771,UT02772,UT02773,UT02774,UT02775,UT02776,UT02777,UT02781,UT02782,UT02783,UT02784,UT02785,UT02786,UT02787,UT02788,UT02789,UT02790,UT02791,UT02792,UT02793,UT02794,UT02802,UT02803,UT02804,UT02805,UT02806,UT02807,UT02808,UT02823,UT02825,UT02834,UT02836,UT02851,UT02852,UT02853,UT02854,UT02855,UT02856,UT02872,UT02873,UT02889,UT02890,UT02891,UT02892,UT02895,UT02905,UT02906,UT02907,UT02908,UT02909,UT02910,UT02911,UT02912,UT02913,UT02915,UT02926,UT02927,UT02928,UT02929,UT02933,UT02935,UT02936,UT02964,UT02965,UT02966,UT02967,UT02968,UT02969,UT02970,UT02971,UT02972,UT02973,UT02994,UT02995,UT02996,UT03016,UT03033,UT03034,UT03036,UT03037,UT03038,UT03053,UT03054,UT03056,UT03057,UT03058,UT03059,UT03063,UT03064,UT03065,UT03074,UT03075,UT03076,UT03089,UT03090,UT03091,UT03092,UT03093,UT03094,UT03095,UT03103,UT03104,UT03106,UT03110,UT03112,UT03123,UT03124,UT03125,UT03133,UT03134,UT03135,UT03136,UT03147,UT03148,UT02378,UT02379,UT02380,UT02381,UT02382,UT02383,UT02385,UT02386,UT02387,UT02388,UT02389,UT02390,UT02391,UT02392,UT02401,UT02403,UT02404,UT02405,UT02413,UT02414,UT02415,UT02416,UT02417,UT02418,UT02419,UT02420,UT02421,UT02422,UT02433,UT02434,UT02435,UT02436,UT02437,UT02438,UT02439,UT02440,UT02441,UT02442,UT02443,UT02444,UT02445,UT02446,UT02447,UT02451,UT02452,UT02481,UT02482,UT03149,UT03150,UT03161,UT03162,UT03163,UT03164,UT03185,UT03186,UT03187,UT03188,UT03189,UT03190,UT03191,UT03195,UT03196,UT03197,UT03201,UT03202,UT03203,UT03207,UT03208,UT03209,UT03210,UT03226,UT03227,UT03228,UT03229,UT02483,UT02484,UT02509,UT02512,UT02513,UT02514,UT02515,UT02527,UT02539,UT02559,UT02560,UT02561,UT02562,UT02579,UT02580,UT02581,UT02588,UT02589,UT02590,UT02591,UT02592,UT02599,UT02601,UT02611,UT02612,UT02613,UT02614,UT02622,UT02623,UT02624,UT02625,UT02626,UT02627,UT02628,UT02629,UT02630,UT02631,UT02632,UT02633,UT02634,UT02635,UT02636,UT02638,UT02643,UT02645,UT02650,UT02651,UT02652,UT02653,UT02654,UT02655,UT02656,UT02657,UT03232,UT03236,UT03237,UT03238,UT03239,UT03243,UT03244,UT03263,UT03264,UT03276,UT03277,UT03278,UT03279,UT03280,UT03281,UT03282,UT03297,UT03298,UT03299,UT03304,UT03305,UT03306,UT03307,UT03308,UT03309,UT03533,UT03534,UT03535,UT03554,UT03555,UT03556,UT03557,UT03558,UT03559,UT03560,UT03571,UT03572,UT03573,UT03574,UT03599,UT03600,UT03601,UT03602,UT03603,UT03604,UT03605,UT03606,UT03616,UT03617,UT03618,UT03619,UT03623,UT03624,UT03625,UT03626,UT03627,UT03628,UT03629,UT03636,UT03637,UT03638,UT03682,UT03683,UT03684,UT03685,UT03731,UT03732,UT03733,UT03744,UT03745,UT03746,UT03747,UT03751,UT03752,UT03753,UT03754,UT03755,UT03756,UT03801,UT03802,UT03803,UT03811,UT03812,UT03813,UT03828,UT03829,UT03830,UT03831,UT03832,UT03833,UT03834,UT03839,UT03840,UT03841,UT03846,UT03847,UT03848,UT03852,UT03853,UT03854,UT03862,UT03863,UT03864,UT03876,UT03877,UT03878,UT03879,UT03880,UT03881,UT03882,UT03887,UT03888,UT03889,UT03890,UT03891,UT03892,UT03900,UT03901,UT03902,UT03950,UT03951,UT03952,UT03953,UT03954,UT03955,UT03956,UT03957,UT03958,UT03959,UT03970,UT03971,UT03972,UT03973,UT03981,UT03982,UT03983,UT03984,UT03985,UT03986,UT03987,UT03992,UT03993,UT03994,UT04005,UT04006,UT04007,UT04008,UT04029,UT04030,UT04031,UT04042,UT04043,UT04044,UT04049,UT04050,UT04051,UT04052,UT04064,UT04065,UT04066,UT04067,UT04071,UT04072,UT04073,UT04089,UT04090,UT04091,UT04092,UT04093,UT04094,UT04095,UT04096,UT04101,UT04102,UT04103,UT04104,UT04105,UT04106,UT04107,UT04112,UT04113,UT04114,UT04134,UT04135,UT04136,UT04167,UT04168,UT04169,UT04170,UT04181,UT04182,UT04183,UT04184,UT04185,UT04186,UT04187,UT04188,UT04189,UT04190,UT04195,UT04196,UT04197,UT04218,UT04219,UT04220,UT04221,UT04232,UT04233,UT04234,UT04235,UT04239,UT04240,UT04241,UT04268,UT04269,UT04270,UT03326,UT03330,UT03331,UT03332,UT03333,UT03340,UT03341,UT03342,UT03343,UT03362,UT03363,UT03364,UT03392,UT03393,UT03394,UT03402,UT03403,UT03404,UT03405,UT03406,UT03407,UT03408,UT03409,UT03410,UT03411,UT03438,UT03440,UT03441,UT03442,UT03443,UT03444,UT03461,UT03467,UT03468,UT03469,UT03470,UT03471,UT03472,UT03473,UT03474,UT03481,UT03482,UT03483,UT04850,UT04373,UT04374,UT04375,UT04376,UT04377,UT04378,UT04383,UT04384,UT04385,UT04386,UT04390,UT04391,UT04392,UT04393,UT04411,UT04412,UT04413,UT04414,UT04415,UT04416,UT04417,UT04418,UT04419,UT04420,UT04441,UT04442,UT04443,UT04444,UT04607,UT04608,UT04619,UT04620,UT04621,UT04622,UT04632,UT04633,UT04634,UT04638,UT04639,UT04640,UT04641,UT04642,UT04643,UT04644,UT04645,UT04646,UT04651,UT04652,UT04653,UT04667,UT04668,UT04669,UT04670,UT04686,UT04687,UT04289,UT04290,UT04291,UT04292,UT04293,UT04294,UT04305,UT04306,UT04307,UT04308,UT04319,UT04320,UT04321,UT04325,UT04326,UT04327,UT04328,UT04329,UT04330,UT04331,UT04332,UT04337,UT04338,UT04339,UT04340,UT04341,UT04342,UT04343,UT04344,UT04345,UT04346,UT04347,UT04348,UT04349,UT04769,UT04770,UT04771,UT04772,UT04773,UT04774,UT04775,UT04783,UT04784,UT04785,UT04804,UT04838,UT04839,UT04840,UT04844,UT04845,UT04846,UT04847,UT04848,UT04849,UT04688,UT04689,UT04694,UT04695,UT04696,UT04697,UT04698,UT04699,UT04709,UT04710,UT04711,UT04712,UT04716,UT04717,UT04718,UT04735,UT04736,UT04737,UT04738,UT04742,UT04743,UT04744,UT04745,UT04749,UT04750,UT04751,UT04752,UT04753,UT04754,UT04755,UT04756,UT04757,UT04758,UT04759,UT04760,UT04761,UT04445,UT04446,UT04467,UT04468,UT04469,UT04479,UT04480,UT04481,UT04482,UT04500,UT04526,UT04527,UT04528,UT04529,UT04533,UT04534,UT04535,UT04543,UT04544,UT04545,UT04567,UT04568,UT04569,UT04597,UT04598,UT04599,UT04600,UT04601,UT04602,UT04603,UT04604,UT04605,UT04606,UM38745,UM41272,UM42812,UM42490,UM34937,UM38199,UM37359,UM35756,UM37373,UM38409,UM36379,UM41118,UM37772,UM41139,UM39704,UM43253,UM40425,UM41125,UM39207,UM38416,UM40264,UM34951,UM38402,UM39606,UM39200,UM41090,UM40824,UM34986,UM36736,UM42497,UM34622,UM35770,UM36729,UM36722,UM41104,UM42581,UM36715,UM40684,UM42462,UM36197,UM37149,UM37170,UM40831,UM40355,UM38479,UM42175,UM41111,UM41902,UM38353,UM37779,UM40250,UM35000,UM41818,UM34412,UM37121,UM39711,UM40334,UM38178,UM36750,UM34419,UM39634,UM41265,UM36400,UM34944,UM42161,UM36645,UM41804,UM37723,UM35763,UM37128,UM40341,UM38038,UM34076,UM40698,UM36638,UM34629,UM34433,UM35777,UM36204,UM36386,UM42819,UM42574,UM38647,UM41097,UM35378,UM37716,UM34958,UM40705,UM35007,UM38367,UM34993,UM37730,UM40845,UM37156,UM36757,UM42182,UM39627,UM39641,UM38472,UM38031,UM36631,UM40411,UM41132,UM42168,UM34496,UM40404,UM40348,UM34636,UM39879,UM42469,UM38024,UM35399,UM38374,UM34503,UM41923,UM40418,UM42476,UM38493,UM34083,UM43281,UM35385,UM37135,UM35364,UM37142,UM39599,UM42973,UM40691,UM43239,UM42455,UM36743,UM38486,UM41825,UM40838,UM39214,UM40257,UM41811,UM42987,UM34426,UM39620,UM38192,UM37758,UM38185,UM41279,UM41916,UM34489,UM42826,UM39865,UM39725,UM36652,UM42483,UM42588,UM36708,UM35392,UM43246,UM39648,UM43232,UM43267,UM39613,UM38668,UM34482,UM37709,UM38360,UM43274,UM37765,UM39221,UM37380,UM37247,UM34657,UM41685,UM39116,UM35861,UM35147,UM35805,UM36519,UM35357,UM37079,UM42385,UM41475,UM41076,UM42441,UM35371,UM35490,UM42896,UM34839,UM38451,UM39543,UM43106,UM42392,UM40607,UM35140,UM40600,UM38815,UM42840,UM42882,UM36827,UM42434,UM36533,UM39494,UM39403,UM38500,UM41461,UM38066,UM35133,UM36547,UM40789,UM41069,UM36092,UM41622,UM35476,UM42756,UM42238,UM36540,UM37926,UM40530,UM37954,UM40817,UM40782,UM40649,UM42252,UM39102,UM38290,UM35483,UM35868,UM34468,UM34664,UM35546,UM36036,UM38507,UM43099,UM39109,UM34853,UM33915,UM41524,UM36022,UM36106,UM36029,UM42889,UM39410,UM39347,UM42749,UM38458,UM35819,UM40810,UM35350,UM39424,UM36610,UM36673,UM41468,UM37296,UM40915,UM37254,UM38115,UM41699,UM41083,UM37303,UM35812,UM39536,UM39396,UM34475,UM34461,UM39928,UM40901,UM33922,UM36617,UM39487,UM38465,UM43113,UM40803,UM41482,UM35623,UM35630,UM42854,UM34272,UM35854,UM42847,UM35616,UM36526,UM37919,UM40656,UM40908,UM39417,UM37660,UM38164,UM40614,UM39914,UM38171,UM42378,UM36554,UM36099,UM37072,UM41531,UM38073,UM37646,UM38276,UM39585,UM42742,UM40796,UM39592,UM14317,UM37940,UM36659,UM36841,UM37289,UM39354,UM41692,UM39361,UM42427,UM38514,UM41629,UM38157,UM38122,UM39921,UM41538,UM34258,UM41489,UM10971,UM21028,UM37828,UM24101,UM34013,UM15528,UM38332,UM23884,UM40950,UM25263,UM16205,UM19138,UM17325,UM25739,UM24080,UM21546,UM22463,UM13813,UM19726,UM16569,UM25445,UM12259,UM23037,UM24675,UM12483,UM11041,UM28273,UM24633,UM25914,UM21539,UM37996,UM20762,UM25270,UM40957,UM10544,UM26334,UM20811,UM38206,UM11090,UM14100,UM34580,UM15003,UM22449,UM34048,UM25060,UM10551,UM17304,UM19565,UM24626,UM21042,UM37485,UM16912,UM17318,UM20426,UM21329,UM41384,UM15227,UM22624,UM18802,UM19579,UM33936,UM20769,UM21343,UM33873,UM19348,UM19733,UM37989,UM22008,UM12924,UM12931,UM22897,UM39046,UM16905,UM39081,UM21315,UM16401,UM40145,UM15360,UM23296,UM38213,UM17227,UM18921,UM16282,UM15353,UM21707,UM22267,UM39060,UM21672,UM08556,UM17549,UM18613,UM18578,UM04865,UM19908,UM19754,UM36974,UM40453,UM15856,UM13155,UM09284,UM40054,UM14583,UM22701,UM20230,UM40992,UM24997,UM18361,UM23681,UM16625,UM41776,UM20622,UM38948,UM23723,UM12091,UM22078,UM23639,UM43379,UM08738,UM08472,UM23849,UM39235,UM11853,UM18823,UM22302,UM22330,UM26250,UM40383,UM21833,UM35112,UM19173,UM23506,UM34377,UM05019,UM08465,UM11587,UM21245,UM09053,UM18998,UM10922,UM11349,UM21217,UM15988,UM21224,UM22239,UM18697,UM05012,UM13169,UM35049,UM18417,UM23751,UM27377,UM18830,UM17899,UM21770,UM21665,UM21756,UM34545,UM22162,UM08367,UM15591,UM00518,UM08955,UM20321,UM36218,UM24542,UM12098,UM16849,UM21679,UM13498,UM15862,UM16219,UM11020,UT05031,UT05132,UT04966,UT04968,UT05083,UT05145,UT04880,UT05157,UT05084,UT05492,UT05156,UT05135,UT05133,UT05032,UT05410,UT05515,UT05095,UT05159,UT05456,UT05041,UT05254,UT04882,UT05158,UT05244,UT05458,UT05411,UT05455,UT05243,UT04967,UT05042,UT05251,UT05408,UT05151,UT04883,UT05030,UT05281,UT05094,UT05241,UT05127,UT05125,UT05253,UT04965,UT05148,UT05513,UT05033,UT05093,UT04955,UT05149,UT05282,UT05082,UT04957,UT04943,UT05414,UT05020,UT05368,UT05018,UT05280,UT05109,UT05278,UT04949,UT05002,UT05229,UT05454,UT05136,UT05384,UT05001,UT05003,UT05107,UT05111,UT05138,UT05062,UT05202,UT05473,UT05273,UT05406,UT04944,UT05367,UT05027,UT05028,UT05405,UT05341,UT05340,UT05086,UT05256,UT05385,UT05472,UT04984,UT05038,UT05342,UT04936,UT05322,UT03050,UT02828,UT02061,UT00724,UT01461,UT02351,UT03875,UT01998,UT02009,UT02980,UT02428,UT01460,UT03171,UT02675,UT01435,UT02427,UT02669,UT02014,UT02013,UT04974,UT03463,UT04039,UT05482,UT05081,UT03452,UT03523,UT03293,UT03324,UT05366,UT02095,UT05381,UT02376,UT01373,UT02162,UT03070,UT02047,UT03039,UT01602,UT03211,UT05425,UT05451,UT00496,UT00954,UT02875,UT03658,UT03817,UT02809,UT03179,UT02983,UT01869,UT02759,UT02743,UT03041,UT03052,UT01883,UT03289,UT02893,UT03032,UT02199,UT04911,UT05079,UT02886,UT03455,UT02124,UT03465,UT00494,UT01193,UT00412,UT02765,UT03524,UT02874,UT02549,UT01070,UT02817,UT03101,UT02006,UT05180,UT05317,UT05182,UT02818,UT02000,UT02934,UT02289,UT03040,UT02676,UT00928,UT00988,UT02947,UT03049,UT04992,UT03807,UT05364,UT05359,UT02426,UT03013,UT03100,UT03657,UT01895,UT02955,UT03808,UT02377,UT04872,UT05115,UT05501,UT02877,UT03129,UT00382,UT02957,UT03140,UT00962,UT04975,UT02023,UT05051,UT02093,UT03437,UT02402,UT03142,UT03453,UT02888,UT01439,UT02170,UT02843,UT03498,UT00943,UT02919,UT02857,UT03175,UT04952,UT03008,UT03009,UT03257,UT04281,UT02993,UT02406,UT02153,UT03001,UT01722,UT00249,UT02984,UT02600,UT02617,UT00812,UT03002,UT01462,UT01666,UT04878,UT00941,UT01867,UT03010,UT00934,UT02322,UT02711,UT02960,UT03097,UT02837,UT03139,UT05248,UT02615,UT03017,UT03105,UT03387,UT03069,UT02567,UT02845,UT05249,UT01250,UT02568,UT05333,UT02897,UT02486,UT03167,UT03158,UT02540,UT02487,UT03430,UT03924,UT03166,UT01486,UT02042,UT01050,UT01431,UT03176,UT02710,UT01464,UT02692,UT02718,UT00891,UT03328,UT05315,UT02605,UT03153,UT01610,UT02276,UT02604,UT02958,UT03204,UT05360,UT03067,UT01643,UT01252,UT03046,UT01249,UT05259,UT04275,UT02122,UT01952,UT02961,UT00777,UT02986,UT02574,UT03576,UT02723,UT05325,UT02813,UT02815,UT02450,UT03003,UT03159,UT02228,UT03172,UT02128,UT02248,UT02709,UT00884,UT01665,UT01644,UT01582,UT02917,UT04970,UT03261,UT01231,UT02742,UT02953,UT03079,UT05179,UT02691,UT05512,UT03492,UT03177,UT01497,UT02770,UT00011,UT02867,UT02147,UT03925,UT01583,UT05025,UM11076,UM16996,UM26019,UM15220,UM42329,UM34594,UM27811,UM22939,UM24549,UM25893,UM19180,UM27370,UT05200,UT05092,UT05387,UT05390,UT05040,UT05493,UT05085,UT05146,UT05197,UT05147,UT05409,UT05284,UT05274,UT05126,UT05043,UT05198,UT05252,UT05388,UT04881,UT05275,UT05389,UT05283,UT05199,UT05495,UT04956,UT05276,UT04958,UT05034,UT05272,UT05137,UT04951,UT04950,UT05407,UT05279,UT04942,UT05073,UT05036,UT04938,UT05029,UT05019,UT02062,UT00944,UT04972,UT01604,UT04255,UT02252,UT00912,UT02064,UT04200,UT05113,UT04253,UT04901,UT00956,UT01194,UT01380,UT02016,UT00961,UT04161,UT05112,UT03372,UT03454,UT02641,UT04199,UT05006,UT05181,UT05449,UT02135,UT03819,UT00190,UT02448,UT02002,UT03522,UT01438,UT02352,UT02894,UT01671,UT00937,UT01882,UT05205,UT05344,UT05345,UT01589,UT03292,UT04274,UT05017,UT02485,UT02190,UT02838,UT02607,UT02846,UT03489,UT00574,UT04276,UT05400,UT00892,UT02573,UT02516,UT02511,UT05372,UT02371,UT01494,UT02606,UT01157,UT00346,UT02716,UT03488,UT01433,UT04266,UT02249,UT02575,UT03389,UT02275,UT05362,UT05009,UT02665,UT02407,UT04203,UT00499,UT02518,UT01232,UT05265,UT00604,UT03273,UT01432,UT00942,UT05440,UT03178,UT02699,UT02778,UT05335,UT01611,UT01907,UT05250,UT02235,UT05510,UT00679,UT04280,UT05343,UT01425,UT02748,UT03062,UT05116
1_3010272,1,3.010272,,,,,,,,,,,,,,,,,,,,,,8,,,,,,,,,,,,,,,,,,,,,,,,,,8,,,,,,,,7,,,,,,,,,,,,,,,,,,,,,,,,,,,,,,,,,,,,,,,,,,,,,,,,,,,,,,,,,,,,,,,7,,,,,,,,,,,,,,,,,,,,,,,,,7,,,,,,,,,,,8,8,,,,,,,8,7,,,,7,,8,7,7,8,7,,8,,,7,,,,,,,7,,,8,7,,8,,,7,8,7,,,,7,8,7,,,,8,7,8,,7,8,7,7,7,8,8,,7,,7,7,7,7,8,,,7,7,8,7,,7,8,,7,,7,,8,,8,7,7,8,7,,7,,8,8,7,7,8,,,7,7,,8,,,,8,7,7,7,8,8,8,,7,7,7,,7,7,,,,,,,,,,,,,,,,,,,,,,,,,,,,,,,,,,,,,,,,,,,,,,7,,,,,,,,,,,,,,,,,,,,,,,8,,,,,,7,,,7,,8,7,7,,,8,8,8,,8,8,,,8,8,8,,,7,8,8,7,7,,,7,8,7,,7,7,7,,,,7,8,,7,7,,8,8,8,,,7,8,8,7,,8,8,,8,8,7,8,,,,,,8,7,8,7,7,7,8,,7,7,8,,,7,,7,,,8,8,8,8,7,8,8,,7,,7,8,8,8,,8,8,8,,8,7,,,7,7,,8,7,,,,,8,,,,7,8,,,,,8,,7,8,8,7,7,7,7,7,8,7,8,,8,8,8,7,7,7,7,7,,,,,,,,7,7,8,,7,8,7,7,8,,7,7,8,8,7,,,7,7,7,8,,7,8,8,7,7,8,8,8,,7,7,8,7,8,8,,8,7,7,7,,,,,,,,,,,,,,,8,,7,,,,7,,8,8,8,7,8,,,,,,,,,,,,,7,,,,,,,,8,8,,,,,,,,,,8,,,,,,,,8,,,,,,,,,,,,,,,,,,,,,,,7,,,,,,,,,,,,,,,,,,,,,,,,8,,,,,,,,,,,,,,,,,,,,8,,8,,,,,,,,,,,,,,,,,,,,,7,,,,,,7,,,,,,,,,,,,,,,,8,,,,,,7,,,,,8,,,,,,,,,,,,,,,,,,,,,,,,,,,,8,,,,,,,,,,,,,,7,,,,,,,,7,,,,,,,,,,,,7,,,,,,,,,,,,,,,,,,,7,,,,,,,,,,,,,,,,,,,,,,,,,,,,,,,,,,,,,,,,,,,,,,,,,,,,,,,,,,,,,,,,,,,,,,,7,,,,,,8,,,,,,,,,,,7,,,8,8,7,,8,7,7,8,7,8,,8,7,7,7,,8,7,7,8,8,,,,8,8,,,7,,,8,,8,,,8,7,,,,7,,,,8,,,7,7,8,8,8,,7,,7,8,,,7,,7,,,,7,7,7,,,,,8,8,,,7,8,,,7,7,7,7,8,,7,,7,,7,,,,,,,,,,,,,,,,,,,,,,,,,,8,,,,,,,,,,,,,,,,,,,,,,,,,,,,,,,,,,,7,,,,,,,,,,,,,,,,,,,,,,,,,,,,,,,,,,,,,,,,,,,,,,,8,,,,,,,,,,,,,,,,,,,,,,,,,,,,,,,,,,,,,,,,,,,,,,,,,,,,,,,,,,,,,,,,,,,,,,,,,,,,,,,,,,,,,,,,,,,,,,,,,,,,,,,,,,,,,,,,,,,,,,,,,,,,,,,,,,,,,,,,,,,,,,8,,,,,,,,,,,,,,,,,,,,,,,,,7,,,,,,,,,,,,,,,,,,,,,,,,,,,8,,,,,,,,,,,,,,,7,,,,,,,,,,,,,,,,,,,,,,,,,,,,,,,,,,,,,,,,,,,,,,,,,,,,,,,,,,,,,,,,,,,,,,,,,,8,,,,,,,,,,,,7,,,7,,,,8,,,,8,7,,,8,7,,,7,8,,,,,,,,8,,,,,,,,,,,,,,,,,,,,,,,,,,,,,,,,,8,,,,7,,,,,,,,,8,,,,,,,,,,,,,8,,,,8,,,,,,8,8,8,7,7,8,,8,8,,8,,7,,8,8,8,7,,7,7,8,7,8,7,,7,,,,7,7,,,8,8,7,,7,8,,,,7,7,8,7,8,,,,,,8,,,7,7,,8,,7,,,,,,,,,,,,,,,,,,,,,,,,,,,,,,,,,,,,,,,,,,,7,,,,,,7,8,8,,,8,8,7,8,7,8,,7,7,8,7,,,,,,,,,,,,,,8,7,,7,,,,,8,7,,,8,,,,8,,,7,,,,7,,,,8,7,,7,8,,,,,7,8,,8,7,,8,,8,8,8,8,7,,,,,,,,,,,,,,,,,,,,,,,,,,,,,,,,,,,,,,,,,,,,,,,,,,,,,,,,,,,,,,,,,,,,,,,,,,,,,,,,,,,,,,,,,,,,,,,,,,,,,,,,,,,,,,,,,,,,,,,,,,,,,,,,,,,,,,,,,,,,,,,,,,,,,,,,,,,,,,,,,,,,,,,,,,,,,,,,,,,,,,,,,,,,,,,,,,,,,,,,,,,,,,,,,,,,,,,,,,,,,,,,,,,,,,,,,,,,,,,,,,,,,,,,,,,,,,,,,,,,,,,,,,,,,,,,,,,,,,,,,,,,,,,,,,,,,,,,,,,,,,,,,,,,,,,,,,,,,,,,,,,,,,,,,,,,,,,,,,,,,,,,,,,,,,,,,,,,,,,,,,,,,,,,,,,,,,,,,,,,,,,,,,,,,,,,,,,,,,7,8,,,,,7,,,,,,,,,,,,,,,7,7,7,8,8,8,7,8,7,7,7,7,,8,8,,7,,,,8,,,,7,8,7,7,8,8,8,7,8,8,8,,7,8,7,7,7,7,8,,,,,,8,7,,8,8,8,8,8,8,7,,8,,,,,,,,,7,7,7,,8,7,7,,,8,8,7,,,8,,7,8,8,8,8,7,8,7,8,8,8,,7,,8,,7,,7,,7,,,,7,,7,,8,8,8,,,,8,,7,,8,,,,8,,8,,8,,7,,7,,,,7,,8,,7,,7,,,8,8,,7,7,8,,7,,8,,8,,8,,7,,7,,7,,7,,7,,8,,8,,7,8,,8,,7,,,,7,8,,7,8,7,,7,,,,,8,8,8,,,8,,,7,,,8,7,,,8,,,,,,,7,8,,,,7,,,,,8,,8,,,,7,,,,8,,,7,,8,,,8,,8,,,,,8,8,,,,7,,,7,,,,7,,8,7,7,,,,,,,7,,,8,,,,7,,,,,,,,,,,,,,7,,8,,8,8,,,,,,,,,8,,,,,,7,,,,,8,,8,,,,8,,,,8,,,7,,8,,,,,,,,,7,,7,,7,,8,,,,,,,,,,,,,,8,,,,7,8,,,,,,,,,,,,,,,,,7,,,,,,,7,,,,8,8,8,,,7,,,,8,,,7,,,,,,,,,,,,,,,,,,,,,,7,,,,,,,8,,,,,,,7,,,,,,,,,,,,,,,,,,,,,,,,,,,,,,,,,,,,,,,,,,,,,,,,,,,,,,,,,,,,,,,,,,,,,,,,,,,,,,,,,,,,,,,,,,,,,,,,,,,,,,,,,,,,,,,,8,,,,,,,,,,,,,,,,,,,,,,,,,,,,,,,,,,,,,,,,,,,,,,,,,,,,,,,,,,,,,,,,,,,,,,,,,,,,,,,,,,,,,,,,,,,,,,,,,,,,,,,,,,,,,,,,,,8,8,8,8,,7,,8,8,8,7,8,8,8,8,8,8,7,8,7,8,8,8,,8,8,8,8,8,7,8,7,8,7,,8,8,8,8,8,7,8,8,8,8,8,8,8,8,,7,8,8,8,8,8,8,8,8,8,8,8,8,8,8,8,8,7,8,8,7,8,7,8,7,8,8,8,,8,8,8,8,8,8,8,,,8,,8,8,8,8,,8,8,7,8,8,7,,,8,,7,,8,,8,8,8,,8,,7,,7,8,8,,,,,,8,8,,,,,,,8,,,,,8,7,,,,,,8,,,7,,,,,,8,,,,,,,,8,8,8,8,,,,,,,,,8,8,8,,,,,,,7,8,,,8,,8,8,,,,8,,,,8,,,,8,,8,,,,8,,,,8,8,,,,,,,,,,,,,8,,,8,,8,,,8,,7,8,8,,,,,,,,,,,,8,,,,,,,,,,,,,,8,,,,8,8,8,8,8,8,8,8,8,,8,,8,7,8,8,8,8,8,8,8,8,8,8,7,8,8,8,,7,8,7,,,7,8,8,8,7,7,,,,,,,,,,,,,,,,,,,,,,,,,,,,,,,,,,,,,,,,,,,,,,,,,,,,,,,,,,,,,,,,,,,,,,,,,,,,,,,,,,,,,,,,,,,,,,,,,,,,,,,,,,,,,,,,,,,,,,,,,,,,,,,,,,,,,,,,,,,,,,,,,,,,,,,,,,,,,,,,,,,,,,,,,,,,,,,,,,,,,,,,,,,,,,,,,,,,,,,,,,,,,,,,,,,,,,,,,,,,,,,,,,,,,,,,,,,,,,,,,,,,,,,,,,,,,,,,,,,,,,,,,,,,,,,,,,,,,,,,,,,,,,,,,,,,,,,,,,,,,,,,,,,,,,,,,,,,,,,,,,,,,,,,,,,,,,,,,,,,,,,,,,,,,,,,,,,,,,,,,,,,,,,,,,,,,,,,,,,,,,,,,,,,,,,,,,,,,,,,,,,,,,,,,,,,,,,,,,,,,,,,,,,,,,,,,,,,,,,,,,,,,,,,,,,,,,,,,,,,,,,,,,,,,,,,,,,,,,,,,,,,,,,,,,,,,,,,,,,,,,,,,,,,,,,,,,,,,,,,,,,,,,,,,,,,,,,,,,,,,,,,,,,,,,,,,,,,,,,,,,,,,,,,,,,,,,,,,,,,,,,,,,,,,,,,,,,,,,,,,,,,,,,,,,,,,,,,,,,,,,,,,,,,,,,,,,,,,,,,,,,,,,,,,,,,,,,,,,,,,,,,,,,,,,,,,,,,,,,,,,,,,,,,,,,,,,,,,,,,,,,,,,,,,,,,,,,,,,,,,,,,,,,,,,,,,,,,,,,,,,,,,,,,,,,,,,,,,,,,,,,,,,,,,,,,,,,,,,,,,,,,,,,,,,,,,,,,,,,,,,,,,,,,,,,,,,,,,,,,,,,,,,,,,,,,,,,,,,,,,,,,,,,,,,,,,,,,,,,,,,,,,,,,,,,,,,,,,,,,,,,,,,,,,,,,,,,,,,,,,,,,,,,,,,,,,,,,,,,,,,,,,,,,,,,,,,,,,,,,,,,,,,,,,,,,,,,,,,,,,,,,,,,,,,,,,,,,,,,,,,,,,,,,,,,,,,,,,,,,,,,,,,,,,,,,,,,,,,,,,,,,,,,,,,,,,,,,,,,,,,,,,,,,,,,,,,,,,,,,,,,,,,,,,,,,,,,,,,,,,,,,,,,,,,,,,,,,,,,,,,,,,,,,,,,,,,,,,,,,,,,,,,,,,,,,,,,,,,,,,,,,,,,,,,,,,,,,,,,,,,,,,,,,,,,,,,,,,,,,,,,,,,,,,,,,,,,,,,,,,,,,,,,,,,,,,,,,,,,,,,,,,,,,,,,,,,,,,,,,,,,,,,,,,,,,,,,,,,,,,,,,,,,,,,,,,,,,,,,,,,,,,,,,,,,,,,,,,,,,,,,,,,,,,,,,,,,,,,,,,,,,,,,,,,,,,,,,,,,,,,,,,,,,,,,,,,,,,,,,,,,,,,,,,,,,,,,,,,,,,,,,,,,,,,,,,,,,,,,,,,,,,,,,,,,,,,,,,,,,,,,,,,,,,,,,,,,,,,,,,,,,,,,,,,,,,,,,,,,,,,,,,,,,,,,,,,,,,,,,,,,,,,,,,,,,,,,,,,,,,,,,,,,,,,,,,,,,,,,,,,,,,,,,,,,,,,,,,,,,,,,,,,,,,,,,,,,,,,,,,,,,,,,,,,,,,,,,,,,,,,,,,,,,,,,,,,,,,,,,,,,,,,,,,,,,,,,,,,,,,,,,,,,,,,,,,,,,,,,,,,,,,,,,,,,,,,,,,,,,,,,,,,,,,,,,,,,,,,,,,,,,,,,,,,,,,,,,,,,,,,,,,,,,,,,,,,,,,,,,,,,,,,,,,,,,,,,,,,,,,,,,,,,,,,,,,,,,,,,,,,,,,,,,,,,,,,,,,,,,,,,,,,,,,,,,,,,,,,,,,,,,,,,,,,,,,,,,,,,,,,,,,,,,,,,,,,,,,,,,,,,,,,,,,,,,,,,,,,,,,,,,,,,,,,,,,,,,,,,,,,,,,,,,,,,,,,,,,,,,,,,,,,,,,,,,,,,,,,,,,,,,,,,,,,,,,,,,,,,,,,,,,,,,,,,,,,,,,,,,,,,,,,,,,,,,,,,,,,,,,,,,,,,,,,,,,,,,,,,,,,,,,,,,,,,,,,,,,,,,,,,,,,,,,,,,,,,,,,,,,,,,,,,,,,,,,,,,,,,,,,,,,,,,,,,,,,,,,,,,,,,,,,,,,,,,,,,,,,,,,,,,,,,,,,,,,,,,,,,,,,,,,,,,,,,,,,,,,,,,,,,,,,,,,,,,,,,,,,,,,,,,,,,,,,,,,,,,,,,,,,,,,,,,,,,,,,,,,,,,,,,,,,,,,,,,,,,,,,,,,,,,,,,,,,,,,,,,,,,,,,,,,,,,,,,,,,,,,,,,,,,,,,,,,,,,,,,,,,,,,,,,,,,,,,,,,,,,,,,,,,,,,,,,,,,,,,,,,,,,,,,,,,,,,,,,,,,,,,,,,,,,,,,,,,,,,,,,,,,,,,,,,,,,,,,,,,,,,,,,,,,,,,,,,,,,,,,,,,,,,,,,,,,,,,,,,,,,,,,,,,,,,,,,,,,,,,,,,,,,,,,,,,,,,,,,,,,,,,,,,,,,,,,,,,,,,,,,,,,,,,,,,,,,,,,,,,,,,,,,,,,,,,,,,,,,,,,,,,,,,,,,,,,,,,,,,,,,,,,,,,,,,,,,,,,,,,,,,,,,,,,,,,,,,,,,,,,,,,,,,,,,,,,,,,,,,,,,,,,,,,,,,,,,,,,,,,,,,,,,,,,,,,,,,,,,,,,,,,,,,,,,,,,,,,,,,,,,,,,,,,,,,,,,,,,,,,,,,,,,,,,,,,,,,,,,,,,,,,,,,,,,,,,,,,,,,,,,,,,,,,,,,,,,,,,,,,,,,,,,,,,,,,,,,,,,,,,,,,,,,,,,,,,,,,,,,,,,,,,,,,,,,,,,,,,,,,,,,,,,,,,,,,,,,,,,,,,,,,,,,,,,,,,,,,,,,,,,,,,,,,,,,,,,,,,,,,,,,,,,,,,,,,,,,,,,,,,,,,,,,,,,,,,,,,,,,,,,,,,,,,,,,,,,,,,,,,,,,,,,,,,,,,,,,,,,,,,,,,,,,,,,,,,,,,,,,,,,,,,,,,,,,,,,,,,,,,,,,,,,,,,,,,,,,,,,,,,,,,,,,,,,,,,,,,,,,,,,,,,,,,,,,,,,,,,,,,,,,,,,,,,,,,,,,,,,,,,,,,,,,,,,,,,,,,,,,,,,,,,,,,,,,,,,,,,,,,,,,,,,,,,,,,,,,,,,,,,,,,,,,,,,,,,,,,,,,,,,,,,,,,,,,,,,,,,,,,,,,,,,,,,,,,,,,,,,,,,,,,,,,,,,,,,,,,,,,,,,,,,,,,,,,,,,,,,,,,,,,,,,,,,,,,,,,,,,,,,,,,,,,,,,,,,,,,,,,,,,,,,,,,,,,,,,,,,,,,,,,,,,,,,,,,,,,,,,,,,,,,,,,,,,,,,,,,,,,,,,,,,,,,,,,,,,,,,,,,,,,,,,,,,,,,,,
1_3010274,1,3.010274,,,,,,,,,,,,,,,,,,,,,,8,,,,,,,,,,,,,,,,,,,,,,,,,,8,,,,,,,,7,,,,,,,,,,,,,,,,,,,,,,,,,,,,,,,,,,,,,,,,,,,,,,,,,,,,,,,,,,,,,,,7,,,,,,,,,,,,,,,,,,,,,,,,,7,,,,,,,,,,,8,8,,,,,,,8,7,,,,7,,8,7,7,8,7,,8,,,7,,,,,,,7,,,8,7,,8,,,7,8,7,,,,7,8,7,,,,8,7,8,,7,8,7,7,7,8,8,,7,,7,7,7,7,8,,,7,7,8,7,,7,8,,7,,7,,8,,8,7,7,8,7,,7,,8,8,7,7,8,,,7,7,,8,,,,8,7,7,7,8,8,8,,7,7,7,,7,7,,,,,,,,,,,,,,,,,,,,,,,,,,,,,,,,,,,,,,,,,,,,,,7,,,,,,,,,,,,,,,,,,,,,,,8,,,,,,7,,,7,,8,7,7,,,8,8,8,,8,8,,,8,8,8,,,7,8,8,7,7,,,7,8,7,,7,7,7,,,,7,8,,7,7,,8,8,8,,,7,8,8,7,,8,8,,8,8,7,8,,,,,,8,7,8,7,7,7,8,,7,7,8,,,7,,7,,,8,8,8,8,7,8,8,,7,,7,8,8,8,,8,8,8,,8,7,,,7,7,,8,7,,,,,8,,,,7,8,,,,,8,,7,8,8,7,7,7,7,7,8,7,8,,8,8,8,7,7,7,7,7,,,,,,,,7,7,8,,7,8,7,7,8,,7,7,8,8,7,,,7,7,7,8,,7,8,8,7,7,8,8,8,,7,7,8,7,8,8,,8,7,7,7,,,,,,,,,,,,,,,8,,7,,,,7,,8,8,8,7,8,,,,,,,,,,,,,7,,,,,,,,8,8,,,,,,,,,,8,,,,,,,,8,,,,,,,,,,,,,,,,,,,,,,,7,,,,,,,,,,,,,,,,,,,,,,,,8,,,,,,,,,,,,,,,,,,,,8,,8,,,,,,,,,,,,,,,,,,,,,7,,,,,,7,,,,,,,,,,,,,,,,8,,,,,,7,,,,,8,,,,,,,,,,,,,,,,,,,,,,,,,,,,8,,,,,,,,,,,,,,7,,,,,,,,7,,,,,,,,,,,,7,,,,,,,,,,,,,,,,,,,7,,,,,,,,,,,,,,,,,,,,,,,,,,,,,,,,,,,,,,,,,,,,,,,,,,,,,,,,,,,,,,,,,,,,,,,7,,,,,,8,,,,,,,,,,,7,,,8,8,7,,8,7,7,8,7,8,,8,7,7,7,,8,7,7,8,8,,,,8,8,,,7,,,8,,8,,,8,7,,,,7,,,,8,,,7,7,8,8,8,,7,,7,8,,,7,,7,,,,7,7,7,,,,,8,8,,,7,8,,,7,7,7,7,8,,7,,7,,7,,,,,,,,,,,,,,,,,,,,,,,,,,8,,,,,,,,,,,,,,,,,,,,,,,,,,,,,,,,,,,7,,,,,,,,,,,,,,,,,,,,,,,,,,,,,,,,,,,,,,,,,,,,,,,8,,,,,,,,,,,,,,,,,,,,,,,,,,,,,,,,,,,,,,,,,,,,,,,,,,,,,,,,,,,,,,,,,,,,,,,,,,,,,,,,,,,,,,,,,,,,,,,,,,,,,,,,,,,,,,,,,,,,,,,,,,,,,,,,,,,,,,,,,,,,,,8,,,,,,,,,,,,,,,,,,,,,,,,,7,,,,,,,,,,,,,,,,,,,,,,,,,,,8,,,,,,,,,,,,,,,7,,,,,,,,,,,,,,,,,,,,,,,,,,,,,,,,,,,,,,,,,,,,,,,,,,,,,,,,,,,,,,,,,,,,,,,,,,8,,,,,,,,,,,,7,,,7,,,,8,,,,8,7,,,8,7,,,7,8,,,,,,,,8,,,,,,,,,,,,,,,,,,,,,,,,,,,,,,,,,8,,,,7,,,,,,,,,8,,,,,,,,,,,,,8,,,,8,,,,,,8,8,8,7,7,8,,8,8,,8,,7,,8,8,8,7,,7,7,8,7,8,7,,7,,,,7,7,,,8,8,7,,7,8,,,,7,7,8,7,8,,,,,,8,,,7,7,,8,,7,,,,,,,,,,,,,,,,,,,,,,,,,,,,,,,,,,,,,,,,,,,7,,,,,,7,8,8,,,8,8,7,8,7,8,,7,7,8,7,,,,,,,,,,,,,,8,7,,7,,,,,8,7,,,8,,,,8,,,7,,,,7,,,,8,7,,7,8,,,,,7,8,,8,7,,8,,8,8,8,8,7,,,,,,,,,,,,,,,,,,,,,,,,,,,,,,,,,,,,,,,,,,,,,,,,,,,,,,,,,,,,,,,,,,,,,,,,,,,,,,,,,,,,,,,,,,,,,,,,,,,,,,,,,,,,,,,,,,,,,,,,,,,,,,,,,,,,,,,,,,,,,,,,,,,,,,,,,,,,,,,,,,,,,,,,,,,,,,,,,,,,,,,,,,,,,,,,,,,,,,,,,,,,,,,,,,,,,,,,,,,,,,,,,,,,,,,,,,,,,,,,,,,,,,,,,,,,,,,,,,,,,,,,,,,,,,,,,,,,,,,,,,,,,,,,,,,,,,,,,,,,,,,,,,,,,,,,,,,,,,,,,,,,,,,,,,,,,,,,,,,,,,,,,,,,,,,,,,,,,,,,,,,,,,,,,,,,,,,,,,,,,,,,,,,,,,,,,,,,,,7,8,,,,,7,,,,,,,,,,,,,,,7,7,7,8,8,8,7,8,7,7,7,7,,8,8,,7,,,,8,,,,7,8,7,7,8,8,8,7,,8,8,,7,8,7,7,7,7,8,,,,,,8,7,,8,8,8,8,8,8,7,,8,,,,,,,,,7,7,7,,8,7,7,,,8,8,7,,,8,,7,8,8,8,8,7,8,7,8,8,8,,7,,8,,7,,7,,7,,,,7,,7,,8,8,8,,,,8,,7,,8,,,,8,,8,,8,,7,,7,,,,7,,8,,7,,7,,,8,8,,7,7,8,,7,,8,,8,,8,,7,,7,,7,,7,,7,,8,,8,,7,8,,8,,7,,,,7,8,,7,8,7,,7,,,,,8,8,8,,,8,,,7,,,8,7,,,8,,,,,,,7,8,,,,7,,,,,8,,8,,,,7,,,,8,,,7,,8,,,8,,8,,,,,8,8,,,,7,,,7,,,,7,,8,7,7,,,,,,,7,,,8,,,,7,,,,,,,,,,,,,,7,,8,,8,8,,,,,,,,,8,,,,,,7,,,,,8,,8,,,,8,,,,8,,,7,,8,,,,,,,,,7,,7,,7,,8,,,,,,,,,,,,,,8,,,,7,8,,,,,,,,,,,,,,,,,7,,,,,,,7,,,,8,8,8,,,7,,,,8,,,7,,,,,,,,,,,,,,,,,,,,,,7,,,,,,,8,,,,,,,7,,,,,,,,,,,,,,,,,,,,,,,,,,,,,,,,,,,,,,,,,,,,,,,,,,,,,,,,,,,,,,,,,,,,,,,,,,,,,,,,,,,,,,,,,,,,,,,,,,,,,,,,,,,,,,,,8,,,,,,,,,,,,,,,,,,,,,,,,,,,,,,,,,,,,,,,,,,,,,,,,,,,,,,,,,,,,,,,,,,,,,,,,,,,,,,,,,,,,,,,,,,,,,,,,,,,,,,,,,,,,,,,,,,8,8,8,8,,7,,8,8,8,7,8,8,8,8,8,8,7,8,7,8,8,8,,8,8,8,8,8,7,8,7,8,7,,8,8,8,8,8,7,8,8,8,8,8,8,8,8,,7,8,8,8,8,8,8,8,8,8,8,8,8,8,8,8,8,7,8,8,7,8,7,8,7,8,8,8,,8,8,8,8,8,8,8,,,8,,8,8,8,8,,8,8,7,8,8,7,,,8,,7,,8,,8,8,8,,8,,7,,7,8,8,,,,,,8,8,,,,,,,8,,,,,8,7,,,,,,8,,,7,,,,,,8,,,,,,,,8,8,8,8,,,,,,,,,8,8,8,,,,,,,7,8,,,8,,8,8,,,,8,,,,8,,,,8,,8,,,,8,,,,8,8,,,,,,,,,,,,,8,,,8,,8,,,8,,7,8,8,,,,,,,,,,,,8,,,,,,,,,,,,,,8,,,,8,8,8,8,8,8,8,8,8,,8,,8,7,8,8,8,8,8,8,8,8,8,8,7,8,8,8,,7,8,7,,,7,8,8,8,7,7,,,7,7,7,7,,7,7,,,,,,,7,,,,7,7,,,7,7,7,,,7,7,7,7,,7,,,7,7,7,7,7,7,,7,7,,7,7,7,7,7,7,7,7,7,7,7,7,7,7,7,7,7,7,7,7,7,7,7,7,,7,7,7,7,7,7,7,7,7,7,7,7,7,7,7,7,7,7,7,7,7,7,7,7,7,7,7,7,7,7,7,7,7,7,7,7,7,7,7,7,7,7,7,7,,7,7,7,,7,7,7,7,7,7,7,7,7,,7,7,7,,7,7,7,7,7,7,7,7,7,7,7,7,7,7,7,7,7,,7,7,,7,7,7,7,7,7,7,7,7,7,7,,7,7,7,7,7,7,7,7,7,7,7,7,7,7,7,7,7,7,7,7,7,7,7,7,7,7,7,7,7,7,7,7,7,7,7,7,7,7,7,7,7,7,7,7,,7,,,7,7,7,7,7,7,7,7,7,7,7,7,7,7,7,7,7,7,7,7,7,7,7,7,7,7,7,7,7,7,7,7,7,7,7,7,7,7,7,7,7,7,7,7,7,7,7,7,7,7,7,7,7,7,7,7,7,7,7,7,7,7,7,7,7,7,7,7,7,7,7,7,7,7,7,7,7,7,7,7,7,7,7,7,7,7,7,7,7,7,7,7,7,7,7,7,7,7,7,7,7,7,7,7,7,7,7,7,7,7,7,7,7,7,7,7,7,7,7,7,7,7,7,7,7,7,7,7,7,7,7,7,,7,7,7,7,7,7,7,7,7,7,7,7,7,7,7,7,7,7,7,7,7,7,7,7,7,7,7,7,7,7,7,7,7,7,7,7,,,7,,7,7,7,7,7,7,7,7,7,7,7,,7,7,7,7,7,7,,,7,7,7,7,7,7,7,7,7,7,7,,7,,7,,,7,7,7,7,,7,7,,,,,7,7,7,7,7,,7,,7,7,,,,,7,,,7,,,7,,,7,7,7,7,,7,,7,7,7,7,7,7,,7,,,7,,,7,7,7,,7,7,7,7,7,7,7,7,7,7,7,,,7,7,7,7,7,7,7,,7,,7,,7,7,7,7,7,7,7,,7,,,7,7,7,,,,,7,7,,,,,,7,,,7,,,,,7,,7,7,7,7,,7,,,,7,,,,7,7,7,7,,7,7,,,7,7,,,,7,7,7,7,7,7,7,7,8,8,7,7,7,7,8,8,8,7,7,8,8,8,8,7,8,8,7,7,8,7,8,8,8,8,7,7,7,8,8,7,7,8,8,8,8,8,8,7,8,7,7,8,8,8,8,8,8,7,8,8,8,7,7,7,8,8,8,8,8,8,7,,8,7,7,8,7,8,,8,7,8,7,8,7,7,8,7,7,7,8,7,7,8,8,8,8,7,8,7,7,,7,,7,7,7,7,7,7,7,7,7,7,7,7,7,7,7,7,7,7,7,7,7,7,7,7,7,7,7,7,7,7,7,7,7,7,7,7,7,7,7,7,7,7,7,7,7,7,7,7,7,7,7,7,7,7,7,7,7,7,7,7,,7,7,7,7,7,,,7,7,7,7,7,,,,7,7,7,,7,7,7,7,7,7,7,7,7,7,7,7,,,,,,7,,7,7,7,7,7,7,7,7,7,7,7,7,7,7,7,7,7,7,7,7,7,7,7,7,,,7,7,7,7,7,7,7,7,7,7,7,7,7,7,7,,,,7,7,,7,,7,7,7,7,,7,7,7,7,7,7,7,7,7,7,,7,7,7,7,7,7,7,7,,,7,7,7,7,7,7,,7,7,7,7,7,7,7,7,7,7,7,,7,7,7,7,,7,7,7,7,7,7,7,7,7,7,,7,7,7,7,7,7,7,7,,7,7,7,7,7,7,7,7,7,7,7,7,7,7,7,7,7,7,7,7,7,7,7,7,7,7,7,7,7,,7,7,7,7,7,7,7,7,7,7,7,7,7,7,7,7,7,7,7,7,7,7,7,7,7,7,7,7,7,7,7,7,7,7,7,7,7,7,7,7,7,7,7,7,7,7,7,7,7,7,7,7,7,7,7,7,7,7,7,7,,7,7,7,7,7,7,7,7,7,7,7,,7,7,7,7,8,8,8,7,8,7,8,7,7,7,7,7,8,8,8,8,7,8,8,7,,8,7,7,7,7,7,8,7,7,8,8,7,8,8,8,7,8,8,8,7,7,8,8,8,7,8,7,7,7,8,8,7,7,7,8,7,8,8,8,7,7,7,7,7,7,8,7,8,7,8,8,8,8,8,7,8,7,7,8,8,8,8,7,8,8,7,8,7,7,7,8,7,,7,,7,,7,,,,,,7,,,,,,,,,,,,,7,,7,7,7,,,7,7,,,,,,,,,,,,,,,,,,7,,,,,,,,,7,,,,,,,,,,,,,,,,,,,,,,,7,,,7,,,,,,,,,,,,,,,,,,,,,7,,,,,,,,,7,7,,7,,7,7,,,,,7,7,,7,,,,,,,,,,,,7,7,,,,,,,,7,,,7,7,,,,,7,,,,,,,,7,7,,7,,,,,7,,7,,,,,,,,7,7,7,,,,,,,,7,,,7,,,,7,,,,,,,,7,,,7,,,,,,7,7,7,7,,,7,,7,,,7,7,,,7,7,7,,,7,,7,7,,,,,,,7,,,,,7,,,,,,,,,,,,,7,7,,7,,7,,,,,,7,7,,,7,,,7,,,,,,,,,,,,,,7,7,,7,,7,7,,,,,7,,,,,,7,7,,,,,7,,,,,,7,,,,,,7,7,,,,,,,,,,,7,7,7,7,7,,,,,,,,7,7,,,,,,7,,7,,,,7,7,,,,,,,,,,,7,,,7,,7,,,7,,,7,,,,7,,,,,,,7,,,,,,,,,,,,,,,,,,,,,7,7,7,,7,,,,,,7,,,,,,,,,,,7,,,,,,,,,7,,,,,,7,,7,,,,,,,,,,,,,,,,,,,,,,,,,,,,,,,,7,,7,,7,7,,,,,,7,7,,7,,,7,,,,,,7,,7,7,7,7,,,,,,,7,7,,,,7,7,7,,,,,7,,7,,,,,,,7,,,,,7,7,7,,,7,7,,,,,,,,,,,7,,,,,,,,,,,,,,,,,,,7,,7,,7,,,,,7,7,,,,,7,7,7,,7,7,,,,,,,,7,,,,7,7,7,7,,7,7,7,7,7,,7,,7,7,7,,7,7,,,,,,,,7,,7,,,,,,,,,,,,,7,,,,,,,,,7,7,,,,,,,,,,,,,,,,,,,7,,,,,,,7,,7,7,,7,,,,7,7,7,7,,,,7,,,,,,,,,,,,,,,,7,7,,,,,,,8,7,7,,7,8,8,8,8,7,7,,,,8,7,8,8,8,8,7,7,7,8,7,8,8,,,8,8,8,8,,7,7,7,7,7,7,7,7,8,7,8,7,8,,8,7,,,7,,7,7,7,7,8,7,8,7,8,7,,7,8,8,8,7,7,8,,7,7,7,,,7,8,7,7,7,8,7,7,7,,7,8,7,8,8,8,8,8,8,7,7,,8,8,8,8,7,7,8,7,7,7,8,8,7,8,7,,7,7,8,8,8,,,,,,,7,7,,,8,7,8,8,,,7,8,8,,,7,7,7,,7,,,,8,7,7,7,7,7,,,,7,,,8,8,8,8,,8,7,7,7,,8,8,7,8,8,8,7,7,8,7,7,,,,,,8,7,7,7,8,8,,7,7,8,,8,7,8,7,7,7,7,8,7,7,7,7,8,8,7,8,8,8,7,7,7,,8,7,7,7,,7,8,,,7,7,8,8,7,7,7,7,8,7,8,8,7,7,,7,7,7,8,,,8,,7,7,,8,7,7,,7,7,8,7,,,8,7,7,7,8,7,8,7,8,7,7,7,8,,7,8,8,7,7,7,8,8,7,8,8,7,7,7,8,7,8,7,7,8,8,7,7,7,7,,8,7,7,7,7,7,7,8,7,,8,8,,,,8,,,7,8,,7,,,8,,8,7,,8,8,8,,8,7,8,8,8,8,7,7,,,,,7,8,8,7,7,7,8,8,7,8,8,7,8,8,7,7,7,8,7,7,7,7,7,7,8,8,7,7,7,8,8,7,8,7,8,7,7,7,7,7,7,7,8,7,7,8,8,8,8,7,7,7,8,7,7,8,8,8,8,8,7,8,8,7,7,7,8,8,7,,7,8,7,,8,8,7,8,,7,8,,8,8,7,8,7,7,8,8,,,8,7,7,8,8,7,7,7,8,8,8,8,8,8,,7,7,7,,,7,7,,,7,7,8,7,8,7,7,8,7,7,7,,7,7,7,7,8,8,8,8,7,7,7,8,8,8,,7,8,8,7,8,7,8,8,7,8,8,7,7,7,7,7,8,7,8,8,8,8,,8,7,8,8,7,8,8,7,8,8,8,8,8,7,7,7,7,,,,,,,,,,,,,,,,,,,,,,,,,,,,,,,,,,,,,,,,,,,,,,,,,,,,,,,,,,,,,,,,,,,,,,,,,,,,,,,,,,,,,,,,,,,,,,,,,,,,,,,,,,,,,,,,,,,,,,,,,,,,,,,,,,,,,,,,,,,,,,,,,,,,,,,,,,,,,,,,,,,,,,,,,,,,,,,,,,,,,,,,,,,,,,,,,,,,,,,,,,,,,,,,,,,,,,,,,,,,,,,,,,,,,,,,,,,,,,,,,,,,,,,,,,,,,,,,,,,,,,,,,,,,,,,,,,,,,,,,,,,,,,,,,,,,,,,,,,,,,,,,,,,,,,,,,,,,,,,,,,,,,,,,,,,,,,,,,,,,,,,,,,,,,,,,,,,,,,,,,,,,,,,,,,,,,,,,,,,,,,,,,,,7,7,7,7,7,7,7,7,7,,7,7,7,,7,7,7,7,7,7,7,,7,7,,7,7,7,7,,7,7,,7,7,,7,7,7,,,,7,,,,,,7,7,7,,7,7,7,,7,7,7,7,7,,,7,7,7,,7,,7,,7,7,7,,7,7,7,7,7,,7,7,,7,,7,7,7,7,7,7,7,7,7,,7,7,7,7,7,7,,,,7,7,,,7,7,,,7,,,,,,7,7,7,7,,,7,7,,7,7,7,7,7,7,,,7,7,,7,,,,,,7,7,,7,7,,,7,,,7,7,,,7,7,,,,,7,,7,7,7,,7,,7,7,7,7,7,,,7,7,7,7,7,,7,7,,,,7,7,7,7,,,7,7,7,7,7,7,7,,7,,,7,7,7,,7,7,7,7,7,7,7,7,7,7,7,7,7,7,,,,7,,7,7,7,7,7,7,,7,,7,7,7,7,7,7,7,,7,7,,7,7,,7,,7,,7,7,7,,7,7,7,,,,,,,,7,,,7,7,7,,,7,7,7,7,,7,7,7,7,7,7,7,7,8,,,,8,7,8,,,,,,,,,,,7,,7,,,,,,,,,8,7,,,7,,,,,7,8,8,7,7,,,,,,,,,7,8,7,7,,7,,,,7,7,8,7,8,,,7,7,7,7,,7,,7,,,,,7,7,,7,,,7,7,8,8,,7,,,,,,,,,,8,,,,,,,,,7,,,,,,,7,,,,,7,,7,,7,7,7,7,7,7,8,7,7,7,7,7,7,8,,8,7,8,8,8,8,8,8,,,,,,,,,,,,,,,,,,,,,,,,,,,,,,,,,,,,,,,,,,,,,,,,,,,,,,,,,,,,,,,,,,,,,,,,,,,,,,,,,,,,,,,,,,,,,,,,,,,,,,,,,,,,,,,,,,,,,,,,,,,,,,,,,,,,,,,,,,,,,,,,,,,,,,,,,,
1_4344820,1,4.34482,,,,,,7,7,7,,7,,,8,,,,8,7,,,,8,,,,8,,8,8,8,7,8,8,7,8,8,7,,7,,8,,,8,7,7,,8,7,,,,7,8,8,7,8,8,8,8,7,,,7,,8,8,8,8,7,8,7,7,7,7,8,,8,,7,7,7,8,,7,,8,,7,,7,7,8,7,7,7,,,7,8,8,7,7,8,7,8,8,7,8,7,8,8,,7,8,8,,7,7,,,8,8,8,7,7,,7,8,7,7,7,7,,8,7,7,8,7,,7,7,7,7,7,7,8,8,,7,7,7,8,,8,8,7,,8,7,7,,8,7,,,,7,,8,7,7,8,7,8,8,,,,,,,,,,,,,,,,8,,,7,8,7,,,,7,8,7,,,,8,,8,,7,8,7,7,7,8,8,,7,,7,7,7,7,8,8,,7,7,8,7,,7,8,,7,,7,,8,,8,7,,8,7,7,7,,8,8,,7,8,8,,7,7,,8,,8,7,,7,7,7,8,8,8,7,7,7,7,8,7,7,,8,,,,,7,,,,,,,,,,,,,,,,,,,,,,,,,,,7,,,,,,,,,,,,7,,,,7,,,,,,,,,,,,,,7,,7,7,8,8,,,,7,,7,,,7,7,8,7,7,7,,8,8,8,,8,8,,,8,8,8,7,7,7,8,8,7,7,8,,7,8,7,,7,7,7,,7,,7,8,,7,7,,8,8,8,,7,,8,8,7,8,8,,,8,8,7,8,,8,7,7,8,,7,8,7,7,7,8,8,,7,,,8,7,7,7,7,8,8,8,,8,7,,8,,7,,7,8,8,8,,8,8,8,8,8,7,,,7,7,,8,,8,8,,,8,,,,7,8,8,,8,7,8,8,7,8,8,7,7,,7,7,8,7,,7,8,8,8,7,7,7,7,7,8,,7,8,7,8,7,7,8,,,7,8,7,7,8,,7,7,8,8,7,,7,,7,,8,,7,8,8,7,7,8,8,8,8,7,7,8,7,8,8,,8,7,7,7,,,,,,,8,,,,,,,,8,,,,,,7,7,8,8,8,7,8,7,,7,8,7,8,,8,7,8,8,7,7,8,7,8,7,,7,7,8,8,8,8,8,8,,8,7,,8,8,,8,8,8,,7,7,8,8,,7,7,,,8,,,7,8,,,8,,,8,8,,,8,8,7,,7,,,7,8,7,,,8,,,,8,,8,,,,,7,,,,,8,8,,,8,7,8,8,7,,8,7,7,,8,7,7,8,8,8,8,8,7,,,7,,8,7,8,8,8,8,,8,8,7,7,7,,7,7,8,,8,7,,7,,8,8,8,7,7,7,8,7,7,7,7,8,7,8,8,8,7,,8,7,7,7,8,,,8,,8,,,,,7,7,,,7,,7,7,8,8,7,,7,,7,,,7,8,8,,8,7,,,7,8,7,,8,7,,8,,7,7,8,7,7,,7,,7,7,7,7,8,7,8,8,7,8,8,,,7,,8,8,,,,7,,,,,,,7,,,8,7,7,,,8,7,,7,,8,8,7,,8,7,7,,8,7,8,7,8,8,7,,,,7,,,8,,7,,,8,7,,,8,,8,8,7,8,8,,,,,,8,,7,,8,8,,,,,,,,,8,,8,8,,8,,7,,,,,7,8,,,,,,,8,,,,7,8,7,8,8,7,8,8,7,7,8,7,,7,8,7,7,7,7,8,7,7,8,8,7,8,8,7,8,7,8,7,8,7,8,7,8,8,7,8,7,8,8,8,7,8,7,7,8,7,8,7,7,8,8,8,7,7,8,7,8,7,8,7,8,7,8,7,8,7,7,7,7,7,7,8,8,8,7,8,7,8,,,,,,,8,,,8,,,,7,7,7,8,8,8,,7,8,8,8,8,8,8,7,8,,,8,8,7,,7,8,8,8,8,8,8,7,8,8,8,7,8,8,8,7,8,8,7,7,7,8,8,7,,,7,8,,,7,,7,7,8,8,8,8,7,7,,,7,7,8,8,8,7,7,8,7,8,8,8,,8,8,7,8,7,8,7,7,7,7,7,8,8,7,7,8,8,8,,8,7,8,,8,8,,8,,8,8,8,8,8,7,7,7,8,7,8,,8,,8,7,,,8,,,7,7,,,7,,8,8,8,7,7,8,8,8,8,8,,8,8,,8,,8,8,8,8,8,8,7,7,7,8,8,8,8,7,8,,,8,8,,8,8,8,8,8,,7,,7,7,8,,7,,8,7,,8,7,7,8,8,7,,7,8,7,8,8,8,8,8,,7,7,7,8,8,,7,8,,7,7,,8,,7,8,,8,,8,8,8,8,7,,8,8,7,7,8,7,8,,7,8,7,7,7,7,7,7,8,7,7,7,,,,8,7,8,8,8,7,8,7,8,7,8,8,7,,8,,7,8,8,7,7,8,7,7,7,7,,8,8,8,7,8,,8,7,7,8,7,8,,,8,7,7,,8,,8,8,,8,,8,8,7,8,7,8,7,7,,7,7,7,7,7,8,7,8,,7,7,8,8,7,7,8,7,8,,7,8,8,8,8,7,8,7,7,7,7,8,7,,8,7,7,8,8,8,8,8,8,7,8,8,7,,8,7,8,,,8,7,7,8,8,8,,8,7,7,7,,,8,8,7,7,7,8,7,8,8,7,,7,,7,8,8,,8,7,7,8,,7,7,7,7,7,7,7,8,7,,,7,,,,,8,7,,8,,7,8,7,7,8,,8,,8,7,,,8,,8,7,7,,,7,,,,,7,7,,8,,,,,8,8,,,,,,7,,7,8,,,8,8,,,,,8,,,7,,,,7,,7,,,8,,,,,,,,8,8,7,,8,,,,,7,8,8,8,7,7,8,,8,,8,8,,,,8,8,8,,8,7,7,8,,,,,7,,,,,7,,8,8,8,7,,7,,,,,7,,8,7,8,8,,,7,,8,,,7,7,7,8,,7,8,,,8,,,7,7,,7,7,8,7,7,7,7,8,,8,,7,8,7,7,,,,,7,,,,,,,8,,7,,,,,7,,8,,,,7,8,8,7,,8,8,7,8,7,8,8,7,7,8,7,,8,,8,7,,,,,,,,,7,7,,7,,7,8,8,8,7,,8,8,8,7,8,8,,7,7,,7,,7,,8,7,8,7,8,7,8,7,8,7,7,7,8,7,8,7,8,8,7,8,8,8,8,7,,7,8,8,7,7,7,8,8,7,8,7,7,8,8,7,8,8,8,7,7,7,8,7,7,7,8,7,7,7,8,8,8,8,8,8,7,8,8,7,8,7,8,7,7,7,8,8,7,7,8,7,7,8,7,8,8,8,8,8,7,7,8,8,7,7,7,7,7,7,8,8,7,7,8,8,7,8,7,8,8,7,7,7,7,7,7,8,8,7,7,8,7,7,8,7,7,8,7,8,7,7,7,7,7,8,7,7,7,8,8,8,7,7,8,7,7,7,8,7,8,8,8,8,7,7,8,7,7,8,8,8,7,8,7,7,8,8,7,8,7,7,8,8,8,8,8,7,7,8,8,7,7,7,8,7,7,8,8,8,8,8,8,8,8,7,7,8,7,8,8,8,7,,7,8,8,8,8,8,8,8,7,8,7,7,8,7,7,8,8,8,8,8,8,8,8,7,8,8,8,8,8,7,7,8,8,8,,7,8,8,8,7,7,7,8,7,7,7,7,7,7,8,8,7,7,8,7,8,7,7,7,7,8,8,7,8,7,7,7,8,8,8,8,7,7,7,7,7,,8,8,7,8,7,8,7,8,7,7,8,8,8,8,7,8,7,8,7,7,7,7,8,8,7,8,7,8,8,,8,7,8,8,7,8,7,8,7,8,8,7,7,8,8,8,8,7,7,7,8,8,7,8,8,7,8,7,8,7,7,8,8,7,,7,,7,7,7,7,8,7,8,8,8,8,8,7,8,8,7,8,7,8,8,7,8,8,8,8,7,8,7,8,8,8,7,7,8,7,7,7,7,7,8,8,8,8,7,,7,8,8,8,7,7,8,7,7,7,7,8,7,8,8,7,8,7,8,7,8,,8,7,7,8,8,8,8,8,8,8,7,,8,7,8,7,8,7,8,7,,8,,7,,8,8,,8,7,,,7,8,7,7,7,8,8,8,7,8,7,7,7,7,8,8,8,8,7,,,8,8,,,,7,,7,,,8,8,,8,8,8,,7,8,,7,,7,8,,8,,,,8,7,,,8,8,8,,8,,8,8,,8,,7,,,,,7,7,7,,8,7,7,,,8,,,,,,,7,8,8,8,,,8,7,,8,,7,7,8,8,7,7,8,7,,7,,8,8,7,7,7,,8,8,8,8,7,8,8,7,7,7,8,7,8,7,8,8,8,7,8,7,7,7,7,8,8,7,7,7,7,8,7,7,7,7,8,8,8,,7,7,8,,7,7,8,8,8,7,8,7,7,7,7,,7,8,7,7,7,7,8,8,8,7,7,8,,7,8,7,,8,8,7,8,7,7,8,7,,,,,,7,8,8,8,,8,7,,,7,7,7,8,7,7,,8,,,,8,,,,8,,,7,7,,,,,,8,8,8,7,7,7,,,7,8,,,,8,8,7,8,8,,8,,,,,,8,8,,8,7,,7,7,8,,,7,7,8,7,7,,8,,7,8,,7,,,8,7,7,8,7,,7,8,7,,,,8,8,8,,8,,7,,8,8,8,,,7,8,,,,,,8,8,7,7,7,7,7,8,,8,,8,7,8,7,7,,8,7,8,,8,,7,7,,8,,,7,,,,,,,8,,7,7,,8,,7,,8,8,,8,,,,,,,,,,8,7,8,7,8,7,8,8,8,7,8,7,7,7,7,8,8,7,8,7,7,8,8,7,8,7,7,8,8,7,8,8,8,7,7,7,7,8,7,8,7,8,7,7,7,8,8,8,7,7,8,7,7,7,7,8,7,8,8,8,7,8,8,7,7,7,7,7,8,8,7,8,8,8,8,8,8,8,7,7,7,7,8,7,8,7,8,8,7,7,7,8,7,,7,8,7,7,,8,7,7,8,8,8,7,8,8,8,8,8,8,8,7,8,7,7,8,8,8,7,,8,7,8,7,7,7,8,8,8,7,7,8,8,7,7,7,8,7,8,,7,8,7,8,8,8,7,8,8,8,8,8,8,8,8,,8,8,8,8,8,,7,7,7,7,8,,,7,7,8,7,,8,7,8,7,8,8,8,8,8,7,8,8,7,,8,8,7,7,7,8,8,,7,7,8,8,7,7,8,,7,7,8,8,8,7,,7,7,7,8,7,7,8,,8,,7,8,8,7,7,7,7,7,7,8,7,,8,,7,7,7,8,8,7,8,7,8,7,7,8,8,8,8,8,7,8,8,8,8,8,,,8,7,8,8,8,7,8,7,7,7,7,7,8,8,8,8,7,7,,8,8,7,8,8,7,,,7,8,,,7,,8,8,7,8,7,8,7,7,,8,8,8,7,8,8,7,8,7,8,8,8,8,8,8,7,8,7,7,7,7,8,8,8,8,8,8,8,8,8,7,7,7,8,7,8,8,8,8,8,7,7,7,8,8,8,7,8,8,8,8,7,8,8,8,8,8,8,8,8,8,8,8,8,8,7,8,8,7,8,8,8,8,8,7,7,8,8,8,7,7,7,7,8,8,8,8,7,8,7,7,8,7,8,8,8,8,7,8,8,8,7,8,8,8,7,8,8,7,8,7,8,8,8,8,,7,8,7,7,7,8,7,7,8,8,8,8,8,8,8,7,7,7,8,8,7,8,8,8,7,8,8,8,8,8,7,8,8,8,8,,8,7,8,8,8,8,8,8,8,8,8,7,8,7,7,,,8,8,8,8,7,8,7,8,7,8,,8,7,8,7,7,8,8,8,8,8,7,7,7,8,8,8,,8,,8,,7,7,8,8,8,8,8,8,7,8,7,8,7,8,7,7,8,8,8,,8,8,8,7,8,8,7,7,7,8,8,8,8,8,8,8,7,8,8,7,7,8,8,8,7,8,7,8,7,7,8,8,,7,7,8,7,8,8,8,8,8,7,8,8,7,8,8,7,7,8,7,8,8,8,7,8,8,8,7,7,7,8,8,8,8,7,8,7,7,8,8,7,8,7,7,7,7,8,7,8,7,8,7,8,8,7,7,,,,,,,,,,,,,,,,,,,,,,,,,,,,,,,,,,,,,,,,,,,,,,,,,,,,,,,,,,,,,,,,,,,,,,,,,,,,,,,,,,,,,,,,,,,,,,,,,,,,,,,,,,,,,,,,,,,,,,,,,,,,,,,,,,,,,,,,,,,,,,,,,,,,,,,,,,,,,,,,,,,,,,,,,,,,,,,,,,,,,,,,,,,,,,,,,,,,,,,,,,,,,,,,,,,,,,,,,,,,,,,,,,,,,,,,,,,,,,,,,,,,,,,,,,,,,,,,,,,,,,,,,,,,,,,,,,,,,,,,,,,,,,,,,,,,,,,,,,,,,,,,,,,,,,,,,,,,,,,,,,,,,,,,,,,,,,,,,,,,,,,,,,,,,,,,,,,,,,,,,,,,,,,,,,,,,,,,,,,,,,,,,,,,,,,,,,,,,,,,,,,,,,,,,,,,,,,,,,,,,,,,,,,,,,,,,,,,,,,,,,,,,,,,,,,,,,,,,,,,,,,,,,,,,,,,,,,,,,,,,,,,,,,,,,,,,,,,,,,,,,,,,,,,,,,,,,,,,,,,,,,,,,,,,,,,,,,,,,,,,,,,,,,,,,,,,,,,,,,,,,,,,,,,,,,,,,,,,,,,,,,,,,,,,,,,,,,,,,,,,,,,,,,,,,,,,,,,,,,,,,,,,,,,,,,,,,,,,,,,,,,,,,,,,,,,,,,,,,,,,,,,,,,,,,,,,,,,,,,,,,,,,,,,,,,,,,,,,,,,,,,,,,,,,,,,,,,,,,,,,,,,,,,,,,,,,,,,,,,,,,,,,,,,,,,,,,,,,,,,,,,,,,,,,,,,,,,,,,,,,,,,,,,,,,,,,,,,,,,,,,,,,,,,,,,,,,,,,,,,,,,,,,,,,,,,,,,,,,,,,,,,,,,,,,,,,,,,,,,,,,,,,,,,,,,,,,,,,,,,,,,,,,,,,,,,,,,,,,,,,,,,,,,,,,,,,,,,,,,,,,,,,,,,,,,,,,,,,,,,,,,,,,,,,,,,,,,,,,,,,,,,,,,,,,,,,,,,,,,,,,,,,,,,,,,,,,,,,,,,,,,,,,,,,,,,,,,,,,,,,,,,,,,,,,,,,,,,,,,,,,,,,,,,,,,,,,,,,,,,,,,,,,,,,,,,,,,,,,,,,,,,,,,,,,,,,,,,,,,,,,,,,,,,,,,,,,,,,,,,,,,,,,,,,,,,,,,,,,,,,,,,,,,,,,,,,,,,,,,,,,,,,,,,,,,,,,,,,,,,,,,,,,,,,,,,,,,,,,,,,,,,,,,,,,,,,,,,,,,,,,,,,,,,,,,,,,,,,,,,,,,,,,,,,,,,,,,,,,,,,,,,,,,,,,,,,,,,,,,,,,,,,,,,,,,,,,,,,,,,,,,,,,,,,,,,,,,,,,,,,,,,,,,,,,,,,,,,,,,,,,,,,,,,,,,,,,,,,,,,,,,,,,,,,,,,,,,,,,,,,,,,,,,,,,,,,,,,,,,,,,,,,,,,,,,,,,,,,,,,,,,,,,,,,,,,,,,,,,,,,,,,,,,,,,,,,,,,,,,,,,,,,,,,,,,,,,,,,,,,,,,,,,,,,,,,,,,,,,,,,,,,,,,,,,,,,,,,,,,,,,,,,,,,,,,,,,,,,,,,,,,,,,,,,,,,,,,,,,,,,,,,,,,,,,,,,,,,,,,,,,,,,,,,,,,,,,,,,,,,,,,,,,,,,,,,,,,,,,,,,,,,,,,,,,,,,,,,,,,,,,,,,,,,,,,,,,,,,,,,,,,,,,,,,,,,,,,,,,,,,,,,,,,,,,,,,,,,,,,,,,,,,,,,,,,,,,,,,,,,,,,,,,,,,,,,,,,,,,,,,,,,,,,,,,,,,,,,,,,,,,,,,,,,,,,,,,,,,,,,,,,,,,,,,,,,,,,,,,,,,,,,,,,,,,,,,,,,,,,,,,,,,,,,,,,,,,,,,,,,,,,,,,,,,,,,,,,,,,,,,,,,,,,,,,,,,,,,,,,,,,,,,,,,,,,,,,,,,,,,,,,,,,,,,,,,,,,,,,,,,,,,,,,,,,,,,,,,,,,,,,,,,,,,,,,,,,,,,,,,,,,,,,,,,,,,,,,,,,,,,,,,,,,,,,,,,,,,,,,,,,,,,,,,,,,,,,,,,,,,,,,,,,,,,,,,,,,,,,,,,,,,,,,,,,,,,,,,,,,,,,,,,,,,,,,,,,,,,,,,,,,,,,,,,,,,,,,,,,,,,,,,,,,,,,,,,,,,,,,,,,,,,,,,,,,,,,,,,,,,,,,,,,,,,,,,,,,,,,,,,,,,,,,,,,,,,,,,,,,,,,,,,,,,,,,,,,,,,,,,,,,,,,,,,,,,,,,,,,,,,,,,,,,,,,,,,,,,,,,,,,,,,,,,,,,,,,,,,,,,,,,,,,,,,,,,,,,,,,,,,,,,,,,,,,,,,,,,,,,,,,,,,,,,,,,,,,,,,,,,,,,,,,,,,,,,,,,,,,,,,,,,,,,,,,,,,,,,,,,,,,,,,,,,,,,,,,,,,,,,,,,,,,,,,,,,,,,,,,,,,,,,,,,,,,,,,,,,,,,,,,,,,,,,,,,,,,,,,,,,,,,,,,,,,,,,,,,,,,,,,,,,,,,,,,,,,,,,,,,,,,,,,,,,,,,,,,,,,,,,,,,,,,,,,,,,,,,,,,,,,,,,,,,,,,,,,,,,,,,,,,,,,,,,,,,,,,,,,,,,,,,,,,,,,,,,,,,,,,,,,,,,,,,,,,,,,,,,,,,,,,,,,,,,,,,,,,,,,,,,,,,,,,,,,,,,,,,,,,,,,,,,,,,,,,,,,,,,,,,,,,,,,,,,,,,,,,,,,,,,,,,,,,,,,,,,,,,,,,,,,,,,,,,,,,,,,,,,,,,,,,,,,,,,,,,,,,,,,,,,,,,,,,,,,,,,,,,,,,,,,,,,,,,,,,,,,,,,,,,,,,,,,,,,,,,,,,,,,,,,,,,,,,,,,,,,,,,,,,,,,,,,,,,,,,,,,,,,,,,,,,,,,,,,,,,,,,,,,,,,,,,,,,,,,,,,,,,,,,,,,,,,,,,,,,,,,,,,,,,,,,,,,,,,,,,,,,,,,,,,,,,,,,,,,,,,,,,,,,,,,,,,,,,,,,,,,,,,,,,,,,,,,,,,,,,,,,,,,,,,,,,,,,,,,,,,,,,,,,,,,,,,,,,,,,,,,,,,,,,,,,,,,,,,,,,,,,,,,,,,,,,,,,,,,,,,,,,,,,,,,,,,,,,,,,,,,,,,,,,,,,,,,,,,,,,,,,,,,,,,,,,,,,,,,,,,,,,,,,,,,,,,,,,,,,,,,,,,,,,,,,,,,,,,,,,,,,,,,,,,,,,,,,,,,,,,,,,,,,,,,,,,,,,,,,,,,,,,,,,,,,,,,,,,,,,,,,,,,,,,,,,,,,,,,,,,,,,,,,,,,,,,,,,,,,,,,,,,,,,,,,,,,,,,,,,,,,,,,,,,,,,,,,,,,,,,,,,,,,,,,,,,,,,,,,,,,,,,,,,,,,,,,,,,,,,,,,,,,,,,,,,,,,,,
1_6249843,1,6.249843,,,,6,6,5,6,6,,5,5,,5,,,,6,5,,,,5,,5,5,,,5,6,5,,,6,6,,6,6,6,6,5,,,,6,6,5,,6,6,,,,6,6,,6,5,5,,5,5,,,5,,5,6,5,5,6,,6,,,5,6,,,,5,6,,6,6,6,,6,,,,,6,6,5,6,6,,,5,5,5,,6,5,6,6,6,5,6,5,6,6,6,5,5,6,,5,6,,,6,,,5,5,6,6,6,5,,,6,,5,5,,5,5,6,5,5,6,6,5,6,,6,6,,5,,,,5,5,6,5,5,6,6,,5,6,5,,,6,5,5,5,6,5,5,5,6,6,,5,,,,6,6,,6,5,,5,5,5,6,5,6,6,6,6,5,5,5,5,6,5,5,6,,5,6,5,,6,6,6,5,6,5,6,6,5,5,5,6,6,6,6,5,6,5,6,6,5,6,5,6,6,5,6,6,,5,6,5,6,6,6,5,6,5,5,5,5,5,5,6,6,5,6,6,5,5,6,6,5,5,5,5,6,5,6,5,5,6,5,5,5,6,5,5,5,6,5,6,6,5,5,6,,6,6,5,6,5,6,6,6,5,5,,5,5,5,5,6,6,,6,5,6,5,6,5,6,6,,5,,,5,,6,5,,5,6,5,6,6,5,6,6,5,6,6,6,6,5,,,,5,5,,6,5,6,5,5,6,6,6,5,5,5,5,5,5,6,5,5,5,6,6,6,6,6,6,6,6,5,5,6,6,6,5,6,6,6,5,5,5,5,6,5,6,5,5,5,6,6,6,5,6,6,6,5,5,6,6,6,5,5,6,6,6,6,6,5,5,6,5,5,5,5,5,6,6,6,6,5,6,5,5,5,5,5,6,5,6,6,5,6,6,6,5,5,5,6,5,6,5,5,6,5,5,6,5,6,6,6,6,5,6,5,5,5,,5,6,,,5,5,,5,5,5,6,5,6,6,5,,,6,6,5,,6,5,6,,6,5,5,6,5,5,6,6,6,5,5,5,5,6,6,5,5,6,5,5,6,,5,6,5,6,5,5,5,5,5,5,5,6,5,6,5,6,5,5,6,5,5,5,6,5,6,6,5,6,5,5,5,5,5,5,5,5,6,6,6,5,5,6,6,6,6,5,5,5,5,5,6,6,,5,5,,5,5,6,,5,5,6,5,,5,5,6,6,6,5,5,6,6,6,5,5,5,5,5,6,6,6,6,5,5,6,6,5,6,6,6,6,5,5,6,5,6,5,5,6,6,6,5,5,5,5,6,5,5,6,6,6,6,6,6,6,6,5,5,6,5,5,6,5,,6,6,,6,5,5,5,6,5,5,5,5,6,6,5,5,6,5,6,6,6,6,5,5,5,,6,5,6,,5,6,,6,5,5,6,6,,,5,6,6,5,,5,6,6,6,5,6,6,5,5,5,6,6,6,5,6,5,5,6,6,5,6,5,6,6,6,6,6,6,5,6,6,5,6,5,6,5,6,5,5,5,5,5,5,5,6,5,6,6,,5,5,6,6,5,5,5,6,6,5,6,5,6,5,,,5,,6,,,,,5,6,,,6,,6,5,5,6,6,6,6,6,5,5,6,5,5,5,6,5,5,5,5,6,6,5,5,5,5,6,5,,6,6,5,5,6,,5,,5,6,6,5,6,6,5,6,5,5,5,,5,5,,6,5,6,,,5,6,6,6,5,5,5,5,6,6,6,,6,5,6,5,6,,6,6,5,5,5,,5,6,6,5,5,5,6,5,6,,5,6,5,,5,6,6,6,6,5,,,5,,6,6,5,,5,5,5,,5,6,5,,5,5,5,5,6,,5,,6,6,6,5,5,6,5,5,5,6,5,5,6,5,,5,6,5,,5,6,6,,5,5,,6,6,6,5,5,6,5,,,5,5,6,5,6,5,6,5,6,5,,6,6,5,6,5,5,6,6,5,5,5,,,,5,5,6,5,,,5,5,6,,,6,6,,,6,5,6,6,,5,5,5,6,6,6,5,6,6,5,,5,6,5,5,6,,5,6,,,6,5,5,6,,,5,5,6,,,5,6,5,,5,5,6,6,6,5,6,,6,6,6,6,6,6,6,5,6,6,6,6,5,5,6,5,,,,6,,5,5,,,5,,6,6,6,6,5,5,6,,5,,,,,,,6,5,6,5,6,6,,,,6,5,,6,,,,,,,,6,6,6,,,,,,,,5,5,,,,,,,,,,,,,,,,,,,6,5,5,6,6,5,,5,5,5,6,6,,,,,,5,6,5,,,6,6,5,,6,,6,,6,6,,,,5,,6,5,,5,6,,,,,,,,5,6,,,,,,,,,,,,,,,,,,,,,,,,,,,,,,,,,,,,,,,,,,,,,,,,,,,,,,,,,,,,,,,,,,,,,,,,,,,,,,,,,,,,,,,,,,,,,,,,,,,,,,,,,,,,,,,,,,,,,,,,,,,,,,,,,,,,,,,,,,,,,,,,,,,,,,,,,,,,,,,,,,,,,,,,,,,,,,,,,,,,,,,,,,,,,6,,,,,6,6,,,,,,,,,,,,,,,,,,,,,,,,,,,,,,,,,,,,,,,,6,,,,,,,,,,,,,,,,,,,,,,5,,,,,,5,6,6,5,,6,6,5,6,6,5,5,6,,6,6,5,6,5,6,6,5,6,6,6,5,6,,5,5,6,6,6,,5,5,6,5,5,6,5,6,6,6,5,,,,6,5,6,,,6,6,5,6,5,5,,,5,5,,6,6,6,6,6,,6,6,6,6,5,,5,5,6,6,6,5,6,,6,6,5,6,6,6,5,6,6,,,5,5,6,5,5,5,5,5,5,6,5,6,5,5,5,,5,5,6,6,6,5,5,6,5,6,5,5,6,6,5,6,5,5,5,5,6,6,5,6,5,6,6,,5,5,6,5,6,5,5,,,6,,6,,5,5,5,5,5,6,5,5,,,6,,,,,,6,5,,5,6,5,6,5,,6,,6,5,5,6,,6,,,6,,,,,,,,6,5,,,,5,6,5,6,,6,,6,6,5,6,6,6,6,5,5,6,5,5,6,6,5,5,,6,5,6,5,,,5,6,,,,,6,6,5,6,6,5,,,5,6,6,,6,,6,5,5,,,6,,5,,5,,6,6,5,5,5,6,6,6,5,,5,6,6,5,5,6,,5,6,5,6,5,6,6,,,,,,,,,,,,,,,,,,,,,,,,,,,,,,,,,,,,,,,,,,,,,,,,,,,,,,,,,,,,,,,,,,,,,,,,,,,,,,,,,,,,,,,,,,,,,,,,,,,,,,,,,,,,,,,,,,,,,,,,,,,,,,,,,,,,,,,,,,,,,,,,,,,,,,,,,,,,,,,,,,,,,,,,,,,,,,,,,,,,,,,,,,,,,,,,,,,,,,,,,,,,,,,,,,,,,,,,,,,,,,,,,,,,,,,,,,,,,,,,,,,,,,,,,,,,,,,,,,,,,,,,,,,,,,,,,,,,,,,,,,,,,,,,,,,,,,,,,,,,,,,,,,,,,,,,,,,,,,,,,,,,,,,,,,,,,,,,,,,,,,,,,,,,,,,,,,,,,,,,,,,,,,,,,,,,,,,,,,,,,,,,,,,,,,,,,,,,,6,5,6,,,6,6,6,5,5,6,5,6,6,,,,,,,,6,5,6,6,6,5,6,5,5,5,5,6,5,6,5,6,6,5,5,6,5,6,5,5,5,6,6,6,5,5,6,5,6,6,5,5,6,6,5,6,5,5,6,5,6,5,6,5,6,6,5,6,5,6,5,5,5,6,6,6,6,5,6,6,5,5,5,5,5,6,5,6,5,6,6,6,6,5,6,6,6,6,5,6,6,5,6,6,5,5,6,5,6,5,6,6,6,5,5,5,6,5,6,6,5,6,6,5,5,5,5,5,,5,5,5,6,6,6,5,5,5,5,5,6,5,5,5,5,5,6,5,5,5,6,6,6,5,5,6,5,5,5,6,6,5,6,6,6,5,5,6,6,6,5,6,6,6,5,5,6,5,5,6,5,6,5,6,5,5,6,5,5,6,6,6,6,5,6,5,5,6,6,6,6,6,6,5,5,5,5,6,6,6,5,5,6,6,6,5,5,6,6,5,5,5,5,5,5,5,5,5,6,6,6,,6,5,5,5,6,5,6,5,5,6,5,6,5,6,5,5,6,6,6,6,5,5,5,5,5,5,6,6,5,6,6,5,6,5,6,5,5,5,6,5,6,5,6,5,5,5,5,5,6,6,6,6,6,6,6,6,5,5,5,6,6,6,5,6,5,6,5,5,5,6,5,6,5,6,6,6,6,5,6,6,5,5,6,6,5,5,5,5,6,5,6,5,6,6,5,5,5,6,6,6,5,5,6,6,6,6,5,5,5,5,6,5,6,6,6,5,5,6,6,5,5,6,6,5,6,6,5,6,5,5,6,5,6,5,5,5,6,6,5,6,5,6,5,6,6,5,6,6,,5,6,6,5,6,5,,,,,,,,,,,,,,,,,,,,,,,,,,,,,,,,,,,,,,,,,,,,,,,,,,,,,,,,,,,,,,,,,,,,,,,,,,,,,,,,,,,,,,,,,,,,,,,,,,,,,,,,,,,,,,,,,,,,,,,,,,,,,,,,,,,,,,,,,,,,,,,,,,,,,,,,,,,,,,,,,,,,,,,,,,,,,,,,,,,,,,,,,,,,,,,,,,,,,,,,,,,,,,,,,,,,,,,,,,,,,,,,,,,,,,,,,,,,,,,,,,,,,,,,,,,,,,,,,,,,,,,,,,,,,,,,,,,,,,,,,,,,,,,,,,,,,,,,,,,,,,,,,6,6,6,6,6,6,5,5,6,6,6,5,6,6,5,6,6,6,5,5,6,6,5,6,5,5,6,6,5,5,5,5,6,6,6,5,6,6,5,6,5,5,6,6,6,5,6,6,6,6,5,5,6,5,6,6,6,6,6,6,6,6,6,5,6,6,5,5,5,6,6,6,6,6,5,6,6,6,6,5,5,6,6,5,6,6,6,6,5,,5,6,5,6,,5,6,6,5,5,6,5,6,6,6,6,6,6,5,5,5,6,6,6,,6,,6,6,5,,,5,6,,6,6,,,,,5,,5,,,,,6,6,,6,6,,,,,,6,,,,,6,,6,,,,,,,5,,5,6,,,,,,,,6,5,6,6,,,,6,,,6,,,,6,,6,6,,6,6,,,,,6,,,6,6,5,5,,,,6,,6,,6,,,,,,,,,,,,,,6,6,,6,,,,,6,,6,6,6,6,6,,6,,,,5,,,,6,,,,,,,,,,,,,,6,6,6,6,6,5,6,6,5,6,,5,5,,6,,6,5,5,6,6,6,6,5,6,6,6,6,6,6,6,6,,6,6,5,,6,6,6,5,6,6,6,,,,,,,,,,,,,,,,,,,,,,,,,,,,,,,,,,,,,,,,,,,,,,,,,,,,,,,,,,,,,,,,,,,,,,,,,,,,,,,,,,,,,,,,,,,,,,,,,,,,,,,,,,,,,,,,,,,,,,,,,,,,,,,,,,,,,,,,,,,,,,,,,,,,,,,,,,,,,,,,,,,,,,,,,,,,,,,,,,,,,,,,,,,,,,,,,,,,,,,,,,,,,,,,,,,,,,,,,,,,,,,,,,,,,,,,,,,,,,,,,,,,,,,,,,,,,,,,,,,,,,,,,,,,,,,,,,,,,,,,,,,,,,,,,,,,,,,,,,,,,,,,,,,,,,,,,,,,,,,,,,,,,,,,,,,,,,,,,,,,,,,,,,,,,,,,,,,,,,,,,,,,,,,,,,,,,,,,,,,,,,,,,,,,,,,,,,,,,,,,,,,,,,,,,,,,,,,,,,,,,,,,,,,,,,,,,,,,,,,,,,,,,,,,,,,,,,,,,,,,,,,,,,,,,,,,,,,,,,,,,,,,,,,,,,,,,,,,,,,,,,,,,,,,,,,,,,,,,,,,,,,,,,,,,,,,,,,,,,,,,,,,,,,,,,,,,,,,,,,,,,,,,,,,,,,,,,,,,,,,,,,,,,,,,,,,,,,,,,,,,,,,,,,,,,,,,,,,,,,,,,,,,,,,,,,,,,,,,,,,,,,,,,,,,,,,,,,,,,,,,,,,,,,,,,,,,,,,,,,,,,,,,,,,,,,,,,,,,,,,,,,,,,,,,,,,,,,,,,,,,,,,,,,,,,,,,,,,,,,,,,,,,,,,,,,,,,,,,,,,,,,,,,,,,,,,,,,,,,,,,,,,,,,,,,,,,,,,,,,,,,,,,,,,,,,,,,,,,,,,,,,,,,,,,,,,,,,,,,,,,,,,,,,,,,,,,,,,,,,,,,,,,,,,,,,,,,,,,,,,,,,,,,,,,,,,,,,,,,,,,,,,,,,,,,,,,,,,,,,,,,,,,,,,,,,,,,,,,,,,,,,,,,,,,,,,,,,,,,,,,,,,,,,,,,,,,,,,,,,,,,,,,,,,,,,,,,,,,,,,,,,,,,,,,,,,,,,,,,,,,,,,,,,,,,,,,,,,,,,,,,,,,,,,,,,,,,,,,,,,,,,,,,,,,,,,,,,,,,,,,,,,,,,,,,,,,,,,,,,,,,,,,,,,,,,,,,,,,,,,,,,,,,,,,,,,,,,,,,,,,,,,,,,,,,,,,,,,,,,,,,,,,,,,,,,,,,,,,,,,,,,,,,,,,,,,,,,,,,,,,,,,,,,,,,,,,,,,,,,,,,,,,,,,,,,,,,,,,,,,,,,,,,,,,,,,,,,,,,,,,,,,,,,,,,,,,,,,,,,,,,,,,,,,,,,,,,,,,,,,,,,,,,,,,,,,,,,,,,,,,,,,,,,,,,,,,,,,,,,,,,,,,,,,,,,,,,,,,,,,,,,,,,,,,,,,,,,,,,,,,,,,,,,,,,,,,,,,,,,,,,,,,,,,,,,,,,,,,,,,,,,,,,,,,,,,,,,,,,,,,,,,,,,,,,,,,,,,,,,,,,,,,,,,,,,,,,,,,,,,,,,,,,,,,,,,,,,,,,,,,,,,,,,,,,,,,,,,,,,,,,,,,,,,,,,,,,,,,,,,,,,,,,,,,,,,,,,,,,,,,,,,,,,,,,,,,,,,,,,,,,,,,,,,,,,,,,,,,,,,,,,,,,,,,,,,,,,,,,,,,,,,,,,,,,,,,,,,,,,,,,,,,,,,,,,,,,,,,,,,,,,,,,,,,,,,,,,,,,,,,,,,,,,,,,,,,,,,,,,,,,,,,,,,,,,,,,,,,,,,,,,,,,,,,,,,,,,,,,,,,,,,,,,,,,,,,,,,,,,,,,,,,,,,,,,,,,,,,,,,,,,,,,,,,,,,,,,,,,,,,,,,,,,,,,,,,,,,,,,,,,,,,,,,,,,,,,,,,,,,,,,,,,,,,,,,,,,,,,,,,,,,,,,,,,,,,,,,,,,,,,,,,,,,,,,,,,,,,,,,,,,,,,,,,,,,,,,,,,,,,,,,,,,,,,,,,,,,,,,,,,,,,,,,,,,,,,,,,,,,,,,,,,,,,,,,,,,,,,,,,,,,,,,,,,,,,,,,,,,,,,,,,,,,,,,,,,,,,,,,,,,,,,,,,,,,,,,,,,,,,,,,,,,,,,,,,,,,,,,,,,,,,,,,,,,,,,,,,,,,,,,,,,,,,,,,,,,,,,,,,,,,,,,,,,,,,,,,,,,,,,,,,,,,,,,,,,,,,,,,,,,,,,,,,,,,,,,,,,,,,,,,,,,,,,,,,,,,,,,,,,,,,,,,,,,,,,,,,,,,,,,,,,,,,,,,,,,,,,,,,,,,,,,,,,,,,,,,,,,,,,,,,,,,,,,,,,,,,,,,,,,,,,,,,,,,,,,,,,,,,,,,,,,,,,,,,,,,,,,,,,,,,,,,,,,,,,,,,,,,,,,,,,,,,,,,,,,,,,,,,,,,,,,,,,,,,,,,,,,,,,,,,,,,,,,,,,,,,,,,,,,,,,,,,,,,,,,,,,,,,,,,,,,,,,,,,,,,,,,,,,,,,,,,,,,,,,,,,,,,,,,,,,,,,,,,,,,,,,,,,,,,,,,,,,,,,,,,,,,,,,,,,,,,,,,,,,,,,,,,,,,,,,,,,,,,,,,,,,,,,,,,,,,,,,,,,,,,,,,,,,,,,,,,,,,,,,,,,,,,,,,,,,,,,,,,,,,,,,,,,,,,,,,,,,,,,,,,,,,,,,,,,,,,,,,,,,,,,,,,,,,,,,,,,,,,,,,,,,,,,,,,,,,,,,,,,,,,,,,,,,,,,,,,,,,,,,,,,,,,,,,,,,,,,,,,,,,,,,,,,,,,,,,,,,,,,,,,,,,,,,,,,,,,,,,,,,,,,,,,,,,,,,,,,,,,,,,,,,,,,,,,,,,,,,,,,,,,,,,,,,,,,,,,,,,,,,,,,,,,,,,,,,,,,,,,,,,,,,,,,,,,,,,,,,,,,,,,,,,,,,,,,,,,,,,,,,,,,,,,,,,,,,,,,,,,,,,,,,,,,,,,,,,,,,,,,,,,,,,,,,,,,,,,,,,,,,,,,,,,,,,,,,,,,,,,,,,,,,,,,,,,,,,,,,,,,,,,,,,,,,,,,,,,,,,,,,,,,,,,,,,,,,,,,,,,,,,,,,,,,,,,,,,,,,,,,,,,,,,,,,,,,,,,,,,,,,,,,,,,,,,,,,,,,,,,,,,,,,,,,,,,,,,,,,,,,,,,,,,,,,,,,,,,,,,,,,,,,,,,,,,,,,,,,,,,,,,,,,,,,,,,,,,,,,,,,,,,,,,,,,,,,,,,,,,,,,,,,,,,,,,,,,,,,,,,,,,,,,,,,,,,,,,,,,,,,,,,,,,,,,,,,,,,,,,,,,,,,,,,,,,,,,,,,,,,,,,,,,,,,,,,,,,,,,,,,,,,,,,,,,,,,,,,,,,,,,,,,,,,,,,,,,,,,,,,,,,,,,,,,,,,,,,,,,,,,,,,,,,,,,,,,,,,,,,,,,,,,,,,,,,,,,,,
1_7969906,1,7.969906,,,,,,,,,,,,,,,,,,,,,,,,,,,,,,,,,,,,,,,,,,,,,,,,,,,,,,,,,,,,,,,,,,,,,,,,,,,,,,,,,,,,,,,,,,,,,,,,,,,,,,,,,,,,,,,,,,,,,,,,,,,,,,,,,,,,,,,,,,,,,,,,,,,,,,,,,,,,,,,,,,,,,,,,,,,,,,,,,,,,,,,,,,,,,,,,,,,,,,,,,,,,,,,,,,,,,,,,,,,,,,,,,,,,,,,,,,,,,,,,,,,,,,,,,,,,,,,,,,,,,,,,,,,,,,,,,,,,,,,,,,,,,,,,,,,,,,,,,,,,,,,,,,,,,,,,,,,,,,,,,,,,,,,,,,,,,,,,,,,,,,,,,,,,,,,,,,,,,,,,,,,,,,,,,,,,,,,,,,,,,,,,,,,,,,,,,,,,,,,,,,,,,,,,,,,,,,,,,,,,,,,,,,,,,,,,,,,,,,,,,,,,,,,,,,,,,,,,,,,,,,,,,,,,,,,,,,,,,,,,,,,,,,,,,,,,,,,,,,,,,,,,,,,,,,,,,,,,,,,,,,,,,,,,,,,,,,,,,,,,,,,,,,,,,,,,,,,,,,,,,,,,,,,,,,,,,,,,,,,,,,,,,,,,,,,,,,,,,,,,,,,,,,,,,,,,,,,,,,,,,,,,,,,,,,,,,,,,,,,,,,,,,,,,,,,,,,,,,,,,,,,,,,,,,,,,,,,,,,,,,,,,,,,,,,,,,,,,,,,,,,,,,,,,,,,,,,,,,,,,,,,,,,,,,,,,,,,,,,,,,,,,,,,,,,,,,,,,,,,,,,,,,,,,,,,,,,,,,,,,,,,,,,,,,,,,,,,,,,,,,,,,,,,,,,,,,,,,,,,,,,,,,,,,,,,,,,,,,,,,,,,,,,,,,,,,,,,,,,,,,,,,,,,,,,,,,,,,,,,,,,,,,,,,,,,,,,,,,,,,,,,,,,,,,,,,,,,,,,,,,,,,,,,,,,,,,,,,,,,,,,,,,,,,,,,,,,,,,,,,,,,,,,,,,,,,,,,,,,,,,,,,,,,,,,,,,,,,,,,,,,,,,,,,,,,,,,,,,,,,,,,,,,,,,,,,,,,,,,,,,,,,,,,,,,,,,,,,,,,,,,,,,,,,,,,,,,,,,,,,,,,,,,,,,,,,,,,,,,,,,,,,,,,,,,,,,,,,,,,,,,,,,,,,,,,,,,,,,,,,,,,,,,,,,,,,,,,,,,,,,,,,,,,,,,,,,,,,,,,,,,,,,,,,,,,,,,,,,,,,,,,,,,,,,,,,,,,,,,,,,,,,,,,,,,,,,,,,,,,,,,,,,,,,,,,,,,,,,,,,,,,,,,,,,,,,,,,,,,,,,,,,,,,,,,,,,,,,,,,,,,,,,,,,,,,,,,,,,,,,,,,,,,,,,,,,,,,,,,,,,,,,,,,,,,,,,,,,,,,,,,,,,,,,,,,,,,,,,,,,,,,,,,,,,,,,,,,,,,,,,,,,,,,,,,,,,,,,,,,,,,,,,,,,,,,,,,,,,,,,,,,,,,,,,,,,,,,,,,,,,,,,,,,,,,,,,,,,,,,,,,,,,,,,,,,,,,,,,,,,,,,,,,,,,,,,,,,,,,,,,,,,,,,,,,,,,,,,,,,,,,,,,,,,,,,,,,,,,,,,,,,,,,,,,,,,,,,,,,,,,,,,,,,,,,,,,,,,,,,,,,,,,,,,,,,,,,,,,,,,,,,,,,,,,,,,,,,,,,,,,,,,,,,,,,,,,,,,,,,,,,,,,,,,,,,,,,,,,,,,,,,,,,,,,,,,,,,,,,,,,,,,,,,,,,,,,,,,,,,,,,,,,,,,,,,,,,,,,,,,,,,,,,,,,,,,,,,,,,,,,,,,,,,,,,,,,,,,,,,,,,,,,,,,,,,,,,,,,,,,,,,,,,,,,,,,,,,,,,,,,,,,,,,,,,,,,,,,,,,,,,,,,,,,,,,,,,,,,,,,,,,,,,,,,,,,,,,,,,,,,,,,,,,,,,,,,,,,,,,,,,,,,,,,,,,,,,,,,,,,,,,,,,,,,,,,,,,,,,,,,,,,,,,,,,,,,,,,,,,,,,,,,,,,,,,,,,,,,,,,,,,,,,,,,,,,,,,,,,,,,,,,,,,,,,,,,,,,,,,,,,,,,,,,,,,,,,,,,,,,,,,,,,,,,,,,,,,,,,,,,,,,,,,,,,,,,,,,,,,,,,,,,,,,,,,,,,,,,,,,,,,,,,,,,,,,,,,,,,,,,,,,,,,,,,,,,,,,,,,,,,,,,,,,,,,,,,,,,,,,,,,,,,,,,,,,,,,,,,,,,,,,,,,,,,,,,,,,,,,,,,,,,,,,,,,,,,,,,,,,,,,,,,,,,,,,,,,,,,,,,,,,,,,,,,,,,,,,,,,,,,,,,,,,,,,,,,,,,,,,,,,,,,,,,,,,,,,,,,,,,,,,,,,,,,,,,,,,,,,,,,,,,,,,,,,,,,,,,,,,,,,,,,,,,,,,,,,,,,,,,,,,,,,,,,,,,,,,,,,,,,,,,,,,,,,,,,,,,,,,,,,,,,,,,,,,,,,,,,,,,,,,,,,,,,,,,,,,,,,,,,,,,,,,,,,,,,,,,,,,,,,,,,,,,,,,,,,,,,,,,,,,,,,,,,,,,,,,,,,,,,,,,,,,,,,,,,,,,,,,,,,,,,,,,,,,,,,,,,,,,,,,,,,,,,,,,,,,,,,,,,,,,,,,,,,,,,,,,,,,,,,,,,,,,,,,,,,,,,,,,,,,,,,,,,,,,,,,,,,,,,,,,,,,,,,,,,,,,,,,,,,,,,,,,,,,,,,,,,,,,,,,,,,,,,,,,,,,,,,,,,,,,,,,,,,,,,,,,,,,,,,,,,,,,,,,,,,,,,,,,,,,,,,,,,,,,,,,,,,,,,,,,,,,,,,,,,,,,,,,,,,,,,,,,,,,,,,,,,,,,,,,,,,,,,,,,,,,,,,,,,,,,,,,,,,,,,,,,,,,,,,,,,,,,,,,,,,,,,,,,,,,,,,,,,,,,,,,,,,,,,,,,,,,,,,,,,,,,,,,,,,,,,,,,,,,,,,,,,,,,,,,,,,,,,,,,,,,,,,,,,,,,,,,,,,,,,,,,,,,,,,,,,,,,,,,,,,,,,,,,,,,,,,,,,,,,,,,,,,,,,,,,,,,,,,,,,,,,,,,,,,,,,,,,,,,,,,,,,,,,,,,,,,,,,,,,,,,,,,,,,,,,,,,,,,,,,,,,,,,,,,,,,,,,,,,,,,,,,,,,,,,,,,,,,,5,6,6,6,6,6,6,6,5,6,5,6,6,6,6,5,5,6,6,6,5,6,6,6,5,6,5,6,6,5,5,5,6,5,6,5,6,5,6,5,6,6,6,6,5,5,5,5,6,5,5,6,6,6,6,5,6,5,5,6,5,5,6,5,6,6,6,6,5,6,6,5,6,5,6,6,5,6,5,5,6,5,5,5,6,6,6,5,6,5,5,6,5,6,6,6,6,5,5,5,5,6,6,5,6,6,5,6,5,6,5,6,6,5,6,6,5,6,5,6,6,5,5,5,6,5,6,6,5,5,6,6,5,5,6,6,5,6,6,5,5,6,5,5,5,6,5,5,6,6,5,6,6,5,6,5,5,6,6,6,5,5,5,5,5,5,5,5,6,6,5,5,6,6,5,6,5,5,6,6,5,6,5,6,6,5,5,5,5,5,5,5,5,6,5,5,5,6,6,6,6,6,6,6,6,6,6,6,5,5,6,6,6,6,5,6,5,6,6,6,5,6,5,6,5,6,5,5,5,6,6,5,6,5,6,5,6,5,6,6,5,6,6,5,6,6,6,5,5,5,6,5,5,6,6,5,6,5,6,6,5,5,6,5,6,5,6,5,6,6,6,5,6,6,5,5,6,5,6,6,5,5,,6,5,5,5,5,6,5,5,5,5,6,5,5,5,5,5,6,6,6,5,6,5,6,5,6,5,6,6,5,5,5,6,6,5,6,6,6,5,5,6,6,6,6,5,6,5,5,5,6,5,6,5,6,6,5,5,6,6,5,5,6,6,5,5,6,5,6,5,5,5,6,6,5,6,5,5,5,5,6,5,5,5,6,6,5,5,5,5,5,6,5,6,5,6,6,5,6,6,5,6,5,6,6,6,5,6,5,6,5,5,5,5,5,5,6,6,5,5,5,5,5,6,5,5,6,5,5,6,6,6,5,6,5,5,6,6,6,5,6,5,6,6,6,6,6,5,6,6,5,5,5,5,5,6,6,5,6,6,5,5,6,6,6,6,5,6,5,6,6,5,6,5,6,6,5,6,6,5,5,6,6,5,6,6,5,6,5,5,6,5,5,5,6,6,6,6,5,5,5,5,6,6,5,5,6,6,6,5,6,5,6,5,6,5,6,5,6,5,5,5,5,6,5,6,6,5,6,5,5,6,5,6,5,5,5,5,6,6,6,5,5,6,6,6,6,5,5,6,5,5,6,6,5,5,6,6,5,5,5,5,6,6,5,5,5,5,6,6,5,5,5,5,5,6,5,6,6,6,5,5,5,6,5,6,5,6,6,5,6,5,6,5,5,5,6,6,5,6,5,5,6,5,5,5,6,6,6,6,6,6,5,5,6,5,6,5,5,6,6,5,5,6,6,6,6,6,5,5,6,6,5,5,5,6,6,6,6,6,6,6,5,5,6,6,5,6,6,6,6,5,6,6,5,5,5,6,5,5,6,6,6,6,6,5,5,5,6,6,5,6,5,6,5,6,5,5,5,5,6,6,6,6,5,5,5,5,5,5,5,6,6,5,6,5,5,5,5,6,5,6,6,6,6,6,6,6,6,6,5,5,5,6,5,5,6,5,5,6,5,5,6,5,6,5,6,5,5,5,5,5,5,6,,5,6,6,6,5,6,5,5,5,5,5,6,6,5,5,5,5,5,6,6,6,5,6,6,6,5,6,5,5,5,5,5,6,5,6,6,5,5,5,5,5,5,6,6,5,5,5,6,6,6,5,6,6,5,5,6,6,5,5,6,6,5,5,6,5,6,5,6,5,6,6,5,5,5,6,5,6,6,5,6,6,6,5,6,6,5,6,5,5,5,6,5,5,5,5,6,5,5,5,6,6,5,5,5,6,5,5,6,5,5,5,5,6,5,6,5,5,6,6,6,5,5,,6,6,6,6,6,6,6,5,6,5,5,6,5,6,5,6,5,6,6,5,,6,5,6,5,5,5,6,5,6,6,5,5,6,5,6,6,6,5,6,6,5,6,5,6,5,5,5,5,5,6,5,6,5,5,6,6,5,5,5,6,5,5,5,6,5,6,5,5,6,6,6,6,5,5,6,5,5,6,6,6,5,5,5,5,5,6,6,6,5,6,5,6,6,6,6,5,5,5,6,5,5,6,5,5,5,5,6,5,5,6,5,5,5,6,5,6,5,5,6,5,6,6,6,5,6,6,6,5,6,5,5,5,5,5,6,6,6,5,6,6,6,6,5,6,6,5,5,6,6,6,6,6,5,5,5,5,6,6,5,5,5,5,6,6,6,5,5,6,6,5,6,6,5,5,6,6,6,5,6,5,5,5,5,5,5,6,6,6,6,6,6,6,6,6,6,6,6,5,5,6,5,6,5,5,5,6,6,6,5,5,5,5,6,5,6,6,6,5,5,6,5,6,5,6,6,6,6,5,6,5,6,5,6,5,6,6,6,6,6,6,5,6,6,6,5,6,5,5,6,6,5,6,5,6,5,5,5,5,6,5,6,5,6,5,6,5,5,5,6,6,5,6,6,6,6,5,5,6,5,6,6,5,5,6,6,5,5,5,5,5,6,5,5,6,6,6,5,6,6,6,5,5,5,5,5,5,6,6,6,5,5,6,5,6,6,6,5,5,5,5,6,6,5,6,6,5,5,5,6,5,6,6,6,5,6,6,5,5,5,5,6,6,6,6,6,6,6,5,5,6,6,6,6,6,5,6,5,6,5,5,6,6,5,5,6,6,5,6,5,5,5,5,5,6,6,5,5,6,5,5,5,5,5,,6,6,6,5,5,5,6,6,5,6,6,5,6,6,6,6,5,5,6,6,5,6,5,5,5,5,6,6,6,5,6,6,5,6,5,5,5,6,6,6,5,6,5,5,5,5,5,6,5,5,5,5,6,5,5,6,6,5,5,5,6,5,5,5,5,6,6,6,6,6,5,6,5,6,5,5,6,5,5,5,6,6,6,5,6,5,6,5,6,5,6,6,5,6,5,5,6,6,6,6,5,5,6,5,5,5,6,5,5,6,5,6,6,6,6,6,6,6,6,5,5,6,5,6,5,6,6,5,5,6,6,5,6,6,6,5,5,5,5,5,5,5,6,6,6,5,5,5,6,5,6,6,5,6,5,6,6,5,6,5,6,5,5,6,5,5,6,6,6,5,5,5,6,5,6,5,5,6,5,6,5,5,5,6,6,6,6,5,6,6,6,6,6,5,6,6,6,5,6,5,6,6,5,6,6,5,5,6,5,5,5,6,6,6,5,6,6,6,5,5,5,6,5,5,5,5,5,6,5,5,6,6,6,6,6,6,5,6,,6,5,5,6,6,5,6,5,6,5,5,5,6,5,5,5,6,6,6,5,5,6,5,6,5,6,5,5,6,5,6,5,6,6,6,6,5,5,6,6,5,5,5,5,6,6,5,5,6,6,5,5,6,5,6,6,6,6,6,6,6,6,5,5,5,6,6,6,6,,5,5,5,5,5,6,5,5,6,6,5,5,6,6,5,5,6,6,5,5,5,5,5,5,6,5,5,5,6,5,6,6,6,5,6,6,5,6,5,5,6,6,5,6,5,6,5,5,5,6,6,5,5,6,6,5,6,6,6,5,6,6,5,5,6,5,5,6,5,6,6,5,6,5,6,5,5,6,6,6,5,6,6,5,5,6,5,5,5,6,6,6,5,5,6,5,5,5,5,6,6,6,5,6,5,6,5,5,5,6,5,6,5,6,6,6,5,5,6,6,6,5,6,6,6,5,5,6,5,5,5,6,6,5,5,6,5,5,5,6,6,6,5,5,5,5,6,6,6,5,5,6,6,6,6,5,6,6,5,6,6,5,6,5,6,6,5,5,5,5,5,5,5,5,6,6,5,6,5,6,6,6,5,6,5,6,6,6,6,6,5,5,5,6,5,5,5,6,5,6,6,6,6,5,6,6,5,6,5,6,6,5,6,5,5,5,5,6,5,5,5,5,5,5,5,5,5,6,6,5,6,5,6,6,6,5,6,5,6,6,5,5,5,5,5,5,5,6,5,6,6,,5,6,6,6,5,5,5,5,6,5,5,6,6,5,5,6,6,6,6,6,6,5,5,6,5,6,5,6,5,5,6,5,6,5,5,5,5,6,5,6,5,5,5,5,5,6,5,5,5,6,6,6,5,5,5,6,6,5,5,5,6,6,5,6,6,6,5,5,6,5,5,6,5,6,6,6,5,5,5,5,6,6,6,5,5,6,5,6,5,6,6,5,5,6,6,6,6,6,6,5,5,6,5,6,5,6,6,5,6,5,6,6,5,5,5,5,6,6,6,5,5,5,5,6,6,6,6,5,6,5,5,6,5,5,6,6,6,6,6,6,6,6,5,6,5,5,5,6,5,6,6,5,6,5,5,6,6,6,6,6,5,6,6,6,5,6,6,6,5,6,6,5,5,5,,5,5,6,5,6,6,6,6,5,5,6,6,6,6,6,6,5,5,5,5,5,6,5,6,5,5,6,6,5,5,5,6,5,5,6,6,5,6,6,5,5,5,6,5,6,5,6,5,6,6,5,6,5,6,5,6,5,6,5,6,6,6,5,5,5,6,5,5,6,5,5,6,6,5,5,5,6,6,6,6,5,6,5,6,6,5,6,6,5,6,6,5,5,5,,6,5,6,5,6,5,5,5,6,5,5,5,5,6,6,6,5,6,5,6,5,6,6,6,5,6,5,6,5,6,6,5,6,5,5,5,6,6,6,5,5,5,5,6,5,6,5,5,5,5,6,6,6,6,6,6,5,6,5,6,6,6,5,5,6,6,5,5,6,5,5,5,5,5,6,6,5,5,6,5,,5,6,6,6,6,6,5,6,5,5,6,6,5,5,6,5,6,6,6,6,6,6,5,5,5,6,6,6,6,5,6,6,6,6,6,5,5,6,5,5,6,6,6,6,5,5,6,5,5,5,6,6,6,5,6,5,6,6,5,6,6,6,5,5,5,6,5,6,6,5,6,6,5,5,5,5,6,6,6,5,6,6,5,6,6,6,5,5,6,5,6,5,6,5,6,6,5,5,6,5,6,6,5,6,5,6,6,5,5,5,5,5,5,6,6,6,5,5,6,6,5,6,6,5,5,5,6,6,5,5,5,5,5,5,5,6,6,5,6,5,6,5,6,6,5,5,6,5,6,6,5,5,6,5,6,6,5,6,6,6,5,5,6,6,5,6,5,6,6,5,6,5,6,6,5,5,5,5,6,6,6,5,6,5,6,5,6,5,5,6,6,5,5,6,6,6,5,5,6,6,5,6,6,6,6,6,6,5,6,6,5,6,6,6,6,6,6,5,5,5,5,5,5,6,5,5,5,5,6,5,6,5,5,5,6,5,6,5,5,5,5,6,,6,5,6,5,6,5,5,5,6,6,,5,6,6,6,5,6,6,6,5,5,6,5,,6,6,6,6,5,6,5,6,6,6,6,6,5,5,5,5,5,6,5,6,6,6,5,6,5,6,5,5,6,5,5,6,6,6,6,6,5,6,6,5,5,5,5,6,5,6,6,5,5,6,5,6,5,,6,5,6,5,6,5,6,5,,5,5,5,6,6,6,5,5,5,5,5,5,5,5,6,6,6,,,6,5,6,5,6,6,5,6,5,5,6,6,5,5,6,6,5,6,5,5,,5,6,6,6,6,6,6,5,6,6,6,6,,6,5,5,5,6,6,5,5,6,5,5,6,6,5,6,5,6,5,5,5,6,5,6,6,5,5,5,6,5,6,6,6,6,5,6,6,6,6,6,5,5,6,5,6,5,5,5,5,,6,6,5,5,5,6,6,6,6,5,5,5,6,,6,5,6,5,6,5,6,6,5,6,6,5,5,6,5,6,6,5,5,6,6,6,6,6,5,6,6,5,5,6,6,,6,6,,5,6,5,5,5,5,6,6,5,6,5,5,5,6,5,5,5,5,6,5,6,6,6,,6,5,5,5,5,6,,6,6,5,6,5,6,5,5,5,5,5,,6,5,5,6,5,6,6,5,5,5,5,6,6,,6,6,6,5,5,5,6,,5,5,6,5,5,5,6,6,6,5,6,6,5,6,5,6,6,5,5,6,6,6,5,6,6,5,6,5,5,5,6,6,6,5,5,6,5,6,6,5,6,6,5,5,5,5,5,6,6,5,5,6,5,5,6,6,6,6,5,5,6,6,5,5,5,6,6,5,5,5,5,5,5,6,5,6,5,5,5,5,6,6,5,6,5,5,6,5,6,5,6,5,5,6,6,5,5,5,5,5,5,5,6,5,5,5,6,6,6,6,5,5,6,6,5,5,6,5,5,6,6,5,6,6,5,6,5,5,6,5,6,6,5,6,5,6,6,5,5,5,6,6,5,5,5,5,6,6,5,5,6,6,5,5,5,6,6,6,6,5,5,6,6,6,6,6,5,5,6,5,5,5,6,6,6,6,5,6,5,6,5,5,5,5,6,5,6,6,6,5,6,6,6,6,6,5,5,5,5,6,6,6,6,5,6,6,5,6,5,6,6,5,5,5,5,5,5,5,5,5,5,6,6,5,5,6,6,5,5,5,6,5,5,6,5,5,6,5,6,5,6,6,6,6,5,6,5,6,5,5,6,5,5,6,5,5,5,5,5,5,6,6,5,5,5,6,6,5,5,6,5,5,5,6,6,6,5,6,5,5,5,5,5,5,5,5,5,5,5,5,6,6,6,5,6,5,6,6,5,6,5,5,6,6,5,5,5,6,6,5,6,6,6,5,5,6,6,5,6,6,6,5,6,5,5,5,6,5,5,5,6,6,6,6,6,6,6,5,6,6,6,6,6,6,5,5,6,6,6,6,6,5,5,5,6,5,5,6,5,6,5,6,5,6,6,6,5,6,6,6,6,6,5,6,6,5,6,6,6,6,6,6,5,6,6,6,6,6,5,6,5,6,5,6,6,5,6,5,6,5,5,6,5,5,5,5,5,6,5,5,5,5,5,6,6,6,5,6,5,6,5,6,6,6,5,5,5,5,6,6,5,6,6,5,5,6,5,6,6,5,6,6,6,6,6,5,5,6,5,6,6,6,5,5,6,5,5,6,5,6,5,5,5,6,5,5,5,6,6,5,6,5,6,6,5,6,6,6,5,5,6,5,6,6,5,5,5,5,5,6,5,5,6,6,5,5,5,5,6,6,5,5,5,6,5,6,5,5,5,6,5,6,5,6,5,5,5,6,6,5,6,5,5,5,6,6,6,5,6,6,5,6,6,6,5,5,6,6,6,5,5,6,5,6,6,5,5,5,6,5,6,6,5,5,5,5,6,6,6,5,5,6,6,5,6,6,5,6,5,5,5,5,6,6,5,5,5,6,6,5,6,6,6,6,6,5,6,5,5,6,6,6,5,5,5,6,5,5,5,5,6,6,6,5,6,6,6,5,5,5,5,5,6,5,5,5,5,5,5,6,5,6,5,5,6,6,5,5,5,6,6,6,6,5,5,6,6,6,5,5,6,6,6,6,6,6,5,6,6,5,5,5,5,5,5,6,6,5,5,6,6,5,5,6,6,6
1_24042124,1,24.042124,6,,,6,6,5,6,6,6,5,5,6,5,,5,,6,5,5,6,5,6,5,5,6,6,6,5,6,5,6,5,6,6,5,5,6,5,6,5,6,5,5,6,6,5,6,6,6,5,5,6,6,6,5,6,5,5,5,5,5,,,5,5,5,5,6,5,6,5,5,5,5,5,5,,5,6,5,6,5,6,5,6,5,5,5,5,5,6,5,6,5,6,5,6,6,5,5,5,5,6,5,6,6,6,5,6,5,5,6,6,5,5,6,6,5,6,6,5,6,5,5,5,5,6,6,6,5,6,6,6,5,5,5,6,5,5,6,5,5,6,6,5,6,6,6,6,6,5,6,6,5,5,5,5,5,5,6,5,5,6,6,5,,6,6,5,5,5,6,5,5,5,6,6,5,5,5,6,,6,6,,6,6,,5,5,5,6,5,6,5,6,6,5,5,6,5,5,5,5,6,,5,6,5,,6,6,6,5,6,5,6,6,5,5,5,6,6,6,6,5,5,6,6,5,5,6,5,6,6,5,6,6,6,5,6,5,6,6,5,5,5,6,5,5,5,5,5,6,5,5,6,6,5,5,6,5,5,5,5,5,6,5,6,5,5,6,5,5,5,6,5,,6,6,5,6,6,5,5,6,6,6,6,5,6,5,6,6,5,5,5,6,6,5,5,5,6,6,5,6,5,6,5,6,5,6,5,6,5,,6,5,,6,5,6,5,6,6,6,6,5,6,6,5,6,6,6,6,5,5,6,,5,5,6,6,5,6,5,5,5,6,6,5,6,5,6,5,5,6,5,5,5,6,6,5,6,6,6,6,6,5,5,5,6,6,5,6,6,6,5,5,5,6,6,6,6,5,5,6,6,6,6,,6,6,6,5,5,6,6,6,5,5,6,6,6,6,6,5,5,6,5,5,5,6,5,6,6,6,5,5,6,5,5,5,5,5,5,5,6,6,6,6,6,6,5,5,5,6,5,6,5,5,6,5,5,6,5,6,6,6,6,5,5,6,5,5,,5,6,5,,6,6,,5,5,5,6,5,6,6,5,,,6,6,6,6,6,5,6,6,6,5,5,6,5,6,6,6,6,5,5,5,5,6,6,5,5,6,5,5,6,6,5,6,5,6,5,5,5,5,5,5,5,6,5,6,5,6,5,5,6,5,5,5,6,5,6,6,5,6,5,5,5,5,5,5,5,5,6,5,6,5,5,6,6,6,6,5,5,5,5,5,6,6,,5,5,,5,5,6,,,6,6,5,,5,5,6,6,5,6,5,6,6,6,5,5,5,5,5,6,6,6,5,5,5,6,6,5,6,6,6,6,5,5,6,6,6,5,5,5,6,6,5,5,5,5,5,5,5,6,6,6,5,6,6,6,6,5,5,6,5,5,6,5,,6,6,,6,5,5,6,6,5,5,5,5,6,6,5,5,6,5,6,6,6,5,5,5,5,6,6,5,6,6,5,6,,6,6,5,6,5,,5,5,6,6,5,6,5,6,6,6,5,6,6,5,5,6,6,5,6,5,6,5,5,6,6,5,6,5,6,6,6,6,6,6,5,5,6,5,6,6,6,5,5,5,5,5,5,5,5,5,6,5,6,6,6,5,5,6,6,5,5,5,6,6,5,6,5,6,5,5,5,5,6,6,,5,5,,5,6,,,6,6,6,5,6,6,5,6,6,6,5,5,6,5,5,5,6,6,5,5,5,6,5,5,5,5,5,6,6,,6,6,5,5,6,6,5,5,5,6,6,5,6,6,5,6,6,5,5,6,5,5,6,6,5,5,5,5,5,6,6,6,5,5,5,5,6,5,6,6,6,5,6,6,5,6,5,6,5,5,6,5,5,6,6,5,5,5,5,6,6,6,6,6,5,6,5,6,6,6,6,5,6,6,5,6,6,6,5,5,5,6,5,6,5,5,5,5,5,5,6,5,6,5,5,6,6,6,6,5,5,6,5,5,5,6,5,5,6,6,5,5,6,5,6,5,6,6,6,6,5,5,6,6,6,5,6,6,5,,,5,5,6,5,6,5,6,6,6,5,6,5,6,5,6,5,5,6,6,5,5,6,,,6,5,5,6,5,,,5,5,6,6,,6,6,,,6,5,6,5,,6,5,5,6,6,6,5,6,6,5,,5,6,5,5,6,,5,6,5,,6,5,5,6,,,6,5,6,,,5,6,5,,5,5,6,6,6,6,6,,6,6,6,6,5,6,6,5,6,6,6,5,5,5,6,5,,,,5,5,5,5,6,5,5,6,6,6,6,5,5,5,6,5,5,,,,,,6,6,5,6,5,6,6,5,6,6,5,5,5,6,,,,,,,6,6,5,6,,,,,,,,5,5,5,,,,,,,,,,,,,,,,,,6,5,5,6,6,5,5,5,5,5,5,6,5,6,5,6,,5,6,5,,5,6,6,5,5,6,6,6,5,6,6,5,6,5,5,5,5,5,,5,6,,,,,,,,5,6,6,,,6,,,,,,,,,,,,,,,,,,,,,,,,,,5,,,,,5,,,,,,,,,,,,,,,,,,6,,,,,,,,,,,,,,,,,,6,,,,,,,,6,,,,,,,,,5,,,,,,,,,,,,,,,,,,,,,,6,,,,,,,,,,,,,,,,,,,,,,,,,5,,,,,,,,6,,,,,,,,,,,,,,,,,,,5,,,,,,,,,,,,,,6,5,,,,6,,,,,,,,6,,,,,6,6,,,,,,,,,,,,,,,,,,5,,,,,,,,,,,,,,,,,,,,6,,5,,,,,,,,,,,,,,,,5,,,,,,6,,,,,,5,6,6,5,6,6,6,5,5,6,5,6,6,6,6,6,5,6,5,6,5,5,6,6,6,5,6,6,5,5,6,6,6,,5,6,6,6,5,6,5,6,6,6,5,,6,5,6,5,6,,,6,6,5,6,5,5,,,5,6,6,6,6,6,6,5,6,6,6,6,6,5,5,5,5,6,6,6,5,5,6,6,6,5,6,6,6,5,6,5,6,,5,5,6,5,5,5,5,5,5,6,6,6,6,5,5,,5,5,5,6,6,5,6,6,5,6,5,6,6,6,5,6,5,5,5,6,6,6,5,6,5,6,6,,5,5,6,5,6,5,5,,6,6,,6,,6,5,5,5,5,5,5,5,5,,6,6,5,6,5,5,6,5,6,5,6,5,6,5,5,6,6,6,5,5,6,5,6,,,6,,,,,,,5,6,6,,6,6,5,6,5,6,6,6,,6,6,5,6,5,5,6,5,5,6,6,5,6,6,5,5,6,6,5,6,5,,,5,6,,5,6,,6,6,5,5,6,5,6,6,5,6,6,6,6,6,6,5,6,,6,5,5,5,6,5,5,6,6,5,5,5,6,6,6,5,,5,6,6,5,5,6,6,5,6,6,6,5,6,6,,5,5,5,,6,6,6,,6,,,6,5,,5,5,,6,,,5,5,,5,,,,,,,,,6,,,,,,6,,5,,,,,,6,,6,,,,,,,6,,,,,,,,,,6,,6,,,,,,5,,5,,6,6,5,6,,6,,,,5,,,,,5,,,,,,,6,,,,,5,,,,,5,,6,5,,,,,,,,,,,,,,6,,,,6,,,,,,,,,,,,5,6,,,,,,6,,,,,,,,,5,,6,5,6,,5,,,6,6,5,,5,6,,,,,,,,6,6,5,5,,,,6,5,,6,,,,5,5,,,5,,,6,,,,,,,,,6,,,,5,,5,5,,6,5,6,,6,5,,,,,,,5,,,,,,,,5,,,,,,,,,,,,,,,,,,,,,,,,,,,,,,,,,,,,,,6,5,,,,,,5,6,,,,,,,,5,,,,5,,5,,,,,5,6,,,,5,,5,,,,,5,,,5,,,6,,,5,,,,,,5,,,5,,,,,,6,,5,,,,,,6,,,,,,5,6,6,,,6,,,,,,,,5,,6,6,,,,5,,5,,,6,,,,,,5,,,5,,,6,,,,,6,5,5,5,6,6,6,6,5,5,6,5,6,6,,6,6,6,6,,5,6,5,6,6,6,5,6,5,5,5,5,6,5,6,5,6,6,5,5,6,5,6,5,5,5,6,6,6,5,5,6,5,5,5,5,5,6,5,5,6,5,5,6,5,5,5,6,5,6,6,6,6,5,6,6,5,5,6,6,6,6,5,6,6,5,5,6,5,6,6,6,6,5,6,6,6,5,5,6,6,6,6,5,6,6,5,5,6,5,5,5,5,6,5,6,6,6,5,5,5,6,5,6,6,5,6,6,5,5,5,5,5,,6,5,5,6,6,6,5,6,5,5,5,6,5,5,5,5,6,6,5,5,5,6,6,6,5,5,6,5,5,5,6,5,5,6,6,6,6,5,6,6,6,5,6,6,6,5,5,6,5,5,5,5,6,5,6,5,5,6,5,5,6,6,6,6,5,6,5,5,6,6,6,6,6,6,5,5,5,5,6,5,6,5,5,6,6,6,5,5,5,6,5,6,6,5,5,5,5,5,5,5,6,6,5,6,6,5,5,6,5,6,6,6,6,5,6,5,6,5,5,6,6,6,6,5,5,5,6,6,5,6,6,5,6,6,5,6,5,6,5,6,5,6,5,6,5,5,6,5,5,5,5,6,5,6,6,6,5,6,6,5,5,5,6,6,6,6,6,5,6,5,5,5,6,5,6,5,6,6,5,6,5,5,6,5,5,6,5,5,5,5,5,6,5,6,5,6,6,5,5,5,6,6,6,5,5,5,6,6,6,5,5,5,5,6,5,5,6,6,5,5,6,6,5,5,6,6,6,5,6,5,6,5,5,6,5,6,5,5,5,6,5,5,6,5,5,5,6,6,5,6,6,,5,6,6,5,6,6,,5,5,,,,,,,,,,,,,,,6,6,5,,5,,,,,6,,,,5,5,,,,6,,5,,5,,,5,,,5,6,,,,,,5,,,,,,,,,,,,,,,,,5,,5,,5,,5,5,,6,,,,,,,,,,,,,,,,,,,,,,,,,,,,,,,,,5,,,,,,,,,,,,6,,,,,,,5,,,,,,,,,,,,,,,,,,,,,,,,,,,,5,,6,,,,,,,6,6,,,6,,,,,,,,5,,,,,,,,,,,6,,,,,,,,,,,,,,,,,,,,,,,,,,,,,,,,,,,,,,,,,,,,,,,,,,,,,,,,,,,,,,,,,,,,,,,,,,,,,,,,,,,,,,,,,,,,,,,,,,,,,,,,,,,,,,,,,,6,6,6,6,6,6,6,5,5,6,5,6,6,6,5,6,6,5,5,5,6,5,5,6,5,5,5,6,5,6,5,5,6,6,6,6,6,5,6,5,5,5,6,6,6,6,6,6,6,6,5,5,6,5,6,5,6,6,6,6,5,6,6,6,6,6,5,5,6,6,6,5,6,5,5,5,6,6,6,5,6,6,6,6,6,6,6,6,5,6,5,5,6,6,6,5,6,5,6,5,6,5,5,6,6,6,5,5,5,5,5,6,6,6,,6,6,6,5,5,6,6,5,5,6,6,5,6,6,6,6,5,,5,6,6,,6,6,6,,5,6,5,6,5,6,6,6,5,,6,6,5,6,6,5,6,5,,6,5,5,6,5,6,,6,6,6,6,6,6,6,5,5,6,6,,6,6,6,6,5,6,6,,5,6,6,5,5,6,6,6,,6,,6,,6,5,6,5,6,6,6,5,6,6,6,5,6,5,5,6,6,6,6,,6,6,6,6,6,6,6,5,,6,,5,6,5,5,6,6,5,5,6,6,6,6,6,6,6,5,6,5,6,5,6,,5,6,5,5,6,6,6,6,6,5,6,6,6,6,6,6,5,6,6,5,6,6,5,5,6,6,6,6,5,6,5,5,6,6,5,6,6,6,6,6,5,5,6,5,6,6,6,6,6,6,5,6,6,6,6,5,6,6,6,6,6,6,6,5,6,5,6,6,6,6,5,5,6,5,6,6,6,6,6,5,6,5,6,6,5,5,5,6,5,6,5,6,5,6,5,6,6,6,6,5,5,5,5,6,6,5,6,6,6,6,5,6,5,5,6,5,5,6,5,6,6,6,6,5,6,6,5,5,5,5,6,5,6,5,5,6,5,5,6,6,6,6,5,6,5,5,6,5,6,6,6,6,5,6,5,5,6,6,5,6,6,5,5,5,5,5,6,5,5,6,6,5,6,6,6,6,5,6,5,6,5,6,6,5,6,6,6,5,5,6,6,5,6,6,5,5,6,5,5,5,6,6,5,6,6,5,5,6,5,6,5,5,6,6,6,5,5,5,5,6,5,5,5,6,6,6,5,6,6,5,6,6,5,6,6,5,6,5,6,6,5,5,5,5,5,5,5,5,5,5,5,5,6,6,6,5,5,6,5,5,6,6,5,5,5,6,6,6,6,5,6,5,6,6,6,5,6,5,6,5,6,5,5,5,6,6,5,6,5,6,5,6,5,6,6,5,6,6,5,6,6,6,5,5,5,6,5,5,6,6,5,6,5,6,6,5,5,6,5,6,5,6,5,6,6,6,5,6,6,5,5,6,5,6,6,6,5,5,6,5,5,5,5,6,5,6,5,5,5,5,5,5,5,5,5,5,6,5,6,5,6,5,6,5,6,6,6,5,6,6,6,5,6,6,6,5,5,6,6,6,6,6,6,5,5,5,6,5,6,5,6,6,5,5,6,6,6,5,6,5,5,5,6,5,5,6,6,5,6,6,6,5,5,5,5,5,6,6,5,5,6,6,5,5,5,5,5,5,5,6,5,6,6,5,6,6,5,6,5,6,6,6,5,5,6,6,5,5,5,5,5,5,6,6,5,5,5,5,5,6,5,5,6,5,5,6,6,6,5,6,5,6,6,6,6,5,6,5,5,6,6,6,6,5,6,6,5,5,5,6,5,6,6,5,6,6,6,5,6,6,6,6,5,6,5,6,5,5,6,5,6,6,5,6,5,5,5,6,6,5,6,6,5,5,5,5,6,5,5,6,6,6,6,6,5,6,5,5,6,6,5,5,6,6,6,5,6,5,6,5,6,5,6,5,6,6,5,5,5,6,5,6,6,5,5,5,6,5,5,5,6,5,5,5,6,6,6,5,5,6,6,6,5,5,5,6,5,5,6,6,5,6,6,6,5,5,5,5,6,5,5,5,5,5,6,6,5,5,5,5,5,6,5,6,6,6,5,5,5,6,6,6,5,6,6,5,6,5,6,5,5,5,6,6,5,6,5,5,5,5,5,5,6,6,6,6,6,5,5,5,6,5,6,5,5,6,6,5,6,6,6,6,6,6,5,5,6,6,5,5,5,6,6,6,6,6,6,6,5,5,6,6,5,6,6,6,5,5,6,6,5,5,6,6,6,5,5,6,6,6,6,5,5,5,6,6,5,6,5,6,5,6,5,5,5,5,6,6,6,6,5,5,5,5,6,6,5,6,6,5,6,6,6,6,5,6,5,5,6,6,6,6,6,6,6,6,5,5,5,6,5,5,6,5,6,6,5,5,6,5,6,5,6,5,5,5,5,5,5,6,6,5,6,6,5,5,6,5,5,5,5,5,5,6,5,5,5,6,5,6,6,6,5,5,6,6,5,6,6,6,5,5,5,5,5,6,6,5,5,5,5,5,5,5,6,5,5,5,6,6,6,5,6,6,5,5,6,6,5,5,6,5,5,5,6,5,6,5,5,5,6,6,5,5,6,6,5,6,6,5,6,6,6,5,6,6,5,6,5,5,5,6,5,5,6,5,6,5,5,5,6,6,5,5,6,6,5,5,6,6,5,5,5,6,5,6,5,5,6,6,5,5,6,5,6,6,5,6,6,6,6,5,6,5,5,6,5,6,5,5,5,,6,5,6,6,6,6,5,6,5,6,5,6,6,5,5,6,5,5,6,6,5,6,6,5,6,5,6,5,5,5,6,5,6,6,6,5,5,6,6,5,5,5,6,5,5,5,6,5,6,5,5,5,6,,6,5,6,6,5,5,6,6,6,5,5,5,5,5,6,6,6,5,6,5,6,6,6,6,6,5,6,6,5,6,6,6,5,5,5,6,5,5,6,5,5,5,6,5,6,6,5,6,5,6,6,6,5,6,6,6,5,6,5,5,5,5,6,6,6,6,5,6,6,5,6,5,6,6,5,5,6,6,6,6,6,5,6,5,5,6,6,5,5,5,5,6,6,6,5,5,6,6,5,6,6,5,5,6,6,5,5,6,5,5,5,5,5,5,6,6,6,6,6,6,6,6,6,6,5,6,5,5,6,6,6,6,5,5,6,6,6,5,5,5,5,6,5,6,6,6,5,6,6,6,6,5,6,6,6,6,5,5,5,6,5,6,5,6,6,6,6,5,6,5,6,6,6,5,6,5,5,6,6,5,6,6,6,5,5,5,5,6,5,6,5,6,5,6,5,5,5,6,5,5,6,6,5,5,5,5,5,5,6,6,6,6,6,6,5,5,5,5,5,6,5,5,6,6,6,5,5,6,6,5,5,5,5,5,5,6,6,6,5,5,5,5,6,6,6,5,5,5,5,6,6,5,6,6,5,5,5,5,5,6,6,6,5,6,6,5,5,5,6,6,6,6,5,6,6,6,5,5,5,6,6,6,6,6,6,5,6,5,5,6,6,5,5,6,6,5,6,5,5,5,5,5,6,6,5,5,6,5,5,5,5,5,6,6,6,6,6,5,5,6,6,5,6,6,5,6,6,6,6,5,5,6,6,5,5,6,5,5,5,6,6,6,5,6,6,5,6,5,5,5,6,6,6,5,6,5,5,5,5,5,6,5,5,5,5,6,6,5,6,5,5,5,5,6,5,5,5,5,6,5,5,6,6,5,6,6,6,5,5,6,5,5,5,6,5,6,5,6,5,6,5,5,5,6,6,5,6,5,5,6,5,6,6,6,5,6,5,5,5,6,5,5,6,5,6,6,6,6,5,6,6,6,5,5,6,5,6,5,6,5,5,5,6,6,5,6,6,6,5,5,6,5,5,5,5,6,6,6,6,5,5,5,5,6,6,5,6,5,6,6,5,6,6,6,5,5,6,5,6,6,6,5,5,5,5,6,5,6,5,5,6,5,6,5,5,5,6,6,6,6,5,6,6,6,6,6,5,6,6,6,5,6,6,5,6,6,6,6,5,6,6,6,5,5,6,6,6,5,6,6,6,5,5,5,6,5,5,5,5,6,6,5,5,5,6,6,6,5,6,5,6,6,6,5,5,6,6,5,6,6,6,5,5,5,5,5,5,6,6,6,6,5,5,6,6,6,5,6,5,5,6,5,6,5,6,6,6,6,5,6,6,6,5,5,6,5,6,6,5,5,6,6,5,5,6,5,6,6,6,6,6,6,6,6,5,5,5,6,6,6,6,5,5,5,5,5,5,6,5,5,6,6,5,5,6,6,5,5,5,6,5,5,5,5,5,5,6,5,5,5,6,5,6,6,6,5,6,6,5,6,6,5,6,6,5,6,5,6,5,5,5,6,6,5,5,6,6,5,6,6,6,5,6,5,5,6,6,5,5,6,5,6,6,5,6,5,6,5,5,6,6,6,5,6,6,5,5,6,5,5,5,6,6,6,5,5,6,5,5,5,5,6,6,6,5,6,5,5,6,5,5,6,5,6,5,6,6,6,5,5,6,6,6,5,5,6,6,5,5,6,5,5,6,6,6,6,5,6,5,5,5,6,6,6,5,5,5,5,5,6,6,5,5,6,6,6,6,5,6,6,5,6,6,5,6,5,6,6,5,5,5,5,5,5,5,5,6,6,5,6,5,6,6,6,5,6,5,6,6,6,6,6,5,5,5,5,6,5,6,6,5,6,6,6,6,6,6,6,5,6,5,6,6,5,6,5,5,5,5,6,6,5,5,5,5,5,6,5,5,6,6,5,6,5,6,6,6,5,6,5,6,6,5,5,5,5,5,5,6,6,5,6,6,5,5,6,6,6,5,5,5,5,6,5,5,5,6,5,5,6,6,6,6,6,5,5,5,6,5,5,5,6,5,5,6,5,6,5,5,6,5,6,6,6,5,5,5,5,5,5,5,6,5,6,6,6,5,5,5,6,5,5,5,5,6,6,5,5,5,6,5,6,6,5,5,6,5,6,6,5,5,5,5,5,6,6,6,5,5,6,5,6,5,6,6,5,5,6,6,6,6,6,6,5,5,6,5,6,5,6,6,5,6,5,5,6,5,6,5,5,6,6,6,5,5,5,5,6,6,6,6,5,6,5,5,6,6,5,6,6,6,5,6,6,6,6,5,6,5,5,5,6,5,6,6,5,6,5,5,6,6,6,6,6,5,6,6,6,5,6,6,6,5,6,5,5,5,5,6,5,5,6,5,6,6,6,6,5,5,6,5,6,6,6,6,5,5,5,5,6,5,6,6,5,5,5,6,5,5,5,6,6,5,6,6,6,6,6,6,5,5,6,5,6,5,6,5,6,6,5,6,6,6,5,6,5,6,5,6,6,6,5,5,5,5,5,6,6,5,5,6,6,5,5,5,5,6,6,5,5,6,5,6,,5,6,6,5,6,6,6,5,5,6,6,5,6,5,6,5,6,5,6,5,5,5,,6,6,6,5,6,5,6,6,5,6,6,5,6,5,6,5,,6,5,6,5,5,5,5,6,6,5,5,5,5,6,5,6,6,5,5,5,6,6,6,6,6,6,5,6,5,6,6,6,5,5,6,6,5,5,6,5,5,5,5,6,6,6,5,5,6,5,6,5,6,,6,5,6,5,6,5,5,6,6,5,5,6,5,6,6,6,6,6,6,6,6,5,6,6,6,6,5,6,6,6,6,5,5,5,6,5,6,6,6,6,6,5,5,6,5,5,5,6,6,6,5,6,6,6,6,5,6,6,6,5,5,5,6,6,6,6,5,6,6,5,6,5,5,6,6,6,5,6,6,5,5,5,6,5,5,6,5,6,6,6,5,6,6,5,5,6,5,6,6,5,6,5,6,6,5,5,5,5,5,5,6,5,6,5,5,6,6,5,6,6,6,5,5,6,6,5,5,5,6,5,5,5,6,6,5,6,6,6,5,5,6,5,5,6,5,6,5,5,5,5,5,5,6,5,6,6,6,5,5,6,6,5,5,5,6,6,5,6,5,6,6,5,5,5,5,6,6,6,5,6,5,6,5,6,5,6,6,6,5,5,6,6,6,5,5,6,6,5,6,6,6,6,6,6,5,6,6,5,6,6,6,6,6,6,5,5,5,5,5,5,6,5,5,5,5,6,5,5,5,5,5,6,5,6,5,5,5,5,6,5,5,5,6,6,6,5,5,5,6,6,6,5,6,6,6,5,6,6,6,5,6,6,5,6,6,5,6,6,5,6,5,5,6,6,6,6,5,5,5,5,5,6,5,6,6,6,5,6,5,5,5,5,6,5,5,5,6,6,6,6,5,6,6,5,5,5,5,6,5,6,5,5,5,6,5,6,5,6,6,5,6,5,6,5,6,5,5,6,5,5,6,6,6,6,5,5,5,5,5,5,5,6,6,6,6,6,5,5,6,5,6,5,5,6,5,5,6,6,5,5,6,6,5,6,5,5,5,5,6,6,6,5,6,5,5,6,6,6,6,5,6,5,5,5,6,6,5,5,5,5,5,5,6,5,5,5,6,5,5,5,6,5,6,5,5,5,6,6,5,6,5,6,6,5,6,5,6,6,6,5,5,6,6,6,5,5,5,5,5,6,6,5,5,5,6,6,6,6,5,5,6,6,5,6,5,6,5,6,5,6,6,5,6,5,5,5,6,5,5,6,5,5,6,6,6,6,6,5,5,5,5,6,6,6,5,6,5,5,5,6,5,6,5,5,6,5,5,6,6,5,5,6,5,5,5,5,5,5,6,6,6,6,6,5,5,5,6,6,5,6,6,5,6,5,6,5,5,5,5,5,6,6,6,5,6,5,6,6,6,5,5,6,6,6,5,6,6,6,5,5,5,6,6,6,5,6,5,6,5,6,5,5,5,6,6,5,6,5,6,6,5,5,5,6,6,5,6,6,6,6,5,5,5,5,6,6,5,5,6,5,6,6,5,5,6,6,5,5,6,6,6,6,6,5,6,5,5,6,6,6,6,5,5,6,6,5,5,6,6,6,5,5,5,5,5,5,6,5,6,5,5,5,5,6,6,5,6,5,5,6,5,6,6,6,5,6,6,6,5,5,5,5,5,5,5,5,5,5,5,6,6,6,6,5,5,6,6,5,5,6,5,5,6,6,6,6,6,5,6,5,5,6,5,6,6,5,6,5,6,6,5,5,6,6,6,5,5,5,5,6,6,5,5,6,6,5,6,5,6,6,6,6,5,5,6,6,6,6,6,5,5,6,5,5,5,6,6,6,6,5,6,5,6,5,5,5,5,6,5,6,6,6,5,6,6,6,6,6,5,5,6,5,6,6,6,6,5,6,6,5,6,5,6,6,5,6,5,5,5,5,5,5,5,5,6,6,5,5,6,6,5,5,6,6,5,6,6,5,5,6,5,6,5,6,6,6,6,5,5,5,6,5,5,6,6,5,6,5,5,5,5,5,5,6,6,5,5,5,6,6,5,5,6,5,5,5,6,6,5,5,6,6,5,5,5,5,6,5,5,5,5,5,5,6,6,5,6,6,5,6,6,5,6,6,5,6,6,5,5,5,6,6,5,6,6,6,5,6,6,6,5,6,6,6,5,5,5,5,6,6,5,5,5,6,6,6,6,5,6,6,5,6,6,6,6,6,6,6,5,5,6,6,6,6,5,5,5,6,5,5,6,5,6,5,6,5,6,6,6,5,6,6,6,6,6,5,6,6,6,6,6,6,6,6,6,5,6,6,6,6,6,5,6,5,6,5,6,6,5,6,5,6,6,5,6,5,5,5,5,5,6,6,5,5,6,5,6,6,5,5,6,5,6,5,6,5,5,5,5,5,5,6,6,5,6,6,5,5,6,5,6,6,5,6,6,6,6,6,5,5,6,5,6,6,6,6,5,6,5,6,6,5,6,5,5,5,6,5,5,5,6,6,5,5,5,6,6,5,6,6,6,5,5,6,5,6,6,5,5,5,5,5,6,5,5,6,6,5,5,6,5,6,6,5,5,5,6,5,6,6,5,5,6,5,5,5,6,5,5,5,6,6,5,6,5,5,5,6,6,6,5,6,6,6,6,6,6,5,5,6,6,6,5,5,6,5,6,6,5,5,5,6,6,6,6,5,5,5,5,6,6,6,5,5,6,6,5,6,6,5,6,5,5,5,6,6,6,5,5,5,6,6,5,6,5,6,6,6,5,6,5,5,6,6,6,5,5,5,6,6,5,5,5,6,6,6,5,6,6,6,5,5,5,5,5,6,5,5,5,5,5,5,6,5,6,5,5,6,6,5,5,5,6,6,6,6,5,5,6,6,6,5,5,6,6,6,6,5,5,5,6,6,5,6,5,5,5,5,6,6,5,5,6,6,5,5,6,6,6
1_26682184,1,26.682184,,,,,,5,6,6,,5,,6,5,,5,,6,5,5,6,5,6,5,5,,6,5,5,6,5,6,5,,6,6,5,6,5,6,5,6,5,5,6,6,5,6,6,6,,5,6,6,6,5,6,5,5,5,5,5,,,5,,5,5,6,5,6,5,5,5,5,5,5,,5,6,5,6,5,6,,6,5,5,,5,,6,5,6,5,6,5,,6,5,5,5,5,6,5,6,6,6,5,6,5,5,6,,5,5,6,6,5,6,6,6,6,5,5,5,5,6,6,6,5,6,6,6,5,5,5,6,5,5,6,5,5,6,6,5,6,6,6,6,6,5,6,6,5,5,5,5,5,5,6,5,5,6,6,,,,6,5,5,5,6,5,5,5,6,,,,,,,,,,,,,,,5,6,,,5,6,6,,,,5,5,5,,,,5,,5,,6,6,6,5,6,5,6,,5,,5,6,6,6,6,5,,6,6,5,5,,5,6,,5,,6,,5,6,5,6,6,5,5,5,6,,5,5,5,5,6,5,,6,6,,5,,5,5,,5,5,6,5,6,5,5,6,5,5,5,6,5,,6,,5,,6,5,,,,6,,,,,,,,,,,,,5,,,,,,,,5,6,5,6,5,,,,,5,,6,,,5,6,,,6,,,,,,,6,,,,,,,5,6,6,5,6,5,,5,,6,5,6,,,5,5,6,5,5,5,,6,5,6,,6,6,,,5,5,6,6,5,6,6,6,5,5,5,,6,6,6,,5,6,6,,6,,6,6,6,5,5,,6,5,5,,6,,6,6,6,5,5,6,,5,5,6,5,,6,6,5,5,6,5,5,5,5,5,5,5,6,6,6,,,6,5,5,5,6,5,6,,5,6,,5,,5,,6,6,6,5,,6,5,5,5,5,6,,,6,6,,5,,5,6,,,6,,,,6,6,6,6,6,5,6,6,6,5,5,6,5,6,6,6,6,5,5,5,5,6,6,5,5,6,,5,6,,5,6,5,6,5,5,5,,5,5,5,6,5,6,5,6,5,5,5,5,,5,6,5,,6,,6,5,5,5,5,5,5,5,5,6,5,6,5,5,6,,6,6,5,5,,,,,,,,,,,,,,,,,5,,,,6,6,5,6,5,6,6,,,5,5,5,5,6,6,5,5,5,5,6,6,,6,6,,6,,5,6,6,6,5,,,6,6,,5,5,5,5,5,5,,6,6,5,,,6,6,,,6,5,,5,5,,,6,,,,5,,,5,5,5,,6,,,5,6,5,,,6,,,,,,6,,,,5,,,,,,6,5,,,5,6,,5,6,,6,6,6,,6,6,5,5,,6,5,6,5,6,,5,6,6,6,6,5,6,6,,6,6,,5,5,6,5,6,6,6,5,,,5,,5,5,5,5,6,,6,6,6,5,5,,6,5,5,5,6,6,5,6,5,6,5,,,5,,6,,,5,,5,6,,,6,,6,5,,6,5,6,6,6,5,,,5,5,5,,6,5,,,6,5,,,5,5,,6,,6,5,5,5,6,,5,,5,6,6,5,6,6,5,,6,5,5,,,5,,6,5,,5,,,,6,,,,,5,,,6,6,,,,6,,,,,5,5,6,5,5,6,,,5,5,5,6,6,6,6,,,,5,,,6,,5,,,5,,6,,5,,5,,5,6,5,,,,,,6,5,5,,5,6,,,,,,,5,5,5,,5,5,,6,,5,,,,,6,6,,,,,,,,,,,5,,,5,5,6,5,6,5,6,6,6,,6,5,6,5,6,5,5,6,6,5,5,6,,,,5,5,6,5,,,5,5,6,6,,6,6,,,6,5,6,5,,6,5,5,6,6,5,5,6,6,5,,5,6,5,5,6,,5,6,5,,6,5,5,6,,,5,5,6,,,5,6,,,5,,,6,6,,,,,,,6,5,6,6,5,6,6,6,5,5,5,6,6,,,,5,5,5,5,6,5,5,5,6,6,6,5,5,5,6,5,5,,,,,,6,6,5,6,5,6,6,5,6,6,5,5,5,6,,,,,,,6,6,5,6,,,,,,,,5,5,5,,,,,,,,,,,,,,,,,,6,5,5,6,6,5,5,5,5,5,5,6,5,6,5,6,,5,6,5,,,6,6,5,6,6,6,6,5,6,6,5,6,5,,5,5,5,,5,6,,,,,,,,5,6,,,,,,,,,,,,,,,,,,,,,,,,,,,,,,,,,,,,,,,,,,,,,,,,,,,,,,,,,,,,,,,,,,,,,,,,,,,,,,,,,,,,,,,,,,,,,,,,,,,,,,,,,,,,,,,,,,,,,,,,,,,,,,,,,,,,,,,,,,,,,,,,,,,,,,,,,,,,,,,,,,,,,,,,,,,,,,,,,,,,,,,,,,,,,,,,,,6,6,,,,,,,,,,,,,,,,,,,,,,,,,,,,,,,,,,,,,,,,5,,,,,,,,,,,,,,,,,,,,,,,,,,,,5,6,6,5,,6,6,5,,6,5,6,6,,6,,5,6,5,6,5,5,6,6,6,5,6,,5,5,6,6,6,,,6,6,,5,,5,6,6,6,,,,,6,5,6,,,6,,5,6,5,5,,,5,5,,6,,6,6,,,6,6,6,,5,,5,5,,6,6,5,,,6,,5,6,6,6,,6,,,,,5,6,5,5,5,5,5,,6,,6,6,,5,,5,5,5,,6,5,6,6,,,,,6,,,,,5,,6,6,6,5,,5,,,,,5,6,5,6,5,5,,,,,6,,,5,5,5,5,,5,5,5,,6,6,5,6,6,5,6,5,6,5,6,5,6,5,5,6,,6,5,5,6,5,6,,,6,,,,,,,5,6,6,,6,,,6,,6,,,5,6,6,5,6,,5,6,5,5,6,6,5,6,6,5,5,,,5,6,5,,,5,6,,5,,,6,6,,5,,6,6,6,5,6,,6,6,6,6,5,6,,6,5,5,5,,5,5,6,6,,5,5,6,6,6,5,5,5,6,6,5,5,6,6,5,6,6,6,5,6,6,,,,,,,,,,,,,,,,,,,,,,,,,,,,,,,,,,,,,,,,,,,,,,,,,,,,,,,,,,,,,,,,,,,,,,,,,,,,,,,,,,,,,,,,,,,,,,,,,,,,,,,,,,,,,,,,,,,,,,,,,,,,,,,,,,,,,,,,,,,,,,,,,,,,,,,,,,,,,,,,,,,,,,,,,,,,,,,,,,,,,,,,,,,,,,,,,,,,,,,,,,,,,,,,,,,,,,,,,,,,,,,,,,,,,,,,,,,,,,,,,,,,,,,,,,,,,,,,,,,,,,,,,,,,,,,,,,,,,,,,,,,,,,,,,,,,,,,,,,,,,,,,,,,,,,,,,,,,,,,,,,,,,,,,,,,,,,,,,,,,,,,,,,,,,,,,,,,,,,,,,,,,,,,,,,,,,,,,,,,,,,,,,,,,,,,,,,,,5,6,5,5,5,6,6,6,6,,5,6,5,,6,6,6,6,5,,,5,6,5,6,6,6,5,6,5,5,5,5,6,5,6,5,6,6,5,5,6,5,6,5,5,5,6,6,6,5,5,6,5,5,5,5,5,6,5,5,6,5,5,6,5,5,5,6,,,6,6,6,5,6,6,5,5,6,6,6,6,,6,6,5,5,6,5,6,6,6,6,5,6,6,6,5,5,6,6,6,6,,6,6,5,5,6,5,5,5,5,6,5,6,6,6,5,5,5,6,5,6,6,5,6,6,5,5,5,5,5,5,6,5,5,6,6,6,5,6,5,5,5,6,5,5,5,5,6,6,6,5,5,6,6,6,5,5,6,5,5,5,6,5,5,6,6,6,6,5,6,6,6,5,6,6,6,5,5,6,5,5,5,5,6,5,6,5,5,6,5,5,6,6,6,6,5,6,,5,6,6,6,6,6,6,5,5,5,5,6,,6,5,5,6,6,6,5,5,5,6,5,,,5,5,5,5,5,5,5,6,6,,6,6,5,5,6,5,6,6,6,6,,6,5,,5,5,6,6,6,6,5,5,,6,6,5,,6,5,6,6,5,6,,6,,6,5,6,5,6,5,5,6,5,5,5,5,6,,,6,6,5,6,6,,5,5,6,6,6,6,6,5,6,5,5,5,6,5,6,5,6,,5,6,5,5,6,5,5,,5,,5,5,5,6,5,6,5,6,6,5,5,,6,6,6,5,5,5,6,6,,5,,5,5,6,5,5,6,6,5,5,,6,,5,6,,6,,,5,,,,6,5,6,5,5,5,6,5,5,6,5,,5,6,,5,,6,,,,,5,,,,,,,,,,,,,,,,,,,,,,,,,,,,,,,,,,,,,,,,,,,,,,,,,,,,,,,,,,,,,,,,,,,,,,,,,,,,,,,,,,,,,,,,,,,,,,,,,,,,,,,,,,,,,,,,,,,,,,,,,,,,,,,,,,,,,,,,,,,,,,,,,,,,,,,,,,,,,,,,,,,,,,,,,,,,,,,,,,,,,,,,,,,,,,,,,,,,,,,,,,,,,,,,,,,,,,,,,,,,,,,,,,,,,,,,,,,,,,,,,,,,,,,,,,,,,,,,,,,,,,,,,,,,,,,,,,,,,,,,,,,,,,,,,,,,,,,,,,,,,,,,,,,6,6,6,6,6,5,5,5,5,6,5,5,6,6,5,6,6,5,5,5,6,5,5,5,5,5,5,6,5,5,5,5,6,6,5,6,6,5,5,5,5,5,6,5,6,5,6,6,6,6,5,5,6,5,6,5,5,6,6,6,5,6,6,5,6,5,5,5,6,5,6,5,6,5,5,5,6,5,6,5,5,6,6,6,6,6,5,6,5,5,5,5,5,6,6,5,6,5,6,5,6,5,5,6,6,6,5,5,5,5,5,6,5,6,,6,5,6,5,5,5,6,5,5,6,6,5,6,6,5,6,5,6,5,6,6,5,5,6,6,6,5,6,5,5,5,6,6,6,5,5,6,6,5,6,5,5,6,5,6,6,5,5,5,5,5,5,6,6,6,6,6,5,5,5,5,6,5,5,6,6,6,5,5,6,6,6,5,6,6,5,5,6,6,6,6,6,5,6,6,6,5,6,5,6,5,5,5,6,6,5,5,6,5,5,5,6,6,5,5,6,6,6,5,5,5,6,5,6,6,5,5,6,5,5,6,6,5,5,5,5,6,5,5,6,5,5,6,5,6,5,6,5,5,6,5,5,5,5,5,6,6,5,6,6,6,6,6,6,5,6,6,5,6,6,5,5,5,6,6,5,5,5,5,5,6,6,5,6,6,6,6,6,5,5,6,5,6,6,6,5,6,5,5,6,6,6,6,,,,,,,,,,,,,,,,,,,,,,,,,,,,,,,,,,,,,,,,,,,,,,,,,,,,,,,,,,,,,,,,,,,,,,,,,,,,,,,,,,,,,,,,,,,,,,,,,,,,,,,,,,,,,,,,,,,,,,,,,,,,,,,,,,,,,,,,,,,,,,,,,,,,,,,,,,,,,,,,,,,,,,,,,,,,,,,,,,,,,,,,,,,,,,,,,,,,,,,,,,,,,,,,,,,,,,,,,,,,,,,,,,,,,,,,,,,,,,,,,,,,,,,,,,,,,,,,,,,,,,,,,,,,,,,,,,,,,,,,,,,,,,,,,,,,,,,,,,,,,,,,,,,,,,,,,,,,,,,,,,,,,,,,,,,,,,,,,,,,,,,,,,,,,,,,,,,,,,,,,,,,,,,,,,,,,,,,,,,,,,,,,,,,,,,,,,,,,,,,,,,,,,,,,,,,,,,,,,,,,,,,,,,,,,,,,,,,,,,,,,,,,,,,,,,,,,,,,,,,,,,,,,,,,,,,,,,,,,,,,,,,,,,,,,,,,,,,,,,,,,,,,,,,,,,,,,,,,,,,,,,,,,,,,,,,,,,,,,,,,,,,,,,,,,,,,,,,,,,,,,,,,,,,,,,,,,,,,,,,,,,,,,,,,,,,,,,,,,,,,,,,,,,,,,,,,,,,,,,,,,,,,,,,,,,,,,,,,,,,,,,,,,,,,,,,,,,,,,,,,,,,,,,,,,,,,,,,,,,,,,,,,,,,,,,,,,,,,,,,,,,,,,,,,,,,,,,,,,,,,,,,,,,,,,,,,,,,,,,,,,,,,,,,,,,,,,,,,,,,,,,,,,,,,,,,,,,,,,,,,,,,,,,,,,,,,,,,,,,,,,,,,,,,,,,,,,,,,,,,,,,,,,,,,,,,,,,,,,,,,,,,,,,,,,,,,,,,,,,,,,,,,,,,,,,,,,,,,,,,,,,,,,,,,,,,,,,,,,,,,,,,,,,,,,,,,,,,,,,,,,,,,,,,,,,,,,,,,,,,,,,,,,,,,,,,,,,,,,,,,,,,,,,,,,,,,,,,,,,,,,,,,,,,,,,,,,,,,,,,,,,,,,,,,,,,,,,,,,,,,,,,,,,,,,,,,,,,,,,,,,,,,,,,,,,,,,,,,,,,,,,,,,,,,,,,,,,,,,,,,,,,,,,,,,,,,,,,,,,,,,,,,,,,,,,,,,,,,,,,,,,,,,,,,,,,,,,,,,,,,,,,,,,,,,,,,,,,,,,,,,,,,,,,,,,,,,,,,,,,,,,,,,,,,,,,,,,,,,,,,,,,,,,,,,,,,,,,,,,,,,,,,,,,,,,,,,,,,,,,,,,,,,,,,,,,,,,,,,,,,,,,,,,,,,,,,,,,,,,,,,,,,,,,,,,,,,,,,,,,,,,,,,,,,,,,,,,,,,,,,,,,,,,,,,,,,,,,,,,,,,,,,,,,,,,,,,,,,,,,,,,,,,,,,,,,,,,,,,,,,,,,,,,,,,,,,,,,,,,,,,,,,,,,,,,,,,,,,,,,,,,,,,,,,,,,,,,,,,,,,,,,,,,,,,,,,,,,,,,,,,,,,,,,,,,,,,,,,,,,,,,,,,,,,,,,,,,,,,,,,,,,,,,,,,,,,,,,,,,,,,,,,,,,,,,,,,,,,,,,,,,,,,,,,,,,,,,,,,,,,,,,,,,,,,,,,,,,,,,,,,,,,,,,,,,,,,,,,,,,,,,,,,,,,,,,,,,,,,,,,,,,,,,,,,,,,,,,,,,,,,,,,,,,,,,,,,,,,,,,,,,,,,,,,,,,,,,,,,,,,,,,,,,,,,,,,,,,,,,,,,,,,,,,,,,,,,,,,,,,,,,,,,,,,,,,,,,,,,,,,,,,,,,,,,,,,,,,,,,,,,,,,,,,,,,,,,,,,,,,,,,,,,,,,,,,,,,,,,,,,,,,,,,,,,,,,,,,,,,,,,,,,,,,,,,,,,,,,,,,,,,,,,,,,,,,,,,,,,,,,,,,,,,,,,,,,,,,,,,,,,,,,,,,,,,,,,,,,,,,,,,,,,,,,,,,,,,,,,,,,,,,,,,,,,,,,,,,,,,,,,,,,,,,,,,,,,,,,,,,,,,,,,,,,,,,,,,,,,,,,,,,,,,,,,,,,,,,,,,,,,,,,,,,,,,,,,,,,,,,,,,,,,,,,,,,,,,,,,,,,,,,,,,,,,,,,,,,,,,,,,,,,,,,,,,,,,,,,,,,,,,,,,,,,,,,,,,,,,,,,,,,,,,,,,,,,,,,,,,,,,,,,,,,,,,,,,,,,,,,,,,,,,,,,,,,,,,,,,,,,,,,,,,,,,,,,,,,,,,,,,,,,,,,,,,,,,,,,,,,,,,,,,,,,,,,,,,,,,,,,,,,,,,,,,,,,,,,,,,,,,,,,,,,,,,,,,,,,,,,,,,,,,,,,,,,,,,,,,,,,,,,,,,,,,,,,,,,,,,,,,,,,,,,,,,,,,,,,,,,,,,,,,,,,,,,,,,,,,,,,,,,,,,,,,,,,,,,,,,,,,,,,,,,,,,,,,,,,,,,,,,,,,,,,,,,,,,,,,,,,,,,,,,,,,,,,,,,,,,,,,,,,,,,,,,,,,,,,,,,,,,,,,,,,,,,,,,,,,,,,,,,,,,,,,,,,,,,,,,,,,,,,,,,,,,,,,,,,,,,,,,,,,,,,,,,,,,,,,,,,,,,,,,,,,,,,,,,,,,,,,,,,,,,,,,,,,,,,,,,,,,,,,,,,,,,,,,,,,,,,,,,,,,,,,,,,,,,,,,,,,,,,,,,,,,,,,,,,,,,,,,,,,,,,,,,,,,,,,,,,,,,,,,,,,,,,,,,,,,,,,,,,,,,,,,,,,,,,,,,,,,,,,,,,,,,,,,,,,,,,,,,,,,,,,,,,,,,,,,,,,,,,,,,,,,,,,,,,,,,,,,,,,,,,,,,,,,,,,,,,,,,,,,,,,,,,,,,,,,,,,,,,,,,,,,,,,,,,,,,,,,,,,,,,,,,,,,,,,,,,,,,,,,,,,,,,,,,,,,,,,,,,,,,,,,,,,,,,,,,,,,,,,,,,,,,,,,,,,,,,,,,,,,,,,,,,,,,,,,,,,,,,,,,,,,,,,,,,,,,,,,,,,,,,,,,,,,,,,,,,,,,,,,,,,,,,,,,,,,,,,,,,,,,,,,,,,,,,,,,,,,,,,,,,,,,,,,,,,,,,,,,,,,,,,,,,,,,,,,,,,,,,,,,,,,,,,,,,,,,,,,,,,,,,,,,,,,,,,,,,,,,,,,,,,,,,,,,,,,,,,,,,,,,,,,,,,,,,,,,,,,,,,,,,,,,,,,,,,,,,,,,,,,,,,,,,,,,,,,,,,,,,,,,,,,,,,,,,,,,,,,,,,,,,,,,,,,,,,,,,,,,,,,,,,,,,,,,,,,,,,,,,,,,,,,,,,,,,,,,,,,,,,,,,,,,,,,,,,,,,,,,,,,,,,,,,,,,,,,,,,,,,,,,,,,,,,,,,,,,,,,,,,,,,,,,,,,,,,,,,,,,,,,,,,,,,,,,,,,,,,,,,,,,,,,,,,,,,,,,,,,,,,,,
1_31062737,1,31.062737,7,7,8,7,7,7,7,7,7,7,7,8,8,8,7,8,8,7,7,7,7,8,7,7,8,8,8,8,8,8,7,8,8,7,8,8,8,7,7,7,8,7,8,8,7,7,7,8,7,8,8,7,7,8,8,7,7,8,8,8,7,8,7,7,7,8,7,8,8,7,8,7,7,7,7,8,8,8,8,7,7,7,8,8,7,8,8,7,7,7,7,7,8,7,7,7,8,7,8,8,8,7,7,8,7,8,8,7,8,7,8,8,8,7,8,8,8,7,7,8,8,8,8,8,7,7,7,7,8,7,7,7,8,7,8,7,7,8,7,7,7,7,7,7,7,7,8,8,7,7,8,7,8,7,8,8,7,8,8,7,7,8,8,8,8,8,8,8,8,7,7,8,8,8,8,8,8,7,7,7,8,7,7,7,7,8,8,7,8,7,7,7,7,7,7,8,8,8,8,7,8,7,7,7,7,8,7,8,7,8,7,8,8,7,7,8,8,8,7,7,7,7,8,7,7,8,7,7,7,7,7,8,7,8,7,7,7,7,8,8,7,8,7,7,8,8,7,7,8,8,8,7,7,8,8,7,7,7,8,8,7,8,7,7,7,7,7,8,8,8,7,7,7,7,8,7,7,7,8,7,7,8,7,7,8,8,7,7,7,7,8,7,7,7,8,7,8,7,8,8,8,7,7,7,7,7,7,7,7,8,7,8,7,8,8,8,8,8,8,7,7,8,7,7,7,7,7,7,7,7,7,7,8,7,8,7,8,8,7,7,7,7,7,7,8,8,8,7,7,7,7,7,7,7,7,7,8,7,7,7,7,8,8,8,7,7,8,8,8,8,8,8,7,7,7,8,8,7,7,8,8,7,8,7,7,7,7,7,7,7,8,7,8,8,7,7,8,7,8,8,7,7,7,7,8,7,8,8,8,7,8,8,7,8,7,8,7,7,8,8,8,8,7,7,7,8,8,7,7,8,7,8,7,7,7,7,8,8,8,8,8,7,8,8,8,7,8,7,8,8,8,8,8,8,8,8,8,7,7,7,7,7,8,8,8,8,8,7,7,8,7,7,7,7,8,8,8,8,8,8,7,7,8,8,8,7,7,7,7,8,7,8,7,8,8,8,7,7,7,7,7,8,8,7,8,7,8,7,7,7,8,8,7,8,7,7,8,8,7,7,8,8,7,8,7,7,7,7,8,7,7,8,7,7,7,8,8,7,8,7,7,8,7,8,8,7,8,7,7,7,8,8,8,8,8,7,8,7,8,8,7,8,7,8,8,8,7,7,8,8,7,7,8,8,7,7,8,7,8,7,8,7,8,7,8,7,8,7,7,7,8,7,7,7,8,7,7,8,8,8,8,8,8,7,8,7,7,7,8,7,8,8,8,8,7,7,8,8,7,7,7,8,7,8,7,7,7,8,7,8,8,8,7,8,8,8,7,8,8,7,7,7,8,8,7,8,7,7,8,8,7,7,8,8,8,8,8,7,8,8,8,7,8,8,8,8,8,7,8,8,7,8,8,8,7,8,7,7,8,8,7,7,8,8,8,8,8,7,7,7,7,7,8,7,8,8,8,8,7,8,8,7,7,7,7,7,7,8,7,8,7,7,7,8,8,8,8,7,7,7,8,7,7,7,7,8,7,8,8,8,7,8,8,7,7,7,8,8,7,8,8,8,8,7,7,7,7,7,8,8,7,7,8,7,8,8,7,8,7,8,7,8,7,7,8,8,8,8,7,7,8,7,8,7,8,8,7,8,8,7,7,7,8,7,7,7,7,7,7,8,7,7,8,7,8,8,7,8,8,7,8,7,7,8,8,8,7,7,7,7,7,7,7,8,7,7,8,8,8,8,7,7,7,8,7,8,7,8,8,8,7,7,8,7,7,8,8,8,8,7,8,8,7,7,7,8,7,8,7,8,8,7,8,7,8,7,8,7,8,8,8,8,7,8,8,7,7,8,7,8,8,7,7,7,8,8,7,7,7,7,7,7,7,8,8,7,8,8,7,8,8,7,8,8,8,8,7,8,7,8,8,8,7,8,8,8,8,7,7,8,7,8,7,7,7,8,7,7,8,7,8,7,8,7,7,7,7,8,7,7,8,8,7,8,8,7,8,7,8,7,8,7,8,7,7,8,7,7,7,8,8,8,7,7,7,7,8,7,8,7,7,7,8,8,7,8,8,7,8,7,8,7,8,7,8,7,8,7,7,7,7,7,8,7,8,8,7,8,7,8,8,8,7,7,7,7,8,8,7,8,7,7,7,7,8,7,8,8,8,7,7,8,8,8,8,8,8,7,,7,8,8,8,7,7,7,8,8,8,8,8,8,7,8,8,8,7,7,8,8,7,8,8,7,7,7,8,8,7,7,8,7,8,7,7,7,7,7,7,8,8,8,8,7,7,7,7,8,7,8,8,7,8,7,8,7,7,8,8,7,7,,8,8,7,8,7,7,8,8,8,8,8,7,7,8,8,8,7,8,8,7,7,8,8,7,8,7,8,8,8,8,8,7,7,7,8,7,8,8,8,7,8,7,7,7,8,8,8,7,7,8,8,7,8,8,8,8,7,8,8,8,8,8,,7,7,8,7,8,7,7,8,8,8,8,7,7,7,8,7,8,8,8,7,7,7,8,,7,7,7,8,7,7,7,8,7,8,8,7,8,8,8,7,8,8,7,8,7,7,8,8,7,7,7,7,7,,8,8,8,8,8,7,7,7,8,8,7,8,8,8,7,7,7,8,8,7,8,7,8,8,8,8,7,7,7,8,8,8,7,7,8,7,7,7,7,8,7,7,7,7,7,8,8,7,7,7,7,7,8,7,7,8,,8,7,7,7,8,7,7,8,7,8,8,7,7,8,7,7,7,7,8,7,7,7,7,8,8,7,7,7,7,8,7,7,8,7,8,7,8,8,7,8,8,8,8,8,7,7,8,8,8,8,7,8,8,8,8,7,8,7,7,7,7,7,7,7,8,8,7,8,8,7,7,7,8,7,8,7,7,8,7,7,7,7,8,7,8,8,8,7,8,7,8,7,7,7,8,8,8,8,8,7,8,8,7,7,8,7,8,8,7,8,7,8,,8,8,7,8,8,,7,7,7,8,7,7,7,7,8,7,8,8,7,7,7,8,7,8,8,8,8,7,7,8,8,7,7,7,,8,8,7,8,7,7,8,8,7,8,7,8,8,7,8,7,7,7,7,,,,,,,,,,,,,,,,,,,,,,,,,,,,,,,,,,,,,,,,,,,,,,,,,,,,,,,,,,,,,,,,,,,,,,,,,,,,,,,,,,,,,,,,,,,,,,,,,,,,,,,,,,,,,,,,,,,,,,,,,,,,,,,,,,,,,,,,,,,,,,,,,,,,,,,,,,,,,,,,,,,,,,,,,,,,,,,,,,,,,,,,,,,,,,,,,,,,,,,,,,,,,,,,,,,,,,,,,,,,,,,,,,,,,,,,,,,,,,,,,,,,,,,,,,,,,,,,,,,,,,,,,,,,,,,,,,,,,,,,,,,,,,,,,,,,,,,,,,,,,,,,,,,,,,,,,,,,,,,,,,,,,,,,,,,,,,,,,,,,,,,,,,,,,,,,,,,,,,,,,,,,,,,,,,,,,,,,,,,,,,,,,,,,,,,,,,,,,,,,,,,,,,,,,,,,,,,,,,,,,,,,,,,,,,,,,,,,,,,,,,,,,,,,,,,,,,,,,,,,,,,,,,,,,,,,,,,,,,,,,,,,,,,,,,,,,,,,,,,,,,,,,,,,,,,,,,,,,,,,,,,,,,,,,,,,,,,,,,,,,,,,,,,,,,,,,,,,,,,,,,,,,,,,,,,,,,,,,,,,,,,,,,,,,,,,,,,,,,,,,,,,,,,,,,,,,,,,,,,,,,,,,,,,,,,,,,,,,,,,,,,,,,,,,,,,,,,,,,,,,,,,,,,,,,,,,,,,,,,,,,,,,,,,,,,,,,,,,,,,,,,,,,,,,,,,,,,,,,,,,,,,,,,,,,,,,,,,,,,,,,,,,,,,,,,,,,,,,,,,,,,,,,,,,,,,,,,,,,,,,,,,,,,,,,,,,,,,,,,,,,,,,,,,,,,,,,,,,,,,,,,,,,,,,,,,,,,,,,,,,,,,,,,,,,,,,,,,,,,,,,,,,,,,,,,,,,,,,,,,,,,,,,,,,,,,,,,,,,,,,,,,,,,,,,,,,,,,,,,,,,,,,,,,,,,,,,,,,,,,,,,,,,,,,,,,,,,,,,,,,,,,,,,,,,,,,,,,,,,,,,,,,,,,,,,,,,,,,,,,,,,,,,,,,,,,,,,,,,,,,,,,,,,,,,,,,,,,,,,,,,,,,,,,,,,,,,,,,,,,,,,,,,,,,,,,,,,,,,,,,,,,,,,,,,,,,,,,,,,,,,,,,,,,,,,,,,,,,,,,,,,,,,,,,,,,,,,,,,,,,,,,,,,,,,,,,,,,,,,,,,,,,,,,,,,,,,,,,,,,,,,,,,,,,,,,,,,,,,,,,,,,,,,,,,,,,,,,,,,,,,,,,,,,,,,,,,,,,,,,,,,,,,,,,,,,,,,,,,,,,,,,,,,,,,,,,,,,,,,,,,,,,,,,,,,,,,,,,,,,,,,,,,,,,,,,,,,,,,,,,,,,,,,,,,,,,,,,,,,,,,,,,,,,,,,,,,,,,,,,,,,,,,,,,,,,,,,,,,,,,,,,,,,,,,,,,,,,,,,,,,,,,,,,,,,,,,,,,,,,,,,,,,,,,,,,,,,,,,,,,,,,,,,,,,,,,,,,,,,,,,,,,,,,,,,,,,,,,,,,,,,,,,,,,,,,,,,,,,,,,,,,,,,,,,,,,,,,,,,,,,,,,,,,,,,,,,,,,,,,,,,,,,,,,,,,,,,,,,,,,,,,,,,,,,,,,,,,,,,,,,,,,,,,,,,,,,,,,,,,,,,,,,,,,,,,,,,,,,,,,,,,,,,,,,,,,,,,,,,,,,,,,,,,,,,,,,,,,,,,,,,,,,,,8,7,7,7,7,7,7,7,7,7,7,7,7,7,7,7,8,7,7,7,7,7,7,7,,7,8,7,7,8,7,7,7,7,7,8,7,7,7,7,7,7,7,7,7,8,7,7,7,7,7,7,7,7,7,8,7,8,7,7,7,8,7,7,7,7,7,7,8,7,7,7,8,7,7,7,8,7,8,7,7,8,7,7,7,7,7,7,7,8,7,7,7,7,7,7,7,7,7,8,7,7,7,7,7,7,7,7,7,8,7,7,8,7,7,7,8,7,7,7,7,7,7,7,7,7,7,7,8,7,7,7,7,8,7,7,8,7,7,7,8,7,7,7,8,7,7,7,7,7,8,8,7,7,7,8,8,7,7,7,8,8,8,7,7,7,8,8,7,7,7,7,7,7,7,7,7,7,7,7,8,7,7,7,7,7,8,7,8,7,7,7,8,7,8,7,7,7,7,7,7,8,8,7,7,7,7,7,7,8,7,7,7,7,8,7,7,7,7,7,7,7,7,7,8,7,7,7,7,7,7,8,7,8,7,8,7,7,7,7,7,7,7,8,7,7,7,7,8,8,7,8,7,7,7,7,7,7,7,7,7,8,7,8,7,8,7,7,7,7,7,7,7,7,7,8,7,7,7,7,7,8,,7,8,8,7,7,7,7,7,8,7,7,8,8,8,8,8,7,8,7,7,7,8,7,7,8,8,7,7,7,7,7,7,7,7,7,7,7,8,8,7,7,7,7,7,7,8,8,8,7,7,7,7,7,7,7,8,7,7,7,7,7,7,8,7,7,7,8,7,7,7,7,8,7,8,7,8,8,8,7,7,7,7,7,7,8,8,7,8,7,8,8,7,7,7,7,8,7,7,8,7,8,7,7,7,8,8,7,7,7,7,8,7,7,7,7,7,8,7,8,8,7,,7,8,7,7,8,7,7,7,8,7,8,,7,7,7,8,7,8,8,7,7,7,7,8,7,7,8,8,8,7,8,7,7,7,7,7,7,7,7,7,,7,8,7,8,7,8,8,7,7,7,7,8,7,7,8,8,7,7,8,8,7,7,7,8,7,7,8,7,7,7,7,7,7,7,,7,8,7,7,7,7,7,7,7,8,7,7,7,8,7,7,7,8,7,7,7,8,8,7,,7,7,8,8,7,7,7,7,7,7,7,8,8,7,8,7,7,7,7,7,7,7,7,8,7,8,8,7,7,7,7,7,7,8,8,8,8,7,8,8,8,8,7,7,7,8,7,8,7,8,7,7,7,7,7,7,8,8,7,7,7,8,7,7,7,7,7,7,7,7,7,7,8,,7,7,7,7,,,,7,8,8,8,8,,7,,8,7,7,,8,8,,,8,7,7,7,7,8,7,7,8,8,,,,8,7,8,7,7,8,8,,,8,,7,8,8,8,7,7,7,8,,,8,8,,7,,8,7,7,8,7,,7,,7,,7,,7,7,8,7,7,7,7,7,7,8,8,,,7,,7,7,7,7,7,7,7,7,7,7,8,7,7,8,7,7,7,7,7,7,7,7,7,8,7,7,7,7,7,8,7,7,8,7,7,7,7,8,7,8,8,8,7,7,8,7,,8,7,7,7,7,7,8,8,8,7,7,7,7,7,7,7,7,8,7,7,,7,7,7,7,8,7,7,7,7,7,7,8,8,7,,7,8,8,7,7,8,8,7,7,8,7,7,7,7,8,7,7,8,8,7,7,7,7,7,7,8,7,7,8,7,8,8,7,7,7,7,8,7,7,,7,,7,7,7,7,8,7,7,7,7,8,7,8,7,8,7,7,7,7,7,8,7,7,7,8,8,7,7,8,8,8,7,8,8,7,7,8,7,8,7,7,7,,7,7,,7,7,7,7,7,7,7,8,7,7,7,7,7,7,7,7,8,7,7,,7,7,7,7,7,7,7,7,7,7,7,8,8,7,8,8,7,7,8,7,7,7,7,8,7,7,7,7,7,7,7,7,7,8,8,7,7,8,8,7,7,7,7,7,7,8,7,8,7,7,7,7,7,7,7,7,7,8,7,7,7,8,8,7,7,7,7,7,7,7,7,8,7,7,7,7,7,7,7,7,7,7,7,7,7,7,7,7,7,7,7,7,7,,7,7,7,7,7,7,7,7,7,7,8,7,7,7,7,7,7,7,8,7,7,7,7,7,,7,7,8,7,8,7,7,7,8,7,,7,7,7,7,7,8,8,7,7,7,8,8,8,7,7,7,8,7,7,7,7,7,7,7,8,7,7,8,8,7,8,8,7,7,7,7,7,7,7,7,7,7,7,8,8,,7,7,8,8,7,7,7,7,8,7,7,7,7,7,8,8,7,7,7,7,7,7,7,7,7,7,7,7,7,7,7,7,8,7,7,7,8,7,8,7,7,7,7,8,7,8,7,7,7,8,7,8,7,7,7,,7,7,7,7,7,8,7,7,8,7,8,7,7,7,7,8,8,7,8,7,7,7,7,8,8,7,8,7,7,7,7,7,7,7,7,7,8,7,7,7,7,7,7,7,7,8,8,7,7,8,7,8,7,8,7,7,7,7,8,8,7,8,7,7,7,8,8,7,8,7,7,8,7,7,8,7,8,7,7,7,7,7,8,7,7,7,7,8,7,7,7,7,8,7,7,7,8,8,7,7,7,7,7,7,7,7,7,7,8,7,7,8,7,7,7,8,7,7,8,7,8,7,7,7,7,7,7,7,7,8,7,8,,7,7,7,7,8,7,7,7,8,7,7,7,7,7,7,7,8,7,7,7,8,7,7,8,8,8,7,7,7,8,,,8,7,7,7,7,7,7,7,8,7,7,7,8,7,8,7,7,7,7,8,7,7,7,7,7,8,8,7,7,7,7,7,8,7,8,7,7,7,7,7,7,7,7,7,7,7,7,8,7,7,7,8,7,8,7,7,,7,7,7,7,7,8,7,7,7,7,7,7,7,7,7,7,8,7,7,8,7,7,7,7,7,7,8,7,7,7,8,8,7,7,7,8,7,7,8,8,7,7,7,7,7,7,7,7,7,7,8,7,8,7,7,7,7,7,7,8,8,7,7,8,7,8,7,7,7,7,7,7,7,8,7,7,7,7,7,7,7,7,8,7,7,7,8,8,7,8,7,8,8,7,7,7,7,7,8,7,7,7,7,7,8,7,7,7,8,7,7,7,7,7,7,7,8,7,7,7,8,7,8,7,7,7,7,7,7,7,8,8,7,8,8,7,7,7,7,8,8,8,7,7,7,7,7,7,7,,7,8,8,7,7,8,7,7,7,8,7,7,7,7,7,,7,7,7,7,7,7,8,7,8,7,7,7,7,7,7,7,7,7,7,7,7,7,7,7,7,7,7,7,7,7,7,8,7,7,8,8,7,7,7,7,7,7,7,7,7,7,8,7,8,7,7,7,7,7,7,8,8,8,8,7,7,8,7,7,7,7,7,7,7,7,8,7,7,8,8,7,8,7,7,8,8,7,7,8,7,7,7,8,7,7,8,7,7,7,7,7,7,7,7,7,8,8,8,7,7,7,7,7,7,7,7,7,7,7,7,8,8,7,7,8,8,7,7,7,7,7,7,7,7,8,8,7,7,7,7,7,7,7,8,7,7,7,7,7,7,7,8,8,7,7,7,7,8,7,7,7,7,7,7,8,7,7,8,7,7,7,8,7,7,7,7,7,7,7,7,8,7,7,7,8,8,7,7,7,7,7,7,7,7,7,8,8,7,7,7,7,8,7,8,7,7,7,7,7,8,7,7,7,7,7,7,7,8,7,7,7,7,8,7,7,8,8,7,8,8,7,7,7,7,7,8,7,8,7,7,7,7,7,7,7,7,7,7,7,7,7,8,7,,8,7,7,7,7,7,7,7,7,7,7,8,7,8,7,7,8,7,8,7,8,7,7,7,8,8,7,8,8,7,7,7,7,7,7,7,8,7,7,7,7,7,7,7,7,8,8,8,8,8,8,7,7,8,7,7,8,7,7,7,7,8,8,8,8,7,7,8,7,7,7,7,7,7,7,7,7,7,8,8,7,7,7,8,7,8,8,7,7,7,7,8,7,7,8,7,7,8,7,7,7,7,8,8,7,8,7,7,7,8,7,8,7,8,8,7,7,7,7,7,8,7,7,8,7,7,7,7,7,8,7,7,7,8,8,8,8,7,7,7,7,7,7,7,7,8,7,7,8,7,7,7,7,7,7,7,7,8,7,8,7,8,7,7,8,7,8,7,7,7,7,7,8,7,7,7,7,8,7,8,7,7,7,7,7,7,8,7,7,7,7,7,7,7,7,7,7,7,7,8,7,8,8,7,7,8,7,7,8,7,7,7,7,7,7,7,7,8,7,7,7,7,7,7,7,8,7,8,7,7,7,7,8,7,7,7,7,7,7,7,8,8,7,7,7,7,7,7,7,7,7,7,7,7,7,7,8,7,7,7,7,7,7,7,7,7,7,7,7,7,7,7,8,8,7,7,7,8,7,8,7,7,8,7,7,7,8,7,7,7,8,7,7,7,8,7,7,7,8,7,7,7,7,7,7,8,7,7,7,7,7,7,8,7,7,7,7,8,7,7,8,7,7,7,7,7,7,7,7,7,7,7,7,7,8,7,7,7,8,8,7,7,7,7,7,7,7,7,7,7,7,7,7,7,7,8,7,7,8,7,7,7,8,7,7,7,7,7,8,7,7,7,7,7,7,7,8,7,7,7,7,7,7,7,7,8,7,7,7,7,7,7,7,8,7,7,8,7,7,7,7,7,7,7,7,7,8,,7,7,7,7,8,7,7,,7,7,7,7,7,7,7,8,7,7,7,7,7,7,7,7,8,7,7,7,7,8,7,7,7,7,8,7,7,7,7,7,7,7,7,7,7,8,7,8,7,7,7,7,7,7,7,7,7,7,8,7,7,7,7,7,7,7,,7,7,7,7,7,7,7,8,7,7,7,,7,7,7,7,8,7,7,7,7,7,7,7,,7,7,7,7,8,8,7,7,7,7,7,7,8,7,8,8,8,8,8,8,7,7,7,7,8,7,7,7,8,7,7,7,8,7,7,7,7,8,8,7,8,7,8,7,7,8,7,7,7,8,7,7,8,8,7,7,7,8,8,8,8,8,8,7,7,7,7,7,8,8,7,7,8,7,7,7,7,8,7,7,7,7,7,7,8,7,7,7,7,8,7,8,7,7,7,7,7,7,7,8,7,7,7,7,8,7,7,7,7,7,7,7,7,7,7,8,7,7,8,7,7,7,7,7,7,8,8,8,8,8,7,7,8,8,8,8,7,7,7,7,8,7,7,7,7,8,8,8,8,7,,8,8,7,7,7,8,8,8,7,7,,8,7,7,7,7,7,7,7,8,7,7,8,,7,7,7,7,7,7,8,8,7,7,7,7,7,7,8,7,8,7,8,,7,7,7,7,7,8,7,7,7,7,7,7,7,7,7,7,8,7,7,8,8,8,8,7,8,7,8,8,8,7,7,7,8,,7,8,7,8,7,8,7,8,,7,7,7,7,7,7,7,8,8,8,8,8,7,7,7,7,7,,,8,8,7,8,7,7,,7,7,8,7,7,7,7,7,7,7,7,8,8,,8,7,,7,8,7,7,8,7,7,7,7,,7,8,7,8,7,7,8,7,8,8,8,8,7,7,,7,7,7,8,8,7,7,7,7,8,7,7,7,7,7,7,7,7,8,7,8,7,7,7,8,7,7,,7,7,7,7,8,,7,7,8,7,8,7,7,7,7,7,7,7,7,,7,8,7,8,7,7,7,7,8,7,7,8,7,7,7,8,7,8,8,7,7,7,7,7,7,8,7,7,7,7,7,,7,7,,8,,8,7,7,8,7,8,7,7,7,7,8,7,7,8,8,8,8,7,7,7,7,,7,7,8,7,7,7,,7,,7,7,7,,8,7,8,8,7,,7,,8,7,7,7,7,,7,8,7,7,7,,7,7,7,8,8,8,7,,7,7,7,8,7,7,7,,7,7,7,7,7,7,7,7,7,7,8,7,7,7,7,7,7,7,7,8,8,8,8,7,7,,8,7,8,7,7,7,7,7,,8,7,7,7,7,7,7,8,7,8,7,7,7,7,7,8,8,7,7,8,8,7,7,7,7,8,8,8,8,7,7,8,7,8,7,7,8,7,7,8,7,8,7,7,8,7,7,7,7,7,7,7,7,7,7,7,7,7,8,8,8,8,7,7,7,7,7,8,8,7,7,7,8,7,8,7,7,7,,7,7,8,7,8,7,,8,7,7,7,7,8,7,7,7,8,7,7,7,8,8,8,8,7,7,7,8,7,8,8,7,7,7,7,7,7,7,8,7,7,7,7,7,7,8,8,7,7,7,7,7,7,7,8,7,8,7,7,7,8,8,7,7,7,7,7,,7,7,,7,7,7,7,7,7,7,7,7,7,7,7,7,8,7,8,7,7,8,7,8,8,8,8,8,7,8,7,7,7,8,8,7,7,7,7,7,7,7,7,7,7,8,7,8,7,8,,7,7,,7,7,8,7,7,8,7,7,7,7,7,7,7,8,7,7,7,7,8,7,7,7,7,7,8,7,8,7,7,7,7,7,8,7,7,7,7,7,8,7,8,8,7,8,8,7,,7,8,7,7,7,7,7,7,7,7,7,7,7,8,8,8,7,7,8,7,7,7,7,7,7,7,7,7,7,,7,8,7,8,7,7,8,7,7,7,7,7,7,8,7,7,7,7,7,7,7,7,7,7,8,8,7,7,7,7,8,7,7,7,8,8,7,8,7,8,7,8,7,7,7,8,7,7,7,7,7,8,7,7,7,7,7,7,8,7,7,7,7,7,7,7,7,8,7,8,7,8,7,7,8,7,7,7,7,8,7,8,8,8,7,7,7,7,8,8,7,8,7,7,7,8,7,7,7,7,7,8,8,7,8,8,7,7,7,8,7,7,7,8,7,7,7,7,8,7,7,7,7,7,7,7,7,7,7,7,7,7,7,7,7,7,7,8,7,7,8,7,7,8,8,7,7,7,8,8,8,7,7,7,7,7,7,8,8,7,7,7,7,8,7,8,7,8,7,7,7,7,7,7,8,7,7,7,7,8,7,8,7,8,7,7,8,8,7,8,8,7,,7,7,7,7,,7,7,8,8,8,8,7,7,8,7,,7,7,8,7,7,7,,7,,7,8,,8,7,7,8,7,8,7,7,,7,8,8,7,7,,7,7,7,8,7,7,8,,7,8,7,8,7,8,7,7,7,8,7,7,7,7,8,7,8,7,7,7,8,7,8,7,7,7,7,8,8,7,7,,8,7,7,7,,7,8,,7,7,7,7,7,8,8,8,7,7,8,7,7,7,7,7,7,8,7,7,7,8,7,7,7,7,7,7,8,8,7,7,7,7,8,7,7,7,,8,7,8,7,7,7,7,7,7,8,7,7,7,7,7,7,7,8,7,7,7,7
1_31062758,1,31.062758,7,7,8,7,7,7,7,7,7,7,7,8,8,8,7,8,8,7,7,7,7,8,7,7,8,8,8,8,8,8,7,8,8,7,8,8,8,7,7,7,8,7,8,8,7,7,7,8,7,8,8,7,7,8,8,7,7,8,8,8,7,8,7,7,7,8,7,8,8,7,8,7,7,7,7,8,8,8,8,7,7,7,8,8,7,8,8,7,7,7,7,7,8,7,7,7,8,7,8,8,8,7,7,8,7,8,8,7,8,7,8,8,8,7,8,8,8,7,7,8,8,8,8,8,7,7,7,7,8,7,7,7,8,7,8,7,7,8,7,7,7,7,7,7,7,7,8,8,7,7,8,7,8,7,8,8,7,8,8,7,7,8,8,8,8,8,8,8,8,7,7,8,8,8,8,8,8,7,7,7,8,7,7,7,7,8,8,7,8,7,7,7,7,7,7,8,8,8,8,7,8,7,7,7,7,8,7,8,7,8,7,8,8,7,7,8,8,8,7,7,7,7,8,7,7,8,7,7,7,7,7,8,7,8,7,7,7,7,8,8,7,8,7,7,8,8,7,7,8,8,8,7,7,8,8,7,7,7,8,8,7,8,7,7,7,7,7,8,8,8,7,7,7,7,8,7,7,7,8,7,7,8,7,7,8,8,7,7,7,7,8,7,7,7,8,7,8,7,8,8,8,7,7,7,7,7,7,7,7,8,7,8,7,8,8,8,8,8,8,7,7,8,7,7,7,7,7,7,7,7,7,7,8,7,8,7,8,8,7,7,7,7,7,7,8,8,8,7,7,7,7,7,7,7,7,7,8,7,7,7,7,8,8,8,7,7,8,8,8,8,8,8,7,7,7,8,8,7,7,8,8,7,8,7,7,7,7,7,7,7,8,7,8,8,7,7,8,7,8,8,7,7,7,7,8,7,8,8,8,7,8,8,7,8,7,8,7,7,8,8,8,8,7,7,7,8,8,7,7,8,7,8,7,7,7,7,8,8,8,8,8,7,8,8,8,7,8,7,8,8,8,8,8,8,8,8,8,7,7,7,7,7,8,8,8,8,8,7,7,8,7,7,7,7,8,8,8,8,8,8,7,7,8,8,8,7,7,7,7,8,7,8,7,8,8,8,7,7,7,7,7,8,8,7,8,7,8,7,7,7,8,8,7,8,7,7,8,8,7,7,8,8,7,8,7,7,7,7,8,7,7,8,7,7,7,8,8,7,8,7,7,8,7,8,8,7,8,7,7,7,8,8,8,8,8,7,8,7,8,8,7,8,7,8,8,8,7,7,8,8,7,7,8,8,7,7,8,7,8,7,8,7,8,7,8,7,8,7,7,7,8,7,7,7,8,7,7,8,8,8,8,8,8,7,8,7,7,7,8,7,8,8,8,8,7,7,8,8,7,7,7,8,7,8,7,7,7,8,7,8,8,8,7,8,8,8,7,8,8,7,7,7,8,8,7,8,7,7,8,8,7,7,8,8,8,8,8,7,8,8,8,7,8,8,8,8,8,7,8,8,7,8,8,8,7,8,7,7,8,8,7,7,8,8,8,8,8,7,7,7,7,7,8,7,8,8,8,8,7,8,8,7,7,7,7,7,7,8,7,8,7,7,7,8,8,8,8,7,7,7,8,7,7,7,7,8,7,8,8,8,7,8,8,7,7,7,8,8,7,8,8,8,8,7,7,7,7,7,8,8,7,7,8,7,8,8,7,8,7,8,7,8,7,7,8,8,8,8,7,7,8,7,8,7,8,8,7,8,8,7,7,7,8,7,7,7,7,7,7,8,7,7,8,7,8,8,7,8,8,7,8,7,7,8,8,8,7,7,7,7,7,7,7,8,7,7,8,8,8,8,7,7,7,8,7,8,7,8,8,8,7,7,8,7,7,8,8,8,8,7,8,8,7,7,7,8,7,8,7,8,8,7,8,7,8,7,8,7,8,8,8,8,7,8,8,7,7,8,7,8,8,7,7,7,8,8,7,7,7,7,7,7,7,8,8,7,8,8,7,8,8,7,8,8,8,8,7,8,7,8,8,8,7,8,8,8,8,7,7,8,7,8,7,7,7,8,7,7,8,7,8,7,8,7,7,7,7,8,7,7,8,8,7,8,8,7,8,7,8,7,8,7,8,7,7,8,7,7,7,8,8,8,7,7,7,7,8,7,8,7,7,7,8,8,7,8,8,7,8,7,8,7,8,7,8,7,8,7,7,7,7,7,8,7,8,8,7,8,7,8,8,8,7,7,7,7,8,8,7,8,7,7,7,7,8,7,8,8,8,7,7,8,8,8,8,8,8,7,,7,8,8,8,7,7,7,8,8,8,8,8,8,7,8,8,8,7,7,8,8,7,8,8,7,7,7,8,8,7,7,8,7,8,7,7,7,7,7,7,8,8,8,8,7,7,7,7,8,7,8,8,7,8,7,8,7,7,8,8,7,7,,8,8,7,8,7,7,8,8,8,8,8,7,7,8,8,8,7,8,8,7,7,8,8,7,8,7,8,8,8,8,8,7,7,7,8,7,8,8,8,7,8,7,7,7,8,8,8,7,7,8,8,7,8,8,8,8,7,8,8,8,8,8,,7,7,8,7,8,7,7,8,8,8,8,7,7,7,8,7,8,8,8,7,7,7,8,,7,7,7,8,7,7,7,8,7,8,8,7,8,8,8,7,8,8,7,8,7,7,8,8,7,7,7,7,7,,8,8,8,8,8,7,7,7,8,8,7,8,8,8,7,7,7,8,8,7,8,7,8,8,8,8,7,7,7,8,8,8,7,7,8,7,7,7,7,8,7,7,7,7,7,8,8,7,7,7,7,7,8,7,7,8,,8,7,7,7,8,7,7,8,7,8,8,7,7,8,7,7,7,7,8,7,7,7,7,8,8,7,7,7,7,8,7,7,8,7,8,7,8,8,7,8,8,8,8,8,7,7,8,8,8,8,7,8,8,8,8,7,8,7,7,7,7,7,7,7,8,8,7,8,8,7,7,7,8,7,8,7,7,8,7,7,7,7,8,7,8,8,8,7,8,7,8,7,7,7,8,8,8,8,8,7,8,8,7,7,8,7,8,8,7,8,7,8,,8,8,7,8,8,,7,7,7,8,7,7,7,7,8,7,8,8,7,7,7,8,7,8,8,8,8,7,7,8,8,7,7,7,,8,8,7,8,7,7,8,8,7,8,7,8,8,7,8,7,7,7,7,,,,,,,,,,,,,,,,,,,,,,,,,,,,,,,,,,,,,,,,,,,,,,,,,,,,,,,,,,,,,,,,,,,,,,,,,,,,,,,,,,,,,,,,,,,,,,,,,,,,,,,,,,,,,,,,,,,,,,,,,,,,,,,,,,,,,,,,,,,,,,,,,,,,,,,,,,,,,,,,,,,,,,,,,,,,,,,,,,,,,,,,,,,,,,,,,,,,,,,,,,,,,,,,,,,,,,,,,,,,,,,,,,,,,,,,,,,,,,,,,,,,,,,,,,,,,,,,,,,,,,,,,,,,,,,,,,,,,,,,,,,,,,,,,,,,,,,,,,,,,,,,,,,,,,,,,,,,,,,,,,,,,,,,,,,,,,,,,,,,,,,,,,,,,,,,,,,,,,,,,,,,,,,,,,,,,,,,,,,,,,,,,,,,,,,,,,,,,,,,,,,,,,,,,,,,,,,,,,,,,,,,,,,,,,,,,,,,,,,,,,,,,,,,,,,,,,,,,,,,,,,,,,,,,,,,,,,,,,,,,,,,,,,,,,,,,,,,,,,,,,,,,,,,,,,,,,,,,,,,,,,,,,,,,,,,,,,,,,,,,,,,,,,,,,,,,,,,,,,,,,,,,,,,,,,,,,,,,,,,,,,,,,,,,,,,,,,,,,,,,,,,,,,,,,,,,,,,,,,,,,,,,,,,,,,,,,,,,,,,,,,,,,,,,,,,,,,,,,,,,,,,,,,,,,,,,,,,,,,,,,,,,,,,,,,,,,,,,,,,,,,,,,,,,,,,,,,,,,,,,,,,,,,,,,,,,,,,,,,,,,,,,,,,,,,,,,,,,,,,,,,,,,,,,,,,,,,,,,,,,,,,,,,,,,,,,,,,,,,,,,,,,,,,,,,,,,,,,,,,,,,,,,,,,,,,,,,,,,,,,,,,,,,,,,,,,,,,,,,,,,,,,,,,,,,,,,,,,,,,,,,,,,,,,,,,,,,,,,,,,,,,,,,,,,,,,,,,,,,,,,,,,,,,,,,,,,,,,,,,,,,,,,,,,,,,,,,,,,,,,,,,,,,,,,,,,,,,,,,,,,,,,,,,,,,,,,,,,,,,,,,,,,,,,,,,,,,,,,,,,,,,,,,,,,,,,,,,,,,,,,,,,,,,,,,,,,,,,,,,,,,,,,,,,,,,,,,,,,,,,,,,,,,,,,,,,,,,,,,,,,,,,,,,,,,,,,,,,,,,,,,,,,,,,,,,,,,,,,,,,,,,,,,,,,,,,,,,,,,,,,,,,,,,,,,,,,,,,,,,,,,,,,,,,,,,,,,,,,,,,,,,,,,,,,,,,,,,,,,,,,,,,,,,,,,,,,,,,,,,,,,,,,,,,,,,,,,,,,,,,,,,,,,,,,,,,,,,,,,,,,,,,,,,,,,,,,,,,,,,,,,,,,,,,,,,,,,,,,,,,,,,,,,,,,,,,,,,,,,,,,,,,,,,,,,,,,,,,,,,,,,,,,,,,,,,,,,,,,,,,,,,,,,,,,,,,,,,,,,,,,,,,,,,,,,,,,,,,,,,,,,,,,,,,,,,,,,,,,,,,,,,,,,,,,,,,,,,,,,,,,,,,,,,,,,,,,,,,,,,,,,,,,,,,,,,,,,,,,,,,,,,,,,,,,,,,,,,,,,,,,,,,,,,,,,,,,,,,,,,,,,,,,,,,,,,,,,,,,,,,,,,,,,,,,,,,,,,,,,,,,,,,,,,,,,,,,,,,,,,,,,,,,,,,,,,,,,,,,,,,,,,,,,,,,,,,,,,,,,,,,,,,,,,,,,,,,,,,,,,,,,,,,,,,,,,,,,,,,,,,,,,,,,,,,,,,,,,,,,,,,,,,,,,,,,,,,,,,,,,,,,,,,,,,,,,,,,,,,,,,,,,,,,,,,,,,,,,,,,,,,,,,,,,,,,,,,,,,,,,,,,,,,,,,,,,,,,,,,,,,,,,,,,,,,,,,,,,,,,,,,,,,,,,,,,,,,,,,,,,,,,,,,,,,,,,,,,,,,,,,,,,,,,,,,,,,,,,,,,,,,,,,,,,,,,,,,,,,,,,,,,,,,,,,,,,,,,,,,,,,,,,,,,,,,,,,,,,,,,,,,,,,,,,,,,,,,,,,,,,,,,,,,,,,,,,,,,,,,,,,,,,,,,,,,,,,,,,,,,,,,,,,,,,,,,,,,,,,,,,,,,,,,,,,,,,,,,,,,,,,,,,,,,,,,,,,,,,,,,,,,,,,,,,,,,,,,,,,,,,,,,,,,,,,,,,,,,,,,,,,,,,,,,,,,,,,,,,,,,,,,,,,,,,,,,,,,,,,,,,,,,,,,,,,,,,,,,,,,,,,,,,,,,,,,,,,,,,,,,,,,,,,,,,,,,,,,,,,,,,,,,,,,,,,,,,,,,,,,,,,,,,,,,,,,,,,,,,,,,,,,,,,,,,,,,,,,,,,,,,,,,,,,,,,,,,,,,,,,,,,,,,,,,,,,,,,,,,,,,,,,,,,,,,,,,,,,,,,,,,,,,,,,,,,,,,,,,,,,,,,,,,,,,,,,,,,,,,,,,,,,,,,,,,,,,,,,,,,,,,,,,,,,,,,,,,,,,,,,,,,,,,,,,,,,,,,,,,,,,,,,,,,,,,,,,,,,,,,,,,,,,,,,,,,,,,,,,,,,,,,,,,,,,,,,,,,,,,,,,,,,,,,,,,,,,,,,,,,,,,,,,,,,,,,,,,,,,,,,,,,,,,,,,,,,,,,,,,,,,,,,,,,,,,,,,,,,,,,,,,,,,,,,,,,,,,,,,,,,,,,,,,,,,,,,,,,,,,,,,,,,,,,,,,,,,,,,,,,,,,,,,,,,,,,,,,,,,,,,,,,,,,,,,,,,,,,,,,,,,,,,,,,,,,,,,,,,,,,,,,,,,,,,,,,,,,,,,,,,,,,,,,,,,,,,,,,,,,,,,,,,,,,,,,,,,,,,,,,,,,,,,,,,,,,,,,,,,,,,,,,,,,,,,,,,,,,,,,,,,,,,,,,,,,,,,,,,,,,,,,,,,,,,,,,,,,,,,,,,,,,,,,,,,,,,,,,,,,,,,,,,,,,,,,,,,,,,,,,,,,,,,,,,,,,,,,,,,,,,,,,,,,,,,,,,,,,,,,,,,,,,,,,,,,,,,,,,,,,,,,,,,,,,,,,,,,,,,,,,,,,,,,,,,,,,,,,,,,,,,,,,,,,,,,,,,,,,,,,,,,,,,,,,,,,,,,,,,,,,,,,,,,,,,,,,,,,,,,,,,,,,,,,,,,,,,,,,,,,,,,,,,,,,,,,,,,,,,,,,,,,,,,,,,,,,,,,,,,,,,,,,,,,,,,,,,,,,,,,,,,,,,,,,,,,,,,,,,,,,,,,,,,,,,,,,,,,,,,,,,,,,,,,,,,,,,,,,,,,,,,,,,,,,,,,,,,,,,,,,,,,,,,,,,,,,,,,,,,,,,,,,,,,,,,,,,,,,,,,,,,,,,,,,,,,,,,,,,,,,,,,,,,,,,,,,,,,,,,,,,,,,,,,,,,,,,,,,,,,,,,,,,,,,,,,,,,,,,,,,,,,,,,,,,,,,,,,,,,,,,,,,,,,,,,,,,,,,,,,,,,,,,,,,,,,,,,,,,,,,,,,,,,,,,,,,,,,,,,,,,,,,,,,,,,,,,,,,,,,,,,,,,,,,,,,,,,,,,,,,,,,,,,,,,,,,,,,,,,,,,,,,,,,,,,,,,,,,,,,,,,,,,,,,,,,,,,,,,,,,,,,,,,,,,,,,,,,,,,,,,,,,,,,,,,,,,,,,,,,,,,,,,,,,,,,,,,,,,,,,,,,,,,,,,,,,,,,,,,,,,,,,,,,,,,,,,,,,,,,,,,,,,,,,,,,,,,,,,,,,,,,,,,,,,,,,,,,,,,,,,,,,,,,,,,,,,,,,,,,,,,,,,,,,,,,,,,,,,,,,,,,,,,,,,,,,,,,,,,,,,,,,,,,,,,,,,,,,,,,,,,,,,,,,,,,,,,,,,,,,,,,,,,,,,,,,,,,,,,,,,,,,,,,,,,,,,,,,,,,,,,,,,,,,,,,,,,,,,,,,,,,,,,,,,,,,,,,,,,,,,,,,,,,,,,,,,,,,,,,,,,,,,,,,,,,,,,,,,,,,,,,,,,,,,,,,,,,,,,,,,,,,,,,,,,,,,,,,,,,,,,,,,,,,,,,,,,,,,,,,,,,,,,,,,,,,,,,,,,,,,,,,,,,,,,,,,,,,,,,,,,,,,,,,,,,,,,,,,,,,,,,,,,,,,,,,,,,,,,,,,,,,,,,,,,,,,,,,,,,,,,,,,,,,,,,,,,,,,,,,,,,,,,,,,,,,,,,,,,,,,,,,,,,,,,,,,,,,,,,,,,,,,,,,,,,,,,,,,,,,,,,,,,,,,,,,,,,,,,,,,,,,,,,,,,,,,,,,,,,,,,,,,,,,,,,,,,,,,,,,,,,,,,,,,,,,,,,,,,,,,,,,,,,,,,,,,,,,,,,,,,,,,,,,,,,,,,,,,,,,,,,,,,,,,,,,,,,,,,,,,,,,,,,,,,,,,,,,,,,,,,,,,,,,,,,,,,,,,,,,,,,,,,,,,,,,,,,,,,,,,,,,,,,,,,,,,,,,,,,,,,,,,,,,,,,,,,,,,,,,,,,,,,,,,,,,,,,,,,,,,,,,,,,,,,,,,,,,,,,,,,,,,,,,,,,,,,,,,,,,,,,,,,,,,,,,,,,,,,,,,,,,,,,,,,,,,,,,,,,,,,,,,,,,,,,,,,,,,,,,,,,,,,,,,,,,,,,,,,,,,,,,,,,,,,,,,,,,,,,,,,,,,,,,,,,,,,,,,,,,,,,,,,,,,,,,,,,,,,,,,,,,,,,,,,,,,,,,,,,,,,,,,,,,,,,,,,,,,,,,,,,,,,,,,,,,,,,,,,,,,,,,,,,,,,,,,,,,,,,,,,,,,,,,,,,,,,,,,,,,,,,,,,,,,,,,,,,,,,,,,,,,,,,,,,,,,,,,,,,,,,,,,,,,,,,,,,,,,,,,,,,,,,,,,,,,,,,,,,,,,,,,,,,,,,,,,,,,,,,,,,,,,,,,,,,,,,,,,,,,,,,,,,,,,,,,,,,,,,,,,,,,,,,,,,,,,,,,,,,,,,,,,,,,,,,,,,,,,,,,,,,,,,,,,,,,,,,,,,,,,,,,,,,,,,,,,,,,,,,,,,,,,,,,,,,,,,,,,,,,,,,,,,,,,,,,,,,,,,,,,,,,,,,,,,,,,,,,,,,,,,,,,,,,,,,,,,,,,,,,,,,,,,,,,,,,,,,,,,,,,,,,,,,,,,,,,,,,,,,,,,,,,,,,,,,,,,,,,,,,,,,,,,,,,,,,,,,,,,,,,,,,,,,,,,,,,,,,,
1_31062759,1,31.062759,6,5,5,6,6,5,6,6,6,5,5,6,5,5,5,5,6,5,5,6,5,6,5,5,5,6,6,5,6,5,6,5,6,6,6,5,6,5,6,5,6,5,5,6,6,5,6,6,6,5,5,6,6,6,5,6,5,5,5,5,5,6,6,5,5,5,5,6,5,6,5,5,5,5,5,5,5,5,6,5,6,5,6,5,6,5,5,5,5,5,6,5,6,5,6,5,6,6,5,5,5,5,6,5,6,6,6,5,6,5,5,6,5,5,5,6,6,5,6,6,6,6,5,5,5,5,6,6,6,5,6,6,6,5,5,5,6,5,5,6,5,5,6,6,5,6,6,6,6,6,5,6,6,5,5,5,5,5,5,6,5,5,6,5,6,5,6,5,5,6,6,6,6,5,6,6,5,5,6,5,5,5,6,5,5,5,5,6,6,6,6,5,5,5,5,6,5,5,6,6,5,6,5,5,5,6,6,5,6,5,6,6,6,5,6,5,6,6,5,5,5,6,6,6,6,5,5,6,6,5,5,6,5,6,6,5,6,6,6,5,6,5,6,6,5,5,5,6,5,5,5,5,5,6,5,5,6,6,5,5,6,5,5,5,6,5,6,5,6,5,5,6,5,5,5,6,5,5,6,6,5,6,6,5,5,6,6,6,6,5,6,5,6,6,5,5,5,6,6,5,5,5,6,6,5,6,5,6,5,6,5,6,5,6,5,6,6,5,5,6,5,6,5,6,6,6,6,5,6,6,5,6,6,6,6,5,5,6,5,5,5,6,6,5,6,5,5,5,6,6,5,6,5,6,5,5,6,5,5,5,6,6,5,6,6,6,6,6,5,5,5,6,6,5,6,6,6,5,5,5,6,6,6,6,5,5,6,6,6,6,5,6,6,6,5,5,6,6,5,5,5,6,6,6,6,6,5,5,6,5,5,5,6,5,6,6,6,5,5,6,5,5,5,5,5,5,5,6,6,6,6,6,6,5,5,5,6,5,6,5,5,6,5,5,6,5,6,6,6,6,5,5,6,5,5,5,5,6,5,5,6,6,5,5,5,5,6,5,6,6,5,5,5,6,6,6,6,6,5,6,6,6,5,5,6,5,6,6,6,6,5,5,5,5,6,6,5,5,6,5,5,6,6,5,6,5,6,5,5,5,5,5,5,5,6,5,6,5,6,5,5,5,5,5,5,6,5,6,6,5,6,5,5,5,5,5,5,5,5,6,5,6,5,5,6,6,6,6,5,5,5,5,5,6,6,5,5,5,5,5,5,6,5,5,6,6,5,5,5,5,6,6,5,6,5,6,6,6,5,5,5,5,5,6,6,5,5,5,5,6,6,5,6,6,6,6,5,5,6,6,6,5,5,5,6,6,5,5,5,5,5,5,5,6,6,6,5,6,6,6,6,5,5,6,5,5,5,5,5,6,6,5,6,5,5,6,6,5,5,5,5,6,6,5,5,6,5,6,6,6,5,5,5,5,6,6,5,6,6,5,5,6,6,6,5,6,5,6,5,5,6,5,5,6,5,6,6,6,5,6,6,5,5,6,6,5,6,5,6,5,5,6,6,6,6,5,6,6,6,6,6,6,5,5,6,5,6,6,6,5,5,5,5,5,5,5,5,5,6,5,6,5,6,5,5,6,6,5,5,5,6,6,5,6,5,6,5,5,5,5,5,6,6,5,5,5,5,6,6,6,6,6,6,5,6,6,5,6,6,6,5,5,5,5,5,5,6,6,5,5,5,6,5,5,5,5,5,6,6,6,6,5,5,5,6,6,5,5,5,6,6,5,6,6,5,6,6,5,5,6,5,5,6,6,5,5,5,5,5,6,6,6,5,5,5,5,6,5,6,6,6,5,6,6,5,6,5,6,5,5,6,5,5,6,6,5,5,5,5,6,6,6,6,6,5,6,5,5,6,6,6,5,6,6,5,6,6,6,5,5,5,6,5,6,5,5,5,5,5,5,6,5,5,5,5,6,6,6,6,5,5,6,5,5,5,6,5,5,6,6,5,5,6,5,6,5,6,6,6,6,5,5,6,6,6,5,6,6,5,6,5,5,5,6,5,6,5,6,6,6,5,6,5,6,5,6,5,5,6,6,5,5,6,6,5,6,5,5,6,5,5,6,5,5,6,6,5,6,6,5,5,6,5,6,5,6,6,5,5,6,6,5,5,6,6,5,5,5,6,5,5,6,5,5,6,5,5,6,5,5,6,6,6,5,5,6,6,5,5,6,5,6,5,5,6,6,6,6,5,5,6,6,6,6,5,6,6,5,6,6,6,5,5,5,6,6,5,6,,5,5,5,5,6,5,5,5,6,6,6,5,5,5,6,5,5,5,5,6,6,5,6,6,5,6,5,6,6,5,6,6,5,5,5,6,5,5,6,5,6,5,6,6,5,6,5,6,5,6,6,5,6,5,5,5,6,6,5,6,6,5,,6,5,5,6,5,5,6,6,6,6,6,5,5,6,6,5,5,5,5,5,5,6,5,6,5,6,5,5,6,5,6,6,6,6,5,6,6,6,6,5,6,6,5,6,5,5,5,5,5,6,5,6,6,5,5,6,6,5,5,5,6,6,,5,5,5,6,6,6,5,5,6,5,6,5,5,5,5,5,5,5,5,6,6,5,5,,6,6,6,5,6,5,6,5,5,6,5,5,5,5,6,6,6,5,6,6,6,5,6,5,5,5,6,6,6,,5,5,5,6,6,5,5,5,5,5,6,6,6,5,6,6,6,6,6,5,6,6,6,6,5,5,6,5,5,5,6,5,6,5,6,5,5,6,5,5,6,5,5,6,5,5,6,5,5,6,6,6,6,6,6,6,,5,6,6,5,5,5,6,5,6,6,6,5,6,5,6,5,6,6,6,5,6,5,5,5,5,6,5,5,6,6,6,6,5,5,5,6,6,5,5,5,5,6,5,5,6,5,5,6,5,6,5,5,5,6,5,5,5,6,6,5,6,5,6,5,6,6,6,5,6,5,6,5,6,5,5,5,6,6,5,5,5,5,6,5,5,5,5,5,6,6,6,6,6,5,6,6,5,5,5,5,6,5,6,6,6,6,5,6,6,5,6,5,,6,5,5,5,5,,6,5,6,5,5,6,5,6,6,6,6,5,6,5,6,5,5,5,5,6,6,5,6,5,5,5,6,5,,6,5,6,5,6,6,5,5,6,6,5,5,5,6,5,6,5,6,5,,,,,,,,,,,,,,,,,,,,,,,,,,,,,,,,,,,,,,,,,,,,,,,,,,,,,,,,,,,,,,,,,,,,,,,,,,,,,,,,,,,,,,,,,,,,,,,,,,,,,,,,,,,,,,,,,,,,,,,,,,,,,,,,,,,,,,,,,,,,,,,,,,,,,,,,,,,,,,,,,,,,,,,,,,,,,,,,,,,,,,,,,,,,,,,,,,,,,,,,,,,,,,,,,,,,,,,,,,,,,,,,,,,,,,,,,,,,,,,,,,,,,,,,,,,,,,,,,,,,,,,,,,,,,,,,,,,,,,,,,,,,,,,,,,,,,,,,,,,,,,,,,,,,,,,,,,,,,,,,,,,,,,,,,,,,,,,,,,,,,,,,,,,,,,,,,,,,,,,,,,,,,,,,,,,,,,,,,,,,,,,,,,,,,,,,,,,,,,,,,,,,,,,,,,,,,,,,,,,,,,,,,,,,,,,,,,,,,,,,,,,,,,,,,,,,,,,,,,,,,,,,,,,,,,,,,,,,,,,,,,,,,,,,,,,,,,,,,,,,,,,,,,,,,,,,,,,,,,,,,,,,,,,,,,,,,,,,,,,,,,,,,,,,,,,,,,,,,,,,,,,,,,,,,,,,,,,,,,,,,,,,,,,,,,,,,,,,,,,,,,,,,,,,,,,,,,,,,,,,,,,,,,,,,,,,,,,,,,,,,,,,,,,,,,,,,,,,,,,,,,,,,,,,,,,,,,,,,,,,,,,,,,,,,,,,,,,,,,,,,,,,,,,,,,,,,,,,,,,,,,,,,,,,,,,,,,,,,,,,,,,,,,,,,,,,,,,,,,,,,,,,,,,,,,,,,,,,,,,,,,,,,,,,,,,,,,,,,,,,,,,,,,,,,,,,,,,,,,,,,,,,,,,,,,,,,,,,,,,,,,,,,,,,,,,,,,,,,,,,,,,,,,,,,,,,,,,,,,,,,,,,,,,,,,,,,,,,,,,,,,,,,,,,,,,,,,,,,,,,,,,,,,,,,,,,,,,,,,,,,,,,,,,,,,,,,,,,,,,,,,,,,,,,,,,,,,,,,,,,,,,,,,,,,,,,,,,,,,,,,,,,,,,,,,,,,,,,,,,,,,,,,,,,,,,,,,,,,,,,,,,,,,,,,,,,,,,,,,,,,,,,,,,,,,,,,,,,,,,,,,,,,,,,,,,,,,,,,,,,,,,,,,,,,,,,,,,,,,,,,,,,,,,,,,,,,,,,,,,,,,,,,,,,,,,,,,,,,,,,,,,,,,,,,,,,,,,,,,,,,,,,,,,,,,,,,,,,,,,,,,,,,,,,,,,,,,,,,,,,,,,,,,,,,,,,,,,,,,,,,,,,,,,,,,,,,,,,,,,,,,,,,,,,,,,,,,,,,,,,,,,,,,,,,,,,,,,,,,,,,,,,,,,,,,,,,,,,,,,,,,,,,,,,,,,,,,,,,,,,,,,,,,,,,,,,,,,,,,,,,,,,,,,,,,,,,,,,,,,,,,,,,,,,,,,,,,,,,,,,,,,,,,,,,,,,,,,,,,,,,,,,,,,,,,,,,,,,,,,,,,,,,,,,,,,,,,,,,,,,,,,,,,,,,,,,,,,,,,,,,,,,,,,,,,,,,,,,,,,,,,,,,,,,,,,,,,,,,,,,,,,,,,,,,,,,,,,,,,,,,,,,,,,,,,,,,,,,,,,,,,,,,,,,,,,,,,,,,,,,,,,,,,,,,,,,,,,,,,,,,,,,,,,,,,,,,,,,,,,,,,,,,,,,,,,,,,,,,,,,,,,,,,,,,,,,,,,,,,,,,,,,,,,,,,,,,,,,,,,,,,,,,,,,,,,,,,,,,,,,,,,,,,,,,,,,,,,,,,,,,,,,,,,,,,,,,,,,,,,,,,,,,,,,,,,,,,,,,,,,,,,,,,,,,,,,,,,,,,,,,,,,,,,,,,,,,,,,,,,,,,,,,,,,,,,,,,,,,,,,,,,,,,,,,,,,,,,,,,,,,,,,,,,,,,,,,,,,,,,,,,,,,,,,,,,,,,,,,,,,,,,,,,,,,,,,,,,,,,,,,,,,,,,,,,,,,,,,,,,,,,,,,,,,,,,,,,,,,,,,,,,,,,,,,,,,,,,,,,,,,,,,,,,,,,,,,,,,,,,,,,,,,,,,,,,,,,,,,,,,,,,,,,,,,,,,,,,,,,,,,,,,,,,,,,,,,,,,,,,,,,,,,,,,,,,,,,,,,,,,,,,,,,,,,,,,,,,,,,,,,,,,,,,,,,,,,,,,,,,,,,,,,,,,,,,,,,,,,,,,,,,,,,,,,,,,,,,,,,,,,,,,,,,,,,,,,,,,,,,,,,,,,,,,,,,,,,,,,,,,,,,,,,,,,,,,,,,,,,,,,,,,,,,,,,,,,,,,,,,,,,,,,,,,,,,,,,,,,,,,,,,,,,,,,,,,,,,,,,,,,,,,,,,,,,,,,,,,,,,,,,,,,,,,,,,,,,,,,,,,,,,,,,,,,,,,,,,,,,,,,,,,,,,,,,,,,,,,,,,,,,,,,,,,,,,,,,,,,,,,,,,,,,,,,,,,,,,,,,,,,,,,,,,,,,,,,,,,,,,,,,,,,,,,,,,,,,,,,,,,,,,,,,,,,,,,,,,,,,,,,,,,,,,,,,,,,,,,,,,,,,,,,,,,,,,,,,,,,,,,,,,,,,,,,,,,,,,,,,,,,,,,,,,,,,,,,,,,,,,,,,,,,,,,,,,,,,,,,,,,,,,,,,,,,,,,,,,,,,,,,,,,,,,,,,,,,,,,,,,,,,,,,,,,,,,,,,,,,,,,,,,,,,,,,,,,,,,,,,,,,,,,,,,,,,,,,,,,,,,,,,,,,,,,,,,,,,,,,,,,,,,,,,,,,,,,,,,,,,,,,,,,,,,,,,,,,,,,,,,,,,,,,,,,,,,,,,,,,,,,,,,,,,,,,,,,,,,,,,,,,,,,,,,,,,,,,,,,,,,,,,,,,,,,,,,,,,,,,,,,,,,,,,,,,,,,,,,,,,,,,,,,,,,,,,,,,,,,,,,,,,,,,,,,,,,,,,,,,,,,,,,,,,,,,,,,,,,,,,,,,,,,,,,,,,,,,,,,,,,,,,,,,,,,,,,,,,,,,,,,,,,,,,,,,,,,,,,,,,,,,,,,,,,,,,,,,,,,,,,,,,,,,,,,,,,,,,,,,,,,,,,,,,,,,,,,,,,,,,,,,,,,,,,,,,,,,,,,,,,,,,,,,,,,,,,,,,,,,,,,,,,,,,,,,,,,,,,,,,,,,,,,,,,,,,,,,,,,,,,,,,,,,,,,,,,,,,,,,,,,,,,,,,,,,,,,,,,,,,,,,,,,,,,,,,,,,,,,,,,,,,,,,,,,,,,,,,,,,,,,,,,,,,,,,,,,,,,,,,,,,,,,,,,,,,,,,,,,,,,,,,,,,,,,,,,,,,,,,,,,,,,,,,,,,,,,,,,,,,,,,,,,,,,,,,,,,,,,,,,,,,,,,,,,,,,,,,,,,,,,,,,,,,,,,,,,,,,,,,,,,,,,,,,,,,,,,,,,,,,,,,,,,,,,,,,,,,,,,,,,,,,,,,,,,,,,,,,,,,,,,,,,,,,,,,,,,,,,,,,,,,,,,,,,,,,,,,,,,,,,,,,,,,,,,,,,,,,,,,,,,,,,,,,,,,,,,,,,,,,,,,,,,,,,,,,,,,,,,,,,,,,,,,,,,,,,,,,,,,,,,,,,,,,,,,,,,,,,,,,,,,,,,,,,,,,,,,,,,,,,,,,,,,,,,,,,,,,,,,,,,,,,,,,,,,,,,,,,,,,,,,,,,,,,,,,,,,,,,,,,,,,,,,,,,,,,,,,,,,,,,,,,,,,,,,,,,,,,,,,,,,,,,,,,,,,,,,,,,,,,,,,,,,,,,,,,,,,,,,,,,,,,,,,,,,,,,,,,,,,,,,,,,,,,,,,,,,,,,,,,,,,,,,,,,,,,,,,,,,,,,,,,,,,,,,,,,,,,,,,,,,,,,,,,,,,,,,,,,,,,,,,,,,,,,,,,,,,,,,,,,,,,,,,,,,,,,,,,,,,,,,,,,,,,,,,,,,,,,,,,,,,,,,,,,,,,,,,,,,,,,,,,,,,,,,,,,,,,,,,,,,,,,,,,,,,,,,,,,,,,,,,,,,,,,,,,,,,,,,,,,,,,,,,,,,,,,,,,,,,,,,,,,,,,,,,,,,,,,,,,,,,,,,,,,,,,,,,,,,,,,,,,,,,,,,,,,,,,,,,,,,,,,,,,,,,,,,,,,,,,,,,,,,,,,,,,,,,,,,,,,,,,,,,,,,,,,,,,,,,,,,,,,,,,,,,,,,,,,,,,,,,,,,,,,,,,,,,,,,,,,,,,,,,,,,,,,,,,,,,,,,,,,,,,,,,,,,,,,,,,,,,,,,,,,,,,,,,,,,,,,,,,,,,,,,,,,,,,,,,,,,,,,,,,,,,,,,,,,,,,,,,,,,,,,,,,,,,,,,,,,,,,,,,,,,,,,,,,,,,,,,,,,,,,,,,,,,,,,,,,,,,,,,,,,,,,,,,,,,,,,,,,,,,,,,,,,,,,,,,,,,,,,,,,,,,,,,,,,,,,,,,,,,,,,,,,,,,,,,,,,,,,,,,,,,,,,,,,,,,,,,,,,,,,,,,,,,,,,,,,,,,,,,,,,,,,,,,,,,,,,,,,,,,,,,,,,,,,,,,,,,,,,,,,,,,,,,,,,,,,,,,,,,,,,,,,,,,,,,,,,,,,,,,,,,,,,,,,,,,,,,,,,,,,,,,,,,,,,,,,,,,,,,,,,,,,,,,,,,,,,,,,,,,,,,,,,,,,,,,,,,,,,,,,,,,,,,,,,,,,,,,,,,,,,,,,,,,,,,,,,,,,,,,,,,,,,,,,,,,,,,,,,,,,,,,,,,,,,,,,,,,,,,,,,,,,,,,,,,,,,,,,,,,,,,,,,,,,,,,,,,,,,,,,,,,,,,,,,,,,,,,,,,,,,,,,,,,,,,,,,,,,,,,,,,,,,,,,,,,,,,,,,,,,,,,,,,,,,,,,,,,,,,,,,,,,,,,,,,,,,,,,,,,,,,,,,,,,,,,,,,,,,,,,,,,,,,,,,,,,,,,,,,,,,,,,,,,,,,,,,,,,,,,,,,,,,,,,,,,,,,,,,,,,,,,,,,,,,,,,,,,,,,,,,,,,,,,,,,,,,,,,,,,,,,,,,,,,,,,,,,,,,,,,,,,,,,,,,,,,,,,,,,,,,,,,,,,,,,,,,,,,,,,,,,,,,,,,,,,,,,,,,,,,,,,,,,,,,,,,,,,,,,,,,,,,,,,,,,,,,,,,,,,,,,,,,,,,,,,,,,,,,,,,,,,,,,,,,,,,,,,,,,,,,,,,,,,
1_34173196,1,34.173196,,,,,,,,,,,,,,,,,,,,,,,,,,,,,,,,,,,,,,,,,,,,,,,,,,,,,,,,,,,,,,,,,,,,,,,,,,,,,,,,,,,,,,,,,,,,,,,,,,,,,,,,,,,,,,,,,,,,,,,,,,,,,,,,,,,,,,,,,,,,,,,,,,,,,,,,,,,,,,,,,,,,,,,,,,,,,,,,,,,,,,,,,,,,,,,,,,,,,,,,,,,,,,,,,,,,,,,,,,,,,,,,,,,,,,,,,,,,,,,,,,,,,,,,,,,,,,,,,,,,,,,,,,,,,,,,,,,,,,,,,,,,,,,,,,,,,,,,,,,,,,,,,,,,,,,,,,,,,,,,,,,,,,,,,,,,,,,,,,,,,,,,,,,,,,,,,,,,,,,,,,,,,,,,,,,,,,,,,,,,,,,,,,,,,,,,,,,,,,,,,,,,,,,,,,,,,,,,,,,,,,,,,,,,,,,,,,,,,,,,,,,,,,,,,,,,,,,,,,,,,,,,,,,,,,,,,,,,,,,,,,,,,,,,,,,,,,,,,,,,,,,,,,,,,,,,,,,,,,,,,,,,,,,,,,,,,,,,,,,,,,,,,,,,,,,,,,,,,,,,,,,,,,,,,,,,,,,,,,,,,,,,,,,,,,,,,,,,,,,,,,,,,,,,,,,,,,,,,,,,,,,,,,,,,,,,,,,,,,,,,,,,,,,,,,,,,,,,,,,,,,,,,,,,,,,,,,,,,,,,,,,,,,,,,,,,,,,,,,,,,,,,,,,,,,,,,,,,,,,,,,,,,,,,,,,,,,,,,,,,,,,,,,,,,,,,,,,,,,,,,,,,,,,,,,,,,,,,,,,,,,,,,,,,,,,,,,,,,,,,,,,,,,,,,,,,,,,,,,,,,,,,,,,,,,,,,,,,,,,,,,,,,,,,,,,,,,,,,,,,,,,,,,,,,,,,,,,,,,,,,,,,,,,,,,,,,,,,,,,,,,,,,,,,,,,,,,,,,,,,,,,,,,,,,,,,,,,,,,,,,,,,,,,,,,,,,,,,,,,,,,,,,,,,,,,,,,,,,,,,,,,,,,,,,,,,,,,,,,,,,,,,,,,,,,,,,,,,,,,,,,,,,,,,,,,,,,,,,,,,,,,,,,,,,,,,,,,,,,,,,,,,,,,,,,,,,,,,,,,,,,,,,,,,,,,,,,,,,,,,,,,,,,,,,,,,,,,,,,,,,,,,,,,,,,,,,,,,,,,,,,,,,,,,,,,,,,,,,,,,,,,,,,,,,,,,,,,,,,,,,,,,,,,,,,,,,,,,,,,,,,,,,,,,,,,,,,,,,,,,,,,,,,,,,,,,,,,,,,,,,,,,,,,,,,,,,,,,,,,,,,,,,,,,,,,,,,,,,,,,,,,,,,,,,,,,,,,,,,,,,,,,,,,,,,,,,,,,,,,,,,,,,,,,,,,,,,,,,,,,,,,,,,,,,,,,,,,,,,,,,,,,,,,,,,,,,,,,,,,,,,,,,,,,,,,,,,,,,,,,,,,,,,,,,,,,,,,,,,,,,,,,,,,,,,,,,,,,,,,,,,,,,,,,,,,,,,,,,,,,,,,,,,,,,,,,,,,,,,,,,,,,,,,,,,,,,,,,,,,,,,,,,,,,,,,,,,,,,,,,,,,,,,,,,,,,,,,,,,,,,,,,,,,,,,,,,,,,,,,,,,,,,,,,,,,,,,,,,,,,,,,,,,,,,,,,,,,,,,,,,,,,,,,,,,,,,,,,,,,,,,,,,,,,,,,,,,,,,,,,,,,,,,,,,,,,,,,,,,,,,,,,,,,,,,,,,,,,,,,,,,,,,,,,,,,,,,,,,,,,,,,,,,,,,,,,,,,,,,,,,,,,,,,,,,,,,,,,,,,,,,,,,,,,,,,,,,,,,,,,,,,,,,,,,,,,,,,,,,,,,,,,,,,,,,,,,,,,,,,,,,,,,,,,,,,,,,,,,,,,,,,,,,,,,,,,,,,,,,,,,,,,,,,,,,,,,,,,,,,,,,,,,,,,,,,,,,,,,,,,,,,,,,,,,,,,,,,,,,,,,,,,,,,,,,,,,,,,,,,,,,,,,,,,,,,,,,,,,,,,,,,,,,,,,,,,,,,,,,,,,,,,,,,,,,,,,,,,,,,,,,,,,,,,,,,,,,,,,,,,,,,,,,,,,,,,,,,,,,,,,,,,,,,,,,,,,,,,,,,,,,,,,,,,,,,,,,,,,,,,,,,,,,,,,,,,,,,,,,,,,,,,,,,,,,,,,,,,,,,,,,,,,,,,,,,,,,,,,,,,,,,,,,,,,,,,,,,,,,,,,,,,,,,,,,,,,,,,,,,,,,,,,,,,,,,,,,,,,,,,,,,,,,,,,,,,,,,,,,,,,,,,,,,,,,,,,,,,,,,,,,,,,,,,,,,,,,,,,,,,,,,,,,,,,,,,,,,,,,,,,,,,,,,,,,,,,,,,,,,,,,,,,,,,,,,,,,,,,,,,,,,,,,,,,,,,,,,,,,,,,,,,,,,,,,,,,,,,,,,,,,,,,,,,,,,,,,,,,,,,,,,,,,,,,,,,,,,,,,,,,,,,,,,,,,,,,,,,,,,,,,,,,,,,,,,,,,,,,,,,,,,,,,,,,,,,,,,,,,,,,,,,,,,,,,,,,,,,,,,,,,,,,,,,,,,,,,,,,,,,,,,,,,,,,,,,,,,,,,,,,,,,,,,,,,,,,,,,,,,,,,,,,,,,,,,,,,,,,,,,,,,,,,,,,,,,,,,,,,,,,,,,,,,,,,,,,,,,,,,,,,,,,,,,,,,,,,,,,,,,,,,,,,,,,,,,,,,,,,,,,,,,,,,,,,,,,,,,,,,,,,,,,,,,,,,,,,,,,,,,,,,,,,,,,,,,,,,,,,,,,,,,,,,,,,,,,,,,,,,,,,,,,,,,,,,,,,,,,,,,,,,,,,,,,,,,,,,,,,,,,,,,,,,,,,,,,,,,,,,,,,,,,,,,,,,,,,,,,,,,,,,,,,,,,,,,,,,,,,,,,,,,,,,,,,,,,,,,,,,,,,,,,,,,,,,,,,,,,,,,,,,,,,,,,,,,,,,,,,,,,,,,,,,,,,,,,,,,,,,,,,,,,,,,,,,,,,,,,,,,,,,,,,,,,,,,,,,,,,,,,,,,,,,,,,,,,,,,,,,,,,,,,,,,,,,,,,,,,,,,,,,,,,,,,,,,,,,,,,,,,,,,,,,,,,,,,,,,,,,,,,,,,,,,,,,,,,,,,,,,,,,,,,,,,,,,,,,,,,,,,,,,,,,,,,,,,,,,,,,,,,,,,,,,,,,,,,,,,,,,,,,,,,,,,,,8,7,7,7,7,8,8,7,7,8,8,,8,8,8,7,8,8,7,7,8,7,8,7,8,7,8,8,8,8,7,7,8,7,7,8,7,7,7,7,8,8,7,7,7,8,7,7,7,8,7,7,7,7,8,8,8,8,7,8,7,8,7,7,7,8,7,8,8,8,7,7,8,7,7,7,8,7,8,7,7,8,7,8,8,7,8,,7,8,7,7,7,8,7,8,7,7,8,8,7,7,7,7,7,8,7,7,7,8,7,7,8,7,7,8,8,7,7,8,7,7,8,7,7,7,8,7,8,8,8,8,7,8,8,7,8,7,8,7,8,7,7,7,8,8,8,8,8,8,8,8,7,7,8,8,8,8,7,7,8,8,8,7,8,7,8,8,7,7,8,7,7,7,7,8,8,7,7,7,8,7,7,7,7,7,8,7,8,7,7,7,8,7,8,7,7,7,8,7,7,8,8,7,7,7,8,7,7,8,7,8,7,8,8,8,8,8,7,8,7,8,7,7,8,8,7,7,7,7,7,8,7,8,8,8,8,7,8,7,7,8,8,8,7,7,8,7,8,8,7,8,7,7,7,8,8,7,7,8,7,8,7,8,8,8,8,8,7,8,7,7,8,7,7,8,7,7,8,7,8,8,7,7,8,8,8,7,8,7,7,8,7,7,8,8,8,8,8,7,8,8,7,7,8,7,7,8,8,8,8,7,7,7,8,8,7,7,7,7,8,8,8,7,7,7,7,7,8,8,8,7,7,7,7,7,7,8,8,7,7,8,7,7,7,8,7,8,7,8,7,7,7,8,8,8,8,7,8,8,8,7,7,7,7,7,7,8,8,7,8,7,8,8,8,7,7,7,8,7,8,8,7,8,7,8,7,8,8,8,7,7,7,8,7,7,7,7,7,7,7,8,8,7,7,7,8,8,7,8,7,8,7,8,8,8,8,7,7,8,8,8,8,8,8,7,7,7,8,8,8,8,8,8,7,8,7,8,7,7,7,8,7,8,7,8,8,8,8,8,7,8,8,7,7,7,7,8,8,7,8,8,8,7,8,8,7,7,7,8,7,7,8,7,8,8,7,8,8,7,8,7,8,7,7,7,7,8,7,8,8,7,7,7,8,8,7,7,8,7,7,7,8,8,7,8,7,7,8,8,7,7,7,7,7,8,7,8,8,7,8,7,7,7,8,7,7,7,7,8,8,8,8,8,8,7,7,8,8,8,8,8,8,7,8,8,8,8,7,8,7,8,7,8,8,8,7,7,7,8,7,7,8,8,8,7,7,8,8,8,7,7,7,7,7,7,7,7,8,8,7,7,7,7,8,8,8,8,8,8,8,8,8,7,8,8,7,7,8,8,8,8,8,8,7,8,7,7,8,7,7,8,8,8,8,8,8,7,8,7,7,8,8,8,8,8,8,7,8,8,8,7,7,7,8,8,8,8,8,8,7,8,8,7,7,8,7,8,7,8,7,8,7,8,7,7,8,7,7,7,7,7,7,8,8,8,8,7,8,7,7,7,7,8,7,7,8,8,7,8,7,7,8,8,7,8,8,8,8,7,8,7,8,7,8,7,7,8,8,8,7,8,7,8,7,7,8,7,8,8,8,7,7,8,8,8,8,7,8,7,7,7,8,8,8,7,7,7,7,7,7,7,7,8,8,7,8,7,7,8,8,8,7,8,8,7,7,7,8,8,8,8,7,8,8,7,7,8,8,8,7,8,7,7,8,7,8,8,7,8,8,7,8,7,7,7,7,8,7,8,8,7,8,8,7,8,7,7,8,7,8,8,7,8,7,8,7,8,8,8,7,7,8,8,7,8,8,8,7,8,7,7,7,7,7,8,8,8,8,8,7,7,8,8,7,8,8,7,8,8,7,8,7,7,7,8,7,8,7,8,8,7,7,8,7,8,8,8,7,7,7,7,7,7,7,8,7,7,8,7,8,7,7,7,7,7,8,7,8,7,8,8,7,8,8,8,7,8,7,8,7,7,8,8,7,7,7,7,7,8,7,8,8,8,7,7,8,8,7,7,7,7,7,7,8,8,8,7,7,7,7,7,7,7,8,7,8,7,7,8,8,8,7,7,7,7,8,8,7,8,8,7,7,8,7,8,7,8,8,7,7,8,7,7,7,7,8,7,7,7,7,7,8,7,7,7,8,7,8,7,8,8,8,8,8,7,7,7,7,7,7,8,7,8,8,7,8,8,8,8,8,7,8,8,7,7,8,8,8,8,7,7,7,7,8,8,7,8,7,8,8,8,7,8,7,8,7,7,7,7,7,8,7,8,8,7,8,8,7,8,8,7,7,8,7,7,8,7,7,8,8,7,8,8,8,7,8,8,8,7,7,8,8,8,7,7,7,7,7,8,8,7,7,7,8,7,8,7,8,7,7,7,7,7,8,8,7,8,7,7,8,8,8,8,7,8,7,7,8,8,8,8,7,7,8,7,8,7,7,7,8,7,8,7,7,7,8,7,8,8,8,8,7,7,8,7,8,8,8,8,7,8,8,7,8,8,7,8,7,8,8,8,8,7,7,7,7,8,7,7,7,7,8,8,8,8,8,8,7,8,8,7,8,7,8,7,8,8,8,8,8,7,8,7,8,8,8,8,7,8,7,8,8,8,7,8,7,8,7,7,8,7,8,8,7,8,7,7,8,8,7,8,7,8,8,8,7,8,8,7,8,7,8,8,7,7,7,7,7,8,8,7,8,7,7,8,8,7,7,8,7,8,7,7,7,7,7,7,7,7,8,7,8,8,8,7,8,7,8,7,8,8,8,7,7,7,8,8,8,7,8,,7,8,8,7,7,8,8,8,7,7,7,8,8,8,8,8,8,7,7,8,7,7,8,8,7,7,8,7,8,7,7,,7,8,8,7,7,7,7,8,8,7,7,7,7,7,8,7,8,7,7,7,7,8,7,8,7,7,8,7,7,8,8,7,8,8,8,8,7,7,8,7,7,8,7,7,8,7,8,7,7,7,8,7,7,7,7,8,8,7,8,7,7,7,8,7,8,8,7,7,8,8,8,7,7,8,8,7,7,8,8,8,8,7,8,8,8,7,7,8,7,8,7,8,7,7,8,8,7,7,8,8,7,8,8,7,8,8,8,7,8,8,8,7,,7,7,8,8,7,7,7,7,8,7,7,7,8,8,8,8,7,8,8,7,8,7,8,8,8,7,8,7,8,8,8,8,8,7,8,8,7,7,7,7,8,7,8,8,8,7,8,7,8,7,7,7,7,7,7,7,8,8,7,8,8,7,7,7,7,8,8,8,7,7,7,7,7,7,8,8,7,8,8,8,8,8,7,7,8,8,7,7,7,7,7,8,8,8,7,7,7,8,7,7,8,7,7,7,8,7,7,7,8,8,7,7,7,7,8,8,7,7,8,7,7,8,7,8,7,8,8,8,8,7,8,7,7,7,8,7,7,7,8,7,8,7,8,8,7,7,7,8,8,8,8,8,7,8,8,8,7,8,8,8,7,7,8,7,7,8,8,7,8,7,8,8,8,7,7,8,8,8,7,8,8,7,8,7,7,7,7,7,7,7,7,8,8,8,8,8,7,7,7,7,7,7,7,7,8,7,7,8,8,7,7,8,8,7,7,7,8,7,7,7,7,8,8,8,8,8,7,8,7,7,8,7,7,7,7,8,8,7,8,8,7,7,7,7,8,7,7,7,7,8,7,8,8,7,8,7,7,7,8,8,8,7,7,7,7,7,8,8,7,8,8,8,8,8,7,7,8,8,7,7,7,7,8,8,7,8,7,7,8,7,8,7,7,8,8,7,8,8,7,8,8,7,7,7,8,7,8,7,7,8,7,8,8,8,7,8,8,7,7,7,8,8,8,8,8,8,7,7,7,8,7,7,7,7,8,7,7,7,8,7,8,8,8,7,7,7,8,7,7,8,7,8,8,8,8,7,7,8,7,8,7,8,7,8,7,8,7,7,8,8,8,7,7,8,8,7,8,8,8,7,7,7,8,7,8,7,8,8,8,8,8,8,8,8,8,7,7,8,7,7,7,8,8,8,8,8,8,7,8,8,7,7,7,7,8,8,7,7,7,8,8,8,7,7,8,7,8,8,8,7,8,7,8,8,7,8,8,7,8,7,7,7,7,8,8,8,8,8,7,7,8,7,8,8,8,8,8,7,7,8,7,8,7,8,8,8,7,7,7,7,8,7,7,7,8,8,8,8,8,8,8,7,7,7,7,7,8,7,7,8,7,8,8,8,8,8,7,7,8,7,8,7,8,8,7,8,7,8,7,8,7,8,7,8,8,7,7,7,8,7,8,7,7,8,8,7,8,8,7,8,8,7,7,7,8,8,8,7,8,8,8,8,8,8,7,7,8,8,8,8,8,7,7,8,7,7,7,8,8,7,8,7,7,7,7,8,8,8,8,7,7,7,7,8,7,7,7,8,7,7,8,8,8,8,7,8,8,8,7,7,7,7,7,7,7,7,8,8,7,7,7,7,7,7,7,8,7,8,8,8,8,8,8,8,8,8,7,8,8,8,8,7,8,8,8,7,7,8,7,7,7,8,7,8,8,8,7,7,7,8,8,8,7,7,8,8,8,7,7,7,7,7,7,8,7,7,7,7,8,8,7,8,8,8,7,7,7,8,8,7,7,7,8,7,7,8,7,7,7,8,8,7,7,7,7,8,7,8,8,7,7,8,7,7,7,8,8,8,8,8,7,7,8,8,7,7,7,7,7,8,7,7,7,8,7,7,7,8,7,7,8,8,7,7,7,8,8,7,8,8,7,7,7,8,8,7,8,8,7,7,7,8,8,8,7,7,8,8,7,7,8,7,8,8,7,7,8,7,7,7,7,7,7,8,8,8,7,7,8,7,7,7,7,8,7,7,8,8,8,7,7,8,8,8,7,8,8,7,8,8,8,7,7,7,8,8,8,7,7,8,8,7,7,7,8,8,7,8,8,7,8,7,7,7,8,8,7,7,7,7,7,7,8,8,7,8,7,8,7,7,8,7,8,7,7,7,7,7,7,7,8,7,7,8,8,8,8,7,7,7,8,7,7,8,8,8,8,8,8,8,7,7,8,7,8,8,7,8,7,8,7,7,8,8,7,8,8,7,8,8,8,8,7,7,7,7,8,8,8,8,8,7,7,8,8,7,7,7,8,8,8,8,8,8,8,7,7,8,8,8,8,7,8,8,7,7,7,7,8,8,7,8,7,7,7,8,7,7,8,7,8,7,8,8,7,7,7,8,8,8,8,7,8,8,7,7,7,8,8,7,8,8,7,8,7,8,8,8,7,8,8,7,8,8,8,7,8,8,8,8,8,7,8,8,8,8,8,7,7,7,7,8,8,8,8,8,8,8,8,8,8,8,8,8,8,8,7,8,8,8,7,7,7,8,7,8,8,7,8,8,8,8,8,7,8,7,8,7,8,8,7,7,8,8,7,7,7,8,8,7,8,7,8,7,8,8,8,8,7,8,7,8,7,7,8,7,7,7,7,8,8,8,8,8,8,8,8,8,8,8,8,7,8,8,8,8,7,8,8,8,8,8,8,8,8,8,8,8,8,8,7,7,8,7,7,7,8,8,8,8,8,7,7,8,8,8,8,7,8,8,8,8,7,7,8,7,7,8,8,8,7,7,8,7,7,8,8,8,7,8,8,8,7,8,8,7,8,7,7,8,8,7,7,8,7,8,8,8,8,7,8,8,8,8,7,7,8,7,8,7,7,8,7,7,7,7,8,7,8,8,7,8,7,7,7,8,7,7,7,7,7,8,7,7,7,8,7,7,7,8,8,7,8,8,7,8,7,7,8,8,7,7,8,7,7,8,8,8,8,7,8,8,8,8,8,7,8,7,7,7,8,8,8,8,8,8,8,7,8,7,8,7,7,8,7,8,8,7,7,7,8,8,8,8,7,8,7,8,8,7,7,7,8,7,7,8,8,8,8,7,7,8,8,8,7,7,8,7,8,7,7,7,8,7,8,7,8,8,7,7,7,7,8,7,7,8,7,8,7,8,8,8,8,8,8,8,8,7,7,7,8,8,8,7,8,8,7,7,8,8,7,7,7,7,7,8,8,7,7,7,8,8,7,8,7,8,8,7,8,8,7,7,8,8,8,8,8,8,8,8,7,8,8,8,7,7,8,8,8,7,8,8,7,8,8,7,8,8,7,7,8,8,8,8,8,7,7,8,8,7,7,7,7,8,8,8,8,7,8,8,7,8,7,7,8,8,7,8,7,8,7,8,8,8,8,7,7,7,7,7,7,7,7,7,7,7,8,8,8,8,7,7,7,7,8,8,8,7,8,7,8,8,8,7,7,7,8,7,8,8,7,8,7,8,8,8,8,7,8,8,8,8,7,8,7,7,7,8,8,8,8,8,8,7,8,7,8,8,7,7,8,7,8,7,7,8,8,7,7,7,8,7,8,8,7,7,7,7,8,7,8,8,7,8,8,7,7,8,8,7,7,8,7,8,8,7,7,8,7,7,7,7,7,7,7,7,8,8,7,7,8,8,8,8,7,7,8,8,8,8,8,8,8,7,8,7,7,7,8,8,7,7,7,7,8,7,7,8,8,7,8,8,8,8,8,8,7,8,8,7,7,8,7,7,8,8,7,7,7,7,7,7,8,7,7,8,7,8,7,7,8,7,7,8,7,8,7,7,8,7,7,8,7,8,7,7,7,8,8,8,8,7,8,8,7,8,8,8,8,7,7,7,7,7,8,8,7,7,7,8,7,8,8,8,8,7,8,7,7,7,7,7,7,7,8,8,7,8,7,8,8,7,8,7,7,7,7,7,8,8,7,7,7,8,8,8,7,8,7,7,8,8,7,7,7,8,8,7,7,7,8,8,7,8,7,8,8,8,8,8,8,8,7,8,7,7,8,8,8,7,8,7,8,8,8,8,8,7,7,7,8,8,7,8,7,8,8,8,7,7,8,7,7,7,7,8,8,8,8,8,7,7,8,8,8,8,7,8,8,8,7,7,7,7,7,7,8,8,8,7,8,8,7,8,8,8,7,7,7,8,7,7,8,7,8,7,8,7,7,8,7,7,8,7,7,7,8,8,7,7,7,7,8,8,8,7,8,7,8,8,8,7,7,8,8,8,8,8,8,7,8,8,8,7,8,7,7,7,7,8,7,8,7,8,7,7,7,7,7,7,8,7,7,7,7,8,7,8,8,8,7,8,8,8,8,8,8,7,8,8,7,7,7,8,7,7,8,8,8,8,7,8,8,8,8,8,8,8,7,7,7,8,7,8,7,8,8,8,7,8,8,7,8,7,8,8,7,8,8,7,7,8,7,7,7,8,7,7,8,8,8,8,7,8,7,8,7,8,8,8,7,7,7,8,8,7,8,8,7,8,8,8,8,7,8,7,7,8,8,7,7,8,8,7,7,8,8,8,8,8,7,8,7,7,7,8,8,8,7,7,8,7,7,7,7,7,8,8,7,7,7,8,7,7,7,7,7,7,8,8,7,8,7,7,8,8,7,7,8,8,7,8,7,7,7,8,7,7,8,7,7,7,7,7,8,7,8,7,8,7,7
[truncated: 8,304,000 more chars]
