# Supplementary material for: Dynamics of genetic and somatic trade-offs in ageing and mortality
Source: Nature. 2026 Apr 22;654(8118):437–53. doi: 10.1038/s41586-026-10407-9 (PMC13253337; doi:10.1038/s41586-026-10407-9)
Supplement: Supplementary file 1 — This zipped file contains Supplementary Tables 1–16, including a guide to the tables. [file 41586_2026_10407_MOESM1_ESM.zip › Supplementary Tables_Arends_10Apr2026/S_Table_3_Covariate_effects_and_significance_18Aug2025.xlsx]

## Sheet: S_Table_3
			#File_name	Supplementary Table 3: S_Table_3
			#Table_title	Effects and significance of main covariates
			#Source	#Source_paper: Arends et al. (2026) Dynamics, genetics and somatic trade-offs in ageing and mortality. Nature 2026 (April 21): Supplements at. https://doi.org/10.1038/s41586-026-10407-9.
			#Authors	Arends D, Ashbrook DG, Roy S, Lu L, Sloan Z, Centeno AG, Lamour KH, de Magalhães JP, Prins P, Borman KW, Sen S, Mitchell SJ, MacArthur MR, Akin OA, Li X, Bajwa A, Harrison DE, Strong R, Nelson JF, Mozhui K, Auwerx J, Williams EG, Miller RA, Williams RW
			#Contact	Danny Arends (danny.arends@gmail.com) or Robert Williams (labwilliams@gmail.com)
			#Date	18Nov2025
			Covariate *	Level	P value	N	β	± SE
			Sex	Female Male	1.0x10-37	3,011 3,233	893.2 832.7	3.37 3.25
			Site	JL UM UT	5.3x10-38	1,871 2,548 1,789	816.1 888.8 870.8	4.27 3.63 4.37
			Cohort Year	2004 2005 2006 2007 2009 2010 2011 2012 2013	1.1x10-13	629 1,018 1,254 1,449 715 459 367 314 39	823.2 860.9 853.9 862.6 863.9 864.2 925.7 887.3 868.6	7.42 5.84 5.26 4.89 6.96 8.69 9.72 10.5 29.8
			Treatment	Control NDE ¶	8.7x10-06	2,954 3,290	850.8 871.9	3.44 3.26
			* Sites where JL = Jackson Laboratory; UM = Univ. Michigan; UT = Univ. Texas
			¶ NSE: Drug additive with no significant effect on males or females (aka, no drug effect)
