# Supplementary material for: Dynamics of genetic and somatic trade-offs in ageing and mortality
Source: Nature. 2026 Apr 22;654(8118):437–53. doi: 10.1038/s41586-026-10407-9 (PMC13253337; doi:10.1038/s41586-026-10407-9)
Supplement: Supplementary file 1 — This zipped file contains Supplementary Tables 1–16, including a guide to the tables. [file 41586_2026_10407_MOESM1_ESM.zip › Supplementary Tables_Arends_10Apr2026/S_Table_5_VCF_coded_genotypes_metadata_18Aug2025.xlsx]

## Sheet: S_Table_5_VCF_genotypes
			#File_name	S_Table_5_VCF_genotypes
			#Table_title	A table of 1165 markers and 6873 UM-HET3 mice that were genotyped. A subset of 891 makers and 6438 mice passed all quality control setps.
			#Source	#Source_paper: Arends et al. (2026) Dynamics, genetics and somatic trade-offs in ageing and mortality. Nature 2026 (April 21): Supplements at. https://doi.org/10.1038/s41586-026-10407-9.
			#Authors	Arends D, Ashbrook DG, Roy S, Lu L, Sloan Z, Centeno AG, Lamour KH, de Magalhães JP, Prins P, Borman KW, Sen S, Mitchell SJ, MacArthur MR, Akin OA, Li X, Bajwa A, Harrison DE, Strong R, Nelson JF, Mozhui K, Auwerx J, Williams EG, Miller RA, Williams RW
			#Date	18Aug2025 by DA and RWW
			#Table_size	1165 rows x 6873 mice
			#Site_code	JL = Jackson Laboratory; UM = Univesity of Michigan; UT = University of Texas
			#VCF_code	0 = reference genotype = C57BL/6J = B or B6; 1 = non-referfence genotype = any of the other three strains
				UM-HET3 Mice IDs>
			Index_column>	1	2	3	4	5	6	7	8	9	10	11	12	13	14	15	16	17	18	19	20	21	22	23	24	25	26	27	28	29	30	31	32	33	34	35	36	37	38	39	40	41	42	43	44	45	46
			Index_row	Marker	JL00060	JL00246	JL00276	JL00277	JL00501	JL00644	JL00666	JL01059	JL01060	JL01114	JL01123	JL01134	JL01153	JL01154	JL01158	JL01159	JL01164	JL01165	JL01166	JL01171	JL01172	JL01173	JL01182	JL01184	JL01191	JL01192	JL01193	JL01198	JL01199	JL01201	JL01202	JL01206	JL01207	JL01208	JL01210	JL01213	JL01214	JL01215	JL01216	JL01217	JL01219	JL01226	JL01227	JL01228	JL01232
			1	1_3010272																							0/1
			2	1_3010274																							0/1
			3	rs31443144
			4	1_4344820							0/0	0/0	0/0		0/0			0/1				0/1	0/0				0/1					0/1		0/1	0/1	0/1	0/0	0/1	0/1	0/0	0/1	0/1	0/0		0/0		0/1
			5	1_6249843					0/1	0/1	1/1	0/1	0/1		1/1	1/1		1/1				0/1	1/1				1/1		1/1		1/1			1/1	0/1	1/1			0/1	0/1		0/1	0/1	0/1	0/1	1/1
			6	1_7969906
			7	rs32436834
			8	1_11265732
			9	1_24042124	0/1				0/1	0/1	1/1	0/1	0/1	0/1	1/1	1/1	0/1	1/1		1/1		0/1	1/1	1/1	0/1	1/1	0/1	1/1	1/1	0/1	0/1	0/1	0/1	1/1	0/1	1/1	0/1	1/1	0/1	0/1	1/1	1/1	0/1	1/1	0/1	1/1	0/1	1/1	1/1
			10	rs32645812
			11	1_26682184							0/1	0/0	0/0		0/1		0/0	0/1		0/1		0/0	0/1	0/1	0/0	0/1	0/0	0/1	0/1			0/0	0/1	0/1	0/0	0/1	0/0	0/1		0/0	0/0	0/1	0/0	0/1	0/0	0/1	0/0	0/1	0/1
			12	1_31062737	0/0	0/1	0/0	0/1	0/0	0/0	0/0	0/0	0/0	0/0	0/0	0/0	0/1	0/1	0/1	0/0	0/1	0/1	0/0	0/0	0/0	0/0	0/1	0/0	0/0	0/1	0/1	0/1	0/1	0/1	0/1	0/1	0/0	0/1	0/1	0/0	0/1	0/1	0/1	0/0	0/0	0/0	0/1	0/0	0/1
			13	rs230225148
			14	1_31062758	0/0	0/1	0/0	0/1	0/0	0/0	0/0	0/0	0/0	0/0	0/0	0/0	0/1	0/1	0/1	0/0	0/1	0/1	0/0	0/0	0/0	0/0	0/1	0/0	0/0	0/1	0/1	0/1	0/1	0/1	0/1	0/1	0/0	0/1	0/1	0/0	0/1	0/1	0/1	0/0	0/0	0/0	0/1	0/0	0/1
			15	1_31062759	0/0	0/1	0/1	0/1	0/0	0/0	0/1	0/0	0/0	0/0	0/1	0/1	0/0	0/1	0/1	0/1	0/1	0/0	0/1	0/1	0/0	0/1	0/0	0/1	0/1	0/1	0/1	0/0	0/0	0/1	0/0	0/1	0/0	0/1	0/0	0/0	0/0	0/1	0/0	0/1	0/0	0/1	0/0	0/1	0/1
			16	rs37757985
			17	1_36445187	0/1				0/1	0/1	0/1	0/1	0/1	0/1	0/1	0/1	0/0	0/0	0/0	0/1	0/0	0/0	0/1	0/1	0/1	0/0	0/0	0/1	0/1			0/0	0/1	0/0	0/0	0/0	0/1	0/0	0/0	0/1	0/0	0/0	0/0	0/1	0/1	0/1	0/0	0/1	0/0
			18	1_37045066	0/1		0/1	0/0	0/1	0/1	0/1	0/1	0/1	0/1	0/1	0/1	0/0	0/0	0/0	0/1	0/0	0/0	0/1	0/1	0/1	0/0	0/0	0/1	0/1	0/1	0/0	0/0	0/0	0/0	0/0	0/0	0/1	0/0	0/0	0/1	0/0	0/0	0/0	0/1	0/1	0/1	0/0	0/1	0/0
			19	1_37893993	0/0				0/0	0/0	0/0	0/0	0/0	0/0	0/0	0/0	0/1	0/1		0/0		0/1	0/0	0/0	0/0	0/1	0/1	0/0	0/0			0/1	0/1	0/1	0/1	0/1	0/0	0/1	0/1	0/0	0/1	0/1	0/1	0/0	0/0	0/0	0/1	0/0	0/1
			20	rs260469984
			21	1_47481218	0/1				0/1	0/1	1/1	1/1	0/1	0/1	1/1	0/1	0/1	1/1		1/1		0/1	1/1	1/1		1/1	0/1	1/1	0/1		0/1	0/1		1/1	0/1	1/1	0/1	1/1	0/1	0/1	0/1	1/1	0/1	1/1	0/1	1/1	0/1	1/1	1/1
			22	rs13475851
			23	1_58265070	0/0		0/0	0/1	0/0	0/0	0/1	0/1	0/0	0/0	0/1	0/0	0/0	0/0	0/1	0/1	0/1	0/0	0/1	0/1	0/1	0/1	0/0	0/1	0/0	0/1	0/1	0/0	0/0	0/1	0/0	0/1	0/0	0/1	0/0	0/0	0/0	0/1	0/0	0/1	0/0	0/1	0/0	0/1	0/1
			24	1_58265096	0/0		0/0	0/1	0/0	0/0	0/1	0/1	0/0	0/0	0/1	0/0	0/0	0/0	0/1	0/1	0/1	0/0	0/1	0/1	0/1	0/1	0/0	0/1	0/0	0/1	0/1	0/0	0/0	0/1	0/0	0/1	0/0	0/1	0/0	0/0	0/0	0/1	0/0	0/1	0/0	0/1	0/0	0/1	0/1
			25	1_58823920	0/0		0/0	0/1	0/0	0/0	0/1	0/1	0/0	0/0	0/1	0/0	0/0	0/0	0/1	0/1	0/1	0/0	0/1	0/1	0/1	0/1	0/0	0/1	0/0	0/1	0/1	0/0	0/1	0/1	0/0	0/1	0/0	0/1	0/0	0/0	0/0	0/1	0/0	0/1	0/0	0/1	0/0	0/1	0/1
			26	1_59178631	0/0		0/0	0/1	0/0	0/0	0/1	0/1	0/0	0/0	0/1	0/0	0/0	0/0		0/1	0/1	0/0	0/1	0/1	0/1	0/1	0/0	0/1	0/0		0/1	0/0	0/0	0/1	0/0	0/1	0/0	0/1	0/0	0/0	0/0	0/1	0/0	0/1	0/0	0/1	0/0	0/1	0/1
			27	1_60329343	0/0		0/0	0/1	0/0	0/0	0/1	0/1	0/0	0/0	0/1	0/0	0/0	0/0		0/1		0/0	0/1	0/1	0/1	0/1	0/0	0/1	0/0	0/1	0/1	0/0	0/0	0/1	0/0	0/1	0/0	0/1	0/0	0/0	0/0	0/1	0/0	0/1	0/0	0/1	0/0	0/1	0/1
			28	1_63865803					0/0	0/0	0/0	0/0	0/0		0/0	0/0	0/1	0/1		0/0	0/1	0/1	0/0	0/0	0/0	0/1	0/0	0/0	0/1	0/1		0/1	0/1	0/1	0/1	0/1	0/0	0/1	0/1	0/1	0/1	0/0	0/1	0/0	0/0	0/0	0/0	0/0	0/1
			29	rs30081534
			30	1_72346423	0/1				0/1	0/1	0/1	0/0	0/0	0/1	0/1	0/1	0/0	0/0		0/0		0/0	0/1	0/1	0/1	0/0	0/1	0/1	0/0		0/0	0/0	0/0	0/0	0/0	0/0	0/1	0/0	0/0	0/0	0/0	0/1	0/0	0/1	0/1	0/1	0/1	0/1	0/0
			31	1_75125895	0/1		0/0	0/0	0/1	0/1	0/1	0/0	0/0	0/1	0/1	0/1	0/0	0/0	0/1	0/0	0/0	0/0	0/1	0/1	0/1	0/0	0/1	0/1	0/0	0/1	0/0	0/0	0/0	0/0	0/0	0/0	0/1	0/0	0/0	0/0	0/0	0/1	0/0	0/1	0/1	0/1	0/1	0/1	0/0
			32	1_75472884	0/0		0/1	0/1	0/0	0/0	0/0	0/1	0/1	0/0	0/0	0/0	0/1	0/1	0/0	0/1	0/1	0/1	0/0	0/0	0/0	0/1	0/0	0/0	0/1	0/1	0/1	0/1	0/1	0/1	0/1	0/1	0/0	0/1	0/1	0/1	0/1	0/0	0/1	0/0	0/0	0/0	0/0	0/0	0/1
			33	1_76521721	0/1				0/1	0/1	1/1	1/1	0/1	1/1	1/1	0/1	0/1	0/1		0/1		0/1	1/1	1/1		1/1	0/1	1/1	0/1			1/1		0/1	0/1	0/1	0/1	1/1	0/1	0/1	0/1	1/1	0/1	1/1	1/1	1/1	0/1	1/1	0/1
			34	rs32326048
			35	1_80223453	0/1				0/1	0/1	1/1	1/1	0/1	1/1	1/1	0/1	0/1	0/1	1/1	0/1	1/1	0/1	1/1	1/1	1/1	1/1	0/1	1/1	0/1	1/1		1/1	0/1	0/1	0/1	0/1	0/1	1/1	0/1	0/1	0/1	1/1	0/1	1/1	1/1	1/1	0/1	1/1	0/1
			36	rs32957547
			37	1_86216552					0/0	0/0	0/0	0/1	0/1	0/1	0/0	0/0	0/1	0/1		0/1		0/1	0/0	0/0		0/1	0/0	0/0	0/1		0/1	0/1		0/1	0/1	0/1	0/0	0/1	0/1	0/1	0/1	0/0	0/1	0/0	0/0	0/0	0/0	0/1	0/1
			38	rs240615003
			39	1_87986124	0/0		0/1	0/1	0/0	0/0	0/0	0/1	0/1	0/1	0/0	0/0	0/1	0/1		0/1		0/1	0/0	0/0	0/0	0/1	0/0	0/0	0/1	0/1	0/1	0/1	0/1	0/1	0/1	0/1	0/0	0/1	0/1	0/1	0/1	0/0	0/1	0/0	0/0	0/0	0/0	0/1	0/1
			40	1_90775615														0/0		0/0		0/0	0/1														0/1									0/1
			41	1_90931519
			42	1_93135308	0/1				0/1	0/1	0/0	0/0	0/0	0/0	0/1	0/1	0/0	0/0	0/1	0/0	0/0	0/0	0/1	0/1	0/1	0/0	0/1	0/1	0/0	0/1	0/0	0/0	0/0	0/0	0/0	0/0	0/1	0/0	0/0	0/0	0/0	0/1	0/0	0/1	0/1	0/1	0/1	0/0	0/0
			43	1_93284444	0/1			1/1	0/1	0/1	1/1	1/1	0/1	1/1	1/1	1/1	1/1	0/1	0/1	0/1	1/1	0/1	1/1	1/1	1/1	1/1	0/1	1/1	0/1	1/1	1/1	1/1	0/1	0/1	0/1	0/1	0/1	1/1	0/1	0/1	0/1	1/1	0/1	1/1	1/1	1/1	0/1	1/1	0/1
			44	1_93785926	0/1		0/1		0/1	0/1	1/1	1/1	0/1	1/1	1/1	1/1	1/1	0/1	0/1	0/1	1/1	0/1	1/1	1/1	1/1	1/1	0/1	0/1	0/1		0/1	1/1	0/1	0/1	0/1	0/1	0/1	1/1	0/1	0/1	0/1	1/1	0/1	1/1	1/1	1/1	0/1	1/1	0/1
			45	1_100383536	0/0		0/1	0/1	0/0	0/0	0/1	0/1	0/1	0/1	0/0	0/0	0/1	0/1	0/0	0/1	0/1	0/1	0/1	0/0	0/0	0/1	0/0	0/0	0/1	0/1	0/1	0/1	0/1	0/1	0/1	0/1	0/0	0/1	0/1	0/1	0/1	0/0	0/1	0/0	0/0	0/0	0/0	0/1	0/1
			46	1_101379811											0/0			0/1		0/1		0/1	0/1	0/0			0/0							0/1	0/1	0/1	0/0	0/1		0/1	0/1	0/0	0/1	0/0	0/0	0/0	0/0	0/1	0/1
			47	1_101379818											0/0			0/1		0/1		0/1	0/1	0/0			0/0							0/1	0/1	0/1	0/0	0/1		0/1	0/1	0/0	0/1	0/0	0/0	0/0	0/0	0/1	0/1
			48	rs47481128
			49	1_106189355	0/1				0/1	0/1	1/1	1/1	0/1	1/1	1/1	1/1	1/1	0/1		0/1		0/1	1/1	1/1	0/1	1/1	0/1	1/1	0/1	0/1		1/1	0/1	0/1	0/1	0/1	0/1	1/1	0/1	0/1	0/1	1/1	0/1	1/1	1/1	1/1	0/1	1/1	0/1
			50	rs32539182
			51	1_111859457	0/0				0/0	0/0	0/1	0/1	0/1	0/1	0/0	0/0	0/1	0/1		0/1	0/1	0/1	0/1	0/0		0/1	0/0	0/0	0/1		0/1	0/1	0/1	0/1	0/1	0/1	0/0	0/1	0/1	0/1	0/1	0/0	0/1	0/0	0/0	0/0	0/0	0/1	0/1
			52	1_120063246	0/1		0/1	0/1	0/1	0/1	1/1	1/1	0/1	1/1	1/1	1/1	1/1	0/1	0/1	0/1	1/1	0/1	1/1	1/1	1/1	1/1	0/1	1/1	0/1	1/1	1/1	1/1	0/1	0/1	0/1	0/1	0/1	1/1	0/1	0/1	0/1	1/1	0/1	1/1	1/1	1/1	0/1	1/1	0/1
			53	1_120063257	0/1		0/1	0/1	0/1	0/1	1/1	1/1	0/1	1/1	1/1	1/1	1/1	0/1	0/1	0/1	1/1	0/1	1/1	1/1	1/1	1/1	0/1	1/1	0/1	1/1	1/1	1/1	0/1	0/1	0/1	0/1	0/1	1/1	0/1	0/1	0/1	1/1	0/1	1/1	1/1	1/1	0/1	1/1	0/1
			54	1_120474787	0/0			0/0	0/0	0/0	0/1	0/1	0/0	0/1	0/1	0/1	0/1	0/0		0/0	0/1	0/0	0/1	0/1	0/1	0/1	0/0	0/1	0/0		0/1	0/1	0/0	0/0	0/0	0/0	0/0	0/1	0/0	0/0	0/0	0/1	0/0	0/1	0/1	0/1	0/0	0/1	0/0
			55	1_121483290							0/1	0/1			0/1		0/1	0/0		0/0	0/1	0/0	0/1	0/1	0/1	0/1	0/0	0/1		0/1		0/1	0/1	0/0	0/0	0/0	0/0	0/1		0/0	0/0	0/1	0/0	0/1	0/1	0/1	0/0	0/1	0/0
			56	1_125106352								1/1			1/1		1/1	0/1		0/1		0/1	1/1	1/1		1/1	0/1							0/1	0/1	0/1	0/1	1/1		0/1	0/1	1/1	0/1	1/1	1/1	1/1	0/1	1/1	0/1
			57	rs30619484
			58	1_127959819					0/1	0/1	1/1	1/1	0/1	1/1	1/1	1/1	1/1	0/1		1/1	1/1	0/1	1/1	1/1	0/1	1/1	0/1	1/1	0/1			1/1	0/1	0/1	0/1	0/1	0/1	1/1	0/1	0/1	0/1	1/1	0/1	1/1	1/1	1/1	0/1	1/1	0/1
			59	1_132295971	0/1		0/1		0/0	0/0	0/1	0/1	0/1	0/1	0/1	0/0	0/1	0/1	0/0	0/1	0/1	0/0	0/1	0/0	0/0	0/1	0/0	0/0	0/1	0/1	0/1	0/1	0/1	0/1	0/1	0/1	0/1	0/1	0/1	0/1	0/1	0/0	0/1	0/1	0/0	0/0	0/0	0/1	0/1
			60	rs33889206
			61	1_133622154	0/1		0/1	0/1	0/0	0/0	0/1	0/1	0/1	0/1	0/1	0/0	0/1	0/1	0/0	0/1	0/1	0/0	0/1	0/0	0/0	0/1	0/0	0/0	0/1	0/1	0/1	0/1	0/1	0/1	0/1	0/1	0/1	0/1	0/1	0/1	0/1	0/0	0/1	0/1	0/0	0/0	0/0	0/1	0/1
			62	1_136051218							0/1	0/1	0/1		0/1		0/1	0/1		0/0		0/0	0/1			0/1	0/0							0/1	0/1	0/1	0/1	0/1	0/1	0/1		0/0	0/1	0/1	0/0	0/0	0/0		0/1
			63	1_136260710							0/1	0/1			0/1		0/1	0/1		0/0			0/1	0/0		0/1	0/0					0/1		0/1	0/1	0/1	0/1	0/1		0/1	0/1	0/0	0/1	0/1	0/0	0/0	0/0	0/1	0/1
			64	1_139458391	0/0		0/0	0/0	0/0	0/1	0/0	0/0	0/0	0/0	0/0	0/1	0/0	0/0	0/1	0/1	0/0	0/1	0/0	0/1	0/1	0/0	0/1	0/1	0/0	0/0	0/0	0/0	0/0	0/0	0/0	0/0	0/0	0/0	0/0	0/0	0/0	0/1	0/0	0/0	0/1	0/1	0/1	0/0	0/0
			65	1_143770506					0/0	0/1	0/0	0/0	0/0	0/0	0/0	0/1	0/0	0/0		0/1		0/1	0/0	0/1		0/0	0/1	0/1	0/0			0/0		0/0	0/0	0/0	0/0	0/0	0/0	0/0	0/0	0/1	0/0	0/0	0/1	0/1	0/1	0/0	0/0
			66	rs30794694
			67	1_151703840	0/1		0/1	0/1	0/1	0/0	0/1	0/1	0/1	0/1	0/1	0/0	0/0	0/1	0/0	0/0	0/1	0/0	0/1	0/0	0/0	0/1	0/0	0/0	0/1	0/1	0/1	0/1	0/1	0/0	0/1	0/1	0/1	0/1	0/1	0/1	0/1	0/0	0/1	0/1	0/0	0/0	0/0	0/1	0/1
			68	1_152756733	0/1		0/1	0/1	0/1	0/0	0/1	0/1	0/1	0/1	0/1	0/0	0/0	0/1		0/0		0/0	0/1	0/0	0/0	0/1	0/0	0/0	0/1		0/1	0/1	0/1	0/0	0/1	0/1	0/1	0/1	0/1	0/1	0/1	0/0	0/1	0/1	0/0	0/0	0/0	0/1	0/1
			69	1_153250389	0/1		0/1		0/1	0/0	0/1	0/1	0/1	0/1	0/1	0/0	0/0	0/1	0/0	0/0	0/1	0/0	0/1	0/0	0/0	0/1	0/0	0/0	0/1	0/1	0/1	0/1	0/1	0/0	0/1	0/1	0/1	0/1	0/1	0/1	0/1	0/0	0/1	0/1	0/0	0/0	0/0	0/1	0/1
			70	1_155132441	0/1		0/1	0/1	0/1	0/0	0/1	0/1	0/1	0/1	0/1	0/0	0/0	0/1	0/0	0/0	0/1	0/0	0/1	0/0	0/0	0/1	0/0	0/0	0/1	0/1	0/1	0/1	0/1	0/0	0/1	0/1	0/1	0/1	0/1	0/1	0/1	0/0	0/1	0/1	0/0	0/0	0/0	0/1	0/1
			71	1_155779448					1/1	1/1	0/1	1/1	0/1	1/1	1/1	1/1	1/1	0/1		1/1		0/1	1/1	1/1		1/1	0/1	1/1	1/1			0/1		0/1	0/1	0/1	0/1	1/1	0/1	0/1	0/1	1/1	1/1	1/1	1/1	0/1	0/1	1/1	0/1
			72	1_155958681	0/1		0/1	0/1	1/1	1/1	0/1	1/1	0/1	1/1	1/1	1/1	1/1	0/1	0/1	1/1	1/1	0/1	1/1	1/1	0/1	1/1	0/1	1/1	1/1	1/1	1/1	0/1	0/1	0/1	0/1	0/1	0/1	1/1	0/1	0/1	0/1	1/1	1/1	1/1	1/1	0/1	0/1	1/1	0/1
			73	1_156285523	0/1		0/1	0/1	1/1	1/1	0/1	1/1	0/1	1/1	1/1	1/1	1/1	0/1	0/1	1/1		0/1	1/1	1/1	0/1	1/1	0/1	1/1	1/1	0/1	1/1	0/1	0/1	0/1	0/1	0/1	0/1	1/1	0/1	0/1	0/1	1/1	1/1	1/1	1/1	0/1	0/1	1/1	0/1
			74	1_156642255	0/1				1/1	1/1	0/1	1/1	0/1	1/1	1/1	1/1	1/1	0/1	0/1	1/1	1/1	0/1	1/1	1/1	0/1	1/1	0/1	1/1	1/1	0/1		0/1	0/1	0/1	0/1	0/1	0/1	1/1	0/1	0/1	0/1	1/1	1/1	1/1	1/1	0/1	0/1	1/1	0/1
			75	1_156832745																							0/1
			76	1_158609505	0/1		0/1	0/1	1/1	1/1	0/1	1/1	0/1	1/1	1/1	1/1	1/1	0/1	0/1	1/1	1/1	0/1	1/1	1/1	0/1	1/1	0/1	1/1	1/1	0/1	1/1	0/1	0/1	0/1	0/1	0/1	0/1	1/1	0/1	0/1	0/1	1/1	1/1	1/1	1/1	0/1	0/1	1/1	0/1
			77	rs49476641
			78	1_164053022	0/1		0/1	0/1	0/1	0/0	0/1	0/1	0/1	0/0	0/1	0/0	0/0	0/1		0/0	0/1	0/0	0/1	0/0	0/0	0/1	0/0	0/0	0/1	0/1	0/1	0/1	0/1	0/0	0/1	0/1	0/1	0/1	0/1	0/1	0/1	0/0	0/0	0/1	0/0	0/0	0/0	0/1	0/1
			79	1_164192620	0/1				0/1	0/0	0/1	0/1	0/1	0/0	0/1	0/0	0/0	0/1		0/0		0/0	0/1	0/0	0/0	0/1	0/0	0/0	0/1	0/1		0/1	0/1	0/0	0/1	0/1	0/1	0/1	0/1	0/1	0/1	0/0	0/0	0/1	0/0	0/0	0/0	0/1	0/1
			80	1_165575695	0/1		0/1	0/1	0/1	0/0	0/1	0/1	0/1	0/0	0/1	0/0	0/0	0/1		0/0		0/0	0/1	0/0	0/0	0/1	0/0	0/0	0/1		0/1	0/1	0/1	0/0	0/1	0/1	0/1	0/1	0/1	0/1	0/1	0/0	0/0	0/1	0/0	0/0	0/0	0/1	0/1
			81	1_166099369	0/1		0/1		0/1	0/0	0/1	0/1	0/1	0/0	0/1	0/0	0/0	0/1	0/1	0/0	0/1	0/0	0/1	0/0	0/0	0/1	0/0	0/0	0/1	0/1	0/1	0/1	0/1	0/0	0/1	0/1	0/1	0/1	0/1	0/1	0/1	0/0	0/0	0/1	0/0	0/0	0/0	0/1	0/1
			82	1_166310762	0/1				0/1	0/0	0/1	0/1	0/1	0/0	0/1	0/0	0/0	0/1		0/0		0/0	0/1	0/0	0/0	0/1	0/0	0/0	0/1			0/1	0/1	0/0	0/1	0/1	0/1	0/1	0/1	0/1	0/1	0/0	0/0	0/1	0/0	0/0	0/0	0/1	0/1
			83	rs32557046
			84	1_169930082	0/0		0/0	0/0	0/0	0/1	0/0	0/0	0/0	0/1	0/0	0/1	0/1	0/0	0/1	0/1		0/1	0/0	0/1	0/1	0/0	0/1	0/0	0/0	0/0	0/0	0/0	0/0	0/1	0/0	0/0	0/0	0/0	0/0	0/0	0/0	0/1	0/1	0/0	0/1	0/1	0/1	0/0	0/0
			85	1_170283138	0/0				0/0	0/1	0/0	0/0	0/0	0/1	0/0	0/1	0/1	0/0		0/1		0/1	0/0	0/1	0/1	0/0	0/1	0/0	0/0		0/0	0/0	0/0	0/1	0/0	0/0	0/0	0/0	0/0	0/0	0/0	0/1	0/1	0/0	0/1	0/1	0/1	0/0	0/0
			86	1_171250901						1/1	0/1	1/1	1/1	1/1	1/1	1/1	1/1	0/1	0/1	1/1	0/1	0/1	1/1	1/1	0/1	1/1	0/1	1/1	1/1	1/1		0/1	0/1	0/1	0/1	0/1	0/1	1/1	0/1	0/1	1/1	1/1	1/1	0/1	1/1	0/1	0/1	1/1	0/1
			87	1_172317580	0/1		1/1		1/1	1/1	0/1	1/1	1/1	1/1	1/1	1/1	1/1	0/1		1/1	0/1	0/1	1/1	1/1	0/1	1/1	0/1	1/1	1/1	1/1	1/1	0/1	0/1	0/1	0/1	0/1	0/1	1/1	0/1	0/1	1/1	1/1	1/1	0/1	1/1	0/1	0/1	1/1	0/1
			88	1_172476174	0/1				1/1	1/1	0/1	1/1	1/1	1/1	1/1	1/1	1/1	0/1	0/1	1/1	0/1	0/1	1/1	1/1	0/1	1/1	0/1	1/1	1/1	0/1		0/1	0/1	0/1	0/1	0/1	0/1	1/1	0/1	0/1	1/1	1/1	1/1	0/1	1/1	0/1	0/1	1/1	0/1
			89	1_180168619	0/1		0/1	0/1	0/1	0/0	0/1	0/1	0/1	0/0	0/1	0/0	0/0	0/1	0/1	0/0	0/1	0/0	0/1	0/0	0/0	0/1	0/0	0/1	0/1	0/1	0/1	0/1	0/1	0/0	0/1	0/1	0/1	0/1	0/1	0/1	0/1	0/0	0/0	0/1	0/0	0/0	0/0	0/1	0/1
			90	1_180855863	0/1				0/1	0/0	0/1	0/1	0/1	0/0	0/1	0/0	0/0	0/1	0/1	0/0	0/1	0/0	0/1	0/0	0/0	0/1	0/0	0/1	0/1	0/1		0/1	0/1	0/0	0/1	0/1	0/1	0/1	0/1	0/1	0/1	0/0	0/0	0/1	0/0	0/0	0/0	0/1	0/1
			91	1_182979715	0/1			0/1	1/1	1/1	0/1	1/1	1/1	1/1	1/1	1/1	1/1	0/1	0/1	1/1	0/1	0/1	1/1	1/1	0/1	1/1	0/1	1/1	1/1		1/1	0/1	0/1	0/1	0/1	0/1	0/1	1/1	0/1	0/1	1/1	0/1	1/1	0/1	1/1	0/1	0/1	1/1	0/1
			92	rs45722870
			93	1_182979716	0/1			0/1	1/1	1/1	0/1	1/1	1/1	1/1	1/1	1/1	1/1	0/1	0/1	1/1	0/1	0/1	1/1	1/1	0/1	1/1	0/1	1/1	1/1		1/1	0/1	0/1	0/1	0/1	0/1	0/1	1/1	0/1	0/1	1/1	0/1	1/1	0/1	1/1	0/1	0/1	1/1	0/1
			94	1_183086564	0/1				0/1	0/0	0/1	0/1	0/1	0/0	0/1	0/0	0/0	0/1	0/1	0/0	0/1	0/0	0/1	0/0	0/0	0/1	0/0	0/1	0/1	0/1		0/1	0/1	0/0	0/1	0/1	0/1	0/1	0/1	0/1	0/1	0/1	0/0	0/1	0/0	0/0	0/0	0/1	0/1
			95	rs46930908
			96	1_188782439	0/1		0/1	0/1	0/1	0/0	0/1	0/1	0/1	0/0	0/1	0/1	0/0	0/1	0/1	0/0	0/1	0/0	0/1	0/0	0/0	0/0	0/0	0/1	0/1	0/1	0/0	0/1	0/1	0/0	0/1	0/1	0/1	0/0	0/1	0/0	0/1	0/1	0/0	0/1	0/0	0/0	0/1	0/0	0/1
			97	1_188911479					0/1	0/0	0/1	0/1	0/1	0/0	0/1	0/1	0/0	0/1		0/0		0/0	0/1	0/0	0/0	0/0	0/0	0/1	0/1		0/0	0/1	0/1	0/0	0/1	0/1	0/1	0/0	0/1	0/0	0/1	0/1	0/0	0/1	0/0	0/0	0/1	0/0	0/1
			98	1_189656733											0/1		0/0	0/1		0/0		0/0	0/1	0/0		0/0	0/0	0/1				0/1		0/0	0/1		0/1	0/0		0/0	0/1	0/1	0/0	0/1	0/0	0/0	0/1	0/0	0/1
			99	1_192054351	0/1				0/1	0/0	0/1	0/1	0/1	0/0	0/1	0/1	0/0	0/0	0/1	0/0	0/1	0/0	0/1	0/0	0/0	0/0	0/0	0/1	0/1	0/1		0/1	0/1	0/0	0/1	0/1	0/1	0/0	0/1	0/0	0/0	0/1	0/0	0/1	0/0	0/0	0/1	0/0	0/1
			100	2_6139246	0/1	1/1	1/1	0/1	1/1	0/1	1/1	0/1	0/1	1/1	0/1	0/1	0/1	0/1	0/1	0/1	0/1	1/1	0/1	0/1	1/1	0/1	1/1	0/1	0/1	1/1	1/1	1/1	1/1	1/1	0/1	0/1	1/1	1/1	1/1	1/1	0/1	0/1	1/1	1/1	1/1	1/1	1/1	1/1	0/1
			101	rs51573699
			102	2_13600088					0/1	0/1	0/1	0/0	0/1	0/0	0/1	0/0		0/1		0/1		0/1	0/0			0/1	0/1		0/0					0/0	0/0		0/1		0/1	0/0	0/1	0/1	0/1	0/0	0/0		0/0
			103	rs29825025
			104	2_19269183
			105	2_24606612							0/1	0/0	0/1		0/1		0/1	0/1		0/1		0/1	0/0	0/1		0/1	0/1	0/1				0/0		0/0	0/0	0/0	0/1	0/1		0/0	0/0	0/1	0/1	0/0	0/0	0/0	0/0	0/1	0/0
			106	2_24965596	0/0		0/0	0/1	0/1	0/1	0/1	0/0	0/1	0/0	0/1	0/0	0/1	0/1	0/0	0/1	0/1	0/1	0/0	0/1	0/1	0/1	0/1	0/1	0/0	0/0	0/1	0/0	0/0	0/0	0/0	0/0	0/1	0/1	0/1	0/0	0/0	0/1	0/1	0/0	0/0	0/0	0/0	0/1	0/0
			107	2_25363944	0/0				0/1	0/1	0/1	0/0	0/1	0/0	0/1	0/0	0/1	0/1	0/0	0/1	0/1	0/1	0/0	0/1	0/1	0/1	0/1	0/1	0/0	0/0	0/1	0/0	0/0	0/0	0/0	0/0	0/1	0/1	0/1	0/0	0/0	0/1	0/1	0/0	0/0	0/0	0/0	0/1	0/0
			108	2_25460620	0/0		0/0	0/1	0/1	0/1	0/1	0/0	0/1	0/0	0/1	0/0	0/1	0/1	0/0	0/1	0/1	0/1	0/0	0/1	0/1	0/1	0/1	0/1	0/0	0/0	0/1	0/0	0/0	0/0	0/0	0/0	0/1	0/1	0/1	0/0	0/0	0/1	0/1	0/0	0/0	0/0	0/0	0/1	0/0
			109	2_26373532	0/0				0/1	0/1	0/1	0/0	0/1	0/0	0/1	0/0	0/1	0/1		0/1	0/1	0/1	0/0	0/1	0/1	0/1	0/1	0/1	0/0	0/0	0/1	0/0	0/0	0/0	0/0	0/0	0/1	0/1	0/1	0/0	0/0	0/1	0/1	0/0	0/0	0/0	0/0	0/1	0/0
			110	2_30426723	0/0		0/0	0/1	0/1	0/1	0/1	0/0	0/1	0/0	0/1	0/0	0/1	0/1	0/0	0/1	0/1	0/1	0/1	0/1	0/1	0/1	0/1	0/1	0/0	0/0	0/1	0/0	0/0	0/0	0/0	0/0	0/1	0/1	0/1	0/0	0/0	0/1	0/1	0/0	0/0	0/0	0/0	0/1	0/0
			111	rs27193571
			112	rs29953805
			113	2_62606286						0/1	0/1	0/0	0/1	0/0	0/1	0/0	0/1	0/1		0/0		0/1	0/1	0/1		0/1	0/1	0/0	0/0			0/0		0/0	0/0	0/0	0/0	0/1		0/0	0/0	0/1	0/1	0/0	0/0	0/0	0/0	0/1	0/1
			114	2_65326540	0/0				0/1	0/1	0/1	0/0	0/1	0/0	0/1	0/0	0/1	0/1	0/1	0/0	0/1	0/1	0/1	0/1	0/1	0/1	0/1	0/0	0/0	0/1	0/1	0/0	0/1	0/0	0/0	0/1	0/0	0/1	0/1	0/0	0/0	0/1	0/1	0/0	0/0	0/0	0/0	0/1	0/1
			115	2_68729025	0/1		0/1	0/0	0/0	0/0	0/0	0/1	0/0	0/1	0/0	0/1	0/0	0/0		0/1		0/0	0/0	0/0	0/0	0/0	0/0	0/1	0/1	0/0	0/0	0/1	0/0	0/1	0/1	0/0	0/1	0/0	0/0	0/1	0/1	0/0	0/0	0/1	0/1	0/1	0/1	0/0	0/0
			116	2_68729032	0/1		0/1	0/0	0/0	0/0	0/0	0/1	0/0	0/1	0/0	0/1	0/0	0/0		0/1		0/0	0/0	0/0	0/0	0/0	0/0	0/1	0/1	0/0	0/0	0/1	0/0	0/1	0/1	0/0	0/1	0/0	0/0	0/1	0/1	0/0	0/0	0/1	0/1	0/1	0/1	0/0	0/0
			117	2_69439838					1/1	0/1	0/1	1/1	0/1	1/1	0/1	1/1	0/1	0/1		0/1		1/1	0/1	0/1		1/1	0/1	0/1	1/1			0/1		1/1	0/1	1/1	1/1	1/1	1/1	1/1	0/1	0/1	0/1	1/1	0/1	1/1	1/1	0/1	0/1
			118	2_70509665	0/1		1/1		1/1	0/1	0/1	1/1	0/1	1/1	0/1	1/1	0/1	0/1	0/1	0/1		1/1	0/1	0/1	0/1	1/1	0/1	0/1	1/1		0/1	0/1	0/1	1/1	0/1	1/1	1/1	1/1	1/1	1/1	0/1	0/1	0/1	1/1	0/1	1/1	1/1	0/1	0/1
			119	2_70966444	0/1		0/1	0/0	0/0	0/0	0/0	0/1	0/1	0/1	0/0	0/1	0/0	0/0	0/0	0/1	0/0	0/0	0/0	0/0	0/0	0/0	0/0	0/1	0/1	0/0	0/0	0/1	0/0	0/1	0/1	0/0	0/1	0/0	0/0	0/1	0/1	0/0	0/0	0/1	0/1	0/1	0/1	0/0	0/0
			120	2_71138347
			121	2_71846197					0/1	0/0	0/0	0/1	0/0	0/1	0/0	0/1	0/0	0/0		0/0		0/1	0/0	0/0	0/0	0/1	0/0	0/0	0/1			0/0		0/1	0/0	0/1	0/1	0/1	0/1	0/1	0/0	0/0	0/0	0/1	0/0	0/1	0/1	0/0	0/0
			122	rs28016015
			123	rs48292852
			124	2_83915232	0/1		1/1	0/1	1/1	0/1	0/1	1/1	0/1	1/1	0/1	1/1	0/1	0/1	0/1	0/1	1/1	1/1	0/1	0/1	0/1	1/1	0/1	0/1	1/1	0/1	0/1	0/1	0/1	1/1	1/1	1/1	0/1	1/1	1/1	1/1	0/1	0/1	0/1	1/1	0/1	1/1	1/1	0/1	0/1
			125	2_83915237	0/1		1/1	0/1	1/1	0/1	0/1	1/1	0/1	1/1	0/1	1/1	0/1	0/1	0/1	0/1	1/1	1/1	0/1	0/1	0/1	1/1	0/1	0/1	1/1	0/1	0/1	0/1	0/1	1/1	1/1	1/1	0/1	1/1	1/1	1/1	0/1	0/1	0/1	1/1	0/1	1/1	1/1	0/1	0/1
			126	2_85904324	0/1				1/1	0/1	0/1	1/1	0/1	1/1	0/1	1/1	0/1	0/1	0/1	0/1		1/1	0/1	0/1	0/1	1/1	0/1	0/1	1/1	1/1	0/1	0/1	0/1	1/1	1/1	1/1	0/1	1/1	1/1	1/1	0/1	0/1	0/1	1/1	0/1	1/1	1/1	0/1	0/1
			127	2_86958749
			128	2_87093016
			129	2_87692953	0/1		0/1		0/0	0/0	0/1	0/1	0/1	0/1	0/0	0/1		0/0		0/1		0/0	0/0	0/1		0/0	0/1		0/1		0/1		0/0	0/1	0/1	0/0	0/1	0/0	0/0	0/1	0/1	0/0	0/0	0/0	0/1	0/1	0/1
			130	2_89156987	0/1				0/0	0/0	0/1	0/1	0/1	0/1	0/0	0/1	0/0	0/0		0/1		0/0	0/0	0/0	0/0	0/0	0/1	0/1	0/1			0/0	0/0	0/1	0/1	0/0	0/1	0/0	0/0	0/1	0/1	0/0	0/0	0/0	0/1	0/1	0/1	0/0	0/0
			131	2_89844287	0/1				0/0	0/0	0/1	0/1	0/1	0/1	0/0	0/1	0/0	0/0		0/1	0/0	0/0	0/0	0/0	0/0	0/0	0/1	0/1	0/1			0/0	0/0	0/1	0/1	0/0	0/1	0/0	0/0	0/1	0/1	0/0	0/0	0/0	0/1	0/1	0/1	0/0	0/0
			132	2_92975818	0/1		0/1		0/0	0/0	0/1	0/1	0/1	0/1	0/0	0/1	0/0	0/0	0/0	0/1	0/0	0/0	0/0	0/0	0/0	0/0	0/1	0/1	0/1	0/0	0/0	0/0	0/0	0/1	0/1	0/0	0/1	0/0	0/0	0/1	0/1	0/0	0/0	0/0	0/1	0/0	0/1	0/0	0/0
			133	2_99777113
			134	rs33610418
			135	2_104787851	0/1		0/1	0/0	0/0	0/0	0/1	0/1	0/1	0/1	0/0	0/1	0/0	0/0	0/0	0/1	0/0	0/0	0/0	0/0	0/0	0/0	0/1	0/1	0/1	0/1	0/1	0/0	0/0	0/1	0/1	0/0	0/1	0/0	0/0	0/1	0/1	0/0	0/0	0/0	0/1	0/0	0/1	0/0	0/0
			136	2_105696373
			137	2_109317921																							0/1
			138	2_110880795					0/0	0/0	0/1	0/1	0/1	0/1	0/0	0/1		0/0		0/1		0/0	0/0				0/1		0/1					0/1	0/1	0/0	0/1	0/0	0/0	0/1	0/1	0/0	0/0		0/1	0/0	0/1
			139	2_110880805					0/0	0/0	0/1	0/1	0/1	0/1	0/0	0/1		0/0		0/1		0/0	0/0				0/1		0/1					0/1	0/1	0/0	0/1	0/0	0/0	0/1	0/1	0/0	0/0		0/1	0/0	0/1
			140	2_111134233					0/0	0/0	0/1	0/1	0/1	0/1	0/0							0/0					0/1		0/1					0/1	0/1				0/0	0/1			0/0		0/1
			141	2_111306279					0/0	0/0	0/1	0/1	0/1	0/1	0/0	0/1		0/0		0/1		0/0	0/0	0/0		0/0	0/1		0/1		0/1			0/1	0/1	0/0	0/1	0/0	0/0	0/1	0/1	0/0	0/0	0/0	0/1	0/0	0/1	0/0
			142	2_112255823	0/1		0/1		0/0	0/0	0/1	0/1	0/1	0/1	0/0	0/1	0/0	0/0	0/0	0/1	0/0	0/0	0/0	0/0	0/0	0/0	0/1	0/1	0/1	0/1	0/1	0/0	0/0	0/1	0/1	0/0	0/1	0/0	0/0	0/1	0/1	0/0	0/0	0/0	0/1	0/0	0/1	0/0	0/0
			143	2_112712327	0/1			0/0	0/0	0/0	0/1	0/1	0/1	0/1	0/0	0/1	0/0	0/0	0/0	0/1	0/0	0/0	0/0	0/0	0/0	0/0	0/0	0/1	0/1			0/0	0/0	0/1	0/1	0/0	0/1	0/0	0/0	0/1	0/1	0/0	0/0	0/0	0/1	0/0	0/1	0/0	0/0
			144	2_113364081	0/1				0/0	0/0	0/1	0/1	0/1	0/1	0/0	0/1	0/0	0/0	0/1	0/1		0/0	0/0	0/0	0/0	0/0	0/1	0/1	0/1		0/1	0/0		0/1	0/1	0/0	0/1	0/0	0/0	0/1	0/1	0/0	0/0	0/0	0/1	0/0	0/1	0/0	0/0
			145	2_119210795	0/1		0/1	0/0	0/0	0/0	0/1	0/1	0/1	0/1	0/0	0/1	0/0	0/1	0/0	0/1	0/0	0/0	0/0	0/1	0/0	0/0	0/1	0/1	0/1	0/0	0/1	0/0	0/0	0/1	0/1	0/0	0/1	0/0	0/0	0/1	0/1	0/0	0/0	0/0	0/1	0/0	0/1	0/0	0/0
			146	2_119210799	0/1		0/1	0/0	0/0	0/0	0/1	0/1	0/1	0/1	0/0	0/1	0/0	0/1	0/0	0/1	0/0	0/0	0/0	0/1	0/0	0/0	0/1	0/1	0/1	0/0	0/1	0/0	0/0	0/1	0/1	0/0	0/1	0/0	0/0	0/1	0/1	0/0	0/0	0/0	0/1	0/0	0/1	0/0	0/0
			147	2_119759668	0/1				1/1	0/1	0/1	1/1	1/1	1/1	0/1	1/1	0/1	0/1	0/1	0/1	0/1	0/1	1/1	0/1	0/1	1/1	0/1	0/1	1/1	0/1	0/1	0/1	1/1	1/1	1/1	1/1	0/1	0/1	1/1	1/1	0/1	0/1	1/1	1/1	1/1	1/1	1/1	0/1	0/1
			148	2_119923629	0/1		1/1	0/1	1/1	0/1	0/1	1/1	1/1	1/1	0/1	1/1	0/1	0/1	0/1	0/1	0/1	0/1	1/1	0/1	0/1	1/1	0/1	0/1	1/1	0/1	0/1	0/1	1/1	1/1	1/1	1/1	0/1	0/1	1/1	1/1	0/1	0/1	1/1	1/1	1/1	1/1	1/1	0/1	0/1
			149	2_119975164	0/1				1/1	0/1	0/1	1/1	1/1	1/1	0/1	1/1	0/1	0/1		0/1		0/1	1/1	0/1	0/1	1/1	0/1	0/1	1/1	0/1		0/1	1/1	1/1	1/1	1/1	0/1	0/1	1/1	1/1	0/1	0/1	1/1	1/1	1/1	1/1	1/1	0/1	0/1
			150	rs27424385
			151	2_120057491					1/1	0/1	0/1	1/1	1/1	1/1	0/1	1/1	0/1	0/1		0/1		0/1	1/1	0/1		1/1	0/1	0/1	1/1			0/1		1/1	1/1	1/1	0/1	0/1	1/1	1/1	0/1	0/1	1/1	1/1	1/1	1/1	1/1	0/1	0/1
			152	2_120612428																							0/1
			153	2_120745620	0/1				1/1	0/1	0/1	1/1	1/1	1/1	0/1	1/1	0/1	0/1	0/1	0/1	0/1	0/1	1/1	0/1	0/1	1/1	0/1	0/1	1/1	1/1	0/1	0/1	1/1	1/1	1/1	1/1	0/1	0/1	1/1	1/1	0/1	0/1	1/1	1/1	1/1	1/1	1/1	0/1	0/1
			154	2_121138554	0/1		1/1	0/1	1/1	0/1	0/1	1/1	1/1	1/1	0/1	1/1	0/1	0/1		0/1		0/1	1/1	0/1	0/1	1/1	0/1	0/1	1/1	0/1	0/1	0/1	1/1	1/1	1/1	1/1	0/1	0/1	1/1	1/1	0/1	0/1	1/1	1/1	1/1	1/1	1/1	0/1	0/1
			155	2_121452474	0/1		1/1	0/1	1/1	0/1	0/1	1/1	1/1	1/1	0/1	1/1	0/1	0/1	0/1	0/1	0/1	0/1	1/1	0/1	0/1	1/1	0/1	0/1	1/1	0/1	0/1	0/1	1/1	1/1	1/1	1/1	0/1	0/1	1/1	1/1	0/1	0/1	1/1	1/1	1/1	1/1	1/1	0/1	0/1
			156	2_122128927														0/1		0/1		0/1	1/1									0/1			1/1		0/1	0/1		1/1		0/1	1/1		1/1	1/1
			157	2_122291506
			158	2_122685194					1/1	0/1	0/1	1/1	1/1	1/1	0/1	1/1	0/1	0/1		0/1		0/1	1/1	0/1	0/1	1/1	0/1	0/1	1/1			0/1		1/1	1/1	1/1	0/1	0/1	1/1	1/1	0/1	0/1	1/1	1/1	1/1	1/1	1/1	0/1	0/1
			159	2_125083168											0/0		0/0	0/1		0/1		0/0	0/0	0/1		0/0	0/1	0/1				0/0		0/1	0/1	0/0	0/1	0/0		0/1	0/1	0/0	0/0	0/0	0/1	0/0	0/1	0/0
			160	2_129010510					0/1	0/1	0/0	0/0	0/0	0/1	0/1	0/0	0/1	0/0		0/0		0/1	0/1	0/0		0/1	0/0		0/0		0/1	0/1		0/0	0/0	0/1	0/0	0/1	0/1	0/0	0/0	0/1	0/1	0/1	0/0	0/1	0/0	0/1	0/1
			161	2_129159240	0/0			0/1	0/1	0/1	0/0	0/0	0/0	0/1	0/1	0/0	0/1	0/0		0/0		0/1	0/1	0/0	0/0	0/1	0/0	0/0	0/0	0/1	0/0	0/1	0/1	0/0	0/0	0/1	0/0	0/1	0/1	0/0	0/0	0/1	0/1	0/1	0/0	0/1	0/0	0/1	0/1
			162	2_130202050	0/0				0/1	0/0	0/0	0/1	0/1	0/1	0/0	0/1	0/0	0/0	0/0	0/0	0/0	0/0	0/1	0/0	0/0	0/1	0/0	0/0	0/1		0/0	0/0	0/1	0/1	0/1	0/1	0/0	0/0	0/1	0/1	0/0	0/1	0/1	0/1	0/1	0/1	0/1	0/0	0/0
			163	2_130393825	0/0				0/1	0/0	0/0	0/1	0/1	0/1	0/0	0/1	0/0	0/0	0/0	0/0	0/0	0/0	0/1	0/0	0/0	0/1	0/0	0/0	0/1			0/0	0/1	0/1	0/1	0/1	0/0	0/0	0/1	0/1	0/0	0/1	0/1	0/1	0/1	0/1	0/1	0/0	0/0
			164	2_130591969	0/0		0/0		0/1	0/0	0/0	0/1	0/1	0/1	0/0	0/1	0/0	0/0	0/0	0/0	0/0	0/0	0/1	0/0	0/0	0/1	0/0	0/0	0/1	0/1	0/0	0/0	0/1	0/1	0/1	0/1	0/0	0/0	0/1	0/1	0/0	0/1	0/1	0/1	0/1	0/1	0/1	0/0	0/0
			165	2_130739019						0/0	0/0	0/1	0/1	0/1	0/0	0/1	0/0	0/0		0/0		0/0	0/1	0/0		0/1	0/0	0/0	0/1			0/0		0/1	0/1	0/1	0/0	0/0	0/1	0/1	0/0	0/1	0/1	0/1	0/1	0/1	0/1	0/0	0/0
			166	2_130883989	0/0		0/0	0/0	0/1	0/0	0/0	0/1	0/1	0/1	0/0	0/1	0/0	0/0	0/0	0/0	0/0	0/0	0/1	0/0	0/0	0/1	0/0	0/0	0/1	0/1	0/0	0/0	0/1	0/1	0/1	0/1	0/0	0/0	0/1	0/1	0/0	0/1	0/1	0/1	0/1	0/1	0/1	0/0	0/0
			167	2_131239461											0/1		0/1	0/0				0/1	0/1	0/0		0/1	0/0							0/0	0/0		0/0			0/0	0/0	0/1	0/1	0/1	0/0	0/1	0/0
			168	2_132808839	0/1				0/0	0/0	0/1	0/1	0/1	0/0	0/0	0/1	0/0	0/1	0/0	0/1	0/0	0/0	0/0	0/1	0/1	0/0	0/1	0/1	0/1	0/1	0/1	0/0	0/0	0/1	0/1	0/0	0/1	0/0	0/0	0/1	0/1	0/0	0/0	0/0	0/1	0/0	0/1	0/0	0/0
			169	2_139956785	0/0		0/0	0/1	0/1	0/1	0/0	0/0	0/0	0/1	0/1	0/0	0/1	0/0	0/1	0/0	0/1	0/1	0/1	0/0	0/1	0/1	0/0	0/0	0/0	0/1	0/0	0/1	0/1	0/0	0/0	0/1	0/0	0/1	0/1	0/0	0/0	0/1	0/1	0/1	0/0	0/1	0/0	0/1	0/1
			170	rs45751970
			171	2_140168146					0/1	0/1	0/0	0/0	0/0	0/1	0/1	0/0	0/1	0/0		0/0		0/1	0/1	0/0		0/1	0/0	0/0	0/0		0/0	0/1		0/0	0/0	0/1	0/0	0/1	0/1	0/0	0/0	0/1	0/1	0/1	0/0	0/1	0/0	0/1	0/1
			172	2_141235037	0/0		0/0	0/1	0/1	0/1	0/0	0/0	0/0	0/1	0/1	0/0	0/1	0/0	0/1	0/0	0/1	0/1	0/1	0/0	0/0	0/1	0/0	0/0	0/0	0/1	0/0	0/1	0/1	0/0	0/0	0/1	0/0	0/1	0/1	0/0	0/0	0/1	0/1	0/1	0/0	0/1	0/0	0/1	0/1
			173	2_141235047	0/0		0/0	0/1	0/1	0/1	0/0	0/0	0/0	0/1	0/1	0/0	0/1	0/0	0/1	0/0	0/1	0/1	0/1	0/0	0/0	0/1	0/0	0/0	0/0	0/1	0/0	0/1	0/1	0/0	0/0	0/1	0/0	0/1	0/1	0/0	0/0	0/1	0/1	0/1	0/0	0/1	0/0	0/1	0/1
			174	2_144272068
			175	2_144490178	0/0		0/0	0/1	0/1	0/1	0/0	0/0	0/0	0/1	0/1	0/0	0/1	0/0	0/1	0/0	0/1	0/1	0/1	0/0	0/0	0/1	0/0	0/0	0/0	0/1	0/0	0/1	0/1	0/0	0/0	0/1	0/0	0/1	0/1	0/0	0/0	0/1	0/1	0/1	0/0	0/1	0/0	0/1	0/1
			176	2_148442635	0/0		0/0		0/1	0/1	0/0	0/0	0/0	0/1	0/1	0/0	0/1	0/0	0/1	0/0	0/1	0/1	0/1	0/0	0/0	0/1	0/0	0/0	0/0	0/1	0/0	0/1	0/1	0/0	0/0	0/1	0/0	0/1	0/1	0/0	0/0	0/1	0/1	0/1	0/0	0/1	0/0	0/1	0/1
			177	2_153078512	0/1		0/1	0/1	1/1	1/1	0/1	1/1	1/1	1/1	1/1	1/1	0/1	1/1	0/1	0/1	0/1	0/1	1/1	1/1	0/1	1/1	0/1	0/1	1/1	1/1	0/1	0/1	1/1	0/1	1/1	1/1	0/1	0/1	1/1	0/1	0/1	1/1	1/1	1/1	0/1	1/1	1/1	0/1	0/1
			178	2_154229551	0/0		0/0	0/1	0/1	0/1	0/0	0/0	0/0	0/1	0/1	0/0	0/1	0/0	0/1	0/0	0/1	0/1	0/1	0/0	0/0	0/1	0/0	0/0	0/0	0/1	0/0	0/1	0/1	0/0	0/0	0/1	0/0	0/0	0/1	0/0	0/0	0/1	0/1	0/1	0/0	0/1	0/0	0/1	0/1
			179	2_157020296	0/0		0/0	0/1	0/1	0/1	0/0	0/0	0/0	0/1	0/1	0/0	0/1	0/0	0/1	0/0	0/1	0/1	0/1	0/0	0/0	0/1	0/0	0/0	0/0	0/1	0/0	0/1	0/1	0/0	0/0	0/1	0/0	0/0	0/1	0/0	0/0	0/1	0/1	0/1	0/0	0/1	0/0	0/1	0/1
			180	2_157112564	0/0		0/0	0/1	0/1	0/1	0/0	0/0	0/0	0/1	0/1	0/0	0/1	0/0	0/1	0/0	0/1	0/1	0/1	0/0	0/0	0/1	0/0	0/0	0/0	0/1	0/0	0/1	0/1	0/0	0/0	0/1	0/0	0/0	0/1	0/0	0/0	0/1	0/1	0/1	0/0	0/1	0/0	0/1	0/1
			181	rs50517935
			182	2_157112581	0/0		0/0	0/1	0/1	0/1	0/0	0/0	0/0	0/1	0/1	0/0	0/1	0/0	0/1	0/0	0/1	0/1	0/1	0/0	0/0	0/1	0/0	0/0	0/0	0/1	0/0	0/1	0/1	0/0	0/0	0/1	0/0	0/0	0/1	0/0	0/0	0/1	0/1	0/1	0/0	0/1	0/0	0/1	0/1
			183	2_157169890	0/0		0/0	0/1	0/1	0/1	0/0	0/0	0/0	0/1	0/1	0/0	0/1	0/0	0/1	0/0	0/1	0/1	0/1	0/0	0/0	0/1	0/0	0/0	0/0	0/1	0/0	0/1	0/1	0/0	0/0	0/1	0/0	0/0	0/1	0/0	0/0	0/1	0/1	0/1	0/0	0/1	0/0	0/1	0/1
			184	2_158377039	0/0		0/0		0/1	0/1	0/0	0/0	0/0	0/1	0/1	0/0	0/1	0/0	0/1	0/0		0/1	0/1	0/0	0/0	0/1	0/0	0/0	0/0		0/0	0/1	0/1	0/0	0/0	0/1	0/0	0/0	0/1	0/0	0/0	0/1	0/1	0/1	0/0	0/1	0/0	0/1	0/1
			185	2_158779950						0/1	0/0	0/0	0/0	0/1	0/1	0/0	0/1	0/0		0/0		0/1	0/1	0/0		0/1	0/0	0/0	0/0			0/1		0/0	0/0	0/1	0/0	0/0	0/1	0/0	0/0	0/1	0/1	0/1	0/0	0/1	0/0	0/1	0/1
			186	rs27303276
			187	2_163858299					0/1	0/1	0/0	0/0	0/0	0/1	0/1	0/0	0/1	0/0		0/0		0/1	0/1	0/0	0/0	0/1	0/0	0/0	0/0			0/0		0/0	0/0	0/1	0/0	0/1	0/1	0/0	0/0	0/1	0/1	0/1	0/0	0/1	0/0	0/1	0/1
			188	2_164893544	0/1		0/1	0/1	1/1	1/1	0/1	1/1	1/1	1/1	1/1	1/1	0/1	1/1	0/1	0/1	0/1	0/1	1/1	1/1	0/1	1/1	0/1	0/1	1/1	1/1	0/1	0/1	1/1	0/1	1/1	1/1	0/1	0/1	1/1	0/1	0/1	1/1	1/1	1/1	0/1	1/1	1/1	0/1	0/1
			189	2_165070724	0/0		0/0		0/1	0/1	0/0	0/1	0/1	0/1	0/1	0/1	0/0	0/1	0/0	0/0	0/1	0/0	0/1	0/1	0/0	0/1	0/0	0/0	0/1	0/1	0/0	0/0	0/1	0/0	0/1	0/1	0/0	0/0	0/1	0/0	0/0	0/1	0/1	0/1	0/0	0/1	0/1	0/0	0/0
			190	2_168912243						1/1	0/1	1/1	1/1		1/1	1/1	0/1	1/1		0/1		0/1	1/1	1/1		1/1	0/1							0/1	1/1	1/1	0/1	0/1	1/1	0/1	0/1	1/1	1/1	1/1	0/1	1/1	1/1	0/1	0/1
			191	2_180055272					1/1	1/1	0/1	0/1	1/1	0/1	1/1	1/1	0/1	1/1		0/1		0/1	1/1	1/1	0/1	0/1	0/1	0/1	0/1			1/1	1/1	0/1	1/1	1/1	0/1	1/1	1/1	0/1	0/1	1/1	1/1	1/1	0/1	0/1	1/1	0/1	0/1
			192	rs27640052
			193	3_3560133								0/1															0/0
			194	rs13476949
			195	3_8554492					1/1	0/1	1/1	1/1	1/1	1/1	1/1	1/1		0/1		1/1		1/1	0/1	0/1		1/1	1/1	1/1	1/1			0/1		1/1	1/1	1/1	1/1	1/1	0/1	0/1	0/1	0/1	1/1	1/1	0/1	0/1	0/1	1/1
			196	rs36645396
			197	3_19628529	0/1		0/0	0/0	0/1	0/0	0/0	0/1	0/1	0/0	0/1	0/0	0/1	0/1	0/0	0/1	0/0	0/0	0/1	0/1	0/0	0/1	0/0	0/0	0/1	0/1	0/0	0/1	0/0	0/1	0/0	0/1	0/1	0/1	0/0	0/1	0/0	0/1	0/1	0/1	0/1	0/0	0/1	0/0	0/0
			198	3_19628574	0/1		0/0	0/0	0/1	0/0	0/0	0/1	0/1	0/0	0/1	0/0	0/1	0/1	0/0	0/1	0/0	0/0	0/1	0/1	0/0	0/1	0/0	0/0	0/1	0/1	0/0	0/1	0/0	0/1	0/0	0/1	0/1	0/1	0/0	0/1	0/0	0/1	0/1	0/1	0/1	0/0	0/1	0/0	0/0
			199	rs48321141
			200	3_27866207	0/0				0/0	0/1	0/1	0/0	0/0	0/1	0/0		0/0	0/0		0/0		0/1	0/0	0/0		0/0	0/1		0/0			0/0		0/0	0/1	0/0	0/0	0/0	0/1	0/0	0/1	0/0	0/0	0/0	0/0	0/1	0/0	0/1	0/1
			201	3_28380854
			202	rs29648351
			203	3_42232742	0/1				1/1	1/1	1/1	0/1	0/1	0/1	1/1	1/1	0/1	0/1		1/1		0/1	0/1	0/1	0/1	1/1	1/1	1/1	1/1	0/1	0/1	0/1	0/1	1/1	1/1	1/1	1/1	1/1	0/1	1/1	0/1	0/1	1/1	1/1	0/1	0/1	0/1	1/1	1/1
			204	rs31219468
			205	rs38740959
			206	3_51389257							0/1	0/0	0/0		0/0		0/0	0/0		0/0		0/1	0/0	0/0		0/0	0/1	0/1				0/0		0/0	0/1	0/0	0/0	0/0		0/0	0/1	0/0	0/0	0/0	0/0	0/1	0/0	0/1	0/1
			207	3_53652537	0/1		0/0	0/0	0/1	0/0	0/0	0/1	0/1	0/0	0/1	0/0	0/1	0/1	0/0	0/1	0/0	0/0	0/1	0/1	0/0	0/1	0/0	0/0	0/1	0/1	0/0	0/1	0/0	0/1	0/0	0/1	0/1	0/1	0/0	0/1	0/0	0/1	0/1	0/1	0/1	0/0	0/1	0/0	0/0
			208	rs37013876
			209	3_66158098	0/0				0/1	0/1	0/1	0/0	0/0	0/0	0/1	0/1	0/0	0/0		0/1	0/0	0/0	0/0	0/0		0/1	0/1		0/1		0/0	0/0	0/1	0/1	0/1	0/1	0/1	0/1	0/0	0/1	0/0	0/0	0/1	0/1	0/0	0/1	0/1	0/1
			210	3_68084635							1/1	0/1	0/1		1/1							0/1	0/1				1/1							1/1	1/1	1/1	1/1			1/1			1/1		0/1
			211	rs47191211
			212	3_82113282	0/0		0/1	0/1	0/0	0/1	0/1	0/0	0/0	0/1	0/0	0/0	0/0	0/0	0/1	0/0	0/1	0/1	0/0	0/0	0/0	0/0	0/1	0/1	0/0	0/1	0/1	0/0	0/1	0/0	0/1	0/0	0/1	0/0	0/0	0/0	0/1	0/0	0/0	0/0	0/0	0/1	0/0	0/1	0/1
			213	3_83354281	0/0		0/1	0/1	0/0	0/1	0/1	0/0	0/0	0/1	0/0	0/0	0/0	0/0	0/1	0/0	0/1	0/1	0/0	0/0	0/0	0/0	0/1	0/1	0/0	0/0	0/1	0/0	0/1	0/0	0/1	0/0	0/1	0/0	0/0	0/0	0/1	0/0	0/0	0/0	0/0	0/1	0/0	0/1	0/1
			214	3_83838529	0/1		1/1	1/1	1/1	1/1	0/1	0/1	0/1	0/1	1/1	1/1	0/1	0/1	0/1	1/1	0/1	0/1	0/1	0/1	1/1	1/1	1/1	1/1	1/1	0/1	0/1	0/1	0/1	1/1	1/1	1/1	1/1	1/1	0/1	1/1	0/1	0/1	0/1	1/1	0/1	1/1	1/1	0/1	1/1
			215	3_85044442	0/1	0/0											0/0	0/0	0/1		0/0	0/1					0/0			0/1	0/0	0/1											0/1
			216	3_85044449	0/1	0/0											0/0	0/0	0/1		0/0	0/1					0/0			0/1	0/0	0/1											0/1
			217	rs52248387
			218	3_87974845					1/1	1/1	0/1	0/1	0/1	0/1	1/1	1/1	0/1	0/1		1/1		0/1	0/1	0/1	1/1	1/1	0/1	1/1	1/1			0/1	0/1	1/1	1/1	1/1	1/1	1/1	0/1	1/1	0/1	0/1	0/1	1/1	0/1	1/1	1/1	0/1	1/1
			219	3_88652578											0/0		0/0	0/0		0/0		0/1	0/0	0/1		0/0	0/1					0/0		0/0	0/1	0/0	0/1	0/0		0/0	0/0	0/0	0/0	0/0	0/0	0/1	0/0	0/1	0/1
			220	3_89167102	0/0		0/1	0/1	0/0	0/1	0/1	0/0	0/0	0/1	0/0	0/0	0/0	0/0	0/1	0/0	0/1	0/1	0/0	0/1	0/0	0/0	0/1	0/1	0/0	0/0	0/1	0/0	0/1	0/0	0/1	0/0	0/1	0/0	0/0	0/0	0/0	0/0	0/0	0/0	0/0	0/1	0/0	0/1	0/1
			221	3_92135706	0/0		0/1	0/1	0/1	0/1	0/0	0/0	0/0	0/0	0/1	0/1	0/0	0/0	0/1	0/1	0/0	0/0	0/0	0/0	0/1	0/1	0/0	0/1	0/1	0/1	0/0	0/0	0/0	0/1	0/1	0/1	0/1	0/1	0/0	0/1	0/0	0/0	0/0	0/1	0/0	0/0	0/1	0/0	0/1
			222	3_92135715	0/0		0/1	0/1	0/1	0/1	0/0	0/0	0/0	0/0	0/1	0/1	0/0	0/0	0/1	0/1	0/0	0/0	0/0	0/0	0/1	0/1	0/0	0/1	0/1	0/1	0/0	0/0	0/0	0/1	0/1	0/1	0/1	0/1	0/0	0/1	0/0	0/0	0/0	0/1	0/0	0/0	0/1	0/0	0/1
			223	3_93148504	0/0		0/1	0/1	0/1	0/1	0/1	0/0	0/0	0/1	0/0	0/0	0/0	0/0	0/1	0/0	0/1	0/1	0/0	0/1	0/0	0/0	0/1	0/1	0/0	0/1	0/1	0/0	0/1	0/0	0/1	0/0	0/1	0/0	0/0	0/0	0/0	0/0	0/0	0/0	0/0	0/1	0/0	0/1	0/1
			224	3_95543029	0/0		0/1	0/1	0/1	0/1	0/0	0/0	0/0	0/0	0/1	0/1	0/0	0/0	0/0	0/0	0/0	0/0	0/0	0/0	0/1	0/1	0/0	0/1	0/1	0/0	0/0	0/0	0/0	0/1	0/1	0/1	0/1	0/1	0/0	0/1	0/0	0/0	0/0	0/1	0/0	0/1	0/1	0/0	0/1
			225	3_101003775	0/1				0/0	0/0	0/0	0/1	0/1	0/0	0/1	0/1	0/1	0/1		0/1		0/0	0/1	0/0	0/1	0/1	0/0	0/0	0/1		0/0	0/1	0/0	0/1	0/0	0/0	0/0	0/1	0/1	0/1	0/1	0/1	0/1	0/1	0/1	0/0	0/1	0/0	0/0
			226	3_101709308	0/1			0/1	0/0	0/0	0/0	0/1	0/1	0/0	0/1	0/1	0/1	0/1		0/1	0/0	0/0	0/1	0/0	0/1	0/1	0/0	0/0	0/1		0/0	0/1	0/0	0/1	0/0	0/0	0/0	0/1	0/1	0/1	0/1	0/1	0/1	0/1	0/1	0/0	0/1	0/0	0/0
			227	rs31048985
			228	3_103803615
			229	3_104796977						0/1	0/1	0/0	0/0	0/1	0/0	0/0	0/0	0/0		0/0		0/1	0/0	0/1		0/0	0/1		0/0			0/1		0/0	0/1	0/1	0/1	0/0	0/0	0/0	0/0	0/0	0/0	0/0	0/0	0/1	0/1	0/1	0/1
			230	rs33686802
			231	3_106018266						0/0	0/0	0/1	0/1	0/0	0/1	0/1	0/1	0/1		0/1		0/0	0/1	0/0		0/1	0/0	0/0	0/1			0/1		0/1	0/0	0/0	0/0	0/1	0/1	0/1	0/1	0/1	0/1	0/1	0/1	0/0	0/0	0/0	0/0
			232	3_106468161	0/1		1/1	1/1	1/1	1/1	0/1	0/1	0/1	0/1	1/1	1/1	0/1	0/1		0/1		0/1	0/1	0/1	1/1	1/1	0/1	1/1	1/1		0/1	0/1	0/1	1/1	1/1	1/1	1/1	1/1	0/1	1/1	0/1	0/1	0/1	0/1	0/1	1/1	1/1	0/1	1/1
			233	3_108226644							0/0	0/0	0/0		0/1		0/0	0/0		0/0		0/0	0/0	0/0		0/1	0/0	0/1				0/0		0/1	0/1	0/1	0/1	0/1	0/0	0/1	0/0	0/0	0/0	0/0	0/0	0/1	0/1	0/0	0/1
			234	3_108226645							0/0	0/0	0/0		0/1		0/0	0/0		0/0		0/0	0/0	0/0		0/1	0/0	0/1				0/0		0/1	0/1	0/1	0/1	0/1	0/0	0/1	0/0	0/0	0/0	0/0	0/0	0/1	0/1	0/0	0/1
			235	3_121463445	0/1		0/0		0/0	0/0	0/0	0/1	0/1	0/0	0/0	0/1	0/1	0/1		0/1		0/0	0/1	0/0	0/1	0/1	0/0	0/0	0/1		0/0	0/1	0/0	0/1	0/0	0/0	0/0	0/1	0/1	0/0	0/1	0/1	0/1	0/1	0/1	0/0	0/0	0/0	0/0
			236	3_121463455	0/1		0/0		0/0	0/0	0/0	0/1	0/1	0/0	0/0	0/1	0/1	0/1		0/1		0/0	0/1	0/0	0/1	0/1	0/0	0/0	0/1		0/0	0/1	0/0	0/1	0/0	0/0	0/0	0/1	0/1	0/0	0/1	0/1	0/1	0/1	0/1	0/0	0/0	0/0	0/0
			237	3_121991065
			238	3_122133084	0/1				0/0	0/0	0/0	0/1	0/1	0/0	0/0	0/1	0/1	0/1	0/1	0/1	0/0	0/0	0/1	0/0	0/1	0/1	0/0	0/0	0/1	0/1		0/1	0/0	0/1	0/0	0/0	0/0	0/1	0/1	0/0	0/1	0/1	0/1	0/1	0/1	0/0	0/0	0/0	0/0
			239	3_122139870	0/1				0/0	0/0	0/0	0/1	0/1	0/0	0/0	0/1	0/1	0/1		0/1	0/0	0/0	0/1	0/0	0/1	0/1	0/0	0/0	0/1			0/1	0/0	0/1	0/0	0/0	0/0	0/1	0/1	0/0	0/1	0/1	0/1	0/1	0/1	0/0	0/0	0/0	0/0
			240	rs30068462
			241	3_123336591	0/1		1/1	1/1	0/1	1/1	0/1	0/1	0/1	0/1	0/1	1/1	0/1	0/1	0/1	0/1	0/1	0/1	1/1	0/1	1/1	1/1	0/1	1/1	1/1	0/1	0/1	0/1	0/1	1/1	1/1	1/1	0/1	1/1	0/1	1/1	0/1	0/1	0/1	0/1	0/1	0/1	1/1	0/1	1/1
			242	3_123336620	0/1		1/1	1/1	0/1	1/1	0/1	0/1	0/1	0/1	0/1	1/1	0/1	0/1	0/1	0/1	0/1	0/1	1/1	0/1	1/1	1/1	0/1	1/1	1/1	0/1	0/1	0/1	0/1	1/1	1/1	1/1	0/1	1/1	0/1	1/1	0/1	0/1	0/1	0/1	0/1	0/1	1/1	0/1	1/1
			243	3_127273115	0/1		1/1	1/1	0/1	1/1	0/1	0/1	0/1	0/1	0/1	1/1	0/1	0/1	0/1	0/1	0/1	0/1	1/1	0/1	1/1	1/1	0/1	1/1	1/1	0/1	0/1	0/1	0/1	1/1	1/1	1/1	0/1	1/1	0/1	1/1	0/1	0/1	0/1	0/1	0/1	0/1	1/1	0/1	1/1
			244	rs45700995
			245	3_134829531	0/1		0/0		0/0	0/0	0/0	0/1	0/0	0/0	0/0	0/1	0/1	0/1	0/1	0/1	0/0	0/0	0/1	0/0	0/1	0/1	0/0	0/0	0/0	0/1	0/0	0/1	0/0	0/1	0/0	0/0	0/0	0/1	0/1	0/0	0/1	0/1	0/1	0/1	0/1	0/0	0/0	0/0	0/0
			246	3_135511812	0/1				0/0	0/0	0/0	0/1	0/0	0/0	0/0	0/1	0/1	0/1	0/1	0/1	0/0	0/0	0/1	0/0	0/1	0/1	0/0	0/0	0/0	0/1		0/1	0/0	0/1	0/0	0/0	0/0	0/1	0/1	0/0	0/1	0/1	0/1	0/1	0/1	0/0	0/0	0/0	0/0
			247	3_136284103	0/1		0/1		0/1	0/1	0/1	0/1	0/1		0/1	1/1		0/1				0/1	1/1				0/1		0/1		0/1			1/1	0/1	0/1			0/1	0/1		0/1	0/1	0/1	0/1	0/1
			248	3_138092691	0/1		0/0	0/1	0/0	0/0	0/0	0/1	0/0	0/0	0/0	0/1	0/1	0/1	0/1	0/1	0/1	0/0	0/1	0/0	0/1	0/1	0/0	0/0	0/0	0/1	0/1	0/1	0/0	0/1	0/0	0/0	0/0	0/1	0/1	0/0	0/1	0/1	0/0	0/1	0/1	0/0	0/0	0/0	0/0
			249	3_138195916																							0/1
			250	rs30903777
			251	rs30903682
			252	3_142883488								0/1															0/0		0/0						0/0										0/1
			253	rs31342441
			254	3_145314544	0/1		0/0	0/1	0/0	0/0	0/0	0/1	0/0	0/0	0/0	0/1	0/1	0/1	0/1	0/1	0/0	0/0	0/1	0/0	0/1	0/1	0/0	0/0	0/0	0/1	0/1	0/1	0/0	0/1	0/0	0/0	0/0	0/0	0/1	0/0	0/1	0/1	0/0	0/1	0/1	0/0	0/0	0/0	0/0
			255	3_145314570	0/1		0/0	0/1	0/0	0/0	0/0	0/1	0/0	0/0	0/0	0/1	0/1	0/1	0/1	0/1	0/0	0/0	0/1	0/0	0/1	0/1	0/0	0/0	0/0	0/1	0/1	0/1	0/0	0/1	0/0	0/0	0/0	0/0	0/1	0/0	0/1	0/1	0/0	0/1	0/1	0/0	0/0	0/0	0/0
			256	3_145998693					0/1	0/1	0/1	0/1	1/1	1/1	0/1	1/1	0/1	1/1		0/1		0/1	1/1	1/1		1/1	0/1	1/1	0/1			0/1		0/1	0/1	0/1	0/1	1/1	0/1	1/1	0/1	0/1	0/1	0/1	0/1	0/1	1/1	0/1	1/1
			257	3_145998695					0/1	0/1	0/1	0/1	1/1	1/1	0/1	1/1	0/1	1/1		0/1		0/1	1/1	1/1		1/1	0/1	1/1	0/1			0/1		0/1	0/1	0/1	0/1	1/1	0/1	1/1	0/1	0/1	0/1	0/1	0/1	0/1	1/1	0/1	1/1
			258	3_146593420						0/0	0/0	0/1	0/0		0/0		0/1	0/1		0/1		0/0	0/1	0/0		0/1	0/0	0/0				0/1		0/1	0/0	0/0	0/0	0/0		0/0	0/1	0/1	0/0	0/1	0/1	0/0	0/0	0/1	0/0
			259	rs30598984
			260	3_159581164	0/1		1/1	1/1	0/1	0/1	0/1	0/1	1/1	1/1	0/1	1/1	0/1	1/1	0/1	0/1		0/1	1/1	1/1		0/1	1/1		0/1	0/1	1/1	0/1	0/1	0/1	0/1	0/1	0/1	1/1	0/1	1/1	0/1	1/1	0/1	0/1	0/1	0/1	1/1	0/1	1/1
			261	rs30858154
			262	4_6260282					0/0	0/1	0/0	0/0	0/1		0/1	0/1	0/0	0/0		0/1		0/1	0/0	0/0		0/0	0/1	0/1	0/0			0/1		0/1	0/1	0/1	0/1	0/1	0/1	0/1	0/0	0/1	0/1	0/0	0/0	0/0	0/0	0/1	0/1
			263	4_6910337																			0/1				1/1
			264	rs47368500
			265	4_6910348																			0/1				1/1
			266	4_11234654					0/1	0/1	0/1	0/1	1/1	0/1	1/1	1/1						1/1	0/1				1/1		0/1		0/1			1/1	1/1	1/1	1/1		1/1	0/1			1/1		0/1	0/1	0/1
			267	4_12009031	0/1	0/0	0/1	0/0	0/1	0/1	0/0	0/0	0/0	0/1	0/0	0/1	0/0	0/1	0/1	0/1	0/1	0/0	0/1	0/1	0/1	0/1	0/1	0/0	0/0	0/1	0/1	0/0	0/1	0/1	0/1	0/1	0/0	0/1	0/1	0/0	0/0	0/0	0/1	0/1	0/1	0/1	0/1	0/1	0/1
			268	rs27746189
			269	4_23295512					0/1						0/1								1/1				1/1		0/1														1/1		0/1
			270	rs32438765
			271	4_30761996	0/1		0/1	0/0	0/1	0/1	0/0	0/0	0/0	0/1	0/0	0/1	0/0	0/1	0/1	0/1	0/1	0/1	0/1	0/1	0/1	0/1	0/1	0/0	0/0		0/1	0/0	0/1	0/1	0/1	0/1	0/0	0/1	0/1	0/0	0/0	0/0	0/1	0/1	0/1	0/1	0/1	0/1	0/1
			272	rs27779705
			273	4_43036567											1/1		0/1	1/1		1/1		1/1	1/1	0/1		0/1	1/1	1/1				0/1		1/1	1/1	1/1	1/1	1/1		0/1	0/1	0/1	1/1	0/1	0/1	0/1	1/1	1/1	1/1
			274	4_46120492							1/1	0/1	1/1		1/1			1/1		1/1		1/1	1/1	0/1		0/1	1/1	1/1				1/1		1/1	1/1	0/1	1/1	1/1		0/1	0/1	0/1	1/1	0/1	0/1	0/1	1/1	1/1	1/1
			275	4_47239566					0/0			0/0	0/0		0/0							0/1					0/1		0/0						0/1
			276	rs27860282
			277	4_52450964			0/1		0/0	0/1	0/0	0/0	0/0		0/0	0/1		0/0					0/0				0/1		0/0		0/1			0/1	0/1	0/1			0/1				0/1		0/1
			278	4_52524395	1/1				0/1	0/1	1/1	0/1	1/1	0/1	1/1	1/1	0/1	1/1		1/1		1/1	1/1	0/1		0/1	1/1	1/1	0/1			1/1		1/1	1/1	0/1	1/1	1/1	1/1	0/1	0/1	0/1	1/1	0/1	0/1	0/1	1/1	1/1	1/1
			279	rs13477705
			280	4_55012301	1/1		1/1	1/1	0/1	0/1	1/1	0/1	1/1	0/1	1/1	0/1	0/1	1/1	1/1	1/1	0/1	1/1	1/1	0/1	1/1	0/1	1/1	1/1	0/1	1/1	1/1	1/1	0/1	1/1	1/1	0/1	1/1	1/1	1/1	0/1	0/1	0/1	1/1	0/1	0/1	0/1	1/1	1/1	1/1
			281	4_56741168	1/1		1/1	1/1	0/1	0/1	1/1	0/1	1/1	0/1	1/1	0/1	0/1	1/1	1/1	1/1	0/1	1/1	1/1	0/1	1/1	0/1	1/1	1/1	0/1	1/1	1/1	1/1	0/1	1/1	1/1	0/1	1/1	1/1	1/1	0/1	0/1	0/1	1/1	0/1	0/1	0/1	1/1	1/1	1/1
			282	4_58784823					0/1	0/1	1/1	0/1	1/1	0/1	1/1	0/1		1/1		1/1		1/1	1/1	0/1			1/1		0/1			0/1		1/1	1/1	0/1	1/1	0/1	1/1	0/1	0/1	0/1	1/1	0/1	0/1	0/1	1/1	1/1
			283	4_63272545					0/1	0/1	1/1	0/1	1/1	0/1	1/1	0/1	0/1	1/1		1/1		1/1	1/1	0/1	0/1	0/1	1/1	1/1	0/1			1/1	0/1	1/1	1/1	0/1	1/1	1/1	1/1	0/1	0/1	0/1	1/1	0/1	0/1	0/1	1/1	1/1	1/1
			284	4_66839598					0/0	0/0	0/1	0/0	0/1	0/0	0/1	0/0	0/0	0/1		0/1		0/1	0/1	0/0		0/0	0/1	0/1	0/0		0/1	0/1		0/1	0/1	0/0	0/1	0/1	0/1	0/0	0/0	0/0	0/1	0/0	0/0	0/0	0/1	0/1	0/1
			285	rs245036136
			286	4_70266817	0/0		0/1	0/0	0/0	0/1	0/0	0/0	0/0	0/1	0/1	0/1	0/0	0/0	0/1	0/1	0/1	0/1	0/0	0/1	0/1	0/1	0/1	0/0	0/0	0/0	0/1	0/0	0/1	0/1	0/1	0/1	0/0	0/1	0/1	0/1	0/0	0/0	0/1	0/1	0/1	0/1	0/1	0/1	0/1
			287	4_74811205	1/1		1/1		0/1	0/1	1/1	0/1	1/1	0/1	1/1	0/1	0/1	1/1	1/1	1/1	0/1	1/1	1/1	0/1	0/1	0/1	1/1	1/1	0/1	0/1	1/1	1/1	0/1	1/1	1/1	0/1	1/1	1/1	1/1	0/1	0/1	0/1	1/1	0/1	0/1	0/1	1/1	1/1	1/1
			288	rs32895413
			289	4_86583085	1/1		1/1	1/1	1/1	0/1	1/1	0/1	1/1	0/1	1/1	0/1	0/1	1/1	1/1	1/1	0/1	1/1	1/1	0/1	1/1	0/1	1/1	1/1	0/1	0/1	1/1	1/1	0/1	1/1	1/1	0/1	1/1	1/1	1/1	0/1	0/1	0/1	1/1	0/1	0/1	0/1	1/1	1/1	1/1
			290	4_88169948	0/0				0/0	0/1	0/0	0/0	0/0	0/1	0/1	0/1	0/1	0/0		0/1		0/1	0/0	0/1	0/1	0/1	0/1	0/0	0/0			0/0	0/1	0/0	0/0	0/1	0/0	0/1	0/1	0/1	0/0	0/0	0/1	0/1	0/1	0/0	0/1	0/1	0/1
			291	4_88722326
			292	rs28160016
			293	4_94432389								0/1	1/1		1/1							1/1					1/1							1/1	1/1					0/1			0/1		0/1
			294	rs3663299
			295	4_99296141					1/1	0/1	1/1	0/1	1/1	0/1	1/1	0/1	0/1	1/1		1/1	0/1	1/1	1/1	0/1	1/1	0/1	1/1	1/1	0/1	1/1		1/1	0/1	1/1	1/1	0/1	1/1	1/1	1/1	0/1	0/1	0/1	0/1	0/1	0/1	0/1	1/1	1/1	1/1
			296	4_107374161						0/0	0/0	0/0	0/0		0/1		0/1	0/0		0/1		0/1	0/0	0/1		0/1	0/1	0/0	0/0			0/0		0/1	0/0	0/1	0/1	0/1	0/1	0/1	0/0	0/0	0/1	0/0	0/1	0/0	0/0	0/1	0/1
			297	4_108634712					0/0	0/0	0/0	0/0	0/0	0/1	0/1	0/1	0/1	0/0		0/1		0/1	0/0	0/1	0/1	0/1	0/1	0/0	0/0	0/1		0/0	0/1	0/1	0/0	0/1	0/1	0/1	0/1	0/1	0/0	0/0	0/1	0/0	0/1	0/0	0/0	0/1	0/1
			298	rs32750128
			299	rs52039649
			300	4_112765106	1/1		0/1		1/1	0/1	1/1	0/1	1/1	0/1	1/1	1/1	0/1	1/1		1/1	0/1	1/1	1/1	0/1	0/1	0/1	1/1	1/1	0/1	0/1	1/1	1/1	0/1	1/1	1/1	0/1	1/1	1/1	1/1	0/1	0/1	0/1	0/1	0/1	0/1	1/1	1/1	1/1	1/1
			301	rs260595723
			302	4_120935120	1/1		0/1	1/1	1/1	0/1	1/1	1/1	1/1	1/1	1/1	1/1	0/1	0/1		1/1	0/1	1/1	1/1	0/1	1/1	0/1	1/1	1/1	0/1	1/1	1/1	1/1	1/1	1/1	1/1	0/1	1/1	1/1	1/1	0/1	0/1	0/1	0/1	0/1	0/1	1/1	1/1	1/1	1/1
			303	4_122849662					1/1	0/1	1/1	1/1	1/1	1/1	1/1	1/1	0/1	0/1		1/1		1/1	1/1	0/1		0/1	1/1	1/1	0/1			1/1		1/1	1/1	0/1	1/1	1/1	1/1	0/1	0/1	0/1	0/1	0/1	0/1	1/1	1/1	1/1	1/1
			304	4_123860763	1/1		0/1	1/1	1/1	0/1	1/1	1/1	1/1	1/1	1/1	1/1	0/1	0/1		1/1	0/1	1/1	1/1	0/1	1/1	0/1	1/1	1/1	0/1	0/1	1/1	1/1	1/1	1/1	1/1	0/1	1/1	1/1	1/1	0/1	0/1	0/1	0/1	0/1	0/1	1/1	1/1	1/1	1/1
			305	4_126242040					1/1	0/1	1/1	1/1	1/1	1/1	1/1	1/1	0/1	0/1		1/1		1/1	1/1	0/1		0/1	0/1	1/1	0/1			1/1	0/1	1/1	1/1	0/1	1/1	1/1	1/1	0/1	0/1	0/1	0/1	0/1	0/1	1/1	1/1	1/1	1/1
			306	4_126242047					1/1	0/1	1/1	1/1	1/1	1/1	1/1	1/1	0/1	0/1		1/1		1/1	1/1	0/1		0/1	0/1	1/1	0/1			1/1	0/1	1/1	1/1	0/1	1/1	1/1	1/1	0/1	0/1	0/1	0/1	0/1	0/1	1/1	1/1	1/1	1/1
			307	4_128038172					1/1	0/1	1/1	1/1	1/1	1/1	1/1	1/1	0/1	0/1		1/1		1/1	1/1	0/1	1/1	0/1	0/1	1/1	0/1			1/1	1/1	1/1	1/1	0/1	1/1	1/1	1/1	0/1	0/1	0/1	0/1	0/1	0/1	1/1	1/1	1/1	1/1
			308	rs28289476
			309	4_130060899	1/1		0/1	1/1	1/1	0/1	1/1	1/1	1/1	1/1	1/1	1/1	0/1	0/1	0/1	1/1		1/1	1/1	0/1	1/1	0/1	0/1	1/1	0/1		1/1	1/1	1/1	1/1	1/1	0/1	1/1	1/1	1/1	0/1	1/1	0/1	0/1	0/1	0/1	1/1	1/1	1/1	1/1
			310	4_132381106																								0/0				0/0					0/1			0/1				0/1
			311	rs27539745
			312	4_133681787					1/1	0/1	1/1	1/1	1/1	1/1	1/1	1/1	0/1	0/0		1/1	0/1	1/1	1/1	0/1		0/1	0/0	0/1	0/1		1/1	1/1		1/1	1/1	0/1	1/1	1/1	1/1	0/1	1/1	0/0	0/1	0/1	0/1	1/1	1/1	1/1	1/1
			313	4_134348530											0/1		0/1	0/1		1/1		1/1	1/1	0/1		0/1	0/1	1/1				1/1		1/1	1/1	0/1	1/1	1/1		0/1	1/1	0/1	0/1	0/1	0/1	1/1	1/1	1/1	1/1
			314	4_139314160	1/1		0/1		1/1	0/1	1/1	1/1	0/1	1/1	0/1	1/1	0/1	0/1	0/1	1/1	0/1	1/1	1/1	0/1	1/1	0/1	0/1	1/1	0/1	1/1	1/1	1/1	0/1	1/1	1/1	0/1	1/1	1/1	1/1	0/1	1/1	0/1	0/1	0/1	0/1	1/1	1/1	1/1	1/1
			315	4_139633922	1/1		0/1	1/1	1/1	0/1	1/1	1/1	0/1	1/1	0/1	1/1	0/1	0/1	0/1	1/1	0/1	1/1	1/1	0/1	1/1	0/1	0/1	1/1	0/1	1/1	1/1	1/1	1/1	1/1	1/1	1/1	1/1	1/1	1/1	0/1	1/1	0/1	0/1	0/1	0/1	1/1	1/1	1/1	1/1
			316	4_139930038
			317	4_141004216					0/0	0/0	0/0	0/0	0/0	0/1	0/1	0/1	0/1	0/0		0/1		0/1	0/0	0/1	0/1	0/1	0/1	0/0	0/1			0/0		0/1	0/0	0/1	0/1	0/1	0/1	0/1	0/0	0/0	0/1	0/0	0/1	0/0	0/0	0/0	0/1
			318	4_141199963	0/0		0/1	0/0	0/0	0/0	0/0	0/0	0/0	0/1	0/1	0/1	0/1	0/0	0/0	0/1	0/1	0/1	0/0	0/1	0/1	0/1	0/1	0/0	0/1	0/1	0/1	0/0	0/1	0/1	0/0	0/1	0/1	0/1	0/1	0/1	0/0	0/0	0/1	0/0	0/1	0/0	0/0	0/0	0/1
			319	4_141398500	0/0		0/1	0/0	0/0	0/0	0/0	0/0	0/0	0/1	0/1	0/1	0/1	0/0	0/0	0/1	0/1	0/1	0/0	0/1	0/1	0/1	0/1	0/0	0/1	0/0	0/1	0/0	0/1	0/1	0/0	0/1	0/1	0/1	0/1	0/1	0/0	0/0	0/1	0/0	0/1	0/0	0/0	0/0	0/1
			320	4_143437486	0/0		0/1		0/0	0/0	0/0	0/0	0/0	0/1	0/1	0/1	0/1	0/0		0/1		0/1	0/0	0/1		0/1	0/1	0/1	0/1	0/1	0/1	0/0	0/1	0/1	0/0	0/1	0/1	0/1	0/1	0/1	0/0	0/0	0/1	0/0	0/1	0/0	0/0	0/0	0/1
			321	4_144453275	0/0			0/0	0/0	0/0	0/0	0/0	0/0	0/1	0/1	0/1	0/1	0/0		0/1		0/1	0/0	0/1	0/1	0/1	0/1	0/1	0/1		0/1	0/0	0/1	0/1	0/0	0/1	0/1	0/1	0/1	0/1	0/0	0/0	0/1	0/0	0/1	0/0	0/0	0/0	0/1
			322	4_144622766	0/0				0/0	0/0	0/0	0/0	0/0	0/1	0/1	0/1	0/1	0/0	0/0	0/1	0/1	0/1	0/0	0/1	0/1	0/1	0/1	0/1	0/1	0/1	0/1	0/0	0/1	0/1	0/0	0/1	0/1	0/1	0/1	0/1	0/0	0/0	0/1	0/0	0/1	0/0	0/0	0/0	0/1
			323	rs46339509
			324	4_148929467
			325	4_149128877					1/1	0/1	1/1	1/1	0/1	0/1	0/1	1/1	0/1	0/1		1/1		1/1	1/1	0/1	0/1	0/1	0/1	1/1	0/1	0/1	1/1	1/1	1/1	1/1	1/1	1/1	1/1	0/1	1/1	0/1	1/1	0/1	0/1	0/1	0/1	1/1	1/1	1/1	1/1
			326	4_154101339	1/1				1/1	0/1	1/1	1/1	0/1	0/1	0/1	1/1	0/1	0/1	0/1	1/1	0/1	1/1	1/1	0/1	1/1	0/1	0/1	1/1	0/1	0/1	1/1	1/1	1/1	1/1	1/1	1/1	1/1	0/1	1/1	0/1	1/1	0/1	0/1	0/1	1/1	1/1	1/1	1/1	1/1
			327	rs32989479
			328	4_154254581						0/1	1/1	1/1	0/1	0/1	0/1	1/1	0/1	0/1		1/1		1/1	1/1	0/1		0/1	0/1	1/1	0/1			1/1		1/1	1/1	1/1	1/1	0/1		0/1	1/1	0/1	0/1	0/1	1/1	1/1	1/1	1/1	1/1
			329	4_154923245					1/1	0/1	1/1	1/1	0/1	0/1	0/1	1/1	0/1	0/1		1/1		1/1	1/1	0/1	1/1	0/1	0/1	1/1	0/1			1/1		1/1	1/1	1/1	1/1	0/1	1/1	0/1	1/1	0/1	0/1	0/1	1/1	1/1	1/1	1/1	1/1
			330	4_155785470					1/1	0/1	1/1	1/1	0/1	0/1	0/1	1/1	0/1	0/1		1/1		1/1	1/1	0/1	1/1	0/1	0/1	1/1	0/1			1/1	1/1	1/1	1/1	1/1	1/1	0/1	1/1	0/1	1/1	0/1	0/1	0/1	1/1	1/1	1/1	1/1	1/1
			331	4_155964841	1/1				1/1	0/1	1/1	1/1	0/1	0/1	0/1	1/1	0/1	0/1	0/1	1/1	0/1	1/1	1/1	0/1	1/1	0/1	0/1	1/1	0/1	0/1		1/1	1/1	1/1	1/1	1/1	1/1	0/1	1/1	0/1	1/1	0/1	0/1	0/1	1/1	1/1	1/1	1/1	1/1
			332	5_4046411	0/1		0/1		1/1	0/1	1/1	1/1	0/1	1/1	0/1	1/1	1/1	1/1	0/1	0/1	1/1	1/1	1/1	1/1	0/1	0/1	1/1	1/1	1/1	1/1	1/1	0/1	0/1	1/1	1/1	0/1	1/1	1/1	1/1	0/1	1/1	1/1	0/1	1/1	0/1	1/1	0/1	0/1	1/1
			333	5_5015411							1/1	1/1	0/1		0/1	1/1						1/1	0/1				1/1		1/1					1/1	1/1		1/1			0/1			0/1		0/1
			334	rs46049273
			335	5_5015419							1/1	1/1	0/1		0/1	1/1						1/1	0/1				1/1		1/1					1/1	1/1		1/1			0/1			0/1		0/1
			336	5_12260003
			337	rs31564288
			338	5_12260024
			339	5_24428320							0/0	0/0	0/0		0/0	0/1	0/1	0/0		0/1		0/1	0/1	0/0		0/1	0/1	0/0				0/1		0/0	0/0	0/1	0/1	0/0	0/1	0/0	0/1	0/1	0/1	0/0	0/1	0/0	0/1	0/0	0/0
			340	5_25310071					0/0	0/1	0/1	0/1	0/1	0/1	0/1	0/0	0/0	0/1		0/0		0/0	0/0	0/1	0/1	0/0	0/0	0/1	0/0			0/0	0/0	0/1	0/1	0/0	0/0	0/1	0/0	0/1	0/0	0/0	0/0	0/1	0/0	0/1	0/0	0/1	0/1
			341	5_27285288					0/1	0/0	0/0	0/0	0/0	0/0	0/0	0/1		0/1				0/1	0/1	0/0		0/1	0/1		0/1					0/0	0/0	0/1	0/1	0/0	0/1	0/0	0/1		0/1	0/0	0/1	0/0	0/1	0/0
			342	rs32179786
			343	5_33529528											0/1		1/1	0/1		0/1		1/1	1/1	1/1		0/1	1/1	0/1				1/1		1/1	1/1		1/1	1/1		0/1	1/1	0/1	0/1	1/1	0/1	0/1	0/1	1/1	1/1
			344	rs33680477
			345	5_34118900	0/1				1/1	0/1	1/1	1/1	0/1	1/1	0/1	1/1	1/1	0/1		0/1	0/1	1/1	1/1	1/1	0/1	0/1	1/1	0/1	1/1	0/1		1/1	0/1	1/1	1/1	0/1	1/1	1/1	1/1	0/1	1/1	0/1	0/1	1/1	0/1	0/1	0/1	1/1	1/1
			346	5_34921625					0/1	0/0	0/0	0/0	0/0	0/0	0/0		0/1	0/0		0/1		0/1	0/1	0/0	0/0	0/1	0/1	0/0	0/1			0/1	0/1	0/0	0/0	0/1	0/1	0/0	0/1	0/0	0/1	0/1	0/1	0/0	0/1	0/0	0/1	0/0	0/1
			347	5_36613621							1/1	1/1	0/1	0/1	0/1		1/1	0/1		0/1		1/1	1/1	1/1		0/1	1/1	0/1				1/1		1/1	1/1	0/1	1/1	1/1	1/1	0/1	1/1	0/1	0/1	1/1	0/1	0/1	0/1	1/1	1/1
			348	5_50000372									0/1		0/1																												0/1
			349	rs46077371
			350	5_67264374	0/1				1/1	1/1	1/1	0/1	0/1	0/1	0/1	1/1	0/1	0/1		0/1	0/1	1/1	1/1	1/1	0/1	0/1	0/1	0/1	1/1	0/1		1/1	0/1	1/1	1/1	0/1	1/1	1/1	1/1	0/1	1/1	0/1	0/1	1/1	0/1	0/1	0/1	1/1	1/1
			351	5_67573068							1/1	0/1			0/1		0/1	0/1		0/1		1/1	1/1	1/1		0/1	0/1	0/1				1/1		1/1	1/1	0/1	1/1	1/1		0/1	1/1	0/1	0/1	1/1	0/1	0/1	0/1	1/1	1/1
			352	rs3659098
			353	5_75674237						0/1			0/0		0/1		0/1	0/0		0/1		0/1	0/0	0/0		0/1	0/1	0/1				0/1		0/0	0/1		0/1	0/0		0/0		0/1	0/1	0/0	0/1	0/0	0/1		0/1
			354	rs37691247
			355	rs47603860
			356	5_90217582
			357	5_90550299	0/1		0/1	0/1	0/1	1/1	1/1	0/1	0/1	0/1	0/1	1/1	0/1	0/1	1/1	0/1	0/1	1/1	1/1	1/1	0/1	0/1	0/1	0/1	0/1	0/1	0/1	1/1	0/1	1/1	1/1	0/1	1/1	1/1	1/1	1/1	1/1	0/1	0/1	1/1	1/1	0/1	0/1	1/1	1/1
			358	5_90759471														0/1				1/1
			359	5_90759489														0/1				1/1
			360	5_96714386
			361	5_100661873	0/1				0/1	1/1	1/1	0/1	0/1	0/1	0/1	1/1	0/1	0/1	1/1	0/1	0/1	1/1	1/1	1/1	0/1	0/1	0/1	0/1	0/1	0/1		1/1	0/1	1/1	1/1	0/1	0/1	1/1	1/1	1/1	1/1	0/1	0/1	1/1	1/1	0/1	0/1	1/1	1/1
			362	5_103965790					0/1	0/0	0/1	0/0	0/1	0/1	0/0	0/0		0/1		0/0		0/0	0/1			0/1	0/0		0/0		0/0			0/0	0/0	0/1	0/0	0/1	0/0	0/1	0/1	0/0	0/0	0/1	0/0	0/1	0/0	0/0
			363	5_104309348
			364	5_104440295	0/1			0/0	0/1	0/0	0/1	0/0	0/1	0/1	0/0	0/0	0/0	0/1		0/0		0/0	0/1	0/1	0/1	0/1	0/0	0/0	0/0		0/0	0/0	0/0	0/0	0/0	0/1	0/0	0/1	0/0	0/1	0/1	0/0	0/0	0/1	0/0	0/1	0/0	0/0	0/0
			365	5_105812108	0/1		0/0	0/0	0/1	0/0	0/1	0/0	0/1	0/1	0/0	0/0	0/0	0/1	0/1	0/0	0/1	0/0	0/1	0/1	0/1	0/1	0/0	0/0	0/0	0/1	0/0	0/0	0/1	0/0	0/0	0/1	0/0	0/1	0/0	0/1	0/1	0/0	0/0	0/1	0/0	0/1	0/0	0/0	0/0
			366	5_106856953									0/1		0/0			0/1				0/0	0/1	0/1			0/0		0/0					0/0	0/0		0/0	0/1		0/1		0/0	0/0		0/0	0/1
			367	5_106957008																		1/1	1/1				0/1							1/1	1/1		0/1						0/1		1/1	0/1
			368	rs36936351
			369	5_108421265	0/1		0/0	0/0	0/1	0/0	0/1	0/0	0/1	0/1	0/0	0/0	0/0	0/1	0/1	0/0	0/0	0/0	0/1	0/1	0/1	0/1	0/0	0/0	0/0	0/1	0/0	0/0	0/0	0/0	0/0	0/1	0/0	0/1	0/0	0/1	0/1	0/0	0/0	0/1	0/1	0/1	0/0	0/0	0/0
			370	5_108582936	0/1				0/1	0/0	0/1	0/0	0/1	0/1	0/0	0/0	0/0	0/1	0/1	0/0		0/0	0/1	0/1	0/1	1/1	0/0	0/0	0/0	0/1		0/0	0/1	0/0	0/0	0/1	0/0	0/1	0/0	1/1	0/1	0/0	0/0	0/1	1/1	1/1	0/0	0/0	0/0
			371	5_110615445	0/1		0/1	0/1	0/1	1/1	1/1	1/1	0/1	0/1	0/1	1/1	0/1	0/1	1/1	0/1	0/1	1/1	1/1	1/1	0/1	0/1	0/1	0/1	0/1	0/1	0/1	1/1	0/1	1/1	1/1	0/1	0/1	1/1	1/1	1/1	1/1	0/1	0/1	1/1	1/1	0/1	0/1	1/1	1/1
			372	5_112243989	0/0		0/1	0/1	0/0	0/1	0/0	0/1	0/0	0/0	0/1	0/1	0/1	0/0	0/0	0/1	0/1	0/1	0/0	0/0	0/0	0/0	0/1	0/1	0/1	0/0	0/1	0/1	0/1	0/1	0/1	0/0	0/1	0/0	0/1	0/0	0/0	0/1	0/1	0/0	0/0	0/0	0/1	0/1	0/1
			373	rs29778783
			374	5_112244012	0/0		0/1	0/1	0/0	0/1	0/0	0/1	0/0	0/0	0/1	0/1	0/1	0/0	0/0	0/1	0/1	0/1	0/0	0/0	0/0	0/0	0/1	0/1	0/1	0/0	0/1	0/1	0/1	0/1	0/1	0/0	0/1	0/0	0/1	0/0	0/0	0/1	0/1	0/0	0/0	0/0	0/1	0/1	0/1
			375	5_112873984	0/0		0/1	0/1	0/0	0/1	0/0	0/1	0/0	0/0	0/1	0/1	0/1	0/0	0/0	0/1	0/1	0/1	0/0	0/0	0/0	0/0	0/1	0/1	0/1	0/0	0/1	0/1	0/1	0/1	0/1	0/0	0/1	0/0	0/1	0/0	0/0	0/1	0/1	0/0	0/0	0/0	0/1	0/1	0/1
			376	5_118731440					0/1	1/1	1/1	1/1	0/1	0/1	0/1	1/1	0/1	0/1	1/1	0/1		1/1	1/1	1/1	0/1	0/1	0/1	0/1	0/1			1/1	0/1	1/1	1/1	0/1	0/1	0/1	1/1	1/1	1/1	0/1	0/1	1/1	1/1	0/1	0/1	1/1	1/1
			377	5_121445302	0/0				0/0	0/1	0/1	0/1	0/0	0/0	0/0	0/1	0/0	0/0		0/0		0/1	0/1	0/1	0/0	0/0	0/0	0/1	0/0			0/0	0/0	0/1	0/1	0/0	0/0	0/0	0/1	0/1	0/1	0/0	0/0	0/1	0/1	0/0	0/0	0/1	0/1
			378	5_122707678											0/0			0/0		0/0		0/1	0/1			0/0	0/0							0/1	0/1		0/0	0/0		0/1		0/0	0/0	0/1	0/1	0/0
			379	5_124567945					0/0	0/1	0/1	0/1	0/0	0/0	0/0	0/1	0/0	0/0		0/0	0/0	0/1	0/1	0/1	0/0	0/0	0/0	0/1	0/0	0/1		0/0	0/0	0/1	0/1	0/0	0/0	0/0	0/1	0/1	0/1	0/0	0/0	0/1	0/1	0/0	0/0	0/1	0/1
			380	5_124726896						0/1	0/1	0/1			0/0			0/0				0/1	0/1				0/0		0/0					0/1	0/1		0/0	0/0				0/0		0/1	0/1
			381	rs33471501
			382	rs46765874
			383	5_137406354	1/1				0/1	1/1	1/1	1/1	0/1	1/1	0/1	1/1	0/1	0/1	1/1	0/1	1/1	0/1	1/1	0/1	0/1	0/1	0/1	1/1	0/1	0/1		0/1	1/1	1/1	1/1	0/1	0/1	0/1	1/1	1/1	1/1	1/1	0/1	1/1	1/1	0/1	0/1	0/1	1/1
			384	5_139716432	0/1		0/1	0/1	0/0	0/1	0/1	0/1	0/1	0/1	0/0	0/1	0/0	0/0	0/1	0/0	0/1	0/0	0/1	0/0	0/0	0/0	0/0	0/1	0/0	0/1	0/0	0/0	0/1	0/1	0/1	0/0	0/0	0/0	0/1	0/1	0/1	0/1	0/0	0/1	0/1	0/0	0/0	0/0	0/1
			385	rs29524774
			386	rs29733541
			387	6_3371606						1/1	1/1		1/1		0/1		1/1	1/1		1/1		1/1	1/1	1/1		1/1	1/1	1/1	1/1					1/1	0/1	0/1	0/1	1/1	1/1	0/1	1/1	1/1	1/1	1/1	1/1	0/1	0/1	1/1	0/1
			388	rs6392909
			389	6_3371624						1/1	1/1		1/1		0/1		1/1	1/1		1/1		1/1	1/1	1/1		1/1	1/1	1/1	1/1					1/1	0/1	0/1	0/1	1/1	1/1	0/1	1/1	1/1	1/1	1/1	1/1	0/1	0/1	1/1	0/1
			390	6_8006720								0/1	0/0		0/1												0/0		0/0					0/1	0/0					0/1
			391	rs49698565
			392	rs33760701
			393	6_25921617	0/1			1/1	0/1	1/1	0/1	0/1	1/1	1/1	0/1	1/1	1/1	1/1		1/1		0/1	1/1	1/1	1/1	1/1	0/1	1/1	1/1		1/1	0/1	1/1	1/1	0/1	0/1	0/1	0/1	1/1	0/1	1/1	1/1	1/1	1/1	1/1	0/1	0/1	1/1	0/1
			394	rs29968506
			395	6_29128532	0/1				1/1	1/1	0/1	0/1	1/1	1/1	0/1	1/1	1/1	1/1	1/1	1/1	0/1	0/1	1/1	1/1	1/1	1/1	0/1	1/1	1/1	1/1		0/1	1/1	1/1	0/1	0/1	0/1	0/1	1/1	0/1	1/1	1/1	1/1	1/1	1/1	0/1	0/1	1/1	0/1
			396	6_29128557	0/1				1/1	1/1	0/1	0/1	1/1	1/1	0/1	1/1	1/1	1/1	1/1	1/1	0/1	0/1	1/1	1/1	1/1	1/1	0/1	1/1	1/1	1/1		0/1	1/1	1/1	0/1	0/1	0/1	0/1	1/1	0/1	1/1	1/1	1/1	1/1	1/1	0/1	0/1	1/1	0/1
			397	6_34746137	0/0		0/1	0/0	0/0	0/1	0/1	0/0	0/1	0/1	0/0	0/1	0/1	0/0	0/0	0/1	0/0	0/0	0/1	0/1	0/0	0/1	0/1	0/0	0/1	0/0	0/0	0/1	0/1	0/0	0/0	0/0	0/0	0/0	0/0	0/0	0/1	0/1	0/1	0/0	0/0	0/0	0/0	0/1	0/1
			398	6_47028063	0/1		1/1	1/1	1/1	1/1	0/1	0/1	1/1	1/1	0/1	1/1	1/1	1/1	0/1	0/1	0/1	0/1	1/1	1/1	1/1	0/1	0/1	1/1	1/1	0/1	0/1	0/1	1/1	1/1	0/1	0/1	0/1	0/1	1/1	1/1	1/1	1/1	1/1	1/1	1/1	1/1	0/1	1/1	0/1
			399	rs30118238
			400	6_47028079	0/1		1/1	1/1	1/1	1/1	0/1	0/1	1/1	1/1	0/1	1/1	1/1	1/1	0/1	0/1	0/1	0/1	1/1	1/1	1/1	0/1	0/1	1/1	1/1	0/1	0/1	0/1	1/1	1/1	0/1	0/1	0/1	0/1	1/1	1/1	1/1	1/1	1/1	1/1	1/1	1/1	0/1	1/1	0/1
			401	6_47820762								0/1			0/1		1/1	1/1		0/1		0/1	1/1	1/1		0/1	0/1	1/1						1/1	0/1	0/1	0/1	0/1		1/1	1/1	1/1	1/1	1/1	1/1	1/1	0/1	1/1	0/1
			402	6_48656204	0/1		1/1	1/1	1/1	1/1	0/1	0/1	1/1	1/1	0/1	1/1	1/1	1/1	1/1	0/1	0/1	0/1	1/1	1/1	1/1	0/1	0/1	1/1	1/1	1/1	1/1	0/1	1/1	1/1	1/1	0/1	0/1	0/1	1/1	1/1	1/1	1/1	1/1	1/1	1/1	1/1	0/1	1/1	0/1
			403	6_51450974					0/1	0/1	0/0	0/0	0/1	0/1	0/0	0/1	0/1	0/1		0/0		0/0	0/1	0/1	0/1	0/0	0/0	0/1	0/1			0/0	0/1	0/1	0/1	0/0	0/0	0/0	0/1	0/1	0/1	0/1	0/1	0/1	0/1	0/1	0/0	0/1	0/0
			404	6_54992703					1/1		0/1	0/1	1/1	1/1	0/1	1/1	1/1	1/1		0/1		0/1	1/1	1/1	1/1	0/1	0/1	1/1	1/1			0/1	1/1	1/1	1/1	0/1	0/1	0/1	1/1	1/1	1/1	1/1	1/1	1/1	1/1	1/1	0/1	1/1	0/1
			405	6_62673982
			406	rs30268107
			407	6_81943533	0/1		0/1	0/1	0/1	0/0	0/0	0/1	0/1	0/1	0/0	0/1	0/1	0/1		0/0	0/1	0/0	0/1	0/1	0/1	0/0	0/0	0/1	0/1	0/1	0/0	0/0	0/1	0/1	0/1	0/1	0/0	0/0	0/1	0/1	0/1	0/1	0/0	0/1	0/1	0/1	0/1	0/1	0/1
			408	6_83032867	0/1		0/1		0/1	0/0	0/0	0/1	0/1	0/1	0/0	0/1	0/1	0/1	0/1	0/0	0/1	0/0	0/1	0/1	0/1	0/0	0/0	0/1	0/1	0/1		0/0	0/1	0/1	0/1	0/1	0/0	0/0	0/1	0/1	0/1	0/1	0/0	0/1	0/1	0/1	0/1	0/1	0/1
			409	6_83151312	0/1				0/1	0/0	0/0	0/1	0/1	0/1	0/0	0/1	0/1	0/1		0/0	0/1	0/0	0/1	0/1	0/1	0/0	0/0	0/1	0/1			0/0	0/1	0/1	0/1	0/1	0/0	0/0	0/1	0/1	0/1	0/1	0/0	0/1	0/1	0/1	0/1	0/1	0/1
			410	rs50214964
			411	6_91043806	0/0		0/1	0/1	0/0	0/0	0/0	0/1	0/0	0/0	0/0	0/1	0/0	0/1	0/1	0/0	0/1	0/1	0/1	0/1	0/0	0/0	0/0	0/0	0/0	0/1	0/1	0/0	0/1	0/1	0/1	0/0	0/1	0/0	0/1	0/1	0/0	0/0	0/0	0/1	0/0	0/1	0/1	0/1	0/0
			412	6_91233079	0/0				0/0	0/0	0/0	0/1	0/0	0/0	0/0	0/1	0/0	0/1	0/1	0/0	0/1	0/1	0/1	0/1	0/0	0/0	0/0	0/0	0/0	0/1		0/0	0/1	0/1	0/1	0/0	0/1	0/0	0/1	0/1	0/0	0/0	0/0	0/1	0/0	0/1	0/1	0/1	0/0
			413	6_92807055					0/1	0/1	0/1	0/0	0/1	0/1	0/1	0/0	0/1	0/0		0/1		0/0	0/0	0/0	0/1	0/1	0/1	0/1	0/1			0/1		0/0	0/0	0/1	0/0	0/1	0/0	0/0	0/1	0/1	0/1	0/0	0/1	0/0	0/0	0/0	0/1
			414	6_93680853							0/1	0/0	0/1	0/1	0/1		0/1	0/0		0/1		0/0	0/0	0/0		0/1	0/1	0/1				0/1		0/0	0/0	0/1	0/0	0/1	0/0	0/0	0/1	0/1	0/1	0/0	0/1	0/0	0/0	0/0	0/1
			415	6_97112728						0/0	0/0	0/1	0/0	0/0	0/0		0/0	0/1		0/0		0/1	0/1	0/1		0/0	0/0	0/0	0/0			0/0		0/1	0/1	0/0	0/1	0/0		0/1	0/0	0/0	0/0	0/1	0/0	0/1	0/1		0/0
			416	6_97112729						0/0	0/0	0/1	0/1	0/1	0/0		0/1	0/1		0/0		0/0	0/0	0/0		0/0	0/0	0/1	0/1			0/0		0/1	0/1	0/1	0/0	0/0		0/1	0/1	0/1	0/0	0/1	0/1	0/1	0/1		0/1
			417	6_97252294	0/1			0/1	0/1	0/0	0/0	0/1	0/1	0/1	0/0	0/1	0/1	0/1		0/0	0/1	0/0	0/0	0/0	0/0	0/0	0/0	0/1	0/1	0/1	0/1	0/0	0/1	0/1	0/1	0/1	0/0	0/0	0/1	0/1	0/1	0/1	0/0	0/1	0/1	0/1	0/1	0/1	0/1
			418	6_102489070	1/1				1/1	0/1	0/1	1/1	1/1	1/1	0/1	1/1	1/1	1/1		0/1	1/1	0/1	0/1	0/1	0/1	0/1	0/1	1/1	1/1		0/1	1/1	0/1	1/1	1/1	1/1	0/1	0/1	1/1	1/1	1/1	1/1	0/1	1/1	1/1	1/1	1/1	1/1	1/1
			419	rs30666121
			420	6_107382038						0/0	0/0	0/1	0/0		0/0		0/0	0/1		0/0		0/1	0/1	0/1		0/0	0/0	0/0	0/0			0/0		0/1	0/1	0/0	0/1	0/0		0/1	0/0	0/0	0/0	0/1	0/0	0/1	0/1	0/1	0/0
			421	rs50937490
			422	6_107567268					0/0	0/0	0/0	0/1	0/0	0/0	0/0	0/1	0/0	0/1	0/1	0/0	0/1	0/1	0/1	0/1	0/0	0/0	0/0	0/0	0/0	0/1		0/0	0/1	0/1	0/1	0/0	0/1	0/0	0/1	0/1	0/0	0/0	0/0	0/1	0/0	0/1	0/1	0/1	0/0
			423	6_108075853	0/0		0/1	0/1	0/0	0/0	0/0	0/1	0/0	0/0	0/0	0/1	0/0	0/1		0/0		0/1	0/1	0/1	0/0	0/0	0/0	0/0	0/0		0/1	0/0	0/1	0/1	0/1	0/0	0/1	0/0	0/1	0/1	0/0	0/0	0/0	0/1	0/0	0/1	0/1	0/1	0/0
			424	6_113405403	0/1				0/1	0/1	0/1	0/0	0/1	0/1	0/1	0/0	0/1	0/0		0/1		0/0	0/0	0/0	0/1	0/1	0/1	0/1	0/1			0/1	0/0	0/0	0/0	0/1	0/0	0/1	0/0	0/0	0/1	0/1	0/1	0/0	0/1	0/0	0/0	0/0	0/1
			425	6_115792461						0/1	0/1	0/0	0/1	0/1	0/1	0/0	0/1	0/0		0/1		0/0	0/0	0/0	0/1	0/1	0/1	0/1	0/1			0/1	0/0	0/0	0/0	0/1	0/0	0/1	0/0	0/0	0/1	0/1	0/1	0/0	0/1	0/0	0/0	0/0	0/1
			426	6_115946987	0/1				0/1	0/1	0/1	0/0	0/1	0/1	0/1	0/0	0/1	0/0		0/1		0/0	0/0	0/0	0/1	0/1	0/1	0/1	0/1			0/1	0/0	0/0	0/0	0/1	0/0	0/1	0/0	0/0	0/1	0/1	0/1	0/0	0/1	0/0	0/0	0/0	0/1
			427	6_118389290						0/0	0/0	0/1	0/0	0/0	0/0	0/1	0/0	0/1	0/1	0/0		0/1	0/1	0/1	0/1	0/0	0/0	0/0	0/0			0/0	0/1	0/1	0/1	0/0	0/1	0/0	0/1	0/1	0/0	0/0	0/0	0/1	0/0	0/1	0/1	0/1	0/0
			428	6_118542923	0/0				0/0	0/0	0/0	0/1	0/0	0/0	0/0	0/1	0/0	0/1	0/1	0/0		0/1	0/1	0/1	0/0	0/0	0/0	0/0	0/0	0/1		0/0	0/1	0/1	0/1	0/0	0/1	0/0	0/1	0/1	0/0	0/0	0/0	0/1	0/0	0/1	0/1	0/1	0/0
			429	6_119943820
			430	6_121636301											0/0		0/0	0/1		0/0		0/1	0/1	0/1		0/0	0/0							0/1	0/1	0/0	0/1	0/0		0/1	0/0	0/0	0/0	0/1	0/0	0/1	0/1	0/1	0/0
			431	6_122290952	0/0	0/1	0/1	0/1	0/0	0/0	0/0	0/1	0/0	0/0	0/0	0/1	0/0	0/1	0/1	0/0	0/1	0/1	0/1	0/1	0/0	0/0	0/0	0/0	0/0	0/1	0/1	0/0	0/1	0/1	0/1	0/0	0/1	0/0	0/1	0/1	0/0	0/0	0/0	0/1	0/0	0/1	0/1	0/1	0/0
			432	rs30708757
			433	rs30666043
			434	6_128506813											0/1			1/1		0/1		0/1	0/1				0/1							1/1	0/1		0/1	0/1				1/1	0/1	0/1	1/1	1/1
			435	6_129582093											0/1		1/1	1/1		0/1		0/1	0/1	0/1		0/1	0/1	1/1				1/1		1/1	0/1	1/1	0/1	0/1		1/1	1/1	1/1	0/1	0/1	1/1	1/1	1/1	0/1	1/1
			436	6_132762500	1/1		1/1		1/1	0/1	1/1	1/1	1/1	0/1	0/1	1/1	1/1	1/1	0/1	0/1	1/1	0/1	0/1	0/1	0/1	0/1	0/1	1/1	1/1	0/1	1/1	1/1	1/1	1/1	0/1	1/1	0/1	0/1	1/1	1/1	1/1	1/1	0/1	0/1	1/1	1/1	1/1	0/1	1/1
			437	6_134870385					1/1	0/1	1/1	1/1	1/1	0/1	0/1	1/1	1/1	1/1		0/1		0/1	0/1	0/1	0/1	0/1	0/1	1/1	1/1			1/1	1/1	1/1	0/1	1/1	0/1	0/1	1/1	1/1	1/1	1/1	0/1	0/1	1/1	1/1	1/1	0/1	1/1
			438	6_135209250	1/1				1/1	0/1	1/1	1/1	1/1	0/1	0/1	1/1	1/1	1/1		0/1		0/1	0/1	0/1		0/1	0/1	1/1	1/1			1/1	1/1	1/1	0/1	1/1	0/1	0/1	1/1	1/1	1/1	1/1	0/1	0/1	1/1	1/1	1/1	0/1	1/1
			439	6_135209265	1/1				1/1	0/1	1/1	1/1	1/1	0/1	0/1	1/1	1/1	1/1		0/1		0/1	0/1	0/1		0/1	0/1	1/1	1/1			1/1	1/1	1/1	0/1	1/1	0/1	0/1	1/1	1/1	1/1	1/1	0/1	0/1	1/1	1/1	1/1	0/1	1/1
			440	6_136560153
			441	6_138658041						0/1	1/1	1/1	1/1		0/1	0/1	1/1	1/1		0/1		0/1	0/1	0/1		1/1	0/1	1/1	1/1			1/1		1/1	0/1	1/1	0/1	0/1	1/1	1/1	1/1	1/1	0/1	0/1	1/1	1/1	1/1	0/1	1/1
			442	6_140010438	1/1		1/1		1/1	0/1	1/1	1/1	1/1	0/1	0/1	0/1	1/1	1/1		0/1		0/1	0/1	0/1	0/1	1/1	0/1	1/1	1/1		1/1	1/1	1/1	1/1	0/1	1/1	0/1	0/1	1/1	1/1	1/1	1/1	0/1	0/1	1/1	1/1	1/1	0/1	1/1
			443	6_140010463	1/1		1/1		1/1	0/1	1/1	1/1	1/1	0/1	0/1	0/1	1/1	1/1		0/1		0/1	0/1	0/1	0/1	1/1	0/1	1/1	1/1		1/1	1/1	1/1	1/1	0/1	1/1	0/1	0/1	1/1	1/1	1/1	1/1	0/1	0/1	1/1	1/1	1/1	0/1	1/1
			444	6_140162918					1/1		1/1	1/1	1/1		0/1		1/1	1/1		0/1		0/1	0/1	0/1		1/1	0/1		1/1					1/1	0/1	1/1	0/1	0/1		1/1	1/1	1/1	0/1	0/1	1/1	1/1	1/1	0/1	1/1
			445	rs37384856
			446	6_145138202	0/1				0/1	0/0	0/1	0/1	0/1	0/0	0/0	0/0	0/1	0/1		0/0	0/1	0/0	0/0	0/1	0/0	0/1	0/0	0/1	0/0		0/1	0/1	0/1	0/1	0/0	0/1	0/0	0/1	0/1	0/1	0/1	0/1	0/0	0/0	0/1	0/1	0/1	0/0	0/1
			447	6_146871310	0/1		0/1	0/1	0/1	0/0	0/1	0/1	0/1	0/0	0/0	0/0	0/1	0/1	0/0	0/0	0/1	0/0	0/0	0/1	0/0	0/1	0/0	0/1	0/0	0/1	0/1	0/1	0/1	0/1	0/0	0/1	0/0	0/1	0/1	0/1	0/1	0/1	0/0	0/0	0/1	0/1	0/1	0/0	0/1
			448	6_147032971	0/1				0/1	0/0	0/1	0/1	0/1	0/0	0/0	0/0	0/1	0/1		0/0		0/0	0/0	0/1	0/0	0/1	0/0	0/1	0/0	0/1		0/1	0/1	0/1	0/0	0/1	0/0	0/1	0/1	0/1	0/1	0/1	0/0	0/0	0/1	0/1	0/1	0/0	0/1
			449	6_147534127					0/1	0/0	0/1	0/1	0/1	0/0	0/0	0/0	0/1	0/1		0/0	0/1	0/0	0/0	0/1	0/0	0/1	0/0	0/1	0/0			0/1	0/1	0/1	0/0	0/1	0/0	0/1	0/1	0/1	0/1	0/1	0/0	0/0	0/1	0/1	0/1	0/0	0/1
			450	7_3495961					0/1	0/1	0/1	1/1	0/1	1/1	1/1	1/1	0/1	0/1		0/1		0/1	0/1	0/1	1/1	0/1	1/1	1/1	0/1			1/1	0/1	0/1	1/1	0/1	1/1	1/1	0/1	0/1	0/1	0/1	0/1	0/1	0/1	1/1	1/1	1/1	0/1
			451	7_3495989					0/1	0/1	0/1	1/1	0/1	1/1	1/1	1/1	0/1	0/1		0/1		0/1	0/1	0/1	1/1	0/1	1/1	1/1	0/1			1/1	0/1	0/1	1/1	0/1	1/1	1/1	0/1	0/1	0/1	0/1	0/1	0/1	0/1	1/1	1/1	1/1	0/1
			452	7_3509869					0/1	0/1	0/1	1/1	0/1	1/1	1/1	1/1		0/1				0/1	0/1	0/1		0/1	1/1		0/1		1/1			0/1	1/1	0/1	1/1	1/1	0/1	0/1	0/1	0/1	0/1	0/1	0/1	1/1	1/1	1/1
			453	rs33894188
			454	7_3674615	1/1				0/1	0/1	0/1	1/1	0/1	1/1	1/1	1/1	0/1	0/1	0/1	0/1	1/1	0/1	0/1	0/1	1/1	0/1	1/1	1/1	0/1	0/1		1/1	0/1	0/1	1/1	0/1	1/1	1/1	0/1	0/1	0/1	0/1	0/1	0/1	0/1	1/1	1/1	1/1	0/1
			455	7_4340796	1/1		1/1	0/1	0/1	0/1	0/1	1/1	0/1	1/1	1/1	1/1	0/1	0/1	0/1	0/1	1/1	0/1	0/1	0/1	1/1	0/1	1/1	1/1	0/1	0/1	1/1	1/1	0/1	0/1	1/1	0/1	1/1	1/1	0/1	0/1	0/1	0/1	0/1	0/1	0/1	1/1	1/1	1/1	0/1
			456	7_16072018	1/1				0/1	0/1	0/1	1/1	0/1	1/1	1/1	1/1	0/1	0/1		0/1		0/1	0/1	0/1	1/1	0/1	1/1	1/1	0/1			1/1	0/1	0/1	1/1	0/1	1/1	1/1	0/1	0/1	0/1	1/1	0/1	0/1	0/1	1/1	1/1	1/1	0/1
			457	7_16908744	0/0		0/1	0/0	0/0	0/0	0/0	0/0	0/0	0/1	0/0	0/1	0/0	0/1	0/1	0/1	0/1	0/1	0/0	0/1	0/1	0/1	0/1	0/0	0/0	0/0	0/1	0/0	0/1	0/0	0/1	0/0	0/1	0/1	0/0	0/0	0/0	0/1	0/0	0/0	0/1	0/0	0/1	0/0	0/1
			458	7_17090708	0/0				0/0	0/0	0/0	0/0	0/0	0/1	0/0	0/1	0/0	0/1	0/1	0/1	0/1	0/1	0/0	0/1	0/1	0/1	0/1	0/0	0/0	0/0	0/1	0/0	0/1	0/0	0/1	0/0	0/1	0/1	0/0	0/0	0/0	0/1	0/0	0/0	0/1	0/0	0/1	0/0	0/1
			459	7_17759490	0/0		0/1	0/0	0/0	0/0	0/0	0/0	0/0	0/1	0/0	0/1	0/0	0/1	0/1	0/1	0/1	0/1	0/0	0/1	0/1	0/1	0/1	0/0	0/0	0/0	0/1	0/0	0/1	0/0	0/1	0/0	0/1	0/1	0/0	0/0	0/0	0/1	0/0	0/0	0/1	0/0	0/1	0/0	0/1
			460	7_18255964
			461	7_18820088					0/0	0/0	0/0	0/0	0/0	0/1	0/0	0/1	0/0	0/1		0/1		0/1	0/0	0/1	0/1	0/1	0/1	0/0	0/0			0/0	0/1	0/0	0/1	0/0	0/1	0/1	0/0	0/0	0/0	0/1	0/0	0/0	0/1	0/0	0/1	0/0	0/1
			462	7_18992091					0/0	0/0	0/0	0/0	0/0	0/1	0/0		0/0	0/1		0/1		0/1	0/0	0/1	0/1	0/1	0/1		0/0					0/0	0/1	0/0	0/1	0/1	0/0	0/0	0/0	0/1	0/0	0/0	0/1	0/0	0/1	0/0	0/1
			463	7_19184798
			464	7_19352700
			465	7_19491709
			466	7_19678712
			467	7_19785287	0/0			0/0	0/0	0/0	0/0	0/0	0/0	0/1	0/0	0/1	0/1	0/1		0/1		0/1	0/0	0/1	0/1	0/1	0/1	0/0	0/0	0/0	0/1	0/0	0/1	0/0	0/1	0/0	0/1	0/1	0/0	0/0	0/0	0/1	0/0	0/0	0/1	0/0	0/1	0/0	0/1
			468	7_20042398					0/1	0/1	0/1	1/1	0/1	1/1	1/1	1/1	0/1	0/1		0/1		0/1	0/1	0/1		0/1	1/1		0/1					0/1	1/1	0/1	1/1	1/1	0/1	0/1	0/1	1/1	0/1	0/1	0/1	1/1	1/1	1/1	0/1
			469	rs51319463
			470	7_23417619						0/0	0/0	0/0	0/0		0/0	0/1	0/1	0/1		0/1		0/1	0/0	0/1		0/1	0/1	0/0	0/0			0/0		0/0	0/1	0/0	0/1	0/1	0/0	0/0	0/0	0/1	0/0	0/0	0/1	0/0	0/1	0/0	0/1
			471	7_24104493									0/1		0/1		0/0	0/0		0/0		0/0	0/1	0/0			0/0	0/1						0/1	0/0	0/1	0/0	0/0		0/1	0/1	0/0	0/1	0/1	0/0	0/1		0/1	0/0
			472	7_24515394
			473	7_25577912	0/1		0/0		0/1	0/1	0/1	0/1	0/1	0/0	0/1	0/0	0/0	0/0	0/1	0/0	0/0	0/0	0/1	0/0	0/0	0/0	0/0	0/1	0/1	0/1	0/0	0/1	0/0	0/1	0/0	0/1	0/0	0/0	0/1	0/1	0/1	0/0	0/1	0/1	0/0	0/1	0/0	0/1	0/0
			474	rs51415723
			475	7_27337558					0/0	0/0	0/0	0/1	0/0	0/1	0/1	0/1	0/0	0/0	0/0	0/0	0/1	0/0	0/0	0/0	0/1	0/0	0/1	0/1	0/0	0/0		0/1	0/0	0/0	0/1	0/0	0/1	0/1	0/0	0/0	0/0	0/1	0/0	0/1	0/0	0/1	0/1	0/1	0/0
			476	7_27516358	1/1				0/1	0/1	0/1	1/1	0/1	1/1	1/1	1/1	0/1	0/1	0/1	0/1	1/1	0/1	0/1	0/1	1/1	0/1	1/1	1/1	0/1	0/1		1/1	0/1	0/1	1/1	0/1	1/1	1/1	0/1	0/1	0/1	1/1	0/1	1/1	0/1	1/1	1/1	1/1	0/1
			477	7_27910911							0/0	0/1	0/0	0/1	0/1	0/1		0/0				0/0	0/0			0/0	0/1		0/0					0/0	0/1	0/0	0/1	0/1		0/0	0/0		0/0	0/1	0/0	0/1	0/1	0/1
			478	7_28091647						0/0	0/0	0/1	0/0	0/1	0/1	0/1	0/0	0/0		0/0		0/0	0/0	0/0	0/1	0/0	0/1	0/1	0/0			0/1	0/0	0/0	0/1	0/0	0/1	0/1	0/0	0/0	0/0	0/1	0/0	0/1	0/0	0/1	0/1	0/1	0/0
			479	7_29293301
			480	7_30977272					0/0	0/1	0/0	0/1	0/1	0/0	0/1	0/0	0/0	0/1	0/0	0/0	0/0	0/0	0/1	0/0	0/0	0/0	0/0	0/1	0/1	0/1		0/1	0/0	0/1	0/1	0/0	0/0	0/0	0/1	0/1	0/1	0/0	0/0	0/1	0/1	0/1	0/0	0/1	0/0
			481	7_33738461	0/1		0/1	0/1	0/0	0/1	0/0	0/1	0/1	0/0	0/1	0/0	0/0	0/1	0/1	0/0	0/0	0/0	0/1	0/0	0/1	0/0	0/0	0/1	0/1	0/1	0/0	0/1	0/1	0/1	0/1	0/0	0/0	0/0	0/1	0/1	0/1	0/0	0/0	0/1	0/1	0/1	0/0	0/1	0/0
			482	7_34251177	0/1				0/0	0/1	0/0	0/1	0/1	0/0	0/1	0/0	0/0	0/1		0/0		0/0	0/1	0/0	0/0	0/0	0/0	0/1	0/1			0/1	0/1	0/1	0/1	0/0	0/0	0/0	0/1	0/1	0/1	0/0	0/0	0/1	0/1	0/1	0/0	0/1	0/0
			483	rs107914175
			484	7_43352006
			485	7_43352015
			486	7_43501264	0/1		0/1	0/1	0/0	0/1	0/0	0/1	0/0	0/0	0/1	0/0	0/0	0/1	0/0	0/0	0/0	0/0	0/1	0/0	0/0	0/0	0/0	0/1	0/1	0/1	0/0	0/1	0/0	0/1	0/1	0/0	0/0	0/0	0/1	0/1	0/1	0/0	0/0	0/1	0/1	0/1	0/0	0/1	0/0
			487	7_43659249	0/1			0/1	0/0	0/1	0/0	0/1	0/0	0/0	0/1	0/0	0/0	0/1	0/0	0/0	0/0	0/0	0/1	0/0	0/0	0/0	0/0	0/1	0/1	0/1	0/0	0/1	0/0	0/1	0/1	0/0	0/0	0/0	0/1	0/1	0/1	0/0	0/0	0/1	0/1	0/1	0/0	0/1	0/0
			488	7_43826918						0/1	0/0	0/1	0/0		0/1		0/0	0/1		0/0		0/0	0/1	0/0		0/0	0/0		0/1					0/1	0/1	0/0	0/0	0/0		0/1		0/0	0/0	0/1	0/1	0/1	0/0	0/1	0/0
			489	7_44509769	0/1		0/1		0/0	0/1	0/0	0/1	0/0	0/0	0/1	0/0	0/0	0/1	0/0	0/0	0/0	0/0	0/1	0/0	0/0	0/0	0/0	0/1	0/1	0/1		0/1	0/0	0/1	0/1	0/0	0/0	0/0	0/1	0/1	0/1	0/0	0/0	0/1	0/1	0/1	0/0	0/1	0/0
			490	7_44815273							0/1	0/1	0/1	1/1	1/1	0/1	0/1	0/1		0/1		0/1	0/1	0/1	1/1	0/1	1/1	1/1	0/1			1/1	0/1	0/1	1/1	1/1	1/1	0/1	0/1	0/1	1/1	1/1	1/1	1/1	0/1	1/1	1/1	1/1	0/1
			491	rs3658785
			492	7_44852639	1/1		1/1	0/1	0/1	0/1	0/1	0/1	0/1	1/1	1/1	0/1	0/1	0/1	0/1	0/1	1/1	0/1	0/1	0/1	1/1	0/1	1/1	1/1	0/1	0/1	0/1	1/1	0/1	0/1	1/1	1/1	1/1	0/1	0/1	0/1	1/1	1/1	1/1	1/1	0/1	1/1	1/1	1/1	0/1
			493	7_45054590					0/1	0/1	0/1	0/1	0/1	1/1	1/1	0/1	1/1	0/1		0/1		0/1	0/1	0/1	1/1	0/1	1/1	1/1	0/1			1/1	0/1	0/1	1/1	1/1	1/1	0/1	0/1	0/1	1/1	1/1	1/1	1/1	0/1	1/1	1/1	1/1	0/1
			494	7_46288929					0/1	0/1	0/1	0/1	0/1	1/1	1/1	0/1	1/1	0/1		0/1		1/1	0/1	0/1	1/1	0/1	1/1	1/1	0/1			1/1	0/1	0/1	1/1	1/1	1/1	0/1	0/1	0/1	1/1	1/1	1/1	1/1	0/1	1/1	1/1	1/1	0/1
			495	7_58797572	0/0			0/0	0/1	0/0	0/1	0/0	0/1	0/1	0/0	0/1	0/1	0/0	0/1	0/1	0/1	0/1	0/0	0/1	0/1	0/1	0/1	0/0	0/0	0/0		0/0	0/1	0/1	0/0	0/1	0/0	0/1	0/0	0/0	0/0	0/1	0/1	0/0	0/0	0/0	0/1	0/0	0/1
			496	rs47437161
			497	7_62378575	0/1			0/1	0/0	0/1	0/0	0/1	0/0	0/0	0/1	0/0	0/0	0/1	0/0	0/0	0/0	0/0	0/1	0/0	0/0	0/0	0/0	0/1	0/1	0/1		0/1	0/0	0/0	0/1	0/0	0/1	0/0	0/0	0/1	0/1	0/0	0/0	0/1	0/1	0/1	0/0	0/1	0/0
			498	7_64345666	0/1				0/0	0/1	0/0	0/1	0/0	0/0	0/1	0/0	0/0	0/1		0/0		0/0	0/1	0/0	0/0	0/0	0/0	0/1	0/1		0/1	0/1	0/0	0/0	0/1	0/0	0/1	0/0	0/0	0/1	0/1	0/0	0/0	0/1	0/1	0/1	0/0	0/1	0/0
			499	7_65312735											0/1		0/0	0/1		0/0		0/0	0/1	0/0		0/0		0/1				0/1		0/0	0/1		0/1	0/0		0/1	0/1	0/0	0/0	0/1	0/1	0/1	0/0	0/1	0/0
			500	7_65645055
			501	7_65645083
			502	7_66531744					1/1	0/1	0/1	0/1	1/1	1/1	1/1	0/1	1/1	0/1		0/1		1/1	0/1	0/1	1/1	0/1	1/1	1/1	0/1			0/1		0/1	1/1	1/1	1/1	0/1	0/1	0/1	1/1	1/1	1/1	1/1	0/1	1/1	0/1	1/1	0/1
			503	rs31364619
			504	7_66849826	0/1			0/1	0/0	0/1	0/0	0/1	0/0	0/0	0/1	0/0	0/0	0/1		0/0	0/0	0/0	0/1	0/0	0/0	0/0	0/0	0/1	0/1		0/0	0/1	0/1	0/0	0/1	0/0	0/1	0/0	0/0	0/1	0/1	0/0	0/0	0/1	0/1	0/1	0/0	0/1	0/0
			505	7_66849846	0/1			0/1	0/0	0/1	0/0	0/1	0/0	0/0	0/1	0/0	0/0	0/1		0/0	0/0	0/0	0/1	0/0	0/0	0/0	0/0	0/1	0/1		0/0	0/1	0/1	0/0	0/1	0/0	0/1	0/0	0/0	0/1	0/1	0/0	0/0	0/1	0/1	0/1	0/0	0/1	0/0
			506	7_79710415							0/0	0/0			0/1		0/1	0/0					0/1			0/0	0/1								0/1	0/1	0/1	0/0	0/0	0/0		0/1	0/1	0/1	0/0	0/1	0/0	0/1	0/1
			507	7_81093218	1/1		1/1	0/1	1/1	0/1	0/1	0/1	1/1	1/1	1/1	0/1	1/1	0/1	0/1	0/1	1/1	1/1	1/1	0/1	1/1	0/1	1/1	1/1	0/1	1/1	0/1	0/1	0/1	0/1	1/1	1/1	1/1	0/1	0/1	0/1	1/1	1/1	1/1	1/1	0/1	1/1	0/1	1/1	1/1
			508	7_81726703					0/0	0/1	0/0	0/1	0/0	0/0	0/1	0/0		0/1		0/0		0/0	0/1	0/0		0/0	0/0	0/1	0/1	0/1	0/1	0/1		0/0	0/1	0/0	0/1	0/0	0/0	0/1	0/1	0/0	0/0	0/1	0/1	0/1	0/0	0/1
			509	rs36722611
			510	7_81786157											1/1			0/1		0/1		1/1	1/1	0/1		0/1								0/1	1/1		1/1	0/1		0/1	1/1	1/1	1/1		0/1	1/1	0/1
			511	7_85053303											0/1												1/1								1/1
			512	7_87733869	1/1		1/1	0/1	1/1	0/1	0/1	0/1	1/1	1/1	1/1	0/1	1/1	0/1	0/1	1/1	0/1	1/1	1/1	0/1	1/1	0/1	1/1	1/1	0/1	0/1	0/1	0/1	0/1	0/1	0/1	1/1	1/1	0/1	0/1	0/1	1/1	1/1	1/1	1/1	0/1	1/1	0/1	0/1	1/1
			513	rs31178835
			514	7_102554709	1/1				1/1	0/1	0/1	0/1	1/1	1/1	1/1	0/1	1/1	0/1		1/1		1/1	1/1	0/1	1/1	0/1	1/1	1/1	0/1		0/1	0/1	0/1	0/1	0/1	1/1	1/1	1/1	0/1	0/1	1/1	1/1	1/1	1/1	0/1	1/1	0/1	0/1	1/1
			515	7_102949065	1/1		1/1	0/1	1/1	0/1	0/1	0/1	1/1	1/1	1/1	0/1	1/1	0/1	0/1	1/1	1/1	1/1	1/1	0/1	1/1	0/1	1/1	1/1	0/1	0/1	0/1	0/1	0/1	0/1	0/1	1/1	1/1	1/1	0/1	0/1	1/1	1/1	1/1	1/1	0/1	1/1	0/1	0/1	1/1
			516	7_103928982											1/1		1/1	0/1		1/1		1/1	1/1				1/1	1/1							0/1		1/1			0/1		1/1	1/1		0/1	1/1
			517	7_104148956	1/1		1/1		1/1	0/1	0/1	0/1	1/1	1/1	1/1	0/1	1/1	0/1	0/1	1/1		1/1	1/1	0/1	1/1	0/1	1/1	1/1	0/1	0/1	1/1	0/1	0/1	0/1	0/1	1/1	1/1	1/1	0/1	0/1	1/1	1/1	1/1	1/1	0/1	1/1	0/1	0/1	1/1
			518	rs51978362
			519	7_107186555																							1/1
			520	7_119785745						0/1	0/1	0/1	1/1		1/1	0/1	1/1	0/1		1/1		1/1	1/1	0/1		0/1	1/1	1/1	0/1			0/1		0/1	0/1	1/1	1/1	1/1	0/1	0/1	1/1	1/1	1/1	1/1	0/1	1/1	1/1	0/1	1/1
			521	7_119931473	1/1		1/1	0/1	1/1	0/1	0/1	0/1	1/1	1/1	1/1	0/1	1/1	0/1	0/1	1/1	1/1	1/1	1/1	0/1	1/1	0/1	1/1	1/1	0/1	1/1	1/1	0/1	1/1	0/1	0/1	1/1	1/1	1/1	0/1	0/1	1/1	1/1	1/1	1/1	0/1	1/1	1/1	0/1	1/1
			522	7_120086292					1/1	0/1	0/1	0/1	1/1	1/1	1/1	0/1	1/1	0/1		1/1		1/1	1/1	0/1	1/1	0/1	1/1	1/1	0/1			0/1	1/1	0/1	0/1	1/1	1/1	1/1	0/1	0/1	1/1	1/1	1/1	1/1	0/1	1/1	1/1	0/1	1/1
			523	7_120247206	1/1		1/1	1/1	1/1	0/1	0/1	0/1	1/1	1/1	1/1	0/1	1/1	0/1	0/1	1/1	1/1	1/1	1/1	0/1	1/1	0/1	1/1	1/1	0/1	0/1	0/1	0/1	1/1	0/1	0/1	1/1	1/1	1/1	0/1	0/1	1/1	1/1	1/1	1/1	0/1	1/1	1/1	0/1	1/1
			524	rs47647679
			525	7_125484989						0/0	0/0	0/0	0/1		0/1		0/1	0/0		0/1		0/0	0/1	0/0		0/0	0/1	0/1				0/0		0/0	0/0	0/1	0/1	0/1	0/0	0/0	0/1	0/0	0/1	0/0	0/0	0/1	0/1	0/0	0/1
			526	7_125485006						0/1	0/0	0/1	0/0		0/1		0/0	0/1		0/1		0/0	0/0	0/0		0/0	0/0	0/1				0/1		0/0	0/1	0/0	0/1	0/0	0/0	0/1	0/0	0/0	0/0	0/1	0/1	0/1	0/0	0/1	0/0
			527	rs32356264
			528	7_125576036					0/1	0/0	0/0	0/0	0/1	0/1	0/1	0/0	0/1	0/0		0/1	0/1	0/0	0/1	0/0	0/1	0/0	0/1	0/1	0/0			0/0	0/1	0/0	0/0	0/1	0/1	0/1	0/0	0/0	0/1	0/0	0/1	0/0	0/0	0/1	0/1	0/0	0/1
			529	7_127108163	0/1		0/1	0/1	0/1	0/0	0/0	0/0	0/1	0/1	0/1	0/0	0/1	0/0	0/0	0/1	0/1	0/0	0/1	0/0	0/1	0/0	0/1	0/1	0/0	0/0	0/1	0/0	0/1	0/0	0/0	0/1	0/1	0/1	0/0	0/0	0/1	0/0	0/1	0/0	0/0	0/1	0/1	0/0	0/1
			530	7_127330268								0/0			0/1		0/1	0/0		0/1		0/0	0/1	0/0		0/0	0/1							0/0	0/0	0/1	0/1	0/1		0/0		0/0	0/1	0/0	0/0	0/1	0/1		0/1
			531	7_133015008	1/1				1/1	0/1	0/1	0/1	1/1	1/1	1/1	0/1	1/1	0/1	0/1	1/1	1/1	0/1	1/1	0/1	1/1	0/1	1/1	1/1	0/1	0/1	1/1	0/1	1/1	0/1	0/1	1/1	1/1	1/1	0/1	0/1	1/1	1/1	1/1	0/1	0/1	1/1	1/1	0/1	1/1
			532	7_137085983							0/0	0/1			0/1		0/1	0/1		0/1		0/0	0/0	0/0		0/0	0/0	0/1				0/1		0/0	0/1	0/0	0/1	0/1		0/0	0/0	0/0	0/0	0/1	0/1	0/1	0/0	0/1	0/0
			533	7_143078382					0/1	0/0	0/0	0/0	0/1	0/1	0/1	0/0	0/1	0/0		0/1		0/0	0/1	0/0		0/0	0/1	0/1	0/0			0/0	0/1	0/0	0/0	0/1	0/1	0/1	0/0	0/0	0/1	0/1	0/1	0/0	0/0	0/1	0/1	0/0	0/1
			534	7_145086378					1/1	0/1	0/1	0/1	1/1	1/1	1/1		1/1	0/1		1/1		0/1	1/1	0/1	1/1	0/1	1/1	1/1		0/1		0/1	1/1	0/1	0/1	1/1	1/1	1/1		0/1	1/1	1/1	1/1	0/1	0/1	1/1	1/1	0/1	1/1
			535	rs3720138
			536	7_145307376	1/1				1/1	0/1	0/1	0/1	1/1	1/1	1/1	0/1	1/1	0/1		1/1	1/1	0/1	1/1	0/1	1/1	0/1	1/1	1/1	0/1		1/1	0/1	1/1	0/1	0/1	1/1	1/1	1/1	0/1	0/1	1/1	1/1	1/1	0/1	0/1	1/1	1/1	0/1	1/1
			537	8_4210606	0/1		0/1	0/0	0/0	0/0	0/1	0/1	0/1	0/0	0/1	0/0	0/1	0/1	0/0	0/0	0/1	0/0	0/0	0/1	0/0	0/0	0/0	0/0	0/1	0/0	0/0	0/0	0/0	0/0	0/1	0/1	0/1	0/1	0/0	0/0	0/1	0/1	0/1	0/1	0/1	0/0	0/1	0/0	0/0
			538	8_14474825					0/1	0/1	1/1	1/1	1/1	0/1	1/1	0/1	1/1	1/1		0/1		0/1	0/1	1/1	1/1	0/1	0/1	0/1	1/1			0/1		0/1	1/1	1/1	1/1	1/1	1/1	0/1	0/1	1/1	1/1	1/1	1/1	0/1	1/1	0/1	0/1
			539	8_14474829					0/1	0/1	1/1	1/1	1/1	0/1	1/1	0/1	1/1	1/1		0/1		0/1	0/1	1/1	1/1	0/1	0/1	0/1	1/1			0/1		0/1	1/1	1/1	1/1	1/1	1/1	0/1	0/1	1/1	1/1	1/1	1/1	0/1	1/1	0/1	0/1
			540	rs48846432
			541	8_18632254
			542	8_21768869	0/1		0/0	0/0	0/1	0/0	0/0	0/0	0/0	0/0	0/1	0/1	0/1	0/1	0/0	0/0	0/1	0/0	0/1	0/0	0/1	0/1	0/1	0/1	0/1	0/1	0/1	0/1	0/1	0/1	0/1	0/1	0/1	0/0	0/0	0/1	0/1	0/1	0/0	0/1	0/0	0/1	0/1	0/0	0/1
			543	rs33246217
			544	8_25964832					0/1	0/1	1/1	1/1	1/1	0/1	1/1	0/1		1/1		0/1		0/1	1/1	1/1			0/1		0/1					0/1	1/1	0/1	1/1	1/1	1/1	0/1		1/1	1/1	1/1	1/1	0/1	1/1
			545	8_28353553	1/1				0/1	0/1	1/1	1/1	1/1	0/1	1/1	0/1	1/1	1/1		0/1		1/1	1/1	1/1	1/1	0/1	0/1	0/1	0/1		0/1	0/1	0/1	0/1	1/1	0/1	1/1	1/1	1/1	0/1	0/1	0/1	1/1	1/1	1/1	0/1	1/1	0/1	0/1
			546	8_28353590	1/1				0/1	0/1	1/1	1/1	1/1	0/1	1/1	0/1	1/1	1/1		0/1		1/1	1/1	1/1	1/1	0/1	0/1	0/1	0/1		0/1	0/1	0/1	0/1	1/1	0/1	1/1	1/1	1/1	0/1	0/1	0/1	1/1	1/1	1/1	0/1	1/1	0/1	0/1
			547	rs46044760
			548	8_31150967					0/1	0/1	1/1	1/1	1/1	0/1	1/1	0/1	1/1	1/1		0/1		1/1	1/1	1/1		0/1	0/1	0/1	0/1			0/1	1/1	0/1	1/1	0/1	1/1	1/1	1/1	0/1	0/1	0/1	1/1	1/1	1/1	0/1	1/1	0/1	0/1
			549	8_33249044					0/1	0/1	1/1	1/1	1/1	0/1	1/1	0/1	1/1	1/1		0/1		1/1	1/1	1/1		0/1	0/1		0/1			0/1		0/1	1/1	0/1	1/1	1/1	1/1	0/1	0/1	0/1	1/1	1/1	1/1	1/1	1/1	0/1	0/1
			550	8_33387001						0/1	1/1	1/1	1/1		1/1		1/1	1/1		0/1		1/1	1/1	1/1		0/1	0/1	0/1				0/1		0/1	1/1	0/1	1/1	1/1		0/1	0/1	0/1	1/1	1/1	1/1	1/1	1/1	0/1	0/1
			551	8_33775978	1/1		1/1	0/1	0/1	0/1	1/1	1/1	1/1	0/1	1/1	0/1	1/1	1/1	0/1	0/1	1/1	1/1	1/1	1/1	1/1	0/1	0/1	0/1	0/1	0/1	0/1	0/1	1/1	0/1	1/1	0/1	1/1	1/1	1/1	0/1	0/1	0/1	1/1	1/1	1/1	1/1	1/1	0/1	0/1
			552	8_34098917	1/1		1/1	0/1	0/1	0/1	1/1	1/1	1/1	0/1	1/1	0/1	1/1	1/1	0/1	0/1	1/1	1/1	1/1	1/1	1/1	0/1	0/1	0/1	0/1	0/1	0/1	0/1	1/1	0/1	1/1	0/1	1/1	1/1	1/1	0/1	0/1	0/1	1/1	1/1	1/1	1/1	1/1	0/1	0/1
			553	8_36994142	1/1				0/1	0/1	1/1	1/1	1/1	0/1	1/1	0/1	1/1	1/1		0/1	1/1	1/1	1/1	1/1	1/1	0/1	0/1	0/1	0/1	0/1	0/1	0/1	0/1	0/1	1/1	0/1	1/1	1/1	1/1	0/1	0/1	0/1	1/1	1/1	1/1	1/1	1/1	0/1	0/1
			554	8_40914071	1/1		1/1	0/1	0/1	0/1	0/1	1/1	1/1	0/1	1/1	0/1	1/1	1/1	0/1	0/1		1/1	1/1	1/1	1/1	0/1	0/1	0/1	0/1	0/1	0/1	0/1	1/1	0/1	1/1	0/1	1/1	1/1	1/1	0/1	0/1	0/1	1/1	1/1	1/1	1/1	1/1	0/1	0/1
			555	8_41083104	1/1		1/1	0/1	0/1	0/1	0/1	1/1	1/1	0/1	1/1	0/1	1/1	1/1	0/1	0/1	1/1	1/1	1/1	1/1	1/1	0/1	0/1	0/1	0/1	0/1	0/1	0/1	1/1	0/1	1/1	0/1	1/1	1/1	1/1	0/1	0/1	0/1	1/1	1/1	1/1	1/1	1/1	0/1	0/1
			556	8_41083123	1/1		1/1	0/1	0/1	0/1	0/1	1/1	1/1	0/1	1/1	0/1	1/1	1/1	0/1	0/1	1/1	1/1	1/1	1/1	1/1	0/1	0/1	0/1	0/1	0/1	0/1	0/1	1/1	0/1	1/1	0/1	1/1	1/1	1/1	0/1	0/1	0/1	1/1	1/1	1/1	1/1	1/1	0/1	0/1
			557	8_43136342	0/1				0/0	0/0	0/0	0/1	0/1	0/0	0/1	0/0	0/1	0/1		0/0	0/1	0/1	0/1	0/1	0/1	0/0	0/0	0/0	0/0		0/0	0/0	0/1	0/0	0/1	0/0	0/1	0/1	0/1	0/0	0/0	0/0	0/1	0/1	0/1	0/1	0/1	0/0	0/0
			558	8_44622964	0/1		0/0		0/0	0/0	0/0	0/1	0/0	0/1	0/1	0/1	0/1	0/1	0/1	0/1	0/1	0/0	0/1	0/0	0/1	0/1	0/1	0/1	0/0	0/1	0/1	0/1	0/1	0/1	0/1	0/1	0/1	0/1	0/0	0/0	0/1	0/0	0/0	0/1	0/0	0/0	0/1	0/1	0/1
			559	rs13479734
			560	rs32945848
			561	8_56538630	1/1		1/1	0/1	0/1	0/1	0/1	1/1	1/1	0/1	1/1	0/1	0/1	1/1	0/1	0/1	0/1	1/1	1/1	1/1		0/1	0/1		0/1	0/1	0/1	0/1	0/1	0/1	1/1	0/1	1/1	0/1	1/1	0/1	0/1	0/1	1/1	0/1	1/1	1/1	1/1	0/1	0/1
			562	8_65000838	1/1		1/1	0/1	0/1	0/1	0/1	1/1	1/1	0/1	1/1	0/1	0/1	1/1	0/1	0/1	1/1	1/1	1/1	1/1	1/1	0/1	0/1	1/1	0/1	0/1	0/1	1/1	1/1	1/1	1/1	0/1	1/1	0/1	1/1	0/1	0/1	0/1	1/1	1/1	1/1	1/1	1/1	0/1	1/1
			563	8_68010668					0/1	0/1	0/1	1/1	1/1	0/1	1/1	0/1	0/1	1/1		0/1	1/1	1/1	1/1	1/1	1/1	1/1	0/1	1/1	0/1	0/1		1/1	1/1	1/1	1/1	0/1	1/1	0/1	1/1	0/1	0/1	0/1	1/1	1/1	1/1	1/1	1/1	0/1	1/1
			564	rs33269774
			565	8_70484370	1/1				0/1	0/1	0/1	1/1	1/1	0/1	1/1	0/1	0/1	1/1	0/1	0/1	1/1	1/1	1/1	1/1	1/1	1/1	0/1	1/1	0/1	0/1	0/1	1/1	1/1	1/1	1/1	0/1	1/1	0/1	1/1	0/1	0/1	0/1	1/1	1/1	1/1	1/1	1/1	0/1	1/1
			566	8_70617817													0/1					1/1	1/1				0/1							1/1	1/1		1/1									1/1
			567	8_71684276	1/1				0/1	0/1	0/1	1/1	1/1	0/1	1/1	0/1	0/1	1/1	0/1	0/1	1/1	1/1	1/1	1/1	1/1	1/1	0/1	1/1	0/1	0/1	0/1	1/1	1/1	1/1	1/1	0/1	1/1	0/1	1/1	0/1	0/1	0/1	1/1	1/1	1/1	1/1	1/1	0/1	1/1
			568	8_72345998
			569	8_72666643	1/1		1/1	0/1	0/1	0/1	0/1	1/1	1/1	0/1	1/1	0/1	0/1	1/1	0/1	0/1	1/1	1/1	1/1	1/1	1/1	1/1	0/1	1/1	0/1	0/1	0/1	1/1	1/1	1/1	1/1	0/1	1/1	0/1	1/1	0/1	0/1	0/1	1/1	1/1	1/1	1/1	1/1	0/1	1/1
			570	8_81997313					0/1	0/1	0/1	1/1	1/1	0/1	1/1	0/1	0/1	1/1		0/1		1/1	1/1	1/1	0/1	1/1	0/1	1/1	0/1			1/1		1/1	1/1	0/1	1/1	0/1	1/1	0/1	0/1	0/1	1/1	1/1	0/1	1/1	1/1	0/1	1/1
			571	8_84040685				0/0	0/1	0/0	0/0	1/1	1/1	0/0	1/1	0/1	0/0	1/1		0/0		1/1	1/1	1/1		1/1	0/0		0/0	0/1		0/1		1/1	1/1	0/0	1/1	0/0	1/1	0/0	0/0	0/0	1/1	1/1	0/0	1/1	1/1	0/0	0/1
			572	8_84040720				0/1	0/1	0/0	0/0	1/1	1/1	0/0	1/1	0/1	0/0	1/1		0/0		1/1	1/1	1/1		1/1	0/0		0/0	0/1		0/1		1/1	1/1	0/0	1/1	0/0	0/1	0/0	0/0	0/0	1/1	1/1	0/0	1/1	1/1	0/0	0/1
			573	8_86034949					0/1	0/1	0/1	1/1	1/1	0/1	1/1	0/1	0/1	1/1		0/1		1/1	1/1	1/1	1/1	1/1	0/1	1/1	0/1		0/1	1/1	1/1	1/1	1/1	0/1	1/1	0/1	1/1	0/1	0/1	0/1	1/1	1/1	0/1	1/1	1/1	0/1	1/1
			574	rs33266215
			575	8_91341862	0/0				0/0	0/0	0/0	0/1	0/0	0/1	0/1	0/1		0/1				0/0	0/0	0/0			0/1		0/0		0/1			0/1	0/1	0/1	0/1		0/0	0/0	0/1	0/1	0/0	0/1	0/0	0/1	0/1	0/1
			576	rs36798421
			577	8_93020449
			578	8_93020484
			579	8_95039510							0/1	0/0	0/1		0/0		0/0	0/0		0/0		0/1	0/1	0/1		0/0	0/0					0/1		0/0	0/0	0/0	0/0	0/0		0/1	0/1	0/1	0/1	0/0	0/1	0/1	0/0	0/0	0/0
			580	8_107119885	1/1			0/1	0/1	0/1	0/1	1/1	1/1	0/1	0/1	0/1	0/1	1/1		0/1	1/1	1/1	1/1	1/1	1/1	1/1	0/1	1/1	0/1	0/1	1/1	1/1	1/1	1/1	1/1	0/1	1/1	1/1	1/1	0/1	0/1	0/1	1/1	1/1	0/1	1/1	1/1	0/1	1/1
			581	rs30973908
			582	8_111319339	0/0				0/0	0/0	0/1	0/1	0/0	0/0	0/1	0/1	0/1	0/0	0/1	0/1	0/1	0/0	0/0	0/1	0/0	0/1	0/1	0/1	0/0	0/1		0/0	0/0	0/1	0/1	0/1	0/1	0/1	0/0	0/0	0/1	0/0	0/0	0/1	0/0	0/0	0/1	0/1	0/1
			583	rs13479987
			584	8_111333705	0/1				0/0	0/0	0/0	0/1	0/1	0/0	0/0	0/0	0/0	0/1		0/0		0/1	0/1	0/0	0/1	0/1	0/0	0/1	0/0		0/1	0/1	0/1	0/1	0/1	0/0	0/1	0/1	0/1	0/0	0/0	0/0	0/1	0/1	0/0	0/1	0/1	0/0	0/1
			585	8_112008258	0/1		0/0	0/0	0/0	0/0	0/0	0/1	0/1	0/0	0/0	0/0	0/0	0/1	0/0	0/0	0/1	0/1	0/1	0/0	0/1	0/1	0/0	0/1	0/0	0/0	0/1	0/1	0/1	0/1	0/1	0/0	0/1	0/1	0/1	0/0	0/0	0/0	0/1	0/1	0/0	0/1	0/1	0/0	0/1
			586	8_112854207	0/1		0/0		0/0	0/0	0/0	0/1	0/1	0/0	0/0	0/0	0/0	0/1		0/0	0/1	0/1	0/1	0/0	0/1	0/1	0/0	0/1	0/0	0/0	0/1	0/1	0/1	0/1	0/1	0/0	0/1	0/1	0/1	0/0	0/0	0/0	0/1	0/1	0/0	0/1	0/1	0/0	0/1
			587	8_113705250	0/1				0/0	0/0	0/0	0/1	0/1	0/0	0/0	0/0	0/0	0/1		0/0		0/0	0/1	0/0	0/1	0/1	0/0	0/1	0/0		0/1	0/1	0/1	0/1	0/1	0/0	0/1	0/1	0/1	0/0	0/0	0/0	0/1	0/1	0/0	0/1	0/1	0/0	0/1
			588	8_123233558							0/0	0/1	0/0		0/0		0/0	0/1		0/0		0/0	0/1	0/0		0/1	0/1	0/1				0/1		0/1	0/1	0/0	0/1	0/1		0/0	0/0	0/0	0/1	0/1	0/0	0/1	0/1	0/0	0/1
			589	8_123842400	0/1			0/0	0/1	0/0	0/0	0/1	0/0	0/0	0/0	0/0	0/0	0/1		0/0		0/0	0/1	0/0		0/1	0/1	0/1	0/0			0/1	0/1	0/1	0/1	0/0	0/1	0/1	0/0	0/0	0/0	0/0	0/1	0/1	0/0	0/1	0/1	0/0	0/1
			590	8_124035048						0/0	0/0	0/1	0/0		0/0	0/0	0/0	0/1		0/0		0/0	0/1	0/0		0/1	0/1	0/1	0/0			0/1	0/1	0/1	0/1	0/0	0/1	0/1	0/0	0/0	0/0	0/0	0/1	0/1	0/0	0/1	0/1	0/0	0/1
			591	8_124525717	0/1		0/0	0/0	0/1	0/0	0/0	0/1	0/0	0/0	0/0	0/0	0/0	0/1	0/0	0/0	0/1	0/0	0/1	0/0	0/1	0/1	0/1	0/1	0/0	0/0	0/1	0/1	0/1	0/1	0/1	0/0	0/1	0/1	0/0	0/0	0/0	0/0	0/1	0/1	0/0	0/1	0/1	0/0	0/1
			592	8_124880330	0/1		0/0	0/0	0/1	0/0	0/0	0/1	0/0	0/0	0/0	0/0	0/0	0/1	0/0	0/0	0/1	0/0	0/1	0/0	0/1	0/1	0/1	0/1	0/0	0/0	0/1	0/1	0/1	0/1	0/1	0/0	0/1	0/1	0/0	0/0	0/0	0/0	0/1	0/1	0/0	0/1	0/1	0/0	0/1
			593	8_124880337	0/1		0/0	0/0	0/1	0/0	0/0	0/1	0/0	0/0	0/0	0/0	0/0	0/1	0/0	0/0	0/1	0/0	0/1	0/0	0/1	0/1	0/1	0/1	0/0	0/0	0/1	0/1	0/1	0/1	0/1	0/0	0/1	0/1	0/0	0/0	0/0	0/0	0/1	0/1	0/0	0/1	0/1	0/0	0/1
			594	8_126505019					1/1	0/1	0/1	1/1	0/1	0/1	0/1	0/1	0/1	1/1		0/1		0/1	1/1	0/1	1/1	1/1	1/1	1/1	0/1		1/1	1/1	1/1	1/1	1/1	0/1	1/1	1/1	0/1	0/1	0/1	0/1	1/1	1/1	0/1	1/1	1/1	0/1	1/1
			595	rs33182145
			596	rs33455021
			597	8_129072461					0/0	0/0	0/1	0/1	0/1	0/0	0/1	0/1						0/1	0/0				0/1		0/1					0/1	0/1	0/1	0/1		0/1	0/0			0/1		0/0			0/1
			598	9_13442519	1/1		1/1	0/1	1/1	0/1	1/1	1/1	1/1	1/1	0/1	1/1	1/1	1/1	0/1	1/1	1/1	0/1	1/1	0/1	0/1	1/1	1/1	0/1	1/1	0/1	1/1	0/1	1/1	0/1	0/1	1/1	0/1	1/1	0/1	1/1	0/1	0/1	1/1	1/1	1/1	0/1	0/1	1/1	1/1
			599	rs29645163
			600	9_29939029	1/1				1/1	1/1	1/1	0/1	1/1	1/1	0/1	1/1	1/1	1/1		1/1		0/1	1/1	0/1	0/1	1/1	1/1	0/1	1/1		1/1	0/1	1/1	0/1	0/1	1/1	0/1	1/1	0/1	1/1	0/1	0/1	0/1	1/1	1/1	1/1	0/1	1/1	1/1
			601	rs37051848
			602	rs38493199
			603	9_38179947					1/1	1/1	1/1	0/1	1/1	1/1	0/1	1/1	1/1	0/1		0/1		0/1	1/1	0/1		1/1	1/1		1/1			0/1		0/1	0/1	1/1	0/1	1/1	0/1	1/1	0/1	0/1	0/1	1/1	1/1	1/1	0/1	1/1	1/1
			604	9_38594226					1/1	1/1		0/1	1/1			1/1							1/1				1/1		1/1					0/1	0/1				0/1				0/1
			605	9_38672644	0/0				0/0	0/1	0/0	0/1	0/0	0/1	0/0	0/1		0/0		0/0		0/0	0/1	0/1		0/0	0/1		0/0		0/1	0/1	0/1	0/0	0/1	0/0	0/0	0/1	0/1	0/0	0/0	0/1	0/1	0/1	0/0	0/1	0/0	0/1
			606	9_39046745	0/0			0/0	0/0	0/1	0/0	0/1	0/0	0/1	0/0	0/1	0/1	0/0	0/1	0/0		0/0	0/1	0/1	0/1	0/0	0/1	0/0	0/0	0/1	0/1	0/1	0/1	0/0	0/1	0/0	0/0	0/0	0/1	0/0	0/0	0/0	0/1	0/1	0/0	0/1	0/0	0/1	0/1
			607	9_42330251	1/1			0/1	1/1	1/1	1/1	0/1	1/1	1/1	0/1	1/1	1/1	0/1	1/1	0/1	0/1	0/1	1/1	0/1	0/1	1/1	1/1	0/1	1/1	0/1	1/1	0/1	0/1	0/1	0/1	1/1	0/1	1/1	0/1	1/1	0/1	0/1	0/1	1/1	1/1	1/1	0/1	0/1	1/1
			608	9_44688426	1/1			1/1	1/1	1/1	1/1	0/1	1/1	1/1	0/1	1/1	1/1	0/1		0/1		0/1	1/1	0/1	0/1	1/1	1/1	0/1	1/1			0/1	0/1	0/1	0/1	1/1	0/1	1/1	0/1	1/1	0/1	0/1	0/1	1/1	1/1	1/1	0/1	0/1	1/1
			609	9_46998936	1/1		1/1	1/1	1/1	1/1	1/1	0/1	1/1	1/1	0/1	1/1	0/1	0/1	1/1	0/1	0/1	0/1	1/1	0/1	0/1	1/1	1/1	0/1	1/1	0/1	1/1	0/1	0/1	0/1	0/1	1/1	0/1	1/1	0/1	1/1	0/1	0/1	0/1	1/1	1/1	1/1	0/1	0/1	1/1
			610	9_48319917	1/1		1/1	1/1	1/1	1/1	1/1	0/1	1/1	1/1	0/1	1/1	0/1	0/1	1/1	0/1		0/1	1/1	0/1	0/1	1/1	1/1	0/1	1/1		1/1	0/1	0/1	0/1	0/1	1/1	0/1	1/1	0/1	1/1	0/1	0/1	0/1	1/1	1/1	1/1	0/1	0/1	1/1
			611	9_50238611					1/1	1/1	1/1	0/1	1/1	1/1	0/1	1/1						0/1	1/1	0/1			1/1		1/1		1/1			0/1	0/1				0/1	1/1		0/1	0/1		1/1	0/1
			612	rs51740388
			613	9_50695485	1/1				1/1	1/1	1/1	0/1	1/1	1/1	0/1	1/1	0/1	0/1	1/1	0/1		0/1	1/1	0/1	0/1	1/1	1/1	0/1	1/1		1/1	0/1	0/1	0/1	0/1	1/1	0/1	1/1	0/1	1/1	0/1	0/1	0/1	1/1	1/1	1/1	0/1	0/1	1/1
			614	9_51116640	1/1				1/1	1/1	1/1	0/1	1/1	1/1	0/1	1/1	0/1	0/1		0/1		0/1	1/1	0/1	0/1	1/1	1/1	0/1	1/1	0/1	1/1	0/1	0/1	0/1	0/1	1/1	0/1	1/1	0/1	1/1	0/1	0/1	0/1	1/1	1/1	1/1	0/1	0/1	1/1
			615	rs6174626
			616	9_58081975	0/1				0/1	0/0	0/1	0/0	0/1	0/0	0/1	0/0	0/0	0/1		0/1	0/1	0/1	0/0	0/0	0/1	0/1	0/0	0/1	0/1			0/0	0/0	0/1	0/0	0/1	0/1	0/1	0/0	0/1	0/1	0/1	0/0	0/0	0/1	0/0	0/1	0/0	0/0
			617	9_73015018					1/1	1/1	1/1	0/1	0/1		0/1	1/1	0/1	0/1		0/1		1/1	1/1	1/1		1/1	1/1	1/1	0/1			0/1	0/1	0/1	0/1	1/1	1/1	1/1	0/1	0/1	0/1	0/1	0/1	1/1	1/1	1/1	0/1	0/1	0/1
			618	9_73055544	1/1		1/1	1/1	1/1	1/1	1/1	0/1	0/1	1/1	0/1	1/1	0/1	0/1	1/1	0/1	0/1	1/1	1/1	1/1	0/1	1/1	1/1	1/1	0/1	0/1	1/1	0/1	0/1	0/1	0/1	1/1	1/1	1/1	0/1	0/1	0/1	0/1	0/1	1/1	1/1	1/1	0/1	0/1	0/1
			619	rs45848313
			620	9_75445267					1/1	1/1	1/1	0/1	0/1	1/1	0/1	1/1	0/1	0/1		0/1		1/1	1/1	1/1		1/1	1/1	1/1	0/1			0/1	0/1	0/1	0/1	1/1	1/1	1/1	0/1	0/1	0/1	0/1	0/1	1/1	1/1	1/1	0/1	0/1	0/1
			621	9_77229753
			622	9_80093551					1/1	1/1	1/1	0/1	0/1	1/1	0/1	1/1	0/1	0/1		0/1		1/1	1/1	1/1		1/1	1/1	1/1	0/1			0/1		0/1	0/1	1/1	1/1	1/1	0/1	0/1	0/1	0/1	1/1	1/1	1/1	1/1	0/1	0/1	0/1
			623	9_83925296					0/0	0/1	0/0	0/1	0/1	0/0	0/0	0/1	0/1	0/1	0/1	0/1		0/0	0/1	0/1	0/0	0/1	0/1	0/0	0/0			0/1	0/1	0/0	0/0	0/0	0/0	0/0	0/1	0/0	0/0	0/0	0/1	0/1	0/0	0/1	0/0	0/1	0/0
			624	9_89702849	0/0		0/0	0/1	0/0	0/1	0/0	0/1	0/1	0/0	0/0	0/1	0/1	0/1		0/1	0/0	0/0	0/1	0/1	0/0	0/1	0/1	0/0	0/0	0/1	0/0	0/1	0/1	0/0	0/0	0/0	0/0	0/0	0/1	0/0	0/0	0/0	0/1	0/1	0/0	0/1	0/0	0/1	0/0
			625	9_90193461	0/1				1/1	1/1	1/1	0/1	0/1	1/1	0/1	1/1	0/1	0/1	1/1	0/1	0/1	1/1	1/1	1/1	0/1	1/1	1/1	1/1	0/1	0/1		0/1	1/1	1/1	0/1	1/1	1/1	1/1	0/1	0/1	0/1	0/1	1/1	1/1	1/1	1/1	0/1	0/1	0/1
			626	9_90405149	0/0		0/0		0/0	0/1	0/0	0/1	0/1	0/0	0/0	0/1	0/1	0/1		0/1		0/0	0/1	0/1		0/1	0/1	0/0	0/0		0/0	0/1	0/1	0/0	0/0	0/0	0/0	0/0	0/1	0/0	0/0	0/0	0/1	0/1	0/0	0/1	0/0	0/1
			627	rs30464816
			628	9_95323685	0/1		1/1	0/1	1/1	1/1	1/1	0/1	0/1	1/1	0/1	1/1	0/1	0/1	1/1	0/1	0/1	1/1	1/1	1/1	0/1	1/1	1/1	1/1	0/1	0/1	0/1	0/1	1/1	1/1	0/1	1/1	1/1	1/1	0/1	0/1	0/1	0/1	1/1	0/1	0/1	1/1	0/1	0/1	0/1
			629	rs29595655
			630	9_97454700	0/1		1/1	0/1	1/1	1/1	1/1	0/1	0/1	1/1	0/1	1/1	0/1	0/1	1/1	0/1	0/1	1/1	1/1	1/1	0/1	1/1	1/1	1/1	0/1	0/1	0/1	0/1	1/1	1/1	0/1	1/1	1/1	1/1	0/1	0/1	0/1	0/1	1/1	0/1	0/1	1/1	0/1	0/1	0/1
			631	9_101942923					1/1	1/1	1/1	0/1	0/1	1/1	0/1	1/1	0/1	0/1		0/1		1/1	1/1	1/1		1/1	1/1	1/1	0/1			0/1	1/1	1/1	0/1	1/1	1/1	1/1	0/1	0/1	0/1	0/1	1/1	0/1	0/1	1/1	0/1	0/1	0/1
			632	9_104091597
			633	9_105862024	0/1		1/1	0/1	1/1	1/1	1/1	0/1	0/1	1/1	0/1	1/1	0/1	0/1	1/1	0/1	0/1	1/1	1/1	1/1	0/1	1/1	1/1	1/1	0/1	0/1	0/1	0/1	1/1	1/1	0/1	1/1	1/1	1/1	0/1	0/1	0/1	0/1	1/1	0/1	0/1	1/1	0/1	0/1	0/1
			634	9_106013669	0/1			0/1	1/1	1/1	1/1	0/1	0/1	1/1	0/0	1/1	0/0	0/0		0/0	0/1	1/1	1/1	1/1	0/1	1/1	1/1	1/1	0/1	0/1	0/1	0/0	1/1	1/1	0/0	1/1	1/1	1/1	0/1	0/0	0/0	0/0	1/1	0/0	0/0	1/1	0/1	0/1	0/0
			635	9_106013687	0/1			0/1	1/1	1/1	1/1	0/1	0/1	1/1	0/0	1/1	0/0	0/0		0/0	0/1	1/1	1/1	1/1	0/1	1/1	1/1	1/1	0/1	0/1	0/1	0/0	1/1	1/1	0/0	1/1	1/1	1/1	0/1	0/0	0/0	0/0	1/1	0/0	0/0	1/1	0/1	0/1	0/0
			636	9_106155626							1/1	0/1			0/1		0/1	0/1		0/1		1/1	1/1	1/1		1/1	1/1	1/1				0/1		1/1	0/1	1/1	1/1	1/1		0/1	0/1	0/1	1/1	0/1	0/1	1/1	0/1	0/1	0/1
			637	9_106553595	0/1		1/1	0/1	1/1	1/1	1/1	0/1	0/1	1/1	0/1	1/1	0/1	0/1	1/1	0/1	0/1	1/1	1/1	1/1	0/1	1/1	1/1	1/1	0/1	0/1	0/1	0/1	1/1	1/1	0/1	1/1	1/1	1/1	0/1	0/1	0/1	0/1	1/1	0/1	0/1	1/1	0/1	0/1	0/1
			638	9_108054895							0/0				0/0		0/1	0/1		0/1		0/1	0/1	0/1		0/1	0/1	0/0				0/1		0/0	0/0	0/0	0/0	0/0		0/1	0/0	0/0	0/1	0/1	0/0	0/1	0/0	0/1	0/0
			639	9_110947022											0/1		0/1	0/1		0/1		1/1	1/1	0/1		1/1	1/1	1/1				0/1		1/1	0/1	1/1	1/1	1/1		0/1	0/1	0/1	1/1	0/1	0/1	1/1	0/1	0/1	0/1
			640	rs30528015
			641	9_110947050											0/1		0/1	0/1		0/1		1/1	1/1	0/1		1/1	1/1	1/1				0/1		1/1	0/1	1/1	1/1	1/1		0/1	0/1	0/1	1/1	0/1	0/1	1/1	0/1	0/1	0/1
			642	9_116536254					0/0	0/1	0/0	0/1	0/1		0/1	0/0	0/1	0/1		0/1		0/1	0/1	0/0		0/1	0/0	0/0	0/1			0/1		0/0	0/0	0/0	0/0	0/0	0/1	0/1	0/0	0/0	0/1	0/1	0/0	0/1	0/0	0/0	0/0
			643	rs47115736
			644	9_120427595							0/0	0/1	0/1		0/1		0/1	0/1		0/1		0/1	0/1	0/0		0/1	0/0	0/0				0/1		0/1	0/1	0/0	0/0	0/0		0/1	0/0	0/1	0/1	0/1	0/1	0/1	0/0	0/0	0/0
			645	9_121817552																							1/1
			646	9_122888918	0/0		0/0		0/0	0/1	0/0	0/1	0/1	0/0	0/1	0/0	0/1	0/1	0/1	0/1	0/1	0/1	0/1	0/0	0/0	0/1	0/0	0/0	0/1	0/1	0/0	0/1	0/1	0/1	0/1	0/0	0/0	0/0	0/1	0/1	0/0	0/1	0/1	0/1	0/1	0/1	0/0	0/0	0/0
			647	9_124029281	0/0				0/0	0/1	0/0	0/1	0/1	0/0	0/1	0/0	0/1	0/1		0/1		0/1	0/1	0/0	0/1	0/1	0/0	0/0	0/1		0/0	0/1		0/1	0/1	0/0	0/0	0/0	0/1	0/1	0/0	0/1	0/1	0/1	0/1	0/1	0/0	0/0	0/0
			648	9_124056586					0/0	0/1	0/0	0/1	0/1	0/0	0/1	0/0		0/1		0/1		0/1	0/1				0/0		0/1		0/0			0/1	0/1	0/0	0/0	0/0	0/1	0/1		0/1	0/1	0/1	0/1	0/1		0/0
			649	rs49693645
			650	10_4512788	0/1		0/1	0/1	0/1	0/0	0/0	0/0	0/0	0/1	0/1	0/0	0/1	0/1		0/1	0/0	0/0	0/1	0/0	0/0	0/0	0/0	0/0	0/0		0/0	0/1	0/1	0/1	0/1	0/0	0/0	0/1	0/0	0/1	0/0	0/1	0/1	0/1	0/1	0/1	0/0	0/0	0/1
			651	10_6556819						0/1	0/1	0/1	0/1		1/1		1/1	1/1		1/1		0/1	1/1	0/1			0/1		0/1					1/1	1/1	0/1	0/1	1/1		1/1	0/1	1/1	1/1	1/1	1/1	1/1	0/1
			652	rs29323576
			653	rs47044229
			654	10_14130169											0/0		0/0	0/0		0/1		0/0	0/0	0/1		0/0	0/1					0/1		0/0	0/1	0/1	0/1	0/0		0/0	0/0	0/0	0/0	0/1	0/0	0/1	0/0	0/0	0/1
			655	10_14668008	0/0		0/1	0/1	0/0	0/0	0/1	0/1	0/1	0/0	0/0	0/0	0/0	0/0	0/1	0/1	0/1	0/0	0/0	0/1	0/0	0/0	0/1	0/0	0/1	0/1	0/1	0/1	0/1	0/0	0/1	0/1	0/1	0/0	0/0	0/0	0/0	0/0	0/0	0/1	0/0	0/1	0/0	0/0	0/1
			656	10_18144599					1/1	0/1	0/1	0/1	0/1	1/1	1/1	0/1	1/1	1/1	0/1	1/1	0/1	0/1	1/1	0/1	0/1	0/1	1/1	0/1	0/1	0/1		1/1	1/1	1/1	1/1	0/1	0/1	0/1	0/1	1/1	0/1	1/1	1/1	1/1	1/1	1/1	0/1	0/1	1/1
			657	10_19002963	1/1				1/1	0/1	0/1	0/1	0/1	1/1	1/1	0/1	1/1	1/1		1/1		0/1	1/1	0/1	0/1	0/1	1/1	0/1	0/1			1/1	1/1	1/1	1/1	0/1	0/1	0/1	0/1	1/1	0/1	1/1	1/1	1/1	1/1	1/1	0/1	0/1	1/1
			658	rs29333781
			659	rs29341768
			660	10_56745317	0/0			0/1	0/0	0/1	0/1	0/0	0/0	0/1	0/1	0/1	0/1	0/1	0/0	0/0	0/0	0/1	0/1	0/0	0/1	0/1	0/0	0/1	0/0	0/0	0/0	0/0	0/0	0/1	0/0	0/1	0/1	0/0	0/1	0/1	0/1	0/1	0/1	0/0	0/1	0/0	0/1	0/1	0/0
			661	10_67816638	0/1		0/0	0/0	0/1	0/0	0/0	0/1	0/1	0/0	0/0	0/0	0/0	0/0	0/1	0/1	0/1	0/0	0/0	0/1	0/0	0/0	0/0	0/0	0/1	0/1	0/1	0/1	0/1	0/0	0/1	0/0	0/0	0/1	0/0	0/0	0/0	0/0	0/0	0/1	0/0	0/1	0/0	0/0	0/1
			662	rs29365740
			663	10_67909658					1/1	1/1	0/1	0/1	0/1	0/1	0/1	0/1	0/1	0/1		1/1		1/1	1/1	1/1		0/1	1/1	0/1	1/1			0/1	1/1	1/1	1/1	0/1	0/1	0/1	0/1	1/1	0/1	1/1	1/1	1/1	1/1	0/1	0/1	0/1	1/1
			664	10_72780332	0/1		0/1	0/1	1/1	1/1	0/1	0/1	0/1	0/1	0/1	0/1	0/1	0/1	0/1	1/1	0/1	1/1	1/1	1/1	1/1	0/1	1/1	0/1	1/1	0/1	0/1	0/1	1/1	1/1	1/1	0/1	0/1	0/1	0/1	1/1	0/1	1/1	1/1	1/1	1/1	0/1	1/1	0/1	1/1
			665	rs13480647
			666	10_86109674					0/1	0/0	0/0	0/1	0/0	0/0	0/0	0/0	0/0	0/0		0/1		0/0	0/0	0/1	0/0	0/0	0/0	0/0	0/1	0/1		0/1	0/1	0/0	0/1	0/0	0/0	0/1	0/0	0/0	0/0	0/0	0/0	0/1	0/1	0/1	0/0	0/0	0/1
			667	10_86109709					0/1	0/0	0/0	0/1	0/0	0/0	0/0	0/0	0/0	0/0		0/1		0/0	0/0	0/1	0/0	0/0	0/0	0/0	0/1	0/1		0/1	0/1	0/0	0/1	0/0	0/0	0/1	0/0	0/0	0/0	0/0	0/0	0/1	0/1	0/1	0/0	0/0	0/1
			668	rs29327146
			669	10_90074051	0/1		0/0	0/0	0/1	0/0	0/0	0/1	0/0	0/0	0/0	0/0	0/0	0/0	0/1	0/1	0/1	0/0	0/0	0/1	0/0	0/0	0/0	0/0	0/1	0/1	0/1	0/1	0/1	0/0	0/1	0/0	0/0	0/1	0/0	0/0	0/0	0/0	0/0	0/1	0/1	0/1	0/0	0/0	0/1
			670	10_90074061	0/0		0/1	0/1	0/0	0/1	0/1	0/0	0/1	0/1	0/1	0/1	0/1	0/1	0/0	0/0	0/0	0/1	0/1	0/0	0/1	0/1	0/1	0/1	0/0	0/1	0/0	0/0	0/0	0/1	0/0	0/1	0/1	0/0	0/1	0/1	0/1	0/1	0/1	0/0	0/0	0/0	0/1	0/1	0/0
			671	10_90950850	0/1				1/1	1/1	0/1	1/1	0/1	0/1	0/1	0/1	0/1	0/1		0/1		1/1	1/1	1/1		0/1	1/1	0/1	1/1			0/1	0/1	1/1	1/1	0/1	0/1	0/1	0/1	1/1	0/1	1/1	1/1	1/1	1/1	0/1	1/1	0/1	1/1
			672	rs29347395
			673	10_94163743																							1/1
			674	10_100488594					0/0	0/1					0/1			0/0		0/1		0/1	0/1			0/1	0/1							0/1	0/1	0/1	0/1	0/1		0/1		0/1	0/1	0/1	0/0	0/0	0/1
			675	10_106030562	0/1				1/1	1/1	0/1	1/1	0/1	0/1	0/1	0/1	0/1	0/1		0/1		1/1	1/1	1/1		0/1	1/1	1/1	1/1		0/1	0/1	0/1	1/1	1/1	0/1	1/1	0/1	0/1	1/1	0/1	0/1	1/1	1/1	1/1	0/1	1/1	0/1	1/1
			676	rs29320684
			677	rs30826995
			678	10_122981479								1/1	0/1		0/1		0/1	0/1		0/1		1/1	1/1	1/1		0/1	1/1					0/1		1/1	1/1	0/1	1/1	0/1		1/1	0/1	0/1	0/1	1/1	1/1	0/1	1/1	0/1	1/1
			679	rs33850810
			680	10_127006657
			681	10_127745179	0/1		0/0	0/0	0/1	0/0	0/0	0/1	0/0	0/1	0/0	0/1	0/0	0/1	0/0	0/1	0/0	0/1	0/0	0/1	0/1	0/0	0/0	0/1	0/1	0/1	0/1	0/0	0/0	0/1	0/1	0/0	0/0	0/1	0/0	0/0	0/0	0/1	0/1	0/0	0/1	0/1	0/0	0/0	0/1
			682	rs227668337
			683	10_129571290					0/0		0/1	0/0	0/1	0/0	0/1			0/0		0/0		0/0	0/1				0/1		0/0					0/0	0/0	0/1	0/1	0/0		0/1			0/0		0/0			0/1
			684	10_130271005	0/0		0/1	0/1	0/0	0/1	0/1	0/0	0/1	0/0	0/1	0/0	0/1	0/0	0/1	0/0	0/1	0/0	0/1	0/0	0/0	0/1	0/1	0/0	0/0	0/1	0/0	0/1	0/1	0/0	0/0	0/1	0/1	0/0	0/1	0/1	0/1	0/0	0/0	0/1	0/0	0/1	0/1	0/1	0/0
			685	11_4784489	0/1			1/1	0/1	0/1	1/1	0/1	0/1	0/1	1/1	0/1	0/1	0/1	0/1	1/1		0/1	1/1	1/1	1/1	0/1	0/1	0/1	0/1	1/1		0/1	0/1	1/1	1/1	1/1	1/1	1/1	1/1	0/1	1/1	1/1	0/1	0/1	1/1	1/1	0/1	0/1	0/1
			686	rs29393599
			687	11_4882909	0/0				0/0	0/0	0/1	0/0	0/0	0/0	0/1	0/0	0/0	0/0	0/0	0/1	0/1	0/0	0/1	0/1	0/1	0/0	0/0	0/0	0/0	0/1		0/0	0/0	0/1	0/1	0/1	0/1	0/1	0/1	0/0	0/1	0/1	0/0	0/0	0/1	0/1	0/0	0/0	0/0
			688	11_4882912	0/0				0/0	0/0	0/1	0/0	0/0	0/0	0/1	0/0	0/0	0/0	0/0	0/1	0/1	0/0	0/1	0/1	0/1	0/0	0/0	0/0	0/0	0/1		0/0	0/0	0/1	0/1	0/1	0/1	0/1	0/1	0/0	0/1	0/1	0/0	0/0	0/1	0/1	0/0	0/0	0/0
			689	11_5281119	0/0			0/1	0/0	0/0	0/1	0/0	0/0	0/0	0/1	0/0	0/0	0/0	0/0	0/1	0/1	0/0	0/1	0/1	0/1	0/0	0/0	0/0	0/0		0/0	0/0	0/0	0/1	0/1	0/1	0/1	0/1	0/1	0/0	0/1	0/1	0/0	0/0	0/1	0/1	0/0	0/0	0/0
			690	11_5628810					0/0	0/0	0/1	0/0	0/0	0/0	0/1		0/0	0/0		0/1		0/0	0/1	0/1		0/0	0/0	0/0	0/0			0/0		0/1	0/1	0/1	0/1	0/1	0/1	0/0	0/1	0/1	0/0	0/0	0/1	0/1	0/0	0/0	0/0
			691	11_6599922	0/0				0/1	0/1	0/1	0/0	0/0	0/0	0/0	0/1	0/0	0/0	0/1	0/0	0/1	0/1	0/1	0/1	0/1	0/1	0/0	0/1	0/0	0/1	0/0	0/1	0/0	0/0	0/1	0/0	0/1	0/1	0/0	0/1	0/1	0/0	0/0	0/1	0/0	0/1	0/1	0/1	0/1
			692	11_8834878	0/1				0/1	0/1	1/1	0/1	1/1	0/1	1/1	0/1	0/1	0/1		1/1		0/1	1/1	1/1		0/1	0/1	0/1	0/1		0/1	0/1	0/1	1/1	1/1	1/1	1/1	1/1	1/1	0/1	1/1	1/1	0/1	0/1	1/1	1/1	0/1	0/1	0/1
			693	11_9229436					0/0	0/0	0/0	0/1	0/1	0/1	0/1	0/0	0/1	0/1		0/1		0/0	0/0	0/0	0/1	0/0	0/1	0/0	0/1			0/0	0/1	0/1	0/0	0/1	0/0	0/0	0/1	0/0	0/0	0/1	0/1	0/0	0/1	0/0	0/0	0/0	0/0
			694	rs29421520
			695	11_19446633	0/1		0/1		0/1	0/1	1/1	0/1	1/1	0/1	1/1	0/1	0/1	0/1	0/1	1/1	0/1	0/1	1/1	1/1	1/1	0/1	0/1	0/1	0/1	0/1	0/1	0/1	0/1	1/1	1/1	1/1	1/1	1/1	1/1	0/1	1/1	1/1	0/1	0/1	0/1	1/1	0/1	0/1	1/1
			696	rs51279354
			697	11_20712168					0/1	0/0	0/1	0/0	0/1	0/0	0/1	0/0	0/0	0/0		0/1		0/0	0/1	0/1	0/1	0/0	0/0	0/0	0/0			0/0		0/1	0/1	0/1	0/1	0/1	0/1	0/0	0/1	0/1	0/0	0/0	0/0	0/1	0/0	0/0	0/1
			698	11_24179155	0/1		0/1	0/0	0/0	0/0	0/0	0/1	0/1	0/1	0/1	0/0	0/1	0/1	0/1	0/1		0/0	0/0	0/0		0/0	0/1	0/1	0/1	0/0	0/1	0/0	0/1	0/1	0/0	0/1	0/0	0/0	0/0	0/0	0/0	0/1	0/1	0/0	0/1	0/0	0/0	0/0	0/0
			699	rs13480914
			700	11_30104580											0/0		0/0	0/0		0/0		0/1	0/1	0/1		0/1	0/0					0/1		0/0	0/1	0/0	0/1	0/1		0/1	0/1	0/0	0/0	0/1	0/1	0/1	0/1		0/1
			701	11_32193774	0/1		0/1		0/0	0/0	0/1	0/1	0/1	0/1	0/1	0/0	0/1	0/1	0/0	0/1	0/0	0/0	0/0	0/0	0/0	0/0	0/1	0/0	0/1	0/1	0/1	0/0	0/1	0/1	0/0	0/1	0/0	0/0	0/0	0/0	0/0	0/1	0/1	0/0	0/0	0/0	0/0	0/0	0/0
			702	11_33599405	0/0				0/1	0/0	0/1	0/0	0/1	0/0	0/1	0/0	0/0	0/0	0/0	0/1	0/0	0/0	0/1	0/1	0/1	0/0	0/0	0/0	0/0	0/1		0/0	0/0	0/1	0/1	0/1	0/1	0/1	0/1	0/0	0/1	0/1	0/0	0/0	0/0	0/1	0/0	0/0	0/1
			703	11_33599406	0/0				0/1	0/0	0/1	0/0	0/1	0/0	0/1	0/0	0/0	0/0	0/0	0/1	0/0	0/0	0/1	0/1	0/1	0/0	0/0	0/0	0/0	0/1		0/0	0/0	0/1	0/1	0/1	0/1	0/1	0/1	0/0	0/1	0/1	0/0	0/0	0/0	0/1	0/0	0/0	0/1
			704	11_33599448	0/0				0/1	0/0	0/1	0/0	0/1	0/0	0/1	0/0	0/0	0/0	0/0	0/1	0/0	0/0	0/1	0/1	0/1	0/0	0/0	0/0	0/0	0/1		0/0	0/0	0/1	0/1	0/1	0/1	0/1	0/1	0/0	0/1	0/1	0/0	0/0	0/0	0/1	0/0	0/0	0/1
			705	11_35492652					1/1	0/1	1/1	0/1	1/1		1/1	0/1		0/1		1/1		0/1	1/1			0/1	0/1		0/1					1/1	1/1	1/1	1/1	1/1	1/1	0/1	1/1	1/1	0/1	0/1	0/1	1/1	0/1	0/1
			706	rs47120794
			707	rs29468159
			708	11_50406377					0/0	0/0	0/1	0/1	0/1	0/1	0/1	0/0	0/1	0/1	0/0	0/1	0/0	0/0	0/0	0/0	0/0	0/0	0/1	0/0	0/1			0/0	0/1	0/1	0/0	0/1	0/1	0/0	0/0	0/0	0/0	0/1	0/1	0/0	0/0	0/0	0/0	0/0	0/0
			709	11_51593924	0/1		0/1		0/0	0/0	0/1	0/1	0/1	0/1	0/1	0/1	0/1	0/1	0/0	0/1	0/0	0/0	0/0	0/0	0/0	0/0	0/1	0/0	0/1	0/1	0/1	0/0	0/1	0/1	0/0	0/1	0/1	0/0	0/0	0/0	0/0	0/1	0/1	0/0	0/0	0/0	0/0	0/0	0/0
			710	rs26958524
			711	11_51969377					0/0						0/1												0/1								0/0	0/1							0/1
			712	11_54983317	0/0			0/1	0/1	0/1	0/0	0/0	0/0	0/1	0/0	0/0	0/0	0/0	0/1	0/0	0/1	0/1	0/1	0/1	0/1	0/1	0/0	0/1	0/0	0/0	0/0	0/1	0/1	0/0	0/1	0/0	0/0	0/1	0/1	0/1	0/1	0/0	0/0	0/1	0/1	0/1	0/1	0/1	0/1
			713	11_58309033	0/1				1/1	1/1	1/1	0/1	1/1	1/1	1/1	0/1	0/1	0/1		1/1		0/1	1/1	1/1	0/1	1/1	0/1	0/1	1/1			0/1	0/1	1/1	1/1	0/1	1/1	1/1	1/1	0/1	1/1	1/1	0/1	0/1	0/1	1/1	0/1	0/1	1/1
			714	11_59009193													0/1	0/1		1/1		0/1	1/1	1/1				0/1				0/1		1/1			1/1			0/1			0/1		0/1	1/1	0/1
			715	11_59163039
			716	11_59455437					0/1	0/1	0/0	0/0	0/0	0/1	0/0	0/0	0/0	0/0		0/0		0/1	0/1	0/1	0/1	0/1	0/0	0/0	0/0			0/1		0/0	0/1	0/0	0/0	0/1	0/1	0/1	0/1	0/0	0/0	0/1	0/1	0/1	0/1	0/1	0/1
			717	11_60185857	0/0		0/0	0/1	0/1	0/1	0/0	0/0	0/0	0/1	0/0	0/0	0/0	0/0	0/0	0/0	0/1	0/1	0/1	0/1	0/1	0/1	0/0	0/0	0/0	0/0	0/0	0/1	0/1	0/0	0/1	0/0	0/0	0/1	0/1	0/1	0/1	0/0	0/0	0/1	0/1	0/1	0/1	0/1	0/1
			718	11_60375149							0/0	0/0	0/0	0/1	0/0	0/0	0/0	0/0		0/0		0/1	0/1	0/1	0/1	0/1	0/0	0/0	0/0			0/1		0/0	0/1	0/0	0/0	0/1	0/1	0/1	0/1	0/0	0/0	0/1	0/1	0/1	0/1	0/1	0/1
			719	11_60477716	0/0		0/0	0/1	0/1	0/1	0/0	0/0	0/0	0/1	0/0	0/0	0/0	0/0	0/0	0/0	0/1	0/1	0/0	0/1	0/1	0/1	0/0	0/0	0/0	0/0	0/0	0/1	0/1	0/0	0/1	0/0	0/0	0/1	0/1	0/1	0/1	0/0	0/0	0/1	0/1	0/1	0/1	0/1	0/1
			720	11_60716732	0/0		0/0	0/1	0/1	0/1	0/0	0/0	0/0	0/1	0/0	0/0	0/0	0/0	0/0	0/0	0/1	0/1	0/1	0/1	0/1	0/1	0/0	0/0	0/0	0/0	0/0	0/1	0/1	0/0	0/1	0/0	0/0	0/1	0/1	0/1	0/1	0/0	0/0	0/1	0/1	0/1	0/1	0/1	0/1
			721	11_61066927	0/0				0/1	0/1	0/0	0/0	0/0	0/1	0/0	0/0	0/0	0/0		0/0		0/1	0/1	0/1	0/1	0/1	0/0	0/0	0/0	0/0		0/1	0/1	0/0	0/1	0/0	0/0	0/1	0/1	0/1	0/1	0/0	0/0	0/1	0/1	0/1	0/1	0/1	0/1
			722	11_61703061	0/0				0/0	0/0	0/1	0/1	0/1	0/0	0/1	0/1	0/1	0/1	0/1	0/1	0/0	0/0	0/0	0/0	0/0	0/0	0/1	0/1	0/1	0/1	0/1	0/0	0/0	0/1	0/0	0/1	0/1	0/0	0/0	0/0	0/0	0/1	0/1	0/0	0/0	0/0	0/0	0/0	0/0
			723	11_62651728	0/0		0/1	0/0	0/0	0/0	0/1	0/1	0/1	0/0	0/1	0/1	0/1	0/1	0/1	0/1	0/0	0/0	0/0	0/0	0/0	0/0	0/1	0/1	0/1	0/1	0/1	0/0	0/0	0/1	0/0	0/1	0/1	0/0	0/0	0/0	0/0	0/1	0/1	0/0	0/0	0/0	0/0	0/0	0/0
			724	rs48676115
			725	11_62713807	0/1		0/0	0/1	0/1	0/1	0/0	0/0	0/0	0/1	0/0	0/0	0/0	0/0	0/1	0/0		0/1	0/1	0/1	0/1	0/1	0/0	0/0	0/0	0/1	0/1	0/1	0/1	0/0	0/1	0/0	0/0	0/1	0/1	0/1	0/1	0/0	0/0	0/1	0/1	0/1	0/1	0/1	0/1
			726	11_64435574	0/0		0/0	0/1	0/1	0/1	0/1	0/0	0/1	0/1	0/1	0/0	0/0	0/0	0/0	0/0	0/0	0/0	0/1	0/1	0/1	0/1	0/0	0/0	0/1	0/0	0/0	0/0	0/0	0/1	0/1	0/0	0/1	0/1	0/1	0/0	0/1	0/1	0/0	0/1	0/0	0/1	0/0	0/0	0/1
			727	11_67196921	0/1		0/1	1/1	1/1	1/1	1/1	0/1	1/1	1/1	1/1	0/1	0/1	0/1	0/1	0/1	0/1	0/1	1/1	1/1	1/1	1/1	0/1	0/1	1/1	0/1	0/1	0/1	0/1	1/1	1/1	0/1	1/1	1/1	1/1	0/1	1/1	1/1	0/1	1/1	0/1	1/1	0/1	0/1	1/1
			728	rs26906628
			729	11_67709568							1/1	0/1	1/1		1/1	0/1	0/1	0/1		0/1		0/1	1/1	1/1		1/1	0/0	0/0				0/0		1/1	1/1	0/1	1/1	1/1		0/1	1/1	1/1	0/1	1/1	0/1	1/1	0/1	0/1	1/1
			730	11_68944815	0/0		0/1	0/0	0/0	0/0	0/1	0/1	0/1	0/0	0/1	0/1	0/1	0/1	0/1	0/1	0/0	0/0	0/0	0/0	0/0	0/0	0/1	0/1	0/1	0/1	0/1	0/0	0/0	0/1	0/0	0/1	0/1	0/0	0/0	0/0	0/0	0/1	0/1	0/0	0/0	0/0	0/0	0/0	0/0
			731	11_69106764							0/1		0/1									0/0	0/0			0/0	0/1								0/0					0/0					0/0	0/0
			732	11_69304308						0/0	0/1	0/1			0/1		0/1	0/1		0/1		0/0	0/0	0/0		0/0	0/1	0/1	0/1			0/0		0/1	0/0	0/1	0/1	0/0		0/0	0/0	0/1	0/1	0/0	0/0	0/0	0/0		0/0
			733	11_69775923	0/0		0/1	0/0	0/0	0/0	0/1	0/1	0/1	0/0	0/1	0/1	0/1	0/1	0/1	0/1	0/0	0/0	0/0	0/0	0/0	0/0	0/1	0/1	0/1	0/1	0/1	0/0	0/0	0/1	0/0	0/1	0/1	0/0	0/0	0/0	0/0	0/1	0/1	0/0	0/0	0/0	0/0	0/0	0/0
			734	11_69970715					0/0	0/0	0/1	0/1	0/1	0/0	0/1	0/1	0/1	0/1		0/1		0/0	0/0	0/0	0/0	0/0	0/1	0/1	0/1			0/0		0/1	0/0	0/1	0/1	0/0	0/0	0/0	0/0	0/1	0/1	0/0	0/0	0/0	0/0	0/0	0/0
			735	11_70093106	0/0		0/1	0/0	0/0	0/0	0/1	0/1	0/1	0/0	0/1	0/1	0/1	0/1	0/1	0/1	0/0	0/0	0/0	0/0	0/0	0/0	0/1	0/1	0/1	0/1	0/1	0/0	0/0	0/1	0/0	0/1	0/1	0/0	0/0	0/0	0/0	0/1	0/1	0/0	0/0	0/0	0/0	0/0	0/0
			736	11_70316499	0/0				0/0	0/0	0/1	0/1	0/1	0/0	0/1	0/1	0/1	0/1		0/1	0/0	0/0	0/0	0/0	0/0	0/0	0/1	0/1	0/1	0/1	0/1	0/0	0/0	0/1	0/0	0/1	0/1	0/0	0/0	0/0	0/0	0/1	0/1	0/0	0/0	0/0	0/0	0/0	0/0
			737	11_70460648					0/0	0/0	0/1	0/1	0/1	0/0	0/1	0/1	0/1	0/1		0/1		0/0	0/0	0/0		0/0	0/1	0/1	0/1			0/0	0/0	0/1	0/0	0/1	0/1	0/0	0/0	0/0	0/0	0/1	0/1	0/0	0/0	0/0	0/0	0/0	0/0
			738	11_70615546					0/0	0/0	0/1	0/1	0/1	0/0	0/1	0/1	0/1	0/1		0/1		0/0	0/0	0/0	0/0	0/0	0/1	0/1	0/1			0/0	0/0	0/1	0/0	0/1	0/1	0/0	0/0	0/0	0/0	0/1	0/1	0/0	0/0	0/0	0/0	0/0	0/0
			739	11_70970852	0/0		0/1	0/0	0/0	0/0	0/1	0/1	0/1	0/0	0/1	0/1	0/1	0/1	0/1	0/1	0/0	0/0	0/0	0/0	0/0	0/0	0/1	0/1	0/1	0/1	0/1	0/0	0/0	0/1	0/0	0/1	0/1	0/0	0/0	0/0	0/0	0/1	0/1	0/0	0/0	0/0	0/0	0/0	0/0
			740	11_72031205	0/1		0/1		0/0	0/0	0/1	0/1	0/1	0/0	0/1	0/1	0/1	0/1		0/1		0/0	0/0	0/0			0/1		0/1		0/1			0/1	0/0	0/1	0/1	0/0	0/0	0/0	0/1	0/1	0/1	0/1	0/0	0/0	0/1	0/0
			741	11_72168759											0/1		0/1	0/1		0/1		0/0	0/0	0/0		0/0		0/1				0/0		0/1	0/0	0/1	0/1	0/0		0/0	0/0	0/1	0/1	0/0	0/0	0/0	0/0	0/0	0/0
			742	11_72498392	0/0				0/0	0/0	0/1	0/1	0/1	0/0	0/1	0/1	0/1	0/1	0/1	0/1	0/0	0/0	0/0	0/1	0/0	0/0	0/1	0/1	0/1	0/1		0/0	0/0	0/1	0/0	0/1	0/1	0/0	0/0	0/0	0/0	0/1	0/1	0/0	0/0	0/0	0/0	0/0	0/0
			743	11_72749447
			744	11_72880682																							0/1
			745	11_73037232					0/0	0/0	0/1	0/1	0/1	0/0	0/1	0/1	0/1	0/1		0/1		0/0	0/0	0/1	0/0	0/0	0/1	0/1	0/1			0/0	0/0	0/1	0/0	0/1	0/1	0/0	0/0	0/0	0/0	0/1	0/1	0/0	0/0	0/0	0/0	0/0	0/0
			746	11_73269687
			747	11_73269712
			748	11_75156266	0/1			1/1	1/1	1/1	1/1	0/1	1/1	1/1	1/1	0/1	0/1	0/1		0/1	0/1	1/1	1/1	1/1	1/1	1/1	0/1	0/1	1/1		0/1	0/1	0/1	1/1	1/1	0/1	1/1	1/1	1/1	0/1	1/1	1/1	0/1	1/1	0/1	1/1	0/1	0/1	1/1
			749	11_77010556	0/1		0/1	1/1	1/1	1/1	1/1	0/1	1/1	1/1	1/1	0/1	0/1	0/1		0/1		1/1	1/1	1/1	1/1	1/1	0/1	0/1	1/1		0/1	0/1	0/1	1/1	1/1	0/1	1/1	1/1	1/1	0/1	1/1	1/1	0/1	1/1	0/1	1/1	0/1	0/1	1/1
			750	rs13481111
			751	11_82176894	0/0		0/1	0/0	0/0	0/0	0/1	0/1	0/1	0/0	0/1	0/1	0/1	0/1	0/1	0/1	0/0	0/0	0/0	0/1	0/0	0/0	0/1	0/1	0/1	0/1	0/1	0/0	0/0	0/1	0/0	0/1	0/1	0/0	0/0	0/0	0/0	0/1	0/1	0/0	0/0	0/0	0/0	0/0	0/1
			752	11_82176899	0/0		0/1	0/0	0/0	0/0	0/1	0/1	0/1	0/0	0/1	0/1	0/1	0/1	0/1	0/1	0/0	0/0	0/0	0/1	0/0	0/0	0/1	0/1	0/1	0/1	0/1	0/0	0/0	0/1	0/0	0/1	0/1	0/0	0/0	0/0	0/0	0/1	0/1	0/0	0/0	0/0	0/0	0/0	0/1
			753	11_82178599	0/0		0/1	0/0	0/0	0/0	0/1	0/1	0/1	0/0	0/1	0/1	0/1	0/1	0/1	0/1	0/0	0/0	0/0	0/1	0/0	0/0	0/1	0/1	0/1	0/1	0/1	0/0	0/0	0/1	0/0	0/1	0/1	0/0	0/0	0/0	0/0	0/1	0/1	0/0	0/0	0/0	0/0	0/0	0/1
			754	rs29431896
			755	11_84009261	0/1				0/1	0/1	0/0	0/0	0/0	0/1	0/0	0/0	0/0	0/0		0/0		0/1	0/1	0/0	0/1	0/1	0/0	0/0	0/0			0/1	0/1	0/0	0/1	0/0	0/0	0/1	0/1	0/1	0/1	0/0	0/0	0/1	0/1	0/1	0/1	0/1	0/0
			756	11_84878282
			757	11_87776294	0/1				0/1	1/1	1/1	0/1	0/1	1/1	1/1	0/1	0/1	0/1	0/1	0/1	0/1	1/1	1/1	0/1	1/1	1/1	0/1	1/1	1/1	0/1	0/1	0/1	0/1	1/1	1/1	0/1	1/1	1/1	1/1	1/1	1/1	0/1	0/1	1/1	1/1	1/1	0/1	0/1	1/1
			758	11_88844377											1/1		0/1	0/1		0/1		1/1	1/1	0/1		1/1	0/1	1/1				0/1		1/1	1/1	0/1	1/1	1/1		1/1	1/1	0/1	0/1	1/1	1/1	1/1	0/1	0/1	1/1
			759	11_88981186														0/1		0/1		1/1	1/1	0/1			0/1							1/1	1/1		1/1					0/1	0/1		1/1	1/1
			760	11_88981209														0/1		0/1		1/1	1/1	0/1			0/1							1/1	1/1		1/1					0/1	0/1		1/1	1/1
			761	11_89392081
			762	11_90761276	0/1				0/1	1/1	1/1	0/1	0/1	1/1	1/1	0/1	0/1	0/1		0/1		1/1	1/1	0/1		1/1	0/1	1/1	1/1			0/1	0/1	1/1	1/1	0/1	1/1	1/1	1/1	1/1	1/1	0/1	0/1	1/1	1/1	1/1	0/1	0/1	1/1
			763	rs27074926
			764	11_93368447							0/0	0/1	0/0		0/0		0/0	0/0		0/0		0/1	0/1	0/0	0/1	0/0	0/0	0/0				0/0		0/0	0/1	0/0	0/0	0/1		0/1	0/1	0/0	0/0	0/1	0/1	0/1	0/1	0/1	0/0
			765	11_93870518	0/1				0/1	0/1	0/0	0/1	0/0	0/1	0/0	0/0	0/0	0/0		0/0		0/1	0/1	0/0	0/1	0/0	0/0	0/0	0/0		0/0	0/0	0/1	0/0	0/1	0/0	0/0	0/1	0/1	0/1	0/1	0/0	0/0	0/1	0/1	0/1	0/1	0/1	0/0
			766	11_94339611
			767	11_94480556	0/1		0/0	0/1	0/1	0/1	0/0	0/1	0/0	0/1	0/0	0/0	0/0	0/0	0/0	0/0	0/1	0/1	0/1	0/0	0/1	0/0	0/0	0/0	0/0	0/1	0/0	0/0	0/1	0/0	0/1	0/0	0/0	0/1	0/1	0/1	0/1	0/0	0/0	0/1	0/1	0/1	0/1	0/1	0/0
			768	11_94645463	0/1				0/1	0/1	0/0	0/1	0/0	0/1	0/0	0/0	0/0	0/0		0/0		0/1	0/1	0/0	0/1	0/0	0/0	0/0	0/0			0/0	0/1	0/0	0/1	0/0	0/0	0/1	0/1	0/1	0/1	0/0	0/0	0/1	0/1	0/1	0/1	0/1	0/0
			769	11_95053253	0/1		0/0	0/1	0/1	0/1	0/0	0/1	0/0	0/1	0/0	0/0	0/0	0/1	0/0	0/0	0/1	0/1	0/1	0/0	0/1	0/0	0/0	0/0	0/0	0/0	0/0	0/0	0/1	0/0	0/1	0/0	0/0	0/1	0/1	0/1	0/1	0/0	0/0	0/1	0/1	0/1	0/1	0/1	0/0
			770	11_95726223	0/1		0/0	0/1	0/1	0/1	0/0	0/1	0/0	0/1	0/0	0/0	0/0	0/1	0/0	0/0	0/1	0/1	0/1	0/0	0/1	0/0	0/0	0/0	0/0	0/1	0/0	0/0	0/1	0/0	0/1	0/0	0/0	0/1	0/1	0/1	0/1	0/0	0/0	0/1	0/1	0/1	0/1	0/1	0/0
			771	11_95768502	0/0		0/1	0/0	0/0	0/0	0/1	0/0	0/1	0/0	0/1	0/1	0/1	0/0	0/1	0/1	0/0	0/0	0/0	0/1	0/0	0/1	0/1	0/1	0/1	0/1	0/1	0/1	0/0	0/1	0/0	0/1	0/1	0/0	0/0	0/0	0/0	0/1	0/1	0/0	0/0	0/0	0/0	0/0	0/1
			772	rs27055371
			773	11_96026650	0/1		0/0	0/1	0/1	0/1	0/0	0/1	0/0	0/1	0/0	0/0	0/0	0/1	0/0	0/0	0/1	0/1	0/1	0/0	0/1	0/0	0/0	0/0	0/0	0/1	0/0	0/0	0/1	0/0	0/1	0/0	0/0	0/1	0/1	0/1	0/1	0/0	0/0	0/1	0/1	0/1	0/1	0/1	0/0
			774	11_97448477	0/0		0/1	0/1	0/0	0/0	0/1	0/0	0/0	0/1	0/1	0/0	0/0	0/0	0/0	0/0	0/0	0/1	0/1	0/0	0/1	0/1	0/0	0/1	0/1	0/0	0/1	0/0	0/0	0/1	0/1	0/0	0/1	0/1	0/1	0/1	0/1	0/0	0/0	0/1	0/1	0/1	0/0	0/0	0/1
			775	11_97448512	0/0		0/1	0/1	0/0	0/0	0/1	0/0	0/0	0/1	0/1	0/0	0/0	0/0	0/0	0/0	0/0	0/1	0/1	0/0	0/1	0/1	0/0	0/1	0/1	0/0	0/1	0/0	0/0	0/1	0/1	0/0	0/1	0/1	0/1	0/1	0/1	0/0	0/0	0/1	0/1	0/1	0/0	0/0	0/1
			776	11_97940908	0/0		0/1	0/1	0/0	0/0	0/1	0/0	0/0	0/1	0/1	0/0	0/0	0/0	0/0	0/0	0/0	0/1	0/1	0/0	0/1	0/1	0/0	0/1	0/1	0/0	0/1	0/0	0/0	0/1	0/1	0/0	0/1	0/1	0/1	0/1	0/1	0/0	0/0	0/1	0/1	0/1	0/0	0/0	0/1
			777	11_99837408					0/0	0/0	0/1	0/0	0/0	0/1	0/1	0/0	0/0	0/0	0/0	0/0		0/1	1/1	0/0	0/1	0/1	0/0	0/1	0/1	0/0		0/0	0/0	0/1	1/1	0/0	0/1	0/1	0/1	0/1	0/1	0/0	0/0	1/1	0/1	1/1	0/0	0/0	0/1
			778	11_102255253						0/1	0/1	0/1	0/1		1/1		0/1	0/1		0/1		1/1	1/1	0/1		1/1	0/1	1/1	1/1			0/1		1/1	1/1	0/1	1/1	1/1	1/1	1/1	1/1	0/1	0/1	1/1	1/1	1/1	0/1	0/1	1/1
			779	11_102456258	0/1				0/1	0/1	0/1	0/1	0/1	1/1	1/1	0/1	0/1	0/1	0/1	0/1	0/1	1/1	1/1	0/1	1/1	1/1	0/1	1/1	1/1	0/1		0/1	0/1	1/1	1/1	0/1	1/1	1/1	1/1	1/1	1/1	0/1	0/1	1/1	1/1	1/1	0/1	0/1	1/1
			780	11_103497839					0/0	0/0	0/0	0/0	0/0	0/1	0/1	0/0	0/0	0/0		0/0		0/1	0/1	0/0		0/1	0/0	0/1	0/1			0/0		0/1	0/1	0/0	0/1	0/1	0/1	0/1	0/1	0/0	0/0	0/1	0/1	0/1	0/0	0/0	0/1
			781	rs27004957
			782	11_113729074	0/1		0/0	0/1	0/1	0/1	0/0	0/1	0/0	0/1	0/0	0/0	0/0	0/1	0/0	0/1	0/1	0/1	0/1	0/0	0/1	0/0	0/0	0/0	0/1	0/1	0/1	0/0	0/0	0/1	0/0	0/0	0/0	0/1	0/0	0/1	0/1	0/0	0/0	0/1	0/0	0/0	0/1	0/1	0/0
			783	11_114799018					0/0				0/1		0/1		0/1	0/0	0/1	0/0	0/0	0/0	0/0	0/1	0/0	0/1	0/1	0/1		0/0		0/1	0/1	0/0	0/1	0/1	0/1	0/0		0/0	0/0	0/1	0/1	0/0	0/1	0/1	0/0	0/0	0/1
			784	11_114830012	0/0		0/1	0/0	0/0	0/0	0/1	0/0	0/1	0/0	0/1	0/1	0/1	0/0	0/1	0/0	0/0	0/0	0/0	0/1	0/0	0/1	0/1	0/1	0/0	0/0	0/0	0/1	0/1	0/0	0/1	0/1	0/1	0/0	0/1	0/0	0/0	0/1	0/1	0/0	0/1	0/1	0/0	0/0	0/1
			785	rs47178274
			786	11_115249884								0/0					0/1	0/0		0/0		0/1	0/1			0/1	0/0								0/1		0/1	0/0		0/1			0/0	0/1	0/1	0/1
			787	11_115850112																			0/1																				0/0		0/0	0/0
			788	11_115991899					0/1	0/1	0/1	0/1	0/1	1/1	1/1	0/1	1/1	0/1	0/1	0/1	0/1	1/1	1/1	0/1	1/1	1/1	0/1	1/1	1/1	0/1		0/1	0/1	1/1	1/1	0/1	1/1	0/1	1/1	1/1	0/1	0/1	0/1	1/1	1/1	1/1	0/1	0/1	0/1
			789	11_116146777	0/1				0/1	0/1	0/1	0/1	0/1	1/1	1/1	0/1	1/1	0/1	0/1	0/1	0/1	1/1	1/1	0/1	1/1	1/1	0/1	1/1	1/1	0/1	0/1	0/1	0/1	1/1	1/1	0/1	1/1	0/1	1/1	1/1	0/1	0/1	0/1	1/1	1/1	1/1	0/1	0/1	0/1
			790	11_116668110											0/0		0/0	0/1		0/1		0/1	0/1	0/0		0/0		0/0				0/0		0/1	0/0		0/0	0/1		0/1	0/1	0/0	0/0	0/1	0/0	0/0	0/1	0/1	0/0
			791	11_119264411	0/1		1/1	0/1	0/1	0/1	0/1	0/1	0/1	1/1	1/1	0/1	1/1	0/1	0/1	0/1	0/1	1/1	1/1	0/1	1/1	1/1	0/1	1/1	1/1	0/1	1/1	0/1	0/1	1/1	1/1	0/1	1/1	0/1	1/1	1/1	0/1	0/1	1/1	1/1	1/1	1/1	0/1	0/1	0/1
			792	12_3501078	0/1		0/1	0/0	0/1	0/0	0/1	0/0	0/1	0/0	0/0	0/0	0/0	0/0	0/1	0/0	0/1	0/1	0/1	0/0	0/0	0/1	0/1	0/1	0/0	0/1	0/0	0/1	0/1	0/1	0/1	0/0	0/0	0/1	0/0	0/1	0/0	0/0	0/1	0/1	0/0	0/0	0/0	0/0	0/0
			793	12_4851427											0/0		0/0	0/0		0/0		0/1	0/1	0/0		0/1	0/1							0/1	0/1	0/0	0/0	0/1		0/1	0/0	0/0	0/1		0/0	0/0	0/0	0/0	0/0
			794	12_8009080					0/1	0/0	0/1	0/0	0/1	0/0	0/0	0/0	0/0	0/0		0/0		0/1	0/1	0/0		0/1	0/1		0/0			0/1		0/1	0/1	0/0	0/0	0/1	0/0	0/1	0/0	0/0	0/1	0/1	0/0	0/0	0/0	0/0	0/0
			795	rs31591209
			796	12_11243301	0/0		0/0	0/0	0/1	0/1	0/0	0/0	0/1	0/1	0/1	0/0	0/0	0/0	0/1	0/1	0/0	0/0	0/1	0/0	0/1	0/0	0/1	0/0	0/0	0/0	0/0	0/0	0/0	0/1	0/1	0/0	0/0	0/1	0/0	0/0	0/0	0/1	0/0	0/0	0/0	0/1	0/1	0/0	0/1
			797	12_11456953																							0/1
			798	12_13306959					0/1	0/1	0/0	0/0	0/1	0/1	0/1	0/0	0/0	0/0		0/1		0/0	0/1	0/0		0/0	0/1		0/0			0/0		0/1	0/1	0/0	0/0	0/1	0/0	0/0	0/0	0/1	0/0	0/0	0/0	0/1	0/1	0/0	0/1
			799	12_15271529	0/1		0/1	0/1	1/1	1/1	0/1	0/1	1/1	1/1	1/1	0/1	0/1	0/1	1/1	1/1	0/1	0/1	1/1	0/1	1/1	0/1	1/1	0/1	0/1	0/1	0/1	0/1	0/1	1/1	1/1	0/1	0/1	1/1	0/1	0/1	0/1	1/1	0/1	0/1	0/1	1/1	1/1	0/1	1/1
			800	rs29143481
			801	12_21351548	0/0		0/0	0/0	0/1	0/1	0/0	0/0	0/1	0/1	0/1	0/0	0/0	0/0	0/1	0/1	0/0	0/0	0/1	0/0	0/1	0/0	0/1	0/0	0/0	0/1	0/1	0/0	0/0	0/1	0/1	0/0	0/0	0/1	0/0	0/0	0/0	0/1	0/0	0/0	0/0	0/1	0/1	0/0	0/1
			802	12_26020812	0/1				1/1	1/1	0/1	0/1	1/1	1/1	1/1	0/1	0/1	0/1		1/1		0/1	1/1	0/1	1/1	0/1	1/1	0/1	0/1		0/1	0/1	0/1	1/1	1/1	0/1	0/1	1/1	0/1	0/1	0/1	1/1	0/1	0/1	0/1	1/1	1/1	0/1	1/1
			803	rs48820674
			804	12_30084627					1/1		0/1	0/1	1/1		1/1		0/1	0/1		1/1		0/1	1/1	0/1		0/1	1/1	0/1	0/1			0/1		1/1	0/1	0/1	0/1	1/1		0/1	0/1	1/1	1/1	0/1	0/1	1/1	1/1	0/1	1/1
			805	12_30084639					1/1		0/1	0/1	1/1		1/1		0/1	0/1		1/1		0/1	1/1	0/1		0/1	1/1	0/1	0/1			0/1		1/1	0/1	0/1	0/1	1/1		0/1	0/1	1/1	1/1	0/1	0/1	1/1	1/1	0/1	1/1
			806	12_31249433								0/1	0/1		0/1							0/0	0/1	0/1		0/0	0/0		0/1					0/0	0/0	0/1				0/0			0/0		0/1	0/1
			807	rs107598912
			808	12_35504521
			809	12_41452402
			810	12_42680511
			811	rs50577164
			812	rs29198869
			813	12_47312945					0/0		0/0	0/1	0/0		0/1	0/1		0/0		0/1		0/0	0/1				0/0		0/1					0/0	0/0		0/1		0/1			0/1	0/0	0/0	0/1	0/1	0/1
			814	rs3714242
			815	12_58267790	0/1				1/1	1/1	0/1	0/1	1/1	1/1	0/1	0/1	0/1	0/1		0/1		0/1	1/1	0/1	1/1	0/1	1/1	0/1	0/1		0/1	0/1	0/1	1/1	0/1	0/1	0/1	1/1	0/1	0/1	0/1	1/1	1/1	0/1	0/1	0/1	0/1	0/1	1/1
			816	12_58270681					1/1	1/1	0/1	0/1	1/1	1/1	0/1	0/1	0/1	0/1		0/1		0/1	1/1	0/1	1/1	0/1	1/1	0/1	0/1		0/1	0/1	0/1	1/1	0/1	0/1	0/1	1/1	0/1	0/1	0/1	1/1	1/1	0/1	0/1	0/1	0/1	0/1	1/1
			817	rs29185825
			818	12_65049772																							0/0
			819	rs47436964
			820	12_71318500	0/1				1/1	1/1	0/1	0/1	1/1	1/1	0/1	0/1	0/1	1/1	0/1	0/1	0/1	0/1	1/1	0/1	1/1	0/1	1/1	0/1	0/1	0/1		0/1	0/1	1/1	0/1	0/1	0/1	1/1	0/1	0/1	0/1	1/1	1/1	0/1	0/1	0/1	0/1	0/1	1/1
			821	12_71677220	0/1				1/1	1/1	0/1	0/1	1/1	1/1	0/1	0/1	0/1	1/1	0/1	0/1	0/1	0/1	1/1	0/1	1/1	0/1	1/1	0/1	1/1	1/1		0/1	0/1	1/1	0/1	0/1	0/1	1/1	0/1	0/1	0/1	1/1	1/1	0/1	0/1	0/1	0/1	0/1	1/1
			822	rs29155467
			823	12_76000838					0/0	0/1	0/0	0/1	0/0	0/1	0/1	0/0	0/1	0/0		0/1		0/0	0/1	0/1	0/1	0/0	0/0	0/0	0/1			0/0	0/0	0/0	0/0	0/1	0/1	0/0	0/1	0/0	0/0	0/1	0/0	0/0	0/1	0/1	0/0	0/0	0/1
			824	12_76396617	0/1				0/0	0/1	0/0	0/1	0/0	0/1	0/1	0/0				0/1		0/0	0/1	0/1			0/0		0/1		0/1			0/0	0/0	0/1	0/1	0/0	0/1	0/0	0/0	0/1	0/0		0/1	0/1	0/0	0/0
			825	rs29210451
			826	12_79076511	0/0		0/0	0/0	0/1	0/0	0/0	0/0	0/1	0/1	0/0	0/0	0/0	0/1	0/0	0/0	0/0	0/0	0/1	0/0	0/1	0/0	0/1	0/0	0/1	0/1	0/0	0/0	0/0	0/1	0/0	0/0	0/0	0/1	0/0	0/0	0/0	0/1	0/1	0/1	0/0	0/0	0/0	0/0	0/1
			827	rs32932796
			828	12_107978674
			829	12_110855045								0/1								0/1		0/0	0/1				0/1								0/0							0/1		0/1		0/1
			830	12_112429350	0/0		0/1	0/1	0/0	0/0	0/1	0/1	0/1	0/1	0/1	0/0	0/1	0/0	0/0	0/1	0/1	0/0	0/1	0/1	0/1	0/0	0/1	0/0	0/1	0/0	0/1	0/0	0/0	0/0	0/0	0/1	0/1	0/1	0/1	0/1	0/0	0/1	0/0	0/1	0/0	0/1	0/0	0/0	0/0
			831	rs48532865
			832	12_112855820	0/1			0/0	0/1	0/1	0/0	0/0	0/0	0/0	0/0	0/1	0/0	0/1		0/0		0/1	0/0	0/0	0/0	0/1	0/0	0/1	0/0		0/0	0/1	0/1	0/1	0/1	0/1	0/0	0/0	0/0	0/0	0/1	0/0	0/1	0/0	0/1	0/0	0/1	0/1	0/1
			833	12_113361188	0/1		0/1	1/1	1/1	0/1	0/1	0/1	1/1	0/1	0/1	0/1	0/1	1/1	1/1	1/1	0/1	0/1	0/1	0/1	1/1	0/1	0/1	0/1	1/1		0/1	0/1	0/1	1/1	0/1	0/1	0/1	1/1	0/1	0/1	0/1	1/1	1/1	1/1	1/1	0/1	0/1	0/1	1/1
			834	12_114630804	0/0				0/0	0/0	0/1	0/1	0/1	0/1	0/1	0/0	0/1	0/0	0/0	0/1	0/1	0/0	0/1	0/1	0/1	0/0	0/1	0/0	0/1	0/1		0/0	0/0	0/0	0/0	0/0	0/1	0/1	0/1	0/1	0/0	0/1	0/0	0/1	0/0	0/1	0/0	0/0	0/0
			835	12_114630822	0/0				0/0	0/0	0/1	0/1	0/1	0/1	0/1	0/0	0/1	0/0	0/0	0/1	0/1	0/0	0/1	0/1	0/1	0/0	0/1	0/0	0/1	0/1		0/0	0/0	0/0	0/0	0/0	0/1	0/1	0/1	0/1	0/0	0/1	0/0	0/1	0/0	0/1	0/0	0/0	0/0
			836	12_114630841	0/1				0/1	0/1	0/0	0/0	0/0	0/0	0/0	0/1	0/0	0/1	0/1	0/0	0/0	0/1	0/0	0/0	0/0	0/1	0/0	0/1	0/0	0/1		0/1	0/1	0/1	0/1	0/1	0/0	0/0	0/0	0/0	0/1	0/0	0/1	0/0	0/1	0/0	0/1	0/1	0/1
			837	12_114630843	0/0				0/1	0/0	0/0	0/0	0/1	0/0	0/0	0/0	0/0	0/1	0/1	0/1	0/1	0/0	0/0	0/0	0/1	0/0	0/0	0/0	0/1	0/1		0/0	0/1	0/1	0/0	0/0	0/0	0/1	0/0	0/0	0/0	0/1	0/1	0/1	0/1	0/0	0/0	0/0	0/1
			838	12_116370022	0/1					0/1	0/1				0/1			1/1				0/1	0/1				0/1		1/1					1/1	0/1		0/1		0/1			1/1	1/1	1/1	1/1	0/1	0/1
			839	12_117441622					1/1	0/1	0/1	0/1	1/1	0/1	0/1	0/1		1/1		0/1		0/1	0/1	0/1			0/1		1/1					1/1	0/1	0/1	0/1		0/1	0/1			1/1	0/1	1/1	0/1	0/1	0/1
			840	rs52428434
			841	12_118179607
			842	13_4432426					0/0	0/1	0/0	0/0	0/1	0/1	0/0	0/1	0/0	0/0		0/0		0/0	0/1	0/1		0/1	0/1		0/1	0/1	0/1	0/1	0/1	0/0	0/1	0/0	0/1	0/0	0/1	0/0	0/0	0/1	0/0	0/1	0/0	0/1	0/1	0/1
			843	rs46025818
			844	13_4574227	0/0		0/1	0/1	0/1	0/0	0/1	0/1	0/0	0/1	0/0	0/1	0/0	0/1	0/1	0/1	0/0	0/1	0/0	0/1	0/1	0/1	0/0	0/1	0/0	0/1	0/0	0/0	0/0	0/1	0/0	0/0	0/0	0/1	0/1	0/0	0/1	0/0	0/1	0/1	0/0	0/0	0/1	0/1	0/1
			845	13_19137548														0/1		0/1		0/1	0/0				0/0	0/1				0/0		0/1	0/0		0/0	0/1		0/1			0/1		0/0	0/0	0/1
			846	13_19367455	0/1	1/1	1/1	1/1	1/1	0/1	1/1	1/1	0/1	1/1	0/1	1/1	0/1	1/1	0/1	1/1	0/1	1/1	0/1	1/1	1/1	1/1	0/1	1/1	0/1	0/1	0/1	0/1	0/1	1/1	0/1	0/1	0/1	1/1	1/1	1/1	1/1	1/1	1/1	1/1	0/1	0/1	1/1	1/1	0/1
			847	rs50255892
			848	13_19367487	0/1	1/1	1/1	1/1	1/1	0/1	1/1	1/1	0/1	1/1	0/1	1/1	0/1	1/1	0/1	1/1	0/1	1/1	0/1	1/1	1/1	1/1	0/1	1/1	0/1	0/1	0/1	0/1	0/1	1/1	0/1	0/1	0/1	1/1	1/1	1/1	1/1	1/1	1/1	1/1	0/1	0/1	1/1	1/1	0/1
			849	13_19367506	0/1	1/1	1/1	1/1	1/1	0/1	1/1	1/1	0/1	1/1	0/1	1/1	0/1	1/1	0/1	1/1	0/1	1/1	0/1	1/1	1/1	1/1	0/1	1/1	0/1	0/1	0/1	0/1	0/1	1/1	0/1	0/1	0/1	1/1	1/1	1/1	1/1	1/1	1/1	1/1	0/1	0/1	1/1	1/1	0/1
			850	13_20905668							1/1							1/1					0/1				0/1							1/1									1/1	1/1	0/1
			851	13_21394573	0/1				1/1	0/1	1/1	1/1	0/1	1/1	0/1	1/1	0/1	1/1	0/1	1/1	0/1	1/1	0/1	1/1	1/1	1/1	0/1	1/1	0/1	0/1		0/1	0/1	1/1	0/1	0/1	0/1	1/1	1/1	1/1	1/1	1/1	1/1	1/1	1/1	0/1	1/1	1/1	0/1
			852	13_22278588					1/1	0/1	1/1	1/1	0/1	1/1	0/1	1/1	0/1	1/1		1/1		1/1	0/1	1/1	0/1	1/1	0/1	1/1	0/1		0/1	0/1	0/1	1/1	0/1	0/1	0/1	1/1	1/1	1/1	1/1	1/1	1/1	1/1	1/1	0/1	1/1	1/1	0/1
			853	13_31660239	0/1				1/1	0/1	1/1	1/1	0/1	1/1	0/1	1/1	0/1	1/1		1/1		1/1	0/1	1/1	1/1	1/1	0/1	1/1	0/1			0/1	0/1	1/1	0/1	0/1	0/1	0/1	1/1	1/1	1/1	1/1	1/1	1/1	1/1	0/1	1/1	1/1	0/1
			854	rs29631429
			855	13_36470403	0/1		0/1		0/0	0/1	0/1	0/0	0/1	0/1	0/0	0/1		0/0		0/1		0/0	0/1	0/1		0/1	0/1		0/1		0/1			0/0	0/1			0/1	0/1	0/1	0/0	0/1	0/1	0/1	0/0	0/1	0/1
			856	rs29727378
			857	13_46752517	0/1		0/1	1/1	1/1	0/1	1/1	1/1	0/1	1/1	0/1	1/1	0/1	1/1	0/1	1/1	0/1	1/1	1/1	1/1	1/1	1/1	0/1	1/1	0/1	0/1	0/1	0/1	0/1	1/1	0/1	0/1	1/1	0/1	1/1	1/1	1/1	1/1	1/1	1/1	1/1	0/1	0/1	1/1	0/1
			858	13_47918469	0/0		0/1	0/1	0/0	0/1	0/1	0/0	0/1	0/1	0/0	0/1	0/0	0/0	0/1	0/0	0/1	0/0	0/1	0/1	0/1	0/1	0/1	0/1	0/1	0/0	0/1	0/1	0/0	0/1	0/1	0/0	0/1	0/1	0/1	0/0	0/0	0/1	0/1	0/1	0/0	0/1	0/1	0/1	0/1
			859	rs13481805
			860	rs29913040
			861	13_59642253					0/0	0/1	0/1	0/0	0/1	0/1	0/0	0/1	0/0	0/0	0/1	0/0	0/1	0/0	0/1	0/1	0/1	0/1	0/1	0/1	0/1			0/1	0/0	0/1	0/1	0/0	0/0	0/1	0/1	0/0	0/0	0/1	0/1	0/1	0/0	0/1	0/1	0/1	0/1
			862	13_61537741					0/1	0/0	0/1	0/1	0/0	0/1	0/0	0/1	0/0	0/1		0/1		0/1	0/1	0/1		0/0	0/0	0/1	0/1			0/0		0/1	0/0	0/0	0/1	0/0	0/1	0/1	0/1	0/1	0/0	0/0	0/1	0/0	0/0	0/1	0/0
			863	13_61537777					0/1	0/0	0/1	0/1	0/0	0/1	0/0	0/1	0/0	0/1		0/1		0/1	0/1	0/1		0/0	0/0	0/1	0/1			0/0		0/1	0/0	0/0	0/1	0/0	0/1	0/1	0/1	0/1	0/0	0/0	0/1	0/0	0/0	0/1	0/0
			864	rs29552486
			865	13_64787794
			866	13_64787819
			867	13_65187583	1/1		0/1	1/1	1/1	0/1	1/1	1/1	0/1	1/1	0/1	1/1	0/1	1/1	0/1	1/1	0/1	1/1	1/1	1/1	0/1	0/1	0/1	1/1	1/1	0/1	0/1	0/1	0/1	1/1	0/1	0/1	1/1	0/1	1/1	1/1	1/1	1/1	0/1	0/1	1/1	0/1	0/1	1/1	0/1
			868	13_65296578						0/1	1/1	1/1	0/1		0/1	1/1	0/1	1/1		1/1		1/1	1/1	1/1		0/1	0/1	1/1	1/1			0/1		1/1	0/1	0/1	1/1	0/1	1/1	1/1	1/1	1/1	0/1	0/1	1/1	0/1	0/1	1/1	0/1
			869	13_67343588	1/1		0/1	1/1	1/1	0/1	1/1	1/1	0/1	1/1	0/1	1/1	0/1	1/1		1/1	0/1	1/1	1/1	1/1		0/1	0/1	1/1	1/1		0/1	0/1	0/1	1/1	0/1	0/1	1/1	0/1	1/1	1/1	1/1	1/1	0/1	0/1	1/1	0/1	0/1	1/1	0/1
			870	13_67710335	1/1				1/1	0/1	1/1	1/1	0/1	1/1	0/1	1/1	0/1	1/1		1/1		1/1	1/1	1/1	0/1	0/1	0/1	1/1	1/1		0/1	0/1	0/1	1/1	0/1	0/1	1/1	0/1	1/1	1/1	1/1	1/1	0/1	0/1	1/1	0/1	0/1	1/1	0/1
			871	13_68563820					1/1	0/1	1/1	1/1	0/1	1/1	0/1	1/1	0/1	1/1		1/1		1/1	1/1	1/1		0/1	0/1	1/1	1/1			0/1	0/1	1/1	0/1	0/1	1/1	0/1	1/1	1/1	1/1	1/1	0/1	0/1	1/1	0/1	0/1	1/1	0/1
			872	rs51790154
			873	13_68564333	1/1				1/1	0/1	1/1	1/1	0/1	1/1	0/1	1/1	0/1	1/1		1/1		1/1	1/1	1/1	0/1	0/1	0/1	1/1	1/1			0/1	0/1	1/1	0/1	0/1	1/1	0/1	1/1	1/1	1/1	1/1	0/1	0/1	1/1	0/1	0/1	1/1	0/1
			874	13_69611229	1/1				1/1	0/1	1/1	1/1	0/1	1/1	0/1	1/1	0/1	1/1		1/1		1/1	1/1	1/1	0/1	0/1	0/1	1/1	1/1	0/1		0/1	0/1	1/1	0/1	0/1	1/1	0/1	1/1	1/1	1/1	1/1	0/1	0/1	1/1	0/1	0/1	1/1	0/1
			875	13_74213782	0/0				0/1	0/0	0/0	0/1	0/0	0/0	0/1	0/0	0/1	0/1		0/1		0/1	0/0	0/0	0/0	0/0	0/1	0/0	0/0	0/1		0/0	0/1	0/0	0/0	0/1	0/1	0/0	0/0	0/0	0/1	0/0	0/0	0/0	0/1	0/0	0/0	0/0	0/0
			876	13_76135258					0/1	0/1	0/1	1/1	0/1	1/1	0/1	1/1	0/1	1/1		1/1		1/1	1/1	1/1		0/1	0/1	1/1	1/1			0/1		1/1	0/1	0/1	1/1	0/1	1/1	1/1	1/1	1/1	0/1	0/1	1/1	1/1	0/1	1/1	0/1
			877	13_76135291					0/1	0/1	0/1	1/1	0/1	1/1	0/1	1/1	0/1	1/1		1/1		1/1	1/1	1/1		0/1	0/1	1/1	1/1			0/1		1/1	0/1	0/1	1/1	0/1	1/1	1/1	1/1	1/1	0/1	0/1	1/1	1/1	0/1	1/1	0/1
			878	13_77303378	1/1				0/1	0/1	0/1	1/1	0/1	1/1	0/1	1/1	0/1	1/1		1/1		1/1	1/1	1/1		0/1	0/1	1/1	1/1		0/1	0/1	0/1	1/1	0/1	0/1	1/1	0/1	1/1	1/1	1/1	1/1	0/1	0/1	1/1	1/1	0/1	1/1	0/1
			879	13_77303385	1/1				0/1	0/1	0/1	1/1	0/1	1/1	0/1	1/1	0/1	1/1		1/1		1/1	1/1	1/1		0/1	0/1	1/1	1/1		0/1	0/1	0/1	1/1	0/1	0/1	1/1	0/1	1/1	1/1	1/1	1/1	0/1	0/1	1/1	1/1	0/1	1/1	0/1
			880	13_77344693	1/1		0/1	0/1	0/1	0/1	0/1	1/1	0/1	1/1	0/1	1/1	0/1	1/1	1/1	1/1	0/1	1/1	1/1	1/1	0/1	0/1	0/1	1/1	1/1	0/1	0/1	0/1	0/1	1/1	0/1	0/1	1/1	0/1	1/1	1/1	1/1	1/1	0/1	0/1	1/1	1/1	0/1	1/1	0/1
			881	rs30286105
			882	rs29246040
			883	13_89689878	0/1				0/0	0/0	0/0	0/0	0/0	0/1	0/0	0/1		0/1		0/1		0/1	0/1	0/1		0/0	0/0		0/1		0/0			0/1	0/0	0/0	0/1	0/0	0/1	0/0	0/1	0/0	0/0	0/1	0/1	0/1	0/1
			884	13_92306178
			885	rs29963389
			886	13_95689737
			887	13_98521630	0/1		0/0	0/1	0/0	0/1	0/1	0/0	0/1	0/1	0/0	0/1	0/0	0/0	0/1	0/0	0/1	0/0	0/0	0/1	0/1	0/1	0/0	0/0	0/1	0/0	0/0	0/1	0/0	0/1	0/1	0/0	0/0	0/1	0/1	0/1	0/0	0/1	0/1	0/1	0/0	0/1	0/1	0/1	0/1
			888	13_98521647	0/1		0/0	0/1	0/0	0/1	0/1	0/0	0/1	0/1	0/0	0/1	0/0	0/0	0/1	0/0	0/1	0/0	0/0	0/1	0/1	0/1	0/0	0/0	0/1	0/0	0/0	0/1	0/0	0/1	0/1	0/0	0/0	0/1	0/1	0/1	0/0	0/1	0/1	0/1	0/0	0/1	0/1	0/1	0/1
			889	rs30068968
			890	13_104111134					0/1	0/0	0/0	0/1	0/0	0/0	0/1	0/0	0/1	0/1		0/1		0/1	0/1	0/0		0/0	0/1	0/1	0/0		0/1	0/0		0/0	0/0	0/1	0/1	0/0	0/0	0/0	0/1	0/0	0/0	0/0	0/1	0/0	0/0	0/0	0/0
			891	13_104111173					0/1	0/0	0/0	0/1	0/0	0/0	0/1	0/0	0/1	0/1		0/1		0/1	0/1	0/0		0/0	0/1	0/1	0/0		0/1	0/0		0/0	0/0	0/1	0/1	0/0	0/0	0/0	0/1	0/0	0/0	0/0	0/1	0/0	0/0	0/0	0/0
			892	13_106345461	1/1		1/1		0/1	0/1	0/1	0/1	0/1	1/1	0/1	1/1	0/1	1/1	0/1	1/1	0/1	1/1	1/1	1/1	0/1	0/1	0/1	0/1	1/1	0/1	0/1	0/1	0/1	1/1	0/1	0/1	1/1	0/1	1/1	0/1	1/1	0/1	0/1	0/1	1/1	1/1	0/1	0/1	0/1
			893	rs13481995
			894	13_111429670	0/1				0/1	0/1	0/1	0/1	0/0		0/0			0/1		0/1		0/0	0/1			0/1	0/0		0/1		0/1			0/1	0/1			0/1	0/1	0/1		0/1	0/1	0/1	0/0	0/1
			895	rs30091503
			896	13_118386771							0/0	0/0	0/0		0/0		0/1	0/1		0/1		0/0	0/1	0/1		0/0	0/0	0/1				0/0		0/1	0/0	0/0	0/1	0/0		0/0	0/1	0/0	0/0	0/0	0/1	0/1	0/0	0/1	0/1
			897	14_9529645	0/1		0/0	0/1	0/1	0/0	0/1	0/1	0/1	0/0	0/0	0/1	0/1	0/1	0/1	0/0	0/1	0/0	0/0	0/0	0/1	0/1	0/1	0/1	0/1	0/1	0/1	0/0	0/1	0/0	0/0	0/0	0/1	0/0	0/1	0/0	0/0	0/0	0/1	0/0	0/0	0/1	0/0	0/0	0/0
			898	rs30642887
			899	rs48409710
			900	14_20686566
			901	14_30957748					0/1	0/0	0/1	0/1	0/1	0/0	0/0	0/1	0/1	0/1		0/0		0/0	0/0	0/0		0/1	0/1	0/1	0/1			0/0		0/0	0/0	0/0	0/1	0/0	0/1	0/0	0/0	0/0	0/1	0/0	0/0	0/1	0/0	0/0	0/0
			902	rs30464161
			903	14_31143236	0/1				0/1	0/0	0/1	0/1	0/1	0/0	0/0	0/1	0/1	0/1		0/0		0/0	0/0	0/0		0/1	0/1	0/1	0/1			0/0	0/0	0/0	0/0	0/0	0/1	0/0	0/1	0/0	0/0	0/0	0/1	0/0	0/0	0/1	0/0	0/0	0/0
			904	rs50564378
			905	14_47263520	0/1				0/1	0/1	1/1	1/1	0/1	1/1	0/1	1/1	1/1	0/1	0/1	0/1	0/1	0/1	1/1	0/1	1/1	0/1	1/1	1/1	0/1		0/1	0/1	0/1	1/1	1/1	1/1	1/1	1/1	1/1	1/1	0/1	1/1	1/1	1/1	0/1	1/1	1/1	1/1	1/1
			906	14_48473970	0/1				0/1	0/1	1/1	1/1	0/1	1/1	0/1	1/1		0/1		0/1		0/1	1/1	0/1		0/1	1/1		0/1		1/1		0/1	1/1	1/1	1/1	1/1	1/1	1/1	1/1	0/1	1/1	1/1	1/1	0/1	1/1	1/1	1/1
			907	14_50360913					0/1	0/1	1/1	1/1	0/1	1/1	0/1	1/1	1/1	0/1		0/1		0/1	1/1	0/1	1/1	0/1	1/1	1/1	0/1			0/1	0/1	1/1	1/1	1/1	1/1	1/1	1/1	1/1	0/1	1/1	1/1	1/1	0/1	1/1	1/1	1/1	1/1
			908	14_51038997											0/1							0/1					1/1							1/1						1/1			1/1		0/1
			909	14_51891722	0/1				0/1	0/1	1/1	1/1	0/1	1/1	0/1	1/1	1/1	0/1		0/1		0/1	1/1	0/1		0/1	1/1		0/1			0/1		1/1	1/1	1/1	1/1	1/1	1/1	1/1	0/1	1/1	1/1	1/1	0/1	1/1	1/1	1/1	1/1
			910	14_52112210
			911	14_53806994							1/1	1/1	0/1		0/1		1/1	0/1		0/1		0/1	1/1	0/1		0/1	1/1	1/1	0/1			0/1		1/1	1/1	1/1	1/1	1/1	1/1	1/1	0/1	1/1	1/1	1/1	0/1	1/1	1/1	1/1	1/1
			912	14_54542416							1/1				0/1		1/1	0/1		0/1		0/1	1/1	0/1		0/1	1/1	1/1	0/1			0/1	0/1	1/1	1/1	1/1	1/1	1/1		1/1	0/1	1/1	1/1	1/1	0/1	1/1	1/1	1/1	1/1
			913	14_54857382	0/1		0/1	1/1	0/1	0/1	1/1	1/1	0/1	1/1	0/1	1/1	1/1	0/1	1/1	0/1	0/1	0/1	1/1	0/1	1/1	0/1	1/1	1/1	0/1	1/1	1/1	0/1	0/1	1/1	1/1	1/1	1/1	1/1	1/1	1/1	0/1	1/1	1/1	1/1	0/1	1/1	1/1	1/1	1/1
			914	14_55021861	0/1				0/1	0/1	1/1	1/1	0/1	1/1	0/1	1/1	1/1	0/1		0/1		0/1	1/1	0/1	1/1	0/1	1/1	1/1	0/1			0/1	0/1	1/1	1/1	1/1	1/1	1/1	1/1	1/1	0/1	1/1	1/1	1/1	0/1	1/1	1/1	1/1	1/1
			915	14_55864863					0/1	0/1	0/1	0/1	0/1	0/0	0/0	0/1	0/1	0/1		0/0		0/0	0/0	0/0		0/1	0/0	0/1	0/1			0/0	0/0	0/0	0/0	0/0	0/0	0/1	0/1	0/0	0/1	0/0	0/1	0/0	0/0	0/1	0/0	0/0	0/1
			916	14_56368441	0/1		0/0	0/1	0/1	0/1	0/1	0/1	0/1	0/0	0/0	0/1	0/1	0/1	0/1	0/0	0/1	0/0	0/0	0/0	0/1	0/1	0/0	0/1	0/1	0/1	0/1	0/0	0/0	0/0	0/0	0/0	0/0	0/1	0/1	0/0	0/1	0/0	0/1	0/0	0/0	0/1	0/0	0/0	0/1
			917	14_56590512	0/1		0/0	0/1	0/1	0/1	0/1	0/1	0/1	0/0	0/0	0/1	0/1	0/1	0/0	0/0	0/0	0/0	0/0	0/0	0/1	0/1	0/0	0/1	0/1	0/1	0/1	0/0	0/0	0/0	0/0	0/0	0/0	0/1	0/1	0/0	0/1	0/0	0/1	0/0	0/0	0/1	0/0	0/0	0/1
			918	14_57565966	0/1				0/1	0/1	0/1	0/1	0/1	0/0	0/1	0/1	0/1	0/1	0/0	0/0	0/0	0/0	0/0	0/0	0/1	0/1	0/0	0/1	0/1	0/1		0/0	0/0	0/0	0/0	0/0	0/0	0/1	0/1	0/0	0/1	0/1	0/1	0/0	0/0	0/1	0/0	0/0	0/1
			919	14_57978950	0/1		0/0	0/1	0/1	0/1	0/1	0/1	0/1	0/0	0/1	0/1	0/1	0/1	0/0	0/0	0/0	0/0	0/0	0/0	0/1	0/1	0/0	0/1	0/1	0/1	0/1	0/0	0/0	0/0	0/0	0/0	0/0	0/1	0/1	0/0	0/1	0/1	0/1	0/0	0/0	0/1	0/0	0/0	0/1
			920	rs31040262
			921	14_60378994					0/0	0/0	0/1	0/0	0/0	0/1	0/0	0/1	0/1	0/0		0/0		0/0	0/1	0/0	0/1	0/0	0/1	0/1	0/0			0/0		0/1	0/1	0/1	0/1	0/1	0/1	0/1	0/0	0/1	0/1	0/1	0/0	0/1	0/1	0/1	0/1
			922	14_60692495						0/0	0/1	0/0	0/0		0/0		0/1	0/0		0/0		0/0	0/1	0/0		0/0	0/1	0/1	0/0			0/0		0/1	0/1	0/1	0/1	0/1		0/1	0/0	0/1	0/1	0/1	0/0	0/1	0/1	0/1	0/1
			923	14_61173404						0/1	1/1	0/1	0/1	1/1	0/1	1/1	1/1	0/1		0/1		0/1	1/1	0/1		0/1	1/1	1/1	0/1			0/1		1/1	1/1	1/1	1/1	1/1	1/1	1/1	0/1	1/1	1/1	0/1	0/1	1/1	1/1	1/1	1/1
			924	14_62404528						0/0	0/1	0/0	0/0		0/0	0/1	0/1	0/0		0/0		0/0	0/1	0/0		0/0	0/1	0/1	0/0			0/0		0/1	0/1	0/1	0/1	0/1	0/1	0/1	0/0	0/1	0/1	0/0	0/0	0/1	0/1	0/1	0/1
			925	14_62627013	0/1		0/1	1/1	0/1	0/1	1/1	0/1	0/1	1/1	0/1	1/1	1/1	0/1	1/1	0/1	0/1	0/1	1/1	0/1	1/1	0/1	1/1	1/1	0/1	1/1	1/1	0/1	0/1	1/1	1/1	1/1	1/1	1/1	1/1	1/1	0/1	1/1	1/1	0/1	0/1	1/1	1/1	1/1	1/1
			926	14_62627023	0/1		0/1	1/1	0/1	0/1	1/1	0/1	0/1	1/1	0/1	1/1	1/1	0/1	1/1	0/1	0/1	0/1	1/1	0/1	1/1	0/1	1/1	1/1	0/1	1/1	1/1	0/1	0/1	1/1	1/1	1/1	1/1	1/1	1/1	1/1	0/1	1/1	1/1	0/1	0/1	1/1	1/1	1/1	1/1
			927	rs48472785
			928	14_65645077	0/1			1/1	0/1	0/1	1/1	0/1	0/1	1/1	0/1	1/1	1/1	0/1		0/1	0/1	0/1	1/1	0/1	1/1	0/1	1/1	1/1	0/1	0/1	1/1	0/1	0/1	1/1	1/1	1/1	1/1	1/1	1/1	1/1	0/1	1/1	1/1	0/1	0/1	1/1	1/1	1/1	1/1
			929	14_68120700					0/0	0/1	0/1	0/0	0/0	0/1	0/0	0/1	0/1	0/0		0/0		0/0	0/1	0/0		0/0	0/1	0/1	0/0			0/0		0/1	0/1	0/1	0/1	0/1	0/1	0/1	0/0	0/1	0/1	0/0	0/0	0/1	0/1	0/1	0/1
			930	14_70696562	0/1		0/1	1/1	0/1	1/1	1/1	0/1	0/1	1/1	0/1	1/1	1/1	0/1	1/1	0/1	0/1	0/1	1/1	0/1	1/1	0/1	1/1	1/1	0/1	1/1	1/1	0/1	0/1	1/1	1/1	1/1	1/1	1/1	1/1	1/1	0/1	1/1	1/1	0/1	0/1	1/1	1/1	1/1	1/1
			931	14_70777567	0/0		0/0	0/1	0/0	0/1	0/1	0/0	0/0	0/1	0/0	0/1	0/1	0/0	0/1	0/0	0/0	0/0	0/1	0/0	0/1	0/0	0/1	0/1	0/0	0/1	0/1	0/0	0/0	0/1	0/1	0/1	0/1	0/1	0/1	0/1	0/0	0/1	0/1	0/0	0/0	0/1	0/1	0/1	0/1
			932	rs49092877
			933	14_77029666	0/0		0/0	0/1	0/0	0/1	0/1	0/0	0/0	0/0	0/0	0/1	0/1	0/0	0/1	0/0	0/0	0/0	0/1	0/0	0/1	0/0	0/1	0/1	0/0	0/1	0/1	0/0	0/1	0/1	0/1	0/1	0/1	0/1	0/1	0/1	0/0	0/1	0/1	0/0	0/0	0/1	0/1	0/1	0/1
			934	14_77480151	0/0				0/0	0/1	0/1	0/0	0/0	0/0	0/0	0/1	0/1	0/0		0/0		0/0	0/1	0/0		0/0	0/1	0/1	0/0		0/1	0/0	0/1	0/1	0/1	0/1	0/1	0/1	0/1	0/1	0/0	0/1	0/1	0/0	0/0	0/1	0/1	0/1	0/1
			935	14_78415875					0/1	0/1	0/1	0/1	0/1	0/0	0/1	0/1	0/1	0/1		0/0		0/0	0/0	0/0	0/1	0/1	0/0	0/1	0/1			0/0	0/0	0/1	0/0	0/0	0/0	0/1	0/1	0/0	0/1	0/1	0/1	0/1	0/0	0/1	0/0	0/0	0/1
			936	rs51512690
			937	14_79062633	0/1		0/0	0/1	0/1	0/1	0/1	0/1	0/1	0/0	0/1	0/1	0/1	0/1	0/0	0/0	0/0	0/0	0/0	0/0	0/1	0/1	0/0	0/1	0/1	0/1	0/1	0/0	0/0	0/1	0/0	0/0	0/0	0/1	0/1	0/0	0/1	0/1	0/1	0/1	0/0	0/1	0/0	0/0	0/1
			938	14_79402836	0/1				0/1	0/1	0/1	0/1	0/1	0/0	0/1	0/1						0/0	0/0				0/0		0/1		0/1			0/1	0/0	0/0	0/0		0/1	0/0			0/1		0/0
			939	rs217973712
			940	14_88467046	0/1		0/1		0/1	1/1	1/1	0/1	0/1	0/1	0/1	1/1	1/1	0/1		0/1		0/1	1/1	0/1		0/1	0/1	1/1	0/1	0/1	0/1	0/1	0/1	1/1	1/1	1/1	1/1	1/1	1/1	1/1	0/1	1/1	1/1	0/1	0/1	1/1	1/1	0/1	1/1
			941	14_93728992											0/1			0/1		0/1		0/1	1/1	0/1			0/1	1/1							1/1		1/1			1/1		1/1	1/1	0/1	0/1	1/1
			942	rs31395602
			943	14_95882610	0/1				0/1	1/1	1/1	0/1	0/1	0/1	0/1	1/1	1/1	0/1		0/1		0/1	1/1	0/1	1/1	0/1	0/1	1/1	0/1			0/1	0/1	1/1	1/1	1/1	1/1	1/1	1/1	1/1	0/1	1/1	1/1	0/1	0/1	1/1	1/1	0/1	1/1
			944	14_101437457	0/1				0/1	1/1	1/1	0/1	1/1	0/1	0/1	0/1		0/1		0/1		0/1	1/1	0/1			0/1		0/1		0/1			1/1	1/1	1/1	1/1	1/1	1/1	1/1	0/1	1/1	1/1		0/1	1/1	1/1	0/1
			945	rs51815850
			946	14_101437466	0/1				0/1	1/1	1/1	0/1	1/1	0/1	0/1	0/1		0/1		0/1		0/1	1/1	0/1			0/1		0/1		0/1			1/1	1/1	1/1	1/1	1/1	1/1	1/1	0/1	1/1	1/1		0/1	1/1	1/1	0/1
			947	14_106980923								0/1	0/0		0/1		0/0	0/1		0/0		0/0	0/0	0/1		0/1	0/0							0/1	0/0	0/0	0/0	0/1		0/0	0/1	0/1	0/1	0/1	0/0	0/1	0/0	0/0	0/1
			948	rs30501046
			949	14_113614252																							0/0
			950	rs13482380
			951	14_118874224													1/1	0/1		0/1		0/1	1/1			0/1	0/1	1/1						1/1	1/1		1/1	0/1		1/1		1/1	1/1		0/1	1/1			1/1
			952	14_120296832	0/1		1/1	1/1	0/1	1/1	1/1	0/1	1/1	0/1	0/1	0/1	1/1	0/1	1/1	0/1	0/1	0/1	1/1	0/1	1/1	0/1	0/1	1/1	0/1	1/1	1/1	1/1	0/1	1/1	1/1	1/1	1/1	0/1	1/1	1/1	1/1	1/1	1/1	0/1	0/1	1/1	1/1	0/1	1/1
			953	rs30499077
			954	15_3288506	0/0				0/0	0/1	0/0	0/1	0/0	0/1	0/1	0/0	0/1	0/1		0/0		0/0	0/0	0/1	0/1	0/1	0/0	0/0	0/1			0/1	0/0	0/1	0/0	0/1	0/1	0/1	0/0	0/1	0/1	0/0	0/1	0/0	0/0	0/0	0/1	0/0	0/1
			955	rs31623892
			956	15_12818091							1/1	1/1			0/1		1/1	0/1		1/1		1/1	0/1	1/1	0/1	0/1	0/1	0/1		1/1		0/1	0/1	1/1	0/1	0/1	1/1	0/1		1/1	1/1	1/1	0/1	0/1	1/1	1/1	1/1	1/1	1/1
			957	rs225513675
			958	15_20665507					0/1	0/0	0/1	0/0	0/1	0/0	0/0	0/1	0/0	0/0		0/1		0/1	0/1	0/0	0/0	0/0	0/1	0/1	0/0		0/0	0/0	0/1	0/0	0/1	0/0	0/0	0/0	0/1	0/0	0/0	0/1	0/0	0/1	0/1	0/1	0/0	0/1	0/0
			959	15_26449549	0/0		0/1	0/0	0/0	0/1	0/0	0/1	0/0	0/1	0/1	0/0	0/1	0/1	0/0	0/0	0/0	0/0	0/0	0/1	0/1	0/1	0/0	0/0	0/1	0/1	0/1	0/1	0/0	0/1	0/0	0/1	0/1	0/1	0/0	0/1	0/1	0/0	0/1	0/0	0/0	0/0	0/1	0/0	0/1
			960	rs32047386
			961	15_31335181	1/1		0/1	1/1	0/1	1/1	0/1	1/1	1/1	1/1	0/1	0/1	1/1	0/1	1/1	1/1	1/1	1/1	0/1	0/1	1/1	0/1	0/1	0/1	1/1	0/1	1/1	1/1	1/1	1/1	0/1	0/1	0/1	0/1	1/1	1/1	1/1	1/1	0/1	0/1	1/1	1/1	1/1	1/1	1/1
			962	rs48927771
			963	15_34609241					0/0	0/1	0/0	0/1	0/1	0/1	0/0	0/0	0/0	0/0		0/1		0/1	0/0	0/0		0/0	0/0	0/0	0/1			0/1		0/1	0/0	0/0	0/0	0/0	0/1	0/1	0/1	0/1	0/0	0/0	0/1	0/1	0/1	0/1	0/1
			964	15_39035132											0/1			0/0				0/0	0/0				0/0					0/1		0/1				0/1		0/1		0/0			0/0	0/0	0/1
			965	15_39035148											0/1			0/0				0/0	0/0				0/0					0/1		0/1				0/1		0/1		0/0			0/0	0/0	0/1
			966	15_39754701	0/1				0/1	0/0	0/1	0/0	0/1	0/0	0/0	0/1	0/0	0/1		0/1		0/1	0/1	0/0	0/0	0/0	0/1	0/1	0/0			0/0	0/1	0/0	0/1	0/0	0/0	0/0	0/1	0/0	0/1	0/1	0/0	0/1	0/1	0/1	0/0	0/1	0/0
			967	rs46255975
			968	rs31858125
			969	15_55481391																							0/1
			970	rs32275915
			971	15_62405371	0/1				0/1	0/1	0/0	0/1	0/0	0/1	0/1	0/0	0/1	0/0		0/0	0/1	0/0	0/0	0/1	0/1	0/1	0/0	0/0	0/1		0/1	0/1	0/1	0/1	0/0	0/1	0/1	0/1	0/0	0/1	0/1	0/0	0/1	0/0	0/0	0/0	0/1	0/0	0/1
			972	rs31016651
			973	15_74248242	0/0		0/1		0/1	0/1	0/0	0/1	0/0	0/0	0/1	0/0	0/0	0/0	0/0	0/0	0/0	0/0	0/0	0/1	0/1	0/1	0/0	0/0	0/1	0/1	0/1	0/1	0/0	0/1	0/0	0/1	0/1	0/1	0/0	0/1	0/0	0/0	0/1	0/0	0/0	0/0	0/1	0/0	0/1
			974	rs45900875
			975	15_78849558					0/1	1/1	0/1	1/1	1/1	1/1	0/1	0/1	0/1	0/1		1/1	0/1	0/1	0/1	0/1	1/1	0/1	0/1	0/1	0/1	1/1		1/1	1/1	1/1	0/1	0/1	0/1	0/1	0/1	0/1	1/1	1/1	1/1	0/1	1/1	1/1	1/1	1/1	1/1
			976	15_79013396	1/1				0/1	1/1	0/1	1/1	1/1	1/1	0/1	0/1	0/1	0/1	1/1	1/1	1/1	0/1	0/1	0/1	1/1	0/1	0/1	0/1	0/1	0/1	1/1	1/1	1/1	1/1	0/1	0/1	0/1	0/1	0/1	0/1	1/1	1/1	1/1	0/1	1/1	1/1	1/1	1/1	1/1
			977	rs31919178
			978	15_79248799					0/1	1/1	0/1	1/1	1/1		0/1	0/1	0/1	0/1		1/1		0/1	0/1	0/1		0/1	0/1	0/1	0/1			1/1	1/1	1/1	0/1	0/1	0/1	0/1	0/1	0/1	1/1	1/1	1/1	0/1	1/1	1/1	1/1	1/1	1/1
			979	15_79892499
			980	15_81777088					0/1	1/1	0/1	1/1	1/1	1/1	0/1	0/1	0/1	0/1		1/1		0/1	0/1	0/1		0/1	0/1	0/1	0/1			1/1		1/1	0/1	0/1	0/1	0/1	0/1	0/1	0/1	1/1	1/1	1/1	1/1	1/1	1/1	1/1	1/1
			981	15_81946773											0/1		0/1	0/1		1/1		0/1	0/1	0/1		0/1	0/1	0/1				1/1		1/1	0/1	0/1	0/1	0/1		0/1	0/1	1/1	1/1	1/1	1/1	1/1	1/1	1/1	1/1
			982	15_82124934	1/1				0/1	1/1	0/1	1/1	1/1	1/1	0/1	0/1	0/1	0/1		1/1	1/1	0/1	0/1	0/1	0/1	0/1	0/1	0/1	0/1		1/1	1/1	1/1	1/1	0/1	0/1	0/1	0/1	0/1	0/1	0/1	1/1	1/1	1/1	1/1	1/1	1/1	1/1	1/1
			983	15_84771946					0/0	1/1	0/0	1/1	1/1	1/1	0/0	0/1	0/0	0/0		1/1		0/0	0/0	0/0		0/0	0/0	0/0	0/0					0/1	0/0	0/0	0/0	0/0	0/1	0/0	0/0	0/1	1/1	1/1	1/1	1/1	0/0	1/1	0/1
			984	15_84771947					0/0	1/1	0/0	1/1	1/1	1/1	0/0	0/1	0/0	0/0		1/1		0/0	0/0	0/0		0/0	0/0	0/0	0/0					0/1	0/0	0/0	0/0	0/0	0/1	0/0	0/0	0/1	1/1	1/1	1/1	1/1	0/0	1/1	0/1
			985	15_84914043	0/0				0/1	0/1	0/0	0/1	0/0	0/0	0/1	0/0	0/0	0/0	0/0	0/0	0/0	0/0	0/0	0/1	0/1	0/0	0/0	0/0	0/0	0/1	0/1	0/1	0/0	0/1	0/0	0/1	0/1	0/1	0/0	0/1	0/0	0/0	0/1	0/0	0/0	0/0	0/1	0/0	0/1
			986	15_88420584	1/1		0/1		0/1	1/1	0/1	1/1	1/1	1/1	0/1	0/1	0/1	0/1	1/1	1/1	1/1	0/1	0/1	0/1	1/1	0/1	0/1	0/1	0/1	1/1	1/1	1/1	1/1	1/1	0/1	0/1	0/1	0/1	0/1	0/1	0/1	1/1	1/1	1/1	1/1	1/1	0/1	1/1	1/1
			987	rs3702992
			988	15_89574386						0/1	0/0	0/1	0/0	0/0	0/0	0/1	0/0	0/0		0/0		0/0	0/0	0/0		0/0	0/0	0/0	0/0			0/1		0/1	0/0	0/1	0/1	0/1	0/0	0/1	0/0	0/0	0/1	0/0	0/0	0/0	0/1	0/0	0/1
			989	15_92289020																							0/0		0/0
			990	rs32042716
			991	15_99306167											0/1		0/1	0/1	0/1	0/1	0/1	0/1	0/1	0/1	0/1	0/1	0/1	0/1		0/1		0/0	0/1	0/0	0/1	0/0	0/1	0/1		0/0	0/1	0/1	0/0	0/1	0/1	0/0	0/0	0/1	0/0
			992	15_102208446	0/0		0/0	0/1	0/0	0/1	0/1	0/1	0/1	0/1	0/1	0/0	0/1	0/1	0/1	0/1	0/1	0/1	0/1	0/1	0/1	0/1	0/1	0/1	0/1	0/1	0/1	0/0	0/1	0/0	0/1	0/0	0/1	0/1	0/1	0/0	0/1	0/1	0/0	0/1	0/1	0/0	0/0	0/1	0/0
			993	15_103432790
			994	rs31723951
			995	16_5606907	1/1			0/1	1/1	1/1	0/1	1/1	1/1	0/1	1/1	1/1	0/1	1/1		0/1	1/1	1/1	0/1	0/1	1/1	1/1	1/1	0/1	1/1	0/1	1/1	0/1	1/1	0/1	0/1	1/1	0/1	0/1	0/1	1/1	0/1	1/1	0/1	0/1	1/1	1/1	0/1	0/1	1/1
			996	rs4153128
			997	16_15829567																							1/1
			998	rs4164958
			999	16_29162023	0/1				0/1	0/1	1/1	0/1	1/1	0/1	1/1	0/1				0/1		1/1	1/1			1/1	1/1		0/1		0/1			0/1	0/1	1/1	0/1		1/1	1/1	1/1	0/1	0/1	1/1	1/1	0/1	0/1	0/1
			1000	rs4167244
			1001	16_30343647	0/1				0/0	0/0	0/1	0/0	0/1	0/0	0/1	0/0	0/0	0/1	0/0	0/0	0/1	0/1	0/1	0/0	0/1	0/1	0/1	0/1	0/0	0/0		0/1	0/1	0/0	0/0	0/1	0/0	0/1	0/1	0/1	0/1	0/0	0/0	0/1	0/1	0/1	0/0	0/0	0/1
			1002	16_37997964	0/1		0/0	0/0	0/0	0/0	0/1	0/0	0/1	0/0	0/1	0/0	0/0	0/1	0/0	0/0	0/1	0/1	0/1	0/0	0/1	0/1	0/1	0/1	0/0	0/0	0/1	0/1	0/1	0/0	0/0	0/1	0/0	0/1	0/1	0/1	0/1	0/0	0/0	0/1	0/1	0/1	0/0	0/0	0/1
			1003	rs4175398
			1004	16_44262632	1/1				0/1	0/1	1/1	0/1	1/1	0/1	1/1	0/1	0/1	1/1	0/1	0/1	1/1	1/1	1/1	0/1	1/1	1/1	1/1	1/1	0/1	0/1		1/1	1/1	0/1	0/1	1/1	0/1	1/1	1/1	1/1	1/1	0/1	0/1	1/1	1/1	1/1	0/1	0/1	1/1
			1005	rs32699803
			1006	16_49177071	0/1		0/1	0/0	0/0	0/0	0/0	0/1	0/1	0/0	0/0	0/1	0/0	0/0	0/0	0/1	0/1	0/0	0/1	0/1	0/0	0/0	0/1	0/1	0/0	0/1	0/0	0/0	0/1	0/1	0/0	0/1	0/1	0/0	0/0	0/0	0/1	0/1	0/0	0/0	0/0	0/0	0/0	0/1	0/0
			1007	16_49867941																							0/1
			1008	16_50590634					0/0	0/0	0/0	0/1	0/1	0/0	0/0	0/1	0/0	0/0		0/1	0/1	0/0	0/1	0/1	0/0	0/0	0/1	0/1	0/0		0/1	0/0	0/1	0/1	0/0	0/1	0/1	0/0	0/0	0/0	0/1	0/1	0/0	0/0	0/0	0/0	0/0	0/1	0/0
			1009	rs4188347
			1010	16_56742468
			1011	16_57570946								0/1	0/1		0/0							0/0	0/1				0/1		0/0					0/0	0/0		0/1			0/0			0/0		0/0
			1012	16_65010319
			1013	rs49110652
			1014	16_74899626
			1015	rs4205115
			1016	16_75758401											0/1		0/0	0/1		0/0		0/1	0/0	0/1		0/0	0/0							0/1	0/1	0/0	0/0	0/1		0/1		0/0	0/1	0/1	0/1	0/1		0/0
			1017	16_82141060	0/1		0/1	0/1	0/1	0/1	1/1	0/1	1/1	1/1	1/1	0/1	0/1	1/1	0/1	0/1	1/1	1/1	1/1	0/1	0/1	1/1	1/1	1/1	0/1	0/1	0/1	1/1	0/1	0/1	0/1	0/1	0/1	1/1	1/1	1/1	1/1	0/1	0/1	1/1	0/1	1/1	0/1	0/1	1/1
			1018	rs4211498
			1019	16_86068982	0/1				0/1	0/1	1/1	0/1	1/1	1/1	1/1	0/1	0/1	1/1	0/1	0/1	1/1	1/1	1/1	0/1	0/1	1/1	1/1	1/1	0/1	0/1		1/1	1/1	0/1	0/1	0/1	0/1	1/1	1/1	1/1	1/1	0/1	0/1	1/1	0/1	1/1	0/1	1/1	1/1
			1020	rs49150289
			1021	16_90749259
			1022	16_90897384					0/1	0/1	0/1	0/1	0/0	0/1	0/1	0/0	0/0	0/1	0/1	0/0	0/0	0/1	0/0	0/1	0/1	0/0	0/0	0/1	0/1	0/0		0/0	0/0	0/1	0/1	0/0	0/1	0/1	0/1	0/1	0/0	0/0	0/1	0/0	0/1	0/1	0/1	0/0	0/0
			1023	16_91137505							0/1	0/1	0/0		0/1		0/0	0/1		0/0		0/1	0/0	0/1		0/0	0/0	0/1				0/0		0/1	0/1	0/0	0/1	0/1		0/1	0/0	0/0	0/1	0/0	0/1	0/1	0/1	0/0	0/0
			1024	rs4218925
			1025	16_96426227	0/1				0/1	0/1	1/1	0/1	1/1	1/1	1/1	0/1	1/1	1/1		0/1	1/1	1/1	1/1	0/1	0/1	1/1	1/1	1/1	0/1		0/1	1/1	1/1	0/1	0/1	0/1	0/1	1/1	1/1	1/1	1/1	0/1	0/1	1/1	0/1	1/1	0/1	1/1	1/1
			1026	16_96815157																							1/1		0/1
			1027	rs4221334
			1028	16_97569059																		1/1
			1029	17_7772146	0/1				1/1	1/1	1/1	0/1	0/1	0/1	0/1	0/1	1/1	0/1	0/1	0/1		0/1	1/1	1/1	0/1	1/1	0/1	0/1	0/1	0/1		1/1	0/1	0/1	1/1	0/1	1/1	1/1	0/1	1/1	1/1	0/1	0/1	0/1	0/1	1/1	0/1	1/1	0/1
			1030	rs48543649
			1031	17_8288690							1/1		0/1		0/1		1/1	0/1		0/1		0/1	1/1	1/1		1/1	0/1	0/1				1/1		0/1	1/1	0/1	1/1	1/1		1/1	1/1	0/1	0/1	0/1	0/1	1/1	0/1	1/1	0/1
			1032	17_18001459	0/1			1/1	0/1	1/1	1/1	0/1	0/1	0/1	0/1	0/1	1/1	0/1	0/1	0/1	1/1	0/1	1/1	1/1	0/1	1/1	0/1	0/1	0/1	0/1	1/1	1/1	1/1	0/1	1/1	0/1	1/1	1/1	0/1	1/1	0/1	0/1	0/1	0/1	0/1	1/1	0/1	1/1	0/1
			1033	rs29503987
			1034	17_20355816	0/0				0/0	0/0	0/0	0/0	0/0	0/0	0/1	0/0	0/0	0/1		0/1		0/1	0/1	0/1		0/0	0/1	0/1	0/0		0/1	0/1	0/1	0/1	0/0	0/1	0/1	0/1	0/0	0/0	0/1	0/0	0/0	0/0	0/1	0/1	0/1	0/0
			1035	17_23967880	0/1		0/1		0/1	0/1	0/1	0/1	0/1	0/1	0/0	0/0	0/1	0/0	0/0	0/0	0/0	0/0	0/0	0/0	0/1	0/1	0/0	0/0	0/1	0/1	0/1	0/0	0/0	0/0	0/1	0/0	0/0	0/0	0/1	0/1	0/0	0/1	0/1	0/1	0/0	0/0	0/0	0/1	0/1
			1036	rs33161243
			1037	17_24982684	0/1				0/1	1/1	1/1	0/1	0/1	0/1	0/1	0/1	1/1	0/1		0/1	1/1	0/1	1/1	1/1	0/1	1/1	0/1	1/1	0/1	0/1		1/1	1/1	0/1	1/1	0/1	1/1	1/1	0/1	1/1	0/1	0/1	0/1	0/1	0/1	1/1	0/1	1/1	0/1
			1038	17_25122899					0/1	1/1	1/1	0/1	0/1	0/1	0/1	0/1	1/1	0/1		0/1		0/1	1/1	1/1	0/1	1/1	0/1	1/1	0/1			1/1	0/1	0/1	1/1	0/1	1/1	1/1	0/1	1/1	0/1	0/1	0/1	0/1	0/1	1/1	0/1	1/1	0/1
			1039	17_25309691
			1040	17_25474676					0/1	1/1	1/1	0/1	0/1	0/1	0/1	0/1	1/1	0/1		0/1		0/1	1/1	1/1		1/1	0/1	1/1	0/1			1/1	1/1	0/1	1/1	0/1	1/1	1/1	0/1	1/1	0/1	0/1	0/1	0/1	0/1	1/1	0/1	1/1	0/1
			1041	17_26542857								0/1			0/1		1/1	0/1		0/1		0/1	1/1				0/1							0/1	1/1		1/1	1/1		1/1		0/1	0/1	0/1	0/1	1/1	0/1
			1042	17_26542899								0/1			0/1		1/1	0/1		0/1		0/1	1/1				0/1							0/1	1/1		1/1	1/1		1/1		0/1	0/1	0/1	0/1	1/1	0/1
			1043	17_27025442	0/1		0/1	1/1	0/1	1/1	1/1	0/1	0/1	0/1	0/1	0/1	0/1	0/1	0/1	0/1	1/1	0/1	1/1	1/1	0/1	1/1	0/1	0/1	0/1	0/1	1/1	1/1	1/1	0/1	1/1	0/1	1/1	1/1	0/1	1/1	0/1	0/1	0/1	0/1	0/1	1/1	0/1	1/1	0/1
			1044	17_27025446	0/1		0/1	1/1	0/1	1/1	1/1	0/1	0/1	0/1	0/1	0/1	0/1	0/1	0/1	0/1	1/1	0/1	1/1	1/1	0/1	1/1	0/1	0/1	0/1	0/1	1/1	1/1	1/1	0/1	1/1	0/1	1/1	1/1	0/1	1/1	0/1	0/1	0/1	0/1	0/1	1/1	0/1	1/1	0/1
			1045	17_28902980	0/0				0/0	0/0	0/0	0/0	0/0	0/0	0/1	0/1	0/0	0/1		0/1		0/1	0/1	0/1	0/0	0/0	0/1	0/1	0/0		0/1	0/1	0/1	0/1	0/0	0/1	0/1	0/1	0/0	0/0	0/1	0/0	0/0	0/0	0/1	0/1	0/1	0/0	0/0
			1046	17_30971909	0/0		0/0	0/1	0/0	0/0	0/0	0/0	0/0	0/0	0/1	0/1	0/0	0/1	0/1	0/1	0/1	0/1	0/1	0/1	0/0	0/0	0/1	0/1	0/0	0/0	0/0	0/1	0/1	0/1	0/0	0/1	0/1	0/1	0/0	0/0	0/1	0/0	0/0	0/0	0/1	0/1	0/1	0/0	0/0
			1047	17_30971916	0/0		0/0	0/1	0/0	0/0	0/0	0/0	0/0	0/0	0/1	0/1	0/0	0/1	0/1	0/1	0/1	0/1	0/1	0/1	0/0	0/0	0/1	0/1	0/0	0/0	0/0	0/1	0/1	0/1	0/0	0/1	0/1	0/1	0/0	0/0	0/1	0/0	0/0	0/0	0/1	0/1	0/1	0/0	0/0
			1048	17_32883804														0/1				0/1	0/1			0/0	0/1							0/1	0/0					0/0			0/0			0/1
			1049	17_32883809														0/1				0/1	0/1			0/0	0/1							0/1	0/0					0/0			0/0			0/1
			1050	17_33065600					0/0	0/0	0/0	0/1	0/0	0/0	0/1	0/1	0/0	0/1		0/1		0/1	0/1	0/1		0/0	0/1	0/1	0/0			0/1		0/1	0/0	0/1	0/1	0/1	0/0	0/0	0/1	0/0	0/0	0/0	0/1	0/1	0/1	0/0	0/0
			1051	17_33909179
			1052	17_34460076	0/0		0/0	0/1	0/0	0/0	0/0	0/1	0/0	0/0	0/0	0/1	0/0	0/0	0/1	0/1	0/1	0/0	0/1	0/1	0/0	0/0	0/0	0/0	0/0	0/0	0/0	0/0	0/1	0/0	0/0	0/0	0/0	0/1	0/0	0/0	0/0	0/0	0/0	0/0	0/1	0/1	0/1	0/0	0/0
			1053	17_34460077	0/0		0/0	0/1	0/0	0/0	0/0	0/1	0/0	0/0	0/0	0/1	0/0	0/0	0/1	0/1	0/1	0/0	0/1	0/1	0/0	0/0	0/0	0/0	0/0	0/0	0/0	0/0	0/1	0/0	0/0	0/0	0/0	0/1	0/0	0/0	0/0	0/0	0/0	0/0	0/1	0/1	0/1	0/0	0/0
			1054	17_34580964	0/1			1/1	0/1	0/1	1/1	1/1	0/1	0/1	0/1	0/1	0/1	0/1	0/1	0/1	1/1	0/1	1/1	1/1	0/1	1/1	0/1	1/1	0/1	0/1	0/1	1/1	0/1	0/1	1/1	0/1	0/1	1/1	0/1	1/1	0/1	0/1	0/1	0/1	0/1	1/1	0/1	1/1	0/1
			1055	17_35023240						0/1	1/1	1/1	0/1	0/1	0/1		0/1	0/1		0/1		0/1	1/1	1/1		1/1	0/1		0/1					0/1	1/1	0/1	0/1	1/1		1/1	0/1	0/1	0/1	0/1	0/1	1/1	0/1	1/1	0/1
			1056	rs33242787
			1057	17_36854293	0/1		0/1	1/1	0/1	0/1	1/1	1/1	0/1	0/1	0/1	0/1	0/1	0/1	0/1	0/1	1/1	0/1	1/1	1/1	0/1	1/1	0/1	1/1	0/1	0/1	0/1	1/1	0/1	0/1	1/1	0/1	0/1	1/1	0/1	1/1	0/1	0/1	0/1	0/1	0/1	1/1	0/1	1/1	0/1
			1058	17_40931756	0/0		0/0	0/1	0/0	0/0	0/0	0/1	0/0	0/0	0/1	0/1	0/0	0/1		0/1		0/1	0/1	0/1	0/0	0/0	0/0	0/1	0/0	0/0	0/0	0/0	0/0	0/1	0/0	0/1	0/1	0/1	0/0	0/0	0/1	0/0	0/0	0/0	0/1	0/0	0/1	0/0	0/0
			1059	17_48308023	0/1			1/1	0/1	0/1	1/1	1/1	0/1	0/1	0/1	0/1	0/1	0/1	0/1	0/1		0/1	1/1	1/1	0/1	1/1	0/1	1/1	0/1		0/1	1/1	0/1	0/1	1/1	0/1	0/1	1/1	0/1	0/1	0/1	0/1	0/1	0/1	0/1	0/1	0/1	1/1	0/1
			1060	rs33535233
			1061	17_53515555											0/1			0/1		0/1		0/1	1/1				1/1							1/1	0/1		0/1	1/1		0/1		0/1	0/1	0/1	0/1	0/1
			1062	17_53679006	0/1		0/1	1/1	0/1	0/1	1/1	1/1	0/1	0/1	0/1	0/1	0/1	0/1	0/1	0/1	1/1	0/1	1/1	1/1	0/1	1/1	1/1	1/1	1/1	1/1	0/1	1/1	0/1	1/1	0/1	0/1	0/1	1/1	0/1	0/1	0/1	0/1	0/1	0/1	0/1	0/1	0/1	1/1	0/1
			1063	17_63722463	0/1		0/1	0/0	0/1	0/1	0/1	0/0	0/0	0/1	0/0	0/0	0/1	0/0	0/0	0/0	0/0	0/0	0/0	0/0	0/1	0/1	0/0	0/0	0/1	0/1	0/1	0/0	0/0	0/0	0/1	0/0	0/0	0/0	0/1	0/1	0/1	0/1	0/1	0/1	0/0	0/0	0/1	0/1	0/1
			1064	rs51995173
			1065	17_68770703					0/1	0/1	1/1	1/1	0/1	0/1	0/1	0/1						0/1	1/1				1/1		1/1					1/1	0/1	1/1	0/1		0/1	0/1			0/1		1/1
			1066	rs51337662
			1067	17_78682893	0/0		0/0		0/0	0/0	0/1	0/1	0/0	0/0	0/0	0/0	0/0	0/1	0/0	0/0	0/1	0/0	0/1	0/1	0/0	0/1	0/1	0/1	0/1	0/1	0/1	0/1	0/0	0/1	0/0	0/1	0/0	0/1	0/1	0/0	0/0	0/0	0/0	0/0	0/1	0/0	0/0	0/1	0/0
			1068	17_78925436	0/1		0/1	0/1	0/1	0/1	1/1	1/1	0/1	0/1	0/1	0/1	0/1	1/1	0/1	0/1	1/1	0/1	1/1	1/1	0/1	1/1	1/1	1/1	1/1	0/1	0/1	1/1	0/1	1/1	0/1	1/1	0/1	1/1	1/1	0/1	0/1	0/1	0/1	0/1	1/1	0/1	0/1	1/1	0/1
			1069	rs47514812
			1070	17_83221066											0/0		0/1	0/0		0/0	0/0	0/0	0/0	0/0	0/0	0/1	0/0	0/0				0/0
			1071	17_83900092	0/1				0/1	0/1	0/1	0/0	0/0	0/1	0/0	0/0	0/1	0/0	0/0	0/1	0/0	0/0	0/0	0/0	0/0	0/1	0/0	0/0	0/1	0/1	0/1	0/0	0/0	0/0	0/1	0/1	0/0	0/0	0/1	0/1	0/1	0/1	0/1	0/1	0/0	0/0	0/1	0/1	0/1
			1072	rs29762406
			1073	rs29757007
			1074	17_86825718					0/1	0/1	1/1	1/1	0/1	0/1	0/1	0/1	0/1	1/1		0/1		0/1	1/1	1/1		1/1	1/1	1/1	1/1			1/1		1/1	0/1	1/1	0/1	1/1	1/1	0/1	0/1	0/1	0/1	0/1	1/1	0/1	0/1	1/1	0/1
			1075	18_4868823	0/1		0/1	0/0	0/0	0/0	0/0	0/0	0/0	0/1	0/0	0/0	0/0	0/0	0/0	0/0	0/1	0/1	0/1	0/0	0/0	0/1	0/1	0/1	0/0	0/1	0/1	0/0	0/0	0/0	0/1	0/0	0/0	0/1	0/1	0/0	0/1	0/0	0/0	0/0	0/1	0/0	0/1	0/1	0/1
			1076	rs29806788
			1077	18_11017447					1/1	0/1	0/1	1/1	0/1	1/1	1/1	1/1	1/1	0/1		1/1		1/1	1/1	0/1		0/1	1/1	1/1	0/1			0/1		0/1	0/1	1/1	1/1	1/1	0/1	0/1	1/1	1/1	1/1	0/1	0/1	1/1	0/1	0/1	1/1
			1078	rs50440951
			1079	18_11017500					1/1	0/1	0/1	1/1	0/1	1/1	1/1	1/1	1/1	0/1		1/1		1/1	1/1	0/1		0/1	1/1	1/1	0/1			0/1		0/1	0/1	1/1	1/1	1/1	0/1	0/1	1/1	1/1	1/1	0/1	0/1	1/1	0/1	0/1	1/1
			1080	18_19971393																		0/1					0/1							0/0									0/0
			1081	18_20519784					0/0	0/0	0/0	0/0	0/0	0/1	0/0	0/0	0/0	0/0		0/0		0/1	0/1	0/0		0/1	0/1	0/1	0/0			0/0		0/0	0/1	0/0	0/0	0/1	0/1	0/0	0/1	0/0	0/0	0/0	0/1	0/0	0/1	0/1	0/1
			1082	18_21068719	0/1		0/1	0/0	0/0	0/0	0/0	0/0	0/0	0/1	0/0	0/0	0/0	0/0	0/0	0/0	0/1	0/1	0/1	0/0	0/0	0/1	0/1	0/1	0/0		0/1	0/0	0/0	0/0	0/1	0/0	0/0	0/1	0/1	0/0	0/1	0/0	0/0	0/0	0/1	0/0	0/1	0/1	0/1
			1083	rs31307278
			1084	rs30215087
			1085	18_31698848	0/1				0/0	0/0	0/0	0/0	0/0	0/1	0/0	0/0	0/0	0/0		0/0		0/1	0/1	0/0	0/0	0/1	0/1	0/1	0/0			0/1	0/1	0/0	0/1	0/0	0/0	0/1	0/1	0/0	0/1	0/0	0/0	0/0	0/1	0/0	0/1	0/0	0/1
			1086	18_31841496	0/1					0/1	0/1	1/1	0/1	1/1	1/1	1/1	1/1	0/1		0/1	1/1	1/1	1/1	0/1	0/1	0/1	1/1	0/1	1/1	1/1		0/1	1/1	0/1	0/1	0/1	1/1	0/1	0/1	1/1	1/1	1/1	0/1	0/1	0/1	1/1	0/1	1/1	1/1
			1087	18_33203602							0/0	0/0	0/0	0/1	0/0		0/0	0/0		0/0		0/1	0/1	0/0	0/0	0/1	0/1	0/1	0/0			0/1		0/0	0/1	0/0	0/0	0/1		0/0	0/1	0/0	0/1	0/0	0/1	0/0	0/1	0/0	0/1
			1088	18_34938676											0/1		0/1	0/1		0/1		0/0	0/0	0/1		0/0	0/0	0/0				0/0		0/1	0/0	0/1	0/1	0/0		0/1	0/0	0/1	0/0	0/1	0/0	0/1	0/0	0/1	0/0
			1089	18_36665388	0/1		1/1	1/1	1/1	0/1	0/1	1/1	0/1	1/1	1/1	1/1	1/1	0/1	1/1	0/1	1/1	1/1	1/1	0/1	0/1	0/1	1/1	0/1	1/1	1/1	1/1	0/1	1/1	0/1	0/1	0/1	1/1	0/1	0/1	1/1	1/1	1/1	0/1	0/1	0/1	1/1	0/1	1/1	1/1
			1090	18_36962271					1/1	0/1	0/1	1/1	0/1	1/1	1/1	1/1	1/1	0/1		0/1		1/1	1/1	0/1		0/1	1/1	0/1	1/1			0/1		0/1	0/1	0/1	1/1	0/1	0/1	1/1	1/1	1/1	0/1	0/1	0/1	1/1	0/1	1/1	1/1
			1091	18_37295399
			1092	18_37819694	0/0				0/1	0/1	0/1	0/1	0/1	0/0	0/1	0/1	0/1	0/1	0/1	0/1	0/0	0/0	0/0	0/1	0/1	0/0	0/0	0/0	0/1	0/1	0/0	0/0	0/0	0/1	0/0	0/1	0/1	0/0	0/0	0/1	0/0	0/1	0/0	0/1	0/0	0/1	0/0	0/1	0/0
			1093	18_38240954	0/0				0/1	0/1	0/1	0/1	0/1	0/0	0/1	0/1	0/1	0/1	0/1	0/1	0/0	0/0	0/0	0/1	0/1	0/0	0/0	0/0	0/1	0/1	0/0	0/0	0/0	0/1	0/0	0/1	0/1	0/0	0/0	0/1	0/0	0/1	0/0	0/1	0/1	0/1	0/0	0/1	0/0
			1094	18_46508371	0/1		1/1	1/1	1/1	0/1	0/1	1/1	0/1	1/1	1/1	1/1	1/1	1/1	0/1	0/1	1/1	1/1	1/1	0/1	0/1	0/1	1/1	0/1	1/1	0/1	1/1	0/1	1/1	0/1	0/1	0/1	1/1	0/1	0/1	1/1	1/1	1/1	0/1	0/1	0/1	1/1	0/1	1/1	1/1
			1095	rs29678518
			1096	18_52488227	0/1		1/1	0/1	1/1	0/1	0/1	1/1	0/1	1/1	1/1	1/1	1/1	1/1		0/1	1/1	1/1	1/1	0/1	0/1	0/1	1/1	0/1	1/1		1/1	0/1	1/1	0/1	0/1	0/1	0/1	0/1	0/1	1/1	1/1	1/1	0/1	0/1	0/1	1/1	0/1	1/1	1/1
			1097	18_52488251	0/1		1/1	0/1	1/1	0/1	0/1	1/1	0/1	1/1	1/1	1/1	1/1	1/1		0/1	1/1	1/1	1/1	0/1	0/1	0/1	1/1	0/1	1/1		1/1	0/1	1/1	0/1	0/1	0/1	0/1	0/1	0/1	1/1	1/1	1/1	0/1	0/1	0/1	1/1	0/1	1/1	1/1
			1098	18_52642912	0/1		0/1	0/0	0/0	0/0	0/0	0/0	0/0	0/1	0/0	0/0	0/0	0/0	0/0	0/0	0/1	0/1	0/1	0/0	0/0	0/1	0/1	0/0	0/0	0/0	0/1	0/1	0/1	0/0	0/1	0/0	0/0	0/1	0/1	0/0	0/1	0/0	0/1	0/0	0/0	0/0	0/1	0/0	0/1
			1099	rs29772927
			1100	18_56537209	1/1		1/1	1/1	1/1	0/1	0/1	1/1	0/1	1/1	0/1	1/1	1/1	1/1	1/1	0/1	1/1	1/1	1/1	0/1	0/1	0/1	1/1	0/1	1/1	0/1	1/1	0/1	1/1	0/1	0/1	0/1	0/1	0/1	0/1	1/1	1/1	1/1	0/1	0/1	0/1	1/1	0/1	1/1	0/1
			1101	18_56537264	1/1		1/1	1/1	1/1	0/1	0/1	1/1	0/1	1/1	0/1	1/1	1/1	1/1	1/1	0/1	1/1	1/1	1/1	0/1	0/1	0/1	1/1	0/1	1/1	0/1	1/1	0/1	1/1	0/1	0/1	0/1	0/1	0/1	0/1	1/1	1/1	1/1	0/1	0/1	0/1	1/1	0/1	1/1	0/1
			1102	18_58104009					1/1	0/1	0/1	0/1	0/1	1/1	0/1	1/1	1/1	1/1		0/1		1/1	1/1	0/1		0/1	1/1	0/1	1/1			0/1		0/1	0/1	0/1	0/1	0/1	0/1	1/1	1/1	1/1	0/1	0/1	0/1	1/1	0/1	1/1	0/1
			1103	18_58612344
			1104	18_60822951								0/0			0/0		0/1	0/1		0/0		0/1	0/1	0/1		0/0	0/0		0/1					0/0	0/0	0/0	0/0	0/0		0/0	0/1	0/1	0/0	0/0	0/0	0/1	0/0	0/1	0/0
			1105	18_61687994											0/0		0/1	0/1		0/0		0/1	0/1	0/1		0/0	0/0	0/0				0/0		0/0	0/0	0/0	0/0	0/0		0/0	0/1	0/1	0/0	0/0	0/0	0/1	0/0	0/1	0/0
			1106	18_66807250					1/1	0/1	0/1	0/1	0/1	1/1	0/1	1/1	1/1	1/1		0/1		1/1	1/1	1/1		0/1	0/1	0/1	1/1			0/1		0/1	0/1	0/1	0/1	0/1	0/1	0/1	1/1	1/1	0/1	0/1	0/1	1/1	0/1	1/1	0/1
			1107	rs46965069
			1108	18_67884842	0/1				0/1	0/0	0/0	0/0	0/0	0/1	0/0	0/1	0/1	0/1		0/0		0/1	0/1	0/1		0/0	0/0	0/0	0/1			0/0		0/0	0/0	0/0	0/0	0/0	0/0	0/0	0/1	0/1	0/0	0/0	0/1	0/1	0/0	0/1	0/0
			1109	18_70509498
			1110	rs36793681
			1111	18_74276576						0/1	1/1	0/1	0/1	1/1	0/1	1/1	1/1	1/1		0/1		1/1	1/1	1/1		0/1	0/1	0/1	1/1			0/1		0/1	0/1	0/1	0/1	0/1		0/1	1/1	1/1	0/1	0/1	1/1	1/1	0/1	1/1	0/1
			1112	18_80969514	0/1				0/0	0/0	0/1	0/0	0/0	0/1	0/0	0/1	0/1	0/1		0/0		0/1	0/1	0/1	0/0	0/0	0/0	0/0	0/1		0/1	0/0	0/1	0/0	0/0	0/0	0/0	0/0	0/0	0/0	0/1	0/1	0/0	0/0	0/1	0/1	0/0	0/1	0/0
			1113	18_86450622	1/1		1/1		0/1	0/1	1/1	0/1	0/1	1/1	0/1	1/1	1/1	1/1		0/1		1/1	1/1	1/1	0/1	0/1	0/1	0/1	1/1		1/1	1/1	1/1	0/1	0/1	0/1	0/1	0/1	0/1	0/1	1/1	1/1	0/1	0/1	1/1	0/1	0/1	1/1	0/1
			1114	rs29635738
			1115	19_3403302	1/1		1/1	0/1	1/1	1/1	1/1	0/1	0/1	0/1	0/1	1/1	0/1	0/1	0/1	1/1	0/1	0/1	1/1	0/1	1/1	1/1	1/1	1/1	1/1	0/1	0/1	0/1	0/1	1/1	1/1	1/1	0/1	0/1	0/1	1/1	1/1	0/1	1/1	0/1	0/1	0/1	1/1	1/1	1/1
			1116	rs31128510
			1117	19_4907657	1/1				1/1	1/1	1/1	0/1	0/1	0/1	0/1	1/1	0/1	0/1	1/1	1/1	0/1	0/1	1/1	0/1	1/1	1/1	1/1	1/1	1/1	0/1		0/1	0/1	1/1	1/1	1/1	0/1	0/1	0/1	1/1	1/1	0/1	1/1	0/1	0/1	0/1	1/1	1/1	1/1
			1118	19_6057719	1/1		1/1	0/1	1/1	1/1	1/1	1/1	0/1	0/1	0/1	1/1	0/1	0/1	1/1	1/1	0/1	0/1	1/1	1/1	1/1	1/1	1/1	1/1	1/1	0/1	0/1	0/1	0/1	1/1	1/1	1/1	0/1	0/1	1/1	1/1	1/1	0/1	1/1	1/1	1/1	1/1	1/1	1/1	1/1
			1119	19_6222717											0/1		0/1	0/1		1/1		0/1	1/1	0/1		1/1	1/1								1/1		0/1	0/1		1/1	1/1	0/1	1/1	0/1	0/1	0/1	1/1
			1120	19_6923337							0/1						0/1	0/0				0/1	0/0				0/1								0/0		0/0	0/1		0/1		0/1	0/0		0/0	0/1	0/1		0/0
			1121	19_8352371	0/1				0/0	0/0	0/1	0/0	0/1	0/0	0/1	0/0	0/1	0/0	0/1	0/0		0/1	0/0	0/1		0/1	0/1		0/1	0/0	0/1	0/0		0/1	0/0	0/1	0/0	0/1	0/0	0/1	0/1	0/1	0/0	0/1	0/0	0/1	0/1	0/0	0/1
			1122	rs30656190
			1123	19_8678725	0/1				0/0	0/0	0/1	0/0	0/1	0/0	0/1	0/0	0/1	0/0	0/0	0/0	0/0	0/1	0/0	0/1	0/0	0/1	0/1	0/0	0/1	0/1		0/0	0/0	0/1	0/0	0/1	0/0	0/1	0/0	0/1	0/1	0/1	0/0	0/1	0/0	0/1	0/1	0/0	0/0
			1124	19_8803985						1/1	1/1	0/1	0/1		0/1		0/1	0/1		1/1		0/1	1/1	0/1		1/1	1/1	1/1	1/1			0/1		1/1	1/1	1/1	0/1	0/1		1/1	1/1	0/1	1/1	0/1	0/1	0/1	1/1	1/1	1/1
			1125	19_11276611	0/1		0/0		0/1	0/1	0/1	0/0	0/0	0/0	0/0	0/1											0/1		0/1						0/1				0/0	0/1			0/1
			1126	19_11276629	0/1		0/0		0/1	0/1	0/1	0/0	0/0	0/0	0/0	0/1											0/1		0/1						0/1				0/0	0/1			0/1
			1127	19_11557959	0/1				0/1	0/1	0/1	0/0	0/0	0/0	0/0	0/1	0/0	0/0		0/1		0/0	0/1	0/0		0/0	0/1	0/0	0/1			0/0	0/0	0/1	0/1	0/1	0/0	0/0	0/0	0/1	0/1	0/0	0/1	0/0	0/0	0/0	0/1	0/1	0/1
			1128	19_17118377						0/0	0/1	0/0	0/1		0/1		0/1	0/0		0/0		0/1	0/0	0/1		0/1	0/1		0/1			0/0		0/1	0/0	0/1	0/1	0/1	0/0	0/1	0/1	0/1	0/0	0/1	0/0	0/1	0/1	0/0	0/0
			1129	19_17436579	0/0				0/0	0/0	0/1	0/0	0/1	0/0	0/1	0/1	0/1	0/0	0/0	0/0	0/0	0/1	0/0	0/1	0/0	0/1	0/1	0/0	0/1	0/1	0/1	0/0	0/0	0/1	0/0	0/1	0/1	0/1	0/0	0/1	0/1	0/1	0/0	0/1	0/0	0/1	0/1	0/0	0/0
			1130	19_23975558	1/1		0/1	0/1	1/1	1/1	0/1	0/1	0/1	1/1	1/1	1/1	0/1	0/1	1/1	1/1	0/1	1/1	0/1	0/1	1/1	0/1	0/1	1/1	1/1	0/1	0/1	0/1	0/1	0/1	1/1	0/1	0/1	0/1	0/1	1/1	1/1	0/1	1/1	0/1	1/1	0/1	1/1	1/1	1/1
			1131	19_26257152					1/1	1/1	0/1	1/1	0/1	1/1	1/1	1/1	0/1	0/1	1/1	1/1	0/1	1/1	0/1	0/1	1/1	0/1	0/1	1/1	1/1			0/1	0/1	0/1	1/1	0/1	0/1	0/1	0/1	0/1	1/1	0/1	1/1	0/1	1/1	0/1	1/1	1/1	1/1
			1132	rs46575591
			1133	19_34234122					0/1	0/1	0/0	0/1	0/0	0/1	0/1	0/0	0/0	0/0		0/1		0/1	0/0	0/0	0/1	0/0	0/0	0/1	0/1			0/0	0/1	0/0	0/1	0/0	0/0	0/0	0/0	0/0	0/1	0/1	0/1	0/0	0/1	0/0	0/1	0/1	0/1
			1134	19_34949789							0/0		0/0		0/1			0/0		0/1		0/1	0/0	0/0		0/0	0/0		0/1			0/0		0/0	0/1	0/0	0/0	0/0		0/0	0/1	0/1	0/1	0/0	0/1	0/0		0/1
			1135	19_38057964	0/1			0/1	0/1	1/1	0/1	1/1	0/1	1/1	1/1	0/1	0/1	0/1	0/1	1/1	0/1	1/1	0/1	0/1	1/1	0/1	0/1	1/1	1/1	0/1	0/1	0/1	0/1	0/1	1/1	0/1	0/1	0/1	0/1	0/1	1/1	1/1	1/1	0/1	1/1	0/1	1/1	1/1	1/1
			1136	19_41957923						1/1	0/1	1/1	0/1	1/1	1/1	0/1	0/1	0/1		1/1		1/1	0/1	0/1		0/1	0/1	1/1	1/1			0/1		0/1	1/1	0/1	0/1	0/1	0/1	0/1	1/1	1/1	1/1	1/1	1/1	0/1	1/1	1/1	1/1
			1137	19_43849879	0/1		0/1	0/1	0/1	1/1	0/1	1/1	0/1	1/1	1/1	0/1	0/1	0/1	1/1	1/1	0/1	1/1	0/1	0/1	1/1	0/1	0/1	1/1	1/1	0/1	0/1	0/1	0/1	0/1	1/1	0/1	0/1	0/1	0/1	0/1	1/1	1/1	1/1	1/1	1/1	0/1	1/1	1/1	1/1
			1138	19_45028861						0/0	0/0	0/1	0/0		0/1	0/0	0/0	0/1		0/1		0/0	0/1	0/1		0/0	0/1		0/0			0/0		0/0	0/1	0/0	0/0	0/1	0/1	0/0	0/1	0/0	0/1	0/0	0/1	0/0	0/1	0/1	0/1
			1139	19_46654120						0/0	0/0	0/1	0/0	0/1	0/1		0/0	0/0		0/1		0/0	0/1	0/1		0/0	0/1	0/1	0/0			0/0		0/0	0/1	0/0	0/0	0/1	0/1	0/0	0/1	0/0	0/1	0/0	0/1	0/1	0/1	0/1	0/1
			1140	19_47096234	0/1		0/1	0/1	0/1	1/1	0/1	1/1	0/1	1/1	1/1	0/1	0/1	0/1	1/1	1/1	0/1	1/1	0/1	0/1	1/1	0/1	0/1	1/1	1/1	0/1	0/1	0/1	0/1	0/1	1/1	0/1	0/1	0/1	0/1	0/1	1/1	1/1	1/1	1/1	1/1	0/1	1/1	1/1	1/1
			1141	rs50095288
			1142	19_47128079	0/1		0/0	0/0	0/0	0/0	0/0	0/1	0/0	0/1	0/1	0/0	0/0	0/0	0/1	0/1	0/1	0/0	0/1	0/1	0/1	0/0	0/1	0/1	0/0	0/1	0/0	0/0	0/1	0/0	0/1	0/0	0/0	0/1	0/1	0/0	0/1	0/0	0/1	0/0	0/1	0/1	0/1	0/1	0/1
			1143	19_52518822	0/0		0/0	0/1	0/1	0/1	0/0	0/0	0/1	0/0	0/0	0/1	0/1	0/1	0/1	0/0	0/1	0/1	0/0	0/0	0/1	0/1	0/0	0/0	0/1	0/0	0/1	0/1	0/1	0/0	0/0	0/0	0/1	0/0	0/0	0/1	0/0	0/1	0/1	0/1	0/0	0/0	0/0	0/1	0/0
			1144	rs36768214
			1145	19_53851357					0/1	1/1	0/1	1/1	0/1	1/1	1/1	0/1	0/1	0/1		1/1		1/1	0/1	0/1		0/1	0/1	1/1	1/1			0/1	1/1	0/1	1/1	0/1	0/1	0/1	0/1	0/1	1/1	1/1	1/1	1/1	1/1	0/1	1/1	1/1	1/1
			1146	19_58774147	0/0		0/0	0/0	0/0	0/1	0/0	0/1	0/0	0/1	0/1	0/0	0/0	0/0	0/1	0/1	0/0	0/1	0/0	0/0	0/1	0/0	0/0	0/1	0/1	0/0	0/0	0/0	0/1	0/0	0/1	0/0	0/0	0/0	0/0	0/0	0/1	0/1	0/1	0/1	0/1	0/0	0/1	0/1	0/1
			1147	19_61261300	0/1				0/1	1/1	0/1	1/1	0/1	1/1	1/1	0/1	0/1	0/1		1/1		1/1	0/1	0/1	1/1	0/1	0/1	1/1	1/1			0/1		0/1	1/1	0/1	0/1	0/1	0/1	0/1	1/1	1/1	1/1	1/1	1/1	0/1	1/1	1/1	1/1
			1148	rs30353293
			1149	X_36008085						1/1	0/0	0/0	1/1		1/1	0/1		0/0				0/0	0/0				1/1		0/0					1/1	1/1	0/1	1/1	1/1	0/1	0/1	1/1	0/1	0/1	0/0	0/0	0/1		1/1
			1150	rs13483724
			1151	X_49497218						0/1	0/0	0/0	1/1		1/1	0/1		0/0		1/1		1/1	0/0	1/1			1/1		0/0					1/1	1/1	0/1	1/1	1/1	0/1	1/1	0/1	0/1	0/1	0/0	0/0	0/0	1/1
			1152	rs48259763
			1153	X_69830745					1/1	0/0	0/0	0/0	1/1	1/1	1/1	0/1	1/1	0/0	1/1	1/1	0/1	1/1	0/0	1/1	0/1	1/1	1/1	1/1	0/0	0/1		1/1	0/1	1/1	1/1	0/1	1/1	1/1	0/1	1/1	0/1	0/1	0/1	0/0	0/0	0/0	1/1	1/1	0/0
			1154	X_73012574					1/1	0/0	0/0	0/0	1/1	1/1	1/1	0/1	1/1	0/0		1/1		1/1	0/0	1/1		1/1	1/1	1/1	0/0			1/1		1/1	1/1	0/1	1/1	1/1	0/1	1/1	0/1	0/1	0/1	0/0	0/0	0/0	1/1	1/1	0/0
			1155	X_85076816	1/1		1/1		1/1	0/0	0/0	0/0	1/1	1/1	1/1	0/1	1/1	0/0		1/1		1/1	0/0	1/1	0/1	1/1	1/1	1/1	0/0		1/1	1/1	0/1	1/1	1/1	0/1	1/1	1/1	0/1	1/1	0/1	0/1	0/1	0/0	0/0	0/0	1/1	1/1	0/0
			1156	rs29068252
			1157	X_105166309	0/0		1/1	0/0	1/1	0/0	0/0	0/0	1/1	0/0	1/1	0/1	1/1	0/0		1/1	0/0	1/1	0/0	1/1	0/1	1/1	1/1	1/1	0/0	0/1	1/1	1/1	0/1	1/1	1/1	1/1	1/1	0/1	0/1	1/1	0/1	0/1	1/1	0/0	0/0	0/0	1/1	1/1	0/0
			1158	rs47841654
			1159	X_130465611	0/1				1/1	0/0	0/0	0/0	1/1	0/0	1/1	0/1		0/0				1/1	0/0				1/1		1/1		0/1			1/1	1/1	1/1	1/1	0/1	0/1	1/1	0/1	0/1	1/1	0/0	0/0	0/0
			1160	rs49541013
			1161	X_141721715	0/0		1/1		1/1	0/0	0/0	0/0	1/1	0/0	1/1	0/0	1/1	0/0	1/1	1/1	0/1	1/1	0/0	1/1	0/1	1/1	0/1	0/1	1/1	1/1	1/1	1/1	0/1	0/0	0/0	0/1	0/1	0/0	0/0	0/1	0/0	0/0	0/1	0/0	0/0	0/0	1/1	1/1	0/0
			1162	X_150646933	0/0		1/1		1/1	0/0	0/0	0/0	1/1	0/0	0/0	0/0	1/1	0/0	0/1	1/1	0/1	1/1	0/0	1/1	0/0	1/1	0/1	0/1	1/1	1/1	0/1	1/1	0/1	0/0	0/0	0/1	0/1	0/0	0/0	0/1	0/0	0/0	0/1	0/0	0/0	0/0	1/1	1/1	0/0
			1163	X_156343080						0/0	0/0	0/0		0/0	0/0	0/0		0/0					0/0				0/0	0/0						0/0	0/0	0/0	0/0	0/0	0/0	0/0	0/0	0/0	0/0	0/0	0/0	0/0	0/0		0/0
			1164	X_156343107						0/0	0/0	0/0		0/0	0/0	0/0		0/0					0/0				0/0	0/0						0/0	0/0	0/0	0/0	0/0	0/0	0/0	0/0	0/0	0/0	0/0	0/0	0/0	0/0		0/0
			1165	X_156343116						0/0	0/0	0/0		0/0	0/0	0/0		0/0					0/0				0/0	0/0						0/0	0/0	0/0	0/0	0/0	0/0	0/0	0/0	0/0	0/0	0/0	0/0	0/0	0/0		0/0
[truncated: 5,000 more columns]
