# Supplementary material for: Dynamics of genetic and somatic trade-offs in ageing and mortality
Source: Nature. 2026 Apr 22;654(8118):437–53. doi: 10.1038/s41586-026-10407-9 (PMC13253337; doi:10.1038/s41586-026-10407-9)
Supplement: Supplementary file 1 — This zipped file contains Supplementary Tables 1–16, including a guide to the tables. [file 41586_2026_10407_MOESM1_ESM.zip › Supplementary Tables_Arends_10Apr2026/S_Table_4_Primers_MonsterPlex_Mouse_20Aug2025.xlsx]

## Sheet: S_Table_4.1_891_Good_Markers
			#File_name	Supplementary Table 4.1
			#Table_title	Set of successful MonsterPlex PCR primer pairs used for genotyping UM-HET3 mice
			#Source_paper	#Source_paper: Arends et al. (2026) Dynamics, genetics and somatic trade-offs in ageing and mortality. Nature 2026 (April 21): Supplements at. https://doi.org/10.1038/s41586-026-10407-9.
			#Authors	Arends D, Ashbrook DG, Roy S, Lu L, Sloan Z, Centeno AG, Lamour KH, de Magalhães JP, Prins P, Borman KW, Sen S, Mitchell SJ, MacArthur MR, Akin OA, Li X, Bajwa A, Harrison DE, Strong R, Nelson JF, Mozhui K, Auwerx J, Williams EG, Miller RA, Williams RW
			#Contact	David G Ashcbrook (dashbrook@uthsc.edu), Kurt Lamour (klamour@utk.edu); Danny Arends (danny.arends@gmail.com), Robert W Williams (labwilliams@gmail.com),
			#Date	18Nov2025 by DGA, DA, RWW
			#Incidental	The MonsterPlex method exploits large numbers of targeted PCR primers that also often detect secondary SNP variants with reasonably high reliability that are shaded in pink
												Pink = Secondary SNP target (often in same amplicon)
			Index	Marker ID	SNP rsID	Chr	Position (Mbp)	Position (Bp)	Ref/Alt	Strain	Targeted_or_Incidental	Forward Primer Sequence	Reverse Primer Sequence
			1	1_3010272	rs31719101	1	3.01027	3010272	C/T	DBA_2J	Incidental	TGCTTGCTTCTGTAGTTACT	CCTGAAAATGGAAATAGAAG
			2	1_3010274	rs31443144	1	3.01027	3010274	T/C	DBA_2J	Incidental	TGCTTGCTTCTGTAGTTACT	CCTGAAAATGGAAATAGAAG
			3	1_4344820	rs31378402	1	4.34482	4344820	T/C	DBA_2J	Targeted	GTTGGGATTTTTACTTGAGTTCG	AGCCCTAGCAGTTGGACAGA
			4	1_6249843	rs13463778	1	6.24984	6249843	A/T	C57BL_6J	Targeted	TACATCTTTGCATCGCCAAG	AAGAGCACTCAATTCTGAGTTCAA
			5	1_7969906	rs32436834	1	7.96991	7969906	A/G	C57BL_6J	Incidental	TCCCAGGAAAAGTAAAGACA	ATCCCCCTTCCTTCTTTTCA
			6	1_24042124	rs32645812	1	24.0421	24042124	T/C	C57BL_6J	Incidental	TGGCCTAGTGAACTATTTGG	TGAAGTCACAGAGCCACCAG
			7	1_26682184	rs248698043	1	26.6822	26682184	C/T	BALB_cJ	Targeted	AAAGTTGTACCCATCAGGACATG	GCTGACCTGAGAGCCTGTG
			8	1_31062737	rs230225148	1	31.0627	31062737	A/G	DBA_2J	Incidental	TGATCTTGATCCATTTGGTG	GAGACTGGTTATACGTAAAA
			9	1_31062758	rs218529240	1	31.0628	31062758	C/A	DBA_2J	Incidental	TGATCTTGATCCATTTGGTG	GAGACTGGTTATACGTAAAA
			10	1_31062759	rs214904126	1	31.0628	31062759	G/A	BALB_cJ	Incidental	TGATCTTGATCCATTTGGTG	GAGACTGGTTATACGTAAAA
			11	1_34173196	rs37757985	1	34.1732	34173196	C/T	DBA_2J	Incidental	TTTAAAGCAGTTCAAGTCAG	TGTATACGTTCATGCATTCA
			12	1_36445187	rs6382061	1	36.4452	36445187	C/T	C3H_HeJ	Targeted	CAGACCCCAACAGAAGGAGA	CTTCGAGACCCTCCTGGTG
			13	1_37045066	rs32887970	1	37.0451	37045066	T/C	C3H_HeJ	Targeted	CTACAAGCAGCGGATGGACT	CCGAAGTCCAGCACTATGGT
			14	1_37893993	rs32960373	1	37.894	37893993	C/A	DBA_2J	Targeted	TCCTACTCCTCAGCCTCTGAA	ACCTGCAGTCTGCATGGAG
			15	1_42044440	rs260469984	1	42.0444	42044440	A/G	DBA_2J	Incidental	AGCAGCTGGTTCAAAGGGTA	GAGCCAAGCTTGGATGTTAC
			16	1_47481218	rs13475851	1	47.4812	47481218	T/C	C57BL_6J	Incidental	GAGTTCCCCATTCACAGGAA	CCTTAGTCAGCCATAGTAAA
			17	1_58265070	rs51854492	1	58.2651	58265070	A/G	BALB_cJ	Targeted	GGGCCCAGAAGACTACAAAA	ATGGCTATGGGATTTCGAGA
			18	1_58265096	rs49099045	1	58.2651	58265096	T/C	BALB_cJ	Incidental	GGGCCCAGAAGACTACAAAA	ATGGCTATGGGATTTCGAGA
			19	1_58823920	rs32803726	1	58.8239	58823920	A/G	BALB_cJ	Targeted	CATCTTGTGTTGACCCAGGTT	CTGCCCAGTTCTTCAGCAAT
			20	1_59178631	rs31642340	1	59.1786	59178631	C/T	BALB_cJ	Targeted	TATCCCATGCTTTCCAAACC	GCAGACGAGAAATGGAGAGC
			21	1_60329343	rs46790177	1	60.3293	60329343	A/T	BALB_cJ	Targeted	GTGGATCCATCCTGTATGCA	GGTAATCGCATGGCTAATGG
			22	1_63865803	rs30081534	1	63.8658	63865803	T/G	DBA_2J	Incidental	AGCCTCTAGCTTGTGTCAGG	TGGATGGATGGATGAATGAA
			23	1_72346423	rs32438707	1	72.3464	72346423	A/C	C3H_HeJ	Targeted	CCCTTTTCCCTCTCACAGAA	CCAAGGTGACCTCATCAGGTA
			24	1_75125895	rs31568558	1	75.1259	75125895	C/T	C3H_HeJ	Targeted	TCATCCCCAGAGTCTTCAGG	ATGGGCTTCCTTTACCCATC
			25	1_75472884	rs32263294	1	75.4729	75472884	A/G	DBA_2J	Targeted	TCTGAAGCCATGGAACAGC	GTAACAAGCTGGGCTGATCC
			26	1_76521721	rs32326048	1	76.5217	76521721	C/T	C57BL_6J	Incidental	TGCTTCTGCAAATACTACCC	CCAACATGATTGGTTTTGGA
			27	1_80223453	rs32957547	1	80.2235	80223453	G/A	C57BL_6J	Incidental	ACCAACTCAAGGAGGTGGAG	GTTTGAGCCAGGAGCCAGTC
			28	1_86216552	rs240615003	1	86.2166	86216552	A/G	DBA_2J	Incidental	CAGTGCTTAAAACAAAGCAA	GGGTGTAGCTTTCCACACCT
			29	1_87986124	rs30305914	1	87.9861	87986124	T/A	DBA_2J	Targeted	CTGGGGATTCTGAAGCAAGT	CAGTTAGTCTCCTGAGGAACCAT
			30	1_90931519	rs38640955	1	90.9315	90931519	G/A	C3H_HeJ	Targeted	GGCTGGAGTCTGACCAGTCT	TGAGTCTTCCTCAAAGTCCACA
			31	1_93135308	rs30390022	1	93.1353	93135308	G/T	C3H_HeJ	Targeted	GCAGAGCTAGCTGGGAAATG	CTGATACGAGCCCATGGTC
			32	1_93284444	rs32599301	1	93.2844	93284444	G/A	C57BL_6J	Targeted	TGCCTCTCGAGTCACAGCTA	TGACTTGTGGTCACATTGATGA
			33	1_93785926	rs50388194	1	93.7859	93785926	C/A	C57BL_6J	Targeted	GCCCACTGTAGATGTCGTCA	GACTTGCTGACACCAGTCGT
			34	1_100383536	rs32483218	1	100.384	100383536	A/C	DBA_2J	Targeted	AGGGCAAAGATCACATCTGG	ATGCTTCTCCACACACTTGC
			35	1_101379811	rs45799801	1	101.38	101379811	G/T	DBA_2J	Incidental	TCCTAGCCAAATGGATGGAC	CAGTGCCTGGACATGCTTTG
			36	1_101379818	rs47481128	1	101.38	101379818	C/T	DBA_2J	Incidental	TCCTAGCCAAATGGATGGAC	CAGTGCCTGGACATGCTTTG
			37	1_106189355	rs32539182	1	106.189	106189355	T/C	C57BL_6J	Incidental	TACCACCCTGCTTCCTGAAA	CTGCATCTACTCTGCTTGGA
			38	1_111859457	rs33265251	1	111.859	111859457	T/C	DBA_2J	Targeted	TGCCAAGGAAAGCAAAAATC	TACAGATTTGCTGCCTACCA
			39	1_120063246	rs31178208	1	120.063	120063246	G/T	C57BL_6J	Targeted	ACCAAGGCTGGCACCTCT	ATCCAACCCTTTGTCTGCTG
			40	1_120063257	rs31842162	1	120.063	120063257	G/A	C57BL_6J	Incidental	ACCAAGGCTGGCACCTCTGA	TCCAACCCTTTGTCTGCTGC
			41	1_120474787	rs30741725	1	120.475	120474787	A/T	BALB_cJ	Targeted	CACATTGTCCAGCCAGATGT	CCTGCCTCCCTGAACTTCTA
			42	1_121483290	rs30776698	1	121.483	121483290	A/G	BALB_cJ	Targeted	ACTGAGAAAAGGTGCTGACCTC	TGTGAGTCATGGTGGAGGTC
			43	1_125106352	rs30619484	1	125.106	125106352	A/G	C57BL_6J	Incidental	GCCACCACAGTAGCTTCCAG	TGCTTGAGCAGGGTAGAATT
			44	1_127959819	rs13476103	1	127.96	127959819	T/C	C57BL_6J	Targeted	CTCTCATCCGCAGAAAGAGC	GTTACCTGAGAGCCCAGGTG
			45	1_132295971	rs33889206	1	132.296	132295971	T/C	DBA_2J	Incidental	TATGGATGCAAGCCCTGAGC	GGGATCCCACTAATTGCTGA
			46	1_133622154	rs31371115	1	133.622	133622154	G/A	DBA_2J	Targeted	GAAATGGCATGGAGTTTGGT	TGTCCCACTCCTCTCTGAGG
			47	1_136051218	rs30665133	1	136.051	136051218	A/G	DBA_2J	Targeted	TCAAGTACCTGCAGGAGCTG	GTTGCTGTGGCCCGTGT
			48	1_136260710	rs255145691	1	136.261	136260710	G/A	DBA_2J	Targeted	TCAGTAGCCACACCACGAAG	CTTGGAACCTGCCTTACGG
			49	1_139458391	rs30921257	1	139.458	139458391	A/T	C3H_HeJ	Targeted	ACACCCTCAACTGTTGCAAG	TTTCTTCTTCAGGCCTGACC
			50	1_143770506	rs4222673	1	143.771	143770506	A/G	C3H_HeJ	Targeted	CTTTGTGAGACCAGCCGTTT	GCAGTGGCAGACTGGTACAA
			51	1_145514740	rs30794694	1	145.515	145514740	A/C	DBA_2J	Incidental	TGGGTTACCTAAACATTACA	AAGTATTTACTTAAGTCTAC
			52	1_151703840	rs31622980	1	151.704	151703840	A/G	DBA_2J	Targeted	CTTCAGGTTCCCTCACGTTG	CCTCTTCCTCAGCCTCACC
			53	1_152756733	rs217018962	1	152.757	152756733	A/G	DBA_2J	Targeted	TCCTACCTCAGCATGGAACC	CAAAGGCCACCACATATTGG
			54	1_153250389	rs32275518	1	153.25	153250389	A/G	DBA_2J	Targeted	GAGGTGGTGCATAAGGGCTA	TTTGGCCATTCTTCTGTGTG
			55	1_155132441	rs33691691	1	155.132	155132441	T/C	DBA_2J	Targeted	CATTGCTCTGAGGATCCAGA	GAAATTGCCCAAGAAGTGGA
			56	1_155779448	rs31403791	1	155.779	155779448	A/C	C57BL_6J	Targeted	TTGGAGGTGGTTCACCTCAG	CCAGAGGGATATGCAGGAGA
			57	1_155958681	rs32768343	1	155.959	155958681	G/A	C57BL_6J	Targeted	TACTTTCCAGGGTGGTAGCC	AGATGATTCTTGGGCCAGTG
			58	1_156285523	rs31654838	1	156.286	156285523	T/C	C57BL_6J	Targeted	TGGTTCTTCAAAGGGCAATC	GAAAACAGAAGCTAACCCTTGG
			59	1_156642255	rs30466582	1	156.642	156642255	A/G	C57BL_6J	Targeted	CACACTCCAGAGACCCAGGA	ACTTGAGGTGGAGGCATGAC
			60	1_156832745	rs32326541	1	156.833	156832745	T/C	C57BL_6J	Targeted	TCGTCTTCCACAAACTTTTG	TCATCTTTTGCCTAGATATTCC
			61	1_158609505	rs31383826	1	158.61	158609505	T/G	C57BL_6J	Targeted	CTCCATGAGACTTGCAACCA	CCTTGCAACTTCATCTGTGC
			62	1_164053022	rs32660779	1	164.053	164053022	G/A	DBA_2J	Targeted	TCAGCTGTCCAGTGTGAAGC	ACAACTGGACCCATTTTGGA
			63	1_164192620	rs219311012	1	164.193	164192620	C/G	DBA_2J	Targeted	AGCACAGGTTCTCCTGGATG	TCCTCCTCAGACTTCATTCCA
			64	1_165575695	rs32571350	1	165.576	165575695	G/C	DBA_2J	Targeted	AACAGGAGATCAATGGCTTCA	TTTTGAACATCCTGAAGGGTTA
			65	1_166099369	rs30715538	1	166.099	166099369	A/T	DBA_2J	Targeted	ATCCATCTCGTTACCCATGC	TCGCAGTAATTCCCAGAAGC
			66	1_166310762	rs32048854	1	166.311	166310762	C/T	DBA_2J	Targeted	TAATGGTGGGCTCTTTTTGC	TCCAGTCATCCAGAGAGGTG
			67	1_167148678	rs32557046	1	167.149	167148678	C/A	DBA_2J	Incidental	GGGAGACACCAGTCCTCGAT	CAGTGTGGATCTCTGCATGG
			68	1_169930082	rs49873878	1	169.93	169930082	A/G	C3H_HeJ	Targeted	GAGAAAGAGTGCCAGGCAAG	GGCTAGCGATTTCACGTGAT
			69	1_170283138	rs47752851	1	170.283	170283138	A/G	C3H_HeJ	Targeted	AAGCCCTGTTCACTCTTTGC	TTTGGAAAGATCGTTCTTGGA
			70	1_171250901	rs31538642	1	171.251	171250901	A/G	C57BL_6J	Targeted	CGGGTACCATGTCCCAGAT	CACAGTGTGAAGCGGCAAG
			71	1_172317580	rs51891302	1	172.318	172317580	A/G	C57BL_6J	Targeted	GCGAGCCACTCTACAGGAAG	GAAGCTCCCCAGAAGCTAGC
			72	1_172476174	rs13474557	1	172.476	172476174	G/A	C57BL_6J	Targeted	AGCCAGGCTGTATGCATCTC	AGACTCTTGCAGGACACCAA
			73	1_180168619	rs46228140	1	180.169	180168619	G/A	DBA_2J	Targeted	GCCCCATTCCTGTTCTTACC	TGTAGGTGGCTCTCCTGGAC
			74	1_180855863	rs31460981	1	180.856	180855863	A/G	DBA_2J	Targeted	CGTGGAATGCTTCTTTGTGA	CCTGGGCTCCAAACTGTACA
			75	1_182979715	rs45722870	1	182.98	182979715	G/T	C57BL_6J	Incidental	ACGTCATCCCACAAACACCT	CAGAGAAGTCACTGGGTGCA
			76	1_182979716	rs49051642	1	182.98	182979716	A/T	C57BL_6J	Incidental	ACGTCATCCCACAAACACCT	CAGAGAAGTCACTGGGTGCA
			77	1_183086564	rs30458762	1	183.087	183086564	T/C	DBA_2J	Targeted	CTTGGCTCCACTTGCTTCTC	GTAGAGACCCAGGGGACACA
			78	1_187265585	rs46930908	1	187.266	187265585	A/G	DBA_2J	Incidental	TGACACAGAGACAAACACAC	CCCAAAATGACTAAGTTAGG
			79	1_188782439	rs38536077	1	188.782	188782439	G/T	DBA_2J	Targeted	CCATGCTCTGAAACCCAGAA	GTGTGCCCACAGACTTTTCC
			80	1_188911479	rs13476295	1	188.911	188911479	T/C	DBA_2J	Targeted	CACCAACATCACCACTCCTG	GGGGACCAAGACACATTCAT
			81	1_189656733	rs33008037	1	189.657	189656733	G/T	DBA_2J	Targeted	AAGCAAAGACCTGGAGCTCA	AGGAGAAGCAGCAGACCAAG
			82	1_192054351	rs46506988	1	192.054	192054351	C/T	DBA_2J	Targeted	TGTGGCCCCAAGACTCAC	GAACTTGCTGGAGCATGAGC
			501	2_6139246	rs51573699	2	6.13925	6139246	T/C	C57BL_6J	Incidental	TTGCACCACAGTGAGATGTG	AAGGTAGCTCAGTTGGTAGA
			455	2_13600088	rs29825025	2	13.6001	13600088	A/C	C3H_HeJ	Incidental	AAAAATGACTGGCCTAGAAA	CATGGGCTTTACATCCACTA
			502	2_24606612	rs27186640	2	24.6066	24606612	C/T	DBA_2J	Targeted	GTGCAGCTAGCACCAGTGG	TGGCTATCACTGCACTTTGG
			503	2_24965596	rs29560127	2	24.9656	24965596	G/A	DBA_2J	Targeted	AGTTACACCCTGCAGCCAAT	CCTGACAGATTTCCCAGTGG
			504	2_25363944	rs30778360	2	25.3639	25363944	C/T	DBA_2J	Targeted	GGCTGATCTCGCTGTATTCC	GTGGTGGAGAAAGCATACCC
			505	2_25460620	rs33581739	2	25.4606	25460620	A/C	DBA_2J	Targeted	AACTGCCCTACCCTGGAAAT	CAGTGCTGGGGATAGGAGAC
			506	2_26373532	rs27202048	2	26.3735	26373532	T/C	DBA_2J	Targeted	GCTTGTCTTCCCAAGGACAT	ACTTGGGTCTCCTGGAAGGT
			507	2_30426723	rs27193571	2	30.4267	30426723	C/T	DBA_2J	Incidental	ACTCCTTCCCAGGCACTGTA	CATCAAAGGAGCAATGAAGG
			508	2_60201233	rs29953805	2	60.2012	60201233	A/G	DBA_2J	Incidental	CAAAAGCTTTGAGCATGGAG	AAATTATTTTTCCTTATGGT
			509	2_62606286	rs28039556	2	62.6063	62606286	T/C	DBA_2J	Targeted	CTGGCCTCGTCATCACTCT	TGCATATAGCCACCTGGAGA
			510	2_65326540	rs46033896	2	65.3265	65326540	C/G	DBA_2J	Targeted	GGAGGGAGCAAAACATTCAA	TCGTTACTGCAGCCACACTG
			511	2_68729025	rs242120956	2	68.729	68729025	G/A	C3H_HeJ	Targeted	TCCTTCTGTTAGTTGCAAGAAGC	ATCGTACTTTTGCAGGTGTCC
			512	2_68729032	rs255443603	2	68.729	68729032	T/C	C3H_HeJ	Incidental	TCCTTCTGTTAGTTGCAAGA	TCGTACTTTTGCAGGTGTCC
			513	2_69439838	rs27974151	2	69.4398	69439838	C/T	C57BL_6J	Targeted	TATTTCAGGCCCAGGTCAAC	TCTCAATTCGGTGCAATCAA
			514	2_70509665	rs33889947	2	70.5097	70509665	G/C	C57BL_6J	Targeted	TACCACTCCAGGTTGGTCCT	GGCAGACTTTCCCTCCTCTC
			515	2_70966444	rs27961145	2	70.9664	70966444	A/G	C3H_HeJ	Targeted	TGAGGAGGGTTTTCACAGCT	CGAGGAGATGGTACCAGAGC
			516	2_71846197	rs13464795	2	71.8462	71846197	C/G	BALB_cJ	Targeted	CGGGGACATTTGTCACTTTC	TGACATCTATGGAAGCCCTCA
			517	2_83915232	rs108765035	2	83.9152	83915232	C/T	C57BL_6J	Targeted	TTTCAGAGTTGAATTCCTTGCA	ACTTGGTCATCCACCCAGAC
			518	2_83915237	rs28032241	2	83.9152	83915237	T/C	C57BL_6J	Incidental	TTTCAGAGTTGAATTCCTTG	CACCCAGACGACCTGCGTAT
			519	2_85904324	rs6406117	2	85.9043	85904324	T/G	C57BL_6J	Targeted	CATGCAGAAGAGGGAACCAT	GAGGATCCGTTCCAGTGAAG
			520	2_87692953	rs27429537	2	87.693	87692953	A/G	C3H_HeJ	Targeted	CATGGGAATGCTGGAATACA	GCATTGGTCAGGCTCAGAAG
			521	2_89156987	rs227254817	2	89.157	89156987	A/T	C3H_HeJ	Targeted	TGGGTGTGATTACGGAAGAA	TTCAGTCCTGCACTTTCTGG
			522	2_89844287	rs220620424	2	89.8443	89844287	A/G	C3H_HeJ	Targeted	CACAAATATGCAAGGCACAAA	TCTCACAGCAAGGAGGGAAG
			523	2_92975818	rs218172610	2	92.9758	92975818	T/A	C3H_HeJ	Targeted	GGACCCCTTAGGTCTTCTGG	TCACACCCTGGTTTTCCTTC
			524	2_99777113	rs33610418	2	99.7771	99777113	C/T	C57BL_6J	Incidental	GGAAATAAGAAAGCCAAAGC	TTGGGGAAATATGCAAACAT
			456	2_104787851	rs233628592	2	104.788	104787851	G/A	C3H_HeJ	Targeted	TGAGAAGCATTGCCTCTGAG	AACAAAGGGCCCCTTCAG
			457	2_105696373	rs27429151	2	105.696	105696373	A/G	C3H_HeJ	Targeted	CGGGAGTGAACCTGACATGT	GGCAGAGTGAACACAATTTCC
			458	2_110880795	rs223429167	2	110.881	110880795	A/G	C3H_HeJ	Incidental	TTCTTCAAGAAAGGGAAAAG	CCCTTAAGTGTTCCTTTGCT
			459	2_110880805	rs242937600	2	110.881	110880805	C/G	C3H_HeJ	Targeted	TTCTTCAAGAAAGGGAAAAGAGG	ACCCTTAAGTGTTCCTTTGCTG
			460	2_111134233	rs242069136	2	111.134	111134233	G/T	C3H_HeJ	Targeted	TCAGGATAATCCTGGTTCTCTG	TCGTGTCAGATTTGTTTTAACCA
			461	2_111306279	rs27489017	2	111.306	111306279	G/A	C3H_HeJ	Targeted	TGAGTTTGTGCTTCTAGGACTCTC	TCCCAAAATGATTCCGATGT
			462	2_112255823	rs27463377	2	112.256	112255823	T/C	C3H_HeJ	Targeted	AACACCCTTGGAAGCATAGG	CCAGGAACACAAGCAACAAC
			463	2_112712327	rs258041138	2	112.712	112712327	C/G	C3H_HeJ	Targeted	TGTTCAGATGTGACCTTGGTG	CCCATGCTCTGCAACTACCT
			464	2_113364081	rs27519822	2	113.364	113364081	G/A	C3H_HeJ	Targeted	TTCCAAAAGGGGAAGTCAGA	CCTCCCTGACTTGGTAGCAG
			465	2_119210795	rs33422570	2	119.211	119210795	A/G	C3H_HeJ	Targeted	TCCTTTCTCCAGAGGGTCTTC	CAGCCCCACTTGTCTTCTTC
			466	2_119210799	rs29570397	2	119.211	119210799	T/C	C3H_HeJ	Incidental	TCCTTTCTCCAGAGGGTCTT	GTCTTCTTCTCAGCACTTAC
			467	2_119759668	rs33654120	2	119.76	119759668	T/C	C57BL_6J	Targeted	GGCAAAAGCGAAGGTGTTAG	TGCATCATCTAACCCTTCTTCC
			468	2_119923629	rs27424525	2	119.924	119923629	C/G	C57BL_6J	Targeted	TGTACCAGCTACCCACCAAG	GAGAGGTAGAAGGGGAAATGG
			469	2_119975164	rs27424385	2	119.975	119975164	T/C	C57BL_6J	Incidental	TGCCCTACAACACCTGACTG	CACTGCCACGAGTCAGAAAG
			470	2_120057491	rs27441759	2	120.057	120057491	A/G	C57BL_6J	Targeted	GCTGCAGTGACAAGTTTTTGA	CTTGAACCGGCAGTGCTAGT
			471	2_120612428	rs51381381	2	120.612	120612428	C/A	C3H_HeJ	Targeted	CAACAGATCTCAGATATTCAAGCTG	CAACCCAGCATACACCACAC
			472	2_120745620	rs27439053	2	120.746	120745620	T/C	C57BL_6J	Targeted	GCAGAGAGGTCTCCCTGCT	ATAGGCCAGATGGCAGCAAT
			473	2_121138554	rs27454847	2	121.139	121138554	G/A	C57BL_6J	Targeted	TCCATTCTTTATTGCCCTGAA	GGAGGGAACTGCTTTTCCTT
			474	2_121452474	rs13475535	2	121.452	121452474	T/C	C57BL_6J	Targeted	GAAAGATGCTGGCTCTGCAC	CCATCGGCACTTCTCTCTCT
			475	2_122291506	rs27453362	2	122.292	122291506	T/C	C57BL_6J	Targeted	CTCACCTGGTACCCCATCAC	CATTTCCGGAACCGAGAAC
			476	2_122685194	rs27468242	2	122.685	122685194	G/C	C57BL_6J	Targeted	CCTGGAACTCAGGTACTGGAA	CGTTTGGCATGTACAAATGC
			477	2_125083168	rs27451365	2	125.083	125083168	T/G	C3H_HeJ	Targeted	GCATGTCATGAAAACATGCA	CTCCCATCCCAACAGTGTCT
			478	2_129010510	rs32882818	2	129.011	129010510	G/C	DBA_2J	Targeted	GGAGCAAAGTGCTACCAAGG	AAAAACACTACTCACTTTGTCCAAAA
			479	2_129159240	rs33164454	2	129.159	129159240	C/T	DBA_2J	Targeted	TGACCAAATGCCTGATGAGA	AATCCCAGCAAGCACATCTT
			480	2_130202050	rs266070586	2	130.202	130202050	A/G	BALB_cJ	Targeted	GCTAAGGGTAGCCCAAGACC	CCACCTTTCGTGGTTTCTGT
			481	2_130393825	rs225616334	2	130.394	130393825	C/G	BALB_cJ	Targeted	TATACTCACGGTGGCATTGG	GCAGAGGATGATGGACTGGT
			482	2_130591969	rs262550251	2	130.592	130591969	T/C	BALB_cJ	Targeted	GCACAGAAGGTGACCACAGG	GTGTTTCTGGCCCAGAGTGT
			483	2_130739019	rs27259735	2	130.739	130739019	G/C	BALB_cJ	Targeted	GTGAGCAGGGCTCATCTCA	TTCTCCAGCATTTTGCCATC
			484	2_130883989	rs225655746	2	130.884	130883989	T/A	BALB_cJ	Targeted	CAAGATTGCCCTTCTCCTCA	ATCAGCCCCACTGATTTGTC
			485	2_132808839	rs27259617	2	132.809	132808839	C/T	C3H_HeJ	Targeted	ATCCGCTTGTTCAGCAATCT	TGCTGAGATGCTGTCCTCAG
			486	2_139956785	rs45751970	2	139.957	139956785	A/G	DBA_2J	Incidental	CATGGGAATTCCAGACAGAA	CCCAGACCCAGAAAGACAGA
			487	2_140168146	rs27217719	2	140.168	140168146	C/T	DBA_2J	Targeted	TTTCTGCTTCGCTTTCTTCTG	TTGAAGCGCTTCTATGACCTT
			488	2_141235037	rs33190534	2	141.235	141235037	T/A	DBA_2J	Incidental	TTTGTCTGTCTTCCAGGAAA	ACTGACTCAATCCCCTTCCC
			489	2_141235047	rs32871428	2	141.235	141235047	T/C	DBA_2J	Targeted	TTTGTCTGTCTTCCAGGAAATC	CACTGACTCAATCCCCTTCC
			490	2_144490178	rs27296608	2	144.49	144490178	T/C	DBA_2J	Targeted	TATGGCCAAGCTGTTATGCA	GGCCAGCAATCATCTGACTG
			491	2_148442635	rs29880912	2	148.443	148442635	T/G	DBA_2J	Targeted	CTTCGAAGCAATCCTGCTG	ATATTTCACTGGGGCAGCTC
			492	2_153078512	rs48639763	2	153.079	153078512	C/T	C57BL_6J	Targeted	TGGTGAGGCTACTTCCATCC	GTGGAAAGACGGTGTGGATG
			493	2_154229551	rs49705238	2	154.23	154229551	C/A	DBA_2J	Targeted	GGTCCCGATGATTTCCAGTA	TGGCAGCCTAGGGTCACTTA
			494	2_157020296	rs27322802	2	157.02	157020296	G/A	DBA_2J	Targeted	CATGGTGGGTCTGACCTCTT	CAGCCAGCTACCATCAACC
			495	2_157112564	rs50517935	2	157.113	157112564	A/G	DBA_2J	Incidental	AACACACATGAGGGGTAGGG	TGAGTGAATGCGTGCGAGGC
			496	2_157112581	rs46131700	2	157.113	157112581	G/A	DBA_2J	Incidental	AACACACATGAGGGGTAGGG	TGAGTGAATGCGTGCGAGGC
			497	2_157169890	rs27357519	2	157.17	157169890	C/T	DBA_2J	Targeted	AGGCAGAGATGAAGATGCTACC	CTCTTCTGACAATGGCCACA
			498	2_158377039	rs27335191	2	158.377	158377039	A/T	DBA_2J	Targeted	CAGAGGGGACATGAGAGGTG	GGCAGCCATCTTAGGTTCAG
			499	2_158779950	rs27305376	2	158.78	158779950	A/G	DBA_2J	Targeted	ACCTGCAGGAGAGCTGTAGG	CCATGCACATGTCCAAAAAG
			500	2_161871392	rs27303276	2	161.871	161871392	A/C	C57BL_6J	Incidental	AACTCTACACGATAATCGCT	GAAGAAGTAAGATAACCCCA
			525	2_163858299	rs47506600	2	163.858	163858299	A/G	DBA_2J	Targeted	GCATGTTCTATGCCCTCCTG	AGCAGACACCGCACCAGT
			526	2_164893544	rs29670702	2	164.894	164893544	G/A	C57BL_6J	Targeted	GGCCAGTGTCTCCTCTTCAC	CAGCGGCTACATAGCATTGA
			527	2_165070724	rs255736287	2	165.071	165070724	C/G	BALB_cJ	Targeted	GGCTCTGTGGCTAGAGGTGA	CTTCCATCTCCTGGGGATCT
			528	2_168912243	rs45813256	2	168.912	168912243	G/C	C57BL_6J	Targeted	GAGCCACTGTCCCTGGTGT	GCAGCTCGAGCGCAAT
			529	2_180055272	rs27640052	2	180.055	180055272	A/G	C57BL_6J	Incidental	GGCTATAGTGGCAGCCTACG	TACCTGCAGCCAGGACAGTG
			530	3_3560133	rs13476949	3	3.56013	3560133	T/C	DBA_2J	Incidental	TCCTAGAAAGGTCTTCTTTT	TTTTCTTGTTCCTCCAGCGT
			531	3_8554492	rs36645396	3	8.55449	8554492	T/G	C57BL_6J	Incidental	AAGCTATGGTCAGCTGGTTC	GGCCAGTCTTTCCTTTCCTT
			532	3_19628529	rs48867372	3	19.6285	19628529	A/G	DBA_2J	Targeted	GCCCCACTCTCAGCTACTGT	GCAAAAGGTTGACGAGTACG
			533	3_19628574	rs48656542	3	19.6286	19628574	A/G	DBA_2J	Incidental	GCCCCACTCTCAGCTACTGT	GCAAAAGGTTGACGAGTACG
			534	3_21992512	rs48321141	3	21.9925	21992512	G/T	DBA_2J	Incidental	CAGGCAAGCCTACCACAATG	CTGCCTGCCTCTGCCTCTGC
			535	3_27866207	rs30549855	3	27.8662	27866207	C/T	C3H_HeJ	Targeted	GGGGAACACAGGTTCAAATTT	CAGAAGCGACACTTGATAAACTG
			536	3_28380854	rs29648351	3	28.3809	28380854	A/C	C57BL_6J	Incidental	AGAAGAAGGTGAGTCATCTA	TCTTGAAAAGCACCAAGATT
			537	3_42232742	rs31219468	3	42.2327	42232742	G/A	C57BL_6J	Incidental	GTTCAAAATGGTGCCTGACC	ATCACAAATGGAGATCCGAG
			538	3_49641668	rs38740959	3	49.6417	49641668	G/A	DBA_2J	Incidental	TGCTGTGTGTTCAGCAGGCC	TTACTTTAGGAAAAAAATAA
			539	3_51389257	rs30090795	3	51.3893	51389257	G/T	C3H_HeJ	Targeted	TTCTGGAAGCACAACTGCAG	CGAGCAAGTGTGTTCAGAGC
			540	3_53652537	rs30399870	3	53.6525	53652537	A/G	DBA_2J	Targeted	GGTGACCACTGGCTTTTTGT	CGAGTTTCAAGTCACCGATG
			541	3_62402215	rs37013876	3	62.4022	62402215	T/G	DBA_2J	Incidental	TAAAAGAAAACAACTTTTAT	CAGACTTCTTATCCAGACTA
			542	3_66158098	rs255242982	3	66.1581	66158098	G/A	BALB_cJ	Targeted	TGTGGCTGCCTCTAGAATTTC	CCTCAGCTTCACACCCAAGT
			543	3_68084635	rs47191211	3	68.0846	68084635	C/T	C57BL_6J	Incidental	AGCACTTGCTATTTATTCTT	CCAAAGGTCAGTTCCAAAGG
			544	3_82113282	rs13477226	3	82.1133	82113282	C/T	C3H_HeJ	Targeted	GGATGCGGGTTCATACAACT	CGACTGAACCTTGCACTTCA
			545	3_83354281	rs13477232	3	83.3543	83354281	G/A	C3H_HeJ	Targeted	TGATTCTTGCGTCTGACCAC	AAGGTGGGTGCATTGTCATT
			546	3_83838529	rs31034386	3	83.8385	83838529	C/A	C57BL_6J	Targeted	AAAAGGCGTCTCCCTCTATTG	ATCACCTACATTGGCCATGG
			547	3_87974845	rs36895924	3	87.9748	87974845	A/C	C57BL_6J	Targeted	TGAGAACTCTCGCTTGCAGA	AGAGCGTCCAGGAGCAGTT
			548	3_88652578	rs30709009	3	88.6526	88652578	A/G	C3H_HeJ	Targeted	AAGCTCCCAGCCAGTATCTG	ACTGTGCCCACAGCAATCTT
			549	3_89167102	rs30710443	3	89.1671	89167102	A/G	C3H_HeJ	Targeted	CCATTCCTCAGAGCGAGGTA	CTTGACCAGGAGCGACTTCT
			550	3_92135706	rs216575345	3	92.1357	92135706	C/T	BALB_cJ	Targeted	TGTTCACATCTGGGATCACAA	TCAGGCCTACATATCCAAGGA
			551	3_92135715	rs239840550	3	92.1357	92135715	G/A	BALB_cJ	Incidental	TGTTCACATCTGGGATCACA	TATCCAAGGAAGAAATGTCA
			552	3_93148504	rs33025046	3	93.1485	93148504	G/A	C3H_HeJ	Targeted	GCCAACAAACACAAGTGACAG	TGGTTGCCTCTCTGACCTCT
			553	3_95543029	rs228354008	3	95.543	95543029	T/C	BALB_cJ	Targeted	GGGATGGATGGAAAATGAAA	AATTCTCAGAGCACCCATCC
			554	3_101003775	rs3163537	3	101.004	101003775	C/T	DBA_2J	Incidental	GTCATACTGCAGGTGCACCA	GGAACTGCCACGGCTACTGC
			555	3_101709308	rs31048985	3	101.709	101709308	T/C	DBA_2J	Incidental	TTCCAGCAACAGAAGGTTCC	CTTTCTTTGAGAGCAGGCTA
			556	3_103803615	rs51589279	3	103.804	103803615	A/G	C3H_HeJ	Incidental	CCTCCTTTCTAACTGCCAAA	TCTGATTCCACACTCTGTGC
			557	3_104796977	rs30355675	3	104.797	104796977	C/T	C3H_HeJ	Targeted	GTCCTAGGCTTGGACTGAGG	CCCTTCCTCCAAGAAGGGTA
			558	3_105979934	rs33686802	3	105.98	105979934	A/G	C57BL_6J	Incidental	TGGCATTCATATCTCCTGTT	TTCCCTTTACTTACTGAAGA
			559	3_106018266	rs30202171	3	106.018	106018266	G/T	DBA_2J	Targeted	TAGCCAACCCATTTGTTTCC	TTGCTCCTTCCTGAATGATG
			560	3_106468161	rs30057684	3	106.468	106468161	G/A/T	C57BL_6J	Incidental	TTGTTGCAACGTAGGGTGTA	GAACTGAGGATCAATGGACT
			561	3_108226644	rs253441023	3	108.227	108226644	A/T	BALB_cJ	Targeted	CCGATTCAAACTTCTGTCAAA	GAAAAAGGGGAGAGCAAGG
			562	3_108226645	rs215149543	3	108.227	108226645	A/C	BALB_cJ	Incidental	GATTCAAACTTCTGTCAAAC	AAAAGGGGAGAGCAAGGGGC
			563	3_121463445	rs48458829	3	121.463	121463445	C/T	DBA_2J	Targeted	CCTTTCCCAGGAAAATGACA	CAAAAGATGCGCACACAATC
			564	3_121463455	rs30224128	3	121.463	121463455	A/C	DBA_2J	Incidental	TTTCCCAGGAAAATGACAAA	CACACAATCATAGCCAAGAA
			565	3_121991065	rs30290847	3	121.991	121991065	A/T	DBA_2J	Targeted	GAGCTGGCTTTGTCCTATGC	GAGAACTCACCCAAGTTGAGC
			566	3_122133084	rs39924633	3	122.133	122133084	C/T	DBA_2J	Targeted	GGTCACAGAGGATGCTGGAG	GCTCAAGTCTGGGGAAACAG
			567	3_122139870	rs30068462	3	122.14	122139870	G/A	DBA_2J	Incidental	GTATCACAGCTGCTGGCTCA	AAGGGACAATCTATTGCCTG
			568	3_123336591	rs37644607	3	123.337	123336591	G/A	C57BL_6J	Targeted	GGCCTCGTCAAGCTCATATG	TAATTCACAGGAGGCCAGCA
			569	3_123336620	rs37621142	3	123.337	123336620	C/G	C57BL_6J	Incidental	GGCCTCGTCAAGCTCATATG	TAATTCACAGGAGGCCAGCA
			570	3_127273115	rs45700995	3	127.273	127273115	G/A	C57BL_6J	Incidental	TGGAAACTCTGGCAAGTCCA	TAATAACTCCGTGCCGTTTG
			571	3_134829531	rs45864971	3	134.83	134829531	G/A	DBA_2J	Targeted	CTGGCCTATGGCTTAGTGGT	AGTTGGTGACGGTCCTCATG
			572	3_135511812	rs13469706	3	135.512	135511812	G/A	DBA_2J	Targeted	TGGAGCTGTGTTTCCTTCCT	GACCGGAACTGCAGCTTTAA
			573	3_136284103	rs30260564	3	136.284	136284103	G/T	C57BL_6J	Targeted	TTCTTTGGCGTCAGGTCTTT	TCTTCTTCACATTTGGAAATGC
			574	3_138092691	rs30883922	3	138.093	138092691	C/G	DBA_2J	Targeted	CGGGTACTGTGAGAACTGCA	TGCCTCTTTTGTGAAAGCTG
			575	3_138244709	rs30903682	3	138.245	138244709	A/G	C57BL_6J	Incidental	CTGCCCCCTGCCAGAGACCC	GAGGCTGGATGGCAGCAGCT
			576	3_142883488	rs31342441	3	142.883	142883488	A/G	DBA_2J	Incidental	TCAAGAATGGCAGAGCTGTA	CCTCCATTTTAATAGCAGGA
			577	3_145314544	rs30602275	3	145.315	145314544	G/T	DBA_2J	Targeted	TCTGCCCACTTTGAAGGAAC	CTGCTGTTTCAGGTGTCTGC
			578	3_145314570	rs30427452	3	145.315	145314570	C/T	DBA_2J	Incidental	TCTGCCCACTTTGAAGGAAC	CTGCTGTTTCAGGTGTCTGC
			579	3_145998693	rs48099675	3	145.999	145998693	G/C	C57BL_6J	Targeted	GCCAGGACAGACGCTATTTC	ATTACACACCGCATGTGTGC
			580	3_145998695	rs38194441	3	145.999	145998695	A/G	C57BL_6J	Incidental	GCCAGGACAGACGCTATTTC	ATTACACACCGCATGTGTGC
			581	3_146593420	rs13477475	3	146.593	146593420	T/C	DBA_2J	Targeted	TGGTCTCCACAAATGGTTGA	AACAGCACCAGGAGTGCTCT
			582	3_156416491	rs30598984	3	156.416	156416491	T/C	DBA_2J	Incidental	TGGCTTTTGTTTGGTTGTGA	TGGACTTACTCCTCTGAAAG
			583	3_159581164	rs30858154	3	159.581	159581164	C/A	C57BL_6J	Incidental	ATACCTTTTGAGCCCACCTC	TGACCCTCAAGCCATATACA
			601	4_6260282	rs31764117	4	6.26028	6260282	T/C	BALB_cJ	Targeted	TGGCACTAGGTTCACTAGTGG	GGAACATGTCAGGCCATTTT
			584	4_11234654	rs27746871	4	11.2347	11234654	C/T	C57BL_6J	Targeted	TTTTTCTTTGTTTGGTCTAAGAAA	TGTGTCTGCAACACAGTACGAG
			585	4_12009031	rs27746189	4	12.009	12009031	C/T	DBA_2J	Incidental	TGAGGAAAAGGTGGAGAGGA	TGTTCTGTAGTAGGTGCCGT
			602	4_23295512	rs32438765	4	23.2955	23295512	G/A	C57BL_6J	Incidental	CTGGTGTTTCACAGCATGTT	ATTGAAGCATGAAAGTGTGA
			603	4_30761996	rs27779705	4	30.762	30761996	G/T	DBA_2J	Incidental	ACTCAGAGGGATTCCTGGAT	GACAAGCATCTCTTCGAATG
			604	4_43036567	rs27830158	4	43.0366	43036567	G/A	C57BL_6J	Targeted	CGGAGGCACCAGCTGA	GCCTGCTCATGGGCTACAG
			605	4_46120492	rs27856147	4	46.1205	46120492	T/C	C57BL_6J	Targeted	CCACTCGGATCTGCATCTTA	CACAGTCAAGTGAGGAACAAGG
			606	4_47239566	rs27860282	4	47.2396	47239566	G/A	DBA_2J	Incidental	TGCTTTTTCTGTTGGCTCTT	AAAGATCTGAGGACCAAAAC
			607	4_52450964	rs27793463	4	52.451	52450964	G/T	DBA_2J	Targeted	GCTGGGGAGCTAAAGGAAAT	TTCGATTTCACAATTGAGAGC
			608	4_52524395	rs13477705	4	52.5244	52524395	T/C	C57BL_6J	Incidental	AGATCCTTCCAGATCCTCCC	CCCACCCAATACCTGATTGT
			609	4_55012301	rs47458952	4	55.0123	55012301	A/G	C57BL_6J	Targeted	AGGCCCTGTGAATTGTGAAA	TTCTCTGGGGAAAGTCTTGC
			610	4_56741168	rs27835158	4	56.7412	56741168	A/G	C57BL_6J	Targeted	CTTGCCCACGGTAGAGGAG	CTGGTCATTGACCTGGGTTC
			611	4_63272545	rs27905388	4	63.2725	63272545	G/A	C57BL_6J	Targeted	GGCCACCTCTCATGATGTCT	ACTCACCTTCATGCCTTTCG
			612	4_66839598	rs13489092	4	66.8396	66839598	G/A	BALB_cJ	Targeted	CAGTTTCTACGTGAAAATCCACA	AATTCCCTGAAAGGCTTGGT
			613	4_70088532	rs245036136	4	70.0885	70088532	G/A	DBA_2J	Incidental	TGGAGTCACCCATGGCTTTA	ATTCCCCCCTCTCCCTGCTC
			614	4_70266817	rs27871266	4	70.2668	70266817	C/T	DBA_2J	Targeted	CCCTTCTGTCCCACACAAAA	AAACCGAGCTGGAAGGCTAC
			615	4_74811205	rs32895413	4	74.8112	74811205	C/T	C57BL_6J	Incidental	TGGGTCTTGCTCTGAGGTCA	ATGGAGTGCCTGAAAGTCTA
			616	4_86583085	rs28061696	4	86.5831	86583085	G/A	C57BL_6J	Targeted	CCTGAGTGTCCCAAACAGTG	TCCCAAGACACTTGAACAACA
			617	4_88169948	rs28082224	4	88.1699	88169948	C/A	DBA_2J	Targeted	CTTTGATCACCGTGCTTGAG	TTACCTTTCAGGGCATTGCT
			618	4_88722326	rs245107776	4	88.7223	88722326	C/T	DBA_2J	Targeted	GCCCTCCAAGGCTCAGC	GCTCCAAGCCAAGTCCGTAG
			619	4_94432389	rs3663299	4	94.4324	94432389	A/G	C57BL_6J	Incidental	GCATTTCCTCTGTCCAAAAA	TGTCCAGGTCTGAGTGAAAC
			620	4_99296141	rs31774248	4	99.2961	99296141	A/C	C57BL_6J	Targeted	TGGGGTGATGGAGTCAAGAC	AATGTTCTGGGGTTTTGAGC
			586	4_107374161	rs28147090	4	107.374	107374161	T/C	DBA_2J	Targeted	GCTGTGCTCTCTGCAGTTGT	GATGAAGGAGTGCGTGAGCT
			587	4_108634712	rs32750128	4	108.635	108634712	G/A	DBA_2J	Incidental	TCAGCAAAGTATCCCTCCAG	TGAGGCAGGTGGACTGCTAT
			588	4_112765106	rs31946136	4	112.765	112765106	A/G	C57BL_6J	Targeted	CCTTGGGTGAGTACTGTGGTC	TGAATTTTCAGGTGTGATGGAG
			589	4_120935120	rs32769909	4	120.935	120935120	T/C	C57BL_6J	Targeted	TCAGTTGGCTGGTCCTTACC	GACAGCTGGCTCCTGCATAC
			590	4_122849662	rs32869407	4	122.85	122849662	T/C	C57BL_6J	Targeted	GAGGCAGCTGGATCTCTGAG	TTTTTCCAAGACAGGATCTCTG
			591	4_123860763	rs13477956	4	123.861	123860763	T/C	C57BL_6J	Targeted	TTGAAGTCAAGCCCCAGACT	CGTTTTGGATCCTTCTCCTG
			592	4_126242040	rs230895569	4	126.242	126242040	G/T	C57BL_6J	Targeted	TGACAGAGGTCACACACCTTG	CAAGCCTTCTCGAAGAAGCA
			593	4_126242047	rs249901712	4	126.242	126242047	G/A	C57BL_6J	Incidental	TGACAGAGGTCACACACCTT	GAAGAAGCAGCCAACCATCC
			594	4_128038172	rs28289476	4	128.038	128038172	A/G	C57BL_6J	Incidental	TTCCCAGATCTTTTGCCTTG	CTGCAGGAAAGGTTTAAGGG
			595	4_130060899	rs27492035	4	130.061	130060899	C/A	C57BL_6J	Incidental	CACCCTAACCTCTTGTGGTT	AAAATTCTGGGACCCTTCAG
			596	4_132381106	rs27539745	4	132.381	132381106	T/C	DBA_2J	Incidental	TGTGCACACACAGATATGCT	CCTTGTTAGAGGAAGTGTGT
			597	4_134348530	rs27577980	4	134.349	134348530	G/A	C57BL_6J	Targeted	CCCTCCATCAGTCTGGACAC	CACATGAATGAAGGCAGCTC
			598	4_139314160	rs13468006	4	139.314	139314160	A/G	C57BL_6J	Targeted	AAGTCACTGAAGCCTGACAGC	GGTCGGGAGCGTGTAAGTAG
			599	4_139633922	rs27613234	4	139.634	139633922	T/C	C57BL_6J	Targeted	CCACGTTTCTGTCCCATTCT	AGGTCCACACCTCCTCGTC
			600	4_141004216	rs259691467	4	141.004	141004216	C/T	DBA_2J	Targeted	GTCCAGGCCACAGGCTATC	AGTGCTTCCGAAGGACTGC
			621	4_141199963	rs13459080	4	141.2	141199963	T/C	DBA_2J	Targeted	TTGGGACCTGAAGTCTGCTT	GGTCTGTTCTGGAGGGTGTC
			622	4_141398500	rs33030901	4	141.399	141398500	G/C	DBA_2J	Targeted	CTCAGTACCCTGCGTTCCTC	CAGAAGCTCATCACCCATCA
			623	4_143437486	rs27613654	4	143.437	143437486	T/G	DBA_2J	Incidental	ATTTCTTTGTTCCACAATCA	CTGTTGTGGGTCCTACGTTT
			624	4_144453275	rs27630346	4	144.453	144453275	A/C	DBA_2J	Targeted	CTTCATTTCTGGGCAACAGG	CAATGCCCAAGGCTATATGG
			625	4_144622766	rs32320964	4	144.623	144622766	A/G	DBA_2J	Targeted	CCTATGGGGTAGACCCTTCC	ACTTGGGAAGCTGACCAATG
			626	4_145301445	rs46339509	4	145.301	145301445	T/C	DBA_2J	Incidental	AGGCAGCTTAGGCTACATGG	AAACAACAAGAACAAAATTA
			627	4_148929467	rs250799899	4	148.929	148929467	A/G	C57BL_6J	Incidental	AGGAGAAGGAGTCAGATGGT	CACACCTGAAGCCTGCCTGG
			628	4_149128877	rs13468665	4	149.129	149128877	C/G	C57BL_6J	Incidental	AGCTCCTCAGCCATGGACTC	TTGCCCAGCTTAACCTGAAA
			629	4_154101339	rs32989479	4	154.101	154101339	T/G	C57BL_6J	Incidental	GAGGTGGAGTTGCTGGAAGT	GACAAGAAACACTACCCAGG
			630	4_154254581	rs250153474	4	154.255	154254581	C/T	C57BL_6J	Targeted	CAGAAGTCCCTCTCCCTGTCT	CCCCATTCCTGCAGTCATC
			631	4_154923245	rs32583829	4	154.923	154923245	G/A	C57BL_6J	Targeted	GGTTGTTGCTCACTGGTGTG	GTGTCCATCCTTTTGCCACT
			632	4_155785470	rs32361880	4	155.785	155785470	C/T	C57BL_6J	Targeted	TCCAGGTAGCAGCAGATGAA	CAGTCCTGGCTCCTATCCTG
			633	4_155964841	rs13461789	4	155.965	155964841	G/A	C57BL_6J	Targeted	CTTTTAGCGAGGCCTCTCAG	TAAGGCCTCTGGGGTAACG
			634	5_4046411	rs29732169	5	4.04641	4046411	A/G	C57BL_6J	Targeted	GACCTCCCTTACGCGTCTTC	GGTAAGCTCAACGTCCTTGG
			635	5_5015411	rs46049273	5	5.01541	5015411	A/G	C57BL_6J	Incidental	TGGTTTTGGCTTCTTTGTTG	AGGTGTCGATCAATGGAAGA
			636	5_5015419	rs48890079	5	5.01542	5015419	A/G	C57BL_6J	Incidental	TGGTTTTGGCTTCTTTGTTG	AGGTGTCGATCAATGGAAGA
			637	5_12260003	rs31564288	5	12.26	12260003	T/C	DBA_2J	Incidental	AAGCTAAAGACTTTTACTGG	TTCCTACTTCCATTTTCACA
			638	5_24428320	rs29509973	5	24.4283	24428320	G/C	DBA_2J	Targeted	TACGACCTCAGGTTCGAGGA	CGGGGAGGTAGCAGCTG
			639	5_25310071	rs36787383	5	25.3101	25310071	C/T	C3H_HeJ	Targeted	GTGAGATGGGCAGACTTGGT	GATCGACTCCAGTTCTCTCGA
			640	5_27285288	rs32179786	5	27.2853	27285288	C/T	DBA_2J	Incidental	TGCCAGGTTTTTAGATCACA	TTGCCAGTCTCGAACATAAC
			641	5_33529528	rs33680477	5	33.5295	33529528	T/C	C57BL_6J	Incidental	ACCTGAGGCCCAATCCCAGG	CAAGGAGCAGCAGGCTAAGC
			642	5_34118900	rs33650999	5	34.1189	34118900	C/T	C57BL_6J	Targeted	GGTGGCCTGACCACTTTTCT	GTGCTGCAGCTCTATGGTGA
			643	5_34921625	rs32546161	5	34.9216	34921625	A/G	DBA_2J	Targeted	CTGCTAAGTCCACCCCTCTG	GTAAGCTGGAGGAGCTGTCG
			644	5_36613621	rs29512525	5	36.6136	36613621	T/A	C57BL_6J	Targeted	TCTGCTTGTGGGTCTTCAAA	CCCTGGAGGAGGAAGTGAGT
			645	5_67264374	rs29520321	5	67.2644	67264374	C/T	C57BL_6J	Targeted	CTCTGACCAGCGCTCTGAG	TGGCAGCTGTCCTCTAACAA
			646	5_67573068	rs3659098	5	67.5731	67573068	A/G	C57BL_6J	Incidental	AGAAACAGCTGGAGGGACAC	TGTGATTGAGTCCAGGTTTG
			647	5_75674237	rs37691247	5	75.6742	75674237	G/A	DBA_2J	Incidental	TCGTTTTGGTGGAATCTGGT	TGTACCCCAGGTACCTTGAA
			648	5_90217582	rs31692127	5	90.2176	90217582	A/G	C57BL_6J	Targeted	CTCACCGAGGGTACTGTTGC	ATTGGGACGTCTCGTTTTCA
			649	5_90550299	rs13460234	5	90.5503	90550299	A/C	C57BL_6J	Targeted	GCAAAACAGACTTCGCCTTC	AAGCAGATACAAGTGCGGAGA
			650	5_96714386	rs29507350	5	96.7144	96714386	G/A	C57BL_6J	Targeted	CAGAAGACAAATCCCCACCA	CCGACAGCTGTGCAGTAGTG
			651	5_100661873	rs13461278	5	100.662	100661873	C/T	C57BL_6J	Targeted	CATGGCAGACAGTGTGAAGG	CAGCGTCCTTACTTCTTGTCG
			652	5_103965790	rs3689574	5	103.966	103965790	G/A	C3H_HeJ	Targeted	TGCGAGGAACTTACTTTTCCA	GCAAGGAGTCTGATCAATGGA
			653	5_104440295	rs48687899	5	104.44	104440295	G/A	C3H_HeJ	Targeted	CTCACATGAAGAGCGGTGAG	TTCCGTTGTTGTCCTGATCA
			654	5_105812108	rs36793976	5	105.812	105812108	C/T	C3H_HeJ	Targeted	CCCCTGACATACCTCTCCAA	CCGTTGGGTCTCTCTTCTCC
			655	5_106856953	rs211782457	5	106.857	106856953	G/A	C3H_HeJ	Targeted	CGCTTGGCTAGAGGAAGAGA	GCACAAAAGCCGGAAGTTAA
			656	5_106957008	rs36936351	5	106.957	106957008	G/A	C57BL_6J	Incidental	TCCCAGGATTTACATGACTT	AGTTTCCTCCTGGCTTTTCC
			657	5_108421265	rs49995481	5	108.421	108421265	C/A	C3H_HeJ	Targeted	TGTTCTTTTCCCACAGCACA	GGGACACTCACAAAGCCACT
			658	5_108582936	rs46918479	5	108.583	108582936	G/A	C3H_HeJ	Targeted	GCCTTAAGTCCCCCTCAGAG	TATTTGATGTGGGCATGCTG
			659	5_110615445	rs33684663	5	110.615	110615445	G/C	C57BL_6J	Targeted	TTTGGGGATGTATCCGAGAG	CATCTCGGGGTACACGTTCT
			660	5_112243989	rs29778783	5	112.244	112243989	G/T	DBA_2J	Incidental	TATCTCCTGGCTTTGGCTTG	AAGCCAAGGAAGATTGTCGT
			661	5_112244012	rs261839423	5	112.244	112244012	C/A	DBA_2J	Incidental	TATCTCCTGGCTTTGGCTTG	AAGCCAAGGAAGATTGTCGT
			662	5_112873984	rs51366779	5	112.874	112873984	A/C	DBA_2J	Targeted	TAGGCCTCAGCGTAGAAAGC	TGCACAGAGGAAGAAGTGGA
			663	5_118731440	rs13478486	5	118.731	118731440	A/C	C57BL_6J	Targeted	GGTGACAGATTTGGCACCTT	GGGTGCCACTACAGCAGACT
			664	5_121445302	rs13473216	5	121.445	121445302	T/A	BALB_cJ	Targeted	TCTTCCCCATGATCTTCAGG	ACAGGCCATCTTGAAACAGG
			665	5_124567945	rs33637949	5	124.568	124567945	G/C	BALB_cJ	Targeted	GGGGAAGCAGTTTCCTGACT	TTCCAGAAGTTTCTGCCTCTG
			666	5_124726896	rs29510325	5	124.727	124726896	G/A	BALB_cJ	Targeted	TTGATGAGGAGGGAGAGGAA	GGCTTCATTTCCTCCAGACA
			667	5_127783488	rs33471501	5	127.783	127783488	T/C	DBA_2J	Incidental	TTTTTCATGGTCTGAAATAG	TATGCATGGCAAGATGTTGT
			668	5_132081656	rs46765874	5	132.082	132081656	G/A	C57BL_6J	Incidental	TAATACTAGGATCACCCCCA	CTGGGGGTGATCCTAGTATT
			669	5_137406354	rs46625942	5	137.406	137406354	C/T	C57BL_6J	Targeted	CTCACTCACCGGAATGACAG	TCTGTCAACCTGGCTACGTG
			670	5_139716432	rs33115969	5	139.716	139716432	A/G	BALB_cJ	Targeted	GCACTTGGGGATACAACTGG	TCACCCATGTGACGAATAGC
			671	5_142210229	rs29524774	5	142.21	142210229	C/T	C57BL_6J	Incidental	ATGTGTGCAAATTAAAAATG	CTATGGGTGCTTCATGTCCA
			672	5_147746957	rs29733541	5	147.747	147746957	A/G	DBA_2J	Incidental	ACTTCATGAAAGAGTCCCTG	TTTGTAATATCTTGGTATAT
			701	6_3371606	rs6392909	6	3.37161	3371606	G/A	C57BL_6J	Incidental	GGGTGCTGGGTGAAACTACA	TGCCTTCTTTTCTCCATTCC
			702	6_3371624	rs30364304	6	3.37162	3371624	G/A	C57BL_6J	Incidental	GGGTGCTGGGTGAAACTACA	TGCCTTCTTTTCTCCATTCC
			703	6_8006720	rs49698565	6	8.00672	8006720	G/A	DBA_2J	Incidental	AGCCATTTACCTGCACACTT	AAACAACCCAATGAATAGGA
			673	6_23242013	rs33760701	6	23.242	23242013	G/A	DBA_2J	Incidental	TGGCTTCCTTAAGGCCCTCA	GGGGACTAAGTTGTCACATT
			704	6_25921617	rs29968506	6	25.9216	25921617	T/C	C57BL_6J	Incidental	TGTTTTGGTTGTGGGTTCCT	ATGGAACCTGAAGAGGCCAC
			705	6_29128532	rs29603489	6	29.1285	29128532	A/T	C57BL_6J	Targeted	ACTTCAGCCTTGGTCTGGAA	CGCCACACAGGATCAGAGTA
			706	6_29128557	rs29603491	6	29.1286	29128557	T/C	C57BL_6J	Incidental	ACTTCAGCCTTGGTCTGGAA	CGCCACACAGGATCAGAGTA
			707	6_34746137	rs48731961	6	34.7461	34746137	T/C	C3H_HeJ	Targeted	CAGGTCAGCGCAGAAGAGTC	TCTCTTCCTCCCCCATCTTT
			708	6_47028063	rs30118238	6	47.0281	47028063	A/G	C57BL_6J	Incidental	ACCTAAGGCCACATGCCAAG	AGATGGATGGATAAGGGCTG
			709	6_47028079	rs30061139	6	47.0281	47028079	C/T	C57BL_6J	Incidental	ACCTAAGGCCACATGCCAAG	AGATGGATGGATAAGGGCTG
			710	6_47820762	rs30268803	6	47.8208	47820762	A/T	C57BL_6J	Targeted	TTGGTGAATCCTTGACCACA	CTGCCTGAGAGGCCTACAGA
			711	6_48656204	rs29977715	6	48.6562	48656204	G/A	C57BL_6J	Targeted	ATTCTGGGGAAGCAGGTCTT	CTTTCTTCCCTTGCCAGACC
			712	6_51450974	rs238021342	6	51.451	51450974	G/A	BALB_cJ	Targeted	TGGCTTTCTGCTTAGCACAG	CTCCTGCTGGGAACTGTGAT
			713	6_54992703	rs13461615	6	54.9927	54992703	G/A	C57BL_6J	Targeted	CACAACGGCACTGACCTG	TACGGCAGCAATCTCCTGAC
			714	6_62673982	rs30268107	6	62.674	62673982	G/T	C57BL_6J	Incidental	GTGAGGTGGGCTATATTACT	TAAAAAGGAGACCCAACTCT
			715	6_81943533	rs36743061	6	81.9435	81943533	A/C	BALB_cJ	Targeted	GTGACCATCAGGAAGGGATG	ATCTTGGCAATTGACCTTGG
			716	6_83032867	rs3156990	6	83.0329	83032867	A/G	BALB_cJ	Incidental	GTGTCCAGGCGGAAGGCAAC	GGCTGAATGTGTGAGCGTGG
			717	6_83151312	rs30176184	6	83.1513	83151312	C/T	BALB_cJ	Targeted	GTGGAGGCACTGTTGTGATG	GGTATAAGGACCCCTGCTTG
			718	6_86232611	rs50214964	6	86.2326	86232611	T/C	C57BL_6J	Incidental	TGCAGAGTTGGCCCTCCATA	TACATATTTGCTATGCGTTC
			719	6_91043806	rs30995117	6	91.0438	91043806	C/A/T	DBA_2J	Targeted	ACCTTGTCCACCACTCGAAC	TCATGGTCCATGACTTGTGC
			720	6_91233079	rs39682903	6	91.2331	91233079	C/A	DBA_2J	Targeted	TGTGACAGGCTTCCTCTCTG	GAGCTGTGACCAGAGCCAAG
			721	6_92807055	rs30980342	6	92.8071	92807055	T/G	C3H_HeJ	Targeted	CCATTCTCCTGTGATCCACA	AGGTGCACAGCACACACTGT
			722	6_93680853	rs38831890	6	93.6809	93680853	G/T	C3H_HeJ	Targeted	TCCCCGAGCTTTTCATTTCT	CTCTGACTGTTCTTGGTGCTG
			723	6_97112728	rs36830509	6	97.1127	97112728	G/A	DBA_2J	Incidental	TTCCGCCAGGTGATGTAGTG	GTGTGACACCCTTGTGTCCT
			724	6_97112729	rs38783758	6	97.1127	97112729	G/A	BALB_cJ	Targeted	CTTCCGCCAGGTGATGTAGT	TGTGTGACACCCTTGTGTCC
			725	6_97252294	rs38867849	6	97.2523	97252294	C/T	BALB_cJ	Targeted	CCCACACAGATCCCTGGTTA	TGTATTTGCAAAAGGCGTCT
			674	6_102489070	rs30666121	6	102.489	102489070	T/C	C57BL_6J	Incidental	GCTTCTGTAAGGCAAAGGAC	TCAATTGGAAGTAGGGTTAC
			675	6_107382038	rs50937490	6	107.382	107382038	T/C	DBA_2J	Incidental	TGGGTTTTTCTTGTGTTTTG	CACAAAGCACTGAGGAATGT
			676	6_107567268	rs38442038	6	107.567	107567268	C/T	DBA_2J	Targeted	GTCAGGAACTGGGTGTGGTT	GTTATCAGCAAGCCCAGCAC
			677	6_108075853	rs246236187	6	108.076	108075853	C/T	DBA_2J	Targeted	TCTTGTCTTCGCCATGAGAA	TGCATTCAAAAACTGGCTTG
			678	6_113405403	rs38208806	6	113.405	113405403	G/A	C3H_HeJ	Targeted	AAGTCCAGCGCTGTGAAGAC	GGCTTCACGATCCAGATGTT
			679	6_115792461	rs31504159	6	115.792	115792461	A/G	C3H_HeJ	Targeted	CCAGCTCTCTGGTTGAGGTC	CTTCAGTGGCTGCCAACAC
			680	6_115946987	rs255841128	6	115.947	115946987	A/G	C3H_HeJ	Targeted	TACCACCTCGTTCTGTAGCC	GGCATGGTGGAGACATACCT
			681	6_118389290	rs29930956	6	118.389	118389290	C/A	DBA_2J	Targeted	CTCAAAGCTAGCGCGGAAG	TTTGAAGGTGCTGTCATTCG
			682	6_118542923	rs29873127	6	118.543	118542923	T/A	DBA_2J	Targeted	GATGCTTTGCTGCTATGCAC	TCTCTGGGACTGCAGATCAA
			683	6_119943820	rs30756316	6	119.944	119943820	C/T	DBA_2J	Targeted	AAGAAGGAGGCATCTCACCA	TGTGTTTTGCAGCCTTTGTC
			684	6_121636301	rs52414787	6	121.636	121636301	T/A	DBA_2J	Targeted	GGTCTCCAGTCCTCTCTGCA	CAACAGCAGCAGCAGCAG
			685	6_122290952	rs30708757	6	122.291	122290952	T/C	DBA_2J	Incidental	GTTTTTGCCTCCTGCTTTTG	AATACTGGGCATGTGAGATG
			686	6_126994388	rs30666043	6	126.994	126994388	T/C	C57BL_6J	Incidental	GGTCTCCAGTCCTCTCTGCA	AAGTGTTTGGGTTTGTGCTT
			687	6_128506813	rs30855079	6	128.507	128506813	T/C	C57BL_6J	Targeted	TGAGCATCAGCGACAAGTTC	TTTCCCTCCCAATTCAAGTG
			688	6_129582093	rs30465180	6	129.582	129582093	T/C	C57BL_6J	Targeted	GGAGGCTTCTCTCGAGTGTG	GAGCCACTCACACTTTGTGG
			689	6_132762500	rs31845771	6	132.762	132762500	G/A	C57BL_6J	Targeted	GCTGGGTCCTTTCTAGTCACTT	TCTGCCAGGAGCAGTTAGCT
			690	6_134870385	rs31000314	6	134.87	134870385	T/C	C57BL_6J	Targeted	TCATCCAGCTGTGCTCCTC	CTGGTGCCCCTTCAGAAC
			691	6_135209250	rs46526735	6	135.209	135209250	G/A	C57BL_6J	Incidental	AAGTCACCCCAGAGGGTTTC	AGACAGACGTGCGCACATAG
			692	6_135209265	rs50164850	6	135.209	135209265	C/T	C57BL_6J	Targeted	AAGTCACCCCAGAGGGTTTC	AGACAGACGTGCGCACATAG
			693	6_138658041	rs30021501	6	138.658	138658041	G/A	C57BL_6J	Targeted	GCAACCAGGTTTTGCTCCT	ATGTGGCTGATTTTCAGCTG
			694	6_140010438	rs47516369	6	140.01	140010438	A/G	C57BL_6J	Incidental	TTCTTGACGCCTGCTATTCC	GGATCCAGAAACATGGGATG
			695	6_140010463	rs47824167	6	140.01	140010463	C/T	C57BL_6J	Targeted	TTCTTGACGCCTGCTATTCC	GGATCCAGAAACATGGGATG
			696	6_140162918	rs37384856	6	140.163	140162918	C/T	C57BL_6J	Incidental	GTAAATGCATCTCCCGTGGT	AGGGAGAGCCTGCTTCATTA
			697	6_145138202	rs32242297	6	145.138	145138202	G/A	BALB_cJ	Incidental	GTCCCCTGCTAAGTTTTGCA	AGCTCCTGTCCCAAGATGGA
			698	6_146871310	rs37253265	6	146.871	146871310	T/G	BALB_cJ	Incidental	GTGGGATCTTCGGGAGATGA	GTCAGTTATCGGTAACTTTG
			699	6_147032971	rs30267061	6	147.033	147032971	C/G	BALB_cJ	Incidental	TGGCTGTTTGGAGCAGACTG	TCAGAGTCTGCACTGCCACC
			700	6_147534127	rs30017715	6	147.534	147534127	T/A	BALB_cJ	Incidental	GCTTCTCCGGAGCTTATCCT	TCATCTGCTGAGGAAATGAC
			726	7_3495961	rs32136962	7	3.49596	3495961	G/A	C57BL_6J	Targeted	GGGTGAGGTTGCTGTCAGTT	CTCTTTCCTTCCCGACTGTG
			727	7_3495989	rs31258921	7	3.49599	3495989	T/C	C57BL_6J	Incidental	GGGTGAGGTTGCTGTCAGTT	CTCTTTCCTTCCCGACTGTG
			728	7_3509869	rs33894188	7	3.50987	3509869	T/C	C57BL_6J	Incidental	AGCAACAAGTGCTTTTACCC	AGGAGAACCTATGTTTGTGG
			729	7_3674615	rs6292076	7	3.67462	3674615	T/C	C57BL_6J	Targeted	AGAATCAGGATGTGGGCATC	GCCATCACCTACCTGTGCTC
			730	7_4340796	rs51994806	7	4.3408	4340796	A/G	C57BL_6J	Targeted	ATGACACACCCAACCTCTGG	TTGTGGCAGTCTTCAGTTGG
			731	7_16072018	rs32395309	7	16.072	16072018	T/G	C57BL_6J	Targeted	CACCTCCCATCCTTCTCTGA	TAAGCCAGCGTAGAGCAGGT
			732	7_16908744	rs31822297	7	16.9087	16908744	C/T	C3H_HeJ	Targeted	CCATGATGCATCTGTCACCT	AGGAGGTCCCCCATCTCTCT
			733	7_17090708	rs31886178	7	17.0907	17090708	T/A	C3H_HeJ	Targeted	ACACCCTACGGACCGTAAAT	AGCACCCAGAGTTTGCAAAG
			734	7_17759490	rs31282135	7	17.7595	17759490	G/C	C3H_HeJ	Targeted	TACTATCTGGGGGCTTGCAC	ATCCTGCATCATGCTCAGTG
			735	7_18820088	rs31371347	7	18.8201	18820088	G/A	C3H_HeJ	Targeted	TGTCTCTCTACCGCTGTGCTT	ACAAAGGGGTGGCAAGTATG
			736	7_18992091	rs31285526	7	18.9921	18992091	G/A	C3H_HeJ	Targeted	CGCCAGGCAGCCGATC	GGAGTCGGGTGGTCTCCT
			737	7_19184798	rs6316286	7	19.1848	19184798	T/G	C3H_HeJ	Targeted	GCCAGGAGAGACTGAACAGG	AGTGGGCAGGAGGTAAAGGT
			738	7_19352700	rs48117413	7	19.3527	19352700	C/G	C3H_HeJ	Targeted	ATGTGCATCTTGGCTGACTG	GCCTTGGCTGGTGCAG
			739	7_19678712	rs13472768	7	19.6787	19678712	G/A	C3H_HeJ	Targeted	GCTCCACCATCTCCAACAC	CCCAGCATCCATGTCTACAG
			740	7_19785287	rs13465077	7	19.7853	19785287	C/T	C3H_HeJ	Targeted	AGCCTCCTGGTGACAGTTGT	TCGAGAGGCCGTGAGTATCT
			741	7_20042398	rs51319463	7	20.0424	20042398	T/C	C57BL_6J	Incidental	TGGGTAAATGTGGCATCTCA	CAAGGGATTTTCAACCAATG
			742	7_23417619	rs16790422	7	23.4176	23417619	T/C	C3H_HeJ	Targeted	TGGCACAGCTGATTGCTAAG	CCAAGCCATCTATGACAAACAA
			743	7_25577912	rs51415723	7	25.5779	25577912	T/C	DBA_2J	Incidental	TGGGAGCCAGGATATGGTAG	TGGAGCTGCTTATGCTAATA
			744	7_27337558	rs249827342	7	27.3376	27337558	G/A	BALB_cJ	Targeted	CAGCAGCAGCAGCAAGAG	ACTGGACACACTGCCCTCTT
			745	7_27516358	rs50378573	7	27.5164	27516358	T/A	C57BL_6J	Targeted	CACAGGAGCTGGGTTCACAG	TTGGGAACTGAGACCTGAGG
			746	7_27910911	rs45819068	7	27.9109	27910911	C/T	BALB_cJ	Targeted	TCAGTGTGAGTTTTCTGATGCTC	CATGGAAGCAAAACACTTTGAA
			747	7_28091647	rs38181221	7	28.0916	28091647	G/C	BALB_cJ	Targeted	TGAGTCTTGTGTGCCTTTGG	GCATCCAGGTCCAGGATAGA
			748	7_30977272	rs32190215	7	30.9773	30977272	G/A	DBA_2J	Targeted	TGGTCAACTCCAAGCCTGAT	TTATCCAGGCAGCGGTAGAG
			749	7_33738461	rs31989283	7	33.7385	33738461	G/T	DBA_2J	Targeted	CCAAAATTTGTGGTTCCAGTG	CACCTAAGGAAACAGTGGCCTA
			750	7_34251177	rs32488913	7	34.2512	34251177	T/A	DBA_2J	Targeted	GGTGCTAAAAGGCGACCATA	TATTTTGGCTGCCTTTGGAG
			751	7_41445025	rs107914175	7	41.445	41445025	C/T	DBA_2J	Incidental	TATAGCTTCTGGTATCAAAA	AGTCAAGGGTTAATTACATT
			752	7_43501264	rs32442276	7	43.5013	43501264	A/G	DBA_2J	Targeted	TTCAATCACACAAGGGACCA	TCTCTCCCCACAGGGTTACTT
			753	7_43659249	rs47694652	7	43.6592	43659249	T/C	DBA_2J	Targeted	AGCCTCACATGACACGTTGA	CATGGCACCAACCTCACTT
			754	7_43826918	rs49625699	7	43.8269	43826918	C/T	DBA_2J	Targeted	GCCCTCTACACCTCAGGTCA	CCAAGGAAACTCACGGTTTT
			755	7_44509769	rs37670914	7	44.5098	44509769	A/G	DBA_2J	Targeted	ATCCCCTTAACCTGCTGCTT	CCGCTACACCATCAAAGTCA
			756	7_44815273	rs3658785	7	44.8153	44815273	G/A	C57BL_6J	Incidental	GTGAAGACAGGCACCAAGGC	GTGGGTCAAGCCGCTTTGAC
			757	7_44852639	rs13459520	7	44.8526	44852639	A/G	C57BL_6J	Targeted	CCAGAGGAACTGTGGGAAGC	TGGCGCTGCAGTCAGTAATA
			758	7_45054590	rs31654196	7	45.0546	45054590	T/C	C57BL_6J	Targeted	CCGGAGGCTGCTAAAGC	GCTCATCATCCCCTTGAGTC
			759	7_46288929	rs31889971	7	46.2889	46288929	A/C	C57BL_6J	Targeted	GCCACTACGGAGCAGTCAG	CCACACAGGTGGCAGAAGTA
			760	7_58797572	rs33010602	7	58.7976	58797572	G/T	C3H_HeJ	Targeted	TCAAACAGCACCGTCCATT	CCCTGGACACTTCTGGTCTG
			761	7_62247390	rs47437161	7	62.2474	62247390	G/A	DBA_2J	Incidental	TTCTTATTCAAAGAATGTTA	ATTTGGAAATAGTTGTGTCT
			762	7_62378575	rs33055127	7	62.3786	62378575	G/T	DBA_2J	Targeted	CTTTGACATGGCAGGCTACA	AATGGTTGAGTGCCCTTGG
			763	7_64345666	rs47995463	7	64.3457	64345666	C/T	DBA_2J	Targeted	CTCCCCCAAAGCTTCTTTGT	CTGGCTACTGTATGCCAGGT
			764	7_65312735	rs33906843	7	65.3127	65312735	T/A	DBA_2J	Targeted	GTGGAGGCTGTGGTTTGGTA	CTCTCCATGGTGCTGCAGT
			765	7_66531744	rs31364619	7	66.5317	66531744	T/C	C57BL_6J	Incidental	AGACAATCTTCCTGCAGAGC	TGCAGATCATTGTTGCCATT
			766	7_66849826	rs46098512	7	66.8498	66849826	T/A	DBA_2J	Incidental	ATCTGATCAGACGCAAATGG	GACTCACCTGTCACTACTTTGCA
			767	7_66849846	rs46817086	7	66.8498	66849846	C/T	DBA_2J	Targeted	ATCTGATCAGACGCAAATGG	GACTCACCTGTCACTACTTTGCA
			768	7_79710415	rs31573180	7	79.7104	79710415	C/T	BALB_cJ	Targeted	GTTTCCGAGCGGTGTCG	ATCGCGCCACAGTCAACT
			769	7_81093218	rs32053426	7	81.0932	81093218	G/A	C57BL_6J	Targeted	GAGTTCTGCTCCCACTCTGC	CAGGCTCCCTCACTGCTAGT
			770	7_81726703	rs36722611	7	81.7267	81726703	T/C	DBA_2J	Incidental	TGGTGAGAAGTAAGCCACTC	AGCACTTTTGTTAAGCAGAC
			771	7_81786157	rs13470874	7	81.7862	81786157	C/G	C57BL_6J	Targeted	TCCTGAGGTCCAAGACCTTG	ACTGAGGCCGTTGGTGTG
			772	7_85053303	rs36926635	7	85.0533	85053303	A/G	C57BL_6J	Targeted	TGGAGTGGGCTACAGATATTGA	TGCAAAGCAAAAGAGGTGAA
			773	7_87733869	rs31178835	7	87.7339	87733869	A/G	C57BL_6J	Incidental	TGATGATGATACTGCATTGT	TATATCATTTCAGCAGAATA
			774	7_102554709	rs45784770	7	102.555	102554709	G/A	C57BL_6J	Targeted	CAGCACAGTGCTCAGTCATG	TTCACCAGGAACACATCTGG
			775	7_102949065	rs31984472	7	102.949	102949065	A/T	C57BL_6J	Targeted	CAAGAGCTTTCCCATCCATT	GAAACATTCCCCAGAAGCTG
			776	7_103928982	rs31877250	7	103.929	103928982	A/G	C57BL_6J	Targeted	GTACCTGGTGGCCATTTCAG	GGCCAGCAAGGAAAGTAGAT
			777	7_104148956	rs31107580	7	104.149	104148956	A/G	C57BL_6J	Targeted	TCCACTGCTCATTCAGTTGG	GAGGCATGATCCAGTTGCTT
			778	7_105601406	rs51978362	7	105.601	105601406	C/T	C57BL_6J	Incidental	CTATTACCTGCCATTACCAG	TACTACCTACAACTCTTTAC
			779	7_107186555	rs16789781	7	107.187	107186555	G/T	C57BL_6J	Targeted	TGATAAAACTGTGGGTGGAGA	GACAGCCATTCAGGAAATCG
			780	7_119785745	rs31393694	7	119.786	119785745	T/C	C57BL_6J	Targeted	AGTGCCACCTGAAAGGAGAG	CCAAATGCAAACCATTTCCT
			781	7_119931473	rs31995881	7	119.931	119931473	T/C	C57BL_6J	Targeted	AAGCATCTCCAGGAGCAATG	AAGATAGGCGTCTCCTGCTG
			782	7_120086292	rs31151709	7	120.086	120086292	T/C	C57BL_6J	Targeted	GGACTCATGGGTCTGCTTTC	TGCCGTTTGTATGCAAATTC
			783	7_120247206	rs32471564	7	120.247	120247206	C/G	C57BL_6J	Targeted	TCACTGCATAAACTCTGACTCCTC	AGCAGGCCAAAAGAAGTGAG
			784	7_120275636	rs47647679	7	120.276	120275636	G/T	C57BL_6J	Incidental	GATTGCTTTGGCGATCCTTG	CACAATACAAAGTCCAGGGT
			785	7_125484989	rs32989508	7	125.485	125484989	G/A	BALB_cJ	Incidental	TGGGCTCTTCTCATCTGGAA	AAGCAATCAGAGGCTGAAGG
			786	7_125485006	rs32356264	7	125.485	125485006	G/A	DBA_2J	Incidental	TGGGCTCTTCTCATCTGGAA	AAGCAATCAGAGGCTGAAGG
			787	7_125576036	rs249975045	7	125.576	125576036	G/A	BALB_cJ	Targeted	TCACAGAGCAGCCTTCACAC	TTGTCTGCAAGGACAAGTGG
			788	7_127108163	rs13479513	7	127.108	127108163	C/T	BALB_cJ	Targeted	CCACAGAACTGGGTGAGGTT	ACCCCACAGCAGCTACACTT
			789	7_127330268	rs108677957	7	127.33	127330268	G/A	BALB_cJ	Targeted	TCGTGCTTCTGTTCCTGATTT	GGTCCATGCCAATGTCTCTT
			790	7_133015008	rs13468212	7	133.015	133015008	G/T	C57BL_6J	Targeted	CCTGCTGTCGTAGAAGGTGA	TGCCCAGGATACTGAGTCCT
			791	7_137085983	rs33669425	7	137.086	137085983	G/T	DBA_2J	Targeted	CCAGCTACTCCTGAGGTGCT	TTCACGGAAATAGGCTTCCA
			792	7_143078382	rs219509661	7	143.078	143078382	G/T	BALB_cJ	Targeted	GTATAGCACACGGCGGAAAA	GTATGGCTTGTGGCCTATGG
			793	7_145086378	rs3720138	7	145.086	145086378	T/C	C57BL_6J	Incidental	GCCAGGAGGAAGGTCTGAAT	CCTTGTTAGAGGAAGTGTGT
			794	7_145307376	rs46263245	7	145.307	145307376	C/T	C57BL_6J	Targeted	TTGCTCAGGGAACTCTCCTC	TCGGAGCAGAGTTCAGATCC
			801	8_4210606	rs45743542	8	4.21061	4210606	G/A	BALB_cJ	Targeted	CACAGTCCAGTCACCCTGTG	TGTCTCCCTTGGACGAGTCT
			802	8_14474825	rs47564203	8	14.4748	14474825	C/T	C57BL_6J	Incidental	TGTTGATGCAGGTGGTTGTT	AATCAGCCAGCAGTCCCTGC
			803	8_14474829	rs48846432	8	14.4748	14474829	T/C	C57BL_6J	Incidental	TGTTGATGCAGGTGGTTGTT	AATCAGCCAGCAGTCCCTGC
			804	8_18632254	rs33078281	8	18.6323	18632254	C/T	C57BL_6J	Targeted	CTGCATTGGTGAAAAGCACA	TCCTCCTTGACAGGTTTCTCA
			805	8_21768869	rs33246217	8	21.7689	21768869	A/G	DBA_2J	Incidental	AAAGCCAGTGACAATTCAGG	CACCCTGAGTTCCCCAGCCT
			806	8_25964832	rs51146655	8	25.9648	25964832	T/C	C57BL_6J	Targeted	TGAGACGGTCAGTTTCTCGA	CAGAAAACTAATGGAGGATGTTTTT
			807	8_28353553	rs49950612	8	28.3536	28353553	C/G	C57BL_6J	Incidental	TCATCCATGCTGATTTTGCT	GGGAAAAGAACAGCACTAGA
			808	8_28353590	rs46044760	8	28.3536	28353590	C/T	C57BL_6J	Incidental	TCATCCATGCTGATTTTGCT	GGGAAAAGAACAGCACTAGA
			809	8_31150967	rs33037019	8	31.151	31150967	A/G	C57BL_6J	Targeted	CAGCCTTCTCCAAGATTCTGA	TAAAGCGCCGAGGTCTTTAA
			810	8_33249044	rs33057240	8	33.249	33249044	G/A	C57BL_6J	Targeted	CTCCATATCCAGGGGGTAGC	GCAGCACAGCATAGCTGAGA
			811	8_33387001	rs33358695	8	33.387	33387001	T/A	C57BL_6J	Targeted	GGCATGATCGGTTACTTTGG	ACCAAGGCATCACGAAATTC
			812	8_33775978	rs13469498	8	33.776	33775978	T/G	C57BL_6J	Targeted	TGGAGGAGTGTCACTGTGGA	TTTGGTCCAGATTCCTGCAT
			813	8_34098917	rs33524403	8	34.0989	34098917	A/G	C57BL_6J	Targeted	TCCCTGTCATAGCCATCTTTG	TAAAGAACCAATGGCCAAGC
			814	8_36994142	rs30495837	8	36.9941	36994142	T/C	C57BL_6J	Targeted	ATGCCCTGCAGTCTTTTTGT	AGCCTTTTGGGTCTGTTGCT
			815	8_40914071	rs33400568	8	40.9141	40914071	T/C	C57BL_6J	Targeted	CTCTTCTCGCCCTGTTCCTT	CCATGAAGGCTACTTTTTGCT
			816	8_41083104	rs3657719	8	41.0831	41083104	C/T	C57BL_6J	Targeted	TTTAGAAGGCCCTGGTGATG	TCAGTGTTGCAACCCAAAGA
			817	8_41083123	rs3657750	8	41.0831	41083123	T/C	C57BL_6J	Incidental	TTTAGAAGGCCCTGGTGATG	TCAGTGTTGCAACCCAAAGA
			818	8_43136342	rs30901050	8	43.1363	43136342	T/C	BALB_cJ	Targeted	GCTGAATTTTCGCAGCATCT	TCCCTGTTGTTTCAGTCTCCA
			819	8_44622964	rs13479734	8	44.623	44622964	G/A	DBA_2J	Incidental	TAGGGCACTCAATGACCACA	TGAAGCTAACACAGTGATTC
			820	8_55830812	rs32945848	8	55.8308	55830812	C/T	C57BL_6J	Incidental	TGTCTGTTTATGTGCCAATA	AGGAAACAAAACTGTAGAAA
			821	8_56538630	rs33607336	8	56.5386	56538630	A/C	C57BL_6J	Targeted	AACATGTTTGCAAGCCAAGA	TGTGGCAAGTCAAGACTGTGA
			822	8_65000838	rs13479805	8	65.0008	65000838	T/C	C57BL_6J	Targeted	GGAGACTGAGGCCATATTGC	TCACACTCCTGAGAGCCTACC
			823	8_68010668	rs33269774	8	68.0107	68010668	T/C	C57BL_6J	Incidental	ACCTGGGCAGCACAGTAGAG	GGGTCAGTTCTTACATGTTC
			824	8_70484370	rs32740361	8	70.4844	70484370	A/G	C57BL_6J	Targeted	CGTGGTCAAATCAAGCTTCA	TGGAGTCTGACTGGCCCTTA
			825	8_70617817	rs33506611	8	70.6178	70617817	G/A	C57BL_6J	Targeted	GCTCAAGTCCTGGACCTGTC	GACAATCAGGGTCTGCAGCT
			826	8_71684276	rs33469281	8	71.6843	71684276	G/T	C57BL_6J	Targeted	TCACTCCCACGTTCTCCAGT	CACTTGTCAGCCTCCAAGC
			827	8_72345998	rs49858650	8	72.346	72345998	T/C	C57BL_6J	Targeted	CCGAGGGAGGACTCAACTTA	AAAGATCCATTTGCCCCTTC
			828	8_72666643	rs108371156	8	72.6666	72666643	G/A	C57BL_6J	Targeted	TGGCTCCTTTTGTCCTCTGT	AAGACGGTAGCTCCCTGGTC
			829	8_81997313	rs33528344	8	81.9973	81997313	C/A	C57BL_6J	Targeted	TACACTGCAAGGCCAGGAG	AAGCTGTGGGGTATCATGCT
			830	8_86034949	rs51021344	8	86.0349	86034949	T/C	C57BL_6J	Incidental	GGCACAGTGCTCTAGTTTCA	AAGTTTTGGTCTGATAAACA
			831	8_86228576	rs33266215	8	86.2286	86228576	A/G	C57BL_6J	Incidental	GTAGACTGATTGAGGACTCT	GCCCTGGGAGCTCATTCCTT
			832	8_91341862	rs36798421	8	91.3419	91341862	C/T	DBA_2J	Incidental	GCGTTATCAGTTCTCCTTTG	ACACAAGACTTACACATTCA
			833	8_95039510	rs248054047	8	95.0395	95039510	G/T	C3H_HeJ	Targeted	ATGCCCCTAAGATCCACATG	GGCCTTGGGAGCTGCT
			795	8_107119885	rs30973908	8	107.12	107119885	C/T	C57BL_6J	Incidental	AGCAATGGTATTCTGGGATC	CAGCCAATGAGCAAATGACA
			796	8_111319339	rs13479987	8	111.319	111319339	C/T	DBA_2J	Incidental	AAGATGGCACAGCCTTTCTG	CTCCAAGACCTCCCTGGGTT
			797	8_111333705	rs31297999	8	111.334	111333705	T/G	BALB_cJ	Targeted	GCATTGTTTCCGGCAGTATT	TGCATCTCTTTCAGCTATGGA
			798	8_112008258	rs36345203	8	112.008	112008258	A/T	BALB_cJ	Targeted	TAATGGGCACCAACCTTCTT	TCAGAGGGAACTTCGACTGG
			799	8_112854207	rs218384401	8	112.854	112854207	A/T	BALB_cJ	Targeted	AGCGGCTTCTTCTGTGATTG	CTCACGGGGATACAGGTTTG
			800	8_113705250	rs37783764	8	113.705	113705250	C/T	BALB_cJ	Targeted	CTGTTGCCATGGTGATGAAT	CAAGCCTGGAACTGGAAGAA
			834	8_123233558	rs49783418	8	123.234	123233558	C/T	BALB_cJ	Targeted	GAGGATGCAGCTGCTTCTG	GCTGAGTCGCTCAGGAGACT
			835	8_123842400	rs31809797	8	123.842	123842400	G/A	BALB_cJ	Targeted	CTACGCCCTCGCTGAGTAG	GGACGTGGAAAAGAACCAGA
			836	8_124035048	rs31831898	8	124.035	124035048	G/A	BALB_cJ	Targeted	GTTGGCTTCTTTTCCTGCAG	TCAAACATCTGGGTGAGCAG
			837	8_124525717	rs13471019	8	124.526	124525717	C/T	BALB_cJ	Targeted	AGCTGAGAGACGACCTGGAG	GGTTGACAAAGTCGGCGTAG
			838	8_124880330	rs32998968	8	124.88	124880330	C/T	BALB_cJ	Incidental	TGGTGGAGAAGACTCTGTGG	TCCCATATACGTACCAGGCC
			839	8_124880337	rs13470293	8	124.88	124880337	T/C	BALB_cJ	Targeted	CCCTGGTGGAGAAGACTCTG	GAACGGTGTGCATCCCATAT
			840	8_126505019	rs33182145	8	126.505	126505019	G/T	C57BL_6J	Incidental	GGCCCGTGAAAGGCTAGTAA	GTGCAAACATTCCTAACTGG
			841	8_128895420	rs33455021	8	128.895	128895420	T/C	DBA_2J	Incidental	TTCTAACAAGATAACTTCTT	TGGAGGCCATTGGTTCCAGT
			842	8_129072461	rs33462186	8	129.072	129072461	T/A	DBA_2J	Targeted	GAAATGAAACGTGCAAAGCA	GGTGATGAATTCAGTAAGCCTTT
			843	9_13442519	rs29645163	9	13.4425	13442519	C/T	C57BL_6J	Incidental	GCTCCAGGGTTCAGTGTCTC	AGGGAAACCAAGCCTCAGTG
			844	9_29939029	rs37051848	9	29.939	29939029	G/A	DBA_2J and BALB_cJ	Incidental	TGCTGGCAAGAGGGTAAAGT	AATAGCCAAATCCTCAAAGG
			845	9_34932404	rs38493199	9	34.9324	34932404	T/C	C57BL_6J	Incidental	GGTTGCAGTAGGATTCAGGT	AGCAGAGGAGAGAAAGCCCC
			846	9_38179947	rs33763745	9	38.1799	38179947	T/C	C57BL_6J	Targeted	TTCACTCACTGTGAGTCTCCTCA	GCCTTTGCTGAATCCCTTTA
			847	9_38594226	rs29688442	9	38.5942	38594226	A/G	C57BL_6J	Targeted	CATTCATTTTCTTTGTCTCCACA	TGGTCTGTTATCCCCAAGAGA
			848	9_38672644	rs30323865	9	38.6726	38672644	T/C	DBA_2J	Targeted	TTGAACATGGGAACCACATT	GGTCAGGGGCATTCATGTAT
			849	9_39046745	rs29892095	9	39.0467	39046745	C/T	DBA_2J	Targeted	GCATAGGCACAAAGATGGTG	TCGGTTCTGCTGCATTTATG
			850	9_42330251	rs33756006	9	42.3303	42330251	T/C	C57BL_6J	Targeted	GTTATGAGGTTGCGCCTGAT	TCAGTGGAACTTCAAGTTTGGA
			851	9_44688426	rs46400871	9	44.6884	44688426	T/C	C57BL_6J	Targeted	CCAAAAGGCACAGGAACTGT	GTTTTTCCACTTCACCATGG
			852	9_46998936	rs29785832	9	46.9989	46998936	G/A	C57BL_6J	Targeted	AGACTCTTGGTGCAGGGAAA	CGAAGCCTGGGGATATGTAG
			853	9_48319917	rs29976443	9	48.3199	48319917	A/T	C57BL_6J	Targeted	ATGTCGTTCAGTATCCAGAAGG	TTGGTTTGTTTCCCATCAGC
			854	9_50238611	rs51740388	9	50.2386	50238611	C/T	C57BL_6J	Incidental	TCCCAATAAATTGCCACAAA	CAATTTGAGTTTTCTGGTCT
			855	9_50695485	rs32752771	9	50.6955	50695485	A/G	C57BL_6J	Targeted	CCGGCAGTACCTGTTCTGTT	CAGTGCTAAGAGCGAATCCA
			856	9_51116640	rs13461391	9	51.1166	51116640	A/G	C57BL_6J	Targeted	GGTGAAAAAGCATGAGAAACTG	GGGTGCCAGTGACCTCTGTA
			857	9_54904313	rs6174626	9	54.9043	54904313	G/T	DBA_2J	Incidental	CCGCTGGAAGTATTGCTAGG	TGTATTTACTGTGTATAGGA
			858	9_58081975	rs29690624	9	58.082	58081975	T/G	C3H_HeJ	Targeted	GGCTAGCTTGGGCTTACCTT	AAGGAGCTGGTGTCCTACGA
			859	9_73015018	rs30283307	9	73.015	73015018	C/T	C57BL_6J	Targeted	TGCGAGCTGTGTCTCTTCTC	ATGAGGCGTTTCCGTTATCA
			860	9_73055544	rs45848313	9	73.0555	73055544	C/T	C57BL_6J	Incidental	AGGCTGGTGTCAAACAGGAA	GCCCCACATCTAACACCTAA
			861	9_75445267	rs256430756	9	75.4453	75445267	C/G	C57BL_6J	Targeted	GATCCCACAGATTCCGAGTC	GATCACTTTCGCTGCCAGAG
			862	9_77229753	rs29837694	9	77.2298	77229753	G/C	C57BL_6J	Targeted	AATGGGGATGAGAAGCAGAG	AAAAGAGCGTGCTCCCAAC
			863	9_80093551	rs37368352	9	80.0936	80093551	G/C	C57BL_6J	Targeted	TCTTTACTGTGCAGTGAAAGCAC	CTGTGAGTGAGCATGATGGAA
			864	9_83925296	rs6305588	9	83.9253	83925296	A/G	DBA_2J	Targeted	GTGCAAGGCTTCCTGCAAC	CCATACTGCAGGGACTCTGG
			865	9_89702849	rs29992134	9	89.7028	89702849	C/T	DBA_2J	Targeted	TCACCCACTTGGAAGTCAAA	CGTACAAGACAGAGGCCAAG
			866	9_90193461	rs29987966	9	90.1935	90193461	G/T	C57BL_6J	Targeted	GGAGCTGAGGCAGAAGACAT	GGTTGATGGAGGTCTGCTCT
			867	9_90405149	rs30464816	9	90.4051	90405149	A/G	DBA_2J	Incidental	TCAGAGGGCCACTTACAGCA	TCATTTAAAAGTATTTGATT
			868	9_95323685	rs29595655	9	95.3237	95323685	C/T	C57BL_6J	Incidental	AACCCTATCAAAGAGATCAA	AAGCCCAGTCACCTTCATCT
			869	9_97454700	rs29737426	9	97.4547	97454700	A/C	C57BL_6J	Targeted	TTCCTCTTCGCTGTCATCG	GGAAGATGAAACCACCGAAG
			870	9_101942923	rs50839894	9	101.943	101942923	C/T	C57BL_6J	Targeted	GCTGCTGCCTTCCTTCTAGA	CCTTCTCCATTTCCTGCATC
			871	9_104091597	rs30513860	9	104.092	104091597	A/G	C57BL_6J	Targeted	ACTTGTCCATCCCCTTGACA	TAGTCCACCTGGCTGAGACC
			872	9_105862024	rs29599615	9	105.862	105862024	T/C	C57BL_6J	Targeted	GCCATGACTGTTCCCTAGGA	TCCCCGAGGTGTACAGAATC
			873	9_106155626	rs30280702	9	106.156	106155626	A/G	C57BL_6J	Targeted	GCCAGATCCCTGCAGCT	CTGGAGGAGGCTCTGGAAG
			874	9_106553595	rs36461057	9	106.554	106553595	T/G	C57BL_6J	Targeted	AGAGATCCACCCCAACACTG	GGCAGATAGATCTGAGGGAAC
			875	9_108054895	rs33282965	9	108.055	108054895	G/A	DBA_2J	Targeted	GCTCTGAATCAGCCAGTTCC	TTTAGACTGCAGCAGCAAGC
			876	9_110947022	rs30528015	9	110.947	110947022	G/T	C57BL_6J	Incidental	ACAAAAGCTGGACCTGGTGG	CCAGGCTGACCTCTAACTCA
			877	9_110947050	rs33771515	9	110.947	110947050	T/C	C57BL_6J	Incidental	ACAAAAGCTGGACCTGGTGG	CCAGGCTGACCTCTAACTCA
			878	9_116536254	rs47115736	9	116.536	116536254	G/A	DBA_2J	Incidental	ACCACAGGTTCCCAACTCAA	CTTGTCAAGTTCCAGAGGGA
			879	9_120427595	rs33464802	9	120.428	120427595	G/A	DBA_2J	Targeted	ACCAAGGTCACCCAAGGAC	CTTGTTCCGTCCAGTCCATC
			880	9_122888918	rs33528847	9	122.889	122888918	A/G	DBA_2J	Targeted	CTGGGTACAGCTCCATCACC	TGCTTACCTCCCCTGACTCA
			881	9_124029281	rs8254399	9	124.029	124029281	A/G	DBA_2J	Targeted	TGGTCTAGCTCTTCCTCTCCTC	ACGGATGGCCTTGTGTTTT
			882	9_124056586	rs49693645	9	124.057	124056586	G/A	DBA_2J	Incidental	GCATGAGCTATAAAGTGGTC	CCACAGCAGAAAACAATCAA
			83	10_4512788	rs48433467	10	4.51279	4512788	T/C	BALB_cJ	Targeted	TGCTTTGTCTTTTGGGGAAA	CATTCCGGTAGTGGTTCAGC
			84	10_6556819	rs29323576	10	6.55682	6556819	A/G	C57BL_6J	Incidental	ACAAGGAAATCATGAATCAA	CTGCATATTGCCCAGAATCA
			85	10_14130169	rs29331095	10	14.1302	14130169	C/T	DBA_2J	Targeted	CCCTTCACCTGCTGAGACAT	CTTCCGCTTTCTCCACCAT
			86	10_14668008	rs49496848	10	14.668	14668008	G/A	DBA_2J	Targeted	CAGGGGTATTAGCTGGAGCA	CTTCAGCATACGACCCAAGC
			87	10_18144599	rs29381732	10	18.1446	18144599	C/T	C57BL_6J	Targeted	CAGCTTAACCAGAACCTCCA	CTCAGGAAGGAAGTGCCATC
			88	10_19002963	rs29353577	10	19.003	19002963	A/G	C57BL_6J	Targeted	CAGAGTTCCTCACTGCGACA	CATGCCTCGAACTACACAGG
			89	10_28140231	rs29333781	10	28.1402	28140231	A/G	DBA_2J	Incidental	GCAACAGTGTGTGTGCTGAA	AAAGAAACTGTTTAAAAATC
			90	10_46831195	rs29341768	10	46.8312	46831195	A/G	C57BL_6J	Incidental	TGGTGTGATCGTTTGCATAG	GAGAGAGACACAGAGAGAGA
			91	10_56745317	rs50647110	10	56.7453	56745317	A/C	C3H_HeJ	Targeted	CCAATCATTCTCCCACCAAC	TGGACCAGTTGTTTGGAAAAC
			92	10_67816638	rs29365740	10	67.8166	67816638	G/A	DBA_2J	Incidental	GGCAACCACTGGGTTAAAGA	TACCAGACACACCTGAATAT
			101	10_67909658	rs29329517	10	67.9097	67909658	A/G	C57BL_6J	Targeted	CACCATCTCAAAGGGTTTCG	GCAAAGGTGACCAAGCAGA
			102	10_72780332	rs13480647	10	72.7803	72780332	A/G	C57BL_6J	Incidental	AAACAATTTGGGCACGTGTT	TGCAGGGAAAAAGCTATTCG
			103	10_86109674	rs29318671	10	86.1097	86109674	G/T	DBA_2J	Incidental	ACCCTATCGGCTTTCAATCA	TAATGTGGAGCTGGGGAGAG
			104	10_86109709	rs49058118	10	86.1097	86109709	A/G	DBA_2J	Incidental	ACCCTATCGGCTTTCAATCA	TAATGTGGAGCTGGGGAGAG
			105	10_86728120	rs29327146	10	86.7281	86728120	A/G	DBA_2J	Incidental	GTTCCTTCCTTGGCACTGTG	CTGATGGAAGCCCGGGAACC
			106	10_90074051	rs30347991	10	90.0741	90074051	C/T	DBA_2J	Targeted	GGAAGAGCATGCTCAGGAAG	CAGGGGTTTAACCAACTACGC
			107	10_90074061	rs30347993	10	90.0741	90074061	G/A	C3H_HeJ	Incidental	GGAAGAGCATGCTCAGGAAG	CAGGGGTTTAACCAACTACGC
			108	10_90950850	rs29347395	10	90.9509	90950850	C/T	C57BL_6J	Incidental	ACATGTGGCCCAACTGCTAT	CAGATTCAAGAACGCCCAGT
			109	10_94163743	rs29348355	10	94.1637	94163743	G/T	C57BL_6J	Targeted	TTGGACAACATGAAGCTGTTG	CCTTATTTGGTCCCTGGTCA
			93	10_100488594	rs49120672	10	100.489	100488594	A/C	C3H_HeJ	Targeted	TGTGTTTGTTTCCTTAGGTGGA	CAAACCTTCATTAGAGACTGGGTAA
			94	10_106030562	rs29320684	10	106.031	106030562	C/T	C57BL_6J	Incidental	TTTAGCGTGAGGCTTGAGGT	CCTCCAAAACTGAGGATAGC
			95	10_110922154	rs30826995	10	110.922	110922154	A/C	DBA_2J	Incidental	TGGGTTGCTTGTGGTTTTAG	TCTCTGGAGAGACTCCCACC
			96	10_122981479	rs33850810	10	122.981	122981479	C/T	C57BL_6J	Incidental	GCTTTGGTGGGAATTTCTTT	AGCAGAGGCTGTCAGATCAA
			97	10_127006657	rs37817858	10	127.007	127006657	G/A	C3H_HeJ	Targeted	ACCGTGAGGTCCAGTACCAC	TATCTGTCTCCGCTCTGTGC
			98	10_127745179	rs227668337	10	127.745	127745179	A/G	DBA_2J	Incidental	TCAAGCAAGGAGCCACATTC	GCCTGGCATACTCTCTCCTG
			99	10_129571290	rs48955280	10	129.571	129571290	G/A	C3H_HeJ	Targeted	TGCAGTGCTGACTTTCATCA	TGAGCAGAAGGGAATCTGAGA
			100	10_130271005	rs39189584	10	130.271	130271005	C/A	C3H_HeJ	Targeted	GACTTCAGACAAGGCCCAGA	GGAGAGTCATGCCATGTTACTCT
			110	11_4784489	rs29393599	11	4.78449	4784489	A/G	C57BL_6J	Incidental	TCTCCATGGAAAGTCGCTTC	TCCTGACATACCGAGCTTCG
			111	11_4882909	rs228550810	11	4.88291	4882909	T/C	BALB_cJ	Targeted	GGAATTAAAGCTCCAGGAAGC	ATATCCAGAGGCTGCTCCTG
			112	11_4882912	rs245241872	11	4.88291	4882912	T/C	BALB_cJ	Incidental	GGAATTAAAGCTCCAGGAAG	CTGCTCCTGAAGAGTGAGCC
			113	11_5281119	rs29461066	11	5.28112	5281119	C/G	BALB_cJ	Targeted	CCCAAGTCACAGTCTACATCCTC	ACACACTCACCGAGGAACC
			114	11_5628810	rs29390751	11	5.62881	5628810	T/A	BALB_cJ	Targeted	CAGACCTCTCCCAGACAGGA	TGACTGGCCACTGTAGTCCA
			115	11_6599922	rs26911247	11	6.59992	6599922	C/T	C3H_HeJ	Targeted	TGGTGCACACCTGCTAGTCT	ACAAGCCAGGCTAGGTTCCT
			116	11_8834878	rs26924582	11	8.83488	8834878	G/A	C57BL_6J	Targeted	GGTGAGGACTTTATGCCATG	CCTTCCTGACTGTTTTCCAAA
			117	11_9229436	rs29421520	11	9.22944	9229436	C/T	DBA_2J	Incidental	GTCCTTGACACACAGGAGAG	CCCATGCTAATGACATCTAC
			118	11_19446633	rs51279354	11	19.4466	19446633	A/G	C57BL_6J	Incidental	ACTAGATTGGCCTGTAGAGA	CAGCACCTTCTGCAGTGGGC
			119	11_20712168	rs26864127	11	20.7122	20712168	G/A	BALB_cJ	Targeted	CAGTCACAGTTCTCTAAGAACAGTTT	TTGCTGGAGACACACAGCTC
			120	11_24179155	rs13480914	11	24.1792	24179155	G/A	DBA_2J	Incidental	AAGGAAAGACTGGCTGGTGT	TCCTTCCATAGAATGGGAGA
			121	11_30104580	rs13473735	11	30.1046	30104580	A/G	C3H_HeJ	Incidental	AGCACTCTGGGCTGGAAGTG	ACAAGCTCCAAAGAGTCCAG
			122	11_32193774	rs50540382	11	32.1938	32193774	C/T	DBA_2J	Targeted	GTTACCTCCCAGGCCTCTTC	GTCCTGACCTGGGGTATCAA
			123	11_33599405	rs229822875	11	33.5994	33599405	A/G	BALB_cJ	Targeted	GGGTCAGGAGATGCAGGAAG	TGCACACCTCCCTGAGTAGA
			124	11_33599406	rs250597697	11	33.5994	33599406	A/G	BALB_cJ	Incidental	GGGTCAGGAGATGCAGGAAG	TGCACACCTCCCTGAGTAGA
			125	11_33599448	rs218328202	11	33.5994	33599448	T/C	BALB_cJ	Incidental	GGGTCAGGAGATGCAGGAAG	TGCACACCTCCCTGAGTAGA
			126	11_35492652	rs47120794	11	35.4927	35492652	T/C	C57BL_6J	Incidental	ATGTTTCTGCCTCTGGCTTT	AGGGAGAGAGACACAAAACG
			127	11_39583434	rs29468159	11	39.5834	39583434	C/T	DBA_2J	Incidental	TAAAAACAAATCAAATCCAG	ACAATACTCACATATAGCCA
			128	11_50406377	rs215127237	11	50.4064	50406377	T/C	DBA_2J	Targeted	ATCTGGAGGGCAGTTGACAG	ACAGCGATGTGTGGAAACAG
			129	11_51593924	rs13465869	11	51.5939	51593924	A/G	DBA_2J	Targeted	TCCTTGTCACCTCAGCACAG	TGGATCTCATCTGCCACAAA
			130	11_51937335	rs26958524	11	51.9373	51937335	A/C	DBA_2J	Incidental	AGCAGGACAACCAGCCATCC	AGTGACAGGGAACCCTGGCC
			131	11_51969377	rs52637632	11	51.9694	51969377	A/G	DBA_2J	Incidental	TGGTGCTCCTGTTTCTGTAA	CATGTAGACAAAATGCCCAT
			132	11_54983317	rs13466153	11	54.9833	54983317	T/A	C3H_HeJ	Targeted	GCCGTACCTTCATGGACTTG	GCCCTGCCTCTCTCTCTTCT
			133	11_58309033	rs3704823	11	58.309	58309033	G/T	C57BL_6J	Targeted	GTACCTAAGCAGGCCCCTCT	TCCTTCCTCACTCACCTTGG
			134	11_59009193	rs29459829	11	59.0092	59009193	C/G	C57BL_6J	Targeted	GATGACTTGGCTGTGCACAT	GACCACCTTGTCTTGACTCCA
			135	11_59163039	rs29430457	11	59.163	59163039	C/G	C57BL_6J	Targeted	GAGGGACAAAGCTGAAGCAC	TTACTTGCACAGAGCGTTGTG
			136	11_59455437	rs52054963	11	59.4554	59455437	A/G	C3H_HeJ	Targeted	AGAGGCTCCTTGTCCTGGAG	TATCAAATGCAGCCTGCTGT
			137	11_60185857	rs26987595	11	60.1859	60185857	A/G	C3H_HeJ	Targeted	CCTACAAGAGCTGCACAGCA	AAGATTCTGGACCCGTTGC
			138	11_60375149	rs30926304	11	60.3751	60375149	G/C	C3H_HeJ	Targeted	ACAGCATTGACGAGCTGAAG	CCTTGTGTTCCTCCAGCTTC
			139	11_60477716	rs26986399	11	60.4777	60477716	A/G	C3H_HeJ	Targeted	AGGAGCCTGAGGAAACAGGT	TGGCTGGTTTGTCCATACCT
			140	11_60716732	rs26972020	11	60.7167	60716732	T/C	C3H_HeJ	Targeted	GGTCAGCCTTCATCTGGTCT	CTACACACGGAATGCAGAGG
			141	11_61066927	rs48360547	11	61.0669	61066927	A/G	C3H_HeJ	Targeted	CCTCCTGGCCTAGACAGAAA	TACAGCTGTTTCCGTCGATC
			142	11_61703061	rs50722940	11	61.7031	61703061	C/A	DBA_2J	Targeted	ACCAGCTGTGGAAGCAGAG	ATTCTCAGCTGGGACCACAC
			143	11_62651728	rs48676115	11	62.6517	62651728	T/G	DBA_2J	Incidental	AACTTCTTCACCTCCATCCA	ACTGGCAAGACACATTTCAA
			144	11_62713807	rs26970262	11	62.7138	62713807	C/T	C3H_HeJ	Targeted	TTTGACAGAGCACACAATGAAA	CATACGGGTGCCAGACATC
			145	11_64435574	rs26958323	11	64.4356	64435574	T/C	BALB_cJ	Targeted	CTGGAAAAAGGGTCACTCGT	ACACATCCTTGGCTCAGTCC
			146	11_67196921	rs26906628	11	67.1969	67196921	C/T	C57BL_6J	Incidental	AGGCAGCTAACAACAACATT	TGTGTGTATGCAGACCCTCT
			147	11_67709568	rs52002327	11	67.7096	67709568	C/A	C57BL_6J	Targeted	TCTCAGACAGGCTGCTTGC	GTGTCAGCTCACACCTGACC
			148	11_68944815	rs26921890	11	68.9448	68944815	G/T	DBA_2J	Targeted	CCTCCTCTCGTGTTCTCCTG	CCTTTCTCCCCTCTTCAGGT
			149	11_69106764	rs29418091	11	69.1068	69106764	C/T	DBA_2J	Targeted	CCTGCTACCTTCCCTTCTCC	GGGACACCCCATATGGATAA
			150	11_69304308	rs223486140	11	69.3043	69304308	G/A	DBA_2J	Targeted	CCTGCCCTTCTTCAGAGTTG	TCCCCAGCTACTGGAGACAG
			151	11_69775923	rs248762938	11	69.7759	69775923	A/G	DBA_2J	Targeted	CAGAGGTGACGGACCCATC	TGAGGGTGACGTCACAGAAG
			152	11_69970715	rs29430611	11	69.9707	69970715	C/T	DBA_2J	Incidental	ATGTAGGAGGCCCAGGACAC	ATGTCTTTCATCTGTATTTC
			153	11_70093106	rs228291571	11	70.0931	70093106	T/G	DBA_2J	Incidental	TTAGGGCCATCATGGAGAAG	ATCATCGCCACTGAGCTGAT
			154	11_70316499	rs26904917	11	70.3165	70316499	C/T	DBA_2J	Incidental	GTGTAGATGCGTGCTGACCA	CTTAGAGTCCCGGGCTGAGC
			155	11_70460648	rs29462151	11	70.4606	70460648	G/T	DBA_2J	Incidental	TGGTTCCGCAAGTTTGTGGC	AGCCTCCTTATCTGTGACTC
			156	11_70615546	rs256489063	11	70.6155	70615546	G/A	DBA_2J	Incidental	AGTTCGGGGATCCTCTGGGG	TCTCTGCCCCGGCTGCAGAT
			157	11_70970852	rs26908755	11	70.9709	70970852	G/T	DBA_2J	Incidental	ACACCACCACCTAACGTTCG	GTTCTTCAGGAGAGAAATAA
			158	11_72031205	rs26902952	11	72.0312	72031205	C/G	DBA_2J	Targeted	TGCAGAAATGGAAGCAGATG	AAAGGCTCATTTGGAACCAA
			159	11_72168759	rs29474802	11	72.1688	72168759	C/T	DBA_2J	Targeted	ACACACCACACACACCTGCT	GAATTCTTCGGTGGAAGCAA
			160	11_72498392	rs29388159	11	72.4984	72498392	C/A	DBA_2J	Targeted	AGGATTGAGCCTGCTCACTG	AGGAACACCGAGAGCCAAG
			161	11_72749447	rs26887875	11	72.7494	72749447	A/G	DBA_2J	Targeted	ACAGACAGAGGAGGCTCTGC	CCATGTGCAGTGGTGTTTGT
			162	11_73037232	rs26917730	11	73.0372	73037232	G/A	DBA_2J	Incidental	TGCCCGTTCATTGATGACTA	CAACTCACTCCTCAGGGAAC
			163	11_73269687	rs47622342	11	73.2697	73269687	C/T	C57BL_6J	Incidental	CCAAGGAGATGGTGCCCCTC	TCTGTCAGTACAACAGGGTT
			164	11_73269712	rs48101458	11	73.2697	73269712	G/A	C57BL_6J	Incidental	CCAAGGAGATGGTGCCCCTC	TCTGTCAGTACAACAGGGTT
			165	11_75156266	rs28232340	11	75.1563	75156266	G/T	C57BL_6J	Targeted	CCCTTGTTCCTCGTACCAGA	GGCACCACCAGGATGTACTT
			166	11_77010556	rs13481111	11	77.0106	77010556	G/A	C57BL_6J	Targeted	GGTGTTCTGCAGAAGGGTGT	AGCGCTTGTACTGGGAACTG
			167	11_82176894	rs234364394	11	82.1769	82176894	C/T	DBA_2J	Incidental	GGTGATTTTGAACCCACGTT	CAAGGTCCTTGTCCGTGTCT
			168	11_82176899	rs261187848	11	82.1769	82176899	G/C	DBA_2J	Targeted	GGTGATTTTGAACCCACGTT	CAAGGTCCTTGTCCGTGTCT
			169	11_82178599	rs29431896	11	82.1786	82178599	T/C	DBA_2J	Incidental	ATCGCATGCAGGACATTGTA	CCCCCTTTTCCTTCTGAGCC
			170	11_84009261	rs28225901	11	84.0093	84009261	A/C	C3H_HeJ	Targeted	GCCATGGAGGAGTTCAAAGA	TTTGTCTGAGCTCGTGGATG
			171	11_87776294	rs28278310	11	87.7763	87776294	A/C	C57BL_6J	Incidental	GTCCCCCATGGAACTCAAGA	GGACTGGAGGTTCCTCCTGG
			172	11_88844377	rs29403244	11	88.8444	88844377	C/G	C57BL_6J	Incidental	TGACAGCTCCTCCTTCAGCA	TCTCAAGCTCCGGAGACAAA
			173	11_90761276	rs27074926	11	90.7613	90761276	G/T	C57BL_6J	Incidental	GGCCTTGATCTGATTCTGTG	TTCCTCCTGTCACACTTAAC
			174	11_93368447	rs29389025	11	93.3684	93368447	G/A	C3H_HeJ	Incidental	TCCTTCTCTTCCTCCTCCAG	CAGTGCAATGAGCAAGATCA
			175	11_93870518	rs46664395	11	93.8705	93870518	T/C	C3H_HeJ	Targeted	ACATGGTTCACCTTCATCGA	GCAGTTTGAAGTCTCCCCAGA
			176	11_94480556	rs27059784	11	94.4806	94480556	G/A	C3H_HeJ	Targeted	GCACACACACTTGTCCATCC	GCAGAGCCCAGTGCTAACTC
			177	11_94645463	rs27090466	11	94.6455	94645463	G/A	C3H_HeJ	Targeted	GCCAAGGTGGGATATCAGTC	CGTGTTGGGCCAGAATTATC
			178	11_95053253	rs27101573	11	95.0533	95053253	G/A	C3H_HeJ	Targeted	TTGTGTCAGGCTGAGCAGTC	GCCTGTCACACTAGCTGCTG
			179	11_95726223	rs29461281	11	95.7262	95726223	A/G	C3H_HeJ	Targeted	TTGTTGTTGTTGTTTAAAGTTTTGG	GAGCAGGGAAGAACTCACCA
			180	11_95768502	rs27055371	11	95.7685	95768502	C/T	DBA_2J	Incidental	ACTGCACTCTCTGTGGAAGC	ATAAACAGGCCTAGCGGGTA
			181	11_96026650	rs217552752	11	96.0267	96026650	G/A	C3H_HeJ	Targeted	CACCTCTCAGATCCCATGCT	GGCGATGCTGTAATCACTGA
			182	11_97448477	rs45809946	11	97.4485	97448477	A/G	BALB_cJ	Targeted	GTGAAGGTGAATGGGGAGAG	GCTACCTTGGCCAGACACTC
			183	11_97448512	rs27011440	11	97.4485	97448512	G/T	BALB_cJ	Incidental	GTGAAGGTGAATGGGGAGAG	GCTACCTTGGCCAGACACTC
			184	11_97940908	rs27073969	11	97.9409	97940908	G/T	BALB_cJ	Targeted	GGTGGTGATCTTGCTGGAGT	TCCCCATATGACAAACTCTGC
			185	11_99837408	rs234497331	11	99.8374	99837408	C/A	BALB_cJ	Targeted	CTGCAGCAGTTAGGTCTGCA	TGTGTGCCCAGCTGTTGTAG
			186	11_102255253	rs29408335	11	102.255	102255253	C/G	C57BL_6J	Targeted	AAAGAATGACGGGAGCAAAG	CCTGTTGATGGCTCTCAAAA
			187	11_102456258	rs50613184	11	102.456	102456258	A/G	C57BL_6J	Targeted	CTGGACAGCCCCAGCAT	GTCCTGTACGGTGGTGGAGT
			188	11_103497839	rs46136646	11	103.498	103497839	C/T	BALB_cJ	Targeted	CCACCTCGTAGTGTGTGGAA	CACAGTACACAACCTCACCAACT
			189	11_109367495	rs27004957	11	109.367	109367495	T/C	C57BL_6J	Incidental	TGTTTAAGGGCGGCTTCTTA	CCCTGGCCTTGGAAGATAAA
			190	11_113729074	rs29454463	11	113.729	113729074	G/T	C3H_HeJ	Targeted	GTCAAGGAGTGGGTCAGGTG	GTGAAGAAGGCAGACGCTAGA
			191	11_114799018	rs29402714	11	114.799	114799018	G/T	DBA_2J	Targeted	CTGTGACGCCTACCAACATG	TTACCCACTGAGCCATCTCA
			192	11_114830012	rs47178274	11	114.83	114830012	A/G	DBA_2J	Incidental	AGAGCTGGCACACTTCACTG	ACCTGCTTCTGGCTTCAGTC
			193	11_115249884	rs264705988	11	115.25	115249884	G/A	BALB_cJ	Targeted	TCTGGGCTGCCAGGTG	CACGTGGCTCAAACACAGTC
			194	11_115991899	rs264509461	11	115.992	115991899	A/G	C57BL_6J	Targeted	CCTCTCTCTGTCCCCACAGA	AGGGTAGAGGGAAGGTGGTG
			195	11_116146777	rs29431778	11	116.147	116146777	C/T	C57BL_6J	Targeted	CTCTCCAGCTCCTCCCTCTC	GCCGAGAAGACTAAGGCAGA
			196	11_119264411	rs26999988	11	119.264	119264411	A/C	C57BL_6J	Targeted	CAGCTGATGGAGCGTAAGC	ACCTCCTGGTACTGGGGGTA
			201	12_3501078	rs51508182	12	3.50108	3501078	T/C	C3H_HeJ	Targeted	GCATAGGGATATTCCCTGGT	AACTGCGGGATAGCCAGAT
			202	12_8009080	rs213289795	12	8.00908	8009080	G/A	C3H_HeJ	Targeted	CTCAAATGAAAGACCATTTCCA	AGAAGTGCTCCAGTTCCCTCT
			203	12_9770518	rs31591209	12	9.77052	9770518	G/A	DBA_2J	Incidental	AAACAGAGGTTGTTTAGGTA	TACCTTTGTTTCTGCCTCAC
			197	12_11243301	rs29125122	12	11.2433	11243301	T/C	BALB_cJ	Targeted	TAGACAGCCACAGCATCAGG	GGAAGATGGAGACCCTGGA
			204	12_13306959	rs29204999	12	13.307	13306959	T/A	BALB_cJ	Targeted	GCCAAAGACCCTGGGATTAT	GGGAGAAGCAAAGGTAAGCA
			205	12_15271529	rs29143481	12	15.2715	15271529	A/G	C57BL_6J	Incidental	TCACAGAACACAGTCAAACA	TCCAACTCAAGCTCAGCAAA
			206	12_21351548	rs48090184	12	21.3515	21351548	C/T	BALB_cJ	Targeted	ACCCCCAAATACAACCCTGT	GCCCACATAGGAGATGATGA
			207	12_26020812	rs48820674	12	26.0208	26020812	G/A	C57BL_6J	Incidental	TGTACCTTCACAGCAGTGTG	ACAGGAAAAGCCACTGCTGC
			208	12_30084627	rs48041216	12	30.0846	30084627	G/A	C57BL_6J	Incidental	ACTGACCTTTACAGACAGGA	CAAGCTGCAGGGCCAGGAGC
			209	12_30084639	rs49001965	12	30.0846	30084639	C/G	C57BL_6J	Targeted	CCACTGACCTTTACAGACAGGA	TTCCATGGATACAAGCTGCA
			210	12_31249433	rs107598912	12	31.2494	31249433	T/C	DBA_2J	Incidental	GGCACCAACAGTGTAAAAAA	TTTTATCCCCAGCACCTCAA
			211	12_43123899	rs29198869	12	43.1239	43123899	T/G	C57BL_6J	Incidental	TTCTGCCCGTTTGCCCTCTC	TCAACATGCCAAATTGTACT
			212	12_47312945	rs3714242	12	47.3129	47312945	C/T	DBA_2J	Incidental	GCTTTCTGGAAGGATCTTTG	TTCAAGCATTTCTTGTCAAA
			213	12_58267790	rs31966428	12	58.2678	58267790	T/C	C57BL_6J	Targeted	CCAGTGACTTTTGGCTTGGT	GATGCCACAGGTCACTGAGA
			214	12_58270681	rs29185825	12	58.2707	58270681	C/T	C57BL_6J	Incidental	GTTTTCACTTGCTTTGCTGC	CATACACAGGTTATCTTGAC
			215	12_65049772	rs47436964	12	65.0498	65049772	A/G	DBA_2J	Incidental	GACCTTTATTTAGGAAATGA	AATTAAGGGATAAATATGAC
			216	12_71318500	rs29222974	12	71.3185	71318500	G/C	C57BL_6J	Targeted	CCGAGGTCTCCTACGAAGAA	GTAAGGCAGGGCGACAGC
			217	12_71677220	rs29155467	12	71.6772	71677220	C/T	C57BL_6J	Incidental	GAGCTTTTCCCGATCAGTCA	AACTGAGAAAGTGTTTTCAT
			218	12_76000838	rs51113632	12	76.0008	76000838	C/T	DBA_2J	Targeted	GCAGACTGCTGAATGTGATGA	CACTTGGTTCTGTGACACATGTT
			219	12_76396617	rs29210451	12	76.3966	76396617	A/G	DBA_2J	Incidental	TCTTTAGGGAACATCAGGAA	TCATTTTTGCCTTGACTGGT
			220	12_79076511	rs214957562	12	79.0765	79076511	A/G	BALB_cJ	Targeted	TGGAGTATGGGGACTTGGAG	GTCAAGGACCTGCTGAAGGA
			221	12_99576264	rs32932796	12	99.5763	99576264	A/G	DBA_2J	Incidental	GTAAAGGCCAGTCGGAGATG	GAAACAACAACAAAGTTCAC
			198	12_112429350	rs48532865	12	112.429	112429350	C/T	DBA_2J	Incidental	TGCTGAATTCTCCATGTCCA	CTACCAGGAAGGAAGACATG
			199	12_112855820	rs33465836	12	112.856	112855820	G/A	C3H_HeJ	Targeted	GCCTTCTTCAATGCCTCAGT	GGGGTCCACAGAACTCACAT
			200	12_113361188	rs29187288	12	113.361	113361188	C/T	C57BL_6J	Incidental	TAGCCTTTGACAAGGCATCC	CATCTGTCTATCCCTTGGTC
			222	12_114630804	rs230534394	12	114.631	114630804	C/G	DBA_2J	Incidental	GCCTTGCCTTTGAACTTCTG	TGGGTGAAGCAGAGTCTGAA
			223	12_114630822	rs45758498	12	114.631	114630822	A/G	DBA_2J	Incidental	GCCTTGCCTTTGAACTTCTG	TGGGTGAAGCAGAGTCTGAA
			224	12_114630841	rs33586682	12	114.631	114630841	G/T	C3H_HeJ	Incidental	GCCTTGCCTTTGAACTTCTG	TGGGTGAAGCAGAGTCTGAA
			225	12_114630843	rs45900858	12	114.631	114630843	C/G	BALB_cJ	Targeted	GCCTTGCCTTTGAACTTCTG	TGGGTGAAGCAGAGTCTGAA
			226	12_116370022	rs30869911	12	116.37	116370022	T/C	C57BL_6J	Targeted	CCCAGGAATTTTCACAGAACC	CACTCACCACTGGGTCCAG
			227	12_117441622	rs52428434	12	117.442	117441622	G/A	C57BL_6J	Incidental	TCTCATCTTCAGCCAAGAGA	GCATGCATTCATCCAGACAG
			228	12_118179607	rs30534543	12	118.18	118179607	A/G	C57BL_6J	Targeted	ATTTTTACCAGCCGGTCAAG	CACAAGAAACACGGAGCAGA
			229	13_4432426	rs46025818	13	4.43243	4432426	C/A	DBA_2J	Incidental	AACTGAATGTTACAGGGCCT	CAATATCAATGCCCCCTGAA
			230	13_4574227	rs107855264	13	4.57423	4574227	C/G	BALB_cJ	Targeted	GAACTCCAAATGTCATTGTGTCA	CAGCAACCCTGGTCTTACCT
			231	13_19367455	rs50255892	13	19.3675	19367455	A/G	C57BL_6J	Incidental	AACATGGTACAGTGGTTCCT	AGAGCCAGTTCTGTGGGAAA
			232	13_19367487	rs50740040	13	19.3675	19367487	C/G	C57BL_6J	Incidental	AACATGGTACAGTGGTTCCT	AGAGCCAGTTCTGTGGGAAA
			233	13_19367506	rs50623363	13	19.3675	19367506	T/C	C57BL_6J	Incidental	AACATGGTACAGTGGTTCCT	AGAGCCAGTTCTGTGGGAAA
			234	13_20905668	rs13481722	13	20.9057	20905668	C/G	C57BL_6J	Targeted	GGGAACCGTTTCCTGAGTTA	GGGAACAAATGTTACGACCA
			235	13_21394573	rs13481724	13	21.3946	21394573	C/T	C57BL_6J	Targeted	ACTCCATCTTCTCCACAGTGC	AATGCAAGAAGGCTGATGCT
			236	13_22278588	rs29699227	13	22.2786	22278588	G/T	C57BL_6J	Targeted	CGGGGATCAGATATGTAGCC	CCACCCTTCCCAAATAAACC
			237	13_31660239	rs29631429	13	31.6602	31660239	G/T	C57BL_6J	Incidental	TCTGGCTCCCACTTTGTTTT	CACCCAAAGGGAGCTCTGTG
			238	13_36470403	rs29727378	13	36.4704	36470403	G/A	DBA_2J	Incidental	AAAGTGGGTAGCTCAAATCA	AAGGGCAGTATAATAAAAAC
			239	13_46752517	rs13481798	13	46.7525	46752517	G/C	C57BL_6J	Targeted	GGCACAGCGATTGTCTCAT	ATCACTTGCACCGGATGTC
			240	13_47918469	rs13481805	13	47.9185	47918469	C/T	DBA_2J	Incidental	GGACTGAATGTATTTTTACT	TGGAGTAGTTAAGGATATGG
			241	13_53167285	rs29913040	13	53.1673	53167285	T/C	C57BL_6J	Incidental	TAAAGCAAACCTAGAACAGG	AAGCTGTTGAAGCAGCTGTT
			242	13_59642253	rs30250150	13	59.6423	59642253	C/G	DBA_2J	Targeted	GCCCAAGACACTGTTTCCAC	ATGTGCCCAGAAACAAGTCC
			243	13_61537741	rs225360383	13	61.5377	61537741	T/C	BALB_cJ	Targeted	GCCAGTATTTCCTGCCATCT	GCCAAACTGCAGTAGCTCTG
			244	13_61537777	rs229838067	13	61.5378	61537777	C/T	BALB_cJ	Incidental	GCCAGTATTTCCTGCCATCT	GCCAAACTGCAGTAGCTCTG
			245	13_63656811	rs29552486	13	63.6568	63656811	G/A	DBA_2J	Incidental	GGAAGAGGAGGAACTTTCTA	TGAGCCTTTGTTGGACTTCA
			246	13_64787794	rs51053497	13	64.7878	64787794	G/A	C57BL_6J	Incidental	TTCCTGAACCATGCCCCACT	CGCTTTTCAGCTTCGAACAT
			247	13_64787819	rs49034569	13	64.7878	64787819	T/C	C57BL_6J	Targeted	AGGACCAAACTTCCTGAACC	AAAATGTCCCTCGCTTTTCA
			248	13_65187583	rs29678923	13	65.1876	65187583	C/T	C57BL_6J	Targeted	ACCTTCAACGACTTGCTGCT	TCCTTTTCCTACAGGATAGCACA
			249	13_65296578	rs13481855	13	65.2966	65296578	G/A	C57BL_6J	Targeted	CAACAATTGGGTTCTGAGCA	CCAGTGGCTTCCTGGTAAAA
			250	13_67343588	rs29229537	13	67.3436	67343588	A/T	C57BL_6J	Targeted	AGGGCTTCCCTCCTAAATGA	CAGGGGGAAAATGCTATACG
			251	13_67710335	rs30061380	13	67.7103	67710335	C/G	C57BL_6J	Targeted	CCTGACATACCTGGGAGCAT	GCCATATCTGGTCACATGTCTG
			252	13_68563820	rs51790154	13	68.5638	68563820	G/A	C57BL_6J	Incidental	TGTCCCATTTCAGAATCTCC	TTCAAAGACAGCACCAAGTG
			253	13_68564333	rs49091341	13	68.5643	68564333	C/T	C57BL_6J	Targeted	CTAACCGGCCCCTCAATC	AGGACCCTCCTTCAGGAGAA
			254	13_69611229	rs29726225	13	69.6112	69611229	G/A	C57BL_6J	Targeted	GACTAGCGCATCCAGTAGGC	TATGTGGCTCCACTTGGACA
			255	13_74213782	rs48238115	13	74.2138	74213782	G/A	C3H_HeJ	Targeted	CACAGTCACCTGACCAGGAG	CCCTCATTGGACCAAGACTG
			256	13_76135258	rs50209858	13	76.1353	76135258	A/C	C57BL_6J	Targeted	TGTCTGAAAAAGGCAGTGAGG	TCAATTCTCACCACGGTAGC
			257	13_76135291	rs47265151	13	76.1353	76135291	T/C	C57BL_6J	Incidental	TGTCTGAAAAAGGCAGTGAGG	TCAATTCTCACCACGGTAGC
			258	13_77303378	rs30004039	13	77.3034	77303378	T/C	C57BL_6J	Incidental	GCGCCATCTTTGAAGTTCTG	CCCATAGTTGTTCTTCTTCCATG
			259	13_77303385	rs29546204	13	77.3034	77303385	T/C	C57BL_6J	Targeted	GCGCCATCTTTGAAGTTCTG	CCCATAGTTGTTCTTCTTCCATG
			260	13_77344693	rs30286105	13	77.3447	77344693	T/G	C57BL_6J	Incidental	AATGGATGCTGGCTGCTTAG	AGAGGACCATGACCCACTTC
			261	13_83858506	rs29246040	13	83.8585	83858506	G/T	DBA_2J	Incidental	AGAAAATTTAAATAGAAAAG	CTTAAAGAATATAAGGTCTG
			262	13_89689878	rs51307075	13	89.6899	89689878	T/G	BALB_cJ	Targeted	AGCACTCTCAGTAATTGTCAATCC	CCTAGCAGAAGAAAAACCACTGA
			263	13_93460989	rs29963389	13	93.461	93460989	C/A	C57BL_6J	Incidental	TCCAGAAGCAATACCTTGGG	CAAAAAAAGAGTTTACTTTA
			264	13_98521630	rs29231536	13	98.5216	98521630	A/G	DBA_2J	Incidental	AGACTGCCAACTTTCCTCCA	CCCACAAAAGCATTTGTCTC
			265	13_98521647	rs30068968	13	98.5216	98521647	T/C	DBA_2J	Incidental	AGACTGCCAACTTTCCTCCA	CCCACAAAAGCATTTGTCTC
			266	13_104111134	rs51459950	13	104.111	104111134	G/A	C3H_HeJ	Targeted	TGAAGCCCCTAGTTTATGCA	GGTGCCTACCTTCCAAACTTT
			267	13_104111173	rs50301687	13	104.111	104111173	A/G	C3H_HeJ	Incidental	TGAAGCCCCTAGTTTATGCA	GGTGCCTACCTTCCAAACTTT
			268	13_106345461	rs13481995	13	106.345	106345461	T/G	C57BL_6J	Incidental	TCCCACTTAAACACTGTTCT	GGTTCAGAATAATCATTATG
			269	13_111429670	rs30091503	13	111.43	111429670	T/C	DBA_2J	Incidental	AAAGGCAAATGGAAAACATC	AAACATCTGACTTTTCTGTG
			270	13_118386771	rs220679643	13	118.387	118386771	C/T	BALB_cJ	Incidental	TACCTGGTCCAGGATGGAGG	ATCTTGCAGGAGCAGGTCTA
			301	14_9529645	rs30642887	14	9.52965	9529645	A/G	DBA_2J	Incidental	TCCTTGACTGTCATAGAAAC	TCCCAGCTAGAAAAGGAAGG
			271	14_14437991	rs48409710	14	14.438	14437991	T/G	C57BL_6J	Incidental	GGTGGTTCAAACAGTGGAAA	CAGGATAGACATTTTGATCT
			272	14_20686566	rs30691085	14	20.6866	20686566	G/A	DBA_2J	Targeted	TAGAAACAACCGGGGTTCAG	CCTTGGTCTTTCACCAGGAA
			273	14_30957748	rs30464161	14	30.9577	30957748	A/G	DBA_2J	Incidental	TCCATGCTGTAGAATGTGCT	AAAGGGCAACCAGTGTCAGG
			274	14_31143236	rs31030708	14	31.1432	31143236	T/C	DBA_2J	Targeted	GCCACCTTCAAAGGTCAAGT	GCCCACGACCCCTATATCTT
			275	14_41200458	rs50564378	14	41.2005	41200458	C/T	DBA_2J	Incidental	ATAAATGCATATGTAATCTA	TGAATGGAATTCAGGACCAC
			276	14_47263520	rs30827858	14	47.2635	47263520	A/G	C57BL_6J	Targeted	GGGAAAGAGTTCCCATTGTG	GACAGTGCCATAGACGTGGA
			277	14_48473970	rs31032798	14	48.474	48473970	C/T	C57BL_6J	Targeted	TGTTGAGGGCTTTTTCTGTT	ACACGAGAAAGCACCAATGG
			278	14_50360913	rs30838817	14	50.3609	50360913	C/A	C57BL_6J	Targeted	GGCCTTTATTCGCTTCCACT	AGCTGGTCCAGTCCTTGAAA
			279	14_51891722	rs46007012	14	51.8917	51891722	C/A	C57BL_6J	Incidental	TCCATCCGAGTTTCCTCCTT	AGGTGTGATGGAAAGGAACA
			280	14_53806994	rs3140340	14	53.807	53806994	A/G	C57BL_6J	Incidental	GTGCAGTATCCTGGCCAGAG	TCGGCCTCAAAGCCCTTGGT
			281	14_54542416	rs13465629	14	54.5424	54542416	C/T	C57BL_6J	Targeted	GCGATGCATTTCCACTTTCT	GCTGGCCCCTAAACTCTTTC
			282	14_54857382	rs31184114	14	54.8574	54857382	T/C	C57BL_6J	Targeted	GGGGCCAGAGTGGTTCTACT	CTAAGCCCCTCCAGCCTTT
			283	14_55021861	rs3697794	14	55.0219	55021861	G/A	C57BL_6J	Targeted	GCTCTGAGGATGAGGAGGAA	TGGCGGGACGTATTTCTTAG
			284	14_55864863	rs30151451	14	55.8649	55864863	T/C	DBA_2J	Targeted	GGATGTAGCCCAACTCCTGA	CTGGAAACCCTGCCTTCC
			285	14_56368441	rs261494810	14	56.3684	56368441	A/G	DBA_2J	Targeted	TGAATTCCAGGATGACCACA	CCAGTCCCCTGATGGCTTAC
			286	14_56590512	rs30532282	14	56.5905	56590512	C/T	DBA_2J	Targeted	TGCTCCAAGAACACTTTACGG	CCGCCAGTGACACAATCATA
			287	14_57565966	rs248577931	14	57.566	57565966	T/C	DBA_2J	Targeted	CGCTACTTCTCAACCTGTATGC	AGCAGAAGCAATCCGTCAAC
			288	14_57978950	rs31040262	14	57.9789	57978950	G/A	DBA_2J	Incidental	GGGCCTTTCTTACAGTATTA	CCCCAAATGAATAGGTCTTA
			289	14_60378994	rs47752589	14	60.379	60378994	T/C	BALB_cJ	Targeted	AGCCTGGAGTGCGTCAAG	GCTCACCTGCTGCGTGT
			290	14_60692495	rs50465928	14	60.6925	60692495	T/C	BALB_cJ	Targeted	CGTGTCCCTCCAGGATACTG	GGTGGCTCCATCGAGATTCT
			291	14_61173404	rs31485808	14	61.1734	61173404	A/G	C57BL_6J	Targeted	GACCTCAAGGAGCGCATCT	CTGGCGCTGACCTACCTC
			292	14_62404528	rs49511326	14	62.4045	62404528	A/T	BALB_cJ	Targeted	ATCAGCGAGAGCTGAAGGTC	AGGTGAAGGGGAAAGGAAAA
			293	14_62627013	rs46084769	14	62.627	62627013	G/T	C57BL_6J	Incidental	TAATGCACCCCGTATTTGCC	GTGTGCTGGACCTGCCCTTG
			294	14_62627023	rs48472785	14	62.627	62627023	T/C	C57BL_6J	Incidental	TAATGCACCCCGTATTTGCC	GTGTGCTGGACCTGCCCTTG
			302	14_65645077	rs30334360	14	65.6451	65645077	T/A	C57BL_6J	Targeted	CATGTTAACCCTTGCTGCAC	CCACAAGAGTTGCCCTTCAT
			303	14_68120700	rs31493517	14	68.1207	68120700	G/C	BALB_cJ	Targeted	TTCCTTGGGTGATTCTTTGG	CAAAACCAGAGGCCAAGG
			304	14_70696562	rs31356904	14	70.6966	70696562	C/T	C57BL_6J	Targeted	AGGGCAGGCAGATTTTGACT	GATGAGTCCTCAGACGACCTG
			305	14_70777567	rs13482242	14	70.7776	70777567	G/A	BALB_cJ	Targeted	CTGGAGAGGGCAACTTTGAG	GGTGGCATTCTTCTGGACAG
			306	14_77029666	rs255482124	14	77.0297	77029666	T/C	BALB_cJ	Targeted	AACTTCTCAGGATGGCAGGA	AAGGATTCTTCTAGAAAGAGGAGGA
			307	14_77480151	rs32146146	14	77.4802	77480151	C/A	BALB_cJ	Targeted	CCTCCTGGCTGTCAACTTGT	CTGGCTTCTCTGATTCTCAGG
			308	14_78415875	rs51512690	14	78.4159	78415875	G/A	DBA_2J	Incidental	TGTCTCTGGGCTTCCCTAAG	TTTTCCCTCTTGACCTGCTC
			309	14_79062633	rs32207446	14	79.0626	79062633	A/G	DBA_2J	Targeted	TGGAGAGCTGAGGAACTTGG	CACACCTGTAAGTGCTTGACG
			310	14_79402836	rs32189764	14	79.4028	79402836	C/A	DBA_2J	Targeted	TCCCTGTTGCTGATTTTAGG	GGATCTTCTGATCAATGATTTGC
			311	14_88287415	rs217973712	14	88.2874	88287415	A/G	DBA_2J	Incidental	TTCATAGACATGTGTCCATC	ACTAGTTCTATAGGAAAAAT
			312	14_88467046	rs31000564	14	88.467	88467046	C/G	C57BL_6J	Targeted	TCCACTGGTTTTCTCTCTCTCA	AAAGCATCACAGGGAAGATGA
			313	14_93728992	rs31395602	14	93.729	93728992	C/T	C57BL_6J	Incidental	GCCTCTGAGGTCACAATCCT	AATGGGGAAGGTCAAGTACA
			314	14_95882610	rs13482322	14	95.8826	95882610	A/G	C57BL_6J	Targeted	TCCTCCAGGAGTGGAATAATCT	ACATTCTTGGGCCACACTTC
			295	14_101437457	rs51815850	14	101.437	101437457	C/T	C57BL_6J	Incidental	TCCTATGACAAGACAGGAAG	TATTCATTGCTGTGTATGTT
			296	14_101437466	rs49624430	14	101.437	101437466	T/C	C57BL_6J	Incidental	TCCTATGACAAGACAGGAAG	TATTCATTGCTGTGTATGTT
			297	14_106980923	rs30501046	14	106.981	106980923	G/A	DBA_2J	Incidental	TGAGAAGTGGCTGAAAACCA	CCCAGCCTCAGAACCACCAC
			298	14_113614252	rs13482380	14	113.614	113614252	C/T	DBA_2J	Incidental	AGGGCCTCTCAAAAAGTCAA	TGCTTCTGAGACAAAATAGA
			299	14_118874224	rs30908438	14	118.874	118874224	C/T	C57BL_6J	Targeted	GACTCAACCCCAGTGTGCTT	TTCTCCGCCTTGATACTTGG
			300	14_120296832	rs30499077	14	120.297	120296832	T/G	C57BL_6J	Incidental	GCCTGGTCTCAAGGTCCATC	CTCTAACCTCGCCCTCATCT
			315	15_3288506	rs31623892	15	3.28851	3288506	A/C	DBA_2J	Incidental	TTGCTTAATTTTGCCTTTTT	GGAAGCCATCCTGATCTACA
			316	15_12818091	rs3681822	15	12.8181	12818091	C/T	C57BL_6J	Targeted	GGCAAGCATGGTCACTTCTT	ACTGGGAAGTGGAGAGAGCA
			317	15_20665507	rs257244343	15	20.6655	20665507	G/A	C3H_HeJ	Targeted	ACATTGGTGGTCATATGCTCA	GGTATGCTTCACCCAGGGTA
			318	15_26449549	rs32047386	15	26.4495	26449549	G/T	DBA_2J	Incidental	GCAGGCATCTCATGTCCCTA	TCATGTGTGAAGTGTTGGAA
			319	15_31335181	rs48927771	15	31.3352	31335181	A/G	C57BL_6J	Incidental	CATGGCATGCCTTTAGTAAG	TATTTTCTGTGGAACAAAAG
			320	15_34609241	rs51502466	15	34.6092	34609241	C/T	BALB_cJ	Targeted	CCACATAGACCAGGAATTGC	TTGGTGAATTTTGCTCCAAA
			321	15_39754701	rs238232698	15	39.7547	39754701	C/G	C3H_HeJ	Targeted	ATTTACGGCCTTGCCACTC	GCATGGCTGGGACTAAAAAG
			322	15_44397087	rs46255975	15	44.3971	44397087	A/G	DBA_2J	Incidental	GCATGTGGAAAATACTGTTG	ACCTAAGGCCACATGCCCGT
			323	15_48895974	rs31858125	15	48.896	48895974	G/T	C57BL_6J	Incidental	TTTTTCATTGATAGAGAGAA	TGAAAATAGGTATTTTCTTA
			324	15_55481391	rs32275915	15	55.4814	55481391	G/A	C57BL_6J	Incidental	TGCAGAAGTGAATTTAGTGT	TTGCGATTTGTTGTGATTCT
			325	15_62405371	rs31016651	15	62.4054	62405371	A/C	DBA_2J	Incidental	TGACACATAGTGGGTGCCTA	GCACACTTTCAGATATAATA
			326	15_74248242	rs45900875	15	74.2482	74248242	C/A	DBA_2J	Incidental	GGGGAAAGAAGTGTTGGTCA	ACATGGCACTGTGCCTTGAT
			327	15_78849558	rs47718273	15	78.8496	78849558	T/C	C57BL_6J	Targeted	CTCTGCTGTGACAAGCCTTC	AGGGCCCAACACAGAAGTTA
			328	15_79013396	rs31919178	15	79.0134	79013396	C/T	C57BL_6J	Incidental	GATGGACCGCCTGGAAATGA	ACAACCACCTCTTGCTGCTT
			329	15_79248799	rs31929691	15	79.2488	79248799	A/G	C57BL_6J	Targeted	TTCGTATCCACCATGTCCAA	TAGAGTGGTGTGTGCCAGGT
			330	15_79892499	rs108537160	15	79.8925	79892499	C/A	C57BL_6J	Targeted	CCTGCTCACAGAAAATGCAA	GTGAATAGCATTTGCGATGG
			331	15_81777088	rs31656888	15	81.7771	81777088	C/A	C57BL_6J	Targeted	TTGACAGCTTTGGGTCAGC	CGCTGTCAAGGGAGAAGATAG
			332	15_81946773	rs32275565	15	81.9468	81946773	T/C	C57BL_6J	Targeted	GCTCCACCATGACATCAGAG	CTGTGGAAGGGGAACGTG
			333	15_82124934	rs31672813	15	82.1249	82124934	G/A	C57BL_6J	Targeted	GCTGTGTCCTCTCACGTGAA	GGCCTGGAGTGTATCGTTTG
			334	15_84914043	rs31783822	15	84.914	84914043	C/T	DBA_2J	Targeted	CGGCTTTGAAATGCTTCAAC	GGATCATGGAGAGAGGCAGA
			335	15_88420584	rs3702992	15	88.4206	88420584	G/A	C57BL_6J	Incidental	ATATTAACTCCTGCCCCAAA	CCTTAGCTGAGCTGGTGTCC
			336	15_89574386	rs16808763	15	89.5744	89574386	G/T	DBA_2J	Targeted	TCCCTCCCAGTACAGTGGAC	TTCTCAGGAATGGAGGAAGG
			337	15_92289020	rs32042716	15	92.289	92289020	G/T	DBA_2J	Incidental	TAAGTTAAATTGGGGTGTGA	GGAGGGAAAATCATAATATT
			338	15_99306167	rs31838876	15	99.3062	99306167	G/A	C3H_HeJ	Targeted	CCGTGACTGCTCTCTTTTCC	CTCCAAGGAAGGAAGGAAGG
			339	15_102208446	rs31969787	15	102.208	102208446	G/A	C3H_HeJ	Targeted	CTTCCCTGGTGAATCTGAGG	AGAACATAAGCCACGCTTCC
			340	15_103432790	rs31723951	15	103.433	103432790	A/G	DBA_2J	Incidental	TTGTAAACAAGAGCCAAAGC	AAGCATTTAAGAATAGAAGG
			341	16_5606907	rs4153128	16	5.60691	5606907	T/G	C57BL_6J	Incidental	GAGATGTGTTCAAGGGCATT	ATCTCTCCACTAATGGACAC
			342	16_29162023	rs4167244	16	29.162	29162023	A/G	C57BL_6J	Incidental	TTAGCACGTTGCGAACAATC	CAAGTAATTCCATGTGTCAT
			343	16_30343647	rs47556905	16	30.3436	30343647	T/A	BALB_cJ	Targeted	CAGAGCCTCCATGTTTCCTT	GGTGAGAAGAGGATGGATGC
			344	16_37997964	rs32912474	16	37.998	37997964	G/A	BALB_cJ	Targeted	TACTTCAGCACTCCCAGCAA	CCTCTCCATGCAGCTCTTCT
			345	16_39060245	rs4175398	16	39.0602	39060245	T/C	DBA_2J	Incidental	TTGTATTTTGTATTTAACCC	TACATATTTTAAAAGTAACC
			346	16_44262632	rs32699803	16	44.2626	44262632	C/A	C57BL_6J	Incidental	AAGATGGCGCTGCTCTGTAC	TGCAAGCCTGACTGTCCTAA
			347	16_49177071	rs254356517	16	49.1771	49177071	G/T	C3H_HeJ	Targeted	CTCAGGTGCAGAAGGAAGCT	CAGACAACAGACCCACCTCA
			348	16_49867941	rs221052300	16	49.8679	49867941	A/T	C3H_HeJ	Targeted	CGAAGAAATGTTTGTGAAGTGG	TGCACTGGTAAAGTTTTGATCTG
			349	16_50590634	rs50996758	16	50.5906	50590634	A/C	C3H_HeJ	Targeted	GGGCTTCCATCTGATTCTGA	GGACAAACGGAACTCCTCAA
			350	16_56235295	rs4188347	16	56.2353	56235295	A/G	DBA_2J and BALB_cJ	Incidental	TCAGAATCCAGGTCGTCACA	AAGGCAAGTGGATAGACGAG
			351	16_57570946	rs48490917	16	57.5709	57570946	T/G	C3H_HeJ	Targeted	GCAGCATTACACCAAGAAAACA	GGTCATCCTCAATGGCTTTC
			352	16_65010319	rs49110652	16	65.0103	65010319	C/T	C57BL_6J	Incidental	TGCAAATATTGGTGATAAGC	CAAATATGCCAGGTTCTCAA
			353	16_74899626	rs4205115	16	74.8996	74899626	G/T	DBA_2J	Incidental	GCAGGCCTGGAATAAAGAAA	TCAAATAAACACTACGTGTT
			354	16_75758401	rs46542250	16	75.7584	75758401	G/A	DBA_2J	Targeted	CCGCCTGTCTTAATCTGTGG	TTCAATCAGAGGCTGCTTCA
			355	16_82141060	rs4211498	16	82.1411	82141060	A/G	C57BL_6J	Incidental	TCAGGACTTCCTCCAGTAGC	TACAACTTTGGTGGACTGTT
			356	16_86068982	rs49150289	16	86.069	86068982	A/G	C57BL_6J	Incidental	AGCTGCAACAATGCTGACAC	AGGGAGGTGCCAGTCCTTTC
			357	16_90749259	rs46053361	16	90.7493	90749259	T/C	DBA_2J	Targeted	TCCCTTGATGTTTGCCTCTT	GAGGGAGGTTGAAGCTGTGA
			358	16_90897384	rs4218343	16	90.8974	90897384	G/A	DBA_2J	Targeted	CACACAGCTCTGACCCACTG	GCTGACGATAACGCCATCTT
			359	16_91137505	rs4218925	16	91.1375	91137505	G/A	DBA_2J	Incidental	GCAGTGAGGCAAAACAAATC	CACAGTGCACCATCATTTCC
			360	16_96426227	rs3164214	16	96.4262	96426227	C/T	C57BL_6J	Targeted	ACAGCCTGAAGTGGACATCC	AGAAAGAGGCCACTGCTCCT
			361	16_96815157	rs4221334	16	96.8152	96815157	C/T	C57BL_6J	Incidental	TTGCAGACCCAAAGGAAAAG	CATTTCTTGTTTGAGGTGAC
			362	17_7772146	rs33579219	17	7.77215	7772146	A/T	C57BL_6J	Targeted	GAACCCTCATTCTGATTCTGG	GCCCAAGTTGTCTCTTGCTC
			363	17_8199407	rs48543649	17	8.19941	8199407	G/A	C57BL_6J	Incidental	AGCTTGCAGTGTCTCAGCTG	CTGTTTGAAGCCAGGTATGA
			364	17_8288690	rs108090318	17	8.28869	8288690	G/A	C57BL_6J	Targeted	GGTGGAGCAGCCTTCATTAG	GCTCACCTGGAATTCTCAGC
			365	17_18001459	rs29503987	17	18.0015	18001459	C/A	C57BL_6J	Incidental	GTTCAGAGCCACATCCTGGT	ACATTGTCACCTGAATTACA
			366	17_20355816	rs51820294	17	20.3558	20355816	T/A	C3H_HeJ	Targeted	TGTTATTTGGCTCACAGCTCA	ATGTTCCTGTGATTGCAGCA
			367	17_23967880	rs33161243	17	23.9679	23967880	G/A	DBA_2J	Incidental	GGCAACATGAGATCCTGCTT	GGAACAAACGAAAAAGCCCC
			368	17_24982684	rs3155729	17	24.9827	24982684	G/A	C57BL_6J	Targeted	GATGATCAGTGCCAGGTTGA	AGCGTAGCTTCCCCAGAGAC
			369	17_25122899	rs33781639	17	25.1229	25122899	A/G	C57BL_6J	Targeted	GGCCCATTTAAAGACCTGGT	TTTGTGCTCAGGGAGAGGTC
			370	17_25309691	rs33774594	17	25.3097	25309691	T/C	C57BL_6J	Targeted	AAGCCAGTGGGCATTGTG	CCCAGGAGTTCACCTCGTAA
			371	17_25474676	rs33421613	17	25.4747	25474676	C/A	C57BL_6J	Targeted	ACGTGGGCCAAGTTCAATC	CCGCAAGATGCAGTCAATTA
			372	17_26542857	rs33475140	17	26.5429	26542857	A/T	C57BL_6J	Targeted	AACTTCTGCGGAGGACTCTG	TTCAGCTTTACCTCCACGAG
			373	17_26542899	rs33726469	17	26.5429	26542899	G/A	C57BL_6J	Incidental	AACTTCTGCGGAGGACTCTG	TTCAGCTTTACCTCCACGAG
			374	17_27025442	rs33621629	17	27.0254	27025442	A/G	C57BL_6J	Incidental	ACAGACCTGGGATGTGAACC	GGAAGTGAAATGGCTGACCT
			375	17_27025446	rs33425319	17	27.0254	27025446	C/G	C57BL_6J	Targeted	ACAGACCTGGGATGTGAACC	GGAAGTGAAATGGCTGACCT
			376	17_28902980	rs49999786	17	28.903	28902980	T/C	C3H_HeJ	Incidental	TCTTCACCTGGGACTTCACC	TAGGAAGCTCAAGCGCAGGA
			377	17_30971909	rs107695966	17	30.9719	30971909	T/C	C3H_HeJ	Incidental	ATGGCTACTGATGGGCTTTC	CACCTCATAGACCCGATTCA
			378	17_30971916	rs108666242	17	30.9719	30971916	G/A	C3H_HeJ	Targeted	CATGGCTACTGATGGGCTTT	TGGATGCTGACCACCTCATA
			379	17_32883804	rs6348789	17	32.8838	32883804	T/C	C3H_HeJ	Incidental	ACATGGCCTGTGCACATAAG	GGGCTTTGAGGAAGACCTTC
			380	17_32883809	rs6348807	17	32.8838	32883809	G/A	C3H_HeJ	Targeted	ACATGGCCTGTGCACATAAG	GGGCTTTGAGGAAGACCTTC
			381	17_33065600	rs33705121	17	33.0656	33065600	G/A	C3H_HeJ	Targeted	CTAGGGCTTTTGTTGCCTTG	TGTGCATGTCTGATTTGCAG
			382	17_34460076	rs49977333	17	34.4601	34460076	A/C	C3H_HeJ	Incidental	ATCAGCATCAGCATCAGCAG	TTGAGCATCTTGACTTCGTG
			383	17_34460077	rs584158573	17	34.4601	34460077	G/A	C3H_HeJ	Incidental	ATCAGCATCAGCATCAGCAG	TTGAGCATCTTGACTTCGTG
			384	17_34580964	rs33072025	17	34.581	34580964	C/A	C57BL_6J	Incidental	AGGCTATGAGGGACAGAACT	TACAGGTTCCGTGGTTGTGG
			385	17_35023240	rs33242787	17	35.0232	35023240	G/C	C57BL_6J	Incidental	GGGAACAAGAAATGATGACG	ACAGGGAGGATGGATGTCAG
			386	17_40931756	rs33145004	17	40.9318	40931756	C/T	C3H_HeJ	Targeted	TATCCTTTGGAAGAGGTTGC	CCAGTAACAGGACAAGCAACG
			387	17_48308023	rs33261014	17	48.308	48308023	A/G	C57BL_6J	Targeted	TCCATATTTCAGACCCTCACG	TGAAGCCAAGGTGAGGAGTC
			388	17_49969095	rs33535233	17	49.9691	49969095	G/A	C57BL_6J	Incidental	ACTGCAGCTAAGGAGATGAA	TAGGCTGTAGTTCAACTACA
			389	17_53515555	rs49816456	17	53.5156	53515555	G/C	C57BL_6J	Targeted	CAGATGGTTGCTGTTTGGAG	CGCATTTGAGTTTCTTTGGA
			390	17_53679006	rs13465306	17	53.679	53679006	A/T	C57BL_6J	Targeted	CTTCCTCTCTTTCCCATCTGG	CGCTTGCGAGACTACAGAGA
			391	17_63722463	rs51995173	17	63.7225	63722463	A/G	DBA_2J	Incidental	TGTGGCTGGAGAGGATGAGT	AAATGCAGAACGCCTTTCTG
			392	17_68770703	rs51337662	17	68.7707	68770703	C/A	C57BL_6J	Incidental	TCAGCAATACGGGCTCTGTT	ACTCCTTCCTCTTCTTCAGC
			393	17_78682893	rs47813641	17	78.6829	78682893	C/A	BALB_cJ	Targeted	ATCAGTGTCCTCGTCCTCGT	GCTAACGGATTCTGCCTCTG
			394	17_78925436	rs47514812	17	78.9254	78925436	G/A	C57BL_6J	Incidental	TGCGTAACCCTGTTGACATT	TCTCTTGCTCAGAAATTCAG
			395	17_83221066	rs50330206	17	83.2211	83221066	A/G	DBA_2J	Targeted	CTCGGCAGTTTGTGCTAGTG	AGTCGGCACTGCTGGTG
			396	17_83900092	rs29762406	17	83.9001	83900092	T/C	DBA_2J	Incidental	TGCTAGACACAGGGCTCAGA	CAGAATGGACCCAGTCCTGT
			397	17_84004022	rs29757007	17	84.004	84004022	A/G	DBA_2J	Incidental	ACTCCGCAGCCAAGACCAGA	CCGTCTCTGGGCTTAGTGGC
			398	17_86825718	rs49708917	17	86.8257	86825718	A/G	C57BL_6J	Targeted	ACAGTGCCCAGAGCGAGT	TGCTTGAAGCACTGGGTGTA
			401	18_4868823	rs29806788	18	4.86882	4868823	T/C	DBA_2J	Incidental	GGTAAAATGGCCAATATCCA	AGCCACACTTCCTTCTAGTG
			399	18_11017447	rs50440951	18	11.0174	11017447	T/C	C57BL_6J	Incidental	ACCTTAGGGTGCATGTTTGG	AGCACCGGACCAAGGTTTTT
			400	18_11017500	rs51046489	18	11.0175	11017500	T/A	C57BL_6J	Incidental	ACCTTAGGGTGCATGTTTGG	AGCACCGGACCAAGGTTTTT
			402	18_20519784	rs46035440	18	20.5198	20519784	G/C	DBA_2J	Targeted	TGTGTTTGAAGCACTCACACG	ACTTACCTTCACATGCAGTTCC
			403	18_21068719	rs31307278	18	21.0687	21068719	G/A	DBA_2J	Incidental	TCACCTGCAAGAACAGTGAG	TCTTCATATAACTTCAGGGG
			404	18_31698848	rs31598493	18	31.6988	31698848	C/T	DBA_2J	Targeted	CACTCCTTCCACGGTCCTG	TTACTGGAGACAGGCCTGGT
			405	18_31841496	rs48460657	18	31.8415	31841496	A/T	C57BL_6J	Targeted	CCTGGCTGTCCTGGAAATT	CAGGCAATGGTGTTACATGC
			406	18_33203602	rs31659713	18	33.2036	33203602	C/G	DBA_2J	Targeted	GGCAACAGGAGTTGAACATG	TGCCGTAGATACAGCAATGG
			407	18_34938676	rs8255019	18	34.9387	34938676	C/G	C3H_HeJ	Targeted	TTCAATGACGCCTGCTGTAG	CAAAATGAGAGCGCTCCTTG
			408	18_36665388	rs13464261	18	36.6654	36665388	C/T	C57BL_6J	Targeted	GTGCAAGAACTCACCCATTG	CTCCAACTTGGAGGGTGGTA
			409	18_36962271	rs13498793	18	36.9623	36962271	C/T	C57BL_6J	Targeted	TACAACGCGTGGCTGTCTTA	CGAGTTGTGCTGATCTCACC
			410	18_37819694	rs31754341	18	37.8197	37819694	C/T	C3H_HeJ	Targeted	GAAGGGACTTCTGGGTCATG	CACAGCAGCACAAGGACAAC
			411	18_38240954	rs257473966	18	38.241	38240954	C/A	C3H_HeJ	Targeted	CAGCATGAAGGCCTATCGTT	CCCTGCTGCCAATACTGTCT
			412	18_46508371	rs29678518	18	46.5084	46508371	T/C	C57BL_6J	Incidental	GGTATGTACACACAGAGGCA	CTGGGTTTTAAAGGCGTGAG
			413	18_52488227	rs45633612	18	52.4882	52488227	A/G	C57BL_6J	Incidental	ATTTTGTATGTGCCCATGCT	TTGCATCTTTGAAGGCCTGG
			414	18_52488251	rs45936103	18	52.4883	52488251	A/C	C57BL_6J	Targeted	CATTTTGTATGTGCCCATGC	GAGCACTCTGCCTTGCATCT
			415	18_52642912	rs29772927	18	52.6429	52642912	T/G	DBA_2J	Incidental	ACCTGATTGAAGGTGCCCTA	ATAAGATAGCTGGCAACCAC
			416	18_56537209	rs47024902	18	56.5372	56537209	T/G	C57BL_6J	Incidental	GCATCATGTGGACACTCACC	GACCTCAGCTTGGTTGTTCC
			417	18_56537264	rs29579746	18	56.5373	56537264	C/T	C57BL_6J	Targeted	GCATCATGTGGACACTCACC	GACCTCAGCTTGGTTGTTCC
			418	18_58104009	rs30301759	18	58.104	58104009	T/C	C57BL_6J	Targeted	TGTGAGTCATGGTGGCTTTC	CTTCAAGTGCGTGTGCAAG
			419	18_58612344	rs29875160	18	58.6123	58612344	G/C	BALB_cJ	Targeted	ATGTCCCATTGACCGAAGAG	GGAAGTCATCAAAGTCCCACA
			420	18_60822951	rs29877421	18	60.823	60822951	T/C	BALB_cJ	Targeted	GGACTCCTTCTGGGGTAGGA	TTTTGGTTTTCAAGGCGATT
			421	18_61687994	rs49882154	18	61.688	61687994	C/T	BALB_cJ	Targeted	ACTTGGTGGGATGGACTGG	CAGCCATTAATCAATGGGAAA
			422	18_66807250	rs46965069	18	66.8072	66807250	C/T	C57BL_6J	Incidental	TTGCTTGCTGCCATAAAGAG	AGCTGCGATAAAACGGTACG
			423	18_67884842	rs38150912	18	67.8848	67884842	A/G	BALB_cJ	Targeted	TTCAGACCAGAGGCAGTGG	GGGATTCACCGATTAGTCGA
			424	18_70827226	rs36793681	18	70.8272	70827226	T/C	DBA_2J	Incidental	GGGATGCGATGAAGAGTGTT	AAGCAGGCTTCCGGTAATGG
			425	18_74276576	rs46321411	18	74.2766	74276576	G/A	C57BL_6J	Targeted	CTGCTCGACAACTCCAACTG	CTGCTTGCTGCTTTCTTGAA
			426	18_80969514	rs29968594	18	80.9695	80969514	C/T	BALB_cJ	Targeted	TGCTAATTGATCCCAATCTCC	CCATTGTCAGCTTGGACAAA
			427	18_86450622	rs29635738	18	86.4506	86450622	C/A	C57BL_6J	Incidental	TCCTTGAGATAACAGAACGG	TGGGAGACTGGGCAGATCCA
			428	19_3403302	rs31128510	19	3.4033	3403302	A/G	C57BL_6J	Incidental	GATGGGAACATGGCTTGATA	TGGGTGACATCTAGGCAAAC
			429	19_4907657	rs13464037	19	4.90766	4907657	T/C	C57BL_6J	Targeted	GAGGGGAGAGACCACACAGA	CTTATCCAGCTGGCTGCAG
			430	19_6057719	rs30999085	19	6.05772	6057719	C/G	C57BL_6J	Targeted	CTCCGACCGAGGCAGCT	CGCGCATATGACACTCAGTT
			431	19_6222717	rs49808206	19	6.22272	6222717	C/T	C57BL_6J	Targeted	TGTCCCTCCACTGCAACATA	TTGATGGCGACAACTGTCTT
			432	19_8352371	rs30656190	19	8.35237	8352371	G/T	DBA_2J	Incidental	ACTCTCGCCAATGAACAGAT	GCATTTGGTCCATAACCTAC
			433	19_8678725	rs30856746	19	8.67873	8678725	G/A	DBA_2J	Targeted	AGAGAGGTCACAGCCAGGAG	GTAGGCCTGCAGAAGTCTGG
			434	19_8803985	rs30446528	19	8.80399	8803985	A/G	C57BL_6J	Targeted	GGAGGCTGACTTGTCAGAGG	AAAGCCTCTGCCTGTGAGG
			435	19_11276611	rs30368248	19	11.2766	11276611	A/G	BALB_cJ	Targeted	CCTCTAGAAACGGCACAGGA	GGGGAATTCATCTGTGGCTA
			436	19_11276629	rs30418655	19	11.2766	11276629	A/G	BALB_cJ	Incidental	TCTAGAAACGGCACAGGATA	ATTCATCTGTGGCTATTCTC
			437	19_11557959	rs36771654	19	11.558	11557959	G/A	BALB_cJ	Targeted	TGCTACCATCAAATTCTGCTG	CTGGAACATTTTTCCCTTGG
			438	19_17118377	rs30883652	19	17.1184	17118377	C/T	DBA_2J	Targeted	ACAGCCCAGCTCTGTGAATT	TGTCAGGGCTAACCAGGTCT
			439	19_17436579	rs37974013	19	17.4366	17436579	T/C	DBA_2J	Targeted	AGCGGTTGTCGTCCATGT	ACGAGAGCTGCATGGAATG
			440	19_23975558	rs36939956	19	23.9756	23975558	A/G	C57BL_6J	Targeted	CTATCAGAGAGCGGGGTCTG	CGCAGACAGAAAGGAGGCTA
			441	19_26257152	rs46575591	19	26.2572	26257152	T/C	C57BL_6J	Incidental	TGGAACTCACTCTGCAAGCA	TGGTGAATGCCTTTGATCCC
			442	19_34234122	rs30934349	19	34.2341	34234122	T/G	BALB_cJ	Targeted	TTGAAGACCAACTCAAGAAGCA	CACTTCCGTCAGTCTGCTCA
			443	19_34949789	rs13483601	19	34.9498	34949789	G/A	BALB_cJ	Targeted	TCGTTAGTCCACCCATCACC	TTCAAAACTCTATTGCCTTCCA
			444	19_38057964	rs30643671	19	38.058	38057964	G/A	C57BL_6J	Targeted	AGGAAAAATGGCCGAAAAAG	CCACACACACCGCTTTCTAG
			445	19_41957923	rs13465880	19	41.9579	41957923	T/C	C57BL_6J	Targeted	ACAGCACGGAGACTCAGGAT	TGTACAAAGCCATGGTTCCTT
			446	19_43849879	rs6245539	19	43.8499	43849879	T/C	C57BL_6J	Targeted	GGAGCCTGACAGACTCTTGC	GCATTCAGAAGTGGTCGGTTA
			447	19_45028861	rs236785528	19	45.0289	45028861	A/G	C3H_HeJ	Targeted	TATCCGACCATTCTCCAAGG	CCACAGGCCTCGGAAAG
			448	19_46654120	rs224976048	19	46.6541	46654120	G/A	C3H_HeJ	Targeted	CTGCCACCTCCTCCTCAG	CGGACAAAGGACTGCTCTG
			449	19_47096234	rs50095288	19	47.0962	47096234	C/T	C57BL_6J	Incidental	GGCTGATATGTTGAATTTGA	CAACTCATTCCCAACCAAGG
			450	19_47128079	rs222867689	19	47.1281	47128079	C/T	C3H_HeJ	Targeted	CTCTCTGACTCCAGCCTTGC	GTCCTGGAAACACAGCACCT
			451	19_52518822	rs36768214	19	52.5188	52518822	T/G	DBA_2J	Incidental	TCCCTCCTTTACCCAGCTCA	ATAAAGTCAAGTCAAGTAAT
			452	19_53851357	rs30416321	19	53.8514	53851357	A/C	C57BL_6J	Targeted	CAGAGCTGGAAGAAATTGTGC	TGGCCAAGTCCAAACCTAAG
			453	19_58774147	rs253982776	19	58.7741	58774147	T/A	BALB_cJ	Targeted	ATCTTGGTCGCTCTGTACGG	ATGGGAAGTTTAGCCATTGC
			454	19_61261300	rs30353293	19	61.2613	61261300	A/G	C57BL_6J	Incidental	AAAGCCTTGAGGCATACCCA	ATTTTGTAGTGTCTCCTAGT
			883	X_36008085	rs13483724	X	36.0081	36008085	C/A	C57BL_6J	Incidental	TGCTTTATTAGCGCTGCTTG	ATCCTTAGGGCTAAATCCTG
			884	X_49497218	rs31336254	X	49.4972	49497218	G/A	C57BL_6J	Targeted	TCTGCTGAAGGCTCTGCATA	TTTTCACTATCCTTTCCCACAA
			885	X_69830745	rs29044836	X	69.8307	69830745	C/T	C57BL_6J	Targeted	GAACCAGGCTGTTTCTTTCAA	TAGACTGTGGTGTGGCCAAG
			886	X_73012574	rs33870890	X	73.0126	73012574	A/T	C57BL_6J	Incidental	TGTGGCTTCTCAGCAACTTG	TTTGATTTGCTGCTCGGCTC
			887	X_85076816	rs29068252	X	85.0768	85076816	A/G	C57BL_6J	Incidental	TTCCAAGAAGAGTTGCCACA	ATTCATAGCCTTCCCCATCC
			888	X_105166309	rs47841654	X	105.166	105166309	T/C	C57BL_6J	Incidental	TCAACAGTGGCTTAGTCCAA	AAGTTCACCAAGAATCATCA
			889	X_130465611	rs49541013	X	130.466	130465611	G/A	C57BL_6J	Incidental	GAAGGGTTCTTTACAAGCTT	TCTCCCTCAATACCCATTCA
			890	X_141721715	rs8255335	X	141.722	141721715	T/C	BALB_cJ	Targeted	GTCTCAGCACCCAAATCTGG	GAATCCTGGAGCCCTTAACC
			891	X_150646933	rs29297517	X	150.647	150646933	G/T	BALB_cJ	Targeted	TGCCAAAGCTAATGCTGTTG	TTGGTGGTGCATTCAGTACC
			Index	Marker ID	rs ID	Chr	Position (Mbp)	Position (Bp)	Ref/Alt	Strain	Targeted_or_Incidental	Forward Seq	Reverse Seq

## Sheet: S_Table_4.2_All_Primers
			#File_name	Supplementary Table 4.2
			#Table_title	Set of alll MonsterPlex PCR primer pairs used for genotyping UM-HET3 mice
			#Source_paper	Arends et al. (2026) The dynamics and genetics of mortality; Nature, in revision, Nov. 2025 [also see bioRxiv: Genetic modulation of lifespan: Dynamic effects, sex differences, and body weight trade-offs. bioRxiv (doi.org/10.1101/2025.04.27.649857)
			#Authors	Arends D, Ashbrook DG, Roy S, Lu L, Sloan Z, Centeno AG, Lamour KH, de Magalhães JP, Prins P, Borman KW, Sen S, Mitchell SJ, MacArthur MR, Akin OA, Li X, Bajwa A, Harrison DE, Strong R, Nelson JF, Mozhui K, Auwerx J, Williams EG, Miller RA, Williams RW
			#Contact	David G Ashcbrook (dashbrook@uthsc.edu), Kurt Lamour (klamour@utk.edu); Danny Arends (danny.arends@gmail.com), Robert W Williams (labwilliams@gmail.com),
			#Date	18Nov2025 by DGA, DA, RWW
			#Primers	We designed 1000 primar parits listed in this table and used these to generate amplicons that were then sequence at high depth and alsigned to the mouse genome.
			#Primers	511 primer pairs targeted the expect variant whereas the other 380 successfully genotyped variants were defined by unexpected combination of primer pair given in S. Table_4.1
					rsSNP ID if known	GRCm38/mm10	GRCm38/mm10
			Index	Marker ID	SNP ID	Chr	Position (Mb)	Strain	Orientation	Seq
			1	1_434482	rs31378402	1	4.34482	DBA_2J	FORWARD	GTTGGGATTTTTACTTGAGTTCG
			2	1_434482	rs31378402	1	4.34482	DBA_2J	REVERSE	AGCCCTAGCAGTTGGACAGA
			3	1_6249843	rs13463778	1	6.24984	C57BL_6J	FORWARD	TACATCTTTGCATCGCCAAG
			4	1_6249843	rs13463778	1	6.24984	C57BL_6J	REVERSE	AAGAGCACTCAATTCTGAGTTCAA
			5	1_11265732	rs47084439	1	11.2657	DBA_2J	FORWARD	TCAAATTCCCCACCGAATAC
			6	1_11265732	rs47084439	1	11.2657	DBA_2J	REVERSE	GCAGGTGAGGAGACTGGATT
			7	1_26682184	rs248698043	1	26.6822	BALB_cJ	FORWARD	AAAGTTGTACCCATCAGGACATG
			8	1_26682184	rs248698043	1	26.6822	BALB_cJ	REVERSE	GCTGACCTGAGAGCCTGTG
			9	1_34552563	rs16808046	1	34.5526	DBA_2J	FORWARD	AAATCAACTGTTGCAGGAGGA
			10	1_34552563	rs16808046	1	34.5526	DBA_2J	REVERSE	GAGGGCGACAATAAAAACCA
			11	1_36445187	rs6382061	1	36.4452	C3H_HeJ	FORWARD	CAGACCCCAACAGAAGGAGA
			12	1_36445187	rs6382061	1	36.4452	C3H_HeJ	REVERSE	CTTCGAGACCCTCCTGGTG
			13	1_37045066	rs32887970	1	37.0451	C3H_HeJ	FORWARD	CTACAAGCAGCGGATGGACT
			14	1_37045066	rs32887970	1	37.0451	C3H_HeJ	REVERSE	CCGAAGTCCAGCACTATGGT
			15	1_37893993	rs32960373	1	37.894	DBA_2J	FORWARD	TCCTACTCCTCAGCCTCTGAA
			16	1_37893993	rs32960373	1	37.894	DBA_2J	REVERSE	ACCTGCAGTCTGCATGGAG
			17	1_38204922	rs30511899	1	38.2049	C3H_HeJ	FORWARD	CCTTGACAAACCGTGAGGTC
			18	1_38204922	rs30511899	1	38.2049	C3H_HeJ	REVERSE	AACGGGTTGTTGACTTCAGC
			19	1_52640958	rs243317728	1	52.641	BALB_cJ	FORWARD	TAACTTTTGGGCACCAGAGG
			20	1_52640958	rs243317728	1	52.641	BALB_cJ	REVERSE	CCAACAGGCTTCACAGAGAA
			21	1_536235	rs250337086	1	53.6235	BALB_cJ	FORWARD	GACGCACTCGATAAGGAAGG
			22	1_536235	rs250337086	1	53.6235	BALB_cJ	REVERSE	GGCTCATGTTCAAAAATTGGA
			23	1_5826507	rs51854492	1	58.2651	BALB_cJ	FORWARD	GGGCCCAGAAGACTACAAAA
			24	1_5826507	rs51854492	1	58.2651	BALB_cJ	REVERSE	ATGGCTATGGGATTTCGAGA
			25	1_5882392	rs32803726	1	58.8239	BALB_cJ	FORWARD	CATCTTGTGTTGACCCAGGTT
			26	1_5882392	rs32803726	1	58.8239	BALB_cJ	REVERSE	CTGCCCAGTTCTTCAGCAAT
			27	1_59178631	rs31642340	1	59.1786	BALB_cJ	FORWARD	TATCCCATGCTTTCCAAACC
			28	1_59178631	rs31642340	1	59.1786	BALB_cJ	REVERSE	GCAGACGAGAAATGGAGAGC
			29	1_59524664	rs32832087	1	59.5247	BALB_cJ	FORWARD	GATGAACTGCCCTTGAGAGG
			30	1_59524664	rs32832087	1	59.5247	BALB_cJ	REVERSE	GTTTGTTCTGGGCCAGCTT
			31	1_60329343	rs46790177	1	60.3293	BALB_cJ	FORWARD	GTGGATCCATCCTGTATGCA
			32	1_60329343	rs46790177	1	60.3293	BALB_cJ	REVERSE	GGTAATCGCATGGCTAATGG
			33	1_72346423	rs32438707	1	72.3464	C3H_HeJ	FORWARD	CCCTTTTCCCTCTCACAGAA
			34	1_72346423	rs32438707	1	72.3464	C3H_HeJ	REVERSE	CCAAGGTGACCTCATCAGGTA
			35	1_74570944	rs32785851	1	74.5709	DBA_2J	FORWARD	CAGCTGTGTCCCCATCACTA
			36	1_74570944	rs32785851	1	74.5709	DBA_2J	REVERSE	AGACCCATGCAGTTGTGCTT
			37	1_75125895	rs31568558	1	75.1259	C3H_HeJ	FORWARD	TCATCCCCAGAGTCTTCAGG
			38	1_75125895	rs31568558	1	75.1259	C3H_HeJ	REVERSE	ATGGGCTTCCTTTACCCATC
			39	1_75472884	rs32263294	1	75.4729	DBA_2J	FORWARD	TCTGAAGCCATGGAACAGC
			40	1_75472884	rs32263294	1	75.4729	DBA_2J	REVERSE	GTAACAAGCTGGGCTGATCC
			41	1_87986124	rs30305914	1	87.9861	DBA_2J	FORWARD	CTGGGGATTCTGAAGCAAGT
			42	1_87986124	rs30305914	1	87.9861	DBA_2J	REVERSE	CAGTTAGTCTCCTGAGGAACCAT
			43	1_88138783	rs49929593	1	88.1388	DBA_2J	FORWARD	GTTTTCGCACCTTTGGAAAC
			44	1_88138783	rs49929593	1	88.1388	DBA_2J	REVERSE	TGTCCACGACAATCATGTTG
			45	1_88503494	rs31076094	1	88.5035	DBA_2J	FORWARD	CTGCTGCTGCTGCTGCT
			46	1_88503494	rs31076094	1	88.5035	DBA_2J	REVERSE	CCCAGAGACTGTATTAAACAGCA
			47	1_90775615	rs31375524	1	90.7756	C3H_HeJ	FORWARD	CCTCTGGCTTGGTAGCAACT
			48	1_90775615	rs31375524	1	90.7756	C3H_HeJ	REVERSE	ACAGCCAGACCTGCATTAGC
			49	1_90931519	rs38640955	1	90.9315	C3H_HeJ	FORWARD	GGCTGGAGTCTGACCAGTCT
			50	1_90931519	rs38640955	1	90.9315	C3H_HeJ	REVERSE	TGAGTCTTCCTCAAAGTCCACA
			51	1_92589199	rs217636396	1	92.5892	C3H_HeJ	FORWARD	GGCAAGGTGGTCTCCATCT
			52	1_92589199	rs217636396	1	92.5892	C3H_HeJ	REVERSE	GGCATCCTTCACATCCTTGT
			53	1_93135308	rs30390022	1	93.1353	C3H_HeJ	FORWARD	GCAGAGCTAGCTGGGAAATG
			54	1_93135308	rs30390022	1	93.1353	C3H_HeJ	REVERSE	CTGATACGAGCCCATGGTC
			55	1_93284444	rs32599301	1	93.2844	C57BL_6J	FORWARD	TGCCTCTCGAGTCACAGCTA
			56	1_93284444	rs32599301	1	93.2844	C57BL_6J	REVERSE	TGACTTGTGGTCACATTGATGA
			57	1_93785926	rs50388194	1	93.7859	C57BL_6J	FORWARD	GCCCACTGTAGATGTCGTCA
			58	1_93785926	rs50388194	1	93.7859	C57BL_6J	REVERSE	GACTTGCTGACACCAGTCGT
			59	1_94009142	rs258880664	1	94.0091	C57BL_6J	FORWARD	AGCACTGTCTCCCACCTGAC
			60	1_94009142	rs258880664	1	94.0091	C57BL_6J	REVERSE	TGCGATTGAAATGCTGGTAG
			61	1_100383536	rs32483218	1	100.384	DBA_2J	FORWARD	AGGGCAAAGATCACATCTGG
			62	1_100383536	rs32483218	1	100.384	DBA_2J	REVERSE	ATGCTTCTCCACACACTTGC
			63	1_107523894	rs51523684	1	107.524	DBA_2J	FORWARD	ATGTTCCTCCATGCAAAGCT
			64	1_107523894	rs51523684	1	107.524	DBA_2J	REVERSE	AGGAGCATGCTGATGTTTCC
			65	1_111859457	rs33265251	1	111.859	DBA_2J	FORWARD	TGCCAAGGAAAGCAAAAATC
			66	1_111859457	rs33265251	1	111.859	DBA_2J	REVERSE	TACAGATTTGCTGCCTACCA
			67	1_116455004	rs30647218	1	116.455	BALB_cJ	FORWARD	CGAGCCAGAGTAATTGACTAAATG
			68	1_116455004	rs30647218	1	116.455	BALB_cJ	REVERSE	CAGATGTGCCAGAATCAAAAA
			69	1_120063246	rs31178208	1	120.063	C57BL_6J	FORWARD	ACCAAGGCTGGCACCTCT
			70	1_120063246	rs31178208	1	120.063	C57BL_6J	REVERSE	ATCCAACCCTTTGTCTGCTG
			71	1_120474787	rs30741725	1	120.475	BALB_cJ	FORWARD	CACATTGTCCAGCCAGATGT
			72	1_120474787	rs30741725	1	120.475	BALB_cJ	REVERSE	CCTGCCTCCCTGAACTTCTA
			73	1_12148329	rs30776698	1	121.483	BALB_cJ	FORWARD	ACTGAGAAAAGGTGCTGACCTC
			74	1_12148329	rs30776698	1	121.483	BALB_cJ	REVERSE	TGTGAGTCATGGTGGAGGTC
			75	1_127959819	rs13476103	1	127.96	C57BL_6J	FORWARD	CTCTCATCCGCAGAAAGAGC
			76	1_127959819	rs13476103	1	127.96	C57BL_6J	REVERSE	GTTACCTGAGAGCCCAGGTG
			77	1_132991702	rs223796411	1	132.992	BALB_cJ	FORWARD	TTCTCTGTGACTGACTCAACTATGC
			78	1_132991702	rs223796411	1	132.992	BALB_cJ	REVERSE	GAAGAAGTCTGGGGCTTCGT
			79	1_133287846	1:133287846_C/G	1	133.288	DBA_2J	FORWARD	ACACCATCAGCAGTGGTGAG
			80	1_133287846	1:133287846_C/G	1	133.288	DBA_2J	REVERSE	AGTTCCGCGTCGTGACTAGT
			81	1_133622154	rs31371115	1	133.622	DBA_2J	FORWARD	GAAATGGCATGGAGTTTGGT
			82	1_133622154	rs31371115	1	133.622	DBA_2J	REVERSE	TGTCCCACTCCTCTCTGAGG
			83	1_136051218	rs30665133	1	136.051	DBA_2J	FORWARD	TCAAGTACCTGCAGGAGCTG
			84	1_136051218	rs30665133	1	136.051	DBA_2J	REVERSE	GTTGCTGTGGCCCGTGT
			85	1_13626071	rs255145691	1	136.261	DBA_2J	FORWARD	TCAGTAGCCACACCACGAAG
			86	1_13626071	rs255145691	1	136.261	DBA_2J	REVERSE	CTTGGAACCTGCCTTACGG
			87	1_13931466	rs262770059	1	139.315	C3H_HeJ	FORWARD	GGCTCCAACATAGCTGAAGG
			88	1_13931466	rs262770059	1	139.315	C3H_HeJ	REVERSE	CAACCCCTGCCAATTTTG
			89	1_139458391	rs30921257	1	139.458	C3H_HeJ	FORWARD	ACACCCTCAACTGTTGCAAG
			90	1_139458391	rs30921257	1	139.458	C3H_HeJ	REVERSE	TTTCTTCTTCAGGCCTGACC
			91	1_143770506	rs4222673	1	143.771	C3H_HeJ	FORWARD	CTTTGTGAGACCAGCCGTTT
			92	1_143770506	rs4222673	1	143.771	C3H_HeJ	REVERSE	GCAGTGGCAGACTGGTACAA
			93	1_15170384	rs31622980	1	151.704	DBA_2J	FORWARD	CTTCAGGTTCCCTCACGTTG
			94	1_15170384	rs31622980	1	151.704	DBA_2J	REVERSE	CCTCTTCCTCAGCCTCACC
			95	1_152386563	rs31044818	1	152.387	C3H_HeJ	FORWARD	CTCCGGAGCCCATGTGT
			96	1_152386563	rs31044818	1	152.387	C3H_HeJ	REVERSE	GAGGAGCGCAGCGATTC
			97	1_152756733	rs217018962	1	152.757	DBA_2J	FORWARD	TCCTACCTCAGCATGGAACC
			98	1_152756733	rs217018962	1	152.757	DBA_2J	REVERSE	CAAAGGCCACCACATATTGG
			99	1_153250389	rs32275518	1	153.25	DBA_2J	FORWARD	GAGGTGGTGCATAAGGGCTA
			100	1_153250389	rs32275518	1	153.25	DBA_2J	REVERSE	TTTGGCCATTCTTCTGTGTG
			101	1_153754223	rs50136053	1	153.754	DBA_2J	FORWARD	AGGGAGCCAATGTGAATTTG
			102	1_153754223	rs50136053	1	153.754	DBA_2J	REVERSE	TTCTCAGCAGCGCTCATG
			103	1_155132441	rs33691691	1	155.132	DBA_2J	FORWARD	CATTGCTCTGAGGATCCAGA
			104	1_155132441	rs33691691	1	155.132	DBA_2J	REVERSE	GAAATTGCCCAAGAAGTGGA
			105	1_155779448	rs31403791	1	155.779	C57BL_6J	FORWARD	TTGGAGGTGGTTCACCTCAG
			106	1_155779448	rs31403791	1	155.779	C57BL_6J	REVERSE	CCAGAGGGATATGCAGGAGA
			107	1_155958681	rs32768343	1	155.959	C57BL_6J	FORWARD	TACTTTCCAGGGTGGTAGCC
			108	1_155958681	rs32768343	1	155.959	C57BL_6J	REVERSE	AGATGATTCTTGGGCCAGTG
			109	1_156285523	rs31654838	1	156.286	C57BL_6J	FORWARD	TGGTTCTTCAAAGGGCAATC
			110	1_156285523	rs31654838	1	156.286	C57BL_6J	REVERSE	GAAAACAGAAGCTAACCCTTGG
			111	1_156642255	rs30466582	1	156.642	C57BL_6J	FORWARD	CACACTCCAGAGACCCAGGA
			112	1_156642255	rs30466582	1	156.642	C57BL_6J	REVERSE	ACTTGAGGTGGAGGCATGAC
			113	1_156832745	rs32326541	1	156.833	C57BL_6J	FORWARD	TCGTCTTCCACAAACTTTTG
			114	1_156832745	rs32326541	1	156.833	C57BL_6J	REVERSE	TCATCTTTTGCCTAGATATTCC
			115	1_158609505	rs31383826	1	158.61	C57BL_6J	FORWARD	CTCCATGAGACTTGCAACCA
			116	1_158609505	rs31383826	1	158.61	C57BL_6J	REVERSE	CCTTGCAACTTCATCTGTGC
			117	1_164053022	rs32660779	1	164.053	DBA_2J	FORWARD	TCAGCTGTCCAGTGTGAAGC
			118	1_164053022	rs32660779	1	164.053	DBA_2J	REVERSE	ACAACTGGACCCATTTTGGA
			119	1_16419262	rs219311012	1	164.193	DBA_2J	FORWARD	AGCACAGGTTCTCCTGGATG
			120	1_16419262	rs219311012	1	164.193	DBA_2J	REVERSE	TCCTCCTCAGACTTCATTCCA
			121	1_165575695	rs32571350	1	165.576	DBA_2J	FORWARD	AACAGGAGATCAATGGCTTCA
			122	1_165575695	rs32571350	1	165.576	DBA_2J	REVERSE	TTTTGAACATCCTGAAGGGTTA
			123	1_166099369	rs30715538	1	166.099	DBA_2J	FORWARD	ATCCATCTCGTTACCCATGC
			124	1_166099369	rs30715538	1	166.099	DBA_2J	REVERSE	TCGCAGTAATTCCCAGAAGC
			125	1_166310762	rs32048854	1	166.311	DBA_2J	FORWARD	TAATGGTGGGCTCTTTTTGC
			126	1_166310762	rs32048854	1	166.311	DBA_2J	REVERSE	TCCAGTCATCCAGAGAGGTG
			127	1_169930082	rs49873878	1	169.93	C3H_HeJ	FORWARD	GAGAAAGAGTGCCAGGCAAG
			128	1_169930082	rs49873878	1	169.93	C3H_HeJ	REVERSE	GGCTAGCGATTTCACGTGAT
			129	1_170283138	rs47752851	1	170.283	C3H_HeJ	FORWARD	AAGCCCTGTTCACTCTTTGC
			130	1_170283138	rs47752851	1	170.283	C3H_HeJ	REVERSE	TTTGGAAAGATCGTTCTTGGA
			131	1_170885169	rs31577163	1	170.885	C3H_HeJ	FORWARD	GGTCTCGGGTTTGTCCAG
			132	1_170885169	rs31577163	1	170.885	C3H_HeJ	REVERSE	CTGACGGTGGACTCTGAACC
			133	1_17105782	rs8242800	1	171.058	C57BL_6J	FORWARD	TGACTGTGGCCTTAAACGTG
			134	1_17105782	rs8242800	1	171.058	C57BL_6J	REVERSE	CACAACCCTGGGAACTCTTC
			135	1_171250901	rs31538642	1	171.251	C57BL_6J	FORWARD	CGGGTACCATGTCCCAGAT
			136	1_171250901	rs31538642	1	171.251	C57BL_6J	REVERSE	CACAGTGTGAAGCGGCAAG
			137	1_171405161	rs45974782	1	171.405	C57BL_6J	FORWARD	CTTGAGTGCCCTGCCCTAC
			138	1_171405161	rs45974782	1	171.405	C57BL_6J	REVERSE	TCTAGACCCCTAGGAAATCTCCA
			139	1_172082621	rs31580400	1	172.083	C57BL_6J	FORWARD	ACCTCACCTGCCAGTACCAC
			140	1_172082621	rs31580400	1	172.083	C57BL_6J	REVERSE	GAGGCAAGATGGCTACGACT
			141	1_17231758	rs51891302	1	172.318	C57BL_6J	FORWARD	GCGAGCCACTCTACAGGAAG
			142	1_17231758	rs51891302	1	172.318	C57BL_6J	REVERSE	GAAGCTCCCCAGAAGCTAGC
			143	1_172476174	rs13474557	1	172.476	C57BL_6J	FORWARD	AGCCAGGCTGTATGCATCTC
			144	1_172476174	rs13474557	1	172.476	C57BL_6J	REVERSE	AGACTCTTGCAGGACACCAA
			145	1_173332289	rs51259593	1	173.332	C57BL_6J	FORWARD	CCTTGGCTGCCAAAAGAGT
			146	1_173332289	rs51259593	1	173.332	C57BL_6J	REVERSE	TCCTCCAGAGACATGGAAGC
			147	1_173473759	rs31605595	1	173.474	C57BL_6J	FORWARD	TTAGGTGTTGCGTTGGCTTT
			148	1_173473759	rs31605595	1	173.474	C57BL_6J	REVERSE	ATACACAGCCTCCTGCGTATC
			149	1_173860193	1:173860193_C/T	1	173.86	DBA_2J	FORWARD	GCTGTCTACATCCTACCTTGACG
			150	1_173860193	1:173860193_C/T	1	173.86	DBA_2J	REVERSE	CCACCTCTTCTGCTTTCACC
			151	1_174017329	1:174017329_A/G	1	174.017	DBA_2J	FORWARD	TGGCATTTGCATTTCTGGTA
			152	1_174017329	1:174017329_A/G	1	174.017	DBA_2J	REVERSE	AGGCATCCTGGAGATCAATG
			153	1_174152324	rs32233283	1	174.152	C57BL_6J	FORWARD	GGCAGTGTGGCCCTTATGTA
			154	1_174152324	rs32233283	1	174.152	C57BL_6J	REVERSE	AGGGGCAAACACAGAAAATG
			155	1_174332301	rs46573922	1	174.332	C57BL_6J	FORWARD	CACTGCCTATGTGTCCCTGA
			156	1_174332301	rs46573922	1	174.332	C57BL_6J	REVERSE	GTAAGGGCGCGTCAAGTCT
			157	1_174502143	rs31892648	1	174.502	C57BL_6J	FORWARD	GAAGAGAAGCGCAGGTGATG
			158	1_174502143	rs31892648	1	174.502	C57BL_6J	REVERSE	CCGCTCGCCTTCTTTGT
			159	1_180168619	rs46228140	1	180.169	DBA_2J	FORWARD	GCCCCATTCCTGTTCTTACC
			160	1_180168619	rs46228140	1	180.169	DBA_2J	REVERSE	TGTAGGTGGCTCTCCTGGAC
			161	1_180855863	rs31460981	1	180.856	DBA_2J	FORWARD	CGTGGAATGCTTCTTTGTGA
			162	1_180855863	rs31460981	1	180.856	DBA_2J	REVERSE	CCTGGGCTCCAAACTGTACA
			163	1_183086564	rs30458762	1	183.087	DBA_2J	FORWARD	CTTGGCTCCACTTGCTTCTC
			164	1_183086564	rs30458762	1	183.087	DBA_2J	REVERSE	GTAGAGACCCAGGGGACACA
			165	1_188782439	rs38536077	1	188.782	DBA_2J	FORWARD	CCATGCTCTGAAACCCAGAA
			166	1_188782439	rs38536077	1	188.782	DBA_2J	REVERSE	GTGTGCCCACAGACTTTTCC
			167	1_188911479	rs13476295	1	188.911	DBA_2J	FORWARD	CACCAACATCACCACTCCTG
			168	1_188911479	rs13476295	1	188.911	DBA_2J	REVERSE	GGGGACCAAGACACATTCAT
			169	1_189656733	rs33008037	1	189.657	DBA_2J	FORWARD	AAGCAAAGACCTGGAGCTCA
			170	1_189656733	rs33008037	1	189.657	DBA_2J	REVERSE	AGGAGAAGCAGCAGACCAAG
			171	1_192054351	rs46506988	1	192.054	DBA_2J	FORWARD	TGTGGCCCCAAGACTCAC
			172	1_192054351	rs46506988	1	192.054	DBA_2J	REVERSE	GAACTTGCTGGAGCATGAGC
			173	2_19269183	rs27153197	2	19.2692	DBA_2J	FORWARD	GACAGCGATGGAACCAAGAT
			174	2_19269183	rs27153197	2	19.2692	DBA_2J	REVERSE	GCTTACCCTGGGTGTTGAAA
			175	2_19658149	rs256090235	2	19.6581	DBA_2J	FORWARD	CAGCGTGTGCACCCATTAC
			176	2_19658149	rs256090235	2	19.6581	DBA_2J	REVERSE	TGACTGCAAGGAGACCTTGA
			177	2_20850075	rs29913128	2	20.8501	DBA_2J	FORWARD	CTGAGGGTTGGTGACCTGTT
			178	2_20850075	rs29913128	2	20.8501	DBA_2J	REVERSE	GACTCGGGTACAACGAAGGA
			179	2_24094722	rs27219245	2	24.0947	DBA_2J	FORWARD	GGTAAGGCATTGGAGTTTGG
			180	2_24094722	rs27219245	2	24.0947	DBA_2J	REVERSE	CAGTTCACCAGATCCCCAGT
			181	2_24606612	rs27186640	2	24.6066	DBA_2J	FORWARD	GTGCAGCTAGCACCAGTGG
			182	2_24606612	rs27186640	2	24.6066	DBA_2J	REVERSE	TGGCTATCACTGCACTTTGG
			183	2_24965596	rs29560127	2	24.9656	DBA_2J	FORWARD	AGTTACACCCTGCAGCCAAT
			184	2_24965596	rs29560127	2	24.9656	DBA_2J	REVERSE	CCTGACAGATTTCCCAGTGG
			185	2_25363944	rs30778360	2	25.3639	DBA_2J	FORWARD	GGCTGATCTCGCTGTATTCC
			186	2_25363944	rs30778360	2	25.3639	DBA_2J	REVERSE	GTGGTGGAGAAAGCATACCC
			187	2_2546062	rs33581739	2	25.4606	DBA_2J	FORWARD	AACTGCCCTACCCTGGAAAT
			188	2_2546062	rs33581739	2	25.4606	DBA_2J	REVERSE	CAGTGCTGGGGATAGGAGAC
			189	2_26202139	rs33393005	2	26.2021	DBA_2J	FORWARD	GAGTTAACGCGGCCAACTTA
			190	2_26202139	rs33393005	2	26.2021	DBA_2J	REVERSE	GCAGTTCCAAGTCCGACAAG
			191	2_26373532	rs27202048	2	26.3735	DBA_2J	FORWARD	GCTTGTCTTCCCAAGGACAT
			192	2_26373532	rs27202048	2	26.3735	DBA_2J	REVERSE	ACTTGGGTCTCCTGGAAGGT
			193	2_62606286	rs28039556	2	62.6063	DBA_2J	FORWARD	CTGGCCTCGTCATCACTCT
			194	2_62606286	rs28039556	2	62.6063	DBA_2J	REVERSE	TGCATATAGCCACCTGGAGA
			195	2_6532654	rs46033896	2	65.3265	DBA_2J	FORWARD	GGAGGGAGCAAAACATTCAA
			196	2_6532654	rs46033896	2	65.3265	DBA_2J	REVERSE	TCGTTACTGCAGCCACACTG
			197	2_66697864	rs257508277	2	66.6979	C3H_HeJ	FORWARD	TTGGTCTGTTGCTTCTGTAGGA
			198	2_66697864	rs257508277	2	66.6979	C3H_HeJ	REVERSE	GCCATGGCAAGGATAAAGTC
			199	2_68729025	rs242120956	2	68.729	C3H_HeJ	FORWARD	TCCTTCTGTTAGTTGCAAGAAGC
			200	2_68729025	rs242120956	2	68.729	C3H_HeJ	REVERSE	ATCGTACTTTTGCAGGTGTCC
			201	2_69439838	rs27974151	2	69.4398	C57BL_6J	FORWARD	TATTTCAGGCCCAGGTCAAC
			202	2_69439838	rs27974151	2	69.4398	C57BL_6J	REVERSE	TCTCAATTCGGTGCAATCAA
			203	2_70509665	rs33889947	2	70.5097	C57BL_6J	FORWARD	TACCACTCCAGGTTGGTCCT
			204	2_70509665	rs33889947	2	70.5097	C57BL_6J	REVERSE	GGCAGACTTTCCCTCCTCTC
			205	2_70966444	rs27961145	2	70.9664	C3H_HeJ	FORWARD	TGAGGAGGGTTTTCACAGCT
			206	2_70966444	rs27961145	2	70.9664	C3H_HeJ	REVERSE	CGAGGAGATGGTACCAGAGC
			207	2_71138347	rs264528710	2	71.1383	C3H_HeJ	FORWARD	GTGCTTGTAACCGGATCCAC
			208	2_71138347	rs264528710	2	71.1383	C3H_HeJ	REVERSE	GGCCCAGCGTATTTGTAAAA
			209	2_71846197	rs13464795	2	71.8462	BALB_cJ	FORWARD	CGGGGACATTTGTCACTTTC
			210	2_71846197	rs13464795	2	71.8462	BALB_cJ	REVERSE	TGACATCTATGGAAGCCCTCA
			211	2_83915232	rs108765035	2	83.9152	C57BL_6J	FORWARD	TTTCAGAGTTGAATTCCTTGCA
			212	2_83915232	rs108765035	2	83.9152	C57BL_6J	REVERSE	ACTTGGTCATCCACCCAGAC
			213	2_85579944	rs13476614	2	85.5799	C57BL_6J	FORWARD	CCTGGTGTCCTATGTTTGCA
			214	2_85579944	rs13476614	2	85.5799	C57BL_6J	REVERSE	TTGCCAAGTGAGAGGAACAA
			215	2_85904324	rs6406117	2	85.9043	C57BL_6J	FORWARD	CATGCAGAAGAGGGAACCAT
			216	2_85904324	rs6406117	2	85.9043	C57BL_6J	REVERSE	GAGGATCCGTTCCAGTGAAG
			217	2_86075105	rs29921792	2	86.0751	C57BL_6J	FORWARD	GGTGCTCGTGGAGGTTTTTA
			218	2_86075105	rs29921792	2	86.0751	C57BL_6J	REVERSE	ACAACCCTGGACATCTTGCT
			219	2_86413557	rs28031757	2	86.4136	C57BL_6J	FORWARD	TGACATTGTAGCCACAGAAGG
			220	2_86413557	rs28031757	2	86.4136	C57BL_6J	REVERSE	TTGGATACTAGTCACCATTCCCTA
			221	2_86958749	rs253069846	2	86.9587	C3H_HeJ	FORWARD	TGATTTTAAATGGGTGAAGATCA
			222	2_86958749	rs253069846	2	86.9587	C3H_HeJ	REVERSE	TTCCACTTCAGGAAAGCAAAA
			223	2_87093016	rs46719553	2	87.093	C57BL_6J	FORWARD	TGCCACACAAGTAACATGCA
			224	2_87093016	rs46719553	2	87.093	C57BL_6J	REVERSE	TGATCGCTATGTGGCAATTG
			225	2_87692953	rs27429537	2	87.693	C3H_HeJ	FORWARD	CATGGGAATGCTGGAATACA
			226	2_87692953	rs27429537	2	87.693	C3H_HeJ	REVERSE	GCATTGGTCAGGCTCAGAAG
			227	2_88526353	rs33142695	2	88.5264	C57BL_6J	FORWARD	GGCCTTGTCTACATGCACTTC
			228	2_88526353	rs33142695	2	88.5264	C57BL_6J	REVERSE	TCTATTGGAAAAGTGGTTGGTG
			229	2_89156987	rs227254817	2	89.157	C3H_HeJ	FORWARD	TGGGTGTGATTACGGAAGAA
			230	2_89156987	rs227254817	2	89.157	C3H_HeJ	REVERSE	TTCAGTCCTGCACTTTCTGG
			231	2_89752415	rs27399101	2	89.7524	C3H_HeJ	FORWARD	GGCCATCACCAAGAAAAGAA
			232	2_89752415	rs27399101	2	89.7524	C3H_HeJ	REVERSE	TGGCCTATGATCGCTATGTG
			233	2_89844287	rs220620424	2	89.8443	C3H_HeJ	FORWARD	CACAAATATGCAAGGCACAAA
			234	2_89844287	rs220620424	2	89.8443	C3H_HeJ	REVERSE	TCTCACAGCAAGGAGGGAAG
			235	2_92975818	rs218172610	2	92.9758	C3H_HeJ	FORWARD	GGACCCCTTAGGTCTTCTGG
			236	2_92975818	rs218172610	2	92.9758	C3H_HeJ	REVERSE	TCACACCCTGGTTTTCCTTC
			237	2_93865831	rs240997514	2	93.8658	C3H_HeJ	FORWARD	CCTCAAAGCCACCCAGACTA
			238	2_93865831	rs240997514	2	93.8658	C3H_HeJ	REVERSE	TGGACTCTAGATGTGGCATCA
			239	2_98667077	2:98667077_T/G	2	98.6671	C57BL_6J	FORWARD	CATGGAAAATGAGAAACATCCA
			240	2_98667077	2:98667077_T/G	2	98.6671	C57BL_6J	REVERSE	CAGGTCCTTCAGTGTGCATTT
			241	2_104123014	2:104123014_G/A	2	104.123	C57BL_6J	FORWARD	TCTGGAAGAAGCTCTTCGTG
			242	2_104123014	2:104123014_G/A	2	104.123	C57BL_6J	REVERSE	GTGCCAGAGGCAGGGATC
			243	2_104787851	rs233628592	2	104.788	C3H_HeJ	FORWARD	TGAGAAGCATTGCCTCTGAG
			244	2_104787851	rs233628592	2	104.788	C3H_HeJ	REVERSE	AACAAAGGGCCCCTTCAG
			245	2_105696373	rs27429151	2	105.696	C3H_HeJ	FORWARD	CGGGAGTGAACCTGACATGT
			246	2_105696373	rs27429151	2	105.696	C3H_HeJ	REVERSE	GGCAGAGTGAACACAATTTCC
			247	2_109317921	rs220617326	2	109.318	C3H_HeJ	FORWARD	TCCCCTTTCTTTGTCATCTTG
			248	2_109317921	rs220617326	2	109.318	C3H_HeJ	REVERSE	TGACAGGCCAGTTTCTTTCA
			249	2_110011673	rs27474729	2	110.012	C3H_HeJ	FORWARD	AGCAGTCACCTCCGACAGTT
			250	2_110011673	rs27474729	2	110.012	C3H_HeJ	REVERSE	TATTGCCCTCCGTGAAAAAG
			251	2_110880805	rs242937600	2	110.881	C3H_HeJ	FORWARD	TTCTTCAAGAAAGGGAAAAGAGG
			252	2_110880805	rs242937600	2	110.881	C3H_HeJ	REVERSE	ACCCTTAAGTGTTCCTTTGCTG
			253	2_111134233	rs242069136	2	111.134	C3H_HeJ	FORWARD	TCAGGATAATCCTGGTTCTCTG
			254	2_111134233	rs242069136	2	111.134	C3H_HeJ	REVERSE	TCGTGTCAGATTTGTTTTAACCA
			255	2_111306279	rs27489017	2	111.306	C3H_HeJ	FORWARD	TGAGTTTGTGCTTCTAGGACTCTC
			256	2_111306279	rs27489017	2	111.306	C3H_HeJ	REVERSE	TCCCAAAATGATTCCGATGT
			257	2_111489831	rs586385747	2	111.49	C3H_HeJ	FORWARD	TGGCCACATAGCGATCATAA
			258	2_111489831	rs586385747	2	111.49	C3H_HeJ	REVERSE	GATGCATGTCCCAGGTCTTC
			259	2_111645305	rs27503811	2	111.645	C3H_HeJ	FORWARD	GCAGGGCAAAAAGAAGATCA
			260	2_111645305	rs27503811	2	111.645	C3H_HeJ	REVERSE	CACTGTTCGCCAGACTTCAA
			261	2_111912338	rs27487748	2	111.912	C57BL_6J	FORWARD	CCCACAGAAATGAACCCACT
			262	2_111912338	rs27487748	2	111.912	C57BL_6J	REVERSE	TGACCTTCCTCGGTTTATCAA
			263	2_112255823	rs27463377	2	112.256	C3H_HeJ	FORWARD	AACACCCTTGGAAGCATAGG
			264	2_112255823	rs27463377	2	112.256	C3H_HeJ	REVERSE	CCAGGAACACAAGCAACAAC
			265	2_112712327	rs258041138	2	112.712	C3H_HeJ	FORWARD	TGTTCAGATGTGACCTTGGTG
			266	2_112712327	rs258041138	2	112.712	C3H_HeJ	REVERSE	CCCATGCTCTGCAACTACCT
			267	2_113364081	rs27519822	2	113.364	C3H_HeJ	FORWARD	TTCCAAAAGGGGAAGTCAGA
			268	2_113364081	rs27519822	2	113.364	C3H_HeJ	REVERSE	CCTCCCTGACTTGGTAGCAG
			269	2_113599599	rs231908987	2	113.6	C3H_HeJ	FORWARD	CCAGTGCAAACATCATGACC
			270	2_113599599	rs231908987	2	113.6	C3H_HeJ	REVERSE	CTGACTTCCTTTGGGGATGA
			271	2_118693375	rs3149830	2	118.693	C57BL_6J	FORWARD	TCAGTCCTCTGACCACCTCA
			272	2_118693375	rs3149830	2	118.693	C57BL_6J	REVERSE	GAGCCTGCTGGAGAAGACC
			273	2_119210795	rs33422570	2	119.211	C3H_HeJ	FORWARD	TCCTTTCTCCAGAGGGTCTTC
			274	2_119210795	rs33422570	2	119.211	C3H_HeJ	REVERSE	CAGCCCCACTTGTCTTCTTC
			275	2_119618412	rs33757472	2	119.618	C57BL_6J	FORWARD	ACCTGAGTGTCCCACTCCAT
			276	2_119618412	rs33757472	2	119.618	C57BL_6J	REVERSE	GCAGTCTTCGCTTCTTGGAG
			277	2_119759668	rs33654120	2	119.76	C57BL_6J	FORWARD	GGCAAAAGCGAAGGTGTTAG
			278	2_119759668	rs33654120	2	119.76	C57BL_6J	REVERSE	TGCATCATCTAACCCTTCTTCC
			279	2_119923629	rs27424525	2	119.924	C57BL_6J	FORWARD	TGTACCAGCTACCCACCAAG
			280	2_119923629	rs27424525	2	119.924	C57BL_6J	REVERSE	GAGAGGTAGAAGGGGAAATGG
			281	2_120057491	rs27441759	2	120.057	C57BL_6J	FORWARD	GCTGCAGTGACAAGTTTTTGA
			282	2_120057491	rs27441759	2	120.057	C57BL_6J	REVERSE	CTTGAACCGGCAGTGCTAGT
			283	2_12024478	rs27459703	2	120.245	C3H_HeJ	FORWARD	GTAAAGGTGAGGAGGGCACA
			284	2_12024478	rs27459703	2	120.245	C3H_HeJ	REVERSE	ACAAGGGGAAGAAGACAGCA
			285	2_120411461	rs27443981	2	120.411	C3H_HeJ	FORWARD	CAGAAACAGCAGCTCACCAA
			286	2_120411461	rs27443981	2	120.411	C3H_HeJ	REVERSE	TGATGATTTGGAACCTGGTG
			287	2_120612428	rs51381381	2	120.612	C3H_HeJ	FORWARD	CAACAGATCTCAGATATTCAAGCTG
			288	2_120612428	rs51381381	2	120.612	C3H_HeJ	REVERSE	CAACCCAGCATACACCACAC
			289	2_12074562	rs27439053	2	120.746	C57BL_6J	FORWARD	GCAGAGAGGTCTCCCTGCT
			290	2_12074562	rs27439053	2	120.746	C57BL_6J	REVERSE	ATAGGCCAGATGGCAGCAAT
			291	2_121138554	rs27454847	2	121.139	C57BL_6J	FORWARD	TCCATTCTTTATTGCCCTGAA
			292	2_121138554	rs27454847	2	121.139	C57BL_6J	REVERSE	GGAGGGAACTGCTTTTCCTT
			293	2_121452474	rs13475535	2	121.452	C57BL_6J	FORWARD	GAAAGATGCTGGCTCTGCAC
			294	2_121452474	rs13475535	2	121.452	C57BL_6J	REVERSE	CCATCGGCACTTCTCTCTCT
			295	2_122128927	rs51448708	2	122.129	C57BL_6J	FORWARD	CTCTTCCTCCAGTTGGAAGG
			296	2_122128927	rs51448708	2	122.129	C57BL_6J	REVERSE	CCAGGTCTGCACTTACAGCA
			297	2_122291506	rs27453362	2	122.292	C57BL_6J	FORWARD	CTCACCTGGTACCCCATCAC
			298	2_122291506	rs27453362	2	122.292	C57BL_6J	REVERSE	CATTTCCGGAACCGAGAAC
			299	2_12252249	rs45814108	2	122.522	C57BL_6J	FORWARD	GAGCCACAGAAGCCATAAGC
			300	2_12252249	rs45814108	2	122.522	C57BL_6J	REVERSE	CCAGGAGAGGGTAGCATTGA
			301	2_122685194	rs27468242	2	122.685	C57BL_6J	FORWARD	CCTGGAACTCAGGTACTGGAA
			302	2_122685194	rs27468242	2	122.685	C57BL_6J	REVERSE	CGTTTGGCATGTACAAATGC
			303	2_125083168	rs27451365	2	125.083	C3H_HeJ	FORWARD	GCATGTCATGAAAACATGCA
			304	2_125083168	rs27451365	2	125.083	C3H_HeJ	REVERSE	CTCCCATCCCAACAGTGTCT
			305	2_12901051	rs32882818	2	129.011	DBA_2J	FORWARD	GGAGCAAAGTGCTACCAAGG
			306	2_12901051	rs32882818	2	129.011	DBA_2J	REVERSE	AAAAACACTACTCACTTTGTCCAAAA
			307	2_12915924	rs33164454	2	129.159	DBA_2J	FORWARD	TGACCAAATGCCTGATGAGA
			308	2_12915924	rs33164454	2	129.159	DBA_2J	REVERSE	AATCCCAGCAAGCACATCTT
			309	2_13020205	rs266070586	2	130.202	BALB_cJ	FORWARD	GCTAAGGGTAGCCCAAGACC
			310	2_13020205	rs266070586	2	130.202	BALB_cJ	REVERSE	CCACCTTTCGTGGTTTCTGT
			311	2_130393825	rs225616334	2	130.394	BALB_cJ	FORWARD	TATACTCACGGTGGCATTGG
			312	2_130393825	rs225616334	2	130.394	BALB_cJ	REVERSE	GCAGAGGATGATGGACTGGT
			313	2_130591969	rs262550251	2	130.592	BALB_cJ	FORWARD	GCACAGAAGGTGACCACAGG
			314	2_130591969	rs262550251	2	130.592	BALB_cJ	REVERSE	GTGTTTCTGGCCCAGAGTGT
			315	2_130739019	rs27259735	2	130.739	BALB_cJ	FORWARD	GTGAGCAGGGCTCATCTCA
			316	2_130739019	rs27259735	2	130.739	BALB_cJ	REVERSE	TTCTCCAGCATTTTGCCATC
			317	2_130883989	rs225655746	2	130.884	BALB_cJ	FORWARD	CAAGATTGCCCTTCTCCTCA
			318	2_130883989	rs225655746	2	130.884	BALB_cJ	REVERSE	ATCAGCCCCACTGATTTGTC
			319	2_131239461	rs27243609	2	131.239	DBA_2J	FORWARD	GGGCCTCCTGTCCTAGGTAT
			320	2_131239461	rs27243609	2	131.239	DBA_2J	REVERSE	CAGCACGCTCTCCTGACTG
			321	2_132808839	rs27259617	2	132.809	C3H_HeJ	FORWARD	ATCCGCTTGTTCAGCAATCT
			322	2_132808839	rs27259617	2	132.809	C3H_HeJ	REVERSE	TGCTGAGATGCTGTCCTCAG
			323	2_140168146	rs27217719	2	140.168	DBA_2J	FORWARD	TTTCTGCTTCGCTTTCTTCTG
			324	2_140168146	rs27217719	2	140.168	DBA_2J	REVERSE	TTGAAGCGCTTCTATGACCTT
			325	2_141235047	rs32871428	2	141.235	DBA_2J	FORWARD	TTTGTCTGTCTTCCAGGAAATC
			326	2_141235047	rs32871428	2	141.235	DBA_2J	REVERSE	CACTGACTCAATCCCCTTCC
			327	2_143826677	rs46061943	2	143.827	DBA_2J	FORWARD	ATCCAAACAGGAGCCCATCT
			328	2_143826677	rs46061943	2	143.827	DBA_2J	REVERSE	GGAGAGAAGAGCTTGCCAGA
			329	2_143949284	rs51229633	2	143.949	DBA_2J	FORWARD	TGTACCCCAACTCCATCCTC
			330	2_143949284	rs51229633	2	143.949	DBA_2J	REVERSE	AGCTGGAGAAACTCCGTGCT
			331	2_144272068	rs212916221	2	144.272	DBA_2J	FORWARD	TGTAAAAGCAAGCCCTCCTG
			332	2_144272068	rs212916221	2	144.272	DBA_2J	REVERSE	CGCTTGGTCTACTGCTTCGT
			333	2_144490178	rs27296608	2	144.49	DBA_2J	FORWARD	TATGGCCAAGCTGTTATGCA
			334	2_144490178	rs27296608	2	144.49	DBA_2J	REVERSE	GGCCAGCAATCATCTGACTG
			335	2_148442635	rs29880912	2	148.443	DBA_2J	FORWARD	CTTCGAAGCAATCCTGCTG
			336	2_148442635	rs29880912	2	148.443	DBA_2J	REVERSE	ATATTTCACTGGGGCAGCTC
			337	2_14899035	rs32832856	2	148.99	C57BL_6J	FORWARD	ACACCCACTCCCACTTCATG
			338	2_14899035	rs32832856	2	148.99	C57BL_6J	REVERSE	GAGACAGTCAAACTCCCATTGA
			339	2_15268622	rs258157820	2	152.686	C57BL_6J	FORWARD	GCTCTGGGGAAAACAAAGAA
			340	2_15268622	rs258157820	2	152.686	C57BL_6J	REVERSE	GCTCGTTTCTTTGGAAAACC
			341	2_153078512	rs48639763	2	153.079	C57BL_6J	FORWARD	TGGTGAGGCTACTTCCATCC
			342	2_153078512	rs48639763	2	153.079	C57BL_6J	REVERSE	GTGGAAAGACGGTGTGGATG
			343	2_154229551	rs49705238	2	154.23	DBA_2J	FORWARD	GGTCCCGATGATTTCCAGTA
			344	2_154229551	rs49705238	2	154.23	DBA_2J	REVERSE	TGGCAGCCTAGGGTCACTTA
			345	2_154569569	rs259162249	2	154.57	DBA_2J	FORWARD	CGAAGAGCAGCACGTCAG
			346	2_154569569	rs259162249	2	154.57	DBA_2J	REVERSE	GCAGATCGTCATCATCTCCA
			347	2_157020296	rs27322802	2	157.02	DBA_2J	FORWARD	CATGGTGGGTCTGACCTCTT
			348	2_157020296	rs27322802	2	157.02	DBA_2J	REVERSE	CAGCCAGCTACCATCAACC
			349	2_15716989	rs27357519	2	157.17	DBA_2J	FORWARD	AGGCAGAGATGAAGATGCTACC
			350	2_15716989	rs27357519	2	157.17	DBA_2J	REVERSE	CTCTTCTGACAATGGCCACA
			351	2_158196473	rs29538638	2	158.196	DBA_2J	FORWARD	CCTCTTCCCACACCTCCTG
			352	2_158196473	rs29538638	2	158.196	DBA_2J	REVERSE	CCTGGCTTCTGAGTTCCAGA
			353	2_158377039	rs27335191	2	158.377	DBA_2J	FORWARD	CAGAGGGGACATGAGAGGTG
			354	2_158377039	rs27335191	2	158.377	DBA_2J	REVERSE	GGCAGCCATCTTAGGTTCAG
			355	2_15877995	rs27305376	2	158.78	DBA_2J	FORWARD	ACCTGCAGGAGAGCTGTAGG
			356	2_15877995	rs27305376	2	158.78	DBA_2J	REVERSE	CCATGCACATGTCCAAAAAG
			357	2_163858299	rs47506600	2	163.858	DBA_2J	FORWARD	GCATGTTCTATGCCCTCCTG
			358	2_163858299	rs47506600	2	163.858	DBA_2J	REVERSE	AGCAGACACCGCACCAGT
			359	2_164893544	rs29670702	2	164.894	C57BL_6J	FORWARD	GGCCAGTGTCTCCTCTTCAC
			360	2_164893544	rs29670702	2	164.894	C57BL_6J	REVERSE	CAGCGGCTACATAGCATTGA
			361	2_165070724	rs255736287	2	165.071	BALB_cJ	FORWARD	GGCTCTGTGGCTAGAGGTGA
			362	2_165070724	rs255736287	2	165.071	BALB_cJ	REVERSE	CTTCCATCTCCTGGGGATCT
			363	2_168912243	rs45813256	2	168.912	C57BL_6J	FORWARD	GAGCCACTGTCCCTGGTGT
			364	2_168912243	rs45813256	2	168.912	C57BL_6J	REVERSE	GCAGCTCGAGCGCAAT
			365	2_177474946	2:177474946_G/C	2	177.475	DBA_2J	FORWARD	GCCTTTGCATGTCAGAGTCA
			366	2_177474946	2:177474946_G/C	2	177.475	DBA_2J	REVERSE	TCCAAAGTCTTTACCACATTGGT
			367	3_15832988	3:15832988_T/G	3	15.833	DBA_2J	FORWARD	TGAGAGGGGCTCGATCTAAA
			368	3_15832988	3:15832988_T/G	3	15.833	DBA_2J	REVERSE	GTTTCCAGCACAGTCCAGGT
			369	3_19628529	rs48867372	3	19.6285	DBA_2J	FORWARD	GCCCCACTCTCAGCTACTGT
			370	3_19628529	rs48867372	3	19.6285	DBA_2J	REVERSE	GCAAAAGGTTGACGAGTACG
			371	3_27866207	rs30549855	3	27.8662	C3H_HeJ	FORWARD	GGGGAACACAGGTTCAAATTT
			372	3_27866207	rs30549855	3	27.8662	C3H_HeJ	REVERSE	CAGAAGCGACACTTGATAAACTG
			373	3_49744815	rs30645441	3	49.7448	C57BL_6J	FORWARD	ATAGCTGGCAGCCACTTGG
			374	3_49744815	rs30645441	3	49.7448	C57BL_6J	REVERSE	GCCAGCACACATTTTCAGAA
			375	3_51389257	rs30090795	3	51.3893	C3H_HeJ	FORWARD	TTCTGGAAGCACAACTGCAG
			376	3_51389257	rs30090795	3	51.3893	C3H_HeJ	REVERSE	CGAGCAAGTGTGTTCAGAGC
			377	3_53652537	rs30399870	3	53.6525	DBA_2J	FORWARD	GGTGACCACTGGCTTTTTGT
			378	3_53652537	rs30399870	3	53.6525	DBA_2J	REVERSE	CGAGTTTCAAGTCACCGATG
			379	3_66158098	rs255242982	3	66.1581	BALB_cJ	FORWARD	TGTGGCTGCCTCTAGAATTTC
			380	3_66158098	rs255242982	3	66.1581	BALB_cJ	REVERSE	CCTCAGCTTCACACCCAAGT
			381	3_69126971	rs30656424	3	69.127	C57BL_6J	FORWARD	GTCCGCTCGCTTCCTCTC
			382	3_69126971	rs30656424	3	69.127	C57BL_6J	REVERSE	AGTCGTCTTCGCCAGAGCT
			383	3_72891393	rs256956133	3	72.8914	C57BL_6J	FORWARD	TCACTCACCTCCTTAGCTTCG
			384	3_72891393	rs256956133	3	72.8914	C57BL_6J	REVERSE	GGGGAAAAGGAACAACCAGT
			385	3_751122	rs31067110	3	75.1122	DBA_2J	FORWARD	TCTGCAGGATGGTTTCCTTC
			386	3_751122	rs31067110	3	75.1122	DBA_2J	REVERSE	GCCAAAATCTCAAATCTTATCCA
			387	3_82113282	rs13477226	3	82.1133	C3H_HeJ	FORWARD	GGATGCGGGTTCATACAACT
			388	3_82113282	rs13477226	3	82.1133	C3H_HeJ	REVERSE	CGACTGAACCTTGCACTTCA
			389	3_83354281	rs13477232	3	83.3543	C3H_HeJ	FORWARD	TGATTCTTGCGTCTGACCAC
			390	3_83354281	rs13477232	3	83.3543	C3H_HeJ	REVERSE	AAGGTGGGTGCATTGTCATT
			391	3_83838529	rs31034386	3	83.8385	C57BL_6J	FORWARD	AAAAGGCGTCTCCCTCTATTG
			392	3_83838529	rs31034386	3	83.8385	C57BL_6J	REVERSE	ATCACCTACATTGGCCATGG
			393	3_87443684	rs51497999	3	87.4437	C57BL_6J	FORWARD	GCATAGAAGCAGAGACCCTGA
			394	3_87443684	rs51497999	3	87.4437	C57BL_6J	REVERSE	CCTTCAGATTTGCACGATGA
			395	3_87974845	rs36895924	3	87.9748	C57BL_6J	FORWARD	TGAGAACTCTCGCTTGCAGA
			396	3_87974845	rs36895924	3	87.9748	C57BL_6J	REVERSE	AGAGCGTCCAGGAGCAGTT
			397	3_88652578	rs30709009	3	88.6526	C3H_HeJ	FORWARD	AAGCTCCCAGCCAGTATCTG
			398	3_88652578	rs30709009	3	88.6526	C3H_HeJ	REVERSE	ACTGTGCCCACAGCAATCTT
			399	3_88837401	rs232428184	3	88.8374	C57BL_6J	FORWARD	TCCCTTCCTGTACATGTGGA
			400	3_88837401	rs232428184	3	88.8374	C57BL_6J	REVERSE	GGTAACCTGCCCAGGTGTAA
			401	3_89167102	rs30710443	3	89.1671	C3H_HeJ	FORWARD	CCATTCCTCAGAGCGAGGTA
			402	3_89167102	rs30710443	3	89.1671	C3H_HeJ	REVERSE	CTTGACCAGGAGCGACTTCT
			403	3_92135706	rs216575345	3	92.1357	BALB_cJ	FORWARD	TGTTCACATCTGGGATCACAA
			404	3_92135706	rs216575345	3	92.1357	BALB_cJ	REVERSE	TCAGGCCTACATATCCAAGGA
			405	3_92428325	rs217216754	3	92.4283	BALB_cJ	FORWARD	TGCTTCCACATCACCTTTGT
			406	3_92428325	rs217216754	3	92.4283	BALB_cJ	REVERSE	CTTGGCCTCAGGACAGCTT
			407	3_92680533	rs213835198	3	92.6805	BALB_cJ	FORWARD	CTGTAGCTCTGGAGGCTGCT
			408	3_92680533	rs213835198	3	92.6805	BALB_cJ	REVERSE	TCCAGAGCTGTGACGATGG
			409	3_9295821	rs240301904	3	92.9582	DBA_2J	FORWARD	CCCAAAGAGCACAACACAGT
			410	3_9295821	rs240301904	3	92.9582	DBA_2J	REVERSE	CAGCCTCCCTCAGAGCTG
			411	3_93148504	rs33025046	3	93.1485	C3H_HeJ	FORWARD	GCCAACAAACACAAGTGACAG
			412	3_93148504	rs33025046	3	93.1485	C3H_HeJ	REVERSE	TGGTTGCCTCTCTGACCTCT
			413	3_93279997	rs30208169	3	93.28	C3H_HeJ	FORWARD	CAGAGCAGACTCCCAGAAGG
			414	3_93279997	rs30208169	3	93.28	C3H_HeJ	REVERSE	GATGGTTTGGAGTGGGATTG
			415	3_95543029	rs228354008	3	95.543	BALB_cJ	FORWARD	GGGATGGATGGAAAATGAAA
			416	3_95543029	rs228354008	3	95.543	BALB_cJ	REVERSE	AATTCTCAGAGCACCCATCC
			417	3_101003775	3:101003775_C/T	3	101.004	DBA_2J	FORWARD	GTCATACTGCAGGTGCACCA
			418	3_101003775	3:101003775_C/T	3	101.004	DBA_2J	REVERSE	AGGAACTGCCACGGCTACT
			419	3_103803615	3:103803615_A/G	3	103.804	C3H_HeJ	FORWARD	GCCTCTTGAGCCTCCTTTCT
			420	3_103803615	3:103803615_A/G	3	103.804	C3H_HeJ	REVERSE	CTCGCTATGCCTCTGATTCC
			421	3_104796977	rs30355675	3	104.797	C3H_HeJ	FORWARD	GTCCTAGGCTTGGACTGAGG
			422	3_104796977	rs30355675	3	104.797	C3H_HeJ	REVERSE	CCCTTCCTCCAAGAAGGGTA
			423	3_106018266	rs30202171	3	106.018	DBA_2J	FORWARD	TAGCCAACCCATTTGTTTCC
			424	3_106018266	rs30202171	3	106.018	DBA_2J	REVERSE	TTGCTCCTTCCTGAATGATG
			425	3_108226644	rs253441023	3	108.227	BALB_cJ	FORWARD	CCGATTCAAACTTCTGTCAAA
			426	3_108226644	rs253441023	3	108.227	BALB_cJ	REVERSE	GAAAAAGGGGAGAGCAAGG
			427	3_121171365	rs50013682	3	121.171	DBA_2J	FORWARD	TACAGCGTCCTGTTGTCAGG
			428	3_121171365	rs50013682	3	121.171	DBA_2J	REVERSE	AGTGCCCTCCTCGTGAAAC
			429	3_121463445	rs48458829	3	121.463	DBA_2J	FORWARD	CCTTTCCCAGGAAAATGACA
			430	3_121463445	rs48458829	3	121.463	DBA_2J	REVERSE	CAAAAGATGCGCACACAATC
			431	3_121679624	rs30148434	3	121.68	DBA_2J	FORWARD	GCTGAGAGAGGCTGTGTCACT
			432	3_121679624	rs30148434	3	121.68	DBA_2J	REVERSE	AGCAGGACAGTGATGGCATA
			433	3_121991065	rs30290847	3	121.991	DBA_2J	FORWARD	GAGCTGGCTTTGTCCTATGC
			434	3_121991065	rs30290847	3	121.991	DBA_2J	REVERSE	GAGAACTCACCCAAGTTGAGC
			435	3_122133084	rs39924633	3	122.133	DBA_2J	FORWARD	GGTCACAGAGGATGCTGGAG
			436	3_122133084	rs39924633	3	122.133	DBA_2J	REVERSE	GCTCAAGTCTGGGGAAACAG
			437	3_122546361	rs36482989	3	122.546	DBA_2J	FORWARD	CGTCCCTGTGTCACAAGATG
			438	3_122546361	rs36482989	3	122.546	DBA_2J	REVERSE	GAAGGCATGGCTCTCTGAAG
			439	3_122855291	rs47067178	3	122.855	DBA_2J	FORWARD	AAGACTGTTTGCCCTTGCTG
			440	3_122855291	rs47067178	3	122.855	DBA_2J	REVERSE	CTCTCCCCGTTAAGGAGCA
			441	3_123336591	rs37644607	3	123.337	C57BL_6J	FORWARD	GGCCTCGTCAAGCTCATATG
			442	3_123336591	rs37644607	3	123.337	C57BL_6J	REVERSE	TAATTCACAGGAGGCCAGCA
			443	3_134829531	rs45864971	3	134.83	DBA_2J	FORWARD	CTGGCCTATGGCTTAGTGGT
			444	3_134829531	rs45864971	3	134.83	DBA_2J	REVERSE	AGTTGGTGACGGTCCTCATG
			445	3_135237656	rs38055141	3	135.238	DBA_2J	FORWARD	GAGATGACCTTGCCACTTCC
			446	3_135237656	rs38055141	3	135.238	DBA_2J	REVERSE	GTGTCTGTGCTCCAGCTCTG
			447	3_135511812	rs13469706	3	135.512	DBA_2J	FORWARD	TGGAGCTGTGTTTCCTTCCT
			448	3_135511812	rs13469706	3	135.512	DBA_2J	REVERSE	GACCGGAACTGCAGCTTTAA
			449	3_135727426	rs587186126	3	135.727	DBA_2J	FORWARD	GAGCGTCGTTGAGAGAGGTC
			450	3_135727426	rs587186126	3	135.727	DBA_2J	REVERSE	GACTGGAGAAGCAGGGACAG
			451	3_136284103	rs30260564	3	136.284	C57BL_6J	FORWARD	TTCTTTGGCGTCAGGTCTTT
			452	3_136284103	rs30260564	3	136.284	C57BL_6J	REVERSE	TCTTCTTCACATTTGGAAATGC
			453	3_138092691	rs30883922	3	138.093	DBA_2J	FORWARD	CGGGTACTGTGAGAACTGCA
			454	3_138092691	rs30883922	3	138.093	DBA_2J	REVERSE	TGCCTCTTTTGTGAAAGCTG
			455	3_139128384	rs51723106	3	139.128	C57BL_6J	FORWARD	ATGGGCACGCGACTTATAAT
			456	3_139128384	rs51723106	3	139.128	C57BL_6J	REVERSE	AGGTGGCAGGAACATCACTT
			457	3_142567699	rs31062787	3	142.568	DBA_2J	FORWARD	GGCAGCTGACCACTACAGTG
			458	3_142567699	rs31062787	3	142.568	DBA_2J	REVERSE	TTCCTTCTCACAGGCTGCAT
			459	3_144952808	rs13477468	3	144.953	DBA_2J	FORWARD	CCCAAAACAGACAGCACAAT
			460	3_144952808	rs13477468	3	144.953	DBA_2J	REVERSE	CACAAGTGGCACTGTTCACC
			461	3_145314544	rs30602275	3	145.315	DBA_2J	FORWARD	TCTGCCCACTTTGAAGGAAC
			462	3_145314544	rs30602275	3	145.315	DBA_2J	REVERSE	CTGCTGTTTCAGGTGTCTGC
			463	3_145998693	rs48099675	3	145.999	C57BL_6J	FORWARD	GCCAGGACAGACGCTATTTC
			464	3_145998693	rs48099675	3	145.999	C57BL_6J	REVERSE	ATTACACACCGCATGTGTGC
			465	3_14659342	rs13477475	3	146.593	DBA_2J	FORWARD	TGGTCTCCACAAATGGTTGA
			466	3_14659342	rs13477475	3	146.593	DBA_2J	REVERSE	AACAGCACCAGGAGTGCTCT
			467	3_15476244	rs49015101	3	154.762	C57BL_6J	FORWARD	GCAGGAAGATGGTACCTGTCA
			468	3_15476244	rs49015101	3	154.762	C57BL_6J	REVERSE	TGGGGATAGTGGGTACCATC
			469	4_3172212	rs580431941	4	3.17221	C57BL_6J	FORWARD	TTTGGCAATTCCTCAATCCT
			470	4_3172212	rs580431941	4	3.17221	C57BL_6J	REVERSE	TGGCGAAAGTCAAGTGCTCT
			471	4_6260282	rs31764117	4	6.26028	BALB_cJ	FORWARD	TGGCACTAGGTTCACTAGTGG
			472	4_6260282	rs31764117	4	6.26028	BALB_cJ	REVERSE	GGAACATGTCAGGCCATTTT
			473	4_11234654	rs27746871	4	11.2347	C57BL_6J	FORWARD	TTTTTCTTTGTTTGGTCTAAGAAA
			474	4_11234654	rs27746871	4	11.2347	C57BL_6J	REVERSE	TGTGTCTGCAACACAGTACGAG
			475	4_42848704	4:42848704_G/A	4	42.8487	DBA_2J	FORWARD	GCTTTCTCTGAGTTGGTGAGC
			476	4_42848704	4:42848704_G/A	4	42.8487	DBA_2J	REVERSE	AACCTGCGAGGACTGCTAAA
			477	4_43036567	rs27830158	4	43.0366	C57BL_6J	FORWARD	CGGAGGCACCAGCTGA
			478	4_43036567	rs27830158	4	43.0366	C57BL_6J	REVERSE	GCCTGCTCATGGGCTACAG
			479	4_43543818	rs27831179	4	43.5438	C57BL_6J	FORWARD	CACAAAGTCCTCCGTTAGCC
			480	4_43543818	rs27831179	4	43.5438	C57BL_6J	REVERSE	ACGTGGATAATGCCCTACGA
			481	4_46120492	rs27856147	4	46.1205	C57BL_6J	FORWARD	CCACTCGGATCTGCATCTTA
			482	4_46120492	rs27856147	4	46.1205	C57BL_6J	REVERSE	CACAGTCAAGTGAGGAACAAGG
			483	4_52450964	rs27793463	4	52.451	DBA_2J	FORWARD	GCTGGGGAGCTAAAGGAAAT
			484	4_52450964	rs27793463	4	52.451	DBA_2J	REVERSE	TTCGATTTCACAATTGAGAGC
			485	4_53012001	rs13477707	4	53.012	C57BL_6J	FORWARD	GTCTTCCTGCGCGCTCA
			486	4_53012001	rs13477707	4	53.012	C57BL_6J	REVERSE	CTACCTGAGGCGTCAGAACC
			487	4_55012301	rs47458952	4	55.0123	C57BL_6J	FORWARD	AGGCCCTGTGAATTGTGAAA
			488	4_55012301	rs47458952	4	55.0123	C57BL_6J	REVERSE	TTCTCTGGGGAAAGTCTTGC
			489	4_56741168	rs27835158	4	56.7412	C57BL_6J	FORWARD	CTTGCCCACGGTAGAGGAG
			490	4_56741168	rs27835158	4	56.7412	C57BL_6J	REVERSE	CTGGTCATTGACCTGGGTTC
			491	4_58784823	rs47522661	4	58.7848	C57BL_6J	FORWARD	TTTGCCCAGCAGTTTTATCA
			492	4_58784823	rs47522661	4	58.7848	C57BL_6J	REVERSE	TCGTTGCTTTATGGAGTGCTT
			493	4_60221912	rs582844353	4	60.2219	C57BL_6J	FORWARD	GGCGTGAGACCATACCAGTT
			494	4_60221912	rs582844353	4	60.2219	C57BL_6J	REVERSE	CCGTGTCTTGGAGAATTCCT
			495	4_63272545	rs27905388	4	63.2725	C57BL_6J	FORWARD	GGCCACCTCTCATGATGTCT
			496	4_63272545	rs27905388	4	63.2725	C57BL_6J	REVERSE	ACTCACCTTCATGCCTTTCG
			497	4_66839598	rs13489092	4	66.8396	BALB_cJ	FORWARD	CAGTTTCTACGTGAAAATCCACA
			498	4_66839598	rs13489092	4	66.8396	BALB_cJ	REVERSE	AATTCCCTGAAAGGCTTGGT
			499	4_70266817	rs27871266	4	70.2668	DBA_2J	FORWARD	CCCTTCTGTCCCACACAAAA
			500	4_70266817	rs27871266	4	70.2668	DBA_2J	REVERSE	AAACCGAGCTGGAAGGCTAC
			501	4_73872514	4:73872514_T/G	4	73.8725	DBA_2J	FORWARD	CCATCTGGGAACCAGTGAGT
			502	4_73872514	4:73872514_T/G	4	73.8725	DBA_2J	REVERSE	CCTTGGGATTATGGCATGTC
			503	4_86583085	rs28061696	4	86.5831	C57BL_6J	FORWARD	CCTGAGTGTCCCAAACAGTG
			504	4_86583085	rs28061696	4	86.5831	C57BL_6J	REVERSE	TCCCAAGACACTTGAACAACA
			505	4_88169948	rs28082224	4	88.1699	DBA_2J	FORWARD	CTTTGATCACCGTGCTTGAG
			506	4_88169948	rs28082224	4	88.1699	DBA_2J	REVERSE	TTACCTTTCAGGGCATTGCT
			507	4_88722326	rs245107776	4	88.7223	DBA_2J	FORWARD	GCCCTCCAAGGCTCAGC
			508	4_88722326	rs245107776	4	88.7223	DBA_2J	REVERSE	GCTCCAAGCCAAGTCCGTAG
			509	4_88816267	rs262336445	4	88.8163	C57BL_6J	FORWARD	CTTTCCTGATGGTCCTGGTG
			510	4_88816267	rs262336445	4	88.8163	C57BL_6J	REVERSE	AAGGCTCTCTTGTTCCTGAGG
			511	4_99296141	rs31774248	4	99.2961	C57BL_6J	FORWARD	TGGGGTGATGGAGTCAAGAC
			512	4_99296141	rs31774248	4	99.2961	C57BL_6J	REVERSE	AATGTTCTGGGGTTTTGAGC
			513	4_107374161	rs28147090	4	107.374	DBA_2J	FORWARD	GCTGTGCTCTCTGCAGTTGT
			514	4_107374161	rs28147090	4	107.374	DBA_2J	REVERSE	GATGAAGGAGTGCGTGAGCT
			515	4_112021384	rs51432138	4	112.021	C57BL_6J	FORWARD	TCACTCTGGAGGTTGGTTCC
			516	4_112021384	rs51432138	4	112.021	C57BL_6J	REVERSE	ACCCTGTGAGTGGGATTTTG
			517	4_112765106	rs31946136	4	112.765	C57BL_6J	FORWARD	CCTTGGGTGAGTACTGTGGTC
			518	4_112765106	rs31946136	4	112.765	C57BL_6J	REVERSE	TGAATTTTCAGGTGTGATGGAG
			519	4_113236478	rs264428367	4	113.236	C57BL_6J	FORWARD	TGCTGTCTCTCCATTCCATG
			520	4_113236478	rs264428367	4	113.236	C57BL_6J	REVERSE	TTCTTATGCATCCCCCAAAC
			521	4_113539361	rs259965643	4	113.539	DBA_2J	FORWARD	CCTTGATGCACACTGAAACTTT
			522	4_113539361	rs259965643	4	113.539	DBA_2J	REVERSE	TTGAATTTATTGTCCTTTTCCCTTA
			523	4_113756958	rs264324019	4	113.757	DBA_2J	FORWARD	TCATTGACCATACCTGTATGCA
			524	4_113756958	rs264324019	4	113.757	DBA_2J	REVERSE	TCTTTTGCCTACAGGGACAAA
			525	4_113875989	rs260632056	4	113.876	DBA_2J	FORWARD	CAATTTTGAAATCTTCATTGACCA
			526	4_113875989	rs260632056	4	113.876	DBA_2J	REVERSE	CAGGGACAAAAGTGTTGCTG
			527	4_114227774	rs51948271	4	114.228	C57BL_6J	FORWARD	CTTTTTCTTAATTTTCTCAAAGGAA
			528	4_114227774	rs51948271	4	114.228	C57BL_6J	REVERSE	ACCTTTCTTGATTTTAATCATTCG
			529	4_114987061	rs241590632	4	114.987	C57BL_6J	FORWARD	CATGAGGTGGAGAGGGAAGA
			530	4_114987061	rs241590632	4	114.987	C57BL_6J	REVERSE	TATGCTGAGCAGCTGTCGTC
			531	4_118387641	rs27495600	4	118.388	C57BL_6J	FORWARD	GAGGGTGTGCTTGGCTCTC
			532	4_118387641	rs27495600	4	118.388	C57BL_6J	REVERSE	GTGGGGTTGAAAAGCCACTA
			533	4_11878221	rs32565605	4	118.782	DBA_2J	FORWARD	CCCCAGTTGAGGATGACAGT
			534	4_11878221	rs32565605	4	118.782	DBA_2J	REVERSE	CCTGGGTATGACTGAGTGCA
			535	4_118917072	rs48304345	4	118.917	DBA_2J	FORWARD	CCCCAGTTGAGGATGACAGT
			536	4_118917072	rs48304345	4	118.917	DBA_2J	REVERSE	CCTGGGTATGACTGAGTGCA
			537	4_12093512	rs32769909	4	120.935	C57BL_6J	FORWARD	TCAGTTGGCTGGTCCTTACC
			538	4_12093512	rs32769909	4	120.935	C57BL_6J	REVERSE	GACAGCTGGCTCCTGCATAC
			539	4_122849662	rs32869407	4	122.85	C57BL_6J	FORWARD	GAGGCAGCTGGATCTCTGAG
			540	4_122849662	rs32869407	4	122.85	C57BL_6J	REVERSE	TTTTTCCAAGACAGGATCTCTG
			541	4_123860763	rs13477956	4	123.861	C57BL_6J	FORWARD	TTGAAGTCAAGCCCCAGACT
			542	4_123860763	rs13477956	4	123.861	C57BL_6J	REVERSE	CGTTTTGGATCCTTCTCCTG
			543	4_12624204	rs230895569	4	126.242	C57BL_6J	FORWARD	TGACAGAGGTCACACACCTTG
			544	4_12624204	rs230895569	4	126.242	C57BL_6J	REVERSE	CAAGCCTTCTCGAAGAAGCA
			545	4_130060899	4:130060899_C/A	4	130.061	C57BL_6J	FORWARD	CCCCACCCTAACCTCTTGTG
			546	4_130060899	4:130060899_C/A	4	130.061	C57BL_6J	REVERSE	CAAAATTCTGGGACCCTTCA
			547	4_133681787	rs27559729	4	133.682	C57BL_6J	FORWARD	CGATCTTTACCGGAAGCTTG
			548	4_133681787	rs27559729	4	133.682	C57BL_6J	REVERSE	TGATGAGGAGATGGCCTTTT
			549	4_13434853	rs27577980	4	134.349	C57BL_6J	FORWARD	CCCTCCATCAGTCTGGACAC
			550	4_13434853	rs27577980	4	134.349	C57BL_6J	REVERSE	CACATGAATGAAGGCAGCTC
			551	4_13654327	rs46739556	4	136.543	C57BL_6J	FORWARD	CGGAATGCCTGGAAGAGTAA
			552	4_13654327	rs46739556	4	136.543	C57BL_6J	REVERSE	GCCTCTGCGTATAGGCGTTA
			553	4_137402647	rs27544239	4	137.403	C57BL_6J	FORWARD	AGTTGAGGGGTCCTCCAGAG
			554	4_137402647	rs27544239	4	137.403	C57BL_6J	REVERSE	TTGAAGTCAGAGCCCACTCC
			555	4_13931416	rs13468006	4	139.314	C57BL_6J	FORWARD	AAGTCACTGAAGCCTGACAGC
			556	4_13931416	rs13468006	4	139.314	C57BL_6J	REVERSE	GGTCGGGAGCGTGTAAGTAG
			557	4_139633922	rs27613234	4	139.634	C57BL_6J	FORWARD	CCACGTTTCTGTCCCATTCT
			558	4_139633922	rs27613234	4	139.634	C57BL_6J	REVERSE	AGGTCCACACCTCCTCGTC
			559	4_141004216	rs259691467	4	141.004	DBA_2J	FORWARD	GTCCAGGCCACAGGCTATC
			560	4_141004216	rs259691467	4	141.004	DBA_2J	REVERSE	AGTGCTTCCGAAGGACTGC
			561	4_141199963	rs13459080	4	141.2	DBA_2J	FORWARD	TTGGGACCTGAAGTCTGCTT
			562	4_141199963	rs13459080	4	141.2	DBA_2J	REVERSE	GGTCTGTTCTGGAGGGTGTC
			563	4_1413985	rs33030901	4	141.399	DBA_2J	FORWARD	CTCAGTACCCTGCGTTCCTC
			564	4_1413985	rs33030901	4	141.399	DBA_2J	REVERSE	CAGAAGCTCATCACCCATCA
			565	4_143437486	4:143437486_T/G	4	143.437	DBA_2J	FORWARD	CCATTTCTTTGTTCCACAATCA
			566	4_143437486	4:143437486_T/G	4	143.437	DBA_2J	REVERSE	TCTGTTGTGGGTCCTACGTTT
			567	4_143615813	rs583833413	4	143.616	DBA_2J	FORWARD	GTCTTTGGCAAGAACCAACC
			568	4_143615813	rs583833413	4	143.616	DBA_2J	REVERSE	CGGGACATGAGGGAAAGAT
			569	4_143949665	rs49436836	4	143.95	DBA_2J	FORWARD	TCCTTCCTTACCCGAGCAAT
			570	4_143949665	rs49436836	4	143.95	DBA_2J	REVERSE	TCTCCAAACTCAACAGTCTCCA
			571	4_144107693	4:144107693_A/T	4	144.108	DBA_2J	FORWARD	GGCGGTTGTTGAAGTTGTCT
			572	4_144107693	4:144107693_A/T	4	144.108	DBA_2J	REVERSE	AGGCAAGAGGCTATCAATGC
			573	4_14427133	4:144271330_C/G	4	144.271	DBA_2J	FORWARD	GGCCCTTCAAATTATAAATGAGG
			574	4_14427133	4:144271330_C/G	4	144.271	DBA_2J	REVERSE	GAACACACTCAAGGGTGTAAGG
			575	4_144453275	rs27630346	4	144.453	DBA_2J	FORWARD	CTTCATTTCTGGGCAACAGG
			576	4_144453275	rs27630346	4	144.453	DBA_2J	REVERSE	CAATGCCCAAGGCTATATGG
			577	4_144622766	rs32320964	4	144.623	DBA_2J	FORWARD	CCTATGGGGTAGACCCTTCC
			578	4_144622766	rs32320964	4	144.623	DBA_2J	REVERSE	ACTTGGGAAGCTGACCAATG
			579	4_145899466	rs225144860	4	145.899	C3H_HeJ	FORWARD	TGCTTTACCCATCAGATCCA
			580	4_145899466	rs225144860	4	145.899	C3H_HeJ	REVERSE	TGTTTTTAAAACATTTGTCACATTCA
			581	4_14653695	rs586184806	4	146.537	C3H_HeJ	FORWARD	TGAATCCTCCGAAAGTACACC
			582	4_14653695	rs586184806	4	146.537	C3H_HeJ	REVERSE	GTGGTCCCAGTTTTATGTCTTTTT
			583	4_148929467	4:148929467_A/G	4	148.929	C57BL_6J	FORWARD	CAGTGTCCTGGAGGAGAAGG
			584	4_148929467	4:148929467_A/G	4	148.929	C57BL_6J	REVERSE	ATGGCCAGACACACACCTG
			585	4_149128877	4:149128877_C/G	4	149.129	C57BL_6J	FORWARD	AGCTCCTCAGCCATGGACT
			586	4_149128877	4:149128877_C/G	4	149.129	C57BL_6J	REVERSE	GATTGCCCAGCTTAACCTGA
			587	4_149996046	4:149996046_C/T	4	149.996	C57BL_6J	FORWARD	TCCTCCACTGTCTTCAGCTG
			588	4_149996046	4:149996046_C/T	4	149.996	C57BL_6J	REVERSE	TCTCCTGTCCCAAGGACTTG
			589	4_151028752	4:151028752_C/T	4	151.029	DBA_2J	FORWARD	GACAAGCGACGTCTGCTCTA
			590	4_151028752	4:151028752_C/T	4	151.029	DBA_2J	REVERSE	TCCTTCATCATTGGTCGACA
			591	4_154254581	rs250153474	4	154.255	C57BL_6J	FORWARD	CAGAAGTCCCTCTCCCTGTCT
			592	4_154254581	rs250153474	4	154.255	C57BL_6J	REVERSE	CCCCATTCCTGCAGTCATC
			593	4_154923245	rs32583829	4	154.923	C57BL_6J	FORWARD	GGTTGTTGCTCACTGGTGTG
			594	4_154923245	rs32583829	4	154.923	C57BL_6J	REVERSE	GTGTCCATCCTTTTGCCACT
			595	4_15578547	rs32361880	4	155.785	C57BL_6J	FORWARD	TCCAGGTAGCAGCAGATGAA
			596	4_15578547	rs32361880	4	155.785	C57BL_6J	REVERSE	CAGTCCTGGCTCCTATCCTG
			597	4_155964841	rs13461789	4	155.965	C57BL_6J	FORWARD	CTTTTAGCGAGGCCTCTCAG
			598	4_155964841	rs13461789	4	155.965	C57BL_6J	REVERSE	TAAGGCCTCTGGGGTAACG
			599	5_4046411	rs29732169	5	4.04641	C57BL_6J	FORWARD	GACCTCCCTTACGCGTCTTC
			600	5_4046411	rs29732169	5	4.04641	C57BL_6J	REVERSE	GGTAAGCTCAACGTCCTTGG
			601	5_14515295	rs3664494	5	14.5153	BALB_cJ	FORWARD	CTCCCCGAAGGGTTGG
			602	5_14515295	rs3664494	5	14.5153	BALB_cJ	REVERSE	CTCAGGTCCGCCTCCAT
			603	5_14977625	rs237298185	5	14.9776	DBA_2J	FORWARD	ATCAGGCGATCTCTCAGCTC
			604	5_14977625	rs237298185	5	14.9776	DBA_2J	REVERSE	GCAAGAAGCAGTTTGAGAAGG
			605	5_21246911	rs31859448	5	21.2469	DBA_2J	FORWARD	TTTCTCTGGCTTCACGCTCT
			606	5_21246911	rs31859448	5	21.2469	DBA_2J	REVERSE	CACCGTTTGTGACCTGTGAG
			607	5_2442832	rs29509973	5	24.4283	DBA_2J	FORWARD	TACGACCTCAGGTTCGAGGA
			608	5_2442832	rs29509973	5	24.4283	DBA_2J	REVERSE	CGGGGAGGTAGCAGCTG
			609	5_25310071	rs36787383	5	25.3101	C3H_HeJ	FORWARD	GTGAGATGGGCAGACTTGGT
			610	5_25310071	rs36787383	5	25.3101	C3H_HeJ	REVERSE	GATCGACTCCAGTTCTCTCGA
			611	5_341189	rs33650999	5	34.1189	C57BL_6J	FORWARD	GGTGGCCTGACCACTTTTCT
			612	5_341189	rs33650999	5	34.1189	C57BL_6J	REVERSE	GTGCTGCAGCTCTATGGTGA
			613	5_34921625	rs32546161	5	34.9216	DBA_2J	FORWARD	CTGCTAAGTCCACCCCTCTG
			614	5_34921625	rs32546161	5	34.9216	DBA_2J	REVERSE	GTAAGCTGGAGGAGCTGTCG
			615	5_36613621	rs29512525	5	36.6136	C57BL_6J	FORWARD	TCTGCTTGTGGGTCTTCAAA
			616	5_36613621	rs29512525	5	36.6136	C57BL_6J	REVERSE	CCCTGGAGGAGGAAGTGAGT
			617	5_67264374	rs29520321	5	67.2644	C57BL_6J	FORWARD	CTCTGACCAGCGCTCTGAG
			618	5_67264374	rs29520321	5	67.2644	C57BL_6J	REVERSE	TGGCAGCTGTCCTCTAACAA
			619	5_86118113	rs31659821	5	86.1181	C57BL_6J	FORWARD	ATTTTGACTCCCTGCACCAC
			620	5_86118113	rs31659821	5	86.1181	C57BL_6J	REVERSE	CCTTGGACGAAGCTTTGATT
			621	5_88154089	rs253161877	5	88.1541	C57BL_6J	FORWARD	AAACACCCAATAAAAATCCAACA
			622	5_88154089	rs253161877	5	88.1541	C57BL_6J	REVERSE	TGTCACAAAAGCATATATGAACACA
			623	5_90217582	rs31692127	5	90.2176	C57BL_6J	FORWARD	CTCACCGAGGGTACTGTTGC
			624	5_90217582	rs31692127	5	90.2176	C57BL_6J	REVERSE	ATTGGGACGTCTCGTTTTCA
			625	5_90550299	rs13460234	5	90.5503	C57BL_6J	FORWARD	GCAAAACAGACTTCGCCTTC
			626	5_90550299	rs13460234	5	90.5503	C57BL_6J	REVERSE	AAGCAGATACAAGTGCGGAGA
			627	5_90759471	5:90759471_G/A	5	90.7595	C57BL_6J	FORWARD	CACAATGAGCCTCCAGCTC
			628	5_90759471	5:90759471_G/A	5	90.7595	C57BL_6J	REVERSE	CGTGAACAGCAACAGAAATG
			629	5_96714386	rs29507350	5	96.7144	C57BL_6J	FORWARD	CAGAAGACAAATCCCCACCA
			630	5_96714386	rs29507350	5	96.7144	C57BL_6J	REVERSE	CCGACAGCTGTGCAGTAGTG
			631	5_100059221	rs13460000	5	100.059	C57BL_6J	FORWARD	AGGAGTACCTGCAGACCCACT
			632	5_100059221	rs13460000	5	100.059	C57BL_6J	REVERSE	ATGCGATGAGGGAAGTCCTA
			633	5_100661873	rs13461278	5	100.662	C57BL_6J	FORWARD	CATGGCAGACAGTGTGAAGG
			634	5_100661873	rs13461278	5	100.662	C57BL_6J	REVERSE	CAGCGTCCTTACTTCTTGTCG
			635	5_103582748	rs13470229	5	103.583	C3H_HeJ	FORWARD	GCTTCATGAGATTGGCTTTG
			636	5_103582748	rs13470229	5	103.583	C3H_HeJ	REVERSE	CCTTGCAAGGTCTACTTTTCC
			637	5_10396579	rs3689574	5	103.966	C3H_HeJ	FORWARD	TGCGAGGAACTTACTTTTCCA
			638	5_10396579	rs3689574	5	103.966	C3H_HeJ	REVERSE	GCAAGGAGTCTGATCAATGGA
			639	5_104174981	rs48047642	5	104.175	C3H_HeJ	FORWARD	ACTCTGTGGCTGTGCCTCTT
			640	5_104174981	rs48047642	5	104.175	C3H_HeJ	REVERSE	GGGCCTTGAAAACAGAAAAA
			641	5_104309334	rs255788514	5	104.309	DBA_2J	FORWARD	CTGAGGGGAATGAAGACCAG
			642	5_104309334	rs255788514	5	104.309	DBA_2J	REVERSE	GTGGTCTCTGCTCCGTAGCT
			643	5_104440295	rs48687899	5	104.44	C3H_HeJ	FORWARD	CTCACATGAAGAGCGGTGAG
			644	5_104440295	rs48687899	5	104.44	C3H_HeJ	REVERSE	TTCCGTTGTTGTCCTGATCA
			645	5_104814749	rs242749263	5	104.815	C57BL_6J	FORWARD	CCATGAAAAGGCTTTACCACA
			646	5_104814749	rs242749263	5	104.815	C57BL_6J	REVERSE	AGCCTTTGCTTGTCATAGCC
			647	5_105812108	rs36793976	5	105.812	C3H_HeJ	FORWARD	CCCCTGACATACCTCTCCAA
			648	5_105812108	rs36793976	5	105.812	C3H_HeJ	REVERSE	CCGTTGGGTCTCTCTTCTCC
			649	5_106856953	rs211782457	5	106.857	C3H_HeJ	FORWARD	CGCTTGGCTAGAGGAAGAGA
			650	5_106856953	rs211782457	5	106.857	C3H_HeJ	REVERSE	GCACAAAAGCCGGAAGTTAA
			651	5_107403558	rs256050841	5	107.404	C3H_HeJ	FORWARD	AGGGACGCCGCAGCTC
			652	5_107403558	rs256050841	5	107.404	C3H_HeJ	REVERSE	ACCAGGGACCAGTAGAGCAG
			653	5_108421265	rs49995481	5	108.421	C3H_HeJ	FORWARD	TGTTCTTTTCCCACAGCACA
			654	5_108421265	rs49995481	5	108.421	C3H_HeJ	REVERSE	GGGACACTCACAAAGCCACT
			655	5_108582936	rs46918479	5	108.583	C3H_HeJ	FORWARD	GCCTTAAGTCCCCCTCAGAG
			656	5_108582936	rs46918479	5	108.583	C3H_HeJ	REVERSE	TATTTGATGTGGGCATGCTG
			657	5_109453004	rs29823075	5	109.453	DBA_2J	FORWARD	CCCATTTGTACCCTAATCCAAA
			658	5_109453004	rs29823075	5	109.453	DBA_2J	REVERSE	TGGTCTTCCCATGTTCAGATT
			659	5_10967565	rs263939186	5	109.676	C3H_HeJ	FORWARD	CACTGCCAAGCTCAATATGC
			660	5_10967565	rs263939186	5	109.676	C3H_HeJ	REVERSE	TGGAGAGAAGCCCTATGAATG
			661	5_110615445	rs33684663	5	110.615	C57BL_6J	FORWARD	TTTGGGGATGTATCCGAGAG
			662	5_110615445	rs33684663	5	110.615	C57BL_6J	REVERSE	CATCTCGGGGTACACGTTCT
			663	5_112873984	rs51366779	5	112.874	DBA_2J	FORWARD	TAGGCCTCAGCGTAGAAAGC
			664	5_112873984	rs51366779	5	112.874	DBA_2J	REVERSE	TGCACAGAGGAAGAAGTGGA
			665	5_11873144	rs13478486	5	118.731	C57BL_6J	FORWARD	GGTGACAGATTTGGCACCTT
			666	5_11873144	rs13478486	5	118.731	C57BL_6J	REVERSE	GGGTGCCACTACAGCAGACT
			667	5_121445302	rs13473216	5	121.445	BALB_cJ	FORWARD	TCTTCCCCATGATCTTCAGG
			668	5_121445302	rs13473216	5	121.445	BALB_cJ	REVERSE	ACAGGCCATCTTGAAACAGG
			669	5_121622067	rs29533186	5	121.622	BALB_cJ	FORWARD	TGGAAGGGACGACCATTTTA
			670	5_121622067	rs29533186	5	121.622	BALB_cJ	REVERSE	CCTCCTAGCTCCTCATCCTG
			671	5_122707678	rs13467733	5	122.708	BALB_cJ	FORWARD	GCTGCTGCTCCGTGCT
			672	5_122707678	rs13467733	5	122.708	BALB_cJ	REVERSE	GGTTCATGAGCCCCACTTTA
			673	5_124567945	rs33637949	5	124.568	BALB_cJ	FORWARD	GGGGAAGCAGTTTCCTGACT
			674	5_124567945	rs33637949	5	124.568	BALB_cJ	REVERSE	TTCCAGAAGTTTCTGCCTCTG
			675	5_124726896	rs29510325	5	124.727	BALB_cJ	FORWARD	TTGATGAGGAGGGAGAGGAA
			676	5_124726896	rs29510325	5	124.727	BALB_cJ	REVERSE	GGCTTCATTTCCTCCAGACA
			677	5_129899212	rs252282937	5	129.899	BALB_cJ	FORWARD	AAGCCATTTGTCTGGGACCT
			678	5_129899212	rs252282937	5	129.899	BALB_cJ	REVERSE	CTGAGCTGCAGGTGCTCTT
			679	5_136274885	rs229206522	5	136.275	C57BL_6J	FORWARD	TTCAAGTTCGCAGCCTTCTT
			680	5_136274885	rs229206522	5	136.275	C57BL_6J	REVERSE	AGGCCTAGCTCACTGCAGAG
			681	5_137406354	rs46625942	5	137.406	C57BL_6J	FORWARD	CTCACTCACCGGAATGACAG
			682	5_137406354	rs46625942	5	137.406	C57BL_6J	REVERSE	TCTGTCAACCTGGCTACGTG
			683	5_139716432	rs33115969	5	139.716	BALB_cJ	FORWARD	GCACTTGGGGATACAACTGG
			684	5_139716432	rs33115969	5	139.716	BALB_cJ	REVERSE	TCACCCATGTGACGAATAGC
			685	5_141606455	rs255480113	5	141.606	DBA_2J	FORWARD	CACAGGACCACTGCAAGGTT
			686	5_141606455	rs255480113	5	141.606	DBA_2J	REVERSE	AACGAAACCCTTGGACAATG
			687	5_146168255	rs51941483	5	146.168	C57BL_6J	FORWARD	AGGTGAAACATCTGCAGCAA
			688	5_146168255	rs51941483	5	146.168	C57BL_6J	REVERSE	CCCGCATCAGATGGTACACT
			689	6_3319011	rs30570547	6	3.31901	C57BL_6J	FORWARD	CACGAACTTGTGGTGTGACC
			690	6_3319011	rs30570547	6	3.31901	C57BL_6J	REVERSE	CAGTGTGTGACTGGGAGTGG
			691	6_81554	rs30133088	6	8.1554	DBA_2J	FORWARD	GAATTCCTCTTGGTCCCTTTG
			692	6_81554	rs30133088	6	8.1554	DBA_2J	REVERSE	GAATATTTAATTGGAACTAAAGTGGAA
			693	6_29128532	rs29603489	6	29.1285	C57BL_6J	FORWARD	ACTTCAGCCTTGGTCTGGAA
			694	6_29128532	rs29603489	6	29.1285	C57BL_6J	REVERSE	CGCCACACAGGATCAGAGTA
			695	6_34746137	rs48731961	6	34.7461	C3H_HeJ	FORWARD	CAGGTCAGCGCAGAAGAGTC
			696	6_34746137	rs48731961	6	34.7461	C3H_HeJ	REVERSE	TCTCTTCCTCCCCCATCTTT
			697	6_45920807	rs45875210	6	45.9208	BALB_cJ	FORWARD	TTTCCTTGAAGGCTTTTCCA
			698	6_45920807	rs45875210	6	45.9208	BALB_cJ	REVERSE	AGGGCACAACGCGTACATA
			699	6_47820762	rs30268803	6	47.8208	C57BL_6J	FORWARD	TTGGTGAATCCTTGACCACA
			700	6_47820762	rs30268803	6	47.8208	C57BL_6J	REVERSE	CTGCCTGAGAGGCCTACAGA
			701	6_48466989	rs30032057	6	48.467	C57BL_6J	FORWARD	CCTTCCCTGTTCCCTCTCAG
			702	6_48466989	rs30032057	6	48.467	C57BL_6J	REVERSE	TCGCTGCTAAACTGGAGTGA
			703	6_48656204	rs29977715	6	48.6562	C57BL_6J	FORWARD	ATTCTGGGGAAGCAGGTCTT
			704	6_48656204	rs29977715	6	48.6562	C57BL_6J	REVERSE	CTTTCTTCCCTTGCCAGACC
			705	6_51450974	rs238021342	6	51.451	BALB_cJ	FORWARD	TGGCTTTCTGCTTAGCACAG
			706	6_51450974	rs238021342	6	51.451	BALB_cJ	REVERSE	CTCCTGCTGGGAACTGTGAT
			707	6_54992703	rs13461615	6	54.9927	C57BL_6J	FORWARD	CACAACGGCACTGACCTG
			708	6_54992703	rs13461615	6	54.9927	C57BL_6J	REVERSE	TACGGCAGCAATCTCCTGAC
			709	6_81943533	rs36743061	6	81.9435	BALB_cJ	FORWARD	GTGACCATCAGGAAGGGATG
			710	6_81943533	rs36743061	6	81.9435	BALB_cJ	REVERSE	ATCTTGGCAATTGACCTTGG
			711	6_83032867	6:83032867_A/G	6	83.0329	BALB_cJ	FORWARD	GTGTCCAGGCGGAAGG
			712	6_83032867	6:83032867_A/G	6	83.0329	BALB_cJ	REVERSE	GATGATACGCCTGGCTGAAT
			713	6_83151312	rs30176184	6	83.1513	BALB_cJ	FORWARD	GTGGAGGCACTGTTGTGATG
			714	6_83151312	rs30176184	6	83.1513	BALB_cJ	REVERSE	GGTATAAGGACCCCTGCTTG
			715	6_91043806	rs30995117	6	91.0438	DBA_2J	FORWARD	ACCTTGTCCACCACTCGAAC
			716	6_91043806	rs30995117	6	91.0438	DBA_2J	REVERSE	TCATGGTCCATGACTTGTGC
			717	6_91233079	rs39682903	6	91.2331	DBA_2J	FORWARD	TGTGACAGGCTTCCTCTCTG
			718	6_91233079	rs39682903	6	91.2331	DBA_2J	REVERSE	GAGCTGTGACCAGAGCCAAG
			719	6_92807055	rs30980342	6	92.8071	C3H_HeJ	FORWARD	CCATTCTCCTGTGATCCACA
			720	6_92807055	rs30980342	6	92.8071	C3H_HeJ	REVERSE	AGGTGCACAGCACACACTGT
			721	6_93680853	rs38831890	6	93.6809	C3H_HeJ	FORWARD	TCCCCGAGCTTTTCATTTCT
			722	6_93680853	rs38831890	6	93.6809	C3H_HeJ	REVERSE	CTCTGACTGTTCTTGGTGCTG
			723	6_97112729	rs38783758	6	97.1127	BALB_cJ	FORWARD	CTTCCGCCAGGTGATGTAGT
			724	6_97112729	rs38783758	6	97.1127	BALB_cJ	REVERSE	TGTGTGACACCCTTGTGTCC
			725	6_97252294	rs38867849	6	97.2523	BALB_cJ	FORWARD	CCCACACAGATCCCTGGTTA
			726	6_97252294	rs38867849	6	97.2523	BALB_cJ	REVERSE	TGTATTTGCAAAAGGCGTCT
			727	6_107567268	rs38442038	6	107.567	DBA_2J	FORWARD	GTCAGGAACTGGGTGTGGTT
			728	6_107567268	rs38442038	6	107.567	DBA_2J	REVERSE	GTTATCAGCAAGCCCAGCAC
			729	6_108075853	rs246236187	6	108.076	DBA_2J	FORWARD	TCTTGTCTTCGCCATGAGAA
			730	6_108075853	rs246236187	6	108.076	DBA_2J	REVERSE	TGCATTCAAAAACTGGCTTG
			731	6_113405403	rs38208806	6	113.405	C3H_HeJ	FORWARD	AAGTCCAGCGCTGTGAAGAC
			732	6_113405403	rs38208806	6	113.405	C3H_HeJ	REVERSE	GGCTTCACGATCCAGATGTT
			733	6_114480547	rs46439552	6	114.481	C3H_HeJ	FORWARD	AAGAGGGTGCCAAGAAACCT
			734	6_114480547	rs46439552	6	114.481	C3H_HeJ	REVERSE	GACTTCTGATCCAGACCTCCA
			735	6_115619826	rs31487978	6	115.62	C3H_HeJ	FORWARD	GATCACCTGGTCTCGGTTGT
			736	6_115619826	rs31487978	6	115.62	C3H_HeJ	REVERSE	GCTTCCAGTCCGACGTGTAC
			737	6_115792461	rs31504159	6	115.792	C3H_HeJ	FORWARD	CCAGCTCTCTGGTTGAGGTC
			738	6_115792461	rs31504159	6	115.792	C3H_HeJ	REVERSE	CTTCAGTGGCTGCCAACAC
			739	6_115946987	rs255841128	6	115.947	C3H_HeJ	FORWARD	TACCACCTCGTTCTGTAGCC
			740	6_115946987	rs255841128	6	115.947	C3H_HeJ	REVERSE	GGCATGGTGGAGACATACCT
			741	6_116515825	rs31551252	6	116.516	C3H_HeJ	FORWARD	AAACAAGGAATGGGACATGG
			742	6_116515825	rs31551252	6	116.516	C3H_HeJ	REVERSE	CAGCAAGTGCATCAGGAAGA
			743	6_116652178	rs221672263	6	116.652	C3H_HeJ	FORWARD	ACACGGGGAGACTCTGTGAG
			744	6_116652178	rs221672263	6	116.652	C3H_HeJ	REVERSE	AGCTTTTCAGGTCGGAGGTC
			745	6_11838929	rs29930956	6	118.389	DBA_2J	FORWARD	CTCAAAGCTAGCGCGGAAG
			746	6_11838929	rs29930956	6	118.389	DBA_2J	REVERSE	TTTGAAGGTGCTGTCATTCG
			747	6_118542923	rs29873127	6	118.543	DBA_2J	FORWARD	GATGCTTTGCTGCTATGCAC
			748	6_118542923	rs29873127	6	118.543	DBA_2J	REVERSE	TCTCTGGGACTGCAGATCAA
			749	6_11994382	rs30756316	6	119.944	DBA_2J	FORWARD	AAGAAGGAGGCATCTCACCA
			750	6_11994382	rs30756316	6	119.944	DBA_2J	REVERSE	TGTGTTTTGCAGCCTTTGTC
			751	6_121636301	rs52414787	6	121.636	DBA_2J	FORWARD	GGTCTCCAGTCCTCTCTGCA
			752	6_121636301	rs52414787	6	121.636	DBA_2J	REVERSE	CAACAGCAGCAGCAGCAG
			753	6_124534432	rs47885354	6	124.534	C57BL_6J	FORWARD	CCGTCCACACAGGTTATCTTC
			754	6_124534432	rs47885354	6	124.534	C57BL_6J	REVERSE	CCATCTCCTGTGCCAAAAA
			755	6_126928206	rs30704455	6	126.928	C57BL_6J	FORWARD	TCATCACTGGCTACACTGCAG
			756	6_126928206	rs30704455	6	126.928	C57BL_6J	REVERSE	CCTTCCTGTGTTAGGCACTGA
			757	6_128506813	rs30855079	6	128.507	C57BL_6J	FORWARD	TGAGCATCAGCGACAAGTTC
			758	6_128506813	rs30855079	6	128.507	C57BL_6J	REVERSE	TTTCCCTCCCAATTCAAGTG
			759	6_129582093	rs30465180	6	129.582	C57BL_6J	FORWARD	GGAGGCTTCTCTCGAGTGTG
			760	6_129582093	rs30465180	6	129.582	C57BL_6J	REVERSE	GAGCCACTCACACTTTGTGG
			761	6_129733042	6:129733042_A/C	6	129.733	C57BL_6J	FORWARD	GCAAAGCCCATTTTATCCAA
			762	6_129733042	6:129733042_A/C	6	129.733	C57BL_6J	REVERSE	TCACAGAATGGATGGAACCA
			763	6_13006214	6:130062140_G/T	6	130.062	C57BL_6J	FORWARD	CCTGTTGAGGGATTCCAGAA
			764	6_13006214	6:130062140_G/T	6	130.062	C57BL_6J	REVERSE	AACTGCAGCATCATGCAAAG
			765	6_131220185	rs38373678	6	131.22	C57BL_6J	FORWARD	CAAATACAACCATGATTTCTAGCA
			766	6_131220185	rs38373678	6	131.22	C57BL_6J	REVERSE	GCAGCAAGGAATTCAGTACCT
			767	6_132600313	rs583576049	6	132.6	C57BL_6J	FORWARD	CCGAGACCCCCTCAAGG
			768	6_132600313	rs583576049	6	132.6	C57BL_6J	REVERSE	TTTGAGGGTATCGCTGCTGT
			769	6_1327625	rs31845771	6	132.762	C57BL_6J	FORWARD	GCTGGGTCCTTTCTAGTCACTT
			770	6_1327625	rs31845771	6	132.762	C57BL_6J	REVERSE	TCTGCCAGGAGCAGTTAGCT
			771	6_132957172	rs49396906	6	132.957	C57BL_6J	FORWARD	GAATGAGGAAAGACACCAGCA
			772	6_132957172	rs49396906	6	132.957	C57BL_6J	REVERSE	CGAAGCCTTGACCTGATTTC
			773	6_133293172	rs580296840	6	133.293	C57BL_6J	FORWARD	TCAAAGATTGTGGTCTAAAGTTTCTC
			774	6_133293172	rs580296840	6	133.293	C57BL_6J	REVERSE	GGGTATTGGTTGGACACCAG
			775	6_134870385	rs31000314	6	134.87	C57BL_6J	FORWARD	TCATCCAGCTGTGCTCCTC
			776	6_134870385	rs31000314	6	134.87	C57BL_6J	REVERSE	CTGGTGCCCCTTCAGAAC
			777	6_135209265	rs50164850	6	135.209	C57BL_6J	FORWARD	AAGTCACCCCAGAGGGTTTC
			778	6_135209265	rs50164850	6	135.209	C57BL_6J	REVERSE	AGACAGACGTGCGCACATAG
			779	6_136560153	rs48550239	6	136.56	C57BL_6J	FORWARD	TGAAGCTTTGTCCCCCAGTA
			780	6_136560153	rs48550239	6	136.56	C57BL_6J	REVERSE	ACCACAGCCTGGGTTATCAG
			781	6_1369075	rs50110218	6	136.907	C57BL_6J	FORWARD	AGCCATCAGAGCTCCTCCTT
			782	6_1369075	rs50110218	6	136.907	C57BL_6J	REVERSE	TCTCCAGTCACTAGCAGTGCA
			783	6_138658041	rs30021501	6	138.658	C57BL_6J	FORWARD	GCAACCAGGTTTTGCTCCT
			784	6_138658041	rs30021501	6	138.658	C57BL_6J	REVERSE	ATGTGGCTGATTTTCAGCTG
			785	6_140010463	rs47824167	6	140.01	C57BL_6J	FORWARD	TTCTTGACGCCTGCTATTCC
			786	6_140010463	rs47824167	6	140.01	C57BL_6J	REVERSE	GGATCCAGAAACATGGGATG
			787	6_145138202	6:145138202_G/A	6	145.138	BALB_cJ	FORWARD	GTCCCCTGCTAAGTTTTGCA
			788	6_145138202	6:145138202_G/A	6	145.138	BALB_cJ	REVERSE	GAAGCTCCTGTCCCAAGATG
			789	6_14687131	6:146871310_T/G	6	146.871	BALB_cJ	FORWARD	GTGGGATCTTCGGGAGATG
			790	6_14687131	6:146871310_T/G	6	146.871	BALB_cJ	REVERSE	TGTCAGTTATCGGTAACTTTGGA
			791	6_147032971	6:147032971_C/G	6	147.033	BALB_cJ	FORWARD	CTGGCTGTTTGGAGCAGACT
			792	6_147032971	6:147032971_C/G	6	147.033	BALB_cJ	REVERSE	CGAAGCCATCCTCAGAGTCT
			793	6_147534127	6:147534127_T/A	6	147.534	BALB_cJ	FORWARD	GCTTCTCCGGAGCTTATCCT
			794	6_147534127	6:147534127_T/A	6	147.534	BALB_cJ	REVERSE	CTGCATGCGTATCATCTGCT
			795	7_3162282	7:3162282_G/A	7	3.16228	C57BL_6J	FORWARD	TGGATACTTGGCCAGAAAGC
			796	7_3162282	7:3162282_G/A	7	3.16228	C57BL_6J	REVERSE	GCTTTTGATGGCCTCATAGG
			797	7_3495961	rs32136962	7	3.49596	C57BL_6J	FORWARD	GGGTGAGGTTGCTGTCAGTT
			798	7_3495961	rs32136962	7	3.49596	C57BL_6J	REVERSE	CTCTTTCCTTCCCGACTGTG
			799	7_3674615	rs6292076	7	3.67462	C57BL_6J	FORWARD	AGAATCAGGATGTGGGCATC
			800	7_3674615	rs6292076	7	3.67462	C57BL_6J	REVERSE	GCCATCACCTACCTGTGCTC
			801	7_4340796	rs51994806	7	4.3408	C57BL_6J	FORWARD	ATGACACACCCAACCTCTGG
			802	7_4340796	rs51994806	7	4.3408	C57BL_6J	REVERSE	TTGTGGCAGTCTTCAGTTGG
			803	7_4564181	rs13475961	7	4.56418	BALB_cJ	FORWARD	CAAGATCTGACACGGTCACG
			804	7_4564181	rs13475961	7	4.56418	BALB_cJ	REVERSE	TGGGGGTTATGAGAGCTTTG
			805	7_7116015	rs32026271	7	7.11601	BALB_cJ	FORWARD	GAATGGCCTCTCCACTCTCA
			806	7_7116015	rs32026271	7	7.11601	BALB_cJ	REVERSE	ATGTGACGATCCTCCAGACC
			807	7_7464585	7:7464585_T/C	7	7.46458	BALB_cJ	FORWARD	GGCCAGAACTGTGGAAACAG
			808	7_7464585	7:7464585_T/C	7	7.46458	BALB_cJ	REVERSE	TCTTCATTGGCCTTCCAAAC
			809	7_8150922	7:8150922_C/G	7	8.15092	BALB_cJ	FORWARD	GATGACAAGGCCAATCCAAT
			810	7_8150922	7:8150922_C/G	7	8.15092	BALB_cJ	REVERSE	TCTATCAGATGGCCCCAAAG
			811	7_8368383	7:8368383_T/G	7	8.36838	BALB_cJ	FORWARD	GGAAGGTAACACCTTTCTGAA
			812	7_8368383	7:8368383_T/G	7	8.36838	BALB_cJ	REVERSE	TTCCTTTGGAAATCAGATATGGA
			813	7_848313	rs578549285	7	8.48313	BALB_cJ	FORWARD	TATGGCATGCACAGCATTGT
			814	7_848313	rs578549285	7	8.48313	BALB_cJ	REVERSE	AATGCCTCATTTGATTGGCTA
			815	7_9206672	7:9206672_T/C	7	9.20667	BALB_cJ	FORWARD	CAGTGACTGTTTTGGCCAGA
			816	7_9206672	7:9206672_T/C	7	9.20667	BALB_cJ	REVERSE	TCCAAACAGAGCCATCTGTG
			817	7_10037466	7:10037466_T/C	7	10.0375	BALB_cJ	FORWARD	AGACAGGGAGGAAGGTGACC
			818	7_10037466	7:10037466_T/C	7	10.0375	BALB_cJ	REVERSE	CCAAGAATCTGCCTGACACA
			819	7_1017609	rs31666020	7	10.1761	BALB_cJ	FORWARD	CATTTACATGGAAAATACAAATGCA
			820	7_1017609	rs31666020	7	10.1761	BALB_cJ	REVERSE	TTCATCCTTGGAGCAGTTCA
			821	7_10579985	rs6174051	7	10.58	BALB_cJ	FORWARD	AACAAAGGGAGCAAATGTGG
			822	7_10579985	rs6174051	7	10.58	BALB_cJ	REVERSE	ACAAGGCTGCATTGCTCTTC
			823	7_10748108	rs50881488	7	10.7481	BALB_cJ	FORWARD	GGGAATATCGACTGGAACCA
			824	7_10748108	rs50881488	7	10.7481	BALB_cJ	REVERSE	CTTGGCAAGTGTCTCCATGA
			825	7_16072018	rs32395309	7	16.072	C57BL_6J	FORWARD	CACCTCCCATCCTTCTCTGA
			826	7_16072018	rs32395309	7	16.072	C57BL_6J	REVERSE	TAAGCCAGCGTAGAGCAGGT
			827	7_16218455	rs49607308	7	16.2185	C57BL_6J	FORWARD	CGTGGGTCGTAAGTGAGAGG
			828	7_16218455	rs49607308	7	16.2185	C57BL_6J	REVERSE	CACCTCAAGACCTCCCAGAA
			829	7_16784741	rs31995029	7	16.7847	C3H_HeJ	FORWARD	ATCCATTATGCCCAGGTCCT
			830	7_16784741	rs31995029	7	16.7847	C3H_HeJ	REVERSE	CTTCCTGGAGGGCTAAGGAC
			831	7_16908744	rs31822297	7	16.9087	C3H_HeJ	FORWARD	CCATGATGCATCTGTCACCT
			832	7_16908744	rs31822297	7	16.9087	C3H_HeJ	REVERSE	AGGAGGTCCCCCATCTCTCT
			833	7_17090708	rs31886178	7	17.0907	C3H_HeJ	FORWARD	ACACCCTACGGACCGTAAAT
			834	7_17090708	rs31886178	7	17.0907	C3H_HeJ	REVERSE	AGCACCCAGAGTTTGCAAAG
			835	7_1775949	rs31282135	7	17.7595	C3H_HeJ	FORWARD	TACTATCTGGGGGCTTGCAC
			836	7_1775949	rs31282135	7	17.7595	C3H_HeJ	REVERSE	ATCCTGCATCATGCTCAGTG
			837	7_17902598	rs46843319	7	17.9026	C3H_HeJ	FORWARD	TCCCTTTTCTGGTACAAAGGA
			838	7_17902598	rs46843319	7	17.9026	C3H_HeJ	REVERSE	AGGCCCTGGAACACTTGAAT
			839	7_18067303	rs32110061	7	18.0673	C3H_HeJ	FORWARD	TTGTGCAAAACTTGCCAGAG
			840	7_18067303	rs32110061	7	18.0673	C3H_HeJ	REVERSE	TCACGTGTCTTGCAATTTCA
			841	7_18255964	rs37158990	7	18.256	C3H_HeJ	FORWARD	GCTTCTGCTCCCTACCAAGA
			842	7_18255964	rs37158990	7	18.256	C3H_HeJ	REVERSE	GCGTCAATTAAAATGGCAAA
			843	7_184826	rs38002155	7	18.4826	C3H_HeJ	FORWARD	TCCTGTGTCCTCCTGTGTGA
			844	7_184826	rs38002155	7	18.4826	C3H_HeJ	REVERSE	GTAACGGTGAAGGGGCTGA
			845	7_18607048	rs51682956	7	18.607	C3H_HeJ	FORWARD	CTCCACCATCCTCCTTCCTC
			846	7_18607048	rs51682956	7	18.607	C3H_HeJ	REVERSE	AGCAGAGTCTGCAGCTCACA
			847	7_18820088	rs31371347	7	18.8201	C3H_HeJ	FORWARD	TGTCTCTCTACCGCTGTGCTT
			848	7_18820088	rs31371347	7	18.8201	C3H_HeJ	REVERSE	ACAAAGGGGTGGCAAGTATG
			849	7_18992091	rs31285526	7	18.9921	C3H_HeJ	FORWARD	CGCCAGGCAGCCGATC
			850	7_18992091	rs31285526	7	18.9921	C3H_HeJ	REVERSE	GGAGTCGGGTGGTCTCCT
			851	7_19184798	rs6316286	7	19.1848	C3H_HeJ	FORWARD	GCCAGGAGAGACTGAACAGG
			852	7_19184798	rs6316286	7	19.1848	C3H_HeJ	REVERSE	AGTGGGCAGGAGGTAAAGGT
			853	7_193527	rs48117413	7	19.3527	C3H_HeJ	FORWARD	ATGTGCATCTTGGCTGACTG
			854	7_193527	rs48117413	7	19.3527	C3H_HeJ	REVERSE	GCCTTGGCTGGTGCAG
			855	7_19491709	rs243518313	7	19.4917	C3H_HeJ	FORWARD	TGACCCTGAAACCCTTGTTC
			856	7_19491709	rs243518313	7	19.4917	C3H_HeJ	REVERSE	CTCGGAGTGTCCTCCAACTG
			857	7_19678712	rs13472768	7	19.6787	C3H_HeJ	FORWARD	GCTCCACCATCTCCAACAC
			858	7_19678712	rs13472768	7	19.6787	C3H_HeJ	REVERSE	CCCAGCATCCATGTCTACAG
			859	7_19785287	rs13465077	7	19.7853	C3H_HeJ	FORWARD	AGCCTCCTGGTGACAGTTGT
			860	7_19785287	rs13465077	7	19.7853	C3H_HeJ	REVERSE	TCGAGAGGCCGTGAGTATCT
			861	7_20844412	7:20844412_A/G	7	20.8444	C3H_HeJ	FORWARD	GGCGATGTCTATGGAGGAGA
			862	7_20844412	7:20844412_A/G	7	20.8444	C3H_HeJ	REVERSE	GGCATTGTCTTCTTGCAGTTT
			863	7_2271482	7:22714820_T/A	7	22.7148	C3H_HeJ	FORWARD	ACATGGAAGGCTCGTTTCAC
			864	7_2271482	7:22714820_T/A	7	22.7148	C3H_HeJ	REVERSE	GGCCTGCTACTCAATTGAAGA
			865	7_23273427	7:23273427_T/G	7	23.2734	C3H_HeJ	FORWARD	TCAATGGAAACATGGGAAGG
			866	7_23273427	7:23273427_T/G	7	23.2734	C3H_HeJ	REVERSE	ATCTGGGAACTTGCCTTTCC
			867	7_23417619	rs16790422	7	23.4176	C3H_HeJ	FORWARD	TGGCACAGCTGATTGCTAAG
			868	7_23417619	rs16790422	7	23.4176	C3H_HeJ	REVERSE	CCAAGCCATCTATGACAAACAA
			869	7_23577957	rs32522993	7	23.578	C3H_HeJ	FORWARD	CACCATCCTGATGCTGGTAG
			870	7_23577957	rs32522993	7	23.578	C3H_HeJ	REVERSE	CCCGAGAGTCCACAAAAGAA
			871	7_23928841	rs31051191	7	23.9288	C3H_HeJ	FORWARD	AGTGTCCCAAGTTTGGCAAG
			872	7_23928841	rs31051191	7	23.9288	C3H_HeJ	REVERSE	TGGACCAGTGACCTTAATTGG
			873	7_24104521	rs49163926	7	24.1045	C3H_HeJ	FORWARD	AGAACCATCCCATGGATTGA
			874	7_24104521	rs49163926	7	24.1045	C3H_HeJ	REVERSE	CCCGACTGCTCCTTACAGTC
			875	7_24260191	rs38414115	7	24.2602	C3H_HeJ	FORWARD	AGGCCAGAGTCCAAACAAGA
			876	7_24260191	rs38414115	7	24.2602	C3H_HeJ	REVERSE	ACATCATGGCTCGTCATTTG
			877	7_24515394	rs241253583	7	24.5154	C3H_HeJ	FORWARD	GAGCAGGGCTCTTGGAGAG
			878	7_24515394	rs241253583	7	24.5154	C3H_HeJ	REVERSE	CCTCCTCCTCGTCTTCGTC
			879	7_26681318	rs31987983	7	26.6813	DBA_2J	FORWARD	CGTCTTCTTTAGGCCCATTTT
			880	7_26681318	rs31987983	7	26.6813	DBA_2J	REVERSE	GGAGGAGCGGATAAAGGAAG
			881	7_27337558	rs249827342	7	27.3376	BALB_cJ	FORWARD	CAGCAGCAGCAGCAAGAG
			882	7_27337558	rs249827342	7	27.3376	BALB_cJ	REVERSE	ACTGGACACACTGCCCTCTT
			883	7_27516358	rs50378573	7	27.5164	C57BL_6J	FORWARD	CACAGGAGCTGGGTTCACAG
			884	7_27516358	rs50378573	7	27.5164	C57BL_6J	REVERSE	TTGGGAACTGAGACCTGAGG
			885	7_27910911	rs45819068	7	27.9109	BALB_cJ	FORWARD	TCAGTGTGAGTTTTCTGATGCTC
			886	7_27910911	rs45819068	7	27.9109	BALB_cJ	REVERSE	CATGGAAGCAAAACACTTTGAA
			887	7_28091647	rs38181221	7	28.0916	BALB_cJ	FORWARD	TGAGTCTTGTGTGCCTTTGG
			888	7_28091647	rs38181221	7	28.0916	BALB_cJ	REVERSE	GCATCCAGGTCCAGGATAGA
			889	7_28756709	rs237656915	7	28.7567	BALB_cJ	FORWARD	CCAGCTAACCCGCTGTCTAG
			890	7_28756709	rs237656915	7	28.7567	BALB_cJ	REVERSE	CTTTGTGGAGCAGAGCTGTG
			891	7_29086172	rs229150648	7	29.0862	BALB_cJ	FORWARD	GTGGATGCTGATGAGGAGGT
			892	7_29086172	rs229150648	7	29.0862	BALB_cJ	REVERSE	GGACCAGGCACAGCTGTT
			893	7_29293301	rs31436340	7	29.2933	BALB_cJ	FORWARD	ATGACCCCAGCCTGAGC
			894	7_29293301	rs31436340	7	29.2933	BALB_cJ	REVERSE	AGAAACAATCTGGGCTTTGG
			895	7_30656966	rs32408386	7	30.657	DBA_2J	FORWARD	GAATGATGGATCTGGAAAGCA
			896	7_30656966	rs32408386	7	30.657	DBA_2J	REVERSE	GGGTCTCCGAAGAGGAAATC
			897	7_30789512	rs51203400	7	30.7895	DBA_2J	FORWARD	GAGAAGGGCTCACCACTCAC
			898	7_30789512	rs51203400	7	30.7895	DBA_2J	REVERSE	CCTCTGTTGCGGTAGGGTAA
			899	7_30977272	rs32190215	7	30.9773	DBA_2J	FORWARD	TGGTCAACTCCAAGCCTGAT
			900	7_30977272	rs32190215	7	30.9773	DBA_2J	REVERSE	TTATCCAGGCAGCGGTAGAG
			901	7_31376785	rs108553697	7	31.3768	DBA_2J	FORWARD	CGAGGTCTCACTTGGCTTTT
			902	7_31376785	rs108553697	7	31.3768	DBA_2J	REVERSE	GCAAGTGGCTTCCTTGAGAC
			903	7_31705064	rs32019756	7	31.7051	DBA_2J	FORWARD	GCATGGGTGAGTGGAGGTAC
			904	7_31705064	rs32019756	7	31.7051	DBA_2J	REVERSE	CCAGGACTGCTACAGTGAGGA
			905	7_32209402	7:32209402_C/T	7	32.2094	BALB_cJ	FORWARD	GGTTGGAAATAAATTCTAAAATGGA
			906	7_32209402	7:32209402_C/T	7	32.2094	BALB_cJ	REVERSE	TTGTTTTCCAGGAAGCCATG
			907	7_33185571	7:33185571_A/C	7	33.1856	BALB_cJ	FORWARD	GTAGGTTCACCTGCCACCAT
			908	7_33185571	7:33185571_A/C	7	33.1856	BALB_cJ	REVERSE	AACAACCTCCCCCTGAAGTC
			909	7_33519799	rs51288654	7	33.5198	DBA_2J	FORWARD	TCTCTGTAGCAGCCCTGGAT
			910	7_33519799	rs51288654	7	33.5198	DBA_2J	REVERSE	TCTGGAAGTAGGGTGTGGATG
			911	7_33738461	rs31989283	7	33.7385	DBA_2J	FORWARD	CCAAAATTTGTGGTTCCAGTG
			912	7_33738461	rs31989283	7	33.7385	DBA_2J	REVERSE	CACCTAAGGAAACAGTGGCCTA
			913	7_3394321	rs232189470	7	33.9432	DBA_2J	FORWARD	GATGGGTTGGCTATAAACCA
			914	7_3394321	rs232189470	7	33.9432	DBA_2J	REVERSE	TGCAAGAAATACTATGGCAATGA
			915	7_34251177	rs32488913	7	34.2512	DBA_2J	FORWARD	GGTGCTAAAAGGCGACCATA
			916	7_34251177	rs32488913	7	34.2512	DBA_2J	REVERSE	TATTTTGGCTGCCTTTGGAG
			917	7_38519287	rs580580582	7	38.5193	BALB_cJ	FORWARD	GCCAACTGAGGCATAGCACT
			918	7_38519287	rs580580582	7	38.5193	BALB_cJ	REVERSE	CTCTGCCAATTCAGCTCCTC
			919	7_39407928	7:39407928_G/T	7	39.4079	BALB_cJ	FORWARD	GTTTGAGGTTTGGGAGGTGA
			920	7_39407928	7:39407928_G/T	7	39.4079	BALB_cJ	REVERSE	CGAGGCCTGTACCCTACAGA
			921	7_39535004	rs50869646	7	39.535	BALB_cJ	FORWARD	CCAGCTCATTTTGCAGCAG
			922	7_39535004	rs50869646	7	39.535	BALB_cJ	REVERSE	GGCGGGTAATTGAAAGGACT
			923	7_4099308	rs585782976	7	40.9931	DBA_2J	FORWARD	TCCCAGAGGAAGACACCATC
			924	7_4099308	rs585782976	7	40.9931	DBA_2J	REVERSE	ACTTGGAGCTGGAGGCAAG
			925	7_41286742	rs578795908	7	41.2867	DBA_2J	FORWARD	TGTGTCCTACCCTGGGAGTC
			926	7_41286742	rs578795908	7	41.2867	DBA_2J	REVERSE	GGCATTTGGATATTCCTTGG
			927	7_41426661	rs32724040	7	41.4267	DBA_2J	FORWARD	CCTGGGGAGAATTTGGAGA
			928	7_41426661	rs32724040	7	41.4267	DBA_2J	REVERSE	CAGAATATGACATTTTCAATTTTTGG
			929	7_41612447	rs32728859	7	41.6124	DBA_2J	FORWARD	AATTCTCCCAGGAGGAGTGG
			930	7_41612447	rs32728859	7	41.6124	DBA_2J	REVERSE	ACCCACAGAGACCAGAATGC
			931	7_41837257	rs51791058	7	41.8373	DBA_2J	FORWARD	ACTGTTGAACCCATGTTGCA
			932	7_41837257	rs51791058	7	41.8373	DBA_2J	REVERSE	CTGGCTGGTTACCTCTCCAC
			933	7_42011862	rs31619345	7	42.0119	DBA_2J	FORWARD	TTTTTGTGCCTGATGCCAAG
			934	7_42011862	rs31619345	7	42.0119	DBA_2J	REVERSE	AGCACTCCTTGGATTGATTTTT
			935	7_42299841	rs32441831	7	42.2998	DBA_2J	FORWARD	CAGATGTGGATCAATGTGTGAA
			936	7_42299841	rs32441831	7	42.2998	DBA_2J	REVERSE	GGCCAAAAAGCTCACAGATT
			937	7_42447717	rs31544480	7	42.4477	DBA_2J	FORWARD	CTCGACTCTTGTAGTCGAATCG
			938	7_42447717	rs31544480	7	42.4477	DBA_2J	REVERSE	AGACCCTCCTGCCTTCCTAG
			939	7_42662727	rs217731712	7	42.6627	DBA_2J	FORWARD	CATTCGAAGATAGCTGGGATG
			940	7_42662727	rs217731712	7	42.6627	DBA_2J	REVERSE	TCGAGCACATGAAAGAACACA
			941	7_42819956	rs227921057	7	42.82	DBA_2J	FORWARD	TTTGGAAACAACTCTGTTGTGAA
			942	7_42819956	rs227921057	7	42.82	DBA_2J	REVERSE	TCCGAATACATGAAAGAACACA
			943	7_4318988	rs31033503	7	43.1899	DBA_2J	FORWARD	TCTCCGAAAACATGAAAGAACA
			944	7_4318988	rs31033503	7	43.1899	DBA_2J	REVERSE	TCGGAGATTACTCTGGTGTGAA
			945	7_43352006	rs32295727	7	43.352	DBA_2J	FORWARD	TCAATGCTCTCTGTGCTTGTG
			946	7_43352006	rs32295727	7	43.352	DBA_2J	REVERSE	ACCTCATTATGCGGTCTCCA
			947	7_43501264	rs32442276	7	43.5013	DBA_2J	FORWARD	TTCAATCACACAAGGGACCA
			948	7_43501264	rs32442276	7	43.5013	DBA_2J	REVERSE	TCTCTCCCCACAGGGTTACTT
			949	7_43659249	rs47694652	7	43.6592	DBA_2J	FORWARD	AGCCTCACATGACACGTTGA
			950	7_43659249	rs47694652	7	43.6592	DBA_2J	REVERSE	CATGGCACCAACCTCACTT
			951	7_43826918	rs49625699	7	43.8269	DBA_2J	FORWARD	GCCCTCTACACCTCAGGTCA
			952	7_43826918	rs49625699	7	43.8269	DBA_2J	REVERSE	CCAAGGAAACTCACGGTTTT
			953	7_44192336	rs32230322	7	44.1923	DBA_2J	FORWARD	CCTGTCCCATGTGGTAAACC
			954	7_44192336	rs32230322	7	44.1923	DBA_2J	REVERSE	GGGTTTTTGGCCATAGTGTC
			955	7_44353059	rs48783924	7	44.3531	DBA_2J	FORWARD	GACCTCCATCACCACGCTAC
			956	7_44353059	rs48783924	7	44.3531	DBA_2J	REVERSE	GCAACACTGGCTCATGACG
			957	7_44509769	rs37670914	7	44.5098	DBA_2J	FORWARD	ATCCCCTTAACCTGCTGCTT
			958	7_44509769	rs37670914	7	44.5098	DBA_2J	REVERSE	CCGCTACACCATCAAAGTCA
			959	7_44852639	rs13459520	7	44.8526	C57BL_6J	FORWARD	CCAGAGGAACTGTGGGAAGC
			960	7_44852639	rs13459520	7	44.8526	C57BL_6J	REVERSE	TGGCGCTGCAGTCAGTAATA
			961	7_4505459	rs31654196	7	45.0546	C57BL_6J	FORWARD	CCGGAGGCTGCTAAAGC
			962	7_4505459	rs31654196	7	45.0546	C57BL_6J	REVERSE	GCTCATCATCCCCTTGAGTC
			963	7_46288929	rs31889971	7	46.2889	C57BL_6J	FORWARD	GCCACTACGGAGCAGTCAG
			964	7_46288929	rs31889971	7	46.2889	C57BL_6J	REVERSE	CCACACAGGTGGCAGAAGTA
			965	7_58797572	rs33010602	7	58.7976	C3H_HeJ	FORWARD	TCAAACAGCACCGTCCATT
			966	7_58797572	rs33010602	7	58.7976	C3H_HeJ	REVERSE	CCCTGGACACTTCTGGTCTG
			967	7_62378575	rs33055127	7	62.3786	DBA_2J	FORWARD	CTTTGACATGGCAGGCTACA
			968	7_62378575	rs33055127	7	62.3786	DBA_2J	REVERSE	AATGGTTGAGTGCCCTTGG
			969	7_63917069	rs31090063	7	63.9171	DBA_2J	FORWARD	AACTCAGTCAACTGAGGGTCCT
			970	7_63917069	rs31090063	7	63.9171	DBA_2J	REVERSE	ATGAGCTGTGGGGACCATAC
			971	7_64345666	rs47995463	7	64.3457	DBA_2J	FORWARD	CTCCCCCAAAGCTTCTTTGT
			972	7_64345666	rs47995463	7	64.3457	DBA_2J	REVERSE	CTGGCTACTGTATGCCAGGT
			973	7_65312735	rs33906843	7	65.3127	DBA_2J	FORWARD	GTGGAGGCTGTGGTTTGGTA
			974	7_65312735	rs33906843	7	65.3127	DBA_2J	REVERSE	CTCTCCATGGTGCTGCAGT
			975	7_65645083	rs51130733	7	65.6451	DBA_2J	FORWARD	CTGAGGGACGAGCAGCTG
			976	7_65645083	rs51130733	7	65.6451	DBA_2J	REVERSE	GTTCTCCGCCTGGAGCTGT
			977	7_66708317	rs52045673	7	66.7083	DBA_2J	FORWARD	TCTAATGCCAGTGGTGTGCT
			978	7_66708317	rs52045673	7	66.7083	DBA_2J	REVERSE	ACACTCCTGTGCTCCAGGAA
			979	7_66849846	rs46817086	7	66.8498	DBA_2J	FORWARD	ATCTGATCAGACGCAAATGG
			980	7_66849846	rs46817086	7	66.8498	DBA_2J	REVERSE	GACTCACCTGTCACTACTTTGCA
			981	7_79710415	rs31573180	7	79.7104	BALB_cJ	FORWARD	GTTTCCGAGCGGTGTCG
			982	7_79710415	rs31573180	7	79.7104	BALB_cJ	REVERSE	ATCGCGCCACAGTCAACT
			983	7_81093218	rs32053426	7	81.0932	C57BL_6J	FORWARD	GAGTTCTGCTCCCACTCTGC
			984	7_81093218	rs32053426	7	81.0932	C57BL_6J	REVERSE	CAGGCTCCCTCACTGCTAGT
			985	7_81786157	rs13470874	7	81.7862	C57BL_6J	FORWARD	TCCTGAGGTCCAAGACCTTG
			986	7_81786157	rs13470874	7	81.7862	C57BL_6J	REVERSE	ACTGAGGCCGTTGGTGTG
			987	7_85053303	rs36926635	7	85.0533	C57BL_6J	FORWARD	TGGAGTGGGCTACAGATATTGA
			988	7_85053303	rs36926635	7	85.0533	C57BL_6J	REVERSE	TGCAAAGCAAAAGAGGTGAA
			989	7_85952706	rs32515334	7	85.9527	C57BL_6J	FORWARD	AACCAGCCAGAGCTTTACCC
			990	7_85952706	rs32515334	7	85.9527	C57BL_6J	REVERSE	TCAATATGCCAATGAAGACCA
			991	7_87002164	rs51796468	7	87.0022	BALB_cJ	FORWARD	GCATTTGTAACTATTATCACATACAAT
			992	7_87002164	rs51796468	7	87.0022	BALB_cJ	REVERSE	TGACAACTTTTGCTGATGACA
			993	7_102554709	rs45784770	7	102.555	C57BL_6J	FORWARD	CAGCACAGTGCTCAGTCATG
			994	7_102554709	rs45784770	7	102.555	C57BL_6J	REVERSE	TTCACCAGGAACACATCTGG
			995	7_102949065	rs31984472	7	102.949	C57BL_6J	FORWARD	CAAGAGCTTTCCCATCCATT
			996	7_102949065	rs31984472	7	102.949	C57BL_6J	REVERSE	GAAACATTCCCCAGAAGCTG
			997	7_103310404	rs217189493	7	103.31	C57BL_6J	FORWARD	TTGCTCTCTCCTATGCTTGGA
			998	7_103310404	rs217189493	7	103.31	C57BL_6J	REVERSE	GGGAACCACATGTGCTAAGG
			999	7_10344257	rs36399940	7	103.443	C57BL_6J	FORWARD	GCTTGGTAGCTCCTGTGTCC
			1000	7_10344257	rs36399940	7	103.443	C57BL_6J	REVERSE	GCTGCCCTACTGCAGAACTC
			1001	7_103928982	rs31877250	7	103.929	C57BL_6J	FORWARD	GTACCTGGTGGCCATTTCAG
			1002	7_103928982	rs31877250	7	103.929	C57BL_6J	REVERSE	GGCCAGCAAGGAAAGTAGAT
			1003	7_104148956	rs31107580	7	104.149	C57BL_6J	FORWARD	TCCACTGCTCATTCAGTTGG
			1004	7_104148956	rs31107580	7	104.149	C57BL_6J	REVERSE	GAGGCATGATCCAGTTGCTT
			1005	7_107186555	rs16789781	7	107.187	C57BL_6J	FORWARD	TGATAAAACTGTGGGTGGAGA
			1006	7_107186555	rs16789781	7	107.187	C57BL_6J	REVERSE	GACAGCCATTCAGGAAATCG
			1007	7_119785745	rs31393694	7	119.786	C57BL_6J	FORWARD	AGTGCCACCTGAAAGGAGAG
			1008	7_119785745	rs31393694	7	119.786	C57BL_6J	REVERSE	CCAAATGCAAACCATTTCCT
			1009	7_119931473	rs31995881	7	119.931	C57BL_6J	FORWARD	AAGCATCTCCAGGAGCAATG
			1010	7_119931473	rs31995881	7	119.931	C57BL_6J	REVERSE	AAGATAGGCGTCTCCTGCTG
			1011	7_120086292	rs31151709	7	120.086	C57BL_6J	FORWARD	GGACTCATGGGTCTGCTTTC
			1012	7_120086292	rs31151709	7	120.086	C57BL_6J	REVERSE	TGCCGTTTGTATGCAAATTC
			1013	7_120247206	rs32471564	7	120.247	C57BL_6J	FORWARD	TCACTGCATAAACTCTGACTCCTC
			1014	7_120247206	rs32471564	7	120.247	C57BL_6J	REVERSE	AGCAGGCCAAAAGAAGTGAG
			1015	7_125452577	rs242036555	7	125.453	BALB_cJ	FORWARD	GCACCACAGAAGGCCACTAC
			1016	7_125452577	rs242036555	7	125.453	BALB_cJ	REVERSE	AAGAATGTCCTCGAGGATGG
			1017	7_125576036	rs249975045	7	125.576	BALB_cJ	FORWARD	TCACAGAGCAGCCTTCACAC
			1018	7_125576036	rs249975045	7	125.576	BALB_cJ	REVERSE	TTGTCTGCAAGGACAAGTGG
			1019	7_127108163	rs13479513	7	127.108	BALB_cJ	FORWARD	CCACAGAACTGGGTGAGGTT
			1020	7_127108163	rs13479513	7	127.108	BALB_cJ	REVERSE	ACCCCACAGCAGCTACACTT
			1021	7_127330268	rs108677957	7	127.33	BALB_cJ	FORWARD	TCGTGCTTCTGTTCCTGATTT
			1022	7_127330268	rs108677957	7	127.33	BALB_cJ	REVERSE	GGTCCATGCCAATGTCTCTT
			1023	7_133015008	rs13468212	7	133.015	C57BL_6J	FORWARD	CCTGCTGTCGTAGAAGGTGA
			1024	7_133015008	rs13468212	7	133.015	C57BL_6J	REVERSE	TGCCCAGGATACTGAGTCCT
			1025	7_137085983	rs33669425	7	137.086	DBA_2J	FORWARD	CCAGCTACTCCTGAGGTGCT
			1026	7_137085983	rs33669425	7	137.086	DBA_2J	REVERSE	TTCACGGAAATAGGCTTCCA
			1027	7_139640363	rs32479790	7	139.64	C57BL_6J	FORWARD	TTCTTGGGTTCTGGCTCAAG
			1028	7_139640363	rs32479790	7	139.64	C57BL_6J	REVERSE	TGGATGACGTGTTTGACCAC
			1029	7_14222962	rs264977794	7	142.23	BALB_cJ	FORWARD	AGAACAGCAGGGTTTGCAAC
			1030	7_14222962	rs264977794	7	142.23	BALB_cJ	REVERSE	GCTCCTGTGGGGGTTGTAA
			1031	7_143078382	rs219509661	7	143.078	BALB_cJ	FORWARD	GTATAGCACACGGCGGAAAA
			1032	7_143078382	rs219509661	7	143.078	BALB_cJ	REVERSE	GTATGGCTTGTGGCCTATGG
			1033	7_145307376	rs46263245	7	145.307	C57BL_6J	FORWARD	TTGCTCAGGGAACTCTCCTC
			1034	7_145307376	rs46263245	7	145.307	C57BL_6J	REVERSE	TCGGAGCAGAGTTCAGATCC
			1035	8_4210606	rs45743542	8	4.21061	BALB_cJ	FORWARD	CACAGTCCAGTCACCCTGTG
			1036	8_4210606	rs45743542	8	4.21061	BALB_cJ	REVERSE	TGTCTCCCTTGGACGAGTCT
			1037	8_18632254	rs33078281	8	18.6323	C57BL_6J	FORWARD	CTGCATTGGTGAAAAGCACA
			1038	8_18632254	rs33078281	8	18.6323	C57BL_6J	REVERSE	TCCTCCTTGACAGGTTTCTCA
			1039	8_19445954	rs51338038	8	19.446	C57BL_6J	FORWARD	ATATGCCTCCGTTTCGAATG
			1040	8_19445954	rs51338038	8	19.446	C57BL_6J	REVERSE	CGCATGTTTAATTCTAACGTGTG
			1041	8_21055189	8:21055189_A/G	8	21.0552	C57BL_6J	FORWARD	CCAGGCTGATCCTATCCAAA
			1042	8_21055189	8:21055189_A/G	8	21.0552	C57BL_6J	REVERSE	TGGGTCTCCAAAAGAGACAGA
			1043	8_21191722	8:21191722_A/G	8	21.1917	C57BL_6J	FORWARD	CCAGGCTGATCCTATCCAAA
			1044	8_21191722	8:21191722_A/G	8	21.1917	C57BL_6J	REVERSE	TGGGTCTCCAAAAGAGACAGA
			1045	8_21529817	8:21529817_A/T	8	21.5298	C57BL_6J	FORWARD	GTCTCCAGCGTCGAGAGATC
			1046	8_21529817	8:21529817_A/T	8	21.5298	C57BL_6J	REVERSE	AAAGTCGTCCTGAGCAGGTC
			1047	8_21735341	rs244451480	8	21.7353	C57BL_6J	FORWARD	TGTAGAGCAAGAGGCTGCAA
			1048	8_21735341	rs244451480	8	21.7353	C57BL_6J	REVERSE	CATGTTCAGCGACAGCAGAG
			1049	8_25964832	rs51146655	8	25.9648	C57BL_6J	FORWARD	TGAGACGGTCAGTTTCTCGA
			1050	8_25964832	rs51146655	8	25.9648	C57BL_6J	REVERSE	CAGAAAACTAATGGAGGATGTTTTT
			1051	8_31150967	rs33037019	8	31.151	C57BL_6J	FORWARD	CAGCCTTCTCCAAGATTCTGA
			1052	8_31150967	rs33037019	8	31.151	C57BL_6J	REVERSE	TAAAGCGCCGAGGTCTTTAA
			1053	8_33249044	rs33057240	8	33.249	C57BL_6J	FORWARD	CTCCATATCCAGGGGGTAGC
			1054	8_33249044	rs33057240	8	33.249	C57BL_6J	REVERSE	GCAGCACAGCATAGCTGAGA
			1055	8_33387001	rs33358695	8	33.387	C57BL_6J	FORWARD	GGCATGATCGGTTACTTTGG
			1056	8_33387001	rs33358695	8	33.387	C57BL_6J	REVERSE	ACCAAGGCATCACGAAATTC
			1057	8_3355741	rs30229709	8	33.5574	C57BL_6J	FORWARD	CTGAGCCATGCTTGCAGTAG
			1058	8_3355741	rs30229709	8	33.5574	C57BL_6J	REVERSE	TGCTCCTGTGTTTAGTACGTTTT
			1059	8_33775978	rs13469498	8	33.776	C57BL_6J	FORWARD	TGGAGGAGTGTCACTGTGGA
			1060	8_33775978	rs13469498	8	33.776	C57BL_6J	REVERSE	TTTGGTCCAGATTCCTGCAT
			1061	8_34098917	rs33524403	8	34.0989	C57BL_6J	FORWARD	TCCCTGTCATAGCCATCTTTG
			1062	8_34098917	rs33524403	8	34.0989	C57BL_6J	REVERSE	TAAAGAACCAATGGCCAAGC
			1063	8_35469259	rs30364277	8	35.4693	C57BL_6J	FORWARD	CGAAGTTCACATCCATCCTG
			1064	8_35469259	rs30364277	8	35.4693	C57BL_6J	REVERSE	ATTATGATGGACGGCCTCAC
			1065	8_36103801	rs30470964	8	36.1038	C57BL_6J	FORWARD	CTTACAAGCCGGTGAAGAGG
			1066	8_36103801	rs30470964	8	36.1038	C57BL_6J	REVERSE	TTCTCTTTGGCCGTGTTTTC
			1067	8_36994142	rs30495837	8	36.9941	C57BL_6J	FORWARD	ATGCCCTGCAGTCTTTTTGT
			1068	8_36994142	rs30495837	8	36.9941	C57BL_6J	REVERSE	AGCCTTTTGGGTCTGTTGCT
			1069	8_40753795	rs243559074	8	40.7538	C57BL_6J	FORWARD	AGCTATGGATAAGGCTGTGG
			1070	8_40753795	rs243559074	8	40.7538	C57BL_6J	REVERSE	GTCAAGGGCCATGATGAAAG
			1071	8_40914071	rs33400568	8	40.9141	C57BL_6J	FORWARD	CTCTTCTCGCCCTGTTCCTT
			1072	8_40914071	rs33400568	8	40.9141	C57BL_6J	REVERSE	CCATGAAGGCTACTTTTTGCT
			1073	8_41083104	rs3657719	8	41.0831	C57BL_6J	FORWARD	TTTAGAAGGCCCTGGTGATG
			1074	8_41083104	rs3657719	8	41.0831	C57BL_6J	REVERSE	TCAGTGTTGCAACCCAAAGA
			1075	8_43136342	rs30901050	8	43.1363	BALB_cJ	FORWARD	GCTGAATTTTCGCAGCATCT
			1076	8_43136342	rs30901050	8	43.1363	BALB_cJ	REVERSE	TCCCTGTTGTTTCAGTCTCCA
			1077	8_5653863	rs33607336	8	56.5386	C57BL_6J	FORWARD	AACATGTTTGCAAGCCAAGA
			1078	8_5653863	rs33607336	8	56.5386	C57BL_6J	REVERSE	TGTGGCAAGTCAAGACTGTGA
			1079	8_63928631	rs49943341	8	63.9286	C57BL_6J	FORWARD	TCAGAGCTTGCACCTTTCAC
			1080	8_63928631	rs49943341	8	63.9286	C57BL_6J	REVERSE	GCAAGATTGTAATAGTTTCAAAGAGC
			1081	8_65000838	rs13479805	8	65.0008	C57BL_6J	FORWARD	GGAGACTGAGGCCATATTGC
			1082	8_65000838	rs13479805	8	65.0008	C57BL_6J	REVERSE	TCACACTCCTGAGAGCCTACC
			1083	8_68899458	rs48623874	8	68.8995	C57BL_6J	FORWARD	TGTCGACATCCTTCCCTACA
			1084	8_68899458	rs48623874	8	68.8995	C57BL_6J	REVERSE	AGAAATCTCGAAGGCCTGGT
			1085	8_7048437	rs32740361	8	70.4844	C57BL_6J	FORWARD	CGTGGTCAAATCAAGCTTCA
			1086	8_7048437	rs32740361	8	70.4844	C57BL_6J	REVERSE	TGGAGTCTGACTGGCCCTTA
			1087	8_70617817	rs33506611	8	70.6178	C57BL_6J	FORWARD	GCTCAAGTCCTGGACCTGTC
			1088	8_70617817	rs33506611	8	70.6178	C57BL_6J	REVERSE	GACAATCAGGGTCTGCAGCT
			1089	8_71684276	rs33469281	8	71.6843	C57BL_6J	FORWARD	TCACTCCCACGTTCTCCAGT
			1090	8_71684276	rs33469281	8	71.6843	C57BL_6J	REVERSE	CACTTGTCAGCCTCCAAGC
			1091	8_71890322	rs32828884	8	71.8903	C57BL_6J	FORWARD	TCGAAAACATGAATGGACTCA
			1092	8_71890322	rs32828884	8	71.8903	C57BL_6J	REVERSE	CTTTCATGGCGTTGAAGTGA
			1093	8_72345998	rs49858650	8	72.346	C57BL_6J	FORWARD	CCGAGGGAGGACTCAACTTA
			1094	8_72345998	rs49858650	8	72.346	C57BL_6J	REVERSE	AAAGATCCATTTGCCCCTTC
			1095	8_72666643	rs108371156	8	72.6666	C57BL_6J	FORWARD	TGGCTCCTTTTGTCCTCTGT
			1096	8_72666643	rs108371156	8	72.6666	C57BL_6J	REVERSE	AAGACGGTAGCTCCCTGGTC
			1097	8_81997313	rs33528344	8	81.9973	C57BL_6J	FORWARD	TACACTGCAAGGCCAGGAG
			1098	8_81997313	rs33528344	8	81.9973	C57BL_6J	REVERSE	AAGCTGTGGGGTATCATGCT
			1099	8_84040685	rs51624342	8	84.0407	C57BL_6J	FORWARD	TAGGAAGGAAGCCCAGACAC
			1100	8_84040685	rs51624342	8	84.0407	C57BL_6J	REVERSE	CCACCGCAGAAAGTTCTCAT
			1101	8_93020449	rs47779107	8	93.0204	C57BL_6J	FORWARD	TCTGAGTGTCTCCCTTGGTTG
			1102	8_93020449	rs47779107	8	93.0204	C57BL_6J	REVERSE	AAGCCCAGAGGCTCAAAGAC
			1103	8_93099302	rs31983703	8	93.0993	C57BL_6J	FORWARD	GCCACTTCCTCTGCTTTCAG
			1104	8_93099302	rs31983703	8	93.0993	C57BL_6J	REVERSE	GCCTCACTGGCCAGAATATG
			1105	8_94473011	rs33222860	8	94.473	C57BL_6J	FORWARD	TGATCTGTGCTTCGAGCTTG
			1106	8_94473011	rs33222860	8	94.473	C57BL_6J	REVERSE	CCGTTTGAGCCCTTACCAT
			1107	8_9503951	rs248054047	8	95.0395	C3H_HeJ	FORWARD	ATGCCCCTAAGATCCACATG
			1108	8_9503951	rs248054047	8	95.0395	C3H_HeJ	REVERSE	GGCCTTGGGAGCTGCT
			1109	8_107048265	rs33306618	8	107.048	C57BL_6J	FORWARD	GTGAGAAGGCTCGGAGGAG
			1110	8_107048265	rs33306618	8	107.048	C57BL_6J	REVERSE	GTGGCTGTGTGGGCCTTAGT
			1111	8_111333705	rs31297999	8	111.334	BALB_cJ	FORWARD	GCATTGTTTCCGGCAGTATT
			1112	8_111333705	rs31297999	8	111.334	BALB_cJ	REVERSE	TGCATCTCTTTCAGCTATGGA
			1113	8_112008258	rs36345203	8	112.008	BALB_cJ	FORWARD	TAATGGGCACCAACCTTCTT
			1114	8_112008258	rs36345203	8	112.008	BALB_cJ	REVERSE	TCAGAGGGAACTTCGACTGG
			1115	8_112854207	rs218384401	8	112.854	BALB_cJ	FORWARD	AGCGGCTTCTTCTGTGATTG
			1116	8_112854207	rs218384401	8	112.854	BALB_cJ	REVERSE	CTCACGGGGATACAGGTTTG
			1117	8_11370525	rs37783764	8	113.705	BALB_cJ	FORWARD	CTGTTGCCATGGTGATGAAT
			1118	8_11370525	rs37783764	8	113.705	BALB_cJ	REVERSE	CAAGCCTGGAACTGGAAGAA
			1119	8_116993366	rs37788580	8	116.993	C3H_HeJ	FORWARD	GGCGCTCGGTACACAGG
			1120	8_116993366	rs37788580	8	116.993	C3H_HeJ	REVERSE	CTGCAAGTGTCGAGGAGCTT
			1121	8_123233558	rs49783418	8	123.234	BALB_cJ	FORWARD	GAGGATGCAGCTGCTTCTG
			1122	8_123233558	rs49783418	8	123.234	BALB_cJ	REVERSE	GCTGAGTCGCTCAGGAGACT
			1123	8_1238424	rs31809797	8	123.842	BALB_cJ	FORWARD	CTACGCCCTCGCTGAGTAG
			1124	8_1238424	rs31809797	8	123.842	BALB_cJ	REVERSE	GGACGTGGAAAAGAACCAGA
			1125	8_124035048	rs31831898	8	124.035	BALB_cJ	FORWARD	GTTGGCTTCTTTTCCTGCAG
			1126	8_124035048	rs31831898	8	124.035	BALB_cJ	REVERSE	TCAAACATCTGGGTGAGCAG
			1127	8_124525717	rs13471019	8	124.526	BALB_cJ	FORWARD	AGCTGAGAGACGACCTGGAG
			1128	8_124525717	rs13471019	8	124.526	BALB_cJ	REVERSE	GGTTGACAAAGTCGGCGTAG
			1129	8_124721868	rs32758601	8	124.722	BALB_cJ	FORWARD	GCAAGGACAGCGGAGAGTAG
			1130	8_124721868	rs32758601	8	124.722	BALB_cJ	REVERSE	GGCAGCTTGGGTGCTG
			1131	8_124880337	rs13470293	8	124.88	BALB_cJ	FORWARD	CCCTGGTGGAGAAGACTCTG
			1132	8_124880337	rs13470293	8	124.88	BALB_cJ	REVERSE	GAACGGTGTGCATCCCATAT
			1133	8_129072461	rs33462186	8	129.072	DBA_2J	FORWARD	GAAATGAAACGTGCAAAGCA
			1134	8_129072461	rs33462186	8	129.072	DBA_2J	REVERSE	GGTGATGAATTCAGTAAGCCTTT
			1135	9_13446682	rs587039577	9	13.4467	C57BL_6J	FORWARD	GGCAAGTGCTCTCTCTCTCTCT
			1136	9_13446682	rs587039577	9	13.4467	C57BL_6J	REVERSE	TGTGTGTGCGTGTGTGTGTA
			1137	9_32394172	rs33659164	9	32.3942	DBA_2J	FORWARD	GAACAGCACCACTCACTTGC
			1138	9_32394172	rs33659164	9	32.3942	DBA_2J	REVERSE	CCTTCCCTAGATGGTCTGCA
			1139	9_38179947	rs33763745	9	38.1799	C57BL_6J	FORWARD	TTCACTCACTGTGAGTCTCCTCA
			1140	9_38179947	rs33763745	9	38.1799	C57BL_6J	REVERSE	GCCTTTGCTGAATCCCTTTA
			1141	9_38330273	rs3675807	9	38.3303	C57BL_6J	FORWARD	TGTGGTGGGTACAGCTATCA
			1142	9_38330273	rs3675807	9	38.3303	C57BL_6J	REVERSE	CCAACCCTTACCTGATGACA
			1143	9_38594226	rs29688442	9	38.5942	C57BL_6J	FORWARD	CATTCATTTTCTTTGTCTCCACA
			1144	9_38594226	rs29688442	9	38.5942	C57BL_6J	REVERSE	TGGTCTGTTATCCCCAAGAGA
			1145	9_38672644	rs30323865	9	38.6726	DBA_2J	FORWARD	TTGAACATGGGAACCACATT
			1146	9_38672644	rs30323865	9	38.6726	DBA_2J	REVERSE	GGTCAGGGGCATTCATGTAT
			1147	9_39046745	rs29892095	9	39.0467	DBA_2J	FORWARD	GCATAGGCACAAAGATGGTG
			1148	9_39046745	rs29892095	9	39.0467	DBA_2J	REVERSE	TCGGTTCTGCTGCATTTATG
			1149	9_39184204	rs30326397	9	39.1842	DBA_2J	FORWARD	TGGAGGACATGACTTCAGGA
			1150	9_39184204	rs30326397	9	39.1842	DBA_2J	REVERSE	AAGAGTGGCAGCTGGAGTTC
			1151	9_42330251	rs33756006	9	42.3303	C57BL_6J	FORWARD	GTTATGAGGTTGCGCCTGAT
			1152	9_42330251	rs33756006	9	42.3303	C57BL_6J	REVERSE	TCAGTGGAACTTCAAGTTTGGA
			1153	9_44688426	rs46400871	9	44.6884	C57BL_6J	FORWARD	CCAAAAGGCACAGGAACTGT
			1154	9_44688426	rs46400871	9	44.6884	C57BL_6J	REVERSE	GTTTTTCCACTTCACCATGG
			1155	9_46998936	rs29785832	9	46.9989	C57BL_6J	FORWARD	AGACTCTTGGTGCAGGGAAA
			1156	9_46998936	rs29785832	9	46.9989	C57BL_6J	REVERSE	CGAAGCCTGGGGATATGTAG
			1157	9_48319917	rs29976443	9	48.3199	C57BL_6J	FORWARD	ATGTCGTTCAGTATCCAGAAGG
			1158	9_48319917	rs29976443	9	48.3199	C57BL_6J	REVERSE	TTGGTTTGTTTCCCATCAGC
			1159	9_49562196	rs48359165	9	49.5622	C57BL_6J	FORWARD	CTCACACTCCCATCCATTCC
			1160	9_49562196	rs48359165	9	49.5622	C57BL_6J	REVERSE	CCTGGAATAGCAGTGGTGGT
			1161	9_50695485	rs32752771	9	50.6955	C57BL_6J	FORWARD	CCGGCAGTACCTGTTCTGTT
			1162	9_50695485	rs32752771	9	50.6955	C57BL_6J	REVERSE	CAGTGCTAAGAGCGAATCCA
			1163	9_5111664	rs13461391	9	51.1166	C57BL_6J	FORWARD	GGTGAAAAAGCATGAGAAACTG
			1164	9_5111664	rs13461391	9	51.1166	C57BL_6J	REVERSE	GGGTGCCAGTGACCTCTGTA
			1165	9_58081975	rs29690624	9	58.082	C3H_HeJ	FORWARD	GGCTAGCTTGGGCTTACCTT
			1166	9_58081975	rs29690624	9	58.082	C3H_HeJ	REVERSE	AAGGAGCTGGTGTCCTACGA
			1167	9_73015018	rs30283307	9	73.015	C57BL_6J	FORWARD	TGCGAGCTGTGTCTCTTCTC
			1168	9_73015018	rs30283307	9	73.015	C57BL_6J	REVERSE	ATGAGGCGTTTCCGTTATCA
			1169	9_75445267	rs256430756	9	75.4453	C57BL_6J	FORWARD	GATCCCACAGATTCCGAGTC
			1170	9_75445267	rs256430756	9	75.4453	C57BL_6J	REVERSE	GATCACTTTCGCTGCCAGAG
			1171	9_77229753	rs29837694	9	77.2298	C57BL_6J	FORWARD	AATGGGGATGAGAAGCAGAG
			1172	9_77229753	rs29837694	9	77.2298	C57BL_6J	REVERSE	AAAAGAGCGTGCTCCCAAC
			1173	9_80093551	rs37368352	9	80.0936	C57BL_6J	FORWARD	TCTTTACTGTGCAGTGAAAGCAC
			1174	9_80093551	rs37368352	9	80.0936	C57BL_6J	REVERSE	CTGTGAGTGAGCATGATGGAA
			1175	9_80394203	rs46161597	9	80.3942	C57BL_6J	FORWARD	TGCTGAATTCCACCTTCTCC
			1176	9_80394203	rs46161597	9	80.3942	C57BL_6J	REVERSE	GCCCCTTTCGTTGTTTTTCT
			1177	9_83925296	rs6305588	9	83.9253	DBA_2J	FORWARD	GTGCAAGGCTTCCTGCAAC
			1178	9_83925296	rs6305588	9	83.9253	DBA_2J	REVERSE	CCATACTGCAGGGACTCTGG
			1179	9_88715622	rs583889153	9	88.7156	DBA_2J	FORWARD	AAGCAATTTCTTCAGGTGACG
			1180	9_88715622	rs583889153	9	88.7156	DBA_2J	REVERSE	AACAAGGCAAAATCTGCTTCA
			1181	9_89702849	rs29992134	9	89.7028	DBA_2J	FORWARD	TCACCCACTTGGAAGTCAAA
			1182	9_89702849	rs29992134	9	89.7028	DBA_2J	REVERSE	CGTACAAGACAGAGGCCAAG
			1183	9_90193461	rs29987966	9	90.1935	C57BL_6J	FORWARD	GGAGCTGAGGCAGAAGACAT
			1184	9_90193461	rs29987966	9	90.1935	C57BL_6J	REVERSE	GGTTGATGGAGGTCTGCTCT
			1185	9_974547	rs29737426	9	97.4547	C57BL_6J	FORWARD	TTCCTCTTCGCTGTCATCG
			1186	9_974547	rs29737426	9	97.4547	C57BL_6J	REVERSE	GGAAGATGAAACCACCGAAG
			1187	9_99667639	rs30182448	9	99.6676	DBA_2J	FORWARD	GCCACCTTCCTGCACTTATC
			1188	9_99667639	rs30182448	9	99.6676	DBA_2J	REVERSE	GACGAGATCTCCACGTCACTC
			1189	9_101942923	rs50839894	9	101.943	C57BL_6J	FORWARD	GCTGCTGCCTTCCTTCTAGA
			1190	9_101942923	rs50839894	9	101.943	C57BL_6J	REVERSE	CCTTCTCCATTTCCTGCATC
			1191	9_104091597	rs30513860	9	104.092	C57BL_6J	FORWARD	ACTTGTCCATCCCCTTGACA
			1192	9_104091597	rs30513860	9	104.092	C57BL_6J	REVERSE	TAGTCCACCTGGCTGAGACC
			1193	9_104337631	rs47213753	9	104.338	C57BL_6J	FORWARD	AAGGCTGAGGCTTGCTGTC
			1194	9_104337631	rs47213753	9	104.338	C57BL_6J	REVERSE	AAGTGCAGCACCTCCTAAGG
			1195	9_105862024	rs29599615	9	105.862	C57BL_6J	FORWARD	GCCATGACTGTTCCCTAGGA
			1196	9_105862024	rs29599615	9	105.862	C57BL_6J	REVERSE	TCCCCGAGGTGTACAGAATC
			1197	9_106013669	rs33684082	9	106.014	C57BL_6J	FORWARD	ACCAGTGGGACAGTTGCTCT
			1198	9_106013669	rs33684082	9	106.014	C57BL_6J	REVERSE	ATGTCGCCCCATCAGACTT
			1199	9_106155626	rs30280702	9	106.156	C57BL_6J	FORWARD	GCCAGATCCCTGCAGCT
			1200	9_106155626	rs30280702	9	106.156	C57BL_6J	REVERSE	CTGGAGGAGGCTCTGGAAG
			1201	9_106553595	rs36461057	9	106.554	C57BL_6J	FORWARD	AGAGATCCACCCCAACACTG
			1202	9_106553595	rs36461057	9	106.554	C57BL_6J	REVERSE	GGCAGATAGATCTGAGGGAAC
			1203	9_108054895	rs33282965	9	108.055	DBA_2J	FORWARD	GCTCTGAATCAGCCAGTTCC
			1204	9_108054895	rs33282965	9	108.055	DBA_2J	REVERSE	TTTAGACTGCAGCAGCAAGC
			1205	9_109432436	rs13480411	9	109.432	C57BL_6J	FORWARD	TTCAAGAGCACATTTCAGGAG
			1206	9_109432436	rs13480411	9	109.432	C57BL_6J	REVERSE	TGTGAGCATAATTGGAGTGATG
			1207	9_110986491	rs48864210	9	110.986	C57BL_6J	FORWARD	GATGCTTGGGGCATCTGTAC
			1208	9_110986491	rs48864210	9	110.986	C57BL_6J	REVERSE	AAAGTCAGCCAGGGAGCCTA
			1209	9_120427595	rs33464802	9	120.428	DBA_2J	FORWARD	ACCAAGGTCACCCAAGGAC
			1210	9_120427595	rs33464802	9	120.428	DBA_2J	REVERSE	CTTGTTCCGTCCAGTCCATC
			1211	9_121817552	rs51312881	9	121.818	C57BL_6J	FORWARD	TCTTGTCTGTCTCTTTCATGTCAA
			1212	9_121817552	rs51312881	9	121.818	C57BL_6J	REVERSE	AAAACAAGCCACACTCAAAAA
			1213	9_122888918	rs33528847	9	122.889	DBA_2J	FORWARD	CTGGGTACAGCTCCATCACC
			1214	9_122888918	rs33528847	9	122.889	DBA_2J	REVERSE	TGCTTACCTCCCCTGACTCA
			1215	9_124029281	rs8254399	9	124.029	DBA_2J	FORWARD	TGGTCTAGCTCTTCCTCTCCTC
			1216	9_124029281	rs8254399	9	124.029	DBA_2J	REVERSE	ACGGATGGCCTTGTGTTTT
			1217	9_12434969	9:124349690_A/G	9	124.35	DBA_2J	FORWARD	GAAGGGAGGAGACCCAGTCT
			1218	9_12434969	9:124349690_A/G	9	124.35	DBA_2J	REVERSE	TTGGATATTGGGCACTTTGG
			1219	10_442729	rs49581983	10	4.42729	BALB_cJ	FORWARD	GGGAACAAGTGCTTCATTTGA
			1220	10_442729	rs49581983	10	4.42729	BALB_cJ	REVERSE	GCATGACCCACAAACCAAAT
			1221	10_4512788	rs48433467	10	4.51279	BALB_cJ	FORWARD	TGCTTTGTCTTTTGGGGAAA
			1222	10_4512788	rs48433467	10	4.51279	BALB_cJ	REVERSE	CATTCCGGTAGTGGTTCAGC
			1223	10_13167818	rs247287038	10	13.1678	DBA_2J	FORWARD	ACCCAAATGTCCACACACCT
			1224	10_13167818	rs247287038	10	13.1678	DBA_2J	REVERSE	CCGATCAGCAAAACAATTCA
			1225	10_13257763	rs47821090	10	13.2578	DBA_2J	FORWARD	GGAGGCCCAGGAGACTTTT
			1226	10_13257763	rs47821090	10	13.2578	DBA_2J	REVERSE	GAAATCCACTCTGAACCAACG
			1227	10_14130169	rs29331095	10	14.1302	DBA_2J	FORWARD	CCCTTCACCTGCTGAGACAT
			1228	10_14130169	rs29331095	10	14.1302	DBA_2J	REVERSE	CTTCCGCTTTCTCCACCAT
			1229	10_14467355	rs46309748	10	14.4674	DBA_2J	FORWARD	CAACAGCAATGTCCCATCC
			1230	10_14467355	rs46309748	10	14.4674	DBA_2J	REVERSE	TGGGGCTCCATTGGTATAAA
			1231	10_14668008	rs49496848	10	14.668	DBA_2J	FORWARD	CAGGGGTATTAGCTGGAGCA
			1232	10_14668008	rs49496848	10	14.668	DBA_2J	REVERSE	CTTCAGCATACGACCCAAGC
			1233	10_18144599	rs29381732	10	18.1446	C57BL_6J	FORWARD	CAGCTTAACCAGAACCTCCA
			1234	10_18144599	rs29381732	10	18.1446	C57BL_6J	REVERSE	CTCAGGAAGGAAGTGCCATC
			1235	10_19002963	rs29353577	10	19.003	C57BL_6J	FORWARD	CAGAGTTCCTCACTGCGACA
			1236	10_19002963	rs29353577	10	19.003	C57BL_6J	REVERSE	CATGCCTCGAACTACACAGG
			1237	10_22067361	rs587021767	10	22.0674	BALB_cJ	FORWARD	TGCCACCTTATTGGGGAATA
			1238	10_22067361	rs587021767	10	22.0674	BALB_cJ	REVERSE	GAACAGCTTGGAGCCTGATT
			1239	10_22370923	rs237968872	10	22.3709	BALB_cJ	FORWARD	TCCTACCCCAGCAGATGAAG
			1240	10_22370923	rs237968872	10	22.3709	BALB_cJ	REVERSE	GGGTCACCTGAAGTCATGGT
			1241	10_56745317	rs50647110	10	56.7453	C3H_HeJ	FORWARD	CCAATCATTCTCCCACCAAC
			1242	10_56745317	rs50647110	10	56.7453	C3H_HeJ	REVERSE	TGGACCAGTTGTTTGGAAAAC
			1243	10_67909658	rs29329517	10	67.9097	C57BL_6J	FORWARD	CACCATCTCAAAGGGTTTCG
			1244	10_67909658	rs29329517	10	67.9097	C57BL_6J	REVERSE	GCAAAGGTGACCAAGCAGA
			1245	10_68041647	rs51342649	10	68.0416	C57BL_6J	FORWARD	TCTGCATAAAAACCCAGGGTA
			1246	10_68041647	rs51342649	10	68.0416	C57BL_6J	REVERSE	ACAGTCTGGGATCCGAAGG
			1247	10_8228488	rs47781362	10	82.2849	C57BL_6J	FORWARD	GGCATTCTTTTCTCATTACTGTGA
			1248	10_8228488	rs47781362	10	82.2849	C57BL_6J	REVERSE	GCCTGCAAGAGAGAGTTCCA
			1249	10_82638847	rs49510163	10	82.6388	C57BL_6J	FORWARD	CAACCGTGACAGAACAGCAG
			1250	10_82638847	rs49510163	10	82.6388	C57BL_6J	REVERSE	CGGAGACATTCAAGGGAGAC
			1251	10_86922146	rs30241243	10	86.9221	DBA_2J	FORWARD	TTCTTACCCCATCTGCCTTG
			1252	10_86922146	rs30241243	10	86.9221	DBA_2J	REVERSE	ACAGAGTGGCTGATCTGCAG
			1253	10_90074051	rs30347991	10	90.0741	DBA_2J	FORWARD	GGAAGAGCATGCTCAGGAAG
			1254	10_90074051	rs30347991	10	90.0741	DBA_2J	REVERSE	CAGGGGTTTAACCAACTACGC
			1255	10_94044834	rs29327738	10	94.0448	C57BL_6J	FORWARD	CAAATGTCGAGAAAGGTCTGC
			1256	10_94044834	rs29327738	10	94.0448	C57BL_6J	REVERSE	TGGGCATATCAAAGGGTGAT
			1257	10_94163743	rs29348355	10	94.1637	C57BL_6J	FORWARD	TTGGACAACATGAAGCTGTTG
			1258	10_94163743	rs29348355	10	94.1637	C57BL_6J	REVERSE	CCTTATTTGGTCCCTGGTCA
			1259	10_100336277	10:100336277_A/C	10	100.336	C3H_HeJ	FORWARD	GACAAGAAACCCTGGCTCTG
			1260	10_100336277	10:100336277_A/C	10	100.336	C3H_HeJ	REVERSE	CTGGTGCCTCTCCCTCTTC
			1261	10_100488594	rs49120672	10	100.489	C3H_HeJ	FORWARD	TGTGTTTGTTTCCTTAGGTGGA
			1262	10_100488594	rs49120672	10	100.489	C3H_HeJ	REVERSE	CAAACCTTCATTAGAGACTGGGTAA
			1263	10_111300496	rs29363155	10	111.3	DBA_2J	FORWARD	GTTTGGGGGCTTCAGATACA
			1264	10_111300496	rs29363155	10	111.3	DBA_2J	REVERSE	TTTCATCTGTTTGGGATGGAG
			1265	10_127006657	rs37817858	10	127.007	C3H_HeJ	FORWARD	ACCGTGAGGTCCAGTACCAC
			1266	10_127006657	rs37817858	10	127.007	C3H_HeJ	REVERSE	TATCTGTCTCCGCTCTGTGC
			1267	10_128039839	rs235492788	10	128.04	C3H_HeJ	FORWARD	CAGTGAAAGGTGTCCCCATT
			1268	10_128039839	rs235492788	10	128.04	C3H_HeJ	REVERSE	CAGTGTTACGAGCAGGTGGA
			1269	10_128990677	rs213814017	10	128.991	C3H_HeJ	FORWARD	ATGCTCCTCCCACTTGTTTG
			1270	10_128990677	rs213814017	10	128.991	C3H_HeJ	REVERSE	TGGTCTGTGTTCCCAAATGA
			1271	10_129160061	rs258897925	10	129.16	C3H_HeJ	FORWARD	TGGACTTTAGTGGTTTATGCAGAA
			1272	10_129160061	rs258897925	10	129.16	C3H_HeJ	REVERSE	TTCCTTCAAAAAGATTGCCATT
			1273	10_129351337	rs249355628	10	129.351	C3H_HeJ	FORWARD	AACCAAAGCCTTCTCCACCT
			1274	10_129351337	rs249355628	10	129.351	C3H_HeJ	REVERSE	TCTCTCCCTTGCAGATGGTT
			1275	10_12957129	rs48955280	10	129.571	C3H_HeJ	FORWARD	TGCAGTGCTGACTTTCATCA
			1276	10_12957129	rs48955280	10	129.571	C3H_HeJ	REVERSE	TGAGCAGAAGGGAATCTGAGA
			1277	10_130271005	rs39189584	10	130.271	C3H_HeJ	FORWARD	GACTTCAGACAAGGCCCAGA
			1278	10_130271005	rs39189584	10	130.271	C3H_HeJ	REVERSE	GGAGAGTCATGCCATGTTACTCT
			1279	11_4882909	rs228550810	11	4.88291	BALB_cJ	FORWARD	GGAATTAAAGCTCCAGGAAGC
			1280	11_4882909	rs228550810	11	4.88291	BALB_cJ	REVERSE	ATATCCAGAGGCTGCTCCTG
			1281	11_5281119	rs29461066	11	5.28112	BALB_cJ	FORWARD	CCCAAGTCACAGTCTACATCCTC
			1282	11_5281119	rs29461066	11	5.28112	BALB_cJ	REVERSE	ACACACTCACCGAGGAACC
			1283	11_562881	rs29390751	11	5.62881	BALB_cJ	FORWARD	CAGACCTCTCCCAGACAGGA
			1284	11_562881	rs29390751	11	5.62881	BALB_cJ	REVERSE	TGACTGGCCACTGTAGTCCA
			1285	11_6599922	rs26911247	11	6.59992	C3H_HeJ	FORWARD	TGGTGCACACCTGCTAGTCT
			1286	11_6599922	rs26911247	11	6.59992	C3H_HeJ	REVERSE	ACAAGCCAGGCTAGGTTCCT
			1287	11_8834878	rs26924582	11	8.83488	C57BL_6J	FORWARD	GGTGAGGACTTTATGCCATG
			1288	11_8834878	rs26924582	11	8.83488	C57BL_6J	REVERSE	CCTTCCTGACTGTTTTCCAAA
			1289	11_1795367	rs52639087	11	17.9537	C57BL_6J	FORWARD	GGAGCTGGGAGCTGCAG
			1290	11_1795367	rs52639087	11	17.9537	C57BL_6J	REVERSE	AGGAGCACGCCGCACAG
			1291	11_20712168	rs26864127	11	20.7122	BALB_cJ	FORWARD	CAGTCACAGTTCTCTAAGAACAGTTT
			1292	11_20712168	rs26864127	11	20.7122	BALB_cJ	REVERSE	TTGCTGGAGACACACAGCTC
			1293	11_29823846	rs26843980	11	29.8238	C3H_HeJ	FORWARD	ACCTTGACCACCTGCAGTG
			1294	11_29823846	rs26843980	11	29.8238	C3H_HeJ	REVERSE	GGCTTCACCCCACTACACAT
			1295	11_3010458	11:30104580_A/G	11	30.1046	C3H_HeJ	FORWARD	AGCACTCTGGGCTGGAAGT
			1296	11_3010458	11:30104580_A/G	11	30.1046	C3H_HeJ	REVERSE	GCTGAGCAGAGGACAAGCTC
			1297	11_32193774	rs50540382	11	32.1938	DBA_2J	FORWARD	GTTACCTCCCAGGCCTCTTC
			1298	11_32193774	rs50540382	11	32.1938	DBA_2J	REVERSE	GTCCTGACCTGGGGTATCAA
			1299	11_33599405	rs229822875	11	33.5994	BALB_cJ	FORWARD	GGGTCAGGAGATGCAGGAAG
			1300	11_33599405	rs229822875	11	33.5994	BALB_cJ	REVERSE	TGCACACCTCCCTGAGTAGA
			1301	11_50406377	rs215127237	11	50.4064	DBA_2J	FORWARD	ATCTGGAGGGCAGTTGACAG
			1302	11_50406377	rs215127237	11	50.4064	DBA_2J	REVERSE	ACAGCGATGTGTGGAAACAG
			1303	11_51593924	rs13465869	11	51.5939	DBA_2J	FORWARD	TCCTTGTCACCTCAGCACAG
			1304	11_51593924	rs13465869	11	51.5939	DBA_2J	REVERSE	TGGATCTCATCTGCCACAAA
			1305	11_53959349	rs8263760	11	53.9593	DBA_2J	FORWARD	AAACAGAGGCAGCACCATG
			1306	11_53959349	rs8263760	11	53.9593	DBA_2J	REVERSE	CAGGAACAGAAATGCTTTCCA
			1307	11_54983317	rs13466153	11	54.9833	C3H_HeJ	FORWARD	GCCGTACCTTCATGGACTTG
			1308	11_54983317	rs13466153	11	54.9833	C3H_HeJ	REVERSE	GCCCTGCCTCTCTCTCTTCT
			1309	11_58309033	rs3704823	11	58.309	C57BL_6J	FORWARD	GTACCTAAGCAGGCCCCTCT
			1310	11_58309033	rs3704823	11	58.309	C57BL_6J	REVERSE	TCCTTCCTCACTCACCTTGG
			1311	11_5875836	11:58758360_A/C	11	58.7584	C57BL_6J	FORWARD	TCGGGTGTTGGTTGTTGTAA
			1312	11_5875836	11:58758360_A/C	11	58.7584	C57BL_6J	REVERSE	AGAACAAGCTGGCCACAGTC
			1313	11_59009193	rs29459829	11	59.0092	C57BL_6J	FORWARD	GATGACTTGGCTGTGCACAT
			1314	11_59009193	rs29459829	11	59.0092	C57BL_6J	REVERSE	GACCACCTTGTCTTGACTCCA
			1315	11_59163039	rs29430457	11	59.163	C57BL_6J	FORWARD	GAGGGACAAAGCTGAAGCAC
			1316	11_59163039	rs29430457	11	59.163	C57BL_6J	REVERSE	TTACTTGCACAGAGCGTTGTG
			1317	11_59455437	rs52054963	11	59.4554	C3H_HeJ	FORWARD	AGAGGCTCCTTGTCCTGGAG
			1318	11_59455437	rs52054963	11	59.4554	C3H_HeJ	REVERSE	TATCAAATGCAGCCTGCTGT
			1319	11_60185857	rs26987595	11	60.1859	C3H_HeJ	FORWARD	CCTACAAGAGCTGCACAGCA
			1320	11_60185857	rs26987595	11	60.1859	C3H_HeJ	REVERSE	AAGATTCTGGACCCGTTGC
			1321	11_60375149	rs30926304	11	60.3751	C3H_HeJ	FORWARD	ACAGCATTGACGAGCTGAAG
			1322	11_60375149	rs30926304	11	60.3751	C3H_HeJ	REVERSE	CCTTGTGTTCCTCCAGCTTC
			1323	11_60477716	rs26986399	11	60.4777	C3H_HeJ	FORWARD	AGGAGCCTGAGGAAACAGGT
			1324	11_60477716	rs26986399	11	60.4777	C3H_HeJ	REVERSE	TGGCTGGTTTGTCCATACCT
			1325	11_60716732	rs26972020	11	60.7167	C3H_HeJ	FORWARD	GGTCAGCCTTCATCTGGTCT
			1326	11_60716732	rs26972020	11	60.7167	C3H_HeJ	REVERSE	CTACACACGGAATGCAGAGG
			1327	11_61066927	rs48360547	11	61.0669	C3H_HeJ	FORWARD	CCTCCTGGCCTAGACAGAAA
			1328	11_61066927	rs48360547	11	61.0669	C3H_HeJ	REVERSE	TACAGCTGTTTCCGTCGATC
			1329	11_61703061	rs50722940	11	61.7031	DBA_2J	FORWARD	ACCAGCTGTGGAAGCAGAG
			1330	11_61703061	rs50722940	11	61.7031	DBA_2J	REVERSE	ATTCTCAGCTGGGACCACAC
			1331	11_62713807	rs26970262	11	62.7138	C3H_HeJ	FORWARD	TTTGACAGAGCACACAATGAAA
			1332	11_62713807	rs26970262	11	62.7138	C3H_HeJ	REVERSE	CATACGGGTGCCAGACATC
			1333	11_64435574	rs26958323	11	64.4356	BALB_cJ	FORWARD	CTGGAAAAAGGGTCACTCGT
			1334	11_64435574	rs26958323	11	64.4356	BALB_cJ	REVERSE	ACACATCCTTGGCTCAGTCC
			1335	11_67709568	rs52002327	11	67.7096	C57BL_6J	FORWARD	TCTCAGACAGGCTGCTTGC
			1336	11_67709568	rs52002327	11	67.7096	C57BL_6J	REVERSE	GTGTCAGCTCACACCTGACC
			1337	11_68594137	rs49317453	11	68.5941	DBA_2J	FORWARD	TCGGAAGCCAGCTATTCAGT
			1338	11_68594137	rs49317453	11	68.5941	DBA_2J	REVERSE	GCTCACCAGGGTCTTGTAGC
			1339	11_68944815	rs26921890	11	68.9448	DBA_2J	FORWARD	CCTCCTCTCGTGTTCTCCTG
			1340	11_68944815	rs26921890	11	68.9448	DBA_2J	REVERSE	CCTTTCTCCCCTCTTCAGGT
			1341	11_69106764	rs29418091	11	69.1068	DBA_2J	FORWARD	CCTGCTACCTTCCCTTCTCC
			1342	11_69106764	rs29418091	11	69.1068	DBA_2J	REVERSE	GGGACACCCCATATGGATAA
			1343	11_69304308	rs223486140	11	69.3043	DBA_2J	FORWARD	CCTGCCCTTCTTCAGAGTTG
			1344	11_69304308	rs223486140	11	69.3043	DBA_2J	REVERSE	TCCCCAGCTACTGGAGACAG
			1345	11_69775923	rs248762938	11	69.7759	DBA_2J	FORWARD	CAGAGGTGACGGACCCATC
			1346	11_69775923	rs248762938	11	69.7759	DBA_2J	REVERSE	TGAGGGTGACGTCACAGAAG
			1347	11_69970715	11:69970715_C/T	11	69.9707	DBA_2J	FORWARD	ATGTAGGAGGCCCAGGACA
			1348	11_69970715	11:69970715_C/T	11	69.9707	DBA_2J	REVERSE	CCTCAGGCCTGATGTCTTTC
			1349	11_70093106	11:70093106_T/G	11	70.0931	DBA_2J	FORWARD	CTTAGGGCCATCATGGAGAA
			1350	11_70093106	11:70093106_T/G	11	70.0931	DBA_2J	REVERSE	ATGTTCATCATCGCCACTGA
			1351	11_70316499	11:70316499_C/T	11	70.3165	DBA_2J	FORWARD	GTGTAGATGCGTGCTGACCA
			1352	11_70316499	11:70316499_C/T	11	70.3165	DBA_2J	REVERSE	GGTTCCCCCTGTCCTTAGAG
			1353	11_70460648	11:70460648_G/T	11	70.4606	DBA_2J	FORWARD	CTGGTTCCGCAAGTTTGTG
			1354	11_70460648	11:70460648_G/T	11	70.4606	DBA_2J	REVERSE	GGCAGCCTCCTTATCTGTGA
			1355	11_70615546	11:70615546_G/A	11	70.6155	DBA_2J	FORWARD	AGTTCGGGGATCCTCTGG
			1356	11_70615546	11:70615546_G/A	11	70.6155	DBA_2J	REVERSE	GGGCTTGGAACCTCTCTCTG
			1357	11_70970852	11:70970852_G/T	11	70.9709	DBA_2J	FORWARD	ACACCACCACCTAACGTTCG
			1358	11_70970852	11:70970852_G/T	11	70.9709	DBA_2J	REVERSE	CCGTGTCTGATGTTCTTCAGG
			1359	11_71217415	rs225406334	11	71.2174	C57BL_6J	FORWARD	CACAAGTGGGCAAAGCTGTA
			1360	11_71217415	rs225406334	11	71.2174	C57BL_6J	REVERSE	CAAGGGTTAGCAGAGGATGC
			1361	11_72031205	rs26902952	11	72.0312	DBA_2J	FORWARD	TGCAGAAATGGAAGCAGATG
			1362	11_72031205	rs26902952	11	72.0312	DBA_2J	REVERSE	AAAGGCTCATTTGGAACCAA
			1363	11_72168759	rs29474802	11	72.1688	DBA_2J	FORWARD	ACACACCACACACACCTGCT
			1364	11_72168759	rs29474802	11	72.1688	DBA_2J	REVERSE	GAATTCTTCGGTGGAAGCAA
			1365	11_72498392	rs29388159	11	72.4984	DBA_2J	FORWARD	AGGATTGAGCCTGCTCACTG
			1366	11_72498392	rs29388159	11	72.4984	DBA_2J	REVERSE	AGGAACACCGAGAGCCAAG
			1367	11_72749447	rs26887875	11	72.7494	DBA_2J	FORWARD	ACAGACAGAGGAGGCTCTGC
			1368	11_72749447	rs26887875	11	72.7494	DBA_2J	REVERSE	CCATGTGCAGTGGTGTTTGT
			1369	11_72880682	rs26934219	11	72.8807	DBA_2J	FORWARD	TCAACTTGTTCTGTTTTTGGTCA
			1370	11_72880682	rs26934219	11	72.8807	DBA_2J	REVERSE	TTTTTCCCTCAAGAAATATAAAGG
			1371	11_73037232	11:73037232_G/A	11	73.0372	DBA_2J	FORWARD	TGCCCGTTCATTGATGACTA
			1372	11_73037232	11:73037232_G/A	11	73.0372	DBA_2J	REVERSE	CCCTCCATGGACAACTCACT
			1373	11_73269687	11:73269687_C/T	11	73.2697	C57BL_6J	FORWARD	AATGCCCACTCCAAGGAGAT
			1374	11_73269687	11:73269687_C/T	11	73.2697	C57BL_6J	REVERSE	GCTGGCCTCTTCTCTGTCAG
			1375	11_75156266	rs28232340	11	75.1563	C57BL_6J	FORWARD	CCCTTGTTCCTCGTACCAGA
			1376	11_75156266	rs28232340	11	75.1563	C57BL_6J	REVERSE	GGCACCACCAGGATGTACTT
			1377	11_77010556	rs13481111	11	77.0106	C57BL_6J	FORWARD	GGTGTTCTGCAGAAGGGTGT
			1378	11_77010556	rs13481111	11	77.0106	C57BL_6J	REVERSE	AGCGCTTGTACTGGGAACTG
			1379	11_82176899	rs261187848	11	82.1769	DBA_2J	FORWARD	GGTGATTTTGAACCCACGTT
			1380	11_82176899	rs261187848	11	82.1769	DBA_2J	REVERSE	CAAGGTCCTTGTCCGTGTCT
			1381	11_82984568	rs47071774	11	82.9846	C3H_HeJ	FORWARD	TGGTGAAAACTGTCCGTTCTT
			1382	11_82984568	rs47071774	11	82.9846	C3H_HeJ	REVERSE	CTCCACACTGCAGACCAGTG
			1383	11_83188998	rs29416806	11	83.189	DBA_2J	FORWARD	ACTAGGCGCCGAGTTAAAGG
			1384	11_83188998	rs29416806	11	83.189	DBA_2J	REVERSE	ATTTTCGCAGTGTAACCACAA
			1385	11_84009261	rs28225901	11	84.0093	C3H_HeJ	FORWARD	GCCATGGAGGAGTTCAAAGA
			1386	11_84009261	rs28225901	11	84.0093	C3H_HeJ	REVERSE	TTTGTCTGAGCTCGTGGATG
			1387	11_84878282	rs48510367	11	84.8783	DBA_2J	FORWARD	CAGTGAGATTCTCGAGGAGGA
			1388	11_84878282	rs48510367	11	84.8783	DBA_2J	REVERSE	CACACGATTCCTCATGGACTT
			1389	11_85914311	rs49332548	11	85.9143	DBA_2J	FORWARD	CCCCAGAGAAGCCTGTATGT
			1390	11_85914311	rs49332548	11	85.9143	DBA_2J	REVERSE	CCACATGTTACAGCTCAGTGG
			1391	11_87776294	11:87776294_A/C	11	87.7763	C57BL_6J	FORWARD	GTCCCCCATGGAACTCAAG
			1392	11_87776294	11:87776294_A/C	11	87.7763	C57BL_6J	REVERSE	CTGAGAGCAAGGGACTGGAG
			1393	11_88687461	11:88687461_C/A	11	88.6875	C57BL_6J	FORWARD	GCCAACTGACCCCATCAG
			1394	11_88687461	11:88687461_C/A	11	88.6875	C57BL_6J	REVERSE	CAGACTCTGCTGCCCTCTTC
			1395	11_88844377	11:88844377_C/G	11	88.8444	C57BL_6J	FORWARD	CTGACAGCTCCTCCTTCAGC
			1396	11_88844377	11:88844377_C/G	11	88.8444	C57BL_6J	REVERSE	ATCTCAAGCTCCGGAGACAA
			1397	11_88981209	11:88981209_T/C	11	88.9812	C57BL_6J	FORWARD	CATGCAGGAAAGCAAAGAAA
			1398	11_88981209	11:88981209_T/C	11	88.9812	C57BL_6J	REVERSE	GCCTCTTGCAGTGCTTCTTC
			1399	11_89392081	11:89392081_C/G	11	89.3921	C57BL_6J	FORWARD	GAAGCCACCATAGTGCTGGT
			1400	11_89392081	11:89392081_C/G	11	89.3921	C57BL_6J	REVERSE	AAGAACCATGCCAAGATGGT
			1401	11_93185172	rs29426448	11	93.1852	C3H_HeJ	FORWARD	GCTTTGTTCCAGGTAAATACACA
			1402	11_93185172	rs29426448	11	93.1852	C3H_HeJ	REVERSE	CGTGGGGCTTTGAGTATTTC
			1403	11_93368439	rs234923016	11	93.3684	C3H_HeJ	FORWARD	CTCCTTCTCTTCCTCCTCCA
			1404	11_93368439	rs234923016	11	93.3684	C3H_HeJ	REVERSE	CCAGTGCAATGAGCAAGATC
			1405	11_93870518	rs46664395	11	93.8705	C3H_HeJ	FORWARD	ACATGGTTCACCTTCATCGA
			1406	11_93870518	rs46664395	11	93.8705	C3H_HeJ	REVERSE	GCAGTTTGAAGTCTCCCCAGA
			1407	11_94339611	rs46685149	11	94.3396	C3H_HeJ	FORWARD	ACAAAGATGTTGCCCGACTC
			1408	11_94339611	rs46685149	11	94.3396	C3H_HeJ	REVERSE	GTGTGGATGCAGCGTTTCTA
			1409	11_94480556	rs27059784	11	94.4806	C3H_HeJ	FORWARD	GCACACACACTTGTCCATCC
			1410	11_94480556	rs27059784	11	94.4806	C3H_HeJ	REVERSE	GCAGAGCCCAGTGCTAACTC
			1411	11_94645463	rs27090466	11	94.6455	C3H_HeJ	FORWARD	GCCAAGGTGGGATATCAGTC
			1412	11_94645463	rs27090466	11	94.6455	C3H_HeJ	REVERSE	CGTGTTGGGCCAGAATTATC
			1413	11_95053253	rs27101573	11	95.0533	C3H_HeJ	FORWARD	TTGTGTCAGGCTGAGCAGTC
			1414	11_95053253	rs27101573	11	95.0533	C3H_HeJ	REVERSE	GCCTGTCACACTAGCTGCTG
			1415	11_95726223	rs29461281	11	95.7262	C3H_HeJ	FORWARD	TTGTTGTTGTTGTTTAAAGTTTTGG
			1416	11_95726223	rs29461281	11	95.7262	C3H_HeJ	REVERSE	GAGCAGGGAAGAACTCACCA
			1417	11_9602665	rs217552752	11	96.0267	C3H_HeJ	FORWARD	CACCTCTCAGATCCCATGCT
			1418	11_9602665	rs217552752	11	96.0267	C3H_HeJ	REVERSE	GGCGATGCTGTAATCACTGA
			1419	11_97448477	rs45809946	11	97.4485	BALB_cJ	FORWARD	GTGAAGGTGAATGGGGAGAG
			1420	11_97448477	rs45809946	11	97.4485	BALB_cJ	REVERSE	GCTACCTTGGCCAGACACTC
			1421	11_97940908	rs27073969	11	97.9409	BALB_cJ	FORWARD	GGTGGTGATCTTGCTGGAGT
			1422	11_97940908	rs27073969	11	97.9409	BALB_cJ	REVERSE	TCCCCATATGACAAACTCTGC
			1423	11_99346772	rs260529602	11	99.3468	BALB_cJ	FORWARD	CCCCTCGTCTCCATCTATGA
			1424	11_99346772	rs260529602	11	99.3468	BALB_cJ	REVERSE	AGGGCCAGAAGCTGGAATAT
			1425	11_99627858	rs52618595	11	99.6279	C57BL_6J	FORWARD	CAGGGGCTGCAGCAAG
			1426	11_99627858	rs52618595	11	99.6279	C57BL_6J	REVERSE	TCGACCTTCCTGTGGTAGCT
			1427	11_99837408	rs234497331	11	99.8374	BALB_cJ	FORWARD	CTGCAGCAGTTAGGTCTGCA
			1428	11_99837408	rs234497331	11	99.8374	BALB_cJ	REVERSE	TGTGTGCCCAGCTGTTGTAG
			1429	11_102255253	rs29408335	11	102.255	C57BL_6J	FORWARD	AAAGAATGACGGGAGCAAAG
			1430	11_102255253	rs29408335	11	102.255	C57BL_6J	REVERSE	CCTGTTGATGGCTCTCAAAA
			1431	11_102456258	rs50613184	11	102.456	C57BL_6J	FORWARD	CTGGACAGCCCCAGCAT
			1432	11_102456258	rs50613184	11	102.456	C57BL_6J	REVERSE	GTCCTGTACGGTGGTGGAGT
			1433	11_103497839	rs46136646	11	103.498	BALB_cJ	FORWARD	CCACCTCGTAGTGTGTGGAA
			1434	11_103497839	rs46136646	11	103.498	BALB_cJ	REVERSE	CACAGTACACAACCTCACCAACT
			1435	11_110138272	rs256963145	11	110.138	BALB_cJ	FORWARD	ACAACACTTGCTCCAGCTCA
			1436	11_110138272	rs256963145	11	110.138	BALB_cJ	REVERSE	GGTGGCTGACCTTACGTTTC
			1437	11_113729074	rs29454463	11	113.729	C3H_HeJ	FORWARD	GTCAAGGAGTGGGTCAGGTG
			1438	11_113729074	rs29454463	11	113.729	C3H_HeJ	REVERSE	GTGAAGAAGGCAGACGCTAGA
			1439	11_114799018	rs29402714	11	114.799	DBA_2J	FORWARD	CTGTGACGCCTACCAACATG
			1440	11_114799018	rs29402714	11	114.799	DBA_2J	REVERSE	TTACCCACTGAGCCATCTCA
			1441	11_114987474	rs257056917	11	114.987	BALB_cJ	FORWARD	CACACGGTTCTTCTTCACCA
			1442	11_114987474	rs257056917	11	114.987	BALB_cJ	REVERSE	GAAGTACTGGTGCCGAGGAG
			1443	11_115126284	rs255464361	11	115.126	C3H_HeJ	FORWARD	TGATGGACACACGGTTCTTC
			1444	11_115126284	rs255464361	11	115.126	C3H_HeJ	REVERSE	TACTGGTGCCAAGGAGTTCC
			1445	11_115249884	rs264705988	11	115.25	BALB_cJ	FORWARD	TCTGGGCTGCCAGGTG
			1446	11_115249884	rs264705988	11	115.25	BALB_cJ	REVERSE	CACGTGGCTCAAACACAGTC
			1447	11_115850112	rs13467396	11	115.85	C3H_HeJ	FORWARD	CACTGTGAGGGTGTTCCTCA
			1448	11_115850112	rs13467396	11	115.85	C3H_HeJ	REVERSE	GCCTCACCTTGCGGAGT
			1449	11_115991899	rs264509461	11	115.992	C57BL_6J	FORWARD	CCTCTCTCTGTCCCCACAGA
			1450	11_115991899	rs264509461	11	115.992	C57BL_6J	REVERSE	AGGGTAGAGGGAAGGTGGTG
			1451	11_116146777	rs29431778	11	116.147	C57BL_6J	FORWARD	CTCTCCAGCTCCTCCCTCTC
			1452	11_116146777	rs29431778	11	116.147	C57BL_6J	REVERSE	GCCGAGAAGACTAAGGCAGA
			1453	11_11666811	rs27029143	11	116.668	C3H_HeJ	FORWARD	AGGGATTTGGCTCTTGCTCT
			1454	11_11666811	rs27029143	11	116.668	C3H_HeJ	REVERSE	GGCTCTGGGACATGGTAGAG
			1455	11_119264411	rs26999988	11	119.264	C57BL_6J	FORWARD	CAGCTGATGGAGCGTAAGC
			1456	11_119264411	rs26999988	11	119.264	C57BL_6J	REVERSE	ACCTCCTGGTACTGGGGGTA
			1457	11_119402542	rs27030289	11	119.403	C57BL_6J	FORWARD	CCAGGAGACCTCAAGAACGA
			1458	11_119402542	rs27030289	11	119.403	C57BL_6J	REVERSE	GACCTCCTCCTCTCTCAGCA
			1459	12_3501078	rs51508182	12	3.50108	C3H_HeJ	FORWARD	GCATAGGGATATTCCCTGGT
			1460	12_3501078	rs51508182	12	3.50108	C3H_HeJ	REVERSE	AACTGCGGGATAGCCAGAT
			1461	12_4689436	rs50775767	12	4.68944	C3H_HeJ	FORWARD	GAAGAAGGTGTTGGGCCTCT
			1462	12_4689436	rs50775767	12	4.68944	C3H_HeJ	REVERSE	TCCAAGATCAAATTCCCACTG
			1463	12_4851427	rs226919166	12	4.85143	C3H_HeJ	FORWARD	GCAGCCTTTCTTCCTTCTTC
			1464	12_4851427	rs226919166	12	4.85143	C3H_HeJ	REVERSE	TCTCAGCAGATGTTCCAGAAGA
			1465	12_800908	rs213289795	12	8.00908	C3H_HeJ	FORWARD	CTCAAATGAAAGACCATTTCCA
			1466	12_800908	rs213289795	12	8.00908	C3H_HeJ	REVERSE	AGAAGTGCTCCAGTTCCCTCT
			1467	12_11243301	rs29125122	12	11.2433	BALB_cJ	FORWARD	TAGACAGCCACAGCATCAGG
			1468	12_11243301	rs29125122	12	11.2433	BALB_cJ	REVERSE	GGAAGATGGAGACCCTGGA
			1469	12_11456953	rs29162497	12	11.457	BALB_cJ	FORWARD	CAAACATTTTCTCGTCCCAAA
			1470	12_11456953	rs29162497	12	11.457	BALB_cJ	REVERSE	TCAGAAAAATCATTTTCCACAT
			1471	12_13306959	rs29204999	12	13.307	BALB_cJ	FORWARD	GCCAAAGACCCTGGGATTAT
			1472	12_13306959	rs29204999	12	13.307	BALB_cJ	REVERSE	GGGAGAAGCAAAGGTAAGCA
			1473	12_1669676	rs48895868	12	16.6968	C57BL_6J	FORWARD	TGTAGACCCCTGACTCACTCG
			1474	12_1669676	rs48895868	12	16.6968	C57BL_6J	REVERSE	GGGAGAGCTTACCAGATCACC
			1475	12_21351548	rs48090184	12	21.3515	BALB_cJ	FORWARD	ACCCCCAAATACAACCCTGT
			1476	12_21351548	rs48090184	12	21.3515	BALB_cJ	REVERSE	GCCCACATAGGAGATGATGA
			1477	12_2993815	rs50352589	12	29.9382	C57BL_6J	FORWARD	CTCCGCTGCTGTTCACG
			1478	12_2993815	rs50352589	12	29.9382	C57BL_6J	REVERSE	GGCAAAGCACAGCAGGAG
			1479	12_30084639	rs49001965	12	30.0846	C57BL_6J	FORWARD	CCACTGACCTTTACAGACAGGA
			1480	12_30084639	rs49001965	12	30.0846	C57BL_6J	REVERSE	TTCCATGGATACAAGCTGCA
			1481	12_34390148	rs36613245	12	34.3901	DBA_2J	FORWARD	AAAGGACCTGAAAACAATGTCA
			1482	12_34390148	rs36613245	12	34.3901	DBA_2J	REVERSE	GCTCTCCTGCAGCACCTACT
			1483	12_35504521	rs3021620	12	35.5045	C57BL_6J	FORWARD	CAATCCCAAGGTTCCTCATG
			1484	12_35504521	rs3021620	12	35.5045	C57BL_6J	REVERSE	CGTGAACCTTGCACTCTCTG
			1485	12_40410746	rs29209701	12	40.4107	DBA_2J	FORWARD	CAGATGCTGGTGAGGATGTG
			1486	12_40410746	rs29209701	12	40.4107	DBA_2J	REVERSE	CGCCAGACTGATTTCCAGAG
			1487	12_41452402	rs49102219	12	41.4524	DBA_2J	FORWARD	CATAGCTGTGCTCACCCTCA
			1488	12_41452402	rs49102219	12	41.4524	DBA_2J	REVERSE	TGTGTTGGAGGCCTTCTAGG
			1489	12_5826779	rs31966428	12	58.2678	C57BL_6J	FORWARD	CCAGTGACTTTTGGCTTGGT
			1490	12_5826779	rs31966428	12	58.2678	C57BL_6J	REVERSE	GATGCCACAGGTCACTGAGA
			1491	12_713185	rs29222974	12	71.3185	C57BL_6J	FORWARD	CCGAGGTCTCCTACGAAGAA
			1492	12_713185	rs29222974	12	71.3185	C57BL_6J	REVERSE	GTAAGGCAGGGCGACAGC
			1493	12_76000838	rs51113632	12	76.0008	DBA_2J	FORWARD	GCAGACTGCTGAATGTGATGA
			1494	12_76000838	rs51113632	12	76.0008	DBA_2J	REVERSE	CACTTGGTTCTGTGACACATGTT
			1495	12_76103002	rs29197901	12	76.103	DBA_2J	FORWARD	TCGTTCCAGGTAAAGCTGCT
			1496	12_76103002	rs29197901	12	76.103	DBA_2J	REVERSE	GTTAAAGTGGCCAGCTGCTC
			1497	12_76329275	12:76329275_T/C	12	76.3293	DBA_2J	FORWARD	TGGATCAGGCAGAGGAAGC
			1498	12_76329275	12:76329275_T/C	12	76.3293	DBA_2J	REVERSE	CCAACTGTGGGTTTTTCTGC
			1499	12_79076511	rs214957562	12	79.0765	BALB_cJ	FORWARD	TGGAGTATGGGGACTTGGAG
			1500	12_79076511	rs214957562	12	79.0765	BALB_cJ	REVERSE	GTCAAGGACCTGCTGAAGGA
			1501	12_99891344	rs51334314	12	99.8913	DBA_2J	FORWARD	GGAGTGTCGAAGGAGCTCAT
			1502	12_99891344	rs51334314	12	99.8913	DBA_2J	REVERSE	TCTGCGTCGTTGAACTTCAC
			1503	12_100838561	rs32950146	12	100.839	DBA_2J	FORWARD	CACAGGCATCCTGACCTCA
			1504	12_100838561	rs32950146	12	100.839	DBA_2J	REVERSE	TCCAAGGCCTCTTCTATGGA
			1505	12_104946642	rs29163734	12	104.947	DBA_2J	FORWARD	TCCTCAGCTCCTCCTGGAC
			1506	12_104946642	rs29163734	12	104.947	DBA_2J	REVERSE	GAGAAAGAGGTCCAGGTGTCC
			1507	12_10889834	rs37928789	12	108.898	C3H_HeJ	FORWARD	AGCAGCTGCCTGTCTTAAGC
			1508	12_10889834	rs37928789	12	108.898	C3H_HeJ	REVERSE	CATTTCCAGCTGTGCTTTCA
			1509	12_110855045	rs33359586	12	110.855	DBA_2J	FORWARD	ATGCTCCTTCCGGTTTCTTT
			1510	12_110855045	rs33359586	12	110.855	DBA_2J	REVERSE	GGGGTGCATTGTTCTTTCCT
			1511	12_11285582	rs33465836	12	112.856	C3H_HeJ	FORWARD	GCCTTCTTCAATGCCTCAGT
			1512	12_11285582	rs33465836	12	112.856	C3H_HeJ	REVERSE	GGGGTCCACAGAACTCACAT
			1513	12_11306014	rs48075263	12	113.06	C3H_HeJ	FORWARD	CCCCTAGGCTGATGTACCTG
			1514	12_11306014	rs48075263	12	113.06	C3H_HeJ	REVERSE	CTTACAAGGGCCACCGTGT
			1515	12_113259693	12:113259693_G/T	12	113.26	DBA_2J	FORWARD	GGAAGGAGGACAAGGAGGAC
			1516	12_113259693	12:113259693_G/T	12	113.26	DBA_2J	REVERSE	CAGAAAAGGGGACAGCAAAG
			1517	12_113361188	12:113361188_C/T	12	113.361	C57BL_6J	FORWARD	TAGCCTTTGACAAGGCATCC
			1518	12_113361188	12:113361188_C/T	12	113.361	C57BL_6J	REVERSE	AACAACAGCCCCATCTGTCT
			1519	12_113625654	12:113625654_T/A	12	113.626	C3H_HeJ	FORWARD	CCCCTTCACACTGTCTGGAT
			1520	12_113625654	12:113625654_T/A	12	113.626	C3H_HeJ	REVERSE	GTTCGCCAGACTCCAGACAA
			1521	12_114406536	12:114406536_T/G	12	114.407	BALB_cJ	FORWARD	TGCCTGTATCTTCGGCTCTT
			1522	12_114406536	12:114406536_T/G	12	114.407	BALB_cJ	REVERSE	TCTGTGAAAGGCAGATTCACC
			1523	12_114630843	rs45900858	12	114.631	BALB_cJ	FORWARD	GCCTTGCCTTTGAACTTCTG
			1524	12_114630843	rs45900858	12	114.631	BALB_cJ	REVERSE	TGGGTGAAGCAGAGTCTGAA
			1525	12_116000159	rs252377133	12	116	DBA_2J	FORWARD	TACAGTCAATGTGGCCTTGC
			1526	12_116000159	rs252377133	12	116	DBA_2J	REVERSE	CAGGGACTTGAGTGGATTGG
			1527	12_116370022	rs30869911	12	116.37	C57BL_6J	FORWARD	CCCAGGAATTTTCACAGAACC
			1528	12_116370022	rs30869911	12	116.37	C57BL_6J	REVERSE	CACTCACCACTGGGTCCAG
			1529	12_118179607	rs30534543	12	118.18	C57BL_6J	FORWARD	ATTTTTACCAGCCGGTCAAG
			1530	12_118179607	rs30534543	12	118.18	C57BL_6J	REVERSE	CACAAGAAACACGGAGCAGA
			1531	13_3838331	rs13475400	13	3.83833	BALB_cJ	FORWARD	CTGACGTGGACCAAGATGG
			1532	13_3838331	rs13475400	13	3.83833	BALB_cJ	REVERSE	ACGAGTTGGAGCTTGTGACC
			1533	13_4574227	rs107855264	13	4.57423	BALB_cJ	FORWARD	GAACTCCAAATGTCATTGTGTCA
			1534	13_4574227	rs107855264	13	4.57423	BALB_cJ	REVERSE	CAGCAACCCTGGTCTTACCT
			1535	13_19137548	rs46111143	13	19.1375	BALB_cJ	FORWARD	TCGTGAAGGTTGTGGAGACA
			1536	13_19137548	rs46111143	13	19.1375	BALB_cJ	REVERSE	CTGCAGTTTCCACAGTCTCG
			1537	13_20905668	rs13481722	13	20.9057	C57BL_6J	FORWARD	GGGAACCGTTTCCTGAGTTA
			1538	13_20905668	rs13481722	13	20.9057	C57BL_6J	REVERSE	GGGAACAAATGTTACGACCA
			1539	13_21394573	rs13481724	13	21.3946	C57BL_6J	FORWARD	ACTCCATCTTCTCCACAGTGC
			1540	13_21394573	rs13481724	13	21.3946	C57BL_6J	REVERSE	AATGCAAGAAGGCTGATGCT
			1541	13_22278588	rs29699227	13	22.2786	C57BL_6J	FORWARD	CGGGGATCAGATATGTAGCC
			1542	13_22278588	rs29699227	13	22.2786	C57BL_6J	REVERSE	CCACCCTTCCCAAATAAACC
			1543	13_41102959	rs49352972	13	41.103	C57BL_6J	FORWARD	GCAGTCTCCAGGGACTTTCA
			1544	13_41102959	rs49352972	13	41.103	C57BL_6J	REVERSE	AATGCCCATCTATCCACCAG
			1545	13_46752517	rs13481798	13	46.7525	C57BL_6J	FORWARD	GGCACAGCGATTGTCTCAT
			1546	13_46752517	rs13481798	13	46.7525	C57BL_6J	REVERSE	ATCACTTGCACCGGATGTC
			1547	13_52929424	rs46145838	13	52.9294	C57BL_6J	FORWARD	GGAAGGCCACCGTACCC
			1548	13_52929424	rs46145838	13	52.9294	C57BL_6J	REVERSE	AGGAGGAGAACCGAGGTGAG
			1549	13_59642253	rs30250150	13	59.6423	DBA_2J	FORWARD	GCCCAAGACACTGTTTCCAC
			1550	13_59642253	rs30250150	13	59.6423	DBA_2J	REVERSE	ATGTGCCCAGAAACAAGTCC
			1551	13_61537741	rs225360383	13	61.5377	BALB_cJ	FORWARD	GCCAGTATTTCCTGCCATCT
			1552	13_61537741	rs225360383	13	61.5377	BALB_cJ	REVERSE	GCCAAACTGCAGTAGCTCTG
			1553	13_62773685	rs224110566	13	62.7737	BALB_cJ	FORWARD	CAGGAAAAGGCTTTATCACACT
			1554	13_62773685	rs224110566	13	62.7737	BALB_cJ	REVERSE	GGCTTTTCACAACACAGTTCTC
			1555	13_64787819	rs49034569	13	64.7878	C57BL_6J	FORWARD	AGGACCAAACTTCCTGAACC
			1556	13_64787819	rs49034569	13	64.7878	C57BL_6J	REVERSE	AAAATGTCCCTCGCTTTTCA
			1557	13_65035357	rs51191968	13	65.0354	C57BL_6J	FORWARD	TGCCTCTTTACCTCTTCCACA
			1558	13_65035357	rs51191968	13	65.0354	C57BL_6J	REVERSE	ATAGGGCTGTCCACCAGAGA
			1559	13_65187583	rs29678923	13	65.1876	C57BL_6J	FORWARD	ACCTTCAACGACTTGCTGCT
			1560	13_65187583	rs29678923	13	65.1876	C57BL_6J	REVERSE	TCCTTTTCCTACAGGATAGCACA
			1561	13_65296578	rs13481855	13	65.2966	C57BL_6J	FORWARD	CAACAATTGGGTTCTGAGCA
			1562	13_65296578	rs13481855	13	65.2966	C57BL_6J	REVERSE	CCAGTGGCTTCCTGGTAAAA
			1563	13_66907125	rs46770948	13	66.9071	C57BL_6J	FORWARD	GTCAGAAGTTCTAGTTCCGTTGC
			1564	13_66907125	rs46770948	13	66.9071	C57BL_6J	REVERSE	CAGACTTCATGGTGGCCACT
			1565	13_67052302	rs47503803	13	67.0523	C57BL_6J	FORWARD	CCTTACCCAGGAACACAAGG
			1566	13_67052302	rs47503803	13	67.0523	C57BL_6J	REVERSE	CTGAAGAGGAGTGGGAATGC
			1567	13_67343588	rs29229537	13	67.3436	C57BL_6J	FORWARD	AGGGCTTCCCTCCTAAATGA
			1568	13_67343588	rs29229537	13	67.3436	C57BL_6J	REVERSE	CAGGGGGAAAATGCTATACG
			1569	13_67591632	rs29228193	13	67.5916	C57BL_6J	FORWARD	TGATGATGAAAAGCGGAAGG
			1570	13_67591632	rs29228193	13	67.5916	C57BL_6J	REVERSE	TTCATCATCACTATCTAAACACAGGA
			1571	13_67710335	rs30061380	13	67.7103	C57BL_6J	FORWARD	CCTGACATACCTGGGAGCAT
			1572	13_67710335	rs30061380	13	67.7103	C57BL_6J	REVERSE	GCCATATCTGGTCACATGTCTG
			1573	13_68564333	rs49091341	13	68.5643	C57BL_6J	FORWARD	CTAACCGGCCCCTCAATC
			1574	13_68564333	rs49091341	13	68.5643	C57BL_6J	REVERSE	AGGACCCTCCTTCAGGAGAA
			1575	13_69611229	rs29726225	13	69.6112	C57BL_6J	FORWARD	GACTAGCGCATCCAGTAGGC
			1576	13_69611229	rs29726225	13	69.6112	C57BL_6J	REVERSE	TATGTGGCTCCACTTGGACA
			1577	13_74213782	rs48238115	13	74.2138	C3H_HeJ	FORWARD	CACAGTCACCTGACCAGGAG
			1578	13_74213782	rs48238115	13	74.2138	C3H_HeJ	REVERSE	CCCTCATTGGACCAAGACTG
			1579	13_76135258	rs50209858	13	76.1353	C57BL_6J	FORWARD	TGTCTGAAAAAGGCAGTGAGG
			1580	13_76135258	rs50209858	13	76.1353	C57BL_6J	REVERSE	TCAATTCTCACCACGGTAGC
			1581	13_77134774	rs3704071	13	77.1348	C57BL_6J	FORWARD	TCAATTTAGCCAGACCTTGAAAA
			1582	13_77134774	rs3704071	13	77.1348	C57BL_6J	REVERSE	AGGAAGGGTTTGTGTTCCTG
			1583	13_77303385	rs29546204	13	77.3034	C57BL_6J	FORWARD	GCGCCATCTTTGAAGTTCTG
			1584	13_77303385	rs29546204	13	77.3034	C57BL_6J	REVERSE	CCCATAGTTGTTCTTCTTCCATG
			1585	13_89689878	rs51307075	13	89.6899	BALB_cJ	FORWARD	AGCACTCTCAGTAATTGTCAATCC
			1586	13_89689878	rs51307075	13	89.6899	BALB_cJ	REVERSE	CCTAGCAGAAGAAAAACCACTGA
			1587	13_92306178	rs50230451	13	92.3062	BALB_cJ	FORWARD	CCCGAAAGGTTGTCTGCTAA
			1588	13_92306178	rs50230451	13	92.3062	BALB_cJ	REVERSE	CCCTTGGGTACCTTCTCTCC
			1589	13_95513601	rs4229991	13	95.5136	C57BL_6J	FORWARD	GCACGTAGGCAGATGCAGTA
			1590	13_95513601	rs4229991	13	95.5136	C57BL_6J	REVERSE	TATTGGTGGGGGACATGTTC
			1591	13_95689737	rs29727558	13	95.6897	C57BL_6J	FORWARD	GCAAAAGGTGAGAGGTGAGG
			1592	13_95689737	rs29727558	13	95.6897	C57BL_6J	REVERSE	TGGCTGGATGAGATACAGCA
			1593	13_96082191	rs49328970	13	96.0822	DBA_2J	FORWARD	TGGGGCACACTTACAGACTG
			1594	13_96082191	rs49328970	13	96.0822	DBA_2J	REVERSE	TCAACCCGAGAGTTTTCTGG
			1595	13_100219697	13:100219697_G/T	13	100.22	C57BL_6J	FORWARD	ATGGAGATCAAGCACCATCC
			1596	13_100219697	13:100219697_G/T	13	100.22	C57BL_6J	REVERSE	GTTCCCAAACCTCCTTCACA
			1597	13_104111134	rs51459950	13	104.111	C3H_HeJ	FORWARD	TGAAGCCCCTAGTTTATGCA
			1598	13_104111134	rs51459950	13	104.111	C3H_HeJ	REVERSE	GGTGCCTACCTTCCAAACTTT
			1599	13_118386766	rs261231528	13	118.387	BALB_cJ	FORWARD	CTACCTGGTCCAGGATGGAG
			1600	13_118386766	rs261231528	13	118.387	BALB_cJ	REVERSE	CATCTTGCAGGAGCAGGTCT
			1601	13_120154709	13:120154709_A/G	13	120.155	C3H_HeJ	FORWARD	ATGCAGTCCTTTTCCGGTTT
			1602	13_120154709	13:120154709_A/G	13	120.155	C3H_HeJ	REVERSE	TGTACTCAGGGCTGGCAAG
			1603	14_20686566	rs30691085	14	20.6866	DBA_2J	FORWARD	TAGAAACAACCGGGGTTCAG
			1604	14_20686566	rs30691085	14	20.6866	DBA_2J	REVERSE	CCTTGGTCTTTCACCAGGAA
			1605	14_31143236	rs31030708	14	31.1432	DBA_2J	FORWARD	GCCACCTTCAAAGGTCAAGT
			1606	14_31143236	rs31030708	14	31.1432	DBA_2J	REVERSE	GCCCACGACCCCTATATCTT
			1607	14_33042469	rs31431603	14	33.0425	DBA_2J	FORWARD	CACAGCCATCTCTGCACACT
			1608	14_33042469	rs31431603	14	33.0425	DBA_2J	REVERSE	CGCATCAGACACCTGTTAGC
			1609	14_34396621	rs46811516	14	34.3966	DBA_2J	FORWARD	ATGCTTCCTTCTGCAGATCC
			1610	14_34396621	rs46811516	14	34.3966	DBA_2J	REVERSE	ACCAAGTTCAAAGCCATCCA
			1611	14_4249763	14:42497630_C/T	14	42.4976	DBA_2J	FORWARD	ATCTTGTCCTGGTCTCTGATCTG
			1612	14_4249763	14:42497630_C/T	14	42.4976	DBA_2J	REVERSE	GGAAAGATCTCACCAGGCTTT
			1613	14_44409923	14:44409923_C/T	14	44.4099	DBA_2J	FORWARD	TGATTAGTGATGTTGCAATTTTGG
			1614	14_44409923	14:44409923_C/T	14	44.4099	DBA_2J	REVERSE	GGGCCATCAACTATGCAAAT
			1615	14_44518285	14:44518285_C/T	14	44.5183	DBA_2J	FORWARD	TCTCCAGTGTTGTGGTAACCAG
			1616	14_44518285	14:44518285_C/T	14	44.5183	DBA_2J	REVERSE	TGAGGAGGATGGACAACATG
			1617	14_4726352	rs30827858	14	47.2635	C57BL_6J	FORWARD	GGGAAAGAGTTCCCATTGTG
			1618	14_4726352	rs30827858	14	47.2635	C57BL_6J	REVERSE	GACAGTGCCATAGACGTGGA
			1619	14_4847397	rs31032798	14	48.474	C57BL_6J	FORWARD	TGTTGAGGGCTTTTTCTGTT
			1620	14_4847397	rs31032798	14	48.474	C57BL_6J	REVERSE	ACACGAGAAAGCACCAATGG
			1621	14_50034522	rs48759903	14	50.0345	C57BL_6J	FORWARD	ACTGATCCCTCAGCTTTGACA
			1622	14_50034522	rs48759903	14	50.0345	C57BL_6J	REVERSE	ACACCATCTTCACGCCCATT
			1623	14_50360913	rs30838817	14	50.3609	C57BL_6J	FORWARD	GGCCTTTATTCGCTTCCACT
			1624	14_50360913	rs30838817	14	50.3609	C57BL_6J	REVERSE	AGCTGGTCCAGTCCTTGAAA
			1625	14_50533427	rs49078412	14	50.5334	C57BL_6J	FORWARD	CTGGTGCTTTCACAGAACACA
			1626	14_50533427	rs49078412	14	50.5334	C57BL_6J	REVERSE	GGAAGCCCAAAAGGATGAAG
			1627	14_51038997	rs30333422	14	51.039	C57BL_6J	FORWARD	GGTGTCCAATGCTTTACTGCT
			1628	14_51038997	rs30333422	14	51.039	C57BL_6J	REVERSE	TGTCTCCTGTCAATGGGATG
			1629	14_51204138	rs31240943	14	51.2041	C57BL_6J	FORWARD	GCCTGTGAGAACAGAACTCCA
			1630	14_51204138	rs31240943	14	51.2041	C57BL_6J	REVERSE	AAAGTGCTGGCACTGGAACT
			1631	14_51805698	rs49759574	14	51.8057	C57BL_6J	FORWARD	TCCAATGTAACAGTCCACCAA
			1632	14_51805698	rs49759574	14	51.8057	C57BL_6J	REVERSE	CCCTCCACAGAAAGCCTTGT
			1633	14_51891722	14:51891722_C/A	14	51.8917	C57BL_6J	FORWARD	CTCCATCCGAGTTTCCTCCT
			1634	14_51891722	14:51891722_C/A	14	51.8917	C57BL_6J	REVERSE	GCAGGTGTGATGGAAAGGAA
			1635	14_5211221	rs3663237	14	52.1122	C57BL_6J	FORWARD	CAGCCTGATCATTGAGGTGA
			1636	14_5211221	rs3663237	14	52.1122	C57BL_6J	REVERSE	CCTTTCAACAGAGGACTCGA
			1637	14_53806994	14:53806994_A/G	14	53.807	C57BL_6J	FORWARD	GTGCAGTATCCTGGCCAGAG
			1638	14_53806994	14:53806994_A/G	14	53.807	C57BL_6J	REVERSE	TCTTCCTAAACTCGGCCTCA
			1639	14_54360907	rs46935505	14	54.3609	C57BL_6J	FORWARD	GCTTCTGCGACTCCTACGAC
			1640	14_54360907	rs46935505	14	54.3609	C57BL_6J	REVERSE	TGACCTCAGCTCAGGTGACA
			1641	14_54542416	rs13465629	14	54.5424	C57BL_6J	FORWARD	GCGATGCATTTCCACTTTCT
			1642	14_54542416	rs13465629	14	54.5424	C57BL_6J	REVERSE	GCTGGCCCCTAAACTCTTTC
			1643	14_54645673	rs30641620	14	54.6457	C57BL_6J	FORWARD	AAGGCAACCTCCACTGACAC
			1644	14_54645673	rs30641620	14	54.6457	C57BL_6J	REVERSE	AGAGGGCCAGGAGAATGG
			1645	14_54857382	rs31184114	14	54.8574	C57BL_6J	FORWARD	GGGGCCAGAGTGGTTCTACT
			1646	14_54857382	rs31184114	14	54.8574	C57BL_6J	REVERSE	CTAAGCCCCTCCAGCCTTT
			1647	14_55021861	rs3697794	14	55.0219	C57BL_6J	FORWARD	GCTCTGAGGATGAGGAGGAA
			1648	14_55021861	rs3697794	14	55.0219	C57BL_6J	REVERSE	TGGCGGGACGTATTTCTTAG
			1649	14_55712664	rs51268037	14	55.7127	DBA_2J	FORWARD	ACAACGAGCCCAGAAGGAG
			1650	14_55712664	rs51268037	14	55.7127	DBA_2J	REVERSE	CCCCTACAACACCGTCACC
			1651	14_55864863	rs30151451	14	55.8649	DBA_2J	FORWARD	GGATGTAGCCCAACTCCTGA
			1652	14_55864863	rs30151451	14	55.8649	DBA_2J	REVERSE	CTGGAAACCCTGCCTTCC
			1653	14_56028642	rs49057539	14	56.0286	DBA_2J	FORWARD	AGAAACCCACCACAGATTGC
			1654	14_56028642	rs49057539	14	56.0286	DBA_2J	REVERSE	TGTTGAGTCTGAACCACACTCC
			1655	14_56260319	rs8251236	14	56.2603	DBA_2J	FORWARD	CACACTCCCGATCCTTCTGT
			1656	14_56260319	rs8251236	14	56.2603	DBA_2J	REVERSE	GTGTGCTATGTGGCTGGTTG
			1657	14_56368441	rs261494810	14	56.3684	DBA_2J	FORWARD	TGAATTCCAGGATGACCACA
			1658	14_56368441	rs261494810	14	56.3684	DBA_2J	REVERSE	CCAGTCCCCTGATGGCTTAC
			1659	14_56590512	rs30532282	14	56.5905	DBA_2J	FORWARD	TGCTCCAAGAACACTTTACGG
			1660	14_56590512	rs30532282	14	56.5905	DBA_2J	REVERSE	CCGCCAGTGACACAATCATA
			1661	14_57565966	rs248577931	14	57.566	DBA_2J	FORWARD	CGCTACTTCTCAACCTGTATGC
			1662	14_57565966	rs248577931	14	57.566	DBA_2J	REVERSE	AGCAGAAGCAATCCGTCAAC
			1663	14_60378994	rs47752589	14	60.379	BALB_cJ	FORWARD	AGCCTGGAGTGCGTCAAG
			1664	14_60378994	rs47752589	14	60.379	BALB_cJ	REVERSE	GCTCACCTGCTGCGTGT
			1665	14_60692495	rs50465928	14	60.6925	BALB_cJ	FORWARD	CGTGTCCCTCCAGGATACTG
			1666	14_60692495	rs50465928	14	60.6925	BALB_cJ	REVERSE	GGTGGCTCCATCGAGATTCT
			1667	14_61173404	rs31485808	14	61.1734	C57BL_6J	FORWARD	GACCTCAAGGAGCGCATCT
			1668	14_61173404	rs31485808	14	61.1734	C57BL_6J	REVERSE	CTGGCGCTGACCTACCTC
			1669	14_62404528	rs49511326	14	62.4045	BALB_cJ	FORWARD	ATCAGCGAGAGCTGAAGGTC
			1670	14_62404528	rs49511326	14	62.4045	BALB_cJ	REVERSE	AGGTGAAGGGGAAAGGAAAA
			1671	14_65645077	rs30334360	14	65.6451	C57BL_6J	FORWARD	CATGTTAACCCTTGCTGCAC
			1672	14_65645077	rs30334360	14	65.6451	C57BL_6J	REVERSE	CCACAAGAGTTGCCCTTCAT
			1673	14_67866054	rs31155020	14	67.8661	C57BL_6J	FORWARD	GAGCAATGGAACAATGTGCA
			1674	14_67866054	rs31155020	14	67.8661	C57BL_6J	REVERSE	TCTGTTCTCCCCTCTCTTGC
			1675	14_681207	rs31493517	14	68.1207	BALB_cJ	FORWARD	TTCCTTGGGTGATTCTTTGG
			1676	14_681207	rs31493517	14	68.1207	BALB_cJ	REVERSE	CAAAACCAGAGGCCAAGG
			1677	14_70696562	rs31356904	14	70.6966	C57BL_6J	FORWARD	AGGGCAGGCAGATTTTGACT
			1678	14_70696562	rs31356904	14	70.6966	C57BL_6J	REVERSE	GATGAGTCCTCAGACGACCTG
			1679	14_70777567	rs13482242	14	70.7776	BALB_cJ	FORWARD	CTGGAGAGGGCAACTTTGAG
			1680	14_70777567	rs13482242	14	70.7776	BALB_cJ	REVERSE	GGTGGCATTCTTCTGGACAG
			1681	14_77029666	rs255482124	14	77.0297	BALB_cJ	FORWARD	AACTTCTCAGGATGGCAGGA
			1682	14_77029666	rs255482124	14	77.0297	BALB_cJ	REVERSE	AAGGATTCTTCTAGAAAGAGGAGGA
			1683	14_77480151	rs32146146	14	77.4802	BALB_cJ	FORWARD	CCTCCTGGCTGTCAACTTGT
			1684	14_77480151	rs32146146	14	77.4802	BALB_cJ	REVERSE	CTGGCTTCTCTGATTCTCAGG
			1685	14_78511243	rs30677467	14	78.5112	DBA_2J	FORWARD	TTGCAAAAGTGCACGTCTGT
			1686	14_78511243	rs30677467	14	78.5112	DBA_2J	REVERSE	TTCAAGGTTCAAAACCCTCA
			1687	14_79062633	rs32207446	14	79.0626	DBA_2J	FORWARD	TGGAGAGCTGAGGAACTTGG
			1688	14_79062633	rs32207446	14	79.0626	DBA_2J	REVERSE	CACACCTGTAAGTGCTTGACG
			1689	14_79212755	rs31509040	14	79.2128	DBA_2J	FORWARD	CAGTCTCACCTTGTGCTTGG
			1690	14_79212755	rs31509040	14	79.2128	DBA_2J	REVERSE	CTGCACCTTCCGATACCATT
			1691	14_79402836	rs32189764	14	79.4028	DBA_2J	FORWARD	TCCCTGTTGCTGATTTTAGG
			1692	14_79402836	rs32189764	14	79.4028	DBA_2J	REVERSE	GGATCTTCTGATCAATGATTTGC
			1693	14_88467046	rs31000564	14	88.467	C57BL_6J	FORWARD	TCCACTGGTTTTCTCTCTCTCA
			1694	14_88467046	rs31000564	14	88.467	C57BL_6J	REVERSE	AAAGCATCACAGGGAAGATGA
			1695	14_89896688	14:89896688_G/C	14	89.8967	C57BL_6J	FORWARD	CATGTGCAGCAGCTCAGAGT
			1696	14_89896688	14:89896688_G/C	14	89.8967	C57BL_6J	REVERSE	GTTCCCGCTTATCCAAACAA
			1697	14_9588261	rs13482322	14	95.8826	C57BL_6J	FORWARD	TCCTCCAGGAGTGGAATAATCT
			1698	14_9588261	rs13482322	14	95.8826	C57BL_6J	REVERSE	ACATTCTTGGGCCACACTTC
			1699	14_118874224	rs30908438	14	118.874	C57BL_6J	FORWARD	GACTCAACCCCAGTGTGCTT
			1700	14_118874224	rs30908438	14	118.874	C57BL_6J	REVERSE	TTCTCCGCCTTGATACTTGG
			1701	15_12818091	rs3681822	15	12.8181	C57BL_6J	FORWARD	GGCAAGCATGGTCACTTCTT
			1702	15_12818091	rs3681822	15	12.8181	C57BL_6J	REVERSE	ACTGGGAAGTGGAGAGAGCA
			1703	15_20665507	rs257244343	15	20.6655	C3H_HeJ	FORWARD	ACATTGGTGGTCATATGCTCA
			1704	15_20665507	rs257244343	15	20.6655	C3H_HeJ	REVERSE	GGTATGCTTCACCCAGGGTA
			1705	15_34609241	rs51502466	15	34.6092	BALB_cJ	FORWARD	CCACATAGACCAGGAATTGC
			1706	15_34609241	rs51502466	15	34.6092	BALB_cJ	REVERSE	TTGGTGAATTTTGCTCCAAA
			1707	15_39035148	rs48579948	15	39.0351	DBA_2J	FORWARD	GACTGTGGGGAATCTGCAG
			1708	15_39035148	rs48579948	15	39.0351	DBA_2J	REVERSE	TCCATTGCTTCTCTCCTTCAG
			1709	15_39754701	rs238232698	15	39.7547	C3H_HeJ	FORWARD	ATTTACGGCCTTGCCACTC
			1710	15_39754701	rs238232698	15	39.7547	C3H_HeJ	REVERSE	GCATGGCTGGGACTAAAAAG
			1711	15_78540491	rs51577924	15	78.5405	C57BL_6J	FORWARD	GTGTTCCCCAGGGTGGTATC
			1712	15_78540491	rs51577924	15	78.5405	C57BL_6J	REVERSE	GCCATGGCCACTGTTACCTA
			1713	15_78849558	rs47718273	15	78.8496	C57BL_6J	FORWARD	CTCTGCTGTGACAAGCCTTC
			1714	15_78849558	rs47718273	15	78.8496	C57BL_6J	REVERSE	AGGGCCCAACACAGAAGTTA
			1715	15_79248799	rs31929691	15	79.2488	C57BL_6J	FORWARD	TTCGTATCCACCATGTCCAA
			1716	15_79248799	rs31929691	15	79.2488	C57BL_6J	REVERSE	TAGAGTGGTGTGTGCCAGGT
			1717	15_79892499	rs108537160	15	79.8925	C57BL_6J	FORWARD	CCTGCTCACAGAAAATGCAA
			1718	15_79892499	rs108537160	15	79.8925	C57BL_6J	REVERSE	GTGAATAGCATTTGCGATGG
			1719	15_81777088	rs31656888	15	81.7771	C57BL_6J	FORWARD	TTGACAGCTTTGGGTCAGC
			1720	15_81777088	rs31656888	15	81.7771	C57BL_6J	REVERSE	CGCTGTCAAGGGAGAAGATAG
			1721	15_81946773	rs32275565	15	81.9468	C57BL_6J	FORWARD	GCTCCACCATGACATCAGAG
			1722	15_81946773	rs32275565	15	81.9468	C57BL_6J	REVERSE	CTGTGGAAGGGGAACGTG
			1723	15_82124934	rs31672813	15	82.1249	C57BL_6J	FORWARD	GCTGTGTCCTCTCACGTGAA
			1724	15_82124934	rs31672813	15	82.1249	C57BL_6J	REVERSE	GGCCTGGAGTGTATCGTTTG
			1725	15_84771946	rs49956453	15	84.7719	C57BL_6J	FORWARD	TTGTTCACAGAGCTGCTGAT
			1726	15_84771946	rs49956453	15	84.7719	C57BL_6J	REVERSE	CAGCCTGCTGTACTTCCACA
			1727	15_84914043	rs31783822	15	84.914	DBA_2J	FORWARD	CGGCTTTGAAATGCTTCAAC
			1728	15_84914043	rs31783822	15	84.914	DBA_2J	REVERSE	GGATCATGGAGAGAGGCAGA
			1729	15_89574386	rs16808763	15	89.5744	DBA_2J	FORWARD	TCCCTCCCAGTACAGTGGAC
			1730	15_89574386	rs16808763	15	89.5744	DBA_2J	REVERSE	TTCTCAGGAATGGAGGAAGG
			1731	15_98437702	rs50859004	15	98.4377	C3H_HeJ	FORWARD	CACCTCCACACACCCATGTA
			1732	15_98437702	rs50859004	15	98.4377	C3H_HeJ	REVERSE	GAGGTCCTTCAGCAGTTTCG
			1733	15_98851046	rs587402650	15	98.851	C3H_HeJ	FORWARD	GTCTCATGGAGGTTGCTGCT
			1734	15_98851046	rs587402650	15	98.851	C3H_HeJ	REVERSE	GCAGCAGCAACAACAACAAC
			1735	15_99306167	rs31838876	15	99.3062	C3H_HeJ	FORWARD	CCGTGACTGCTCTCTTTTCC
			1736	15_99306167	rs31838876	15	99.3062	C3H_HeJ	REVERSE	CTCCAAGGAAGGAAGGAAGG
			1737	15_10033524	rs32332364	15	100.335	BALB_cJ	FORWARD	GGGGCCAACTTCAAGTTCTA
			1738	15_10033524	rs32332364	15	100.335	BALB_cJ	REVERSE	CGACGCTCTTGAACAAGAACT
			1739	15_100481965	rs32166493	15	100.482	BALB_cJ	FORWARD	AAGGGTAGGCTTGAGGGAGA
			1740	15_100481965	rs32166493	15	100.482	BALB_cJ	REVERSE	TCCAGCCTCAACAAACTCCT
			1741	15_101712396	rs13463109	15	101.712	BALB_cJ	FORWARD	CTCCCTCTCCTCAGTCCTGA
			1742	15_101712396	rs13463109	15	101.712	BALB_cJ	REVERSE	AGGCATCCAAGAGGTCACC
			1743	15_102208446	rs31969787	15	102.208	C3H_HeJ	FORWARD	CTTCCCTGGTGAATCTGAGG
			1744	15_102208446	rs31969787	15	102.208	C3H_HeJ	REVERSE	AGAACATAAGCCACGCTTCC
			1745	16_29421734	rs30714458	16	29.4217	BALB_cJ	FORWARD	CAGGGCAAAATGGTAGCTTC
			1746	16_29421734	rs30714458	16	29.4217	BALB_cJ	REVERSE	CAGTTGTTCCTTGCTTTGCA
			1747	16_30343647	rs47556905	16	30.3436	BALB_cJ	FORWARD	CAGAGCCTCCATGTTTCCTT
			1748	16_30343647	rs47556905	16	30.3436	BALB_cJ	REVERSE	GGTGAGAAGAGGATGGATGC
			1749	16_32750211	rs47745891	16	32.7502	C57BL_6J	FORWARD	TTCAAGAAGATGCTCTAGCAACA
			1750	16_32750211	rs47745891	16	32.7502	C57BL_6J	REVERSE	TCGATGCTTGTGAGCTCATT
			1751	16_36280539	rs583738290	16	36.2805	BALB_cJ	FORWARD	GAAAAATTCGAAGCCGTTGA
			1752	16_36280539	rs583738290	16	36.2805	BALB_cJ	REVERSE	AACTGCATCAGTGCTTGAGG
			1753	16_37997964	rs32912474	16	37.998	BALB_cJ	FORWARD	TACTTCAGCACTCCCAGCAA
			1754	16_37997964	rs32912474	16	37.998	BALB_cJ	REVERSE	CCTCTCCATGCAGCTCTTCT
			1755	16_45094982	rs4180306	16	45.095	C57BL_6J	FORWARD	GGCTCAGCATCTCATTCTCC
			1756	16_45094982	rs4180306	16	45.095	C57BL_6J	REVERSE	ACCGAGCTGACCTACTGCTG
			1757	16_45239068	rs49638012	16	45.2391	C57BL_6J	FORWARD	GAGTGAACACTGATTCCAGTTTTG
			1758	16_45239068	rs49638012	16	45.2391	C57BL_6J	REVERSE	CCTGGCAGACTGTTTGGAAT
			1759	16_48514705	rs232253212	16	48.5147	C3H_HeJ	FORWARD	AACAAGAATTCCTCAATGTCCAA
			1760	16_48514705	rs232253212	16	48.5147	C3H_HeJ	REVERSE	CTCACTGATCCCAATGTCCTT
			1761	16_48999045	rs32761656	16	48.999	C3H_HeJ	FORWARD	CTGTCAGGAGTGGTTTGTCG
			1762	16_48999045	rs32761656	16	48.999	C3H_HeJ	REVERSE	AGGGAGACCAGGTAACAACG
			1763	16_49177071	rs254356517	16	49.1771	C3H_HeJ	FORWARD	CTCAGGTGCAGAAGGAAGCT
			1764	16_49177071	rs254356517	16	49.1771	C3H_HeJ	REVERSE	CAGACAACAGACCCACCTCA
			1765	16_49867941	rs221052300	16	49.8679	C3H_HeJ	FORWARD	CGAAGAAATGTTTGTGAAGTGG
			1766	16_49867941	rs221052300	16	49.8679	C3H_HeJ	REVERSE	TGCACTGGTAAAGTTTTGATCTG
			1767	16_50590634	rs50996758	16	50.5906	C3H_HeJ	FORWARD	GGGCTTCCATCTGATTCTGA
			1768	16_50590634	rs50996758	16	50.5906	C3H_HeJ	REVERSE	GGACAAACGGAACTCCTCAA
			1769	16_56742468	rs48658809	16	56.7425	C3H_HeJ	FORWARD	TTTCAATGGTGTCACTTTCTGG
			1770	16_56742468	rs48658809	16	56.7425	C3H_HeJ	REVERSE	TGGAATTGAAAACTCCAATAAGAA
			1771	16_57570946	rs48490917	16	57.5709	C3H_HeJ	FORWARD	GCAGCATTACACCAAGAAAACA
			1772	16_57570946	rs48490917	16	57.5709	C3H_HeJ	REVERSE	GGTCATCCTCAATGGCTTTC
			1773	16_75758401	rs46542250	16	75.7584	DBA_2J	FORWARD	CCGCCTGTCTTAATCTGTGG
			1774	16_75758401	rs46542250	16	75.7584	DBA_2J	REVERSE	TTCAATCAGAGGCTGCTTCA
			1775	16_90749259	rs46053361	16	90.7493	DBA_2J	FORWARD	TCCCTTGATGTTTGCCTCTT
			1776	16_90749259	rs46053361	16	90.7493	DBA_2J	REVERSE	GAGGGAGGTTGAAGCTGTGA
			1777	16_90897384	rs4218343	16	90.8974	DBA_2J	FORWARD	CACACAGCTCTGACCCACTG
			1778	16_90897384	rs4218343	16	90.8974	DBA_2J	REVERSE	GCTGACGATAACGCCATCTT
			1779	16_96426227	rs3164214	16	96.4262	C57BL_6J	FORWARD	ACAGCCTGAAGTGGACATCC
			1780	16_96426227	rs3164214	16	96.4262	C57BL_6J	REVERSE	AGAAAGAGGCCACTGCTCCT
			1781	16_97569059	rs3692626	16	97.5691	C57BL_6J	FORWARD	CCTGGTGTCTACTTCCATAGAACA
			1782	16_97569059	rs3692626	16	97.5691	C57BL_6J	REVERSE	TGTCTCTCAGACCCCTCAGC
			1783	17_6280632	rs225345344	17	6.28063	C57BL_6J	FORWARD	CTACAGGTTGGCACCCATG
			1784	17_6280632	rs225345344	17	6.28063	C57BL_6J	REVERSE	CGGTCAGTCCAAAACAGATG
			1785	17_6905107	rs228557703	17	6.90511	C57BL_6J	FORWARD	CGTTGATCCTTCTTTCAACCA
			1786	17_6905107	rs228557703	17	6.90511	C57BL_6J	REVERSE	GGGCATGTTTCTGCTTGTCT
			1787	17_7326446	rs108073545	17	7.32645	C57BL_6J	FORWARD	GGCTGCAGAAGCAGATCTGT
			1788	17_7326446	rs108073545	17	7.32645	C57BL_6J	REVERSE	TCTGGCTTTGGAGGTCTTTG
			1789	17_7772146	rs33579219	17	7.77215	C57BL_6J	FORWARD	GAACCCTCATTCTGATTCTGG
			1790	17_7772146	rs33579219	17	7.77215	C57BL_6J	REVERSE	GCCCAAGTTGTCTCTTGCTC
			1791	17_828869	rs108090318	17	8.28869	C57BL_6J	FORWARD	GGTGGAGCAGCCTTCATTAG
			1792	17_828869	rs108090318	17	8.28869	C57BL_6J	REVERSE	GCTCACCTGGAATTCTCAGC
			1793	17_13109591	rs224114640	17	13.1096	C3H_HeJ	FORWARD	CTGGGTTCTCAGCCATCACT
			1794	17_13109591	rs224114640	17	13.1096	C3H_HeJ	REVERSE	GGTCCTTGGTGCAGAAAAGA
			1795	17_17733625	rs33755033	17	17.7336	C3H_HeJ	FORWARD	TTTCACTGTGGCTCTCTCCA
			1796	17_17733625	rs33755033	17	17.7336	C3H_HeJ	REVERSE	CGCCTCACCTTTCTATTTGG
			1797	17_17911058	rs50121023	17	17.9111	C3H_HeJ	FORWARD	GGCAAAGACCTCCAGGTGTA
			1798	17_17911058	rs50121023	17	17.9111	C3H_HeJ	REVERSE	ACCCGCTTCCAGACCTATG
			1799	17_18106722	17:18106722_A/G	17	18.1067	C3H_HeJ	FORWARD	TCACAGCCTCCATGAGATGA
			1800	17_18106722	17:18106722_A/G	17	18.1067	C3H_HeJ	REVERSE	TTTTACCTGCCATGGAAAGG
			1801	17_20355816	rs51820294	17	20.3558	C3H_HeJ	FORWARD	TGTTATTTGGCTCACAGCTCA
			1802	17_20355816	rs51820294	17	20.3558	C3H_HeJ	REVERSE	ATGTTCCTGTGATTGCAGCA
			1803	17_20541341	rs33298471	17	20.5413	C57BL_6J	FORWARD	ACAAAGGCTGTGAGTGCAGA
			1804	17_20541341	rs33298471	17	20.5413	C57BL_6J	REVERSE	TCCAGAAAGCCTTGAGCTTT
			1805	17_23761021	rs33364691	17	23.761	C57BL_6J	FORWARD	AGCCATGGACTGCATGTTC
			1806	17_23761021	rs33364691	17	23.761	C57BL_6J	REVERSE	TCCTGGTTCACCAGTCCTTC
			1807	17_24982684	rs3155729	17	24.9827	C57BL_6J	FORWARD	GATGATCAGTGCCAGGTTGA
			1808	17_24982684	rs3155729	17	24.9827	C57BL_6J	REVERSE	AGCGTAGCTTCCCCAGAGAC
			1809	17_25122899	rs33781639	17	25.1229	C57BL_6J	FORWARD	GGCCCATTTAAAGACCTGGT
			1810	17_25122899	rs33781639	17	25.1229	C57BL_6J	REVERSE	TTTGTGCTCAGGGAGAGGTC
			1811	17_25309691	rs33774594	17	25.3097	C57BL_6J	FORWARD	AAGCCAGTGGGCATTGTG
			1812	17_25309691	rs33774594	17	25.3097	C57BL_6J	REVERSE	CCCAGGAGTTCACCTCGTAA
			1813	17_25474676	rs33421613	17	25.4747	C57BL_6J	FORWARD	ACGTGGGCCAAGTTCAATC
			1814	17_25474676	rs33421613	17	25.4747	C57BL_6J	REVERSE	CCGCAAGATGCAGTCAATTA
			1815	17_26542857	rs33475140	17	26.5429	C57BL_6J	FORWARD	AACTTCTGCGGAGGACTCTG
			1816	17_26542857	rs33475140	17	26.5429	C57BL_6J	REVERSE	TTCAGCTTTACCTCCACGAG
			1817	17_27025446	rs33425319	17	27.0254	C57BL_6J	FORWARD	ACAGACCTGGGATGTGAACC
			1818	17_27025446	rs33425319	17	27.0254	C57BL_6J	REVERSE	GGAAGTGAAATGGCTGACCT
			1819	17_27876949	17:27876949_A/G	17	27.8769	C57BL_6J	FORWARD	ACTTAAGGAGCGGCTGTCAC
			1820	17_27876949	17:27876949_A/G	17	27.8769	C57BL_6J	REVERSE	AAAGGCCATTACCAAGCAGA
			1821	17_2890298	17:28902980_T/C	17	28.903	C3H_HeJ	FORWARD	TCTTCACCTGGGACTTCACC
			1822	17_2890298	17:28902980_T/C	17	28.903	C3H_HeJ	REVERSE	CTTTCTCCCCATAGGAAGCTC
			1823	17_30971916	rs108666242	17	30.9719	C3H_HeJ	FORWARD	CATGGCTACTGATGGGCTTT
			1824	17_30971916	rs108666242	17	30.9719	C3H_HeJ	REVERSE	TGGATGCTGACCACCTCATA
			1825	17_32144588	rs33175238	17	32.1446	C3H_HeJ	FORWARD	ACTGAACGCCTGAGTCCAAG
			1826	17_32144588	rs33175238	17	32.1446	C3H_HeJ	REVERSE	TAGCCTCCACTGACCATGCT
			1827	17_32883809	rs6348807	17	32.8838	C3H_HeJ	FORWARD	ACATGGCCTGTGCACATAAG
			1828	17_32883809	rs6348807	17	32.8838	C3H_HeJ	REVERSE	GGGCTTTGAGGAAGACCTTC
			1829	17_330656	rs33705121	17	33.0656	C3H_HeJ	FORWARD	CTAGGGCTTTTGTTGCCTTG
			1830	17_330656	rs33705121	17	33.0656	C3H_HeJ	REVERSE	TGTGCATGTCTGATTTGCAG
			1831	17_33909179	17:33909179_A/C	17	33.9092	C57BL_6J	FORWARD	CCTTACCCTCCTAGGGTGGA
			1832	17_33909179	17:33909179_A/C	17	33.9092	C57BL_6J	REVERSE	AAACTCCAGCCTCAGACCTG
			1833	17_34460076	17:34460076_A/C	17	34.4601	C3H_HeJ	FORWARD	ATCAGCATCAGCATCAGCAG
			1834	17_34460076	17:34460076_A/C	17	34.4601	C3H_HeJ	REVERSE	GGTCACCCCTTACTTGAGCA
			1835	17_34580964	17:34580964_C/A	17	34.581	C57BL_6J	FORWARD	CCAGGCTATGAGGGACAGAA
			1836	17_34580964	17:34580964_C/A	17	34.581	C57BL_6J	REVERSE	AGGCCTGGAGGTACAGGTTC
			1837	17_34733447	17:34733447_C/T	17	34.7334	C3H_HeJ	FORWARD	TCACCCCCTGTTTCCTCA
			1838	17_34733447	17:34733447_C/T	17	34.7334	C3H_HeJ	REVERSE	CTATGCCCTTACGCTGACCA
			1839	17_35439499	17:35439499_C/T	17	35.4395	C3H_HeJ	FORWARD	CTCGCTGCAATATTTCCACA
			1840	17_35439499	17:35439499_C/T	17	35.4395	C3H_HeJ	REVERSE	CACGAACTGCGTGTCGTC
			1841	17_36286041	17:36286041_C/T	17	36.286	C3H_HeJ	FORWARD	CAGTCGGTTCTTTGCTGTCA
			1842	17_36286041	17:36286041_C/T	17	36.286	C3H_HeJ	REVERSE	ATTTTGAAGCATGGCACGTT
			1843	17_36854293	17:36854293_A/G	17	36.8543	C57BL_6J	FORWARD	TCTGCTTCCCTCTGCTAGGA
			1844	17_36854293	17:36854293_A/G	17	36.8543	C57BL_6J	REVERSE	CAGGCAGGGACTGGTCTAGA
			1845	17_37701128	17:37701128_G/C	17	37.7011	C3H_HeJ	FORWARD	ATGTGCCCATTTGGCAATA
			1846	17_37701128	17:37701128_G/C	17	37.7011	C3H_HeJ	REVERSE	GGTCCACAAAACTCCAAGGA
			1847	17_40931756	rs33145004	17	40.9318	C3H_HeJ	FORWARD	TATCCTTTGGAAGAGGTTGC
			1848	17_40931756	rs33145004	17	40.9318	C3H_HeJ	REVERSE	CCAGTAACAGGACAAGCAACG
			1849	17_434872	rs252705192	17	43.4872	C3H_HeJ	FORWARD	GGGAGTTGTCCAATGATGGT
			1850	17_434872	rs252705192	17	43.4872	C3H_HeJ	REVERSE	CTACGGGCCATTTTCGTTTA
			1851	17_48308023	rs33261014	17	48.308	C57BL_6J	FORWARD	TCCATATTTCAGACCCTCACG
			1852	17_48308023	rs33261014	17	48.308	C57BL_6J	REVERSE	TGAAGCCAAGGTGAGGAGTC
			1853	17_53515555	rs49816456	17	53.5156	C57BL_6J	FORWARD	CAGATGGTTGCTGTTTGGAG
			1854	17_53515555	rs49816456	17	53.5156	C57BL_6J	REVERSE	CGCATTTGAGTTTCTTTGGA
			1855	17_53679006	rs13465306	17	53.679	C57BL_6J	FORWARD	CTTCCTCTCTTTCCCATCTGG
			1856	17_53679006	rs13465306	17	53.679	C57BL_6J	REVERSE	CGCTTGCGAGACTACAGAGA
			1857	17_78586733	rs51799466	17	78.5867	BALB_cJ	FORWARD	GCCATCTATTCCAGGGACAA
			1858	17_78586733	rs51799466	17	78.5867	BALB_cJ	REVERSE	GAGGTGGATCTGTGGGTGAC
			1859	17_78682893	rs47813641	17	78.6829	BALB_cJ	FORWARD	ATCAGTGTCCTCGTCCTCGT
			1860	17_78682893	rs47813641	17	78.6829	BALB_cJ	REVERSE	GCTAACGGATTCTGCCTCTG
			1861	17_78874039	rs583936915	17	78.874	BALB_cJ	FORWARD	AGCTTTTTCTTCTGGGCAAA
			1862	17_78874039	rs583936915	17	78.874	BALB_cJ	REVERSE	GGTGGATTGTCACACGAGTG
			1863	17_79052288	rs50031980	17	79.0523	C57BL_6J	FORWARD	CACACACTCTTGCAGAGATGG
			1864	17_79052288	rs50031980	17	79.0523	C57BL_6J	REVERSE	CCAGCTGTCAGAGACAGGAC
			1865	17_83221066	rs50330206	17	83.2211	DBA_2J	FORWARD	CTCGGCAGTTTGTGCTAGTG
			1866	17_83221066	rs50330206	17	83.2211	DBA_2J	REVERSE	AGTCGGCACTGCTGGTG
			1867	17_84222796	rs29757326	17	84.2228	DBA_2J	FORWARD	CTGACGGTTTGCTCCTCACT
			1868	17_84222796	rs29757326	17	84.2228	DBA_2J	REVERSE	TCCCTCTGGTTTCTTCACAGA
			1869	17_84432281	rs29749509	17	84.4323	DBA_2J	FORWARD	GTCTCTCCTGCTCCACGTGT
			1870	17_84432281	rs29749509	17	84.4323	DBA_2J	REVERSE	CAGCCTCCTACCTGCTGAAC
			1871	17_84560144	rs29750198	17	84.5601	DBA_2J	FORWARD	TCAACCAGACCCAGACTGAA
			1872	17_84560144	rs29750198	17	84.5601	DBA_2J	REVERSE	CAGCCAACACATCCATGATC
			1873	17_86825718	rs49708917	17	86.8257	C57BL_6J	FORWARD	ACAGTGCCCAGAGCGAGT
			1874	17_86825718	rs49708917	17	86.8257	C57BL_6J	REVERSE	TGCTTGAAGCACTGGGTGTA
			1875	18_19971393	rs29681292	18	19.9714	DBA_2J	FORWARD	TCTGCTGTTTCAAATCACATGA
			1876	18_19971393	rs29681292	18	19.9714	DBA_2J	REVERSE	TGGCAAACACTTCTCCAGAA
			1877	18_20519784	rs46035440	18	20.5198	DBA_2J	FORWARD	TGTGTTTGAAGCACTCACACG
			1878	18_20519784	rs46035440	18	20.5198	DBA_2J	REVERSE	ACTTACCTTCACATGCAGTTCC
			1879	18_25169054	rs222183261	18	25.1691	C3H_HeJ	FORWARD	AGTGGCGGTTGTTTCAAGAT
			1880	18_25169054	rs222183261	18	25.1691	C3H_HeJ	REVERSE	AGCGGGGCAAAGGATACAGT
			1881	18_31698848	rs31598493	18	31.6988	DBA_2J	FORWARD	CACTCCTTCCACGGTCCTG
			1882	18_31698848	rs31598493	18	31.6988	DBA_2J	REVERSE	TTACTGGAGACAGGCCTGGT
			1883	18_31841496	rs48460657	18	31.8415	C57BL_6J	FORWARD	CCTGGCTGTCCTGGAAATT
			1884	18_31841496	rs48460657	18	31.8415	C57BL_6J	REVERSE	CAGGCAATGGTGTTACATGC
			1885	18_33203602	rs31659713	18	33.2036	DBA_2J	FORWARD	GGCAACAGGAGTTGAACATG
			1886	18_33203602	rs31659713	18	33.2036	DBA_2J	REVERSE	TGCCGTAGATACAGCAATGG
			1887	18_34938676	rs8255019	18	34.9387	C3H_HeJ	FORWARD	TTCAATGACGCCTGCTGTAG
			1888	18_34938676	rs8255019	18	34.9387	C3H_HeJ	REVERSE	CAAAATGAGAGCGCTCCTTG
			1889	18_36665388	rs13464261	18	36.6654	C57BL_6J	FORWARD	GTGCAAGAACTCACCCATTG
			1890	18_36665388	rs13464261	18	36.6654	C57BL_6J	REVERSE	CTCCAACTTGGAGGGTGGTA
			1891	18_36962271	rs13498793	18	36.9623	C57BL_6J	FORWARD	TACAACGCGTGGCTGTCTTA
			1892	18_36962271	rs13498793	18	36.9623	C57BL_6J	REVERSE	CGAGTTGTGCTGATCTCACC
			1893	18_37295399	rs29965662	18	37.2954	C57BL_6J	FORWARD	CAGGCTGAGCTACAGATTAGGG
			1894	18_37295399	rs29965662	18	37.2954	C57BL_6J	REVERSE	CCGGAAGCAGTACTTTCTGAA
			1895	18_37819694	rs31754341	18	37.8197	C3H_HeJ	FORWARD	GAAGGGACTTCTGGGTCATG
			1896	18_37819694	rs31754341	18	37.8197	C3H_HeJ	REVERSE	CACAGCAGCACAAGGACAAC
			1897	18_38240954	rs257473966	18	38.241	C3H_HeJ	FORWARD	CAGCATGAAGGCCTATCGTT
			1898	18_38240954	rs257473966	18	38.241	C3H_HeJ	REVERSE	CCCTGCTGCCAATACTGTCT
			1899	18_52488251	rs45936103	18	52.4883	C57BL_6J	FORWARD	CATTTTGTATGTGCCCATGC
			1900	18_52488251	rs45936103	18	52.4883	C57BL_6J	REVERSE	GAGCACTCTGCCTTGCATCT
			1901	18_56537264	rs29579746	18	56.5373	C57BL_6J	FORWARD	GCATCATGTGGACACTCACC
			1902	18_56537264	rs29579746	18	56.5373	C57BL_6J	REVERSE	GACCTCAGCTTGGTTGTTCC
			1903	18_58104009	rs30301759	18	58.104	C57BL_6J	FORWARD	TGTGAGTCATGGTGGCTTTC
			1904	18_58104009	rs30301759	18	58.104	C57BL_6J	REVERSE	CTTCAAGTGCGTGTGCAAG
			1905	18_58612344	rs29875160	18	58.6123	BALB_cJ	FORWARD	ATGTCCCATTGACCGAAGAG
			1906	18_58612344	rs29875160	18	58.6123	BALB_cJ	REVERSE	GGAAGTCATCAAAGTCCCACA
			1907	18_60822951	rs29877421	18	60.823	BALB_cJ	FORWARD	GGACTCCTTCTGGGGTAGGA
			1908	18_60822951	rs29877421	18	60.823	BALB_cJ	REVERSE	TTTTGGTTTTCAAGGCGATT
			1909	18_61687994	rs49882154	18	61.688	BALB_cJ	FORWARD	ACTTGGTGGGATGGACTGG
			1910	18_61687994	rs49882154	18	61.688	BALB_cJ	REVERSE	CAGCCATTAATCAATGGGAAA
			1911	18_6261495	rs29771823	18	62.615	BALB_cJ	FORWARD	CCTGAAAAAGTAACATGTGTCCA
			1912	18_6261495	rs29771823	18	62.615	BALB_cJ	REVERSE	CGTCATCAAAGAAGCCATGA
			1913	18_67884842	rs38150912	18	67.8848	BALB_cJ	FORWARD	TTCAGACCAGAGGCAGTGG
			1914	18_67884842	rs38150912	18	67.8848	BALB_cJ	REVERSE	GGGATTCACCGATTAGTCGA
			1915	18_70509498	rs46437392	18	70.5095	BALB_cJ	FORWARD	CATGCAGCGGACAACTTAAA
			1916	18_70509498	rs46437392	18	70.5095	BALB_cJ	REVERSE	GCAACTTCCAGCAGATATTCAA
			1917	18_74276576	rs46321411	18	74.2766	C57BL_6J	FORWARD	CTGCTCGACAACTCCAACTG
			1918	18_74276576	rs46321411	18	74.2766	C57BL_6J	REVERSE	CTGCTTGCTGCTTTCTTGAA
			1919	18_80089508	rs586392709	18	80.0895	BALB_cJ	FORWARD	GCCTGCAGACAGTAGGTGCT
			1920	18_80089508	rs586392709	18	80.0895	BALB_cJ	REVERSE	GTCTGCAGGCCTCTATGAGC
			1921	18_80969514	rs29968594	18	80.9695	BALB_cJ	FORWARD	TGCTAATTGATCCCAATCTCC
			1922	18_80969514	rs29968594	18	80.9695	BALB_cJ	REVERSE	CCATTGTCAGCTTGGACAAA
			1923	19_4907657	rs13464037	19	4.90766	C57BL_6J	FORWARD	GAGGGGAGAGACCACACAGA
			1924	19_4907657	rs13464037	19	4.90766	C57BL_6J	REVERSE	CTTATCCAGCTGGCTGCAG
			1925	19_6057719	rs30999085	19	6.05772	C57BL_6J	FORWARD	CTCCGACCGAGGCAGCT
			1926	19_6057719	rs30999085	19	6.05772	C57BL_6J	REVERSE	CGCGCATATGACACTCAGTT
			1927	19_6222717	rs49808206	19	6.22272	C57BL_6J	FORWARD	TGTCCCTCCACTGCAACATA
			1928	19_6222717	rs49808206	19	6.22272	C57BL_6J	REVERSE	TTGATGGCGACAACTGTCTT
			1929	19_6923337	rs30845345	19	6.92334	DBA_2J	FORWARD	TGGAGTGCTCACTGATGAGG
			1930	19_6923337	rs30845345	19	6.92334	DBA_2J	REVERSE	TCTTGTTGCTTTTCCAGCTG
			1931	19_811689	rs108068098	19	8.11689	DBA_2J	FORWARD	ATGTAAGCACTGCCACCATG
			1932	19_811689	rs108068098	19	8.11689	DBA_2J	REVERSE	TGACCCTCAAATCCCTTTCA
			1933	19_8678725	rs30856746	19	8.67873	DBA_2J	FORWARD	AGAGAGGTCACAGCCAGGAG
			1934	19_8678725	rs30856746	19	8.67873	DBA_2J	REVERSE	GTAGGCCTGCAGAAGTCTGG
			1935	19_8803985	rs30446528	19	8.80399	C57BL_6J	FORWARD	GGAGGCTGACTTGTCAGAGG
			1936	19_8803985	rs30446528	19	8.80399	C57BL_6J	REVERSE	AAAGCCTCTGCCTGTGAGG
			1937	19_11276611	rs30368248	19	11.2766	BALB_cJ	FORWARD	CCTCTAGAAACGGCACAGGA
			1938	19_11276611	rs30368248	19	11.2766	BALB_cJ	REVERSE	GGGGAATTCATCTGTGGCTA
			1939	19_11557959	rs36771654	19	11.558	BALB_cJ	FORWARD	TGCTACCATCAAATTCTGCTG
			1940	19_11557959	rs36771654	19	11.558	BALB_cJ	REVERSE	CTGGAACATTTTTCCCTTGG
			1941	19_12298272	rs38200794	19	12.2983	BALB_cJ	FORWARD	TTTGATTTCCTTGTTCCTCAGA
			1942	19_12298272	rs38200794	19	12.2983	BALB_cJ	REVERSE	TGGCTCCTCCAGCTTTGATA
			1943	19_12422824	rs30560590	19	12.4228	BALB_cJ	FORWARD	GTTCCTCACTGGCTTGATCC
			1944	19_12422824	rs30560590	19	12.4228	BALB_cJ	REVERSE	ATTAGGGGTGGCAAGTCACA
			1945	19_12587729	rs37794788	19	12.5877	BALB_cJ	FORWARD	AAAAGGAAGAAGAAAGCTTCC
			1946	19_12587729	rs37794788	19	12.5877	BALB_cJ	REVERSE	TCGAAAGATGTTTGACCACTTT
			1947	19_17118377	rs30883652	19	17.1184	DBA_2J	FORWARD	ACAGCCCAGCTCTGTGAATT
			1948	19_17118377	rs30883652	19	17.1184	DBA_2J	REVERSE	TGTCAGGGCTAACCAGGTCT
			1949	19_17436579	rs37974013	19	17.4366	DBA_2J	FORWARD	AGCGGTTGTCGTCCATGT
			1950	19_17436579	rs37974013	19	17.4366	DBA_2J	REVERSE	ACGAGAGCTGCATGGAATG
			1951	19_23975558	rs36939956	19	23.9756	C57BL_6J	FORWARD	CTATCAGAGAGCGGGGTCTG
			1952	19_23975558	rs36939956	19	23.9756	C57BL_6J	REVERSE	CGCAGACAGAAAGGAGGCTA
			1953	19_24677595	rs49559711	19	24.6776	C57BL_6J	FORWARD	CATTCCACAGGCCTGACTTT
			1954	19_24677595	rs49559711	19	24.6776	C57BL_6J	REVERSE	CTAGGAGCTCTCTGCCTGCA
			1955	19_34234122	rs30934349	19	34.2341	BALB_cJ	FORWARD	TTGAAGACCAACTCAAGAAGCA
			1956	19_34234122	rs30934349	19	34.2341	BALB_cJ	REVERSE	CACTTCCGTCAGTCTGCTCA
			1957	19_34949789	rs13483601	19	34.9498	BALB_cJ	FORWARD	TCGTTAGTCCACCCATCACC
			1958	19_34949789	rs13483601	19	34.9498	BALB_cJ	REVERSE	TTCAAAACTCTATTGCCTTCCA
			1959	19_38057964	rs30643671	19	38.058	C57BL_6J	FORWARD	AGGAAAAATGGCCGAAAAAG
			1960	19_38057964	rs30643671	19	38.058	C57BL_6J	REVERSE	CCACACACACCGCTTTCTAG
			1961	19_39390972	rs51346842	19	39.391	C57BL_6J	FORWARD	AGGAGGGTTCAGAATGTGTGA
			1962	19_39390972	rs51346842	19	39.391	C57BL_6J	REVERSE	TGATCCCATTTGTGAATGGA
			1963	19_4009672	rs30544793	19	40.0967	BALB_cJ	FORWARD	AAATAAAATTATTGTATCAAACCATTC
			1964	19_4009672	rs30544793	19	40.0967	BALB_cJ	REVERSE	TCAGTCACTGTTATTGCCAGGT
			1965	19_41957923	rs13465880	19	41.9579	C57BL_6J	FORWARD	ACAGCACGGAGACTCAGGAT
			1966	19_41957923	rs13465880	19	41.9579	C57BL_6J	REVERSE	TGTACAAAGCCATGGTTCCTT
			1967	19_43849879	rs6245539	19	43.8499	C57BL_6J	FORWARD	GGAGCCTGACAGACTCTTGC
			1968	19_43849879	rs6245539	19	43.8499	C57BL_6J	REVERSE	GCATTCAGAAGTGGTCGGTTA
			1969	19_45028861	rs236785528	19	45.0289	C3H_HeJ	FORWARD	TATCCGACCATTCTCCAAGG
			1970	19_45028861	rs236785528	19	45.0289	C3H_HeJ	REVERSE	CCACAGGCCTCGGAAAG
			1971	19_4665412	rs224976048	19	46.6541	C3H_HeJ	FORWARD	CTGCCACCTCCTCCTCAG
			1972	19_4665412	rs224976048	19	46.6541	C3H_HeJ	REVERSE	CGGACAAAGGACTGCTCTG
			1973	19_47128079	rs222867689	19	47.1281	C3H_HeJ	FORWARD	CTCTCTGACTCCAGCCTTGC
			1974	19_47128079	rs222867689	19	47.1281	C3H_HeJ	REVERSE	GTCCTGGAAACACAGCACCT
			1975	19_53851357	rs30416321	19	53.8514	C57BL_6J	FORWARD	CAGAGCTGGAAGAAATTGTGC
			1976	19_53851357	rs30416321	19	53.8514	C57BL_6J	REVERSE	TGGCCAAGTCCAAACCTAAG
			1977	19_58774147	rs253982776	19	58.7741	BALB_cJ	FORWARD	ATCTTGGTCGCTCTGTACGG
			1978	19_58774147	rs253982776	19	58.7741	BALB_cJ	REVERSE	ATGGGAAGTTTAGCCATTGC
			1979	X_49497218	rs31336254	X	49.4972	C57BL_6J	FORWARD	TCTGCTGAAGGCTCTGCATA
			1980	X_49497218	rs31336254	X	49.4972	C57BL_6J	REVERSE	TTTTCACTATCCTTTCCCACAA
			1981	X_57101932	rs29060172	X	57.1019	DBA_2J	FORWARD	CTACCGTGTCTTTCCCGACA
			1982	X_57101932	rs29060172	X	57.1019	DBA_2J	REVERSE	CCATCAGGGTAGACCTCTGG
			1983	X_69830745	rs29044836	X	69.8307	C57BL_6J	FORWARD	GAACCAGGCTGTTTCTTTCAA
			1984	X_69830745	rs29044836	X	69.8307	C57BL_6J	REVERSE	TAGACTGTGGTGTGGCCAAG
			1985	X_73012574	X:73012574_A/T	X	73.0126	C57BL_6J	FORWARD	TGTGGCTTCTCAGCAACTTG
			1986	X_73012574	X:73012574_A/T	X	73.0126	C57BL_6J	REVERSE	CAGTCCTCGGCTTTGATTTG
			1987	X_73194308	X:73194308_T/G	X	73.1943	C57BL_6J	FORWARD	AGAACCCAGGTGCAGTCG
			1988	X_73194308	X:73194308_T/G	X	73.1943	C57BL_6J	REVERSE	AGCCCCTCTGGTTTGTTTGT
			1989	X_74227502	rs3166685	X	74.2275	C57BL_6J	FORWARD	TACACCTACCTGGCACTCCA
			1990	X_74227502	rs3166685	X	74.2275	C57BL_6J	REVERSE	AGTTCACTGTGGGGCCTCT
[truncated: 10 more rows]
