# Supplementary material for: Dynamics of genetic and somatic trade-offs in ageing and mortality
Source: Nature. 2026 Apr 22;654(8118):437–53. doi: 10.1038/s41586-026-10407-9 (PMC13253337; doi:10.1038/s41586-026-10407-9)
Supplement: Supplementary file 1 — This zipped file contains Supplementary Tables 1–16, including a guide to the tables. [file 41586_2026_10407_MOESM1_ESM.zip › Supplementary Tables_Arends_10Apr2026/S_Table_11_Mass_mapping_results_19Aug2025.xlsx]

## Sheet: S_11._Body_Weight_Mass_Loci
			#File_name	Supplementary Table 11
			#Table_title	Sample sizes at five ages at which mice were weighed at three sites
			#Source_paper	Arends et al. (2026) Dynamics, genetics and somatic trade-offs in ageing and mortality. Nature 2026 (April 21): Supplements at. https://doi.org/10.1038/s41586-026-10407-9.
			#Contact	labwilliams@gmail.com,danny.arends@gmail.com, dashbrook@uthsc.edu, sroy12@uthsc.edu
			#Date	18Aug2025 by RWW and DA
			#Abbreviations	JL = The Jackson Laboratory, UM = University of Michigan, UT = University of Texas
			#Age_precision	Body weights are generally within 5 days of. reported "Weight age".
			#Color_format	Green color for regions with high LOD scores for sex-combined body weight data.
			#Note	Mass loci are plotted in Extended Data 7.
			Index	Weight Age (d)	Closest T-age	Male (n)	Fem (n)	JL (n)	UM (n)	UT (n)	Sum
			1	42	35	1369	1090	915	901	643	2459
			2	183	185	2508	2180	1577	2072	1039	4688
			3	365.25	365	2248	2052	1601	1701	998	4300
			4	548	550	2128	2103	1394	1927	910	4231
			5	730.5	725	1007	1201	793	951	464	2208
			Mass loci mapping resutls at five ages (LOD scores)
			Index	Marker	Body weight 42 d	Body weight 183 d	Body weight 365 d	Body weight 548 d	Body weight 731 d
			1	1_3010272	0.144416	0.320519	0.035775	0.216105	0.093567
			2	1_3010274	0.144416	0.320519	0.035775	0.216105	0.093567
			3	1_4344820	0.135114	0.298048	0.0662536	0.182624	0.169768
			4	1_6249843	0.157899	0.361039	0.107564	0.178037	0.195825
			5	1_7969906	0.192402	0.505998	0.187039	0.217931	0.230093
			6	1_24042124	0.832529	3.55325	2.25399	0.941646	0.680488
			7	1_26682184	0.905028	4.09177	3.07621	1.37586	1.08066
			8	1_31062737	0.756787	4.28441	3.36541	1.46819	1.21106
			9	1_31062758	0.756781	4.28443	3.36542	1.4682	1.21106
			10	1_31062759	0.756781	4.28443	3.36543	1.4682	1.21106
			11	1_34173196	2.40682	6.01202	4.47156	2.37315	0.927316
			12	1_36445187	2.65079	6.06731	4.57823	2.41017	0.94055
			13	1_37045066	2.6554	6.18125	4.62623	2.43144	0.961501
			14	1_37893993	3.04615	4.67434	3.45737	1.42542	0.544449
			15	1_42044440	3.00347	4.966	3.57029	1.53642	0.543606
			16	1_47481218	3.474	5.57629	3.89161	1.74606	0.618635
			17	1_58265070	3.87246	4.89927	3.38721	1.26878	0.712087
			18	1_58265096	3.87246	4.89927	3.38721	1.26878	0.712087
			19	1_58823920	3.8746	6.624	4.01398	1.46687	0.900969
			20	1_59178631	3.87718	6.49748	3.84335	1.33556	0.893935
			21	1_60329343	3.90797	6.455	3.74892	1.24398	0.851044
			22	1_63865803	3.94143	6.34674	3.5593	0.963081	0.783451
			23	1_72346423	4.48186	6.07652	3.31546	0.764766	0.38437
			24	1_75125895	4.49161	5.60222	2.69533	0.563364	0.259053
			25	1_75472884	4.31529	5.35358	2.58165	0.571124	0.251165
			26	1_76521721	4.36717	5.07947	2.37862	0.538779	0.214341
			27	1_80223453	4.43654	4.13438	1.71513	0.543066	0.0629957
			28	1_86216552	4.20321	3.40522	1.15471	0.523803	0.144531
			29	1_87986124	4.18413	3.23408	1.18306	0.651114	0.237253
			30	1_90931519	4.47102	3.36508	1.30727	0.681858	0.267624
			31	1_93135308	4.64677	3.42741	1.31061	0.585725	0.299064
			32	1_93284444	4.64266	3.42195	1.31546	0.589182	0.301979
			33	1_93785926	4.73839	3.6352	1.0847	0.70436	0.413818
			34	1_100383536	4.7562	3.00714	1.33154	0.910953	0.802252
			35	1_101379811	4.76539	2.8937	1.34573	0.929719	0.858371
			36	1_101379818	4.76539	2.8937	1.34573	0.929719	0.858371
			37	1_106189355	4.84378	2.38086	1.59378	1.25388	1.29634
			38	1_111859457	4.9246	2.27968	2.10115	1.83518	1.89998
			39	1_120063246	5.1188	2.54294	3.00273	2.57026	2.68665
			40	1_120063257	5.1188	2.54294	3.00273	2.57026	2.68665
			41	1_120474787	4.95552	2.53647	2.98026	2.75495	2.75467
			42	1_121483290	4.86881	2.65397	3.09253	2.92967	2.88427
			43	1_125106352	4.79948	2.98864	3.76697	3.59	3.2829
			44	1_127959819	5.06529	2.26134	2.3122	2.55735	2.62916
			45	1_132295971	5.07155	1.90811	1.96708	2.50664	2.5854
			46	1_133622154	4.91833	1.83261	1.81771	2.27063	2.32931
			47	1_136051218	4.87918	1.91137	1.75503	2.06434	1.85089
			48	1_136260710	4.90174	1.8943	1.73579	2.04959	1.81201
			49	1_139458391	5.13071	1.75078	1.43103	1.59947	1.31373
			50	1_143770506	5.22719	1.75579	1.20842	1.40705	0.935004
			51	1_145514740	5.22513	1.80334	1.18907	1.385	0.823711
			52	1_151703840	4.91844	1.34158	0.900573	1.26952	0.655229
			53	1_152756733	4.96152	1.22477	0.85138	1.22179	0.688345
			54	1_153250389	4.96748	1.23893	0.897963	1.24406	0.643605
			55	1_155132441	4.86576	1.01693	0.765841	1.19318	0.571381
			56	1_155779448	4.83401	0.953999	0.744478	1.18147	0.547766
			57	1_155958681	4.82825	0.940123	0.741879	1.18182	0.54983
			58	1_156285523	4.81958	0.909712	0.750285	1.23145	0.609044
			59	1_156642255	4.755	0.87802	0.762239	1.27992	0.665285
			60	1_156832745	4.70506	0.859072	0.793179	1.40958	0.768436
			61	1_158609505	4.5103	0.704973	0.737358	1.25	0.716863
			62	1_164053022	4.03845	0.392322	0.572269	0.836017	0.543691
			63	1_164192620	4.01809	0.386996	0.56897	0.826557	0.539588
			64	1_165575695	4.09024	0.278242	0.493272	0.7398	0.427472
			65	1_166099369	4.03741	0.240478	0.438556	0.668029	0.411837
			66	1_166310762	3.84971	0.248349	0.422644	0.656917	0.381542
			67	1_167148678	3.72911	0.277514	0.410434	0.617539	0.359583
			68	1_169930082	3.53876	0.633458	0.541497	0.611952	0.260342
			69	1_170283138	3.45578	0.530256	0.547636	0.530782	0.248763
			70	1_171250901	3.36921	0.596644	0.591955	0.53151	0.200181
			71	1_172317580	3.47254	0.657516	0.586953	0.553006	0.0902742
			72	1_172476174	3.48874	0.66331	0.586045	0.55493	0.0833321
			73	1_180168619	2.99341	1.33541	0.985827	0.89101	0.105339
			74	1_180855863	3.01281	1.11122	0.952619	0.991907	0.132691
			75	1_182979715	2.76689	1.04784	0.791062	0.76582	0.225391
			76	1_182979716	2.76689	1.04784	0.791062	0.76582	0.225391
			77	1_183086564	2.75646	1.03959	0.781745	0.753331	0.227626
			78	1_187265585	2.60271	0.725357	0.68597	1.03455	0.249078
			79	1_188782439	2.50279	0.621381	0.652707	1.1255	0.342672
			80	1_188911479	2.49588	0.605357	0.649453	1.14056	0.35896
			81	1_189656733	2.36384	0.514316	0.525906	1.07621	0.317807
			82	1_192054351	2.38303	0.497757	0.655169	1.41891	0.278725
			83	2_6139246	0.613101	3.06821	5.65066	5.53144	3.54405
			84	2_13600088	0.621477	2.98886	5.62286	5.4707	3.64622
			85	2_24606612	0.463249	1.57968	3.32913	2.77992	2.21254
			86	2_24965596	0.466974	1.63448	3.35111	2.73808	2.1922
			87	2_25363944	0.435793	1.71522	3.42922	2.7921	2.17917
			88	2_25460620	0.437699	1.71103	3.42065	2.78719	2.1831
			89	2_26373532	0.502371	1.82142	3.48503	2.73998	2.3411
			90	2_30426723	0.313956	1.78025	3.08065	2.46863	2.33518
			91	2_60201233	1.85471	1.83325	2.90733	3.68821	3.70325
			92	2_62606286	1.98404	1.93888	3.02359	3.88352	3.77203
			93	2_65326540	1.97718	1.88645	3.11056	4.02293	3.88594
			94	2_68729025	2.22581	1.93044	3.29777	4.29096	3.96096
			95	2_68729032	2.22581	1.93044	3.29777	4.29096	3.96096
			96	2_69439838	2.10249	1.97237	3.30035	4.33877	3.96888
			97	2_70509665	1.84316	2.32417	3.35239	4.3695	3.9519
			98	2_70966444	1.73615	2.30279	3.28677	4.40084	3.89908
			99	2_71846197	1.73425	2.20492	3.09447	4.32576	3.72972
			100	2_83915232	1.76832	2.26005	2.9035	4.43342	5.21795
			101	2_83915237	1.76832	2.26005	2.9035	4.43342	5.21795
			102	2_85904324	1.49359	2.08748	3.20565	4.63849	5.77498
			103	2_87692953	1.52693	2.13164	3.26387	4.68355	5.84284
			104	2_89156987	1.68263	2.09494	3.24266	4.69327	5.99472
			105	2_89844287	1.68099	2.09906	3.25542	4.69966	6.00539
			106	2_92975818	1.90662	2.0829	3.23899	4.71153	6.25222
			107	2_99777113	2.11202	1.938	3.2738	4.58771	6.04962
			108	2_104787851	2.09464	1.92813	3.40082	4.75512	5.87429
			109	2_105696373	2.32274	1.86888	3.38498	4.76396	5.8782
			110	2_110880795	2.18987	1.76814	3.28203	4.72833	6.39033
			111	2_110880805	2.18987	1.76814	3.28203	4.72833	6.39033
			112	2_111134233	1.98039	1.76979	3.28444	4.72182	6.32073
			113	2_111306279	1.99899	1.77437	3.28279	4.72531	6.15619
			114	2_112255823	1.96804	1.76016	3.23172	4.69201	6.06489
			115	2_112712327	1.87206	1.76187	3.24732	4.6945	6.04479
			116	2_113364081	2.03337	1.75564	3.2401	4.6715	5.85875
			117	2_119210795	2.01771	1.73402	2.99877	4.39234	5.62535
			118	2_119210799	2.01771	1.73402	2.99877	4.39234	5.62535
			119	2_119759668	2.00159	1.7292	2.99894	4.3846	5.62757
			120	2_119923629	1.9991	1.80312	3.03019	4.52367	5.86275
			121	2_119975164	2.00041	1.79833	3.02617	4.52025	5.86399
			122	2_120057491	2.00261	1.78764	3.02566	4.51897	5.86652
			123	2_120612428	2.01297	1.69137	2.90428	4.43677	5.76827
			124	2_120745620	2.0222	1.66728	2.86899	4.40677	5.72999
			125	2_121138554	1.92317	1.78702	2.97213	4.38948	5.76717
			126	2_121452474	1.79315	1.79883	2.99587	4.3188	5.68917
			127	2_122291506	1.75939	1.65764	2.94958	4.32395	5.86585
			128	2_122685194	1.70331	1.70673	3.49195	4.64252	6.02725
			129	2_125083168	1.69682	2.05107	4.18944	5.34658	6.18014
			130	2_129010510	1.71952	2.62112	5.25708	6.30854	6.12307
			131	2_129159240	1.73404	2.64189	5.29625	6.34585	6.16663
			132	2_130202050	1.7884	2.75869	5.48983	6.53428	6.03492
			133	2_130393825	1.79432	2.85234	5.5529	6.71562	6.15983
			134	2_130591969	1.78667	2.8971	5.59828	6.78819	6.16186
			135	2_130739019	1.78303	2.90609	5.60129	6.83551	6.1864
			136	2_130883989	1.77947	2.89899	5.59358	6.867	6.16994
			137	2_132808839	1.86046	2.87575	5.67844	6.94309	6.16644
			138	2_139956785	1.81461	2.60308	5.71455	6.6384	6.07317
			139	2_140168146	1.87297	2.59622	5.70438	6.66	6.00846
			140	2_141235037	1.90272	2.52482	5.60303	6.45125	6.08559
			141	2_141235047	1.90272	2.52482	5.60303	6.45125	6.08558
			142	2_144490178	1.86483	2.33739	5.52603	6.03299	5.69819
			143	2_148442635	2.13959	2.08763	5.17907	5.31651	5.32973
			144	2_153078512	3.10909	1.67796	4.51772	4.32624	4.53863
			145	2_154229551	3.3164	1.60474	4.43363	4.33913	4.46813
			146	2_157020296	3.52647	1.53649	4.33981	4.40208	4.1359
			147	2_157112564	3.53154	1.53218	4.33169	4.39955	4.12814
			148	2_157112581	3.53154	1.53218	4.33169	4.39955	4.12814
			149	2_157169890	3.53035	1.52826	4.32492	4.3975	4.12382
			150	2_158377039	3.37267	1.49676	4.2271	4.31589	3.98294
			151	2_158779950	3.15367	1.45907	4.14013	4.27302	3.94345
			152	2_161871392	3.01788	1.21941	3.71975	4.04417	3.6063
			153	2_163858299	2.87563	1.05023	3.36053	3.78752	3.25475
			154	2_164893544	2.87586	0.964233	3.1657	3.63181	3.05457
			155	2_165070724	2.87606	0.96218	3.15731	3.62087	3.03785
			156	2_168912243	2.90547	0.843021	2.91188	3.23053	2.78309
			157	2_180055272	2.93088	1.29634	2.67475	2.87953	2.34183
			158	3_3560133	1.11539	1.10287	0.462638	0.337286	0.82904
			159	3_8554492	1.07292	1.12238	0.436079	0.33738	0.815367
			160	3_19628529	1.11555	0.598409	0.446337	0.886414	0.851063
			161	3_19628574	1.11555	0.598408	0.446339	0.886417	0.851064
			162	3_21992512	1.16548	0.546264	0.532747	1.00917	1.02592
			163	3_27866207	1.28865	0.629656	0.920423	1.4026	1.43116
			164	3_28380854	1.29999	0.637765	0.954557	1.43816	1.43658
			165	3_42232742	1.41104	1.62197	2.47561	3.00983	1.76546
			166	3_49641668	1.41699	2.23242	3.33539	3.39122	1.52847
			167	3_51389257	1.38337	2.3681	3.49726	3.42434	1.50247
			168	3_53652537	1.58146	2.52036	3.84339	3.48842	1.49841
			169	3_62402215	1.08566	2.72703	4.06952	3.12605	1.92347
			170	3_66158098	0.894869	2.80586	4.21621	3.0097	1.86442
			171	3_68084635	0.81011	2.72707	4.90495	3.56189	2.38238
			172	3_82113282	0.146452	3.41806	5.88143	3.90755	2.45772
			173	3_83354281	0.121531	3.43209	5.84576	3.87622	2.43471
			174	3_83838529	0.111511	3.44979	5.8566	3.86005	2.41857
			175	3_87974845	0.243521	3.66436	5.96893	3.8588	1.93484
			176	3_88652578	0.286066	3.64665	6.02732	3.83036	1.91922
			177	3_89167102	0.312263	3.55327	5.98002	3.75871	2.0101
			178	3_92135706	0.412945	3.22349	5.84335	3.5305	2.02421
			179	3_92135715	0.412945	3.22349	5.84335	3.5305	2.02421
			180	3_93148504	0.377342	3.05183	5.71108	3.51212	1.9398
			181	3_95543029	0.374256	2.62725	5.40982	3.40278	1.70408
			182	3_101003775	0.628637	2.06693	4.65361	3.2956	1.52902
			183	3_101709308	0.63895	2.00421	4.55441	3.25717	1.5755
			184	3_103803615	0.675939	1.8191	4.19093	3.1576	1.46424
			185	3_104796977	0.690578	1.72931	4.04223	3.09466	1.59484
			186	3_105979934	0.700569	1.61438	3.83163	3.01556	1.7461
			187	3_106018266	0.701644	1.61111	3.82561	3.01204	1.74981
			188	3_106468161	0.705	1.56855	3.74612	2.9697	1.71818
			189	3_108226644	0.598859	1.63841	3.80773	2.98552	1.57389
			190	3_108226645	0.598859	1.63841	3.80773	2.98552	1.57389
			191	3_121463445	0.61529	1.02858	3.27378	2.51201	1.19161
			192	3_121463455	0.61529	1.02858	3.27378	2.51201	1.19161
			193	3_121991065	0.576715	0.832964	3.06156	2.44596	1.24003
			194	3_122133084	0.615254	0.797782	3.01118	2.41332	1.28473
			195	3_122139870	0.61516	0.794129	3.00578	2.41003	1.28465
			196	3_123336591	0.636531	0.732521	2.91472	2.29851	1.3573
			197	3_123336620	0.636532	0.73252	2.91471	2.29851	1.3573
			198	3_127273115	0.635583	0.659908	2.9153	2.1201	1.57147
			199	3_134829531	0.493113	0.431283	2.53087	1.6423	1.86193
			200	3_135511812	0.492433	0.368091	2.41073	1.58842	1.79396
			201	3_136284103	0.497248	0.351096	2.29111	1.45152	1.69768
			202	3_138092691	0.528191	0.302665	2.00982	1.16686	1.39311
			203	3_138244709	0.52427	0.306431	2.00222	1.1619	1.38026
			204	3_142883488	0.475109	0.459024	1.79529	1.0978	1.00148
			205	3_145314544	0.481678	0.430066	1.40803	0.820939	1.05371
			206	3_145314570	0.481678	0.430065	1.40803	0.820938	1.05371
			207	3_145998693	0.409303	0.35576	1.23726	0.669521	1.04594
			208	3_145998695	0.409303	0.35576	1.23726	0.669521	1.04594
			209	3_146593420	0.361638	0.310033	1.12629	0.559707	1.01891
			210	3_156416491	0.528098	0.24605	0.422282	0.624333	0.576183
			211	3_159581164	0.561414	0.301461	0.406339	0.696339	0.702252
			212	4_6260282	0.972682	0.611873	0.832572	1.14887	2.05317
			213	4_11234654	1.19043	0.825131	1.14463	1.24229	2.27815
			214	4_12009031	1.25213	0.817019	1.14067	1.23393	2.27262
			215	4_23295512	2.50908	0.716251	1.04264	1.06017	2.0088
			216	4_30761996	3.27113	0.688303	0.937756	0.926282	1.73563
			217	4_43036567	3.20641	0.760829	1.15326	1.49163	1.8275
			218	4_46120492	3.30579	0.740471	1.19689	1.65142	1.72492
			219	4_47239566	3.31946	0.724892	1.20365	1.69074	1.69246
			220	4_52450964	3.27039	0.674464	1.00387	1.75003	1.53683
			221	4_52524395	3.26924	0.673974	1.00377	1.75239	1.53431
			222	4_55012301	3.28874	0.668882	1.00139	1.79754	1.48138
			223	4_56741168	2.97766	0.668186	1.0055	1.84424	1.39415
			224	4_63272545	2.5987	0.69464	1.16746	2.03401	1.25161
			225	4_66839598	2.31867	0.738912	1.2113	2.16211	1.30114
			226	4_70088532	2.16736	0.750604	1.17206	1.94449	1.12602
			227	4_70266817	2.16654	0.755228	1.17296	1.93571	1.11825
			228	4_74811205	2.12756	0.836847	1.24881	1.76417	1.06542
			229	4_86583085	2.69534	1.18751	1.25217	1.94382	1.23671
			230	4_88169948	2.84012	1.07246	1.15694	1.92174	1.26804
			231	4_88722326	2.91284	0.987072	1.18735	1.86928	1.30358
			232	4_94432389	3.27948	0.543673	0.837833	1.95994	1.55452
			233	4_99296141	3.1554	0.405907	0.718014	1.87251	1.57754
			234	4_107374161	3.56253	0.257556	0.715112	2.45028	1.72556
			235	4_108634712	3.6485	0.229288	0.842673	2.77057	2.14056
			236	4_112765106	3.72035	0.253128	0.9631	3.01422	2.08588
			237	4_120935120	4.15335	1.19122	1.95432	3.81453	2.83094
			238	4_122849662	4.48682	1.33039	2.01467	3.90445	2.93991
			239	4_123860763	4.51589	1.29701	1.94774	3.7734	2.8858
			240	4_126242040	4.36585	1.29454	2.18877	4.24307	2.61929
			241	4_126242047	4.36585	1.29454	2.18877	4.24307	2.61929
			242	4_128038172	4.0948	1.10865	2.0231	4.28154	3.17797
			243	4_130060899	4.1874	1.17866	2.06441	4.1876	3.2451
			244	4_132381106	3.62784	1.23171	2.21272	4.21649	3.15418
			245	4_134348530	2.87269	1.24761	2.28339	4.10811	2.94638
			246	4_139314160	1.396	1.81151	2.79928	4.75658	2.85933
			247	4_139633922	1.31029	1.94981	3.06876	4.88202	2.83987
			248	4_141004216	1.22087	2.04258	3.07827	4.84349	2.78289
			249	4_141199963	1.23365	2.02944	3.05629	4.82786	2.78879
			250	4_141398500	1.3303	2.08807	3.05829	4.83445	2.77592
			251	4_143437486	1.18413	2.14342	3.01896	4.71887	2.77848
			252	4_144453275	1.11084	2.25691	3.1026	4.70323	2.78325
			253	4_144622766	1.11154	2.26296	3.09964	4.69766	2.74835
			254	4_145301445	1.08613	2.27467	3.06196	4.62451	2.71105
			255	4_148929467	1.14911	2.25033	2.70138	4.02134	2.44309
			256	4_149128877	1.19731	2.26408	2.79535	4.03056	2.45625
			257	4_154101339	0.796398	2.37379	2.93726	3.70883	2.36346
			258	4_154254581	0.799508	2.41035	2.92564	3.7264	2.38102
			259	4_154923245	0.756318	2.43587	3.07784	3.73653	2.56882
			260	4_155785470	0.717922	2.49698	3.35575	4.11046	2.84645
			261	4_155964841	0.715853	2.52621	3.37604	4.15132	2.84775
			262	5_4046411	0.784829	0.278743	0.543772	0.269792	0.539315
			263	5_5015411	0.780757	0.291753	0.681216	0.501897	0.421324
			264	5_5015419	0.780757	0.291753	0.681217	0.501897	0.421324
			265	5_12260003	0.971267	0.466773	1.3875	1.29577	0.39964
			266	5_24428320	0.929283	1.12429	3.32672	3.56548	1.02229
			267	5_25310071	0.956366	1.15267	3.45783	3.5708	0.987659
			268	5_27285288	0.92799	1.22095	3.74329	3.90833	1.35548
			269	5_33529528	0.985619	1.45292	4.36062	4.66795	1.56963
			270	5_34118900	0.881266	1.53289	4.53324	4.80947	1.73549
			271	5_34921625	0.974997	1.56373	4.80507	5.1331	1.90708
			272	5_36613621	1.19752	1.6368	5.38743	5.82186	2.42033
			273	5_67264374	1.52154	3.79401	8.62509	8.32798	4.28989
			274	5_67573068	1.52435	3.82621	8.69525	8.41086	4.34188
			275	5_75674237	1.27787	4.53484	9.06863	8.62635	4.51
			276	5_90217582	0.826598	5.51143	9.45817	8.32002	5.24116
			277	5_90550299	0.812507	5.51759	9.46711	8.32246	5.25834
			278	5_96714386	0.690374	6.17539	10.6016	9.04487	6.42282
			279	5_100661873	0.615233	5.85613	10.0308	8.45551	6.74507
			280	5_103965790	0.63253	5.99076	9.92804	8.1689	6.62643
			281	5_104440295	0.679551	6.04831	10.2006	8.12852	6.51147
			282	5_105812108	0.658534	5.96342	9.93831	7.83078	6.35112
			283	5_106856953	0.641091	6.01176	9.98585	7.79187	6.23442
			284	5_106957008	0.640599	6.01828	9.99754	7.79346	6.23324
			285	5_108421265	0.636699	6.08258	10.0933	7.78935	6.11446
			286	5_108582936	0.648189	5.88007	9.64217	7.75614	6.14284
			287	5_110615445	0.682515	6.07467	9.66742	7.80915	6.10732
			288	5_112243989	0.696014	6.01333	9.60571	7.80511	6.08462
			289	5_112244012	0.696015	6.01334	9.60571	7.80511	6.08462
			290	5_112873984	0.772633	6.09042	9.62687	7.72135	5.96172
			291	5_118731440	0.82096	5.27909	8.61124	6.68079	5.13315
			292	5_121445302	0.793065	5.18015	8.33619	6.08781	4.56735
			293	5_124567945	1.09203	4.90247	7.94898	5.82572	4.25191
			294	5_124726896	1.08507	4.88965	7.92159	5.79841	4.2321
			295	5_127783488	1.04218	4.64954	7.42942	5.3053	3.82649
			296	5_132081656	0.802663	4.61684	7.10055	5.12262	3.67635
			297	5_137406354	0.621746	4.56298	6.64084	4.71905	3.56237
			298	5_139716432	0.599043	4.27436	6.2791	4.47266	3.46153
			299	5_142210229	0.63717	4.1452	5.99687	4.22263	3.33055
			300	5_147746957	0.641289	3.60306	5.0875	3.51591	2.75483
			301	6_3371606	0.539001	3.65212	2.75271	2.32902	0.918306
			302	6_3371624	0.539001	3.65213	2.75271	2.32903	0.918307
			303	6_8006720	0.538525	4.37335	3.16883	2.81779	0.941209
			304	6_23242013	0.533018	6.85472	5.03963	5.49194	1.52317
			305	6_25921617	0.580449	7.00429	5.01895	5.63787	1.51433
			306	6_29128532	0.664712	7.05182	4.85176	5.3101	1.50508
			307	6_29128557	0.664712	7.05182	4.85176	5.3101	1.50508
			308	6_34746137	0.802272	6.80071	4.3201	4.67065	1.31684
			309	6_47028063	1.09465	5.95199	4.06145	4.2718	1.8261
			310	6_47028079	1.09465	5.95199	4.06145	4.2718	1.8261
			311	6_47820762	1.14796	5.98524	4.0855	4.20204	1.8746
			312	6_48656204	1.21426	6.09736	4.24898	4.2803	1.91554
			313	6_51450974	1.6018	5.96498	4.42962	4.45182	2.06236
			314	6_54992703	1.55853	5.6607	4.6853	4.74326	2.30339
			315	6_62673982	1.87425	5.71714	5.48414	5.56949	2.87334
			316	6_81943533	3.3591	5.8768	7.12953	7.70264	4.02957
			317	6_83032867	3.39788	5.71851	7.08201	7.62692	4.12848
			318	6_83151312	3.37423	5.74992	7.10632	7.62724	4.14263
			319	6_86232611	3.5147	5.84951	7.33497	7.90729	4.19315
			320	6_91043806	3.78038	6.01224	7.62784	8.18084	4.20712
			321	6_91233079	3.79636	6.05428	7.64931	8.21106	4.23019
			322	6_92807055	3.95499	6.02648	7.63966	8.21039	4.14088
			323	6_93680853	3.84872	5.78658	7.26587	7.7284	3.79442
			324	6_97112728	3.96034	5.81212	7.56217	8.10192	3.96962
			325	6_97112729	3.96034	5.81212	7.56217	8.10192	3.96962
			326	6_97252294	3.96391	5.70479	7.56648	8.145	3.98886
			327	6_102489070	3.72762	5.82928	7.40283	7.60478	4.20574
			328	6_107382038	3.73573	6.0034	7.61745	7.61774	4.24844
			329	6_107567268	3.72543	6.06	7.17092	7.47312	3.962
			330	6_108075853	3.63447	6.15157	7.44416	7.72718	4.26804
			331	6_113405403	3.40464	6.19077	7.07821	7.84755	3.8953
			332	6_115792461	3.4503	6.23191	7.10734	7.95444	3.87825
			333	6_115946987	3.44328	6.22991	7.10153	7.9561	3.87581
			334	6_118389290	3.22165	6.00235	6.77574	7.72232	3.93213
			335	6_118542923	3.16837	5.92088	6.68756	7.62601	3.74436
			336	6_119943820	3.1582	5.79879	6.73148	7.67775	3.81721
			337	6_121636301	2.95197	5.80225	6.89757	8.1279	3.57791
			338	6_122290952	3.03253	5.20406	6.42124	7.64406	3.6689
			339	6_126994388	2.69144	4.97757	6.27768	7.53678	3.64112
			340	6_128506813	2.52578	4.85318	6.21899	7.45982	3.64308
			341	6_129582093	2.51191	4.87901	6.3166	7.47092	3.6529
			342	6_132762500	2.32742	4.61936	6.2281	7.20722	3.65241
			343	6_134870385	1.81458	4.2732	5.98073	7.01026	3.65469
			344	6_135209250	1.7923	3.95129	5.89515	6.81624	3.64521
			345	6_135209265	1.7923	3.95129	5.89515	6.81624	3.64521
			346	6_138658041	1.50301	4.09853	5.94304	6.70413	3.64826
			347	6_140010438	1.56194	4.29489	6.055	6.74662	3.66375
			348	6_140010463	1.56193	4.29488	6.055	6.74662	3.66375
			349	6_140162918	1.5593	4.279	6.04688	6.74292	3.66127
			350	6_145138202	1.60669	4.01004	5.76896	6.57669	3.72994
			351	6_146871310	1.64963	3.84273	5.61854	6.52948	3.72616
			352	6_147032971	1.65312	3.83316	5.60996	6.53019	3.72598
			353	6_147534127	1.78242	3.76332	5.64153	6.59751	3.71075
			354	7_3495961	1.69051	3.75082	7.13933	6.44992	5.97866
			355	7_3495989	1.69051	3.75082	7.13933	6.44992	5.97866
			356	7_3509869	1.69054	3.75094	7.14027	6.45103	5.97941
			357	7_3674615	1.69118	3.75234	7.1415	6.45363	5.98194
			358	7_4340796	1.69495	3.75845	7.14749	6.47227	6.0001
			359	7_16072018	1.83417	4.00328	7.54123	7.04567	6.78007
			360	7_16908744	1.84429	4.04201	7.63176	7.18052	6.8722
			361	7_17090708	1.83267	4.06188	7.71058	7.25746	6.89851
			362	7_17759490	1.8658	4.23883	7.80137	7.33013	6.93001
			363	7_18820088	1.84138	4.42286	7.90258	7.46422	6.96952
			364	7_18992091	1.8425	4.34565	7.76023	7.42651	6.98207
			365	7_19184798	1.81505	4.30061	7.72135	7.51233	7.01774
			366	7_19352700	1.82457	4.29264	7.74814	7.57543	7.06173
			367	7_19678712	1.8188	4.41741	7.89429	7.73937	7.23504
			368	7_19785287	1.81699	4.43058	7.92629	7.78236	7.25934
			369	7_20042398	1.81915	4.43535	7.94076	7.81372	7.27821
			370	7_23417619	1.93754	5.01901	8.59528	8.72529	8.34198
			371	7_25577912	2.02842	5.41083	8.98711	9.31669	9.07153
			372	7_27337558	2.14125	5.94129	9.54465	9.94706	9.46828
			373	7_27516358	2.04648	6.56068	10.1299	10.4747	9.80568
			374	7_27910911	1.99322	6.66367	10.2369	10.6897	9.77363
			375	7_28091647	1.98879	6.72571	10.3319	10.8462	9.96802
			376	7_30977272	2.07537	7.53416	11.3521	12.4669	10.9677
			377	7_33738461	2.02695	8.31302	12.1617	13.6747	12.0018
			378	7_34251177	2.01914	8.55928	12.4382	13.6698	12.1982
			379	7_41445025	2.48969	9.37395	12.7253	13.8168	13.1261
			380	7_43501264	2.6589	9.32729	12.4734	13.3574	13.0576
			381	7_43659249	2.67646	9.35289	12.4733	13.3028	13.0423
			382	7_43826918	2.67267	9.23356	12.355	13.2139	13.0507
			383	7_44509769	2.71427	9.23859	12.2504	13.1219	12.9842
			384	7_44815273	2.72624	9.25419	12.2064	13.0707	12.9603
			385	7_44852639	2.7998	9.23296	12.2034	13.0904	12.9637
			386	7_45054590	2.81602	9.12399	12.0839	12.9874	12.8189
			387	7_46288929	3.00958	8.96222	11.9923	12.8507	13.127
			388	7_58797572	3.38323	8.21891	8.98712	10.2469	14.5379
			389	7_62247390	3.31428	7.39041	7.94644	9.26431	14.1651
			390	7_62378575	3.30725	7.35953	7.90717	9.22455	14.1427
			391	7_64345666	3.26804	7.45089	7.67237	8.65359	13.6065
			392	7_65312735	3.09331	7.0297	7.13204	8.31837	13.0727
			393	7_66531744	3.06829	6.90589	7.00881	8.00594	13.0816
			394	7_66849826	3.08844	6.89576	6.99474	7.98901	13.0902
			395	7_66849846	3.08844	6.89575	6.99473	7.98901	13.0902
			396	7_79710415	2.88646	3.5791	3.0015	5.01013	7.7092
			397	7_81093218	2.81702	3.35198	2.83703	4.84459	7.21918
			398	7_81726703	2.79511	3.1945	2.78645	4.72556	7.14493
			399	7_81786157	2.79226	3.18477	2.78712	4.71534	7.14365
			400	7_85053303	2.78811	2.79935	2.44504	4.19475	6.27031
			401	7_87733869	2.45874	2.66905	2.14026	3.88155	5.58551
			402	7_102554709	2.2667	1.76639	0.86302	1.41349	4.84167
			403	7_102949065	2.30864	1.71059	0.778464	1.34247	4.77105
			404	7_103928982	2.29231	1.79328	0.76287	1.34159	4.92158
			405	7_104148956	2.28648	1.78514	0.738325	1.30826	4.85396
			406	7_105601406	1.9817	1.71887	0.654631	1.18091	4.4665
			407	7_107186555	1.82064	1.60167	0.56351	1.05925	4.01279
			408	7_119785745	2.95348	0.225826	0.274282	0.0349322	1.75411
			409	7_119931473	2.96198	0.222664	0.274616	0.0322572	1.64339
			410	7_120086292	3.02051	0.232634	0.245906	0.0405455	1.5242
			411	7_120247206	2.95772	0.266652	0.219055	0.0563972	1.48968
			412	7_120275636	2.95976	0.264404	0.219323	0.055142	1.48464
			413	7_125484989	2.6653	0.0371363	0.629112	0.129135	0.747921
			414	7_125485006	2.66529	0.0371365	0.629105	0.129131	0.747919
			415	7_125576036	2.60173	0.0385183	0.591058	0.113212	0.732946
			416	7_127108163	2.45858	0.0486434	0.561614	0.15035	0.621462
			417	7_127330268	2.42873	0.0499963	0.570973	0.163319	0.604537
			418	7_133015008	1.43845	0.236261	1.062	0.847499	0.284408
			419	7_137085983	1.05076	0.263752	0.910985	1.2309	0.154723
			420	7_143078382	0.50012	0.260473	0.588974	1.4229	0.254984
			421	7_145086378	0.486957	0.381875	0.595615	1.68447	0.363351
			422	7_145307376	0.486106	0.379428	0.605778	1.68121	0.372183
			423	8_4210606	0.566752	0.523467	0.72745	1.70699	2.65098
			424	8_14474825	0.615478	0.431564	0.452109	1.47046	2.37907
			425	8_14474829	0.615478	0.431564	0.452109	1.47046	2.37907
			426	8_18632254	0.668698	0.406116	0.438258	1.4493	2.18078
			427	8_21768869	0.571083	0.407738	0.443214	1.45039	2.19536
			428	8_25964832	0.532165	0.2601	0.277348	1.17684	2.1199
			429	8_28353553	0.458287	0.233949	0.250505	0.993538	2.09663
			430	8_28353590	0.458275	0.233949	0.250508	0.993537	2.09663
			431	8_31150967	0.432534	0.099596	0.125224	0.773395	1.92962
			432	8_33249044	0.451124	0.0815737	0.095129	0.631065	1.88103
			433	8_33387001	0.452171	0.0809828	0.0918887	0.621433	1.86903
			434	8_33775978	0.428975	0.0900427	0.114678	0.603222	1.84966
			435	8_34098917	0.398193	0.0504496	0.11697	0.581416	1.86637
			436	8_36994142	0.411327	0.0890176	0.0818905	0.406431	1.66746
			437	8_40914071	0.408726	0.169064	0.128365	0.224014	1.48433
			438	8_41083104	0.422143	0.184018	0.150076	0.216354	1.47675
			439	8_41083123	0.422141	0.184018	0.150077	0.216354	1.47675
			440	8_43136342	0.395549	0.23002	0.178083	0.174825	1.39933
			441	8_44622964	0.391237	0.275246	0.216823	0.157942	1.40122
			442	8_55830812	0.403502	0.180219	0.254566	0.52228	2.26255
			443	8_56538630	0.406345	0.17554	0.261068	0.552508	2.2991
			444	8_65000838	0.569121	0.245868	0.521486	0.889143	2.45472
			445	8_68010668	0.59007	0.259616	0.53573	1.00849	2.56047
			446	8_70484370	0.595132	0.208015	0.478814	1.00458	2.51094
			447	8_70617817	0.598706	0.216615	0.490205	1.00953	2.53231
			448	8_71684276	0.627743	0.237653	0.549766	1.01315	2.48743
			449	8_72345998	0.602738	0.287513	0.595126	0.996754	2.39736
			450	8_72666643	0.602668	0.313745	0.607656	0.969986	2.34186
			451	8_81997313	0.643849	0.0136066	0.260259	0.597934	1.71039
			452	8_86034949	0.714018	0.0290045	0.153165	0.487614	1.37577
			453	8_86228576	0.714967	0.0263822	0.150614	0.488423	1.37691
			454	8_91341862	0.816651	0.00203567	0.125825	0.551475	1.51054
			455	8_95039510	0.794835	0.0384498	0.133288	0.431945	1.49238
			456	8_107119885	1.42584	0.560987	0.846044	0.244997	1.33919
			457	8_111319339	1.70615	0.646313	1.12553	0.307314	1.14954
			458	8_111333705	1.70638	0.645766	1.1252	0.307471	1.1487
			459	8_112008258	1.66823	0.591867	1.18285	0.327099	0.907031
			460	8_112854207	1.53991	0.585603	1.38395	0.370176	0.770627
			461	8_113705250	1.55318	0.554305	1.38369	0.406319	0.717613
			462	8_123233558	1.57916	0.337719	0.404319	0.209187	0.565103
			463	8_123842400	1.54607	0.33506	0.372365	0.218127	0.58257
			464	8_124035048	1.52219	0.341596	0.371958	0.220529	0.568023
			465	8_124525717	1.46331	0.363967	0.350719	0.188115	0.533331
			466	8_124880330	1.44005	0.383642	0.362729	0.232646	0.532718
			467	8_124880337	1.44005	0.383642	0.362728	0.232646	0.532718
			468	8_126505019	1.28765	0.291606	0.247405	0.14047	0.42231
			469	8_128895420	1.17662	0.296052	0.155696	0.122338	0.472963
			470	8_129072461	1.17389	0.295897	0.151604	0.121572	0.475929
			471	9_13442519	0.993948	1.45806	1.97948	1.76615	0.605965
			472	9_29939029	0.375879	0.654678	1.2926	1.25683	0.651701
			473	9_34932404	0.704513	0.881841	1.21718	1.22301	0.551155
			474	9_38179947	0.689268	1.0506	1.24536	1.27376	0.45493
			475	9_38594226	0.676452	1.05331	1.24418	1.28433	0.435975
			476	9_38672644	0.677045	1.05403	1.24392	1.28277	0.438773
			477	9_39046745	0.496943	1.10217	1.42317	1.22891	0.408568
			478	9_42330251	0.455506	1.03558	1.54936	1.05015	0.573771
			479	9_44688426	0.453909	0.926485	1.66144	0.972088	0.466813
			480	9_46998936	0.38759	0.951666	1.82273	0.905366	0.453212
			481	9_48319917	0.35227	0.925069	1.8848	0.875343	0.346898
			482	9_50238611	0.436411	0.883892	2.14593	0.87573	0.329886
			483	9_50695485	0.423122	0.927008	2.11682	0.837053	0.285022
			484	9_51116640	0.448862	0.973351	2.21295	0.848624	0.301269
			485	9_54904313	0.558764	1.12414	2.43073	0.837531	0.311459
			486	9_58081975	0.627789	1.30171	2.74853	0.970938	0.357043
			487	9_73015018	0.443714	1.6808	2.94311	1.32441	0.750086
			488	9_73055544	0.450433	1.69606	2.94953	1.33177	0.761951
			489	9_75445267	0.691731	2.41577	3.581	1.51526	0.89347
			490	9_77229753	0.75333	2.80746	3.72699	1.63804	0.971415
			491	9_80093551	0.670896	3.19458	3.86782	1.74024	1.15027
			492	9_83925296	0.731597	3.34368	3.82318	1.99649	1.18408
			493	9_89702849	0.843741	3.45431	3.96952	2.482	1.15246
			494	9_90193461	0.8091	3.36369	3.87537	2.55927	1.19795
			495	9_90405149	0.797419	3.32103	3.81544	2.58804	1.23812
			496	9_95323685	0.886094	3.10386	3.60922	2.86349	1.47299
			497	9_97454700	0.858238	3.39497	4.02087	3.21314	1.49679
			498	9_101942923	1.13098	4.16005	4.90625	3.63164	1.7807
			499	9_104091597	1.02038	4.94025	5.28747	4.00351	1.96811
			500	9_105862024	0.89168	5.56644	5.70798	4.47142	1.84365
			501	9_106155626	0.894651	5.16364	5.50415	4.24674	1.87476
			502	9_106553595	0.897283	4.93662	5.45161	4.22579	1.82167
			503	9_108054895	0.906986	4.86961	5.45618	4.14767	1.82128
			504	9_110947022	0.953885	4.67443	5.37121	3.97005	1.85348
			505	9_110947050	0.953885	4.67443	5.37121	3.97005	1.85348
			506	9_116536254	1.0136	4.50316	5.00426	3.82987	1.86838
			507	9_120427595	1.07605	4.22937	4.58771	3.8669	1.78838
			508	9_122888918	1.16862	4.06808	4.25783	3.77931	1.73436
			509	9_124029281	1.12484	4.0476	3.9032	3.82063	1.71872
			510	9_124056586	1.10568	4.0186	3.87177	3.77252	1.69608
			511	10_4512788	0.519866	0.871436	1.02654	1.68265	0.858062
			512	10_6556819	0.415312	0.950056	1.07034	1.73489	0.83192
			513	10_14130169	0.177031	1.23194	1.04811	1.74225	0.758028
			514	10_14668008	0.162312	1.25634	1.0648	1.83633	0.754806
			515	10_18144599	0.0867857	1.40596	1.10097	1.94977	0.826001
			516	10_19002963	0.23025	1.53109	1.24056	2.07909	0.788515
			517	10_28140231	0.108865	1.72946	1.28972	1.90521	0.847909
			518	10_46831195	0.0688782	1.66237	0.740211	0.788286	0.681153
			519	10_56745317	0.256368	1.76609	0.734528	0.713039	0.613559
			520	10_67816638	0.541299	1.45526	0.452692	0.217652	0.646795
			521	10_67909658	0.543693	1.45269	0.453973	0.218711	0.647965
			522	10_72780332	0.543553	1.33822	0.526389	0.333169	0.731087
			523	10_86109674	0.52154	1.22608	0.481538	0.323682	0.986953
			524	10_86109709	0.521538	1.22608	0.481534	0.323682	0.986953
			525	10_86728120	0.51219	1.25238	0.449046	0.325864	0.991498
			526	10_90074051	0.48793	1.45066	0.260636	0.316935	1.01741
			527	10_90074061	0.487881	1.45091	0.260682	0.31698	1.01745
			528	10_90950850	0.455688	1.50521	0.267889	0.315202	1.02091
			529	10_94163743	0.453795	1.64083	0.471139	0.344503	0.719116
			530	10_100488594	0.606516	2.52222	0.782891	0.352244	0.482255
			531	10_106030562	0.525259	2.46773	0.628853	0.229553	0.276075
			532	10_110922154	0.584612	2.4138	0.618438	0.0494112	0.158008
			533	10_122981479	0.739063	1.96225	1.22153	0.264343	0.332252
			534	10_127006657	0.701804	1.7396	1.2664	0.273333	0.365442
			535	10_127745179	0.598601	1.62087	1.22662	0.265762	0.389215
			536	10_129571290	0.638459	1.60672	1.30425	0.359969	0.425689
			537	10_130271005	0.656558	1.52999	1.36438	0.447585	0.574265
			538	11_4784489	0.248573	3.17018	5.58315	6.67327	5.70203
			539	11_4882909	0.247505	3.59206	6.23563	7.06828	5.92907
			540	11_4882912	0.247505	3.59206	6.23563	7.06828	5.92907
			541	11_5281119	0.282172	3.3708	5.79836	6.95736	5.68156
			542	11_5628810	0.288355	3.74012	6.0249	7.154	5.69794
			543	11_6599922	0.318252	3.7669	6.00265	7.04758	5.57787
			544	11_8834878	0.391434	3.64621	5.67165	6.59493	5.11228
			545	11_9229436	0.394321	3.64243	5.66419	6.56806	5.09612
			546	11_19446633	0.452108	2.53681	4.36688	4.0506	3.31655
			547	11_20712168	0.498365	2.76554	4.68099	4.39231	3.55009
			548	11_24179155	0.567198	2.23006	4.07144	3.55216	3.04272
			549	11_30104580	0.856612	1.28793	2.71051	1.92591	1.8075
			550	11_32193774	0.99589	0.93333	2.15017	1.36541	1.45011
			551	11_33599405	1.01947	0.768737	1.85618	1.05428	1.21429
			552	11_33599406	1.01947	0.768737	1.85618	1.05428	1.21429
			553	11_33599448	1.01947	0.774247	1.8754	1.06598	1.21429
			554	11_35492652	1.0038	1.00289	2.77819	1.4804	1.39839
			555	11_39583434	0.986875	1.30973	2.80594	1.26105	1.35475
			556	11_50406377	0.890346	2.25157	2.40881	0.55441	1.11076
			557	11_51593924	1.03302	2.12775	2.16847	0.464035	1.03598
			558	11_51937335	0.780851	2.16265	1.96351	0.440841	0.99732
			559	11_51969377	0.757434	2.16493	1.94542	0.438831	0.993877
			560	11_54983317	0.488472	1.97273	1.79019	0.284542	0.954297
			561	11_58309033	0.615364	1.77943	1.81739	0.218087	0.89139
			562	11_59009193	0.638283	1.60487	1.77078	0.193133	0.793916
			563	11_59163039	0.64387	1.56712	1.77375	0.197991	0.806254
			564	11_59455437	0.649938	1.52475	1.7703	0.193797	0.780513
			565	11_60185857	0.568023	1.62224	1.76003	0.181349	0.681689
			566	11_60375149	0.620754	1.50417	1.91822	0.191978	0.639772
			567	11_60477716	0.627773	1.48905	1.92183	0.197272	0.638413
			568	11_60716732	0.637399	1.47526	1.88181	0.198199	0.620953
			569	11_61066927	0.651232	1.4406	1.86616	0.195529	0.596671
			570	11_61703061	0.693371	1.27865	1.64223	0.187514	0.594988
			571	11_62651728	0.679087	1.17341	1.76151	0.195785	0.574672
			572	11_62713807	0.70368	1.14065	1.59486	0.149095	0.547881
			573	11_64435574	0.720506	1.05326	1.80004	0.262106	0.567679
			574	11_67196921	0.787231	0.917902	2.20045	0.561559	0.714777
			575	11_67709568	0.776058	0.891718	2.32824	0.561254	0.848785
			576	11_68944815	0.760845	0.935899	2.55736	0.682022	0.931449
			577	11_69106764	0.776179	0.89701	2.56636	0.676695	0.920565
			578	11_69304308	0.775345	0.894626	2.60112	0.683092	0.924624
			579	11_69775923	0.770116	0.880705	2.51391	0.600363	0.835304
			580	11_69970715	0.815851	0.793377	2.38363	0.572377	0.769481
			581	11_70093106	0.83119	0.788023	2.38149	0.582524	0.77148
			582	11_70316499	0.878418	0.760343	2.3516	0.604058	0.778216
			583	11_70460648	0.901077	0.725592	2.31607	0.592513	0.766696
			584	11_70615546	0.925342	0.77175	2.45059	0.610471	0.75326
			585	11_70970852	1.02858	0.671485	2.32151	0.560572	0.718533
			586	11_72031205	0.985817	0.463805	2.16801	0.500869	0.776095
			587	11_72168759	0.964541	0.454526	2.19122	0.517564	0.778236
			588	11_72498392	0.997354	0.439995	2.16856	0.531075	0.748994
			589	11_72749447	1.01437	0.444353	2.13581	0.532109	0.747599
			590	11_73037232	1.02088	0.417382	1.97434	0.484643	0.735582
			591	11_73269687	1.021	0.419873	1.98585	0.495704	0.748485
			592	11_73269712	1.021	0.419874	1.98585	0.495705	0.748487
			593	11_75156266	1.01883	0.44378	2.04236	0.618749	0.876104
			594	11_77010556	1.01811	0.422008	2.06052	0.763912	1.00537
			595	11_82176894	0.97004	0.369638	1.98877	1.37493	1.43156
			596	11_82176899	0.970039	0.369638	1.98877	1.37493	1.43156
			597	11_82178599	0.943243	0.411184	2.08393	1.3751	1.43168
			598	11_84009261	0.914918	0.359946	2.1015	1.40072	1.41312
			599	11_87776294	0.815827	0.428769	2.43429	1.84982	1.85738
			600	11_88844377	0.787806	0.440821	2.51588	1.96822	1.94724
			601	11_90761276	0.717968	0.582564	2.7022	2.22721	2.09718
			602	11_93368447	0.665715	0.614881	2.80517	2.29692	2.15464
			603	11_93870518	0.668855	0.56992	2.46072	1.9114	1.68029
			604	11_94480556	0.659137	0.554387	2.47439	1.88462	1.67327
			605	11_94645463	0.666983	0.551811	2.46442	1.87199	1.68139
			606	11_95053253	0.764944	0.526621	2.20986	1.6641	1.53057
			607	11_95726223	0.777712	0.517761	2.18758	1.64389	1.51204
			608	11_95768502	0.778497	0.515237	2.186	1.64454	1.51247
			609	11_96026650	0.785962	0.495363	2.18469	1.63996	1.54736
			610	11_97448477	0.819381	0.473298	2.15598	1.57372	1.40243
			611	11_97448512	0.819382	0.473297	2.15598	1.57371	1.40243
			612	11_97940908	0.834746	0.452538	2.13359	1.55366	1.34585
			613	11_99837408	1.03138	0.553638	2.15842	1.73887	1.25298
			614	11_102255253	1.03304	0.457922	2.05235	1.60379	1.07382
			615	11_102456258	1.09235	0.436844	2.01033	1.52502	1.05565
			616	11_103497839	1.06571	0.291526	1.81919	1.40351	0.920211
			617	11_109367495	0.819994	0.320661	1.47198	1.31878	0.443861
			618	11_113729074	0.582208	0.376403	1.22444	1.29773	0.345082
			619	11_114799018	0.549545	0.360962	1.16356	1.34875	0.386206
			620	11_114830012	0.54822	0.361667	1.16413	1.35251	0.388343
			621	11_115249884	0.540801	0.356102	1.15835	1.33937	0.386719
			622	11_115991899	0.508736	0.35152	1.14222	1.32017	0.38668
			623	11_116146777	0.480838	0.342577	1.17085	1.37618	0.490182
			624	11_119264411	0.469039	0.335764	1.2551	1.43401	0.625293
			625	12_3501078	0.778338	2.87635	2.94013	0.857077	1.96998
			626	12_8009080	0.818171	2.90029	3.03672	0.841188	1.97661
			627	12_9770518	0.777172	2.91083	3.0563	0.844053	1.97662
			628	12_11243301	0.770515	2.92805	3.10626	0.858504	1.97703
			629	12_13306959	0.791922	2.76699	3.10911	0.945082	1.92258
			630	12_15271529	0.973041	2.61164	3.07221	0.950647	2.27702
			631	12_21351548	0.655702	2.7017	2.99917	1.02696	2.66166
			632	12_26020812	0.590105	3.11361	3.58467	1.45833	3.18129
			633	12_30084627	0.829333	2.42075	3.2325	1.47123	3.96837
			634	12_30084639	0.829324	2.42077	3.23251	1.47123	3.9684
			635	12_31249433	0.853375	2.54366	3.28494	1.54064	4.02817
			636	12_43123899	0.97441	3.1297	2.96138	2.04789	3.77667
			637	12_47312945	1.15812	3.13214	3.09697	2.43245	3.88853
			638	12_58267790	1.4755	2.91179	3.32332	3.08301	3.53477
			639	12_58270681	1.4755	2.90544	3.31489	3.07492	3.51643
			640	12_65049772	1.00364	3.2095	3.41791	3.63304	4.03443
			641	12_71318500	0.525034	3.14792	3.54497	4.13741	4.4635
			642	12_71677220	0.527636	3.25427	3.5622	4.07499	4.65322
			643	12_76000838	0.370457	3.17207	3.69208	4.30802	4.58037
			644	12_76396617	0.360032	2.98519	3.50107	4.02112	4.20894
			645	12_79076511	0.255378	2.8643	3.41401	3.98411	3.96334
			646	12_99576264	0.100984	2.03755	2.16574	3.20849	1.96334
			647	12_112429350	0.0466739	1.052	0.782353	1.43509	0.695165
			648	12_112855820	0.0211924	0.957714	0.650135	1.32791	0.610387
			649	12_113361188	0.0169881	0.923068	0.637718	1.31443	0.560299
			650	12_114630804	0.0138923	0.810589	0.613243	1.30019	0.435288
			651	12_114630822	0.0138923	0.810588	0.613242	1.30019	0.435288
			652	12_114630841	0.0139084	0.809995	0.612883	1.29987	0.435123
			653	12_114630843	0.0139084	0.809995	0.612883	1.29987	0.435123
			654	12_116370022	0.0121297	0.822571	0.628337	1.24887	0.415223
			655	12_117441622	0.0104775	0.836253	0.608241	1.22434	0.406148
			656	12_118179607	0.0145763	0.78954	0.56706	1.21276	0.407774
			657	13_4432426	1.15934	1.01893	0.72969	0.939337	1.30519
			658	13_4574227	1.16141	1.02117	0.732702	0.941151	1.305
			659	13_19367455	1.96401	1.1211	0.830172	0.67069	1.32719
			660	13_19367487	1.96401	1.1211	0.830173	0.67069	1.32719
			661	13_19367506	1.96401	1.1211	0.830174	0.67069	1.32719
			662	13_20905668	2.07263	1.2402	1.01781	0.752821	0.862318
			663	13_21394573	1.97703	1.27651	1.05599	0.770116	0.878047
			664	13_22278588	2.10608	1.31824	1.11323	0.817631	0.822235
			665	13_31660239	2.50178	1.33208	1.19955	0.984181	1.83001
			666	13_36470403	2.45333	1.48335	1.24393	0.965233	1.65162
			667	13_46752517	1.85606	1.92684	1.12446	1.27372	1.37827
			668	13_47918469	1.81561	1.92847	1.08806	1.31035	1.41065
			669	13_53167285	1.70844	2.07288	1.23017	1.3492	1.19356
			670	13_59642253	1.19775	2.56194	1.57509	1.41984	0.946861
			671	13_61537741	1.03899	2.60998	1.6278	1.44442	0.928331
			672	13_61537777	1.03898	2.60998	1.6278	1.44442	0.928331
			673	13_63656811	0.881475	2.70447	1.73218	1.47241	0.923209
			674	13_64787794	0.810895	2.74757	1.7894	1.4737	0.907148
			675	13_64787819	0.810893	2.74757	1.7894	1.4737	0.907148
			676	13_65187583	0.889816	2.85781	1.80943	1.49877	0.86669
			677	13_65296578	0.893095	2.87262	1.8268	1.5212	0.882446
			678	13_67343588	0.95421	3.2631	2.0501	1.62416	0.675298
			679	13_67710335	0.870145	2.96121	1.96944	1.6922	1.02746
			680	13_68563820	0.835574	3.12312	2.04695	1.70218	0.939845
			681	13_68564333	0.835565	3.18356	2.07104	1.63468	0.811468
			682	13_69611229	0.79764	3.06736	2.02291	1.61687	0.81032
			683	13_74213782	0.555528	2.83751	1.98626	1.53524	0.782148
			684	13_76135258	0.510104	2.71312	1.94091	1.4811	0.74794
			685	13_76135291	0.510105	2.71312	1.9409	1.4811	0.747941
			686	13_77303378	0.659614	2.72234	2.05844	1.42047	0.586998
			687	13_77303385	0.659615	2.72234	2.05844	1.42047	0.586999
			688	13_77344693	0.670204	2.82242	2.02178	1.41585	0.604542
			689	13_83858506	0.642257	2.29882	1.69969	1.07714	0.908208
			690	13_89689878	0.564391	1.77064	1.52713	1.00985	1.23643
			691	13_93460989	0.593752	1.6262	1.59441	1.07079	1.29498
			692	13_98521630	0.570986	1.28788	1.65103	1.12349	1.19611
			693	13_98521647	0.570986	1.28788	1.65103	1.12349	1.19611
			694	13_104111134	0.329509	0.832152	1.52412	0.754267	0.989706
			695	13_104111173	0.329508	0.83215	1.52411	0.754265	0.989704
			696	13_106345461	0.276677	0.723198	1.42298	0.618986	0.84241
			697	13_111429670	0.251459	0.545776	1.13345	0.549453	0.759475
			698	13_118386771	0.348846	0.61303	1.32332	0.864825	0.877672
			699	14_9529645	0.572526	2.43035	2.48659	1.65148	0.668942
			700	14_14437991	0.679369	2.41684	2.45162	1.62721	0.6816
			701	14_20686566	0.696629	2.78664	2.91355	1.84482	0.808839
			702	14_30957748	0.548938	3.28713	3.69119	2.19412	0.972722
			703	14_31143236	0.543677	3.30427	3.74672	2.22265	0.989642
			704	14_41200458	0.300272	3.71587	4.37502	2.50581	1.07091
			705	14_47263520	0.332503	3.96685	4.51371	2.58165	1.11588
			706	14_48473970	0.283322	3.87675	4.51259	2.26836	1.2132
			707	14_50360913	0.257527	3.98228	4.47583	2.63172	1.05757
			708	14_51891722	0.203373	3.95202	4.65914	2.9311	1.08706
			709	14_53806994	0.280433	4.20783	4.53464	2.89236	1.0578
			710	14_54542416	0.363889	4.17812	4.49733	2.93678	1.05245
			711	14_54857382	0.387758	4.18065	4.55742	2.9238	1.17041
			712	14_55021861	0.423939	4.33853	4.72919	2.96194	1.26231
			713	14_55864863	0.444134	4.56196	4.80686	3.07009	1.2032
			714	14_56368441	0.456394	4.71544	4.86294	3.13793	1.16891
			715	14_56590512	0.458326	4.8199	4.95336	3.2158	1.15293
			716	14_57565966	0.477415	5.2207	4.91878	3.22356	1.15373
			717	14_57978950	0.48013	5.20249	5.14897	3.45849	1.17111
			718	14_60378994	0.510687	5.66911	5.31684	3.77796	0.999605
			719	14_60692495	0.509931	5.81929	5.40124	3.76574	1.07664
			720	14_61173404	0.39593	5.59836	5.01135	3.45383	1.07292
			721	14_62404528	0.218344	4.53599	3.95477	2.69076	0.938522
			722	14_62627013	0.223226	4.36734	3.76894	2.70805	0.973486
			723	14_62627023	0.223226	4.36734	3.76894	2.70805	0.973486
			724	14_65645077	0.281185	5.0583	4.12436	3.06044	1.12661
			725	14_68120700	0.293397	4.26466	3.44466	2.44017	0.917657
			726	14_70696562	0.505849	4.21791	3.47988	2.74529	0.825307
			727	14_70777567	0.427053	4.13483	3.50681	2.83778	0.828277
			728	14_77029666	0.340173	3.82303	3.69017	2.98266	0.944816
			729	14_77480151	0.340032	3.74963	3.6323	2.96055	0.909268
			730	14_78415875	0.365348	3.76547	3.67627	2.99316	0.902134
			731	14_79062633	0.369165	3.86213	3.75368	3.07295	0.901215
			732	14_79402836	0.373941	4.11572	4.0558	3.20714	0.974083
			733	14_88287415	0.64589	3.99997	3.92746	2.99493	0.728295
			734	14_88467046	0.651843	3.99796	3.92017	2.9799	0.721855
			735	14_93728992	0.882602	4.06445	3.85461	2.82195	0.748488
			736	14_95882610	0.929215	3.84678	3.59918	2.57834	0.738152
			737	14_101437457	1.22911	3.01822	2.59224	2.17169	0.919796
			738	14_101437466	1.22911	3.01822	2.59224	2.17169	0.919796
			739	14_106980923	1.28862	2.41488	1.62282	1.19952	0.44371
			740	14_113614252	2.65576	2.54435	1.51501	1.1268	0.599129
			741	14_118874224	2.62841	2.37633	1.25559	0.89619	0.679733
			742	14_120296832	2.67589	2.31774	1.20539	0.8816	0.724288
			743	15_3288506	0.323551	0.775811	1.68182	1.1621	0.801785
			744	15_12818091	0.281915	0.924862	1.75674	1.24219	0.783248
			745	15_20665507	0.190706	1.24632	2.30982	1.77622	0.746201
			746	15_26449549	0.126002	1.44408	2.56093	2.05572	0.967888
			747	15_31335181	0.0913654	1.5747	2.74202	2.26212	1.11241
			748	15_34609241	0.093651	2.21914	3.18921	2.79784	1.22866
			749	15_39754701	0.087111	2.84156	3.72966	3.29909	1.43888
			750	15_44397087	0.1581	3.478	4.25236	3.66348	1.66462
			751	15_48895974	0.138459	3.96251	4.62875	4.05808	1.74855
			752	15_55481391	0.0930038	5.32473	5.68192	5.60177	1.79295
			753	15_62405371	0.181719	7.36968	8.49591	7.87717	2.26464
			754	15_74248242	0.332459	11.3762	12.5511	10.1713	2.94401
			755	15_78849558	0.305671	11.9726	13.2418	10.49	3.23068
			756	15_79013396	0.300232	12.4015	13.2993	10.5476	3.2234
			757	15_79248799	0.298946	12.393	13.2856	10.5571	3.18148
			758	15_79892499	0.295811	12.3755	13.1585	10.3601	3.1766
			759	15_81777088	0.341298	12.3626	12.9277	9.64769	3.34473
			760	15_81946773	0.341459	12.3232	12.8765	9.59924	3.31152
			761	15_82124934	0.348176	12.3177	12.752	9.5736	3.26671
			762	15_84914043	0.395877	12.5021	12.906	9.57641	3.77889
			763	15_88420584	0.532536	11.4162	11.837	8.31325	3.87378
			764	15_89574386	0.515208	11.306	11.8472	8.23787	3.80845
			765	15_92289020	0.495539	10.8957	11.6866	8.15742	3.7708
			766	15_99306167	0.364743	10.2635	11.6365	8.20785	3.59423
			767	15_102208446	0.426544	9.8197	12.011	8.49213	3.53843
			768	15_103432790	0.467504	9.81128	12.0088	8.50816	3.52887
			769	16_5606907	0.950993	0.842304	0.753586	0.6732	0.0347383
			770	16_29162023	1.81402	0.495355	1.07804	0.596824	0.213066
			771	16_30343647	1.50597	0.721299	1.06359	0.647414	0.254057
			772	16_37997964	0.924822	0.480634	0.915734	0.679548	0.217787
			773	16_39060245	0.874716	0.433275	0.8766	0.668078	0.222773
			774	16_44262632	0.557648	0.252279	0.683318	0.608135	0.241222
			775	16_49177071	0.539116	0.217417	0.567972	0.481593	0.180576
			776	16_49867941	0.537101	0.254836	0.591367	0.505171	0.176945
			777	16_50590634	0.535969	0.304915	0.631063	0.558344	0.169145
			778	16_56235295	0.463282	0.0972089	0.242612	0.231865	0.136467
			779	16_57570946	0.450257	0.0897196	0.205448	0.196996	0.133125
			780	16_65010319	0.342665	0.179397	0.121437	0.0475432	0.234753
			781	16_74899626	0.33682	0.56644	0.452516	0.32989	0.55294
			782	16_75758401	0.345521	0.615852	0.509373	0.368863	0.607351
			783	16_82141060	0.388827	0.902594	0.961404	0.47556	0.926665
			784	16_86068982	0.341678	1.18433	1.35186	0.511821	1.093
			785	16_90749259	0.214446	1.42903	1.70523	0.545604	1.30138
			786	16_90897384	0.258633	1.55298	1.75261	0.618547	1.30956
			787	16_91137505	0.244758	1.65997	1.93018	0.913289	1.54414
			788	16_96426227	0.113689	1.7708	1.95607	0.92321	1.54676
			789	16_96815157	0.0969304	1.70921	2.01013	0.912313	1.54353
			790	17_7772146	4.17056	7.80198	6.20899	4.23385	0.976874
			791	17_8199407	4.22664	7.84353	6.2502	4.17717	0.990919
			792	17_8288690	4.24275	7.84767	6.25894	4.16773	0.991177
			793	17_18001459	3.92775	6.33483	5.42899	4.23442	0.748695
			794	17_20355816	3.85821	6.35558	5.39484	4.29158	0.760829
			795	17_23967880	3.72366	6.51325	6.0542	5.40014	0.959474
			796	17_24982684	3.67247	6.5174	6.08612	5.4791	0.965628
			797	17_25122899	3.67626	6.57918	6.10716	5.51268	0.966266
			798	17_25309691	3.65199	6.52001	6.03968	5.43576	0.943604
			799	17_25474676	3.62947	6.42569	5.9608	5.33997	0.915309
			800	17_26542857	3.54344	6.15003	6.08101	5.4615	0.929324
			801	17_26542899	3.54344	6.15001	6.08101	5.4615	0.929324
			802	17_27025442	3.48296	5.8346	5.97098	5.36196	0.863051
			803	17_27025446	3.48296	5.8346	5.97098	5.36196	0.863051
			804	17_28902980	3.83725	5.95519	5.94602	5.46692	0.905063
			805	17_30971909	4.28092	6.38921	6.12384	5.78906	1.06457
			806	17_30971916	4.28092	6.38921	6.12384	5.78906	1.06457
			807	17_32883804	4.89166	7.0297	6.8561	6.61656	1.58162
			808	17_32883809	4.89166	7.0297	6.8561	6.61656	1.58162
			809	17_33065600	4.94357	7.02742	6.86295	6.69967	1.62292
			810	17_34460076	5.3071	5.6409	5.59879	6.04329	1.80849
			811	17_34460077	5.3071	5.6409	5.59879	6.0433	1.80849
			812	17_34580964	5.3447	5.68694	5.64104	6.07261	1.8196
			813	17_35023240	5.41597	5.82697	5.76912	6.16103	1.85689
			814	17_40931756	6.45478	7.99049	7.3552	6.94668	1.78419
			815	17_48308023	6.50566	8.1952	7.80906	7.67893	1.96952
			816	17_49969095	6.4623	8.38806	8.11489	8.19267	2.18494
			817	17_53515555	6.57752	8.74415	8.70994	9.14276	2.73588
			818	17_53679006	6.51242	8.65315	8.65295	9.11616	2.74593
			819	17_63722463	6.9813	7.77167	8.07859	8.83819	3.2406
			820	17_68770703	7.22556	8.35719	8.90426	10.3253	4.20225
			821	17_78682893	5.54715	7.53201	7.91361	11.0709	5.33311
			822	17_78925436	5.38812	7.41614	7.82206	11.0015	5.31539
			823	17_83221066	4.45176	5.93907	6.2029	9.64228	4.8108
			824	17_83900092	4.73285	6.79676	6.61087	10.2126	4.97375
			825	17_84004022	5.6967	7.43968	7.00592	9.9153	5.55522
			826	17_86825718	5.56667	7.42778	7.02234	9.97523	5.47394
			827	18_4868823	0.156223	0.76983	1.18225	2.94948	3.23563
			828	18_11017447	0.208578	0.652257	1.09627	2.63593	2.73758
			829	18_11017500	0.208579	0.651643	1.09591	2.63597	2.73749
			830	18_20519784	0.235833	0.200722	0.763731	2.01453	1.93597
			831	18_21068719	0.400302	0.184123	0.745335	1.96417	1.74974
			832	18_31698848	0.853978	0.100185	0.70943	2.0187	1.84734
			833	18_31841496	0.861374	0.0979749	0.710398	2.01925	1.85494
			834	18_33203602	1.03689	0.106372	0.837946	2.17903	1.93598
			835	18_34938676	1.23428	0.151443	1.05446	2.5173	2.26089
			836	18_36665388	1.26065	0.139469	1.00924	2.39606	2.02471
			837	18_36962271	1.25039	0.152582	1.00188	2.37816	1.96926
			838	18_37819694	1.20787	0.13098	0.950977	2.23	1.85659
			839	18_38240954	1.24624	0.162615	0.902857	2.19489	1.83656
			840	18_46508371	1.58423	0.134016	0.854412	1.57676	1.32519
			841	18_52488227	1.34859	0.289423	0.41655	1.12399	0.820382
			842	18_52488251	1.34859	0.289425	0.416548	1.12399	0.82038
			843	18_52642912	1.34689	0.29409	0.409674	1.11525	0.804143
			844	18_56537209	1.15401	0.373338	0.307756	1.07752	0.53893
			845	18_56537264	1.15405	0.373338	0.307759	1.07754	0.538929
			846	18_58104009	0.908646	0.272791	0.322703	1.17183	0.459208
			847	18_58612344	0.847859	0.202844	0.324764	1.15866	0.498259
			848	18_60822951	0.827146	0.16891	0.278144	1.06922	0.532634
			849	18_61687994	0.797252	0.193525	0.265984	1.10224	0.484571
			850	18_66807250	0.684444	0.3838	0.161038	0.952831	0.562389
			851	18_67884842	0.671322	0.363305	0.196406	1.22135	0.424309
			852	18_70827226	0.515404	0.352717	0.178546	1.10765	0.397897
			853	18_74276576	0.456843	0.343506	0.19797	1.02522	0.419828
			854	18_80969514	0.369282	0.339424	0.20646	0.906247	0.595516
			855	18_86450622	0.337573	0.412004	0.431696	1.19764	0.652752
			856	19_3403302	0.0327897	0.933307	2.52586	2.46479	2.02323
			857	19_4907657	0.0536616	1.08653	2.52271	2.55253	1.97704
			858	19_6057719	0.0833277	0.738194	2.43514	2.33958	1.87442
			859	19_6222717	0.0736771	0.738714	2.41638	2.33677	1.87586
			860	19_8352371	0.0831228	1.12089	2.33214	2.44668	1.89821
			861	19_8678725	0.0686912	1.24524	2.48349	2.53522	1.76389
			862	19_8803985	0.0685716	1.28724	2.49754	2.55547	1.75676
			863	19_11276611	0.040319	1.98093	2.93463	2.77799	1.73519
			864	19_11276629	0.040319	1.98093	2.93464	2.778	1.73519
			865	19_11557959	0.0191161	2.11721	3.18356	2.9856	1.74751
			866	19_17118377	0.00237382	2.93463	3.63799	3.30318	1.23399
			867	19_17436579	0.00321062	2.96982	3.67112	3.32689	1.23403
			868	19_23975558	0.0350069	3.33774	4.07426	3.81809	1.45333
			869	19_26257152	0.0741475	3.963	4.45876	4.22289	1.75533
			870	19_34234122	0.0849418	5.21003	5.18566	5.18556	1.91919
			871	19_34949789	0.110408	5.23459	5.08317	5.04304	1.83115
			872	19_38057964	0.123628	4.93254	4.69486	4.73506	1.83881
			873	19_41957923	0.125933	5.0103	4.70544	4.64686	1.91154
			874	19_43849879	0.108623	4.88747	4.67251	4.59113	1.9677
			875	19_45028861	0.0994564	4.84512	4.60556	4.52215	1.92916
			876	19_46654120	0.0703429	4.65368	4.31383	4.01227	1.62394
			877	19_47096234	0.0684445	4.58675	4.23914	3.92847	1.55889
			878	19_47128079	0.0685436	4.58493	4.23461	3.92171	1.55429
			879	19_52518822	0.0725171	4.25719	3.57082	3.07444	1.37564
			880	19_53851357	0.0744212	4.19655	3.5185	2.9685	1.34424
			881	19_58774147	0.0394247	2.96738	2.55134	2.483	1.30918
			882	19_61261300	0.070738	2.89687	2.67102	2.42134	1.43149
			883	X_36008085	0.0774602	4.2341	7.12042	8.47749	4.30432
			884	X_49497218	0.0316808	5.02011	8.6343	9.40727	4.11769
			885	X_69830745	0.00551037	4.11657	7.10248	7.41499	2.87925
			886	X_73012574	1.43827e-05	3.73618	6.73165	6.52498	2.11822
			887	X_85076816	0.0361268	2.63442	4.45148	4.15204	0.80506
			888	X_105166309	2.50413e-05	0.638739	1.21714	0.733209	0.0221822
			889	X_130465611	0.00151061	0.288358	0.519215	0.12605	0.000171856
			890	X_141721715	0.0103016	0.218955	0.321077	0.00666955	0.0187275
			891	X_150646933	0.00875667	0.0395902	0.0654803	0.0298444	0.068246
