# Supplementary material for: Dynamics of genetic and somatic trade-offs in ageing and mortality
Source: Nature. 2026 Apr 22;654(8118):437–53. doi: 10.1038/s41586-026-10407-9 (PMC13253337; doi:10.1038/s41586-026-10407-9)
Supplement: Supplementary file 1 — This zipped file contains Supplementary Tables 1–16, including a guide to the tables. [file 41586_2026_10407_MOESM1_ESM.zip › Supplementary Tables_Arends_10Apr2026/S_Table_6_Final_891_genotypes_19Aug2025.xlsx]

## Sheet: Supplementary_Table_6
			#File_name	Supplementary Table 6
			#Table_title	Genotype calls used by R/qtl v1 for 4-way UM-HET3 cross
			#Source_paper: Arends et al. (2026) Dynamics, genetics and somatic trade-offs in ageing and mortality. Nature 2026 (April 21): Supplements at. https://doi.org/10.1038/s41586-026-10407-9.	#Source_paper: Arends et al. (2026) Dynamics, genetics and somatic trade-offs in ageing and mortality. Nature 2026 (April 21): Supplements at. https://doi.org/10.1038/s41586-026-10407-9.
			#Authors	Arends D, Ashbrook DG, Roy S, Lu L, Sloan Z, Centeno AG, Lamour KH, de Magalhães JP, Prins P, Borman KW, Sen S, Mitchell SJ, MacArthur MR, Akin OA, Li X, Bajwa A, Harrison DE, Strong R, Nelson JF, Mozhui K, Auwerx J, Williams EG, Miller RA, Williams RW
			#Contact	danny.arends@gmail.com, labwilliams@gmail.com
			#Date	18Aug2025 by DA and RWW
			#Coding	Coding of genotypes in R/qtl v1 for UM-HET3 mice in "ABxCD" format where: NA = missing, 1 = AC, 2 = BC, 3 = AD, 4 = BD, 5 = A = AC or AD, 6 = B = BC or BD, 7 = C = AC or BC, 8 = D = AD or BD, 9 = AC or BD, 10 = AD or BC, 11 = not AC, 12 = not BC, 13 = not AD, 14 = not BD.
			#Strain_code	Please note that in Arends et al. 2026 we use single-letter codes based on strain names where (AxB) x (CxD )in our code becomes (CxB) x (HxD) in the paper. BALB/cByJ is = C in paper (rather than A as in code) and C3H/HeJ is = H (rather than C in code).
			#File_note	The next supplmentary table (Supplementary Table 7) is a pure R/qtl v1 "cross object" that includes key phenotypes (sex, body weights, lifespan, cohort year, site, drug or control, and of course the genotypes as scored in Supplementary Table 6.1
					Mice/marker>	742	2566	2343	1715	3319	5479	1615	4652	1414	1414	3343	1982	2634	2466	3344	5664	3043	3043	2055	2947	2035	5177	2835	3072	2064	3457	5972	5288	3035	856	3053	2974	3008	2067	785	3781	6280	2756	2065	2065	2049	2230	4950	2727
					Marker	1_3010272	1_3010274	1_4344820	1_6249843	1_7969906	1_24042124	1_26682184	1_31062737	1_31062758	1_31062759	1_34173196	1_36445187	1_37045066	1_37893993	1_42044440	1_47481218	1_58265070	1_58265096	1_58823920	1_59178631	1_60329343	1_63865803	1_72346423	1_75125895	1_75472884	1_76521721	1_80223453	1_86216552	1_87986124	1_90931519	1_93135308	1_93284444	1_93785926	1_100383536	1_101379811	1_101379818	1_106189355	1_111859457	1_120063246	1_120063257	1_120474787	1_121483290	1_125106352	1_127959819
					Marker index	1	2	3	4	5	6	7	8	9	10	11	12	13	14	15	16	17	18	19	20	21	22	23	24	25	26	27	28	29	30	31	32	33	34	35	36	37	38	39	40	41	42	43	44
					SNP rs ID	rs31719101	rs31443144	rs31378402	rs13463778	rs32436834	rs32645812	rs248698043	rs230225148	rs218529240	rs214904126	rs37757985	rs6382061	rs32887970	rs32960373	rs260469984	rs13475851	rs51854492	rs49099045	rs32803726	rs31642340	rs46790177	rs30081534	rs32438707	rs31568558	rs32263294	rs32326048	rs32957547	rs240615003	rs30305914	rs38640955	rs30390022	rs32599301	rs50388194	rs32483218	rs45799801	rs47481128	rs32539182	rs33265251	rs31178208	rs31842162	rs30741725	rs30776698	rs30619484	rs13476103
					Chr	1	1	1	1	1	1	1	1	1	1	1	1	1	1	1	1	1	1	1	1	1	1	1	1	1	1	1	1	1	1	1	1	1	1	1	1	1	1	1	1	1	1	1	1
			Index_Mouse	Position (Mb)	Markers/mouse	3.01027	3.01027	4.34482	6.24984	7.96991	24.0421	26.6822	31.0627	31.0628	31.0628	34.1732	36.4452	37.0451	37.894	42.0444	47.4812	58.2651	58.2651	58.8239	59.1786	60.3293	63.8658	72.3464	75.1259	75.4729	76.5217	80.2235	86.2166	87.9861	90.9315	93.1353	93.2844	93.7859	100.384	101.38	101.38	106.189	111.859	120.063	120.063	120.475	121.483	125.106	127.96
			1	JL00060	488						6		7	7	6		7	7	7		6	6	6	6	6	6		7	7	7	6	6		7		7	6	6	7			6	7	6	6	6
			2	JL00276	287								7	7	5			7				6	6	6	6	6			8	8				8				6	8					6	6
			3	JL00277	270								8	8	5			8				5	5	5	5	5			8	8				8			5		8					6	6	6
			4	JL00501	644				6		6		7	7	6		7	7	7		6	6	6	6	6	6	7	7	7	7	6	6	7	7		7	6	6	7			6	7	6	6	6			6
			5	JL00644	680				6		6		7	7	6		7	7	7		6	6	6	6	6	6	7	7	7	7	6	6	7	7		7	6	6	7			6	7	6	6	6			6
			6	JL00666	723			7	5		5	5	7	7	5		7	7	7		5	5	5	5	5	5	7	7	7	7	5	5	7	7		8	5	5	8			5	8	5	5	5	5		5
			7	JL01059	731			7	6		6	6	7	7	6		7	7	7		5	5	5	5	5	5	7	8	8	8	5	5	8	8		8	5	5	8			5	8	5	5	5	5	5	5
			8	JL01060	721			7	6		6	6	7	7	6		7	7	7		6	6	6	6	6	6	7	8	8	8	6	6	8	8		8	6	6	8			6	8	6	6	6			6
			9	JL01114	649						6		7	7	6		7	7	7		6	6	6	6	6	6		7	7	7	5	5	8	8		8	5	5	8			5	8	5	5	5			5
			10	JL01123	769			7	5		5	5	7	7	5		7	7	7		5	5	5	5	5	5	7	7	7	7	5	5	7	7		7	5	5	7	7	7	5	7	5	5	5	5	5	5
			11	JL01134	660				5		5		7	7	5		7	7	7		6	6	6	6	6	6	7	7	7	7	6	6	7	7		7	5	5	7			5	7	5	5	5			5
			12	JL01153	710						6	6	8	8	6		8	8	8		6	6	6	6	6	6	8	8	8	8	6	6	8	8		8	5	5	8			5	8	5	5	5	5	5	5
			13	JL01154	754			8	5		5	5	8	8	5		8	8	8		5	6	6	6	6	6	8	8	8	8	6	6	8	8		8	6	6	8	8	8	6	8	6	6	6	6	6	6
			14	JL01158	351								8	8	5		8	8				5	5	5					7	7		5				7	6	6	7					6	6
			15	JL01159	740						5	5	7	7	5		7	7	7		5	5	5	5	5	5	7	8	8	8	6	6	8	8		8	6	6	8	8	8	6	8	6	6	6	6	6	5
			16	JL01164	379								8	8	5		8	8				5	5	5	5		8		8	8		5				8	5	5	8				8	5	5	5	5		5
			17	JL01165	767			8	6		6	6	8	8	6		8	8	8		6	6	6	6	6	6	8	8	8	8	6	6	8	8		8	6	6	8	8	8	6	8	6	6	6	6	6	6
			18	JL01166	769			7	5		5	5	7	7	5		7	7	7		5	5	5	5	5	5	7	7	7	7	5	5	7	7		7	5	5	8	8	8	5	8	5	5	5	5	5	5
			19	JL01171	727						5	5	7	7	5		7	7	7		5	5	5	5	5	5	7	7	7	7	5	5	7	7		7	5	5	7	7	7	5	7	5	5	5	5	5	5
			20	JL01172	525						6	6	7	7	6		7	7	7			5	5	5	5	5	7	7	7	7		5		7		7	5	5	7			6		5	5	5	5		6
			21	JL01173	726						5	5	7	7	5		8	8	8		5	5	5	5	5	5	8	8	8	8	5	5	8	8		8	5	5	8			5	8	5	5	5	5	5	5
			22	JL01182	787	8	8	8	5		6	6	8	8	6		8	8	8		6	6	6	6	6	6	7	7	7	7	6	6	7	7		7	6	6	7	7	7	6	7	6	6	6	6	6	6
			23	JL01184	670						5	5	7	7	5		7	7	7		5	5	5	5	5	5	7	7	7	7	5	5	7	7		7	5	6	7			5	7	5	5	5	5		5
			24	JL01191	699				5		5	5	7	7	5		7	7	7		6	6	6	6	6	6	8	8	8	8	6	6	8	8		8	6	6	8			6	8	6	6	6			6
			25	JL01193	411				5		6		8	8	5			8			6	5	5	5	5	5		8	8	8			8	8		8	5	6	8				8	5	5	5
			26	JL01198	689			8			6	6	8	8	6		8	8	8		6	6	6	6	6	6	8	8	8	8	5	5	8	8		8	5	5	8			5	8	5	5	5	5		5
			27	JL01199	545						6	5	8	8	6		7	8	8			6	6	5	6	6	8	8	8	8		6		8		8	6	6	8			6	8	6	6	6	5		6
			28	JL01201	766			8	5		5	5	8	8	5		8	8	8		5	5	5	5	5	5	8	8	8	8	6	6	8	8		8	6	6	8	8	8	6	8	6	6	6	6	6	6
			29	JL01202	774			8	6		6	6	8	8	6		8	8	8		6	6	6	6	6	6	8	8	8	8	6	6	8	8		8	6	6	8	8	8	6	8	6	6	6	6	6	6
			30	JL01206	738			8	5		5	5	8	8	5		8	8	8		5	5	5	5	5	5	8	8	8	8	6	6	8	8		8	6	6	8	8	8	6	8	6	6	6	6	6	6
			31	JL01207	756			7			6	6	7	7	6		7	7	7		6	6	6	6	6	6	7	7	7	7	6	6	7	7		7	6	6	7	7	7	6	7	6	6	6	6	6	6
			32	JL01208	741			8			5	5	8	8	5		8	8	8		5	5	5	5	5	5	8	8	8	8	5	5	8	8		8	5	5	8	8	8	5	8	5	5	5	5	5	5
			33	JL01210	676			8	6		6		8	8	6		8	8	8		6	6	6	6	6	6	8	8	8	8	6	6	8	8		8	6	6	8			6	8	6	6	6			6
			34	JL01213	764			7	6		6	6	7	7	6		7	7	7		6	6	6	6	6	6	8	8	8	8	6	6	8	8		8	6	6	8	8	8	6	8	6	6	6	6	6	6
			35	JL01214	725			8			5	6	8	8	6		8	8	8		6	6	6	6	6	6	8	8	8	8	6	6	8	8		8	6	6	8	8	8	6	8	6	6	6	6	6	6
			36	JL01215	746			8	6		5	5	8	8	5		8	8	8		5	5	5	5	5	5	7	7	7	7	5	5	7	7		7	5	5	7	7	7	5	7	5	5	5	5	5	5
			37	JL01216	771			7	6		6	6	8	8	6		8	8	8		6	6	6	6	6	6	8	8	8	8	6	6	8	8		8	6	6	8	8	8	6	8	6	6	6	6	6	6
			38	JL01217	739				6		5	5	7	7	5		7	7	7		5	5	5	5	5	5	7	7	7	7	5	5	7	7		7	5	5	7	7	7	5	7	5	5	5	5	5	5
			39	JL01219	767			7	6		6	6	7	7	6		7	7	7		6	6	6	6	6	6	7	7	7	7	5	5	7	7		7	5	5	7	7	7	5	7	5	5	5	5	5	5
			40	JL01226	751				5		5	5	7	7	5		7	7	7		5	5	5	5	5	5	7	7	7	7	5	5	7	7		7	5	5	7	7	7	5	7	5	5	5	5	5	5
			41	JL01227	737			8			6	6	8	8	6		8	8	8		6	6	6	6	6	6	7	7	7	7	6	6	7	7		7	6	6	7	7	7	6	7	6	6	6	6	6	6
			42	JL01228	717						5	5	7	7	5		7	7	7		5	5	5	5	5	5	7	7	7	7	5	5	8	8		8	5	5	8	8	8	5	8	5	5	5	5	5	5
			43	JL01232	697						5	5	8	8	5		8	8	8		5	5	5	5	5	5	8	8	8	8	6	6	8	8		8	6	6	8	8	8	6	8	6	6	6	6	6	6
			44	JL01233	762			8	6		6	6	8	8	6		8	8	8		6	6	6	6	6	6	8	7	7	7	6	6	7	7		7	5	5	7	7	7	5	7	5	5	5	5	5	5
			45	JL01234	776			7	6		6	6	7	7	6		7	7	7		6	6	6	6	6	6	7	7	7	7	6	6	7	8		8	6	6	8	8	8	6	8	6	6	6	6	6	6
			46	JL01272	759			7	5		5	5	7	7	5		7	7	7		5	5	5	5	5	5	7	7	7	7	5	5	7	7		7	5	5	7	7	7	5	7	5	5	5	5	5	5
			47	JL01273	611						6	6	7	7	6		7	7	7		6	6	6	6	6	6	7	7	7	7	5	5	7	7		7	5	5	7			5	7	5	5	5	5		5
			48	JL01274	788	8	8	8	6		6	6	8	8	6		8	8	8		6	6	6	6	6	6	8	8	8	8	6	6	8	8		8	6	6	8	8	8	6	8	6	6	6	6	6	6
			49	JL01276	765			7	6		6	6	7	7	6		7	7	7		5	5	5	5	5	5	7	7	7	7	5	5	7	7		7	5	5	7	7	7	5	7	5	5	5	5	5	5
			50	JL01283	567						5		8	8	5		8	8	8			5	5	5	5	5	8	8	8	8	5	5		8		8	5	5	8			5	8	5	5	5	5		5
			51	JL01300	719						5	5	8	8	5		8	8	8		5	5	5	5	5	5	7	7	7	7	5	5	7	7		7	5	5	7	7	7	5	7	5	5	5	5	5	5
			52	JL01301	693						6	6	7	7	6		7	7	7		6	6	6	6	6	6	7	7	7	7	6	6	8	8		8	6	6	8	8	8	6	8	6	6	6	6	5	5
			53	JL01302	761			7	6		6	6	7	7	6		7	7	7		6	6	6	6	6	6	7	7	7	7	5	5	7	7		7	5	5	7	7	7	5	7	5	5	5	5	5	5
			54	JL01306	782			8	6		6	6	8	8	6		8	8	8		6	5	5	5	5	5	8	8	8	8	5	5	8	8		8	5	5	8	8	8	5	8	5	5	5	5	5	5
			55	JL01308	751			8			5	5	8	8	5		8	8	8		5	5	5	5	5	5	8	8	8	8	5	5	8	8		8	5	5	8	8	8	5	8	5	5	5	5	5	5
			56	JL01309	768	7	7	7	6		6	6	7	7	6		7	7	7		6	6	6	6	6	6	7	7	7	7	6	6	7	7		7	6	6	7	7	7	6	7	6	6	6	6	6	6
			57	JL01310	765			8	5		5	5	7	7	5		7	7	7		5	5	5	5	5	5	7	7	7	7	6	6	7	7		7	6	6	7	7	7	6	7	5	5	5	5	5	5
			58	JL01316	749			8	5		5	5	8	8	5		8	8	8		5	5	5	5	5	5	7	7	7	7	5	5	7	7		7	5	5	7	7	7	5	7	5	5	5	5	5	5
			59	JL01318	756			8			5	5	8	8	5		8	8	8		5	5	5	5	5	5	8	8	8	8	5	5	8	8		8	5	5	8	8	8	5	8	5	5	5	5	5	5
			60	JL01322	695			8	5		5	5	8	8	5		8	8	8		5	5	5	5	5	5	8	8	8	8	5	5	8	8		8	5	5	8			5	8	5	5	5			5
			61	JL01328	739			7	5		5	5	7	7	5		7	7	7		5	5	5	5	5	5	7	7	7	7	5	5	7	7		7	5	5	8	8	8	5	8	5	5	5	5	5	5
			62	JL01329	335								8	8	6		8	8				5	5	5			8		7	8		5					5	6	8			6		5	5		5		6
			63	JL01330	296								7	7	6						6	6	6	6	6	6			7	7							6	6	8				8	6	6	6
			64	JL01346	776			7	5		5	5	7	7	5		7	7	7		6	6	6	6	6	6	7	7	7	7	6	6	7	7		7	6	6	7	7	7	6	7	6	6	6	6	6	6
			65	JL01347	407						5		7	7	5			7			5	5	5	5	5	5		8	8	8		5		8		8	5	6	8				8	5	5	5
			66	JL01349	773			8	5		5	5	8	8	5		7	7	7		5	5	5	5	5	5	7	7	7	7	5	5	7	7		7	5	5	7	7	7	5	7	5	5	5	5	5	5
			67	JL01356	759			8	6		5	5	7	7	5		7	7	7		5	5	5	5	5	5	7	7	7	7	5	5	7	7		7	5	5	7	7	7	5	7	5	5	5	5	5	5
			68	JL01357	763			8	5		6	6	8	8	6		8	8	8		6	6	6	6	6	6	7	7	7	7	6	6	7	7		7	6	6	7	7	7	6	7	5	5	5	5	5	5
			69	JL01358	766			8	5		5	5	8	8	5		8	8	8		5	5	5	5	5	5	8	8	8	8	6	6	8	8		8	6	6	8	8	8	6	8	6	6	6	6	6	6
			70	JL01371	758			7	6		6	6	7	7	6		7	7	7		6	6	6	6	6	6	7	8	8	8	6	6	8	8		8	6	6	8	8	8	5	8	5	5	5	5	5	5
			71	JL01372	756			8			5	5	8	8	5		8	8	8		5	5	5	5	5	5	8	8	8	8	5	5	8	8		8	5	5	7	7	7	5	7	5	5	5	5	5	5
			72	JL01373	764			7	6		5	5	7	7	5		7	7	7		6	6	6	6	6	6	7	7	7	7	6	6	7	7		7	6	6	7	7	7	6	7	6	6	6	6	6	6
			73	JL01374	746			7			5	5	7	7	5		7	7	7		5	5	5	5	5	5	7	7	7	7	5	5	7	7		7	5	5	7	7	7	5	7	5	5	5	5	5	5
			74	JL01375	731			7			5	5	7	7	5		7	7	7		6	6	6	6	6	6	7	7	7	7	6	6	7	7		7	6	6	7	7	7	6	7	6	6	6	6	6	6
			75	JL01376	777			7	5		5	5	7	7	5		7	7	7		5	5	5	5	5	5	7	8	8	8	5	5	8	8		8	5	5	8	8	8	6	8	6	6	6	6	6	6
			76	JL01377	702			8	6		5	5	8	8	5		8	8	8		5	5	5	5	5	5	8	8	8	8	5	5	8	8		8	5	5	8			5	8	5	5	5	5		6
			77	JL01386	233								8	8	5							6	6	6	6				8	8							6	6	8					6	6	6
			78	JL01390	738			8			5	5	8	8	5		8	8	8		5	5	5	5	5	5	8	8	8	8	5	5	8	8		8	5	5	8	8	8	5	8	5	5	5	5	5	5
			79	JL01391	723						6	6	8	8	6		8	8	8		6	6	6	6	6	6	8	8	8	8	6	6	8	8		8	6	6	8	8	8	6	8	6	6	6	6	6	6
			80	JL01392	761			7	5		5	5	7	7	5		7	7	7		6	6	6	6	6	6	7	7	7	7	6	6	7	7		7	6	6	7	7	7	6	7	6	6	6	6	6	6
			81	JL01393	727			7	6		6	6	7	7	6		7	7	7		6	6	6	6	6	6	7	7	7	7	6	6	7	7		7	6	6	7			6	7	6	6	6		6	6
			82	JL01413	736			7			5	5	7	7	5		7	7	7		5	5	5	5	5	5	7	7	7	7	5	5	7	7		7	6	6	7			6	7	6	6	6	6	6	6
			83	JL01414	768			8	6		6	6	8	8	6		8	8	8		6	6	6	6	6	6	8	8	8	8	5	5	8	8		8	5	5	8	8	8	5	8	5	5	5	5	5	5
			84	JL01420	598				6		5		8	8	5		8	8			5	5	5	5	5	5	7	7	7	7	5	5	7	7		7	5	6	7			6	7	6	6	6
			85	JL01421	747			7	6		6	6	7	7	6		7	7	7		6	6	6	6	6	6	7	7	7	7	6	6	7	7		7	6	6	7	7	7	6	7	6	6	6	6	6	6
			86	JL01422	713						5	5	8	8	5		8	8	8		5	5	5	5	5	5	8	8	8	8	5	5	8	8		8	5	5	8	8	8	5	8	5	5	5	5		5
			87	JL01423	759			8	6		5	5	8	8	5		8	8	8		5	5	5	5	5	5	8	8	8	8	5	5	8	8		8	5	5	8	8	8	5	8	5	5	5	5	5	5
			88	JL01428	478						5		7	7	5		7	7	7		5	5	5	5	5	5	8		7	7		5		8		7	5	6	7			6	8	5	5	5			6
			89	JL01429	736			7			5	5	7	7	5		7	7	7		5	6	6	6	6	6	7	7	7	7	6	6	7	7		7	6	6	7	7	7	6	7	6	6	6	6	6	6
			90	JL01430	561						5		7	7	5		7	7	7		6	6	6	6	6	6	7	7	7	7		6		7		7	6	6	7				7	6	6	6	6		6
			91	JL01438	749			7			6	6	7	7	6		7	7	7		6	6	6	6	6	6	7	7	7	7	6	6	7	7		7	6	6	7	7	7	6	7	6	6	6	6	6	6
			92	JL01440	770			7	6		5	5	7	7	5		7	7	7		5	6	6	6	6	6	7	7	7	7	6	6	7	7		8	6	6	8	8	8	6	8	6	6	6	6	6	6
			93	JL01445	764			8	6		6	6	8	8	6		8	8	8		6	6	6	6	6	6	8	8	8	8	6	6	8	8		8	6	6	8	8	8	6	8	5	5	5	5	5	5
			94	JL01446	776			7	5		5	5	7	7	5		7	7	7		5	6	6	6	6	6	7	8	8	8	6	6	8	8		8	6	6	8	8	8	6	8	6	6	6	6	6	5
			95	JL01447	776			7	6		6	6	7	7	6		7	7	7		6	6	6	6	6	6	7	7	7	7	6	6	7	7		8	6	6	8	8	8	6	8	6	6	6	6	6	6
			96	JL01448	767			7	6		5	5	7	7	5		7	7	7		5	5	5	5	5	5	7	7	7	7	5	5	8	8		8	5	5	8	8	8	5	8	5	5	5	5	5	5
			97	JL01508	435						6		8	8	6		8	8				6	6	6	6	6	8	7	7	7		6		7		7	6	6	7			6	8	6	6	6			6
			98	JL01517	714						6	6	7	7	6		7	7	7		6	6	6	6	6	6	7	8	8	8	6	6	8	8		8	5	5	8			5	8	5	5	5	5	5	5
			99	JL01518	756			7	5		5	5	8	8	5		8	8	8		5	6	6	6	6	6	8	8	8	8	6	6	8	8		8	6	6	8	8	8	6	8	6	6	6	6	6	6
			100	JL01519	769			8	5		5	5	8	8	5		8	8	8		5	5	5	5	5	5	8	8	8	8	5	5	8	8		8	5	5	8	8	8	5	8	5	5	5	5	5	5
			101	JL01520	764			8	5		5	5	8	8	5		8	8	8		5	5	5	5	5	5	8	8	8	8	5	5	8	8		8	5	5	8	8	8	5	8	5	5	5	5	5	5
			102	JL01521	755			7			5	5	7	7	5		7	7	7		5	5	5	5	5	5	7	7	7	7	5	5	7	7		7	6	6	7	7	7	6	7	6	6	6	6	6	6
			103	JL01532	768			7	6		6	6	7	7	6		7	7	7		5	5	5	5	5	5	7	8	8	8	5	5	8	8		8	5	5	8	8	8	5	8	5	5	5	5	5	5
			104	JL01533	779			8	5		5	5	8	8	5		8	8	8		5	5	5	5	5	5	8	8	8	8	5	5	8	8		8	6	6	8	8	8	6	8	6	6	6	6	6	6
			105	JL01539	742			7	6		6	6	7	7	6		7	7	7		6	6	6	6	6	6	7	7	7	7	6	6	7	7		7	6	6	7	7	7	6	7	6	6	6	6	6	6
			106	JL01540	762			8	6		6	6	8	8	6		8	8	8		6	6	6	6	6	6	7	7	7	7	6	6	7	7		7	6	6	7	7	7	6	7	6	6	6	6	6	6
			107	JL01541	763			8	6		6	6	8	8	6		8	8	8		6	6	6	6	6	6	7	7	7	7	6	6	7	7		7	6	6	7	7	7	6	7	6	6	6	6	6	6
			108	JL01562	762			7	5		5	5	7	7	5		7	7	7		5	6	6	6	6	6	7	7	7	7	6	6	7	7		7	6	6	7	7	7	6	7	6	6	6	6	6	6
			109	JL01563	770			8	6		6	6	8	8	6		8	8	8		6	6	6	6	6	6	8	8	8	8	6	6	8	8		8	6	6	8	8	8	6	8	6	6	6	6	6	6
			110	JL01564	779			7	5		5	5	7	7	5		7	7	7		5	5	5	5	5	5	8	8	8	8	5	5	8	8		8	5	5	8	8	8	5	8	5	5	5	5	5	5
			111	JL01565	760			8	6		5	5	8	8	5		8	8	8		6	6	6	6	6	6	8	8	8	8	6	6	8	8		8	6	6	8	8	8	6	8	6	6	6	6	6	6
			112	JL01568	769			8	6		6	6	8	8	6		8	8	8		6	6	6	6	6	6	8	8	8	8	6	6	8	8		8	6	6	8	8	8	6	8	6	6	6	6	6	6
			113	JL01588	538				6		6		8	8	5		8	8	8			5	5	5	5	5	8	8	8	8		5	8	8		8	5	6	8			5	8	5	5	5	5		5
			114	JL01593	702			7	5		5	5	7	7	5		7	7	7		5	5	5	5	5	5	7	7	7	7	5	5	7	7		7	5	5	7			5	7	5	5	5	5		5
			115	JL01602	774			8	5		5	5	8	8	5		8	8	8		5	5	5	5	5	5	8	8	8	8	5	5	7	7		7	5	5	7	7	7	5	7	5	5	5	5	5	5
			116	JL01613	730			8	6		6	6	8	8	6		8	8	8		5	5	5	5	5	5	8	8	8	8	5	5	8	8		8	5	5	8			5	8	5	5	5	5	5	5
			117	JL01614	724						6	6	8	8	6		8	8	8		6	6	6	6	6	6	7	7	7	7	6	6	7	7		7	6	6	7	7	7	6	8	6	6	6	6	6	6
			118	JL01615	756			7	5		5	5	7	7	5		7	7	7		5	5	5	5	5	5	7	7	7	7	5	5	7	7		7	5	5	7	7	7	5	7	5	5	5	5	5	5
			119	JL01616	788	7	7	7	6		6	6	7	7	6		7	7	7		6	6	6	6	6	6	7	7	7	7	6	6	7	7		7	6	6	7	7	7	5	7	5	5	5	5	5	5
			120	JL01617	710						6	6	8	8	6		8	8	8		6	6	6	6	6	6	8	8	8	8	6	6	8	8		8	6	6	8	8	8	6	8	6	6	6	6	6	6
			121	JL01630	718						5	6	8	8	6		8	8	8		6	6	6	6	6	6	8	7	7	7	6	6	7	7		7	6	6	7	7	7	6	7	6	6	6	6	6	6
			122	JL01631	748			8	6		6	6	8	8	6		8	8	8		6	6	6	6	6	6	8	7	7	7	6	6	7	7		7	6	6	7	7	7	6	7	6	6	6	6	6	6
			123	JL01632	749			8			5	5	8	8	5		8	8	8		5	5	5	5	5	5	8	8	8	8	5	5	8	8		8	5	5	8	8	8	5	8	5	5	5	5	5	5
			124	JL01633	727			8			5	5	8	8	5		8	8	8		6	6	6	6	6	6	8	8	8	8	6	6	8	8		8	6	6	8	8	8	6	8	6	6	6	6	6	6
			125	JL01642	767			7	5		5	5	7	7	5		7	7	7		5	5	5	5	5	5	7	7	7	7	5	5	7	7		7	5	5	7	7	7	5	7	5	5	5	5	5	5
			126	JL01648	780			7	5		5	5	7	7	5		7	7	7		5	5	5	5	5	5	8	8	8	8	5	5	8	8		8	5	5	8	8	8	5	8	5	5	5	5	5	5
			127	JL01649	747				6		6	6	7	7	6		7	7	7		6	6	6	6	6	6	7	7	7	7	6	6	7	7		7	6	6	7	7	7	6	7	6	6	6	6	6	6
			128	JL01651	778			7	6		6	6	7	7	6		7	7	7		6	6	6	6	6	6	7	7	7	7	6	6	7	7		7	6	6	7	7	7	6	7	6	6	6	6	6	6
			129	JL01657	759			8	6		6	6	8	8	6		8	8	8		6	6	6	6	6	6	8	8	8	8	6	5	8	8		8	5	5	8	8	8	5	8	5	5	5	5	5	5
			130	JL01658	777			7	5		5	5	7	7	5		7	7	7		6	6	6	6	6	6	7	7	7	7	6	6	7	7		7	6	6	7	7	7	6	7	6	6	6	6	6	6
			131	JL01659	748			7			6	6	7	7	6		7	7	7		5	5	5	5	5	5	7	7	7	7	5	5	7	7		7	6	6	7	7	7	6	7	6	6	6	6	6	6
			132	JL01660	754			7			6	6	7	7	6		7	7	7		6	6	6	6	6	6	7	7	7	7	6	6	7	7		7	6	6	7	7	7	6	7	6	6	6	6	6	6
			133	JL01663	768			7	6		6	6	8	8	6		8	8	8		6	6	6	6	6	6	8	8	8	8	6	6	8	8		8	6	6	8	8	8	6	8	6	6	6	6	6	6
			134	JL01669	751						5	5	7	7	5		7	7	7		5	5	5	5	5	5	7	7	7	7	5	5	7	7		7	6	6	7	7	7	6	7	6	6	6	6	6	6
			135	JL01670	773			8	5		5	5	8	8	5		8	8	8		5	5	5	5	5	5	8	8	8	8	5	5	8	8		8	6	6	8	8	8	6	8	6	6	6	6	6	6
			136	JL01671	783			7	5		5	5	7	7	5		7	7	7		5	5	5	5	5	5	7	7	7	7	5	5	7	7		7	5	5	7	7	7	5	7	5	5	5	5	5	5
			137	JL01674	720			7			6	6	7	7	6		7	7	7		6	5	5	5	5	5	7	7	7	7	5	5	7	7		7	6	6	7	7	7	6	7	6	6	6	6	6	6
			138	JL01675	764			8	5		5	5	8	8	5		8	8	8		5	5	5	5	5	5	8	7	7	7	5	5	7	7		7	5	5	7	7	7	5	7	5	5	5	5	5	5
			139	JL01682	775			7	5		5	5	7	7	5		7	7	7		5	5	5	5	5	5	8	8	8	8	5	5	8	8		8	5	5	8	8	8	6	8	6	6	6	6	6	6
			140	JL01683	748				6		6	6	7	7	6		7	7	7		6	6	6	6	6	6	7	7	7	7	5	5	8	8		8	5	5	8	8	8	5	8	5	5	5	5	5	5
			141	JL01684	762			7	5		5	5	7	7	5		7	7	7		5	5	5	5	5	5	7	7	7	7	5	5	7	7		7	5	5	7	7	7	5	7	5	5	5	5	5	5
			142	JL01693	763			7	5		5	5	7	7	5		7	7	7		5	5	5	5	5	5	7	7	7	7	5	5	7	7		7	5	6	7	7	7	6	7	6	6	6	6	6	6
			143	JL01695	764			7	6		6	6	7	7	6		7	7	7		6	6	6	6	6	6	7	7	7	7	6	6	7	7		7	6	6	7	7	7	6	7	6	6	6	6	6	6
			144	JL01702	737	7	7	7	6		6	6	7	7	6		7	7	7		6	6	6	6	6	6	7	7	7	7	6	6	7	7		7	6	6	7			6	7	6	6	6		6	6
			145	JL01714	777			7	5		5	5	7	7	5		7	7	7		5	5	5	5	5	5	7	7	7	7	5	5	7	7		7	6	6	7	7	7	6	7	6	6	6	6	6	6
			146	JL01716	776			7	6		6	6	7	7	6		7	7	7		6	6	6	6	6	6	7	7	7	7	6	6	7	7		7	6	6	7	7	7	6	7	6	6	6	6	6	6
			147	JL01721	713			8			6	6	8	8	6		8	8	8		5	5	5	5	5	5	8	8	8	8	5	5	7	7		7	5	5	7	7	7	5	7	5	5	5	5	5	5
			148	JL01722	757			8	6		6	6	8	8	6		8	8	8		6	6	6	6	6	6	8	8	8	8	6	6	8	8		8	6	6	8	8	8	6	8	6	6	6	6	6	6
			149	JL01731	741				6		6	6	7	7	6		7	7	7		6	6	6	6	6	6	7	7	7	7	5	5	7	7		7	5	5	7	7	7	5	7	5	5	5	5	5	5
			150	JL01732	705			7			6	6	7	7	6		7	7	7		6	5	5	5	5	5	7	8	8	8	5	5	8	8		8	5	5	8	8	8	5	8	5	5	5	5		5
			151	JL01733	773			7	5		5	5	8	8	5		8	8	8		5	5	5	5	5	5	8	8	8	8	6	6	8	8		8	6	6	8	8	8	6	8	6	6	6	6	6	6
			152	JL01734	737			7			6	6	7	7	6		7	7	7		6	6	6	6	6	6	7	7	7	7	6	5	7	7		7	5	5	7	7	7	5	7	5	5	5	5	5	5
			153	JL01736	708			8			6	6	8	8	6		8	8	8		6	6	6	6	6	6	8	8	8	8	6	6	8	8		8	6	6	8			6	8	6	6	6	6	6	6
			154	JL01750	719						5	5	7	7	5		7	7	7		5	5	5	5	5	5	7	7	7	7	5	5	7	7		7	6	6	7	7	7	6	7	6	6	6	6	6	6
			155	JL01751	783	8	8	8	5		5	5	8	8	5		8	8	8		6	6	6	6	6	6	8	8	8	8	6	6	8	8		8	6	6	8	8	8	6	8	6	6	6	6	6	6
			156	JL01752	789	8	8	8	5		5	5	8	8	5		8	8	8		5	5	5	5	5	5	8	7	7	7	5	5	7	7		7	6	6	7	7	7	6	7	6	6	6	6	6	6
			157	JL01753	758			7	6		5	5	7	7	5		7	7	7		5	5	5	5	5	5	7	7	7	7	5	5	7	7		7	5	5	7	7	7	5	7	5	5	5	5	5	5
			158	JL01766	753				5		5	5	8	8	5		8	8	8		5	5	5	5	5	5	7	7	7	7	6	6	7	7		7	6	6	7	7	7	6	7	6	6	6	6	6	6
			159	JL01767	761			8	5		5	5	8	8	5		8	8	8		5	5	5	5	5	5	8	8	8	8	5	5	8	8		8	5	5	8	8	8	5	8	5	5	5	5	5	5
			160	JL01768	736			7	6		6	6	7	7	6		7	7	7		6	6	6	6	6	6	7	7	7	7	6	6	7	7		7	6	6	7	7	7	6	7	6	6	6	6	6	6
			161	JL01782	759			7	6		5	5	7	7	5		7	7	7		5	5	5	5	5	5	7	7	7	7	5	5	7	7		7	5	5	7	7	7	5	7	5	5	5	5	5	5
			162	JL01783	721						5	5	8	8	5		8	8	8		5	5	5	5	5	5	8	8	8	8	5	5	8	8		8	5	5	8	8	8	5	8	5	5	5	5	5	5
			163	JL01784	779	8	8	8	5		6	6	8	8	6		8	8	8		6	6	6	6	6	6	8	8	8	8	6	6	8	8		8	6	6	8	8	8	6	8	5	5	5		5	5
			164	JL01788	761	7	7	7	6		6	6	8	8	5		8	8	8		6	6	6	6	6	6	7	7	7	7	6	5	7	7		7	5	5	7	7	7	5	7	5	5	5		5	5
			165	JL01797	572				5		5		8	8	6		7	7			5	5	5	5	5	5	8	8	8	8	5	5	8	8		8	5	5	8			5	8	5	5	5
			166	JL01806	357								8	8	5			7				5	5	5	5	5		7	7	7						7	5		7				7	5	5	5
			167	JL01808	409						6		8	8	6			8				6	6	6	6	6		8	8	8	6			8		8	6	6	8				8	6	6	6
			168	JL01809	702	7	7	7	6		6	6	8	8	5		7	7	7		6	6	6	6	6	6	7	7	7	7	6	6	7	7		7	5	5	7			5	7	5	5	5			5
			169	JL01820	706				5		5	5	8	8	5		8	8	8		5	5	5	5	5	5	8	8	8	8	5	5	8	8		8	5	5	8			5	8	5	5	5		5	5
			170	JL01844	735	8	8	8	5		5	5	7	7	6		8	8	8		5	5	5	5	5	5	7	7	7	7	5	5	7	7		7	5	5	7			5	7	5	5	5		5	5
			171	JL01848	783	7	7	7	5		5	5	7	7	6		7	7	7		5	5	5	5	5	5	7	7	7	7	5	5	7	7		7	5	5	8	8	8	5	8	6	6	6	6	6	6
			172	JL01850	784	7	7	7	6		6	6	8	8	6		7	7	7		6	5	5	5	5	5	7	7	7	7	5	5	7	7		7	5	5	7			5	7	5	5	5	5	5	5
			173	JL01851	742	8	8	8	5		5	5	8	8	6		8	8	8		5	5	5	5	5	5	8	8	8	8	5	5	8	8		8	5	5	8			5	8	5	5	5		5	5
			174	JL01853	775	7	7	7	5		5	5	8	8	5		7	7	7		5	5	5	5	5	5	7	7	7	7	5	5	7	7		7	5	5	7	7	7	5	7	5	5	5		5	5
			175	JL01854	670			8	5		5	5	8	8	6		8	8	8		5	5	5	5	5	5	8	8	8	8	6	6	8	8		7	6	6	7			6	7	6	6	6			6
			176	JL01856	746	8	8	8	6		6	6	8	8	6		8	8	8		6	6	6	6	6	6	7	7	7	7	6	5	7	7		7	5	5	7			5	7	5	5	5		5	5
			177	JL01873	514				6		6		8	8	5		8	8			5	5	5	5	5	5	8	8	8	8			8	8		8	5	5	8				8	5	5	5
			178	JL01874	390						5		7	7	5		8	8				5	5	5	5	5	8	8	8	8				8		8	5		8					5	5	5
			179	JL01876	635	7	7		5		5		7	7	6		7	7	7		5	5	5	5	5	5	8	8	8	8	5	5	8	8		8	5	5	8			5	8	5	5	5		5
			180	JL01877	402						5		7	7	5			7			6	6	6	6	6	6		7	7	7				7		7	6	6	7				7	6	6	6
			181	JL01880	334						6		8	8	5			8				6	6	6	6	6		8	8	8				8		8	6		8				8	6	6	6
			182	JL01881	197								7	7	5							5	5	5	5				8	8									8					6	6	6
			183	JL01882	540				6		6		7	7	6			7			6	6	6	6	6	6	7	7	7	7	6		7	7		7	6	6	7			6	7	6	6	6			6
			184	JL01885	620				6		6		7	7	5		8	8			6	6	6	6	6	6	8	8	8	8	6	6	8	8		8	6	6	8			6	8	6	6	6			6
			185	JL01886	146								7	7	5							6	6						7	7									7					6	6
			186	JL01889	730	7	7		6		6		8	8	5		7	7	7		6	6	6	6	6	6	8	8	8	8	6	6	8	8		8	6	6	8			6	8	6	6	6		6	6
			187	JL01890	527				5		6		8	8	5			7			6	6	6	6	6	6		7	7	7	6	6	7	7		7	6	6	7			6	7	6	6	6
			188	JL01892	314								7	7	6							6	6	6	6	6			8	8				8			6	6	8					5	5
			189	JL01893	733	8	8		5		5		8	8	6		8	8	8		5	5	5	5	5	5	8	8	8	8	5	5	8	8		8	5	5	8			5	8	5	5	5		5	5
			190	JL01894	641	7	7		5		5		7	7	6		7	7	7		5	6	6	6	6	6	7	7	7	7	6	6	7	7		7	6	6	7			6	7	6	6	6		6	6
			191	JL01902	734				5		5	5	7	7	6		8	8	8		5	5	5	5	5	5	8	8	8	8	5	5	8	8		8	5	5	8			5	8	5	5	5			6
			192	JL01903	777	8	8	8	6		6	6	7	7	5		8	8	8		6	6	6	6	6	6	7	7	7	7	5	5	7	7		7	5	5	7			5	7	5	5	5		5	5
			193	JL01907	570				5		5		7	7	5		7	7			5	5	5	5	5	5	8	8	8	8	5	5	8	8		8	6	6	8			6	8	6	6	6
			194	JL01915	690				6		6		7	7	5		8	8	8		5	5	5	5	5	5	8	8	8	8	5	5	8	8		8	5	5	8			5	8	5	5	5		5	5
			195	JL01916	764	7	7	7	6		5	5	7	7	5		7	7	7		5	5	5	5	5	5	7	7	7	7	5	5	7	7		7	5	5	7			5	7	5	5	5		5	5
			196	JL01918	779	8	8	8	6		6	6	8	8	6		8	8	8		6	6	6	6	6	6	8	8	8	8	5	5	8	8		8	5	5	8	8	8	5	8	5	5	5	5	5	5
			197	JL01924	770	7	7	7	6		6	6	8	8	5		7	7	7		6	6	6	6	6	6	7	7	7	7	6	6	7	7		7	6	6	7	7	7	5	7	5	5	5		5	5
			198	JL01928	414				5		5		8	8	5			7			5	5	5	5	5	5		8	8	8				8		8	6	6	8				8	5	5	5
			199	JL01929	376				5		5		8	8	6							5	5	5	5	5		7	7	7						7	6	6	7				7	6	6	6
			200	JL01937	429				5		6		7	7	6			7				6	6	6	6	6	8	8	8	8				8		8	6	6	8				8	6	6	6
			201	JL01938	753	7	7	7	5		5	5	8	8	5		7	7	7		6	6	6	6	6	6	7	7	7	7	6	6	7	7		7	6	6	7	7	7	6	7	6	6	6		6	6
			202	JL01942	787	8	8	8	6		5	5	7	7	6		8	8	8		5	5	5	5	5	5	8	7	7	7	5	5	7	7		7	5	5	7	7	7	5	7	5	5	5		5	5
			203	JL01946	756	7	7	7	5		5	5	7	7	5		7	7	7		6	6	6	6	6	6	8	8	8	8	6	6	8	8		8	5	5	8	8	8	5	8	5	5	5		5	5
			204	JL01950	390				5		5		7	7	5			8			5	5	5	5	5	5		7	7	7				7		7	6	6	7				7	6	6	6
			205	JL01951	665				6		6		7	7	5		7	7	7		6	6	6	6	6	6	8	8	8	8	6	6	8	8		8	5	5	8			5	8	5	5	5			5
			206	JL01952	149								8	8	6							6	6		6				8										8					6	6
			207	JL01963	778	8	8	8	5		5	5	7	7	6		8	8	8		5	5	5	5	5	5	8	8	8	8	5	5	8	8		8	5	5	8	8	8	5	8	5	5	5		5	6
			208	JL01965	565	7	7		6		6		8	8	5			7	7		6	6	6	6	6	6	7	7	7	7	6	6	7	7		7	6	6	7			5	7	5	5	5
			209	JL01972	764	8	8	8	5		5	5	7	7	6		8	8	8		6	6	6	6	6	6	8	8	8	8	6	6	8	8		8	6	6	8	8	8	6	8	6	6	6		6	6
			210	JL01976	186								8	8	5							5	5	5	5				7	7									7					6	6	6
			211	JL01991	774	7	7	7	6		6	6	7	7	6		7	7	7		6	6	6	6	6	6	7	7	7	7	6	6	7	7		7	6	6	7	7	7	6	7	6	6	6		6	6
			212	JL01992	763	8	8	8	6		6	6	8	8	6		8	8	8		6	6	6	6	6	6	8	8	8	8	6	6	7	7		7	6	6	7			6	7	6	6	6		6	6
			213	JL01993	774	7	7	7	6		6	6	8	8	6		8	8	8		6	6	6	6	6	6	8	8	8	8	6	6	8	8		8	6	6	8	8	8	6	8	6	6	6	6	6	6
			214	JL01995	774	7	7	7	5		5	5	7	7	5		7	7	7		5	5	5	5	5	5	7	7	7	7	5	5	7	7		7	5	5	7	7	7	5	7	5	5	5		5	5
			215	JL02000	778	7	7	7	6		6	6	7	7	6		7	7	7		6	6	6	6	6	6	8	8	8	8	6	6	8	8		8	6	6	8	8	8	5	8	5	5	5	5	5	5
			216	JL02001	780	8	8	8	5		5	5	8	8	5		8	8	8		5	5	5	5	5	5	8	8	8	8	5	6	8	8		8	6	6	8	8	8	6	8	6	6	6	6	6	6
			217	JL02002	772	8	8	8	6		6	6	8	8	6		8	8	8		6	6	6	6	6	6	8	8	8	8	5	5	8	8		8	5	5	8	8	8	5	8	5	5	5	5	5	5
			218	JL02003	605				6		6		8	8	6		8	8			6	6	6	6	6	6	8	8	8	8		6	8	8		8	6	6	8			6	8	6	6	6
			219	JL02004	772	7	7	7	5		5	5	7	7	5		7	7	7		6	6	6	6	6	6	8	8	8	8	6	6	8	8		8	6	6	8	8	8	6	8	6	6	6		6	6
			220	JL02005	623				5		5		7	7	5		7	7			5	5	5	5	5	5		7	7	7	5	5	7	7		7	5	5	7			5	7	5	5	5
			221	JL02015	772	7	7	7	5		5	5	7	7	5		7	7	7		5	5	5	5	5	5	7	7	7	7	5	5	7	7		7	5	5	7	7	7	5	7	5	5	5	5	5	5
			222	JL02016	775	7	7	7	6		6	6	7	7	6		7	7	7		6	6	6	6	6	6	7	7	7	7	6	6	7	7		7	6	6	8	8	8	6	8	6	6	6		6	6
			223	JL02017	772	7	7	7	6		6	6	8	8	6		8	8	8		6	6	6	6	6	6	8	8	8	8	6	6	8	8		8	6	6	8	8	8	6	8	6	6	6		6	6
			224	JL02018	771	7	7	7	6		6	6	7	7	6		7	7	7		6	6	6	6	6	6	7	7	7	7	6	6	7	7		7	5	5	7	7	7	5	7	5	5	5	5	5	5
			225	JL02019	774	8	8	8	6		6	6	7	7	6		7	7	7		6	6	6	6	6	6	8	8	8	8	6	6	8	8		8	6	6	8	8	8	6	8	6	6	6	6	6	6
			226	JL02041	745			8	5		5	5	8	8	5		8	8	8		6	6	6	6	6	6	8	8	8	8	6	6	8	8		8	6	6	8			6	8	6	6	6		6	6
			227	JL02042	680				6		5		7	7	5		7	7	7		5	5	5	5	5	5	7	7	7	7	5	5	7	7		7	5	5	7	7	7	5	7	5	5	5			5
			228	JL02059	780	7	7	7	5		6	6	7	7	6		7	7	7		6	6	6	6	6	6	7	7	7	7	6	6	7	7		7	6	6	7	7	7	6	7	6	6	6	6	6	6
			229	JL02060	775	7	7	7	6		6	6	7	7	6		7	7	7		5	5	5	5	5	5	8	8	8	8	5	5	8	8		8	5	5	8	8	8	5	8	5	5	5		5	5
			230	JL02062	783	8	8	8	6		5	5	7	7	5		7	7	7		5	5	5	5	5	5	7	7	7	7	5	5	7	7		7	5	5	7	7	7	5	7	6	6	6	6	6	6
			231	JL02063	764	7	7	7	5		5	5	7	7	5		7	7	7		5	5	5	5	5	5	7	7	7	7	6	6	7	7		7	6	6	7	7	7	6	7	6	6	6		6	6
			232	JL02064	448				6		6		8	8	6			8				6	6	6	6	6		8	8	8		6		8		8	6	6	8			6	8	6	6	6
			233	JL02069	776	7	7	7	5		5	5	7	7	5		7	7	7		6	6	6	6	6	6	7	7	7	7	6	6	7	7		7	6	6	7	7	7	6	7	6	6	6	6	6	6
			234	JL02070	775	8	8	8	6		6	6	8	8	6		8	8	8		6	6	6	6	6	6	8	8	8	8	6	6	8	8		8	5	5	8	8	8	5	8	5	5	5	5	5	5
			235	JL02076	483				6		6		7	7	6			7			6	6	6	6	6	6	8	7	7	7		6	7	7		7	6	6	7			6	7	6	6	6
			236	JL02077	778	7	7	7	5		5	5	7	7	5		7	7	7		5	5	5	5	5	5	8	8	8	8	5	5	8	8		8	5	5	8	8	8	5	8	5	5	5	5	5	5
			237	JL02080	447				6		6		7	7	6			8			6	6	6	6	6	6		8	8	8		5		8		8	5		8			5	8	5	5	5
			238	JL02081	746	7	7	7	6		6	6	7	7	6		7	7	7		6	6	6	6	6	6	8	8	8	8	6	6	8	8		8	6	6	8	8	8	6	8	6	6	6			6
			239	JL02082	422						6		8	8	6			8				6	6	6	6	6			8	8		5		8		8	5		8				8	5	5	5
			240	JL02090	763	8	8	8	5		5	5	8	8	5		8	8	8		5	5	5	5	5	5	8	8	8	8	6	6	8	8		8	6	6	8	8	8	6	8	6	6	6	6	6	6
			241	JL02091	650				6		6	6	7	7	6		7	7	7		6	6	6	6	6	6	7	7	7	7	6	6	7	7		7	6	6	7			6	7	6	6	6			6
			242	JL02092	757	8	8	8	5		5	5	8	8	5		8	8	8		5	5	5	5	5	5	8	8	8	8	5	5	8	8		8	5	5	8			5	8	5	5	5		5	5
			243	JL02094	767	7	7	7	6		6	6	7	7	6		7	7	7		6	6	6	6	6	6	7	7	7	7	6	6	7	7		7	6	6	7	7	7	6	7	6	6	6	6	6	6
			244	JL02095	729	7	7		6		6	6	7	7	6		7	7	7		6	5	5	5	5	5	7	7	7	7	5	5	7	7		7	5	5	7			5	7	5	5	5			5
			245	JL02096	766	8	8	8	6		5	5	8	8	5		8	8	8		5	5	5	5	5	5	8	8	8	8	5	5	8	8		8	5	5	8	8	8	5	8	5	5	5	5	5	5
			246	JL02097	749	7	7	7	5		5	5	8	8	5		8	8	8		5	5	5	5	5	5	8	8	8	8	5	5	8	8		8	5	5	8			5	8	5	5	5			5
			247	JL02112	748			7	6		5	5	7	7	5		7	7	7		5	5	5	5	5	5	7	7	7	7	5	5	7	7		7	5	5	7	7	7	5	7	5	5	5			5
			248	JL02118	762	7	7	7	5		6	6	7	7	6		7	7	7		6	6	6	6	6	6	7	7	7	7	6	6	7	7		7	6	6	7			6	7	6	6	6	6	6	6
			249	JL02119	583				5		5		8	8	5		8	8	8		5	6	6	6	6	6	8	8	8	8	6	6	8	8		8	6	6	8			6	8	6	6	6
			250	JL02138	771	8	8	8	5		5	5	8	8	5		7	7	7		5	6	6	6	6	6	7	7	7	7	6	6	7	7		7	6	6	7	7	7	6	7	6	6	6	6	6	6
			251	JL02145	768	8	8	8	5		5	5	8	8	5		7	7	7		5	5	5	5	5	5	7	7	7	7	6	6	7	7		7	6	6	7	7	7	6	7	6	6	6	6	6	6
			252	JL02146	744	7	7		5		5	5	7	7	5		7	7	7		5	5	5	5	5	5		8	8	8	6	6	8	8		8	6	6	8			6	8	6	6	6			6
			253	JL02147	747	7	7	7	5		5	5	7	7	5		7	7	7		5	5	5	5	5	5	7	7	7	7	5	5	7	7		7	5	5	7	7	7	6	7	6	6	6			6
			254	JL02153	781	8	8	8	6		6	6	8	8	6		8	8	8		5	5	5	5	5	5	8	8	8	8	5	5	8	8		8	5	5	8	8	8	5	8	5	5	5	5	5	5
			255	JL02158	731			8	6		5	5	8	8	5		8	8	8		5	5	5	5	5	5	8	8	8	8	5	5	8	8		8	5	5	8			5	8	5	5	5	5		5
			256	JL02159	560				5		5		7	7	5		7	7			5	5	5	5	5	5	7	7	7	7	5	5	7	7		8	5	5	8			5	8	5	5	5
			257	JL02170	758	7	7	7	6		6	6	7	7	6		7	7	7		6	6	6	6	6	6	7	7	7	7	6	6	7	7		7	6	6	7	7	7	6	7	6	6	6		6	6
			258	JL02171	760	7	7	7	6		6	6	7	7	6		7	7	7		6	6	6	6	6	6	7	7	7	7	6	6	7	7		7	6	6	7			6	7	6	6	6		6	6
			259	JL02172	622				5		5		8	8	5		8	8	8		6	6	6	6	6	6		8	8	8	6	6	8	8		8	6	6	8			6	8	6	6	6			6
			260	JL02173	731	8	8	8	5		5	5	8	8	5		8	8	8		5	5	5	5	5	5	8	8	8	8	5	5	8	8		8	5	5	8			5	8	5	5	5			5
			261	JL02175	707				6		6		7	7	6		7	7	7		6	6	6	6	6	6		7	7	7	6	6	7	7		7	6	6	7			6	7	6	6	6			6
			262	JL02177	758			8	6		5	5	8	8	5		8	8	8		5	5	5	5	5	5	8	8	8	8	5	5	8	8		8	5	5	8	8	8	5	8	5	5	5	5		5
			263	JL02184	757			7	5		5	5	7	7	5		7	7	7		5	5	5	5	5	5	7	7	7	7	6	6	7	7		7	6	6	7	7	7	6	7	6	6	6	6		6
			264	JL02185	700	8	8		5		5		7	7	5		7	7	7		5	5	5	5	5	5	7	7	7	7	5	5	7	7		7	5	5	7			5	7	5	5	5			5
			265	JL02186	768	7	7	7	5		5	5	7	7	6		7	7	7		6	6	6	6	6	6	7	7	7	7	6	6	7	7		7	6	6	7			6	7	6	6	6	6	6	6
			266	JL02187	772	7	7	7	5		5	5	7	7	5		7	7	7		5	5	5	5	5	5	7	7	7	7	5	5	7	7		7	5	5	7	7	7	6	7	6	6	6	6	6	6
			267	JL02210	768	7	7	7	6		6	6	7	7	6		7	7	7		6	6	6	6	6	6	8	8	8	8	6	6	8	8		8	6	6	8	8	8	6	8	6	6	6	6	6	6
			268	JL02211	763	8	8	8	5		5	5	8	8	5		8	8	8		5	5	5	5	5	5	8	8	8	8	5	5	8	8		8	5	5	8	8	8	5	8	5	5	5		5	5
			269	JL02213	755	8	8	8	6		6	6	8	8	6		8	8	8		6	6	6	6	6	6	8	8	8	8	6	6	8	8		8	6	6	8	8	8	6	8	6	6	6			6
			270	JL02214	761	8	8	8	5		5	5	8	8	5		7	7	7		6	6	6	6	6	6	7	7	7	7	6	6	7	7		7	5	5	7	7	7	5	7	5	5	5			5
			271	JL02216	739			7	5		5	5	7	7	5		7	7	7		5	6	6	6	6	6	7	7	7	7	6	6	7	7		7	6	6	7	7	7	6	7	6	6	6			6
			272	JL02217	762	7	7	7	6		6	6	7	7	6		7	7	7		6	6	6	6	6	6	7	7	7	7	6	6	7	7		7	6	6	7	7	7	6	7	6	6	6	6		6
			273	JL02218	737	7	7	7	5		5	5	7	7	5		7	7	7		5	5	5	5	5	5	7	7	7	7	5	5	7	7		7	5	5	7			5	7	5	5	5			5
			274	JL02219	758	7	7	7	5		5	5	7	7	5		7	7	7		5	5	5	5	5	5	7	7	7	7	5	5	7	7		7	5	5	7	7	7	5	7	5	5	5		5	5
			275	JL02220	750			8	5		5	5	8	8	5		8	8	8		6	6	6	6	6	6	8	8	8	8	6	6	7	7		7	6	6	7	7	7	6	7	5	5	5		5	5
			276	JL02221	770	7	7	7	6		6	6	7	7	6		7	7	7		6	6	6	6	6	6	7	7	8	8	6	6	8	8		8	6	6	8	8	8	6	8	6	6	6		6	6
			277	JL02223	760	7	7	7	5		5	5	7	7	5		7	7	7		5	5	5	5	5	5	7	7	7	7	5	5	7	7		7	5	5	7	7	7	5	7	5	5	5			5
			278	JL02245	393				5				7	7	5		7	7			5	5	5	5	5	5			7	7				7		7	5		7				7	5	5	5
			279	JL02246	714			8	5		6	6	8	8	6		8	8	8		6	6	6	6	6	6	7	7	7	7	6	6	7	7		7	6	6	7			6	7	5	5	5			5
			280	JL02248	620				6		6		7	7	6		7	7	7		5	5	5	5	5	5		8	8	8	5	5	8	8		8	5	5	8			5	8	5	5	5			5
			281	JL02249	716				5		5	5	7	7	5		8	8	8		5	5	5	5	5	5	8	8	8	8	5	5	8	8		8	5	5	8			5	8	5	5	5			5
			282	JL02250	657				6		6		8	8	6		8	8	8		5	5	5	5	5	5		8	8	8	5	5	8	8		8	5	5	8			5	8	5	5	5			5
			283	JL02252	638				6		6	6	7	7	6		7	7	7		6	6	6	6	6	6		7	7	7	5	5	7	7		7	5	5	7			5	7	5	5	5			5
			284	JL02259	719			7	5		5	5	7	7	5		7	7	7		5	5	5	5	5	5	7	8	8	8	5	5	8	8		8	5	5	8			5	8	5	5	5			5
			285	JL02260	608				5		5		8	8	5		8	8	8		6	6	6	6	6	6		8	8	8	6	6	8	8		8	6	6	8			6	8	6	6	6			6
			286	JL02261	629				6		6		8	8	6		8	8	8		6	5	5	5	5	5		8	8	8	5	5	8	8		8	5	5	8			5	8	5	5	5
			287	JL02263	523						6		7	7	6		7	7			6	6	6	6	6	6		7	7	7	6	6	7	7		8	5	5	8			5	8	5	5	5
			288	JL02265	577				6		6	6	7	7	6		7	7	7		6	6	6	6	6	6	7	7	7	7	6	6		7		7	6	6	7			6	7	6	6	6			6
			289	JL02270	565				6		6		7	7	6		7	7	7		5	5	5	5	5	5		7	7	7	5	5		7		7	6	6	7			6	7	6	6	6			6
			290	JL02271	646				5		5		7	7	5		8	8	8		5	5	5	5	5	5		8	8	8	5	5	8	8		8	5	5	8			5	8	5	5	5			5
			291	JL02272	615				6		6		8	8	6		8	8	8		6	6	6	6	6	6		8	8	8	6	6		8		8	6	6	8			6	8	6	6	6			6
			292	JL02274	654				5		5		7	7	5		7	7	7		5	5	5	5	5	5		7	7	7	5	5	8	8		8	5	5	8			5	8	5	5	5			5
			293	JL02275	646				6		6		7	7	6		7	7	7		6	6	6	6	6	6	7	7	7	7	6	6	7	7		7	5	5	7			5	7	5	5	5			5
			294	JL02276	621				6		6		7	7	6		7	7	7		6	6	6	6	6	6		7	7	7	6	6	7	7		7	6	6	7			6	7	6	6	6			6
			295	JL02277	602				6		5		8	8	5		8	8	8		5	5	5	5	5	5		8	8	8	6	6	8	8		8	6	6	8			6	8	6	6	6			6
			296	JL02279	575				5		5		7	7	5		7	7	7		5	5	5	5	5	5		7	7	7		5	7	7		7	5	5	8			5	8	5	5	5			5
			297	JL02280	599				5		5		8	8	5		8	8	8		5	5	5	5	5	5		8	8	8	5	5		8		8	5	5	8			5	8	5	5	5			5
			298	JL02282	549						6		7	7	6		7	7			6	6	6	6	6	6		7	7	7		6		7		7	5	5	7			5	7	5	5	5			5
			299	JL02283	584				5		6		8	8	6		8	8			6	6	6	6	6	6		7	7	7	6	6	7	7		7	6	6	7			6	7	6	6	6			6
			300	JL02284	609				5		5		8	8	5		8	8	8		5	5	5	5	5	5		8	7	7	5	5	7	7		7	5	5	7			5	7	6	6	6			6
			301	JL02285	646				5		5	5	8	8	5		8	8	8		5	5	5	5	5	5	8	8	8	8	5	5	8	8		8	5	5	7			5	7	5	5	5			5
			302	JL02286	583				5		5		7	7	5		7	7	7		5	5	5	5	5	5		7	7	7	6	6	7	7		7	6	6	7			6	7	6	6	6			6
			303	JL02287	621				6		6		7	7	6		7	7	7		6	6	6	6	6	6		7	7	7	6	6	7	7		7	6	6	7			6	7	6	6	6			6
			304	JL02288	455				6		6		7	7	6		7	7				6	6	6	6	6		7	7	7		5		7		7	5		7				7	5	5	5
			305	JL02303	543						5		7	7	5		7	7			5	5	5	5	5	5		7	7	7	6	6	7	7		7	6	6	7			6	7	6	6	6			6
			306	JL02304	644				6		6		7	7	6		7	7	7		6	6	6	6	6	6	7	7	7	7	6	6	7	7		7	6	6	7			6	7	6	6	6			6
			307	JL02305	582				5		5		7	7	5		7	7			5	5	5	5	5	5		7	7	7	5	5	7	7		7	5	5	7			5	7	5	5	5
			308	JL02309	496				6		6		7	7	6		7	7			6	6	6	6	6	6		7	7	7		6		7		7	5	5	7			5	7	5	5	5			5
			309	JL02311	693				5		5	5	7	7	5		7	7	7		6	6	6	6	6	6	7	7	7	7	6	6	7	7		7	6	6	7			6	7	6	6	6			6
			310	JL02312	591				6		6	6	8	8	6		8	8			6	5	5	5	5	5	8	8	8	8	5	5	8	8		8	5	5	8			5	8	5	5	5			5
			311	JL02313	672			7	5		5	5	7	7	5		7	7	7		5	5	5	5	5	5	7	7	7	7	5	5	7	7		7	5	5	7			5	7	5	5	5			5
			312	JL02314	584				6		6	6	8	8	6		7	7	7		6	6	6	6	6	6		7	7	7	6	6	7	7		7	6	6	7			6	7	6	6	6			6
			313	JL02315	630				6		5	5	7	7	5		7	7	7		5	5	5	5	5	5		8	8	8	5	6	8	8		8	6	6	8			6	8	6	6	6			6
			314	JL02316	475						6		8	8	6		8	8			6	6	6	6	6	6			8	8		5		8		8	5		8			5	8	5	5	5	5		5
			315	JL02317	647				5		5		8	8	5		8	8	8		5	5	5	5	5	5	8	8	8	7	5	5	7	7		7	5	5	7			5	7	5	5	5			5
			316	JL02318	280								8	8	6							6	6	6	6	5			7	8				8			6	6	8				8	6	6	6
			317	JL02319	514						6		8	8	6		8	8			6	6	6	6	6	6		8	8	8		6		8		8	6	6	8			6	8	6	6	6			6
			318	JL02320	654				5		5	5	8	8	5		8	8	8		5	5	5	5	5	5		8	8	8	5	5	8	8		8	5	5	8			5	8	5	5	5			5
			319	JL02321	332								8	8	5		8	8				6	6	6	6				8	8						8	6		8					5	5	5
			320	JL02325	638				6		6	6	7	7	6		7	7	7		6	6	6	6	6	6	8	8	8	8	6	6	8	8		8	6	6	8			6	7	6	6	6			6
			321	JL02326	544				5		5		7	7	5		7	7	7		5	5	5	5	5	5		7	7	7	5	5		7		7	5	5	7			5	7	5	5	5			5
			322	JL02327	416						6		8	8	6			8			6	6	6	6	6	5	7	7	7	7		6		7		7	6	6	7				8	6	6	5
			323	JL02332	713	7	7	7	5		5	5	7	7	5		7	7	7		5	5	5	5	5	5	7	7	7	7	5	5	7	7		7	5	5	7			5	7	5	5	5			5
			324	JL02333	566				6		6	6	7	7	6		7	7			6	6	6	6	6	6	7	8	8	8		6		8		8	6	6	8			6	8	6	6	6			6
			325	JL02338	566				5		6		7	7	6		7	7			6	6	6	6	6	6		7	7	7	6	6		7		7	6	6	7			6	7	6	6	6			6
			326	JL02343	521				6		6		7	7	6		7	7			6	6	6	6	6	6	7	7	7	7	6	6	7	7		7	6	6	7			6	7	6	6	6
			327	JL02344	597			7	6		6	6	7	7	6		7	7	7		6	6	6	6	6	6	7	7	7	7	6	6		7		7	6	6	7			6	7	6	6	6			6
			328	JL02356	528				5		5		7	7	5		7	7	7		5	5	5	5	5	5		8	8	8		5		8		8	5	5	8			5	8	6	6	6
			329	JL02357	540				6		6		7	7	6		7	7	7		6	6	6	6	6	6		8	8	8	6	6		8		8	5	6	8			5	8	5	5	5			5
			330	JL02358	601				6		6		7	7	6		7	7	7		6	6	6	6	6	6		7	7	7	6	6	7	7		7	6	6	7			6	7	5	5	5			5
			331	JL02362	631				5		5		7	7	5		7	7	7		5	5	5	5	5	5		7	7	7	5	5	7	7		7	5	5	7			5	7	5	5	5			5
			332	JL02363	558				6		6		7	7	6		7	7	7		6	6	6	6	6	6		8	8	8	6	6	8	8		8	6	6	8			6	8	6	6	6			6
			333	JL02364	603				6		6		8	8	6		7	7	7		6	6	6	6	6	6		7	7	7		6	7	7		7	6	6	7			6	7	6	6	6			6
			334	JL02367	591				6		6	6	7	7	6		7	7	7		6	6	6	6	6	6		7	8	8	6	6	8	8		8	6	6	8			6	8	6	6	6			6
			335	JL02368	584				6		6		8	8	6		8	7	7		6	6	6	6	6	6		7	7	7		6		7		7	6	6	7			6	7	6	6	6			6
			336	JL02369	456				5		5		7	7	5			7			6	5	5	5	5	5	7	7	7	7				7		7	5	6	7			5	7	5	5	5
			337	JL02377	484						5		8	8	5		8	8				5	5	5	5	5		8	8	8		5		8		8	5	5	8			5		5	5	5
			338	JL02378	541						6		8	8	6		8	8	8		6	6	6	6	6	6		8	8	8		6	8	8		8	6	6	8			6	8	6	6	6			6
			339	JL02379	281								7	7	5			7				5	5	5	5	5			7	7				8			5		8					5	5
			340	JL02380	547				5		5		7	7	5		7	7	7		5	5	5	5	5	5		7	7	7	5	6	7	7		7	6	6	7			6	7	6	6	6			6
			341	JL02387	620			7	5		5	5	7	7	5		7	7	7		6	6	6	6	6	6	8	8	8	8	6	6	8	8		8	6	6	8			6	8	6	6	6	6		6
			342	JL02388	577						6	6	7	7	6		7	7	7		6	6	6	6	6	6		7	7	7		6		7		7	6	6	7			6	7	6	6	6			6
			343	JL02389	659			7	6		6	6	7	7	6		7	7	7		5	5	5	5	5	5	7	7	7	7	5	5	7	7		7	5	5	7			6	7	6	6	6			6
			344	JL02390	701			7	5		5	5	7	7	5		7	7	7		5	5	5	5	5	5	7	7	7	7	5	6	7	7		7	6	6	7			6	8	6	6	6	6		6
			345	JL02394	704			8	6		6	6	8	8	6		8	8	8		6	6	6	6	6	6	8	8	8	8	6	6	8	8		8	5	5	8			5	8	5	5	5			5
			346	JL02396	781	8	8	8	5		5	5	8	8	5		8	8	8		6	6	6	6	6	6	8	8	8	8	6	6	8	8		8	6	6	8	8	8	6	8	6	6	6	6	6	6
			347	JL02397	632				5		5		8	8	5		8	8	8		5	5	5	5	5	5		7	7	7	5	5	7	7		7	5	5	7			5	7	5	5	5			5
			348	JL02414	621				6		5	5	7	7	5		7	7	7		5	5	5	5	5	5	7	7	7	7	5	5	7	7		7	5	5	7			6	7	6	6	6			6
			349	JL02416	546				6		6		7	7	6		7	7			5	5	5	5	5	5		7	7	7	5	5	7	7		7	5	5	7			5	7	5	5	5
			350	JL02417	710			7	6		6	6	7	7	6		7	7	7		6	6	6	6	6	6	7	7	7	7	6	6	7	7		8	6	6	8			6	8	6	6	6	6		6
			351	JL02427	666				5		5	5	7	7	5		7	7	7		5	5	5	5	5	5	8	8	8	8	5	5	8	8		8	5	5	8			5	8	5	5	5			5
			352	JL02428	783	7	7	7	5		6	6	7	7	6		7	7	7		6	6	6	6	6	6	7	7	7	7	6	6	7	7		7	6	6	7	7	7	6	7	6	6	6	6	6	6
			353	JL02435	482				5		5		7	7	5		7	7			5	5	5	5	5	5		7	7	7		5		7		7	5	5	7			5	7	5	5	5
			354	JL02436	661				5		6		7	7	6		7	7	7		6	6	6	6	6	6	7	7	7	7	5	5	7	7		7	5	5	7			5	7	5	5	5			5
			355	JL02441	713	7	7	7	5		5	5	7	7	5		7	7	7		5	5	5	5	5	5	7	7	7	7	5	5	7	7		7	5	5	7			5	7	5	5	5	5		6
			356	JL02442	676			7	5		5	5	7	7	5		7	7	7		5	5	5	5	5	5	7	7	7	7	5	5	7	7		7	6	6	7			6	7	6	6	6			6
			357	JL02450	759	8	8	8	6		6	6	8	8	6		8	8	8		6	6	6	6	6	6	8	8	8	8	6	6	7	7		7	6	6	7	7	7	6	7	6	6	6	6	6	6
			358	JL02462	764	7	7	7	5		5	5	7	7	5		7	7	7		6	6	6	6	6	6	7	7	7	7	6	6	7	7		7	6	6	7	7	7	6	7	6	6	6		6	6
			359	JL02463	777	7	7	7	5		5	5	7	7	5		7	7	7		6	6	6	6	6	6	7	7	7	7	6	6	8	8		8	6	6	8	8	8	6	8	6	6	6	6	6	6
			360	JL02464	727			7	5		5	5	7	7	5		7	7	7		5	5	5	5	5	5	7	7	7	7	5	5	7	7		7	5	5	7			5	7	5	5	5			6
			361	JL02466	662				6		6		7	7	6		7	7	7		6	6	6	6	6	6	7	7	7	7	6	6	7	7		8	6	6	8			6	8	6	6	6			6
			362	JL02467	774	8	8	8	6		6	6	8	8	6		8	8	8		6	6	6	6	6	6	8	8	8	8	6	6	8	8		8	6	6	8	8	8	6	8	5	5	5		5	5
			363	JL02469	758	8	8	8	6		5	5	8	8	5		8	8	8		5	5	5	5	5	5	8	8	8	8	5	5	8	8		8	5	5	8	8	8	5	8	5	5	5		5	5
			364	JL02470	758	8	8	8	6		6	6	8	8	6		8	8	8		6	6	6	6	6	6	8	8	8	8	6	6	8	8		8	6	6	8	8	8	6	8	5	5	5			5
			365	JL02471	679				6		6		7	7	6		7	7	7		6	6	6	6	6	6	7	7	7	7	6	6	7	7		7	6	6	7	7	7	6	7	6	6	6			6
			366	JL02479	737	8	8	8	6		6	6	7	7	6		7	7	7		6	6	6	6	6	6	7	7	7	7	6	6	7	7		7	6	6	7			6	7	6	6	6			6
			367	JL02480	781	8	8	8	6		6	6	8	8	6		8	8	8		6	6	6	6	6	6	8	8	8	8	6	5	8	8		8	5	5	8	8	8	5	8	5	5	5	5	5	5
			368	JL02481	586				6		6		8	8	6		8	8			6	6	6	6	6	6	8	8	8	8	5	5	8	8		8	5	5	8			5	8	5	5	5
			369	JL02483	695				5		5		8	8	5		8	8	8		5	5	5	5	5	5	8	8	8	8	5	5	8	8		8	5	5	8			5	8	5	5	5			5
			370	JL02484	775	8	8	8	5		5	5	8	8	5		8	8	8		6	6	6	6	6	6	8	8	8	8	6	6	7	7		7	6	6	7	7	7	6	7	6	6	6	6	6	6
			371	JL02485	784	8	8	8	6		5	5	8	8	5		8	8	8		5	5	5	5	5	5	8	8	8	8	5	5	8	8		8	6	6	8	8	8	6	8	6	6	6	6	6	6
			372	JL02486	768	8	8	8	6		6	6	8	8	6		8	8	8		6	6	6	6	6	6	8	8	8	8	6	6	8	8		8	6	6	8	8	8	6	8	6	6	6		6	6
			373	JL02487	743			7	6		6	6	7	7	6		7	7	7		5	5	5	5	5	5	7	7	7	7	5	5	7	7		7	5	5	7			5	7	6	6	6			6
			374	JL02488	732			7	5		5	5	7	7	5		7	7	7		5	5	5	5	5	5	7	7	8	8	5	5	8	8		8	6	6	8	8	8	6	8	6	6	6			6
			375	JL02493	770	7	7	7	6		6	6	7	7	6		7	7	7		6	6	6	6	6	6	7	7	7	7	6	6	7	7		7	6	6	7			6	7	6	6	6	6	6	6
			376	JL02494	749	8	8	8	6		6	6	8	8	6		8	8	8		5	5	5	5	5	5	8	8	8	8	5	5	8	8		8	5	5	8			5	8	5	5	5		5	5
			377	JL02495	731	8	8	8	6		6	6	8	8	6		8	8	8		6	6	6	6	6	6	8	7	7	7	5	5	7	7		7	5	5	7			5	7	5	5	5		5	5
			378	JL02496	749	7	7	7	5		5	5	7	7	5		7	7	7		5	5	5	5	5	5	7	7	7	7	5	5	7	7		7	5	5	7	7	7	5	7	5	5	5			5
			379	JL02497	760	7	7	7	5		5	5	7	7	5		7	7	7		5	5	5	5	5	5	7	7	7	7	5	5	7	7		7	5	5	7	7	7	5	7	5	5	5		5	5
			380	JL02498	736			8	5		5	5	8	8	5		8	8	8		5	5	5	5	5	5	8	8	8	8	5	5	8	8		8	5	5	8			5	8	5	5	5		5	5
			381	JL02499	603				5		6		8	8	6		8	8	8		6	6	6	6	6	6		8	8	8		6	8	8		8	6	6	8			6	8	6	6	6			6
			382	JL02500	780	7	7	7	6		6	6	7	7	6		7	7	7		6	6	6	6	6	6	7	7	7	7	6	6	7	7		7	6	6	7	7	7	6	7	6	6	6	6	6	6
			383	JL02501	779	8	8	8	5		6	6	8	8	6		8	8	8		6	6	6	6	6	6	8	8	8	8	6	6	8	8		8	6	6	8	8	8	6	8	6	6	6	6	6	6
			384	JL02515	765	7	7	7	6		6	6	7	7	6		7	7	7		6	6	6	6	6	6	7	7	7	7	6	6	7	7		7	5	5	7	7	7	5	7	5	5	5	5		5
			385	JL02518	652				5		5		7	7	5		7	7	7		5	5	5	5	5	5		7	7	7	6	6	7	7		7	6	6	7			6	7	6	6	6			6
			386	JL02519	766	7	7	7	5		5	5	7	7	5		7	7	7		5	5	5	5	5	5	7	7	7	7	5	5	7	7		7	5	5	7	7	7	5	7	5	5	5	5	5	5
			387	JL02520	781	7	7	7	5		6	6	7	7	6		7	7	7		6	6	6	6	6	6	7	7	7	7	6	6	7	7		7	5	5	7	7	7	5	7	5	5	5	5	5	5
			388	JL02521	751	7	7	7	6		6	6	7	7	6		7	7	7		6	6	6	6	6	6	7	7	7	7	5	5	7	7		7	5	5	7			5	7	5	5	5			6
			389	JL02525	499				6		6		7	7	6			7			6	6	6	6	6	6		7	7	7		6	7	7		7	6	6	7			6	7	6	6	6
			390	JL02526	716			7	6		6	6	7	7	6		8	8	8		6	6	6	6	6	6	8	8	8	8	5	5	8	8		8	5	5	8			5	8	5	5	5			6
			391	JL02527	377				5				8	8	5			8				5	5	5	5	5		8	8	8		5		8		8	5		8				8	5	5	5
			392	JL02532	753	7	7	7	6		6	6	7	7	6		7	7	7		5	5	5	5	5	5	7	7	7	7	5	5	7	7		7	5	5	7			5	7	5	5	5		5	5
			393	JL02533	771	8	8	8	6		6	6	8	8	6		8	8	8		6	6	6	6	6	6	8	8	8	8	6	6	8	8		8	6	6	8	8	8	6	8	6	6	6	6	6	6
			394	JL02534	722				6		6	6	8	8	6		8	8	8		6	6	6	6	6	6	8	8	8	8	6	6	8	8		8	6	6	8			6	8	6	6	6			6
			395	JL02535	761	7	7	7	5		5	5	7	7	5		7	7	7		5	5	5	5	5	5	7	7	7	7	5	5	7	7		7	6	6	8	8	8	6	8	6	6	6			6
			396	JL02539	776	7	7	7	5		5	5	7	7	5		7	7	7		5	5	5	5	5	5	7	7	7	7	5	5	7	7		7	5	5	7	7	7	5	7	5	5	5	5	5	5
			397	JL02540	669				6		6		8	8	6		8	8	8		6	6	6	6	6	6	8	8	8	8	6	6	8	8		8	6	6	8			6	8	6	6	6			6
			398	JL02541	743	8	8	8	6		6	6	7	7	6		7	7	7		6	6	6	6	6	6	7	7	7	7	6	6	7	7		7	6	6	7			6	7	6	6	6	6	6	6
			399	JL02546	757	8	8	8	6		6	5	8	8	5		8	8	8		5	5	5	5	5	5	8	8	8	8	5	5	8	8		8	5	5	8			5	8	5	5	5		5	5
			400	JL02547	771	8	8	8	5		5	5	8	8	5		8	8	8		5	6	6	6	6	6	7	7	7	7	6	6	7	7		7	6	6	7	7	7	6	7	6	6	6	6	6	6
			401	JL02548	596				5		5		7	7	5		7	7			5	5	5	5	5	5		8	8	8	5	5	8	8		8	5	5	8			5	8	5	5	5
			402	JL02549	750			7	6		6	6	7	7	6		7	7	7		6	6	6	6	6	6	8	8	8	8	6	6	8	8		8	6	6	8			5	8	5	5	5			5
			403	JL02550	714	7	7		6		6		7	7	6		7	7	7		6	6	6	6	6	6	7	7	7	7	6	6	7	7		7	6	6	7			6	7	6	6	6			6
			404	JL02551	747	8	8	8	6		6	6	7	7	6		7	7	7		6	6	6	6	6	6	7	7	7	7	6	6	7	7		7	6	6	7	7	7	6	7	6	6	6			6
			405	JL02552	751	8	8	8	6		6	6	8	8	6		8	8	8		6	6	6	6	6	6	8	8	8	8	6	6	8	8		8	6	6	8			6	8	6	6	6			6
			406	JL02557	771	7	7	7	6		6	6	7	7	6		7	7	7		6	6	6	6	6	6	7	7	7	7	5	5	7	7		7	5	5	7	7	7	5	7	5	5	5		5	5
			407	JL02558	765			8	5		5	5	8	8	5		8	8	8		5	5	5	5	5	5	8	8	8	8	5	5	8	8		8	5	5	8	8	8	5	8	5	5	5			5
			408	JL02559	747	8	8	8	5		5	5	8	8	5		8	8	8		5	5	5	5	5	5	8	8	8	8	5	5	8	8		8	5	5	8			5	8	5	5	5			5
			409	JL02563	702	8	8		6		6	6	8	8	6		8	8	8		6	6	6	6	6	6	8	8	8	8	6	6	8	8		8	6	6	8			5	8	5	5	5			5
			410	JL02565	607				5		5		7	7	5		7	7	7		5	5	5	5	5	5		8	8	8	5	5	8	8		8	5	5	8			5	8	5	5	5
			411	JL02574	770	8	8	8	5		5	5	8	8	5		8	8	8		5	5	5	5	5	5	8	8	8	8	5	5	8	8		8	5	5	8			5	8	5	5	5		5	5
			412	JL02575	748	8	8	8	5		5	5	8	8	5		8	8	8		5	5	5	5	5	5	8	8	8	8	5	5	8	8		8	5	5	8			5	8	5	5	5	5		6
			413	JL02588	771	7	7	7	5		6	6	7	7	6		7	7	7		6	6	6	6	6	6	7	7	7	7	6	6	7	7		7	6	6	7	7	7	6	7	6	6	6		6	6
			414	JL02589	771	8	8	8	5		5	5	8	8	5		8	8	8		6	6	6	6	6	6	7	7	7	7	6	6	7	7		7	6	6	7	7	7	6	7	6	6	6	6	6	6
			415	JL02590	566				6		6		7	7	6		7	7			6	6	6	6	6	6		7	7	7		5	7	7		7	5		7			5	7	5	5	5
			416	JL02591	754			8	6		6	6	8	8	6		8	8	8		6	6	6	6	6	6	8	8	8	8	5	5	7	7		7	5	5	7	7	7	5	7	5	5	5			5
			417	JL02592	731			7	6		6	6	7	7	6		7	7	7		6	6	6	6	6	6	8	8	8	8	6	6	8	8		8	6	6	8			6	8	6	6	6			6
			418	JL02604	748			7	6		5	5	7	7	5		7	7	7		5	5	5	5	5	5	8	8	8	8	5	5	8	8		8	5	5	8	8	8	5	8	5	5	5		5	5
			419	JL02605	738			8	5		5	5	8	8	5		8	8	8		6	6	6	6	6	6	8	8	8	8	6	6	7	7		7	6	6	7			6	7	6	6	6			6
			420	JL02606	714	8	8		6		6	6	8	8	6		8	8	8		6	6	6	6	6	6		8	8	8	5	5	8	8		8	5	5	8			5	8	5	5	5			5
			421	JL02610	755	7	7	7	5		5	5	8	8	5		8	8	8		5	5	5	5	5	5	8	8	8	8	5	5	8	8		8	5	5	8	8	8	5	8	6	6	6			6
			422	JL02611	743	8	8	8	5		5	5	8	8	5		8	8	8		6	6	6	6	6	6	8	8	8	8	6	6	8	8		8	6	6	8			6	8	6	6	6		6	6
			423	JL02612	758	7	7	7	5		5	5	7	7	5		7	7	7		6	6	6	6	6	6	8	8	8	8	6	6	8	8		8	6	6	8			6	8	6	6	6		6	6
			424	JL02613	754	7	7	7	5		5	5	7	7	5		7	7	7		5	5	5	5	5	5	7	7	7	7	5	5	7	7		7	5	5	7	7	7	5	7	5	5	5			5
			425	JL02614	756	7	7	7	5		5	5	7	7	5		7	7	7		5	5	5	5	5	5	7	7	7	7	5	5	7	7		7	5	5	7			5	7	5	5	5			5
			426	JL02615	754	8	8	8	6		5	5	8	8	5		8	8	8		5	5	5	5	5	5	7	7	7	7	5	5	7	7		7	5	5	7	8	8	5	7	5	5	5			5
			427	JL02616	745			8	5		5	5	8	8	5		8	8	8		5	5	5	5	5	5	8	8	8	8	5	5	8	8		8	5	5	8			5	8	5	5	5		5	5
			428	JL02617	729	7	7		6		6	6	7	7	6		7	7	7		6	6	6	6	6	6	7	7	7	7	6	6	7	7		7	6	6	7			6	7	6	6	6			6
			429	JL02618	751	7	7	7	6		6	6	7	7	6		7	7	7		6	6	6	6	6	6	8	8	8	8	6	6	8	8		8	6	6	8	8	8	6	8	6	6	6		6	6
			430	JL02619	738	8	8		5		6	6	8	8	6		8	8	8		6	6	6	6	6	6	8	8	8	8	6	6	8	8		8	6	6	8			6	8	6	6	6		6	6
			431	JL02620	672				6		6		7	7	6		7	7	7		6	6	6	6	6	6		8	8	8	6	5	8	8		8	5	6	8	8	8	5	8	5	5	5			5
			432	JL02621	702			8	6		6		8	8	6		8	8	8		6	6	6	6	6	6	8	8	8	8	6	6	8	8		8	6	6	8			6	8	6	6	6			6
			433	JL02622	743	7	7	7	6		6	6	7	7	6		7	7	7		6	6	6	6	6	6	7	7	7	7	6	5	7	7		7	5	5	7			5	7	5	5	5		5	5
			434	JL02623	737			7	5		5	5	7	7	5		7	7	7		5	5	5	5	5	5	7	7	7	7	5	5	7	7		7	5	5	7			5	7	5	5	5			5
			435	JL02624	770	7	7	7	5		5	5	7	7	5		7	7	7		5	5	5	5	5	5	7	7	7	7	5	5	7	7		7	5	5	7			5	7	5	5	5		5	6
			436	JL02625	709			7	5		5	5	7	7	5		8	8	8		5	5	5	5	5	5	8	8	8	8	5	5	8	8		8	5	5	8			5	8	5	5	5			5
			437	JL02626	743			8	6		6	6	8	8	6		8	8	8		6	6	6	6	6	6	8	8	8	8	5	5	8	8		8	5	5	8			5	8	5	5	5		6	5
			438	JL02645	765	8	8	8	5		5	5	8	8	5		8	8	8		5	5	5	5	5	5	8	8	8	8	5	5	8	8		8	5	5	7	7	7	5	7	5	5	5		5	5
			439	JL02646	760	8	8	8	6		6	6	8	8	6		8	8	8		6	6	6	6	6	6	8	8	8	8	6	5	8	8		8	5	5	8	8	8	5	8	5	5	5		5	5
			440	JL02659	731	8	8		5		5		8	8	5		8	8	8		5	5	5	5	5	5	8	8	8	8	5	6	8	8		8	6	6	8	8	8	6	8	6	6	6			6
			441	JL02660	759	8	8	8	5		5	5	8	8	5		8	8	8		5	5	5	5	5	5	8	8	8	8	5	5	8	8		8	5	5	8			5	8	5	5	5		5	5
			442	JL02669	757	7	7	7	6		6	6	7	7	6		7	7	7		6	6	6	6	6	6	7	7	7	7	6	6	7	7		7	6	6	7	7	7	6	7	5	5	5		5	5
			443	JL02677	721	8	8		5		5		8	8	5		8	8	8		5	5	5	5	5	5		7	7	7	5	5	7	7		7	5	5	7			5	7	5	5	5		5	6
			444	JL02678	767	8	8	8	5		5	5	8	8	5		8	8	8		6	6	6	6	6	6	8	8	8	8	6	6	8	8		8	6	6	8			6	8	6	6	6		6	6
			445	JL02679	611				6		6		8	8	6		8	8			6	6	6	6	6	6		8	8	8	6	6	8	8		8	6	6	7			6	7	5	5	5
			446	JL02684	772	7	7	7	5		5	5	7	7	5		7	7	7		6	6	6	6	6	6	7	7	7	7	6	6	7	7		7	6	6	7	7	7	6	7	6	6	6		6	6
			447	JL02685	491				6		6		8	8	6		8	8			6	6	6	6	6	6		8	8	8	6	6		8		8	6	6	8			6	8	6	6	6
			448	JL02686	775	7	7	7	6		6	6	7	7	6		7	7	7		6	6	6	6	6	6	7	7	7	7	6	6	7	7		7	6	6	7			6	7	6	6	6		6	6
			449	JL02688	766	8	8	8	6		6	6	8	8	6		8	8	8		6	6	6	6	6	6	8	8	8	8	6	6	7	7		7	6	6	7	7	7	6	7	6	6	6		6	6
			450	JL02689	774	8	8	8	6		6	6	8	8	6		8	8	8		5	6	6	5	5	5	7	7	7	7	5	5	7	7		7	5	5	7	7	7	5	7	5	5	5	5	5	5
			451	JL02690	746	8	8	8	5		5	5	8	8	5		8	8	8		5	6	6	5	5	5	8	8	8	8	5	5	8	8		8	6	6	8			6	8	6	6	6		6	6
			452	JL02691	682				6		5		8	8	5		8	8	8		5	6	6	5	5	5	8	8	8	8	5	5	8	8		8	5	5	8			5	8	5	5	5			5
			453	JL02692	749	8	8	8	5		6	6	8	8	6		8	8	8		6	6	6	6	6	6		7	7	7	6	6	7	7		7	6	6	7			6	7	6	6	6		6	6
			454	JL02693	767	8	8	8	5		5	5	8	8	5		8	8	8		6	6	6	6	6	6	8	8	8	8	6	6	8	8		8	6	6	8			6	8	6	6	6		6	6
			455	JL02700	744	8	8	8	5		5	5	8	8	5		8	8	8		5	6	6	5	5	5	8	8	8	8	5	5	8	8		8	5	5	8			5	8	5	5	5			5
			456	JL02701	479			8				5	8	8	5		8	8			5	6	6	5	5	5	8		8	8				8		8	6		8			6		6	6	6	6		6
			457	JL02702	776	8	8	8	5		5	5	8	8	5		8	8	8		5	6	6	5	5	5	8	8	8	8	5	5	8	8		8	5	5	8	8	8	5	8	5	5	5		5	5
			458	JL02703	787	7	7	7	6		6	6	7	7	6		7	7	7		6	6	6	6	6	6	7	7	7	7	6	6	7	7		7	6	6	7	7	7	6	7	6	6	6	6	6	6
			459	JL02721	399						5		7	7	5			7				6	6	5	5	5		7	8	8		5		8		8	5		8			6	8	5	5	5
			460	JL02722	264								7	7	5										5				8	8						8	5		8					5	5
			461	JL02723	748	7	7	7	5		6	6	7	7	6		7	7	7		6	6	6	6	6	6	7	7	7	7	6	6	7	7		7	6	6	7			6	7	6	6	6		6	6
			462	JL02724	783	7	7	7	5		6	6	7	7	6		7	7	7		6	6	6	6	6	6	7	8	8	8	6	6	8	8		8	6	6	8	8	8	6	8	6	6	6	6	6	6
			463	JL02725	270								8	8	5							6	6	5	5	5			8	8				8		8			8				8	6	6
			464	JL02726	763	8	8	8	5		5	5	8	8	5		8	8	8		6	6	6	6	6	6	8	8	8	8	6	6	8	8		8	6	6	8			6	8	6	6	6		6	6
			465	JL02730	665	7	7		5		5		8	8	5		8	8	8		5	6	6	5	5	5		8	8	8	5	5	8	8		8	5	5	8			5	8	5	5	5
			466	JL02733	706			8	5		5	5	8	8	5		8	8	8		5	6	6	5	5	5	8	8	8	8	5	5	8	8		8	6	6	8			6	8	6	6	6			6
			467	JL02738	737			8	6		6	6	8	8	6		8	8	8		5	6	6	5	5	5	8	8	8	8	5	5	8	8		8	5	5	8	8	8	5	8	5	5	5			5
			468	JL02740	702				5		5		7	7	5		7	7	8		5	6	6	5	5	5	8	8	8	8	5	5	8	8		8	5	5	8			5	8	5	5	5		5	5
			469	JL02755	552				6		6		7	7	6		7	7			6	6	6	6	6	6		7	7	7		6	7	7		7	6	6	7			6	7	6	6	6
			470	JL02756	746	8	8	8	6		6	6	8	8	6		8	8	8		6	6	6	6	6	6	7	7	7	7	6	6	7	7		7	6	6	7			6	7	6	6	6		6	6
			471	JL02758	582				5		5		7	7	5		7	7	7		5	6	6	5	5	5		8	8	8	5	5	8	8		8	5	5	8			5	8	5	5	5
			472	JL02759	316								7	7	5			7				6	6	5	5	5			7	7							5		7				7	5	5	5
			473	JL02760	424								7	7	5		7	7			5	6	6	5	5	5		7	7	7		5				7	6		7				7	6	6	6
			474	JL03005	759	7	7	7	6		6	6	7	7	6		7	7	7		6	6	6	6	6	6	7	7	7	7	6	6	7	7		7	6	6	7			6	7	6	6	6		6	6
			475	JL03006	772	8	8	8	6		6	6	8	8	6		8	8	8		6	6	6	5	5	5	7	7	7	7	5	5	7	7		7	5	5	7	7	7	5	7	5	5	5		5	5
			476	JL03007	739			8	5		6	6	8	8	6		8	8	8		6	6	6	6	6	6	8	8	8	8	6	6	8	8		8	6	6	8			6	8	6	6	6		6	6
			477	JL03008	477						6	6	8	8	6		8	8			6	6	6	6	6	6	8		8	8				8		8	6		8			6	8	6	6	6	6		6
			478	JL03009	734			8	6		6	6	8	8	6		8	8	8		6	6	6	6	6	6	8	8	8	8	6	6	8	8		8	6	6	8			6	8	6	6	6			6
			479	JL03010	694			7	5		5	5	8	8	5		8	8	8		5	6	6	5	5	5	8	8	8	8	5	5	8	8		8	5	5	8			5	8	5	5	5	5		5
			480	JL03011	760	8	8	8	6		6	6	8	8	6		8	8	8		6	6	6	6	6	6	8	8	8	8	6	6	8	8		8	6	5	8			5	8	5	5	5		5	5
			481	JL03015	578			8			6	6	7	7	6		7	7	7		6	6	6	6	6	6	7		7	7	6	6		7		8	6	6	8			6	8	6	6	6	6		6
			482	JL03016	743	7	7	7	6		6	6	7	7	6		7	7	7		6	6	6	6	6	6	7	7	7	7	6	6	8	8		8	6	6	8			6	8	6	6	6			5
			483	JL03017	768	8	8	8	5		5	5	8	8	5		8	8	8		5	5	5	5	5	5	8	7	7	7	5	5	7	7		7	5	5	7	7	7	5	7	5	5	5		5	5
			484	JL03018	745	8	8	8	5		5	5	8	8	5		8	8	8		5	6	6	5	5	5	8	8	8	8	5	5	8	8		8	5	5	8	8	8	5	8	5	5	5		5	5
			485	JL03019	780	7	7	7	6		6	6	8	8	6		8	8	8		6	6	6	6	6	6	8	8	8	8	6	6	8	8		8	6	6	8	8	8	6	8	6	6	6		6	6
			486	JL03020	741	7	7	7	5		5	5	7	7	5		7	7	7		5	6	6	5	5	5	7	7	7	7	5	5	7	7		7	5	5	7			5	7	5	5	5			5
			487	JL03021	739	7	7		5		6	6	7	7	6		7	7	7		6	6	6	6	6	6	7	7	7	7	6	6	7	7		7	6	6	7	7	7	6	7	6	6	6			6
			488	JL03022	753	7	7	7	6		6	6	7	7	6		7	7	7		6	6	6	6	6	6	7	7	7	7	6	5	7	7		7	5	5	7			5	7	5	5	5		5	5
			489	JL03024	750	7	7	7	6		6	6	7	7	6		7	7	7		6	6	6	6	6	6	7	7	7	7	6	6	7	7		7	6	6	7			6	7	6	6	6		6	6
			490	JL03028	743	8	8	8	6		6	6	8	8	6		8	8	8		6	6	6	5	5	5	8	8	8	8	5	5	8	8		8	5	5	8			5	8	5	5	5		5	5
			491	JL03029	776	7	7	7	5		5	5	7	7	5		7	7	7		5	6	6	5	5	5	7	8	8	8	5	5	8	8		8	6	6	8	8	8	6	8	6	6	6		6	6
			492	JL03030	729	8	8		5		5	5	8	8	5		8	8	8		5	6	6	5	5	5	8	8	8	8	5	5	8	8		8	5	5	8			5	8	6	6	6		6	6
			493	JL03031	704			7	5		5	5	7	7	5		7	7	7		5	6	6	5	5	5	7	8	8	8	5	5	8	8		8	6	6	8			6	8	6	6	6			6
			494	JL03032	763	8	8	8	5		5	5	8	8	5		8	8	8		5	6	6	5	5	5	8	8	8	8	5	5	8	8		8	5	5	8			6	8	6	6	6		6	6
			495	JL03033	766	8	8	8	6		6	6	8	8	6		8	8	8		6	6	6	6	6	6	8	8	8	8	5	5	7	7		7	5	5	7	7	7	5	7	5	5	5		5	5
			496	JL03038	774	8	8	8	6		6	6	8	8	6		8	8	8		6	6	6	6	6	6	8	7	7	7	6	6	7	7		7	6	6	7	7	7	6	7	6	6	6	6	6	6
			497	JL03040	742	7	7	7	5		5	5	7	7	5		7	7	7		5	6	6	5	5	5	7	7	7	7	5	5	7	7		7	5	5	7			5	7	5	5	5			5
			498	JL03045	778	7	7	7	5		5	5	7	7	5		7	7	7		5	6	6	6	6	6	7	7	7	7	6	6	7	7		7	6	6	7	7	7	6	7	6	6	6		6	6
			499	JL03046	761	7	7	7	6		6	6	7	7	6		7	7	7		6	6	6	6	6	6	7	7	7	7	6	6	7	7		7	6	6	7	7	7	6	7	6	6	6		6	6
			500	JL03047	706	7	7	7	5		5		7	7	5		7	7	7		5	6	6	5	5	5	7	7	7	7	5	5	7	7		7	5	5	7			5	7	5	5	5			5
			501	JL03048	784	7	7	7	5		5	5	7	7	5		7	7	7		5	5	5	5	5	5	7	7	7	7	6	6	7	7		7	6	6	7	7	7	6	7	6	6	6	6	6	6
			502	JL03049	746			8	6		6	6	8	8	6		8	8	8		6	6	6	6	6	6	8	8	8	8	6	6	8	8		7	6	6	7			6	7	6	6	6		6	5
			503	JL03050	517						6		8	8	6		8	8			6	6	6	6	6	6	7	7	7	7				7		7	6	6	7			6	7	6	6	6	6		6
			504	JL03051	729			7	5		5	5	7	7	5		7	7	7		5	6	6	5	5	5	7	7	7	7	5	5	7	7		7	5	5	7			5	7	5	5	5			5
			505	JL03063	732			8	6		6	6	8	8	6		8	8	8		6	6	6	6	6	6	8	8	8	8	6	6	7	7		7	6	6	7			6	7	6	6	6	6		6
			506	JL03064	715			7	5		5	5	7	7	5		7	7	7		5	6	6	5	5	5	7	7	7	7	5	5	7	7		8	5	5	8			5	8	5	5	5			5
			507	JL03065	629			8	6		6	6	8	8	6		8	8	8		6	6	6	6	6	6	8	8	8	8		6	8	8		8	5	5	8			5	8	5	5	5	5		5
			508	JL03068	640			7	5		5	5	7	7	5		7	7	7		5	6	6	5	5	5	7	7	7	7	5	6	7	7		7	6	6	7			6	7	6	6	6	6		6
			509	JL03069	753	7	7	7	5		5	5	7	7	5		7	7	7		5	6	6	5	5	5	8	8	8	8	6	6	8	8		8	6	6	8	8	8	6	8	6	6	6		6	6
			510	JL03070	737	7	7	8	5		5	5	7	7	5		7	7	7		5	6	6	5	5	5	7	7	7	7	5	5	7	7		7	5	5	7			5	7	5	5	5		5	5
			511	JL03071	700	8	8		5		5		8	8	5		8	8	8		5	6	6	5	5	5	7	7	7	7	5	5	7	7		7	6	6	7			6	7	6	6	6			6
			512	JL03072	688				5		5	5	8	8	5		8	7	7		5	6	6	5	5	5	7	7	7	7	5	5	7	7		7	5	5	7			5	7	5	5	5			5
			513	JL03086	747	7	7	7	5		5	5	7	7	5		7	7	7		5	6	6	5	5	5	7	7	7	7	5	5	7	7		7	5	5	7			5	7	5	5	5		5	5
			514	JL03087	745	8	8	8	5		5	5	8	8	5		8	8	8		5	6	6	5	5	5	8	8	8	8	6	6	8	8		8	6	6	8			6	8	6	6	6			6
			515	JL03089	752	7	7	7	6		6	6	7	7	6		7	7	7		6	6	6	6	6	6	7	7	7	7	6	6	7	7		7	6	6	7			6	7	6	6	6			6
			516	JL03090	746	7	7	7	5		5	5	7	7	5		7	7	7		5	6	6	5	5	5	8	8	8	8	6	6	8	8		8	6	6	8			6	8	6	6	6			6
			517	JL03091	741	8	8	8	6		6	6	8	8	6		8	8	8		6	6	6	6	6	6	8	8	8	8	6	6	8	8		8	6	6	8			6	8	6	6	6		6	6
			518	JL03092	716				5		5	5	8	8	5		8	8	8		5	6	6	5	5	5	8	7	7	7	5	5	7	7		7	5	5	7			5	7	5	5	5			5
			519	JL03097	752	7	7	7	6		6	6	7	7	6		7	7	7		6	6	6	6	6	6	7	7	7	7	5	5	7	7		7	5	5	8			5	8	5	5	5		5	5
			520	JL03098	751	7	7	7	5		5	5	7	7	5		7	7	7		5	6	6	5	5	5	7	7	7	7	5	5	8	8		8	5	5	8			5	8	5	5	5		6	6
			521	JL03099	765	8	8	8	5		5	5	8	8	5		8	8	8		5	6	6	6	6	6	8	7	7	7	6	6	7	7		7	6	6	7			6	7	6	6	6		6	6
			522	JL03100	752	8	8	8	6		6	5	8	8	5		8	8	8		5	6	6	5	5	5	8	8	8	8	5	5	8	8		8	5	5	8			5	8	5	5	5		5	5
			523	JL03102	762	7	7	7	5		5	5	7	7	5		8	8	8		5	6	6	5	5	5	8	8	8	8	5	5	8	8		8	5	5	8	8	8	5	8	5	5	5		5	5
			524	JL03124	614				5		5		8	8	5		8	8			5	6	6	5	5	5		7	7	7	5	5	7	7		7	5	5	7			5	7	5	5	5
			525	JL03125	713			7	5		5	5	7	7	5		7	7	7		5	6	6	5	5	5	7	7	7	7	5	5	7	7		7	5	5	7			5	7	5	5	5	5		5
			526	JL03126	743	7	7		6		6	6	7	7	6		7	7	7		6	6	6	6	6	6		8	8	8	6	6	8	8		8	6	6	8			6	8	6	6	6		6	6
			527	JL03128	749	7	7	7	5		5	5	7	7	5		7	7	7		5	6	6	5	5	5	7	7	7	7	5	6	7	7		7	6	6	7			6	7	6	6	6			6
			528	JL03129	730	7	7		6		6		7	7	6		7	7	7		6	6	6	6	6	6		7	7	7	6	6	7	7		7	6	6	7	7	7	6	7	6	6	6		6	6
			529	JL03130	750	8	8	8	6		6	6	8	8	6		8	8	8		6	6	6	6	6	6	8	8	8	8	6	6	8	8		8	6	6	8			6	8	6	6	6			6
			530	JL03132	636				5		5		7	7	5		7	7			5	6	6	5	5	5	8	8	8	8	5	5	8	8		8	5	5	8			5	8	5	5	5
			531	JL03133	762	7	7	7	6		6	6	7	7	6		7	7	7		6	6	6	6	6	6	7	8	8	8	6	6	8	8		8	6	6	8			6	8	6	6	6		6	6
			532	JL03134	761	8	8	8	5		5	5	8	8	5		8	8	8		5	6	6	5	5	5	8	8	8	8	5	5	8	8		8	6	6	8	8	8	6	8	6	6	6		6	6
			533	JL03135	771	8	8	8	5		5	5	7	7	5		7	7	7		5	6	6	5	5	5	7	7	7	7	5	5	7	7		7	6	6	7	7	7	6	7	6	6	6		6	6
			534	JL03136	750	7	7	7	5		5	5	7	7	5		7	7	7		5	6	6	5	5	5	7	7	7	7	5	5	7	7		7	5	5	7	7	7	5	7	5	5	5		5	5
			535	JL03138	759	7	7	7	5		5	5	7	7	5		7	7	7		5	6	6	5	5	5	7	7	7	7	5	5	7	7		7	5	5	7			5	7	5	5	5		5	5
			536	JL03140	734	8	8	8	5		5	5	8	8	5		7	7	7		5	6	6	5	5	5	7	7	7	7	5	5	7	7		7	5	5	7			5	7	5	5	5		5	5
			537	JL03142	772	8	8	8	5		5	5	8	8	5		8	8	8		5	6	6	5	5	5	8	8	8	8	5	5	8	8		8	5	5	8	8	8	5	8	5	5	5		5	5
			538	JL03143	763	8	8	8	5		5	5	7	7	5		7	7	7		5	6	6	5	5	5	7	7	7	7	5	5	7	7		7	5	5	7	7	7	5	7	5	5	5		5	5
			539	JL03145	707			8	5		5	5	8	8	5		8	8	8		5	6	6	5	5	5	8	8	8	8	5	5	8	8		8	5	5	8			5	8	5	5	5			5
			540	JL03146	747	7	7	7	6		6	6	7	7	6		7	7	7		5	6	6	5	5	5	8	8	8	8	5	5	8	8		8	5	5	8			5	8	5	5	5			5
			541	JL03148	750	7	7	7	6		5	5	7	7	5		7	7	7		5	6	6	5	5	5	7	7	7	7	5	5	7	7		7	5	5	7			5	7	5	5	5	5		6
			542	JL03155	723	8	8	8	6		6	6	8	8	6		8	8	8		5	6	6	5	5	5	7	7	7	7	5	5	7	7		7	5	5	7			5	7	5	5	5	5	5	5
			543	JL03156	744	7	7	7	5		5	5	7	7	5		7	7	7		5	6	6	5	5	5	7	7	7	7	5	5	7	7		7	5	5	7	7	7	5	7	5	5	5			5
			544	JL03157	768	8	8	8	5		5	5	8	8	5		8	8	8		5	5	5	5	5	5	8	8	8	8	5	5	8	8		8	5	5	8	8	8	5	8	5	5	5		5	5
			545	JL03158	756	8	8	8	6		6	6	8	8	6		8	8	8		6	6	6	6	6	6	8	8	8	8	6	6	8	8		8	6	6	8			6	8	6	6	6			6
			546	JL03159	532				6		6		7	7	6		7	7			6	6	6	6	6	6		7	7	7		6	7	7		7	6	6	7			6	7	6	6	6
			547	JL03161	781	8	8	8	6		6	6	8	8	6		8	8	8		6	6	6	6	6	6	8	7	7	7	5	5	7	7		7	5	5	7	7	7	5	7	5	5	5		5	5
			548	JL03162	759	7	7	7	6		6	6	7	7	6		7	7	7		6	6	6	6	6	6	8	8	8	8	6	6	8	8		8	6	6	8			6	8	6	6	6		6	6
			549	JL03164	744	7	7	7	5		5	5	7	7	5		7	7	7		5	6	6	5	5	5	7	7	7	7	5	5	7	7		7	5	5	7			5	7	5	5	5			5
			550	JL03166	746	7	7	7	5		5	5	7	7	5		7	7	7		6	6	6	6	6	6	7	7	7	7	6	6	7	7		7	6	6	7	7	7	6	7	6	6	6	6		6
			551	JL03170	521				5		5		8	8	5			8			6	5	5	5	5	5	7	7	7	7	6	6		7		7	6	6	7				7	6	6	6
			552	JL03171	545				5		5		8	8	5		8	8			5	6	6	5	5	5	8	8	8	8		5		8		8	6	6	8			6	8	6	6	6
			553	JL03177	495				5		5		8	8	5		8	8			5	6	6	5	5	5	8	7	7	7		5		7		7	5	5	7			6	7	6	6	6
			554	JL03179	551				6		6		8	8	6		8	8			6	6	6	6	6	6	8	8	8	8			8	8		8	6	6	8			5	8	5	5	5
			555	JL03181	498				6		6		8	8	6			8			6	6	6	6	6	6		8	8	8		6		8		8	5	5	8			5	8	5	5	5
			556	JL03182	456								7	7	5		7	7			5	6	6	5	5	5		7	7	7				7		7	5	5	8			5	8	5	5	5
			557	JL03184	599			8	5		5		8	8	5		8	8	8		5	6	6	5	5	5	7	8	8	8		5	8	8		8	5	5	8			5	8	5	5	5			5
			558	JL03194	531				5		5		7	7	5		7	7			5	6	6	5	5	5	7	7	7	7		5	7	7		7	5	5	7			5	7	5	5	5
			559	JL03195	434								8	8	5			8			5	6	6	5	5	5			8	8				8		8	5	5	8			5	8	5	5	5
			560	JL03197	622				5		5		8	8	5		8	8			5	5	5	5	5	5	8	8	8	8	5	5	8	8		8	5	5	8			5	8	5	5	5
			561	JL03199	682				5		5		7	7	5		7	7	7		6	6	6	6	6	6	8	8	8	8	6	6	8	8		8	6	6	8	8	8	6	8	6	6	6		6
			562	JL03214	634				6		6		8	8	6		8	8	8		5	6	6	5	5	5	8	8	8	8	5	5	8	8		8	5	5	8			5	8	5	5	5
			563	JL03215	426								7	7	5		7	7			5	6	6	5	5	5			7	7				7			5	5	7			5	7	5	5	5			5
			564	JL03216	454				5				8	8	5			8				6	6	5	5	5		8	8	8		5		8		8	5	5	8			6	8	6	6	6
			565	JL03219	689	8	8	8	5		6		8	8	6		8	8	8		6	6	6	6	6	6	8	8	8	8	6	6	8	8		8	6	6	8			6	8	6	6	6		6	6
			566	JL03228	490				6		6		8	8	6		8	8			6	6	6	6	6	6		8	8	8		6		8		8	5	5	8			5	8	5	5	5
			567	JL03231	727	7	7		5		5	5	7	7	5		7	7	7		6	6	6	6	6	6	7	7	7	7	6	6	7	7		7	6	6	7			6	7	6	6	6			6
			568	JL03232	466								7	7	5		7	7			5	6	6	5	5	5			7	7				7		7	6	6	7			6	7	6	6	6
			569	JL03238	585				5		5		8	8	5		8	8			5	6	6	5	5	5		8	8	8		5	8	8		8	5	5	8			5	8	5	5	5
			570	JL03240	580				5		5		8	8	5		8	8			5	6	6	5	5	5		8	8	8		5	8	8		8	5	5	8			5	8	5	5	5
			571	JL03246	787	7	7	7	6		6	6	7	7	6		7	7	7		6	6	6	6	6	6	7	7	7	7	6	6	7	7		7	6	6	7	7	7	6	7	6	6	6	6	6	6
			572	JL03257	763			7	6		6	6	7	7	6		7	7	7		5	5	5	5	5	5	7	7	7	7	5	5	7	7		7	5	6	7	7	7	6	7	6	6	6	6		6
			573	JL03259	745	8	8	8	6		5	5	8	8	5		8	8	8		5	6	6	5	5	5	7	7	7	7	5	5	7	7		7	5	5	7			5	7	5	5	5		5	5
			574	JL03271	730	8	8	8	5		6	6	8	8	6		8	8	8		6	6	6	6	6	6	8	8	8	8	6	6	8	8		8	6	6	8			6	8	6	6	6			6
			575	JL03273	778	8	8	8	5		5	5	7	7	5		7	7	7		5	6	6	5	5	5	7	7	7	7	5	5	7	7		7	5	5	7	7	7	5	7	5	5	5		5	5
			576	JL03274	724	7	7	7	6		6	6	7	7	6		7	7	7		6	6	6	6	6	6	8	8	8	8	6	6	8	8		8	6	6	8	8	8	6	8	6	6	6		6	6
			577	JL03275	748	8	8	8	6		6	6	8	8	6		8	8	8		6	6	6	6	6	6	8	8	8	8	6	6	8	8		8	6	6	8	8	8	6	8	6	6	6		6	6
			578	JL03289	735			7	6		6		7	7	6		8	8	8		6	6	6	6	6	6	8	8	8	8	6	6	8	8		8	6	6	8			6	8	6	6	6		5	5
			579	JL03291	714				5		5		8	8	5		8	8	8		6	6	6	6	6	6	8	8	8	8	6	6	8	8		8	6	6	8			6	8	6	6	6		6	5
			580	JL03292	754			7	5		5	5	7	7	5		7	7	7		5	5	5	5	5	5	7	7	7	7	5	5	7	7		8	5	5	8			5	8	5	5	5	5	5	5
			581	JL03293	757			8	5		5	5	8	8	5		8	8	8		5	5	5	5	5	5	8	8	8	8	5	5	7	7		7	5	5	7	7	7	5	7	5	5	5	5	5	5
			582	JL03294	754			7	5		5	5	7	7	5		7	7	7		5	5	5	5	5	5	7	8	8	8	5	5	8	8		8	5	5	8			5	8	5	5	5		5	5
			583	JL03295	748			8	5		5	5	8	8	5		8	8	8		5	5	5	5	5	5	8	8	8	8	5	5	8	8		8	5	5	8			5	8	5	5	5		5	5
			584	JL03296	726				6		6	6	7	7	6		7	7	7		6	6	6	6	6	6	7	7	7	7	6	6	7	7		7	6	6	7			6	7	6	6	6		6	6
			585	JL03297	760			8	6		6	6	8	8	6		8	8	8		5	5	5	5	5	5	8	8	8	8	5	5	8	8		8	5	5	8			5	8	5	5	5	5	5	5
			586	JL03298	737			7	6		6	5	7	7	5		7	7	7		5	5	5	5	5	5	7	7	7	7	5	5	7	7		7	5	5	7			5	7	5	5	5			5
			587	JL03299	730			8	6		5	5	8	8	5		8	8	8		5	5	5	5	5	5	8	8	8	8	5	5	8	8		8	5	5	8			5	8	6	6	6		6	6
			588	JL03300	723			8	5		5	5	7	7	5		7	7	7		5	5	5	5	5	5	7	7	7	7	5	5	7	7		7	5	5	7			5	7	5	5	5			5
			589	JL03301	742			7	5		5	5	7	7	5		7	7	7		5	5	5	5	5	5	7	7	7	7	5	5	7	7		7	5	5	7			5	7	5	5	5	5		5
			590	JL03309	759	7	7	7	6		6	6	7	7	6		7	7	7		6	6	6	6	6	6	8	8	8	8	6	6	8	8		8	6	6	8			6	8	6	6	6		6	6
			591	JL03310	740			8	6		6	6	8	8	6		8	8	8		5	5	5	5	5	5	8	8	8	8	5	5	8	8		8	5	5	8			5	8	5	5	5		5	5
			592	JL03311	719			7	5		5		7	7	5		7	7	7		5	5	5	5	5	5	7	7	7	7	5	5	7	7		7	5	5	7			5	7	5	5	5		5	5
			593	JL03313	762			8	6		6	6	7	7	6		8	8	8		6	6	6	6	6	6	8	8	8	8	6	6	8	8		8	6	6	8			6	8	6	6	6	6	6	6
			594	JL03314	737			7	6		6	6	7	7	6		7	7	7		6	6	6	6	6	6	7	7	7	7	6	6	7	7		7	6	6	7			6	7	5	5	5		5	5
			595	JL03315	702				6		6		8	8	6		8	8	8		6	6	6	6	6	6	8	7	7	7	6	6	7	7		7	6	6	7			6	7	6	6	6		6	6
			596	JL03320	743			7	6		6	6	7	7	6		7	7	7		6	6	6	6	6	6	7	7	7	7	6	6	7	7		7	6	6	7	7	7	5	7	5	5	5		5	5
			597	JL03321	743			7	5		5		7	7	5		7	7	7		5	5	5	5	5	5	7	7	7	7	6	6	7	7		7	6	6	7			6	7	6	6	6		6	6
			598	JL03322	769	8	8	8	5		5	5	8	8	5		8	8	8		5	5	5	5	5	5	8	8	8	8	5	5	7	7		7	5	5	7			5	7	5	5	5	5	5	6
			599	JL03323	725	8	8	8	6		6	6	8	8	6		8	8	8		5	5	5	5	5	5	8	8	8	8	5	5	8	8		8	5	5	7			5	7	5	5	5		5	5
			600	JL03324	737			8	5		6	6	8	8	6		8	8	8		6	6	6	6	6	6	8	8	8	8	6	6	8	8		8	6	6	8			6	8	6	6	6		6	6
			601	JL03325	758			8	6		6	6	8	8	6		8	8	8		6	6	6	6	6	6	8	8	8	8	5	5	8	8		8	5	5	8			5	8	5	5	5	5	5	5
			602	JL03326	735			8	5		5	5	8	8	5		8	8	8		5	5	5	5	5	5	8	8	8	8	5	5	8	8		8	5	5	8			5	8	5	5	5		5	5
			603	JL03333	694			8	5		5		8	8	5		8	8	8		5	5	5	5	5	5		7	7	7	5	5	7	7		7	6	6	7			6	7	6	6	6		6	6
			604	JL03334	660				6		5		7	7	5		7	7	7		5	5	5	5	5	5	7	7	7	7	5	5	7	7		7	5	5	7			5	8	5	5	5			5
			605	JL03335	751			8	6		6	6	8	8	6		8	8	8		6	6	6	6	6	6	8	8	8	8	6	6	8	8		7	6	6	7			6	7	6	6	6	6		6
			606	JL03339	712			7	6		6	6	7	7	6		7	7	7		6	6	6	6	6	6	7	7	7	7	6	6	7	7		7	5	5	7			5	7	5	5	5		5	5
			607	JL03340	706				5		5		7	7	5		7	7	7		5	5	5	5	5	5	8	8	8	8	5	5	8	8		8	5	5	8			5	8	5	5	5			5
			608	JL03342	739			8	5		5	5	7	7	5		7	7	7		5	5	5	5	5	5	7	7	7	7	5	5	7	7		7	5	5	7			5	7	5	5	5	5	5	5
			609	JL03343	765	8	8	8	5		5	5	8	8	5		8	8	8		6	6	6	6	6	6	8	8	8	8	6	6	8	8		8	6	6	8			6	8	6	6	6	6	6	6
			610	JL03344	705				5		5	5	7	7	5		7	7	7		5	5	5	5	5	5	7	7	7	7	5	5	8	8		8	5	5	8			6	8	6	6	6		6	6
			611	JL03345	732			8	6		5	5	8	8	5		8	8	8		5	5	5	5	5	5	8	8	8	8	5	5	8	8		8	5	5	8			5	8	5	5	5		6	6
			612	JL03347	762			8	5		5	5	8	8	5		8	8	8		5	5	5	5	5	5	8	8	8	8	5	5	8	8		8	6	6	8			6	8	6	6	6	6	6	6
			613	JL03349	730			8	5		5	5	8	8	5		8	8	8		6	6	6	6	6	6	8	8	8	8	6	6	8	8		8	6	6	8			6	8	6	6	6		6	6
			614	JL03350	704				6		6		8	8	6		8	8	8		6	6	6	6	6	6		8	8	8	6	6	8	8		8	5	5	8			5	8	5	5	5			5
			615	JL03351	757			7	6		6	6	7	7	6		7	7	7		6	6	6	6	6	6	7	7	7	7	6	6	8	8		8	6	6	8			6	8	6	6	6	6	6	6
			616	JL03352	739			7	6		6	6	7	7	6		7	7	7		6	6	6	6	6	6	7	7	8	8	6	6	8	8		8	5	5	8			5	8	5	5	5		5	5
			617	JL03353	766	8	8	8	6		5	5	8	8	5		8	8	8		5	5	5	5	5	5	8	8	8	8	5	5	8	8		8	5	5	8			5	8	5	5	5	5	5	5
			618	JL03354	730			8	6		6		8	8	6		8	8	8		6	6	6	6	6	6	8	8	8	8	6	6	8	8		8	6	6	8			6	8	6	6	6		5	5
			619	JL03355	700				6		6		7	7	6		7	7	7		6	6	6	6	6	6	7	7	7	7	5	5	7	7		7	5	5	7			5	7	5	5	5		5	5
			620	JL03356	741			7	6		6	6	7	7	6		7	7	7		5	5	5	5	5	5	8	8	8	8	5	5	8	8		8	5	5	8			5	8	5	5	5	5	5	5
			621	JL03370	743			7	6		6	6	7	7	6		7	7	7		6	6	6	6	6	6	7	7	7	7	6	6	7	7		7	6	6	7			6	7	6	6	6		6	6
			622	JL03371	656				5		5		8	8	5		8	8	8		5	5	5	5	5	5		8	8	8	5	5	8	8		8	5	5	8			5	8	5	5	5			5
			623	JL03372	684				5		5		7	7	5		7	7	7		5	5	5	5	5	5		7	7	7	5	5	8	8		8	5	5	8			5	8	5	5	5		5
			624	JL03374	749			8	6		6	6	8	8	6		8	8	8		6	6	6	6	6	6	8	8	8	8	6	6	8	8		8	6	6	8	8	8	6	8	6	6	6		6	6
			625	JL03375	696				5		5	5	7	7	5		7	7	7		6	6	6	6	6	6	7	7	7	7	6	6	7	7		7	6	6	7			6	7	6	6	6		6	6
			626	JL03376	545				5		5		7	7	5		7	7			5	5	5	5	5	5		7	7	7	5	5	7	7		7	5	5	7			5	7	5	5	5
			627	JL03377	730			7	6		6	5	7	7	5		7	7	7		5	5	5	5	5	5	7	7	7	7	5	5	7	7		7	5	5	8			5	8	5	5	5		5	5
			628	JL03378	757			8	5		5	5	8	8	5		8	8	8		5	5	5	5	5	5	8	8	8	8	5	5	8	8		8	5	5	8			5	8	5	5	5	5	5	5
			629	JL03379	472								7	7	5		7	7			5	5	5	5	5	5		7	7	7				7		7	5	5	7				8	5	5	5
			630	JL03380	645				6		6		8	8	6		8	8	8		6	5	5	5	5	5		7	7	7	5	5	7	7		7	5	5	7			5	7	5	5	5			5
			631	JL03381	747			8	6		6	6	8	8	6		8	8	8		5	5	5	5	5	5	7	7	7	7	5	5	7	7		7	5	5	7			5	7	5	5	5		5	5
			632	JL03388	252								8	8	5							5	5	5	5	5			8	8							5		8					5	5	5
			633	JL03389	679				6		6		7	7	6		7	7	7		6	6	6	6	6	6	7	7	7	7	6	6	7	7		7	6	6	7			6	7	6	6	6			6
			634	JL03397	676			8	5		5		8	8	5		8	8	8		5	5	5	5	5	5		8	8	8	5	5	8	8		8	5	5	8			5	8	5	5	5			5
			635	JL03399	753			8	5		5	5	8	8	5		8	8	8		5	5	5	5	5	5	8	7	7	7	5	5	7	7		7	5	5	7			5	7	5	5	5		5	5
			636	JL03400	693				5		6		8	8	6		8	8	8		6	6	6	6	6	6	8	8	8	8	6	6	8	8		8	6	6	8			6	8	6	6	6		6	6
			637	JL03401	653				6		6		7	7	6		8	8	8		6	6	6	6	6	6	8	8	8	8	5	5	8	8		8	5	5	8			5	8	5	5	5			5
			638	JL03402	718			8	5		5	5	8	8	5		8	8	8		5	5	5	5	5	5	8	7	7	7	5	5	7	7		7	5	5	7			5	7	5	5	5		5	5
			639	JL03411	752			8	5		5	5	8	8	5		8	8	8		5	5	5	5	5	5	8	8	8	8	5	5	8	8		8	5	5	8			5	8	5	5	5		5	5
			640	JL03412	745	7	7	7	5		5	5	7	7	5		7	7	7		5	5	5	5	5	5	7	7	7	7	5	5	7	7		7	5	5	7			5	7	5	5	5		5	5
			641	JL03413	696				5		5		7	7	5		7	7	7		5	5	5	5	5	5	7	7	7	7	5	5	7	7		7	5	5	7			5	7	6	6	6		6	6
			642	JL03424	741			7	6		6	6	7	7	6		7	7	7		6	6	6	6	6	6	7	7	7	7	6	6	7	7		7	6	6	7			6	7	6	6	6		6	6
			643	JL03425	665				6		6		8	8	6		7	7	7		6	6	6	6	6	6		7	7	7	6	6	7	7		7	5	5	7			5	7	5	5	5		5	5
			644	JL03426	668				5		5		8	8	5		8	8	8		5	5	5	5	5	5		8	8	8	5	5	8	8		8	5	5	8			5	8	5	5	5			5
			645	JL03438	734			7	5		5	5	7	7	5		7	7	7		5	5	5	5	5	5	7	8	8	8	5	5	8	8		8	5	5	8			5	8	5	5	5		5	5
			646	JL03440	747			8	6		6	6	8	8	6		8	8	8		6	6	6	6	6	6	8	8	8	8	5	5	8	8		8	5	5	8			5	8	5	5	5		5	5
			647	JL03441	709			7	5		5	5	7	7	5		7	7	7		6	6	6	6	6	6	8	8	8	8	6	6	8	8		8	6	6	8			6	8	6	6	6	6		6
			648	JL03442	661				6		6		7	7	6		7	7	7		5	5	5	5	5	5	7	7	7	7	5	5	7	7		7	5	5	7			5	7	5	5	5		5	5
			649	JL03443	687				6		6		8	8	6		8	8	8		5	5	5	5	5	5	8	8	8	8	5	5	8	8		8	5	5	8			5	8	5	5	5			5
			650	JL03449	746			8	6		6	6	8	8	6		8	8	8		6	6	6	6	6	6	7	7	7	7	6	6	7	7		7	6	6	7			6	7	6	6	6	6	6	6
			651	JL03450	701				6		5		7	7	5		7	7	7		5	5	5	5	5	5	7	7	7	7	5	5	7	7		7	5	5	7			5	7	5	5	5			5
			652	JL03452	657				5		5		7	7	5		7	7	7		5	5	5	5	5	5		7	7	7	5	5	7	7		7	5	5	7			5	7	5	5	5
			653	JL03454	644				5		5		8	8	5		8	8	8		5	5	5	5	5	5		7	7	7	5	5	7	7		7	5	5	7			5	7	5	5	5
			654	JL03461	715			8	5		5		8	8	5		8	8	8		5	5	5	5	5	5	8	8	8	8	5	5	8	8		8	5	5	8			6	8	6	6	6		6	6
			655	JL03462	694						6		8	8	6		8	8	8		6	6	6	6	6	6	8	8	8	8	6	6	8	8		8	6	6	8			6	8	6	6	6			6
			656	JL03464	731			8	6		6	6	8	8	6		8	8	8		6	6	6	6	6	6	8	8	8	8	6	6	7	7		7	6	6	7			6	7	6	6	6		6	6
			657	JL03465	585				5		5		8	8	5		8	8	8		5	5	5	5	5	5		8	8	8	5	5	8	8		8	5	5	8			5	8	5	5	5
			658	JL03466	717				6		6		7	7	6		7	7	7		6	6	6	6	6	6	7	7	7	7	5	5	7	7		7	5	5	7			5	7	5	5	5		5	5
			659	JL03474	606						6		8	8	6		8	8	8		5	5	5	5	5	5		7	7	7	5	5	7	7		7	5	5	7			5	7	5	5	5
			660	JL03475	723				5		5	5	8	8	5		8	8	8		5	5	5	5	5	5	8	8	8	8	5	5	8	8		8	6	6	8			6	8	6	6	6		6	6
			661	JL03476	687			7	6		6		8	8	5		8	8	8		5	5	5	5	5	5		8	8	8	5	5	8	8		8	5	5	8			5	8	5	5	5			5
			662	JL03477	228								7	7	6							6	6	6	6	6			7	7									7					6	6
			663	JL03478	697				6		6		8	8	6		8	8	8		6	6	6	6	6	6		7	7	7	6	6	7	7		7	5	5	7	7	7	5	7	5	5	5		5
			664	JL03479	721	8	8		5		6		8	8	6		8	8	8		6	6	6	6	6	6	8	8	8	8	6	6	8	8		8	6	6	8			6	8	5	5	5		5	5
			665	JL03480	546				5		5		8	8	5		8	8			5	5	5	5	5	5		8	8	8			8	8		8	5	5	8			5	8	5	5	5
			666	JL03481	749			8	6		6	6	8	8	6		8	8	8		6	6	6	6	6	6	8	8	8	8	5	5	8	8		8	5	5	8			5	8	5	5	5		5	5
			667	JL03488	737			8	6		5	5	8	8	5		8	8	8		5	5	5	5	5	5	8	8	8	8	5	5	8	8		8	5	5	8			5	8	5	5	5		5	5
			668	JL03489	315								7	7	6			7				5	5	5	5	5			7	7				8		8	5		8					5	5	5
			669	JL03490	687						5		8	8	5		8	8	8		5	5	5	5	5	5		8	8	8	5	5	8	8		8	5	5	8			6	8	6	6	6		6	6
			670	JL03491	751			8	5		5	5	8	8	5		8	8	8		5	5	5	5	5	5	8	8	8	8	5	5	8	8		8	5	5	8	8	8	5	8	5	5	5	5	5	5
			671	JL03493	747			7	6		6	6	7	7	6		7	7	7		6	6	6	6	6	6	7	7	7	7	6	6	7	7		7	6	6	7			6	7	6	6	6		6	6
			672	JL03494	703			8	6		6		8	8	5		8	8	8		5	5	5	5	5	5	8	8	8	8	5	5	8	8		8	5	5	8			5	8	5	5	5			6
			673	JL03495	750			8	5		5	5	8	8	5		8	8	8		5	5	5	5	5	5	7	7	7	7	5	5	7	7		7	5	5	7			5	7	5	5	5	5	5	5
			674	JL03496	730			7			6	6	8	8	6		8	8	8		6	6	6	6	6	6	8	8	8	8	6	6	8	8		8	6	6	8			6	8	6	6	6			6
			675	JL03497	725				5		5		7	7	5		7	7	7		5	5	5	5	5	5	7	7	7	7	5	5	7	7		7	5	5	7			5	7	5	5	5		5	5
			676	JL03498	710			8	6		6	6	8	8	6		8	8	8		6	6	6	6	6	6	8	8	8	8	6	6	8	8		8	6	6	8			6	8	6	6	6		6	6
			677	JL03499	748			7	6		6	6	7	7	6		7	7	7		6	6	6	6	6	6	7	7	7	7	6	6	7	7		7	6	6	7			6	7	6	6	6		6	6
			678	JL03500	743			7	6		6	6	7	7	6		8	8	8		6	6	6	6	6	6	8	8	8	8	6	6	8	8		8	6	6	8			6	8	6	6	6		6	6
			679	JL03536	621				5		5		8	8	5		8	8	8		5	5	5	5	5	5	7	7	7	7	5	5	7	7		7	5	5	7			5	7	5	5	5			5
			680	JL03537	742			8	6		6	6	8	8	6		8	8	8		6	6	6	6	6	6	8	8	8	8	5	5	8	8		8	5	5	8			5	8	5	5	5	5	5	5
			681	JL03538	727			7	6		6	6	7	7	6		7	7	7		6	6	6	6	6	6	7	7	7	7	6	6	7	7		7	6	6	7			6	7	6	6	6	6		6
			682	JL03543	724			7	5		5	5	7	7	5		7	7	7		5	5	5	5	5	5	7	7	7	7	5	5	7	7		7	5	5	7			5	7	5	5	5		5	5
			683	JL03544	721			8	5		5	5	8	8	5		8	8	8		5	5	5	5	5	5	7	7	7	7	5	5	7	7		7	5	5	7			5	7	5	5	5		5	5
			684	JL03549	730	8	8	8	5		6		8	8	6		8	8	8		6	6	6	6	6	6	8	8	8	8	6	6	8	8		8	6	6	8			6	8	6	6	6		6	6
			685	JL03551	764			8	6		6	6	8	8	6		8	8	8		6	6	6	6	6	6	8	7	7	7	6	6	7	7		7	6	6	7			6	7	6	6	6	6	6	6
			686	JL03552	769	8	8	8	6		5	5	8	8	5		8	8	8		5	5	5	5	5	5	8	8	8	8	5	5	8	8		8	5	5	8			5	8	5	5	5	5	5	5
			687	JL03553	751			8	6		6	6	8	8	6		8	8	8		6	6	6	6	6	6	8	8	8	8	6	6	8	8		8	6	6	8			6	8	6	6	6	6	6	6
			688	JL03554	724			7	5		5	5	7	7	5		7	7	7		5	6	6	6	6	6	8	8	8	8	6	6	8	8		8	6	6	8			6	8	6	6	6	6	6	6
			689	JL03555	722				6		6	6	7	7	6		7	7	7		6	6	6	6	6	6	8	8	8	8	5	5	8	8		8	5	5	8			5	8	5	5	5	5	5	5
			690	JL03556	671				5		5		7	7	5		7	7	7		5	5	5	5	5	5	7	7	7	7	6	6	8	8		8	6	6	8			6	8	6	6	6			6
			691	JL03557	687			7	5		5	5	7	7	5		7	7	7		5	5	5	5	5	5	8	8	8	8	5	5	8	8		8	5	5	8			5	8	5	5	5	5		5
			692	JL03558	698				6		6	6	7	7	6		7	7	7		6	6	6	6	6	6	7	7	7	7	6	6	7	7		7	6	6	7			6	7	6	6	6		6	6
			693	JL03560	739			8	6		6	6	8	8	6		8	8	8		6	6	6	6	6	6	8	7	7	7	6	6	7	7		7	6	6	7			6	7	6	6	6		6	6
			694	JL03562	743			7	5		5	6	7	7	6		7	7	7		6	6	6	6	6	6	7	7	7	7	6	6	7	7		7	6	6	7			6	7	6	6	6	6	6	6
			695	JL03564	727			8	6		6	6	8	8	6		8	8	8		6	6	6	6	6	6	8	8	8	8	5	5	8	8		8	5	5	8			5	8	5	5	5	5	5	5
			696	JL03569	739			8	5		5	5	8	8	5		8	8	8		5	5	5	5	5	5	8	7	7	7	5	5	7	7		7	5	5	7			5	7	5	5	5	5	6	5
			697	JL03570	729			8	6		6	6	8	8	6		8	8	8		6	5	5	5	5	5	8	8	8	8	5	5	8	8		8	5	5	8			5	8	5	5	5		5	5
			698	JL03572	740			8	6		6	6	8	8	6		8	8	8		6	6	6	6	6	6	8	8	8	8	6	6	8	8		8	6	6	8			6	8	6	6	6	6	6	6
			699	JL03576	613				6		6		7	7	6		7	7	7		6	5	5	5	5	5		8	8	8	5	5	8	8		8	5	5	8			5	8	5	5	5
			700	JL03577	706			8	6		6	6	8	8	6		8	8	8		6	6	6	6	6	6	8	8	8	8	6	6	8	8		8	6	6	8			6	8	6	6	6			6
			701	JL03578	705			8	6		6	6	8	8	6		8	8	8		6	6	6	6	6	6	8	8	8	8	6	6	8	8		8	5	5	8			5	8	5	5	5		5	5
			702	JL03587	661			7	6		6		7	7	6		7	7	7		6	6	6	6	6	6	7	7	7	7	6	5	7	7		7	5	5	7			5	7	5	5	5			5
			703	JL03588	766			7	5		5	5	7	7	5		7	7	7		5	5	5	5	5	5	7	7	7	7	5	5	7	7		7	5	5	7	7	7	5	7	5	5	5	5	5	5
			704	JL03594	730			7	6		5	5	7	7	5		7	7	7		5	5	5	5	5	5	7	7	7	7	5	5	7	7		7	5	5	7			5	7	5	5	5	5		5
			705	JL03595	733				6		6	6	7	7	6		7	7	7		6	6	6	6	6	6	7	7	7	7	6	6	7	7		7	6	6	7			6	7	6	6	6		6	6
			706	JL03596	720			7	5		5	5	7	7	5		7	7	7		5	5	5	5	5	5	7	7	7	7	5	5	7	7		7	5	5	7			5	7	5	5	5		5	6
			707	JL03597	762	7	7	7	6		6	6	7	7	6		7	7	7		6	6	6	6	6	6	7	7	7	7	6	6	7	7		7	6	6	7			6	7	6	6	6	6	6	6
			708	JL03598	738			8	5		6	6	8	8	6		8	8	8		6	6	6	6	6	6	8	8	8	8	6	6	8	8		8	6	6	8			6	8	6	6	6	6	6	6
			709	JL03599	708				6		6	6	7	7	6		7	7	7		6	6	6	6	6	6	7	7	7	7	5	5	7	7		7	5	5	7			5	7	5	5	5		5	5
			710	JL03606	713			8	5		5	5	8	8	5		8	8	8		5	6	6	6	6	6	7	7	7	7	6	6	7	7		7	6	6	7			6	7	6	6	6			6
			711	JL03607	690			7	6		5		7	7	5		7	7	7		6	6	6	6	6	6	7	7	7	7	6	6	8	8		8	6	6	8			6	8	6	6	6	6	6	6
			712	JL03608	582				5		5		7	7	5		7	7			5	5	5	5	5	5		7	7	7	5	5	7	7		7	5	5	8			5	8	5	5	5			5
			713	JL03614	744	7	7	7	5		5	5	7	7	5		7	7	7		5	5	5	5	5	5	7	7	7	7	6	6	8	8		8	6	6	8			6	8	6	6	6	6	6	6
			714	JL03615	665				5		5		8	8	5		8	8	8		6	6	6	6	6	6	7	7	7	7	6	6	8	8		8	6	6	8			6	8	6	6	6			6
			715	JL03616	755			8	5		5	5	8	8	5		8	8	8		5	5	5	5	5	5	7	7	7	7	5	5	7	7		7	5	5	7			5	7	5	5	5	5	5	5
			716	JL03617	753			8	5		5	5	8	8	5		7	7	7		5	5	5	5	5	5	7	7	7	7	5	5	7	7		7	5	5	7			5	7	5	5	5	5	5	5
			717	JL03618	730			8	5		5	5	8	8	5		8	8	8		5	5	5	5	5	5	8	8	8	8	5	5	8	8		8	5	5	8			5	8	5	5	5		5	5
			718	JL03619	645			7	5		5	5	7	7	5		7	7	7		6	6	6	6	6	6	7	7	7	7	6	6	7	7		8	6	6	8			6	8	6	6	6			6
			719	JL03624	690			7	6		6	6	7	7	6		7	7	7		6	6	6	6	6	6	7	7	7	7	6	6	7	7		7	5	5	7			5	7	5	5	5	5		5
			720	JL03625	686			7	5		5		7	7	5		7	7	7		5	5	5	5	5	5	7	7	7	7	5	5	7	7		7	5	5	7			6	7	6	6	6			6
			721	JL03626	709			8	6		6	6	8	8	6		8	8	8		5	5	5	5	5	5	8	7	7	7	5	5	7	7		7	5	5	7			5	7	5	5	5		5	5
			722	JL03627	725			7	6		6	6	7	7	5		7	7	7		5	5	5	5	5	5	7	7	7	7	6	6	7	7		7	6	6	7			6	7	6	6	6	6	6	6
			723	JL03628	708			7			6	6	7	7	6		7	7	7		5	5	5	5	5	5	7	7	7	7	5	5	7	7		7	5	5	7			5	7	5	5	5	5	5	5
			724	JL03629	739			7	5		5	5	7	7	5		7	7	7		5	5	5	5	5	5	7	7	7	7	5	5	7	7		7	5	5	7			5	7	5	5	5	5	5	6
			725	JL03630	755			7	5		5	5	7	7	5		7	7	7		5	5	5	5	5	5	7	7	7	7	5	5	7	7		7	5	5	7			6	7	6	6	6	6	6	6
			726	JL03631	639			8	6		6		8	8	6		8	8	8		6	5	5	5	5	5	8	8	8	8	5	5	8	8		8	5	5	8			5	8	5	5	5			5
			727	JL03632	731			7	6		6	6	7	7	6		7	7	7		6	6	6	6	6	6	7	7	8	8	5	5	8	8		8	5	5	8			5	8	5	5	5	5	5	5
			728	JL03633	740			8	5		5	5	8	8	5		8	8	8		5	6	6	6	6	6	8	8	8	8	6	6	8	8		8	5	5	8			5	8	5	5	5	5	5	5
			729	JL03634	745	8	8	8	5		5	5	8	8	5		8	8	8		5	5	5	5	5	5	7	7	7	7	5	5	7	7		7	5	5	7			5	7	6	6	6	6		6
			730	JL03635	703			8	5		5	5	8	8	5		7	7	7		5	5	5	5	5	5	7	7	7	7	6	6	7	7		7	6	6	7			6	7	6	6	6			5
			731	JL03636	753			7	6		6	6	7	7	6		7	7	7		6	6	6	6	6	6	7	7	7	7	6	6	7	7		7	6	6	7			6	7	6	6	6	6	6	6
			732	JL03637	699				6		6	6	8	8	6		8	8	8		6	6	6	6	6	6	8	8	8	8	6	6	8	8		8	6	6	8			6	8	6	6	6			6
			733	JL03638	693			8	5		5	5	8	8	5		8	8	8		5	5	5	5	5	5	7	7	7	7	5	5	7	7		7	5	5	7			5	7	5	5	5			5
			734	JL03646	739			7	6		6	6	7	7	6		7	7	7		6	5	5	5	5	5	7	7	7	7	5	5	7	7		7	5	5	7			5	7	5	5	5	5		5
			735	JL03647	772	7	7	7	5		5	5	7	7	5		7	7	7		5	5	5	5	5	5	7	7	7	7	5	5	7	7		7	5	5	7			5	7	5	5	5	5	5	5
			736	JL03655	728			7	6		6	6	7	7	6		7	7	7		6	6	6	6	6	6	7	7	7	7	6	6	7	7		7	5	5	7			5	7	5	5	5	5	5	5
			737	JL03656	694			8	5		5	5	8	8	5		8	8	8		5	5	5	5	5	5	8	8	8	8	5	5	8	8		8	5	5	8			5	8	5	5	5			5
			738	JL03657	515						5		8	8	5		8	8			5	5	5	5	5	5		8	8	8	5	5	8	8		8	5	5	8			5	8	5	5	5
			739	JL03658	530						5		7	7	5		7	7			5	5	5	5	5	5		7	7	7	6	6	7	7		7	6	6	7			6	7	6	6	6
			740	JL03659	761	8	8	8	5		5	5	8	8	5		8	8	8		5	5	5	5	5	5	8	8	8	8	5	5	8	8		8	5	5	8			6	8	6	6	6	6	6	6
			741	JL03660	363						6		8	8	5			7				6	6	6	6	6		7	7	7				7		7	6	6	7				7	6	6	6
			742	JL03661	711			8	6		6	6	8	8	6		8	8	8		6	6	6	6	6	6	8	8	8	8	6	6	8	8		8	6	6	8			6	8	6	6	6		6	6
			743	JL03662	261								8	8	6							5	5	5	5			8	8	8				8			5		8					6	6	6
			744	JL03663	531						5		7	7	5		7	7			6	5	5	5	5	5		7	7	7	5	5	7	7		7	5	5	7			5	7	5	5	5
			745	JL03665	720						5	5	7	7	5		7	7	7		5	5	5	5	5	5	7	7	7	7	5	5	7	7		7	5	5	7			5	7	5	5	5	5	5	5
			746	JL03666	419								7	7	5			7			5	5	5	5	5	5		7	7	7	5	5		7		7	5	5	7				7	5	5	5
			747	JL03667	719			7	5		5	5	7	7	5		7	7	7		5	5	5	5	5	5	7	7	7	7	5	5	7	7		7	5	5	7			5	7	5	5	5			5
			748	JL03668	731			7	6		6	6	7	7	6		7	7	7		5	5	5	5	5	5	8	8	8	8	5	5	8	8		8	5	5	8			5	8	6	6	6		6	6
			749	JL03670	350								8	8	6			8				5	5	5	5	5		8	8	8				8		8	5	5	8				8	6	6	6
			750	JL03671	360								8	8	6			8				6	6	6	6	6			8	8				8		8	6	6	8					6	6	6
			751	JL03685	724			7	6		6	6	7	7	6		7	7	7		6	6	6	6	6	6	7	7	7	7	6	6	7	7		7	5	5	7			5	7	5	5	5	5	5	5
			752	JL03686	461						6		7	7	6		7	7			6	6	6	6	6	6		7	7	7		6		7		7	6	6	7				7	6	6	6
			753	JL03687	723			7	6		6	6	8	8	6		8	8	8		6	6	6	6	6	6	8	8	8	8	6	6	8	8		8	6	6	8			6	8	6	6	6	6	6	6
			754	JL03688	746			7	5		5	5	7	7	5		7	7	7		5	5	5	5	5	5	7	7	7	7	5	5	7	7		7	5	5	7			5	7	5	5	5	5	5	5
			755	JL03689	729			8	5		6		8	8	6		8	8	8		6	5	5	5	5	5	8	8	8	8	5	5	8	8		8	5	5	8			5	8	5	5	5	5	5	5
			756	JL03690	748			8	6		6	6	8	8	6		8	8	8		5	5	5	5	5	5	8	8	8	8	5	5	8	8		8	5	5	8			5	8	5	5	5	5	5	5
			757	JL03691	720			7	6		5	5	7	7	5		7	7	7		5	5	5	5	5	5	7	8	8	8	5	5	8	8		8	5	5	8			5	8	5	5	5			6
			758	JL03692	719				6		6	6	8	8	6		8	8	8		6	5	5	5	5	5	7	7	7	7	5	5	7	7		7	5	5	7			5	7	5	5	5		5	5
			759	JL03693	713			7	6		6	6	7	7	6		7	7	7		6	6	6	6	6	6	7	7	7	7	6	6	7	7		7	6	6	7			6	7	6	6	6			6
			760	JL03694	680				6		6	6	8	8	6		8	8	8		6	6	6	6	6	6	8	8	8	8	6	6	8	8		8	6	6	8			6	8	6	6	6	6		6
			761	JL03699	721			7	5		5	5	7	7	5		7	7	7		5	5	5	5	5	5	7	7	7	7	5	5	7	7		7	5	5	7			5	7	5	5	5	5	5	5
			762	JL03700	659				5		5		8	8	5		8	8	8		5	6	6	6	6	6	8	8	8	8	6	6	8	8		8	6	6	8			6	8	6	6	6		6	6
			763	JL03702	621				6		6		7	7	5		7	7	7		5	5	5	5	5	5	7	7	7	7	5	5	8	8		8	5	5	8			5	8	5	5	5			5
			764	JL03714	747			7	5		5	5	7	7	5		7	7	7		5	5	5	5	5	5	8	8	8	8	5	5	8	8		8	5	5	8			5	8	5	5	5	5	5	5
			765	JL03715	734			8	5		5	5	8	8	5		8	8	8		5	5	5	5	5	5	8	8	8	8	5	5	8	8		8	5	5	8			5	8	5	5	5		6	6
			766	JL03716	751			8	5		5	5	8	8	5		8	8	8		5	5	5	5	5	5	8	8	8	8	5	5	8	8		8	5	5	8			5	8	5	5	5	5	5	5
			767	JL03719	565				6		6		8	8	6		8	8	8		6	6	6	6	6	6		8	8	8	6	6	8	8		8	6	6	8			6	8	6	6	6
			768	JL03725	740	8	8	8	5		6	6	8	8	6		8	8	8		6	6	6	6	6	6	7	7	7	7	6	6	7	7		7	6	6	7			6	7	6	6	6	6	6	6
			769	JL03726	728			7	5		5	5	7	7	5		7	7	7		5	5	5	5	5	5	7	7	7	7	5	5	7	7		7	5	5	7			5	7	5	5	5	5	5	5
			770	JL03727	590				5		5		7	7	5		7	7	8		6	5	5	5	5	5	8	8	8	8	5	5	8	8		8	5	5	8			5	8	5	5	5
			771	JL03728	660				5		5		8	8	5		8	8	8		5	5	5	5	5	5	8	8	8	8	5	5	8	8		8	5	5	8			5	8	5	5	5		5	5
			772	JL03730	739			7	6		6	6	7	7	6		7	7	7		6	6	6	6	6	6	7	7	7	7	6	6	7	7		7	6	6	7			5	7	5	5	5		5	5
			773	JL03731	711			8	6		5	5	8	8	5		8	8	8		5	5	5	5	5	5	8	8	8	8	5	5	8	8		8	5	5	8			5	8	5	5	5	5		5
			774	JL03732	677			7	5		5		7	7	5		7	7	7		5	5	5	5	5	5	7	7	7	7	5	5	8	8		8	5	5	8			5	8	5	5	5			5
			775	JL03733	522				5		5		8	8	5		8	8	8		5	5	5	5	5	5		7	7	7	5	5	8	8		8	5	5	8			5	8	5	5	5
			776	JL03734	731			8	5		5	5	8	8	5		7	7	7		5	5	5	5	5	5	7	7	7	7	5	5	7	7		7	5	5	7			5	7	5	5	5	5	5	5
			777	JL03735	684			7	5		5	5	7	7	5		7	7	7		5	5	5	5	5	5	7	7	7	7	5	5	7	7		7	5	5	7			5	7	6	6	6			6
			778	JL03736	672				6		6		8	8	6		8	8	8		6	6	6	6	6	6	8	8	8	8	6	6	8	8		8	6	6	8			6	8	6	6	6		6	6
			779	JL03737	698			8	5		6	6	8	8	6		8	8	8		6	6	6	6	6	6	8	8	8	8	6	6	8	8		8	6	6	8			6	8	6	6	6	6		6
			780	JL03738	338								7	7	6		7	7				6	6	6	6	6			8	8		6		8		8	6	6	8					6	6	6
			781	JL03739	664			7	6		6	6	7	7	6		7	7	7		6	5	5	5	5	5	7	7	7	7	5	5	7	7		7	5	5	7			5	7	5	5	5	5		5
			782	JL03740	768	7	7	7	6		6	5	7	7	5		7	7	7		5	5	5	5	5	5	7	7	7	7	5	5	7	7		7	5	5	7			5	7	5	5	5	5	5	5
			783	JL03745	704			8	5		5	5	8	8	5		8	8	8		5	5	5	5	5	5	8	8	8	8	5	5	8	8		8	5	5	8			5	8	5	5	5	5		5
			784	JL03746	693			7	5		5	5	7	7	5		7	7	7		5	5	5	5	5	5	8	8	8	8	5	5	8	8		8	5	5	8			5	8	5	5	5	5		5
			785	JL03747	713			7	6		6	6	7	7	6		7	7	7		6	6	6	6	6	6	7	7	7	7	5	5	7	7		7	5	5	7			5	7	5	5	5	5		5
			786	JL03748	602						6		7	7	6		7	7	7		6	6	6	6	6	6	7	7	7	7	5	5	7	7		7	5	5	7			5	7	5	5	5			5
			787	JL03755	637			7	5		5	5	7	7	5		7	7	7		5	5	5	5	5	5	7	7	7	7	6	6	7	7		7	6	6	7			6	7	6	6	6	6		6
			788	JL03756	628						5		7	7	5		7	7	7		6	6	6	6	6	6	7	7	7	7	6	6	8	8		8	6	6	8			6	8	6	6	6			6
			789	JL03762	688			7	5		5	5	7	7	5		7	7	7		6	6	6	6	6	6	7	7	7	7	6	6	7	7		7	6	6	7			6	7	6	6	6	6		6
			790	JL03763	779	7	7	7	6		6	6	8	8	6		8	8	8		6	6	6	6	6	6	8	8	8	8	5	5	8	8		8	5	5	8			5	8	5	5	5	5	5	5
			791	JL03767	690			7	6		6	6	7	7	6		7	7	7		6	6	6	6	6	6	7	7	7	7	6	6	7	7		7	6	6	7			6	7	6	6	6	6	6	6
			792	JL03768	757			7	5		5	5	7	7	5		7	7	7		5	5	5	5	5	5	7	7	7	7	5	5	7	7		7	5	5	7			5	7	5	5	5	5	5	5
			793	JL03769	740			8	6		6	6	8	8	6		8	8	8		6	6	6	6	6	6	8	8	8	8	6	6	8	8		8	6	6	8			6	8	6	6	6	6		6
			794	JL03770	724			7	6		6	6	7	7	6		7	7	7		6	6	6	6	6	6	7	7	7	7	6	6	7	7		7	6	6	7			6	7	6	6	6		6	6
			795	JL03771	720			8	5		5	5	8	8	5		8	8	8		5	5	5	5	5	5	8	8	8	8	5	5	8	8		8	5	5	8			5	8	5	5	5	5		5
			796	JL03772	677			8	6		6		8	8	6		8	8	8		6	6	6	6	6	6	8	7	7	7	6	5	7	7		7	5	5	7			5	7	5	5	5		5	5
			797	JL03773	700			7	5		6	6	7	7	6		7	7	7		6	6	6	6	6	6	7	7	7	7	6	6	7	7		7	6	6	7			5	7	5	5	5			5
			798	JL03774	702			8	5		5	5	8	8	5		8	8	8		5	5	5	5	5	5	7	7	7	7	5	5	7	7		7	5	5	7			5	7	5	5	5		5	5
			799	JL03778	714			8	5		5	5	8	8	5		8	8	8		5	5	5	5	5	5	7	7	7	7	5	5	7	7		7	5	5	7			5	7	5	5	5	5	5	5
			800	JL03779	572						6		7	7	6		7	7	7		6	6	6	6	6	6	7	7	7	7	6	6	7	7		7	6	6	7			6	7	6	6	6			5
			801	JL03780	658				5		5		8	8	5		8	8	8		5	5	5	5	5	5	8	8	8	8	5	5	8	8		8	5	5	7			5	7	5	5	5			5
			802	JL03784	761	7	7	7	5		5	5	7	7	5		7	7	7		5	5	5	5	5	5	7	7	7	7	5	5	7	7		7	5	5	7			6	7	6	6	6		6	6
			803	JL03785	568						6		7	7	6		7	7	7		6	6	6	6	6	6		7	7	7	6	6	7	7		7	6	6	7			6	7	6	6	6			6
			804	JL03786	739			8	6		6	6	8	8	6		8	8	8		5	5	5	5	5	5	8	8	8	8	5	5	8	8		8	5	5	8			5	8	5	5	5	5	5	5
			805	JL03788	656			8	5		5	5	8	8	5		8	8	8		5	5	5	5	5	5		8	8	8	5	5	8	8		8	5	5	8			5	8	5	5	5	5		5
			806	JL03789	685				6		5		8	8	5		8	8	8		5	5	5	5	5	5	8	8	8	8	5	5	8	8		8	5	5	8			6	8	6	6	6			6
			807	JL03790	617						5	5	7	7	5		7	7	7		5	5	5	5	5	5	7	8	8	8	5	5	8	8		8	5	5	8			5	8	5	5	5	5		6
			808	JL03791	640						5		7	7	5		7	7	7		5	5	5	5	5	5	7	8	8	8	5	5	8	8		8	5	5	8			5	8	5	5	5			5
			809	JL03794	663			7	5		5		7	7	5		7	7	7		5	5	5	5	5	5	7	7	7	7	5	5	7	7		7	5	5	7			5	7	5	5	5			5
			810	JL03795	650				6		6		7	7	6		7	7	7		6	6	6	6	6	6	7	7	7	7	6	6	7	7		7	6	6	7			6	7	6	6	6			6
			811	JL03804	673				6		6	6	7	7	6		7	7	7		5	5	5	5	5	5	7	7	7	7	5	5	7	7		7	5	5	7			5	7	5	5	5			5
			812	JL03805	659				6		6		7	7	6		7	7	7		6	6	6	6	6	6	7	7	7	7	6	6	7	7		7	6	6	7			6	7	6	6	6		6	6
			813	JL03807	665				5		5		7	7	5		7	7	7		6	6	6	6	6	6	7	7	7	7	6	6	7	7		7	6	6	7			6	7	6	6	6			6
			814	JL03814	611				5		5		8	8	5		8	8	8		6	6	6	6	6	6	8	8	8	8	6	6	8	8		8	6	6	8			6	8	6	6	6			6
			815	JL03815	572				5		5		7	7	5		7	7	7		5	6	6	6	6	6		7	7	7	6	6	7	7		7	6	6	7			6	7	6	6	6			6
			816	JL03816	681			7	5		5	5	7	7	5		7	7	7		5	5	5	5	5	5	7	7	7	7	5	5	7	7		7	5	5	7			5	7	5	5	5			5
			817	JL03820	606				6		6		8	8	6		8	8	8		6	6	6	6	6	6	8	8	8	8	6	6	8	8		8	6	6	8			6	8	6	6	6			6
			818	JL03821	676				6		5		8	8	5		8	8	8		5	5	5	5	5	5	8	8	8	8	5	5	8	8		8	5	5	8			6	8	6	6	6			6
			819	JL03822	716			8	6		6	6	8	8	6		8	8	8		6	6	6	6	6	6	8	8	8	8	6	6	8	8		8	5	5	8			5	8	5	5	5	5		5
			820	JL03823	618			7			6	6	8	8	6		8	8	8		6	6	6	6	6	6	8	8	8	8	6	6	8	8		8	6	6	8			6	8	6	6	6	6		6
			821	JL03831	738	7	7	7	6		6		7	7	6		7	7	7		6	6	6	6	6	6	7	7	7	7	6	6	7	7		7	6	6	7			6	7	6	6	6		6	6
			822	JL03832	582				5		5		7	7	5		7	7	7		5	5	5	5	5	5	7	7	7	7	5	5	7	7		7	5	5	7			5	7	5	5	5
			823	JL03833	658				6		6		7	7	6		7	7	7		6	6	6	6	6	6	7	7	7	7	6	6	7	7		7	6	6	7			6	7	6	6	6			6
			824	JL04005	747			8	5		6	6	8	8	6		8	8	8		6	6	6	6	6	6	8	8	8	8	6	6	8	8		8	6	6	8			6	8	6	6	6	6	6	6
			825	JL04006	691			7	6		5		7	7	5		7	7	7		5	5	5	5	5	5	7	7	7	7	5	5	7	7		7	5	5	7			6	7	6	6	6			6
			826	JL04008	596						6		8	8	6		8	8	8		6	6	6	6	6	6	8	8	8	8	5	5	8	8		8	5	5	8			5	8	5	5	5			5
			827	JL04018	666			7	6		5		7	7	5		7	7	7		5	5	5	5	5	5	7	7	7	7	5	5	8	8		8	6	6	8			6	8	6	6	6	6		6
			828	JL04019	557				6		6		8	8	6		8	8	8		6	6	6	6	6	6		8	8	8	6	6	8	8		7	6	6	7			6	7	5	5	5			5
			829	JL04020	736			8	5		5	5	8	8	5		8	8	8		6	6	6	6	6	6	8	8	8	8	6	6	7	7		7	6	6	7			6	7	6	6	6	6	6	6
			830	JL04021	712			8	5		5	5	8	8	5		8	8	8		6	6	6	6	6	6	8	8	8	8	6	6	8	8		8	6	6	8			6	8	6	6	6			6
			831	JL04042	769			7	5		6	6	7	7	6		7	7	7		6	6	6	6	6	6	7	7	7	7	6	6	7	7		7	6	6	7			6	7	6	6	6	6	6	6
			832	JL04043	672						5	5	7	7	5		7	7	7		5	5	5	5	5	5	7	7	7	7	5	5	7	7		7	5	5	7			5	7	5	5	5			5
			833	JL04046	750			8	5		5	5	8	8	5		8	8	8		5	5	5	5	5	5	8	8	8	8	5	5	8	8		8	5	5	8			5	8	5	5	5	5	5	5
			834	JL04047	711			7	6		6	6	7	7	6		7	7	7		5	5	5	5	5	5	7	7	7	7	5	5	7	7		7	5	5	7			5	7	5	5	5	5		5
			835	JL04114	708			7	6		6		7	7	6		7	7	7		6	6	6	6	6	6	7	7	7	7	5	5	7	7		7	5	5	7			5	7	5	5	5			5
			836	JL04115	645				5		5		8	8	5		8	8	8		5	5	5	5	5	5	8	8	8	8	5	5	8	8		8	6	6	8			6	8	6	6	6			6
			837	JL04116	715			8	5		5	5	8	8	5		8	8	8		5	5	5	5	5	5	8	8	8	8	5	5	8	8		8	5	5	8			5	8	5	5	5	5		5
			838	JL04120	719			7	5		5	5	8	8	5		8	8	8		6	6	6	6	6	6	8	8	8	8	6	6	8	8		8	6	6	8			6	8	6	6	6	6	6	6
			839	JL04121	746			8	6		5	5	8	8	5		8	8	8		5	5	5	5	5	5	8	8	8	8	5	5	8	8		8	5	5	8			5	8	5	5	5	5		5
			840	JL04122	690			7	5		6	6	7	7	6		7	7	7		6	6	6	6	6	6	7	8	8	8	6	6	8	8		8	6	6	8			6	8	6	6	6	6		6
			841	JL04123	745			8	6		6	6	8	8	6		8	8	8		6	6	6	6	6	6	8	8	8	8	5	5	8	8		8	5	5	8			5	8	5	5	5	5	5	5
			842	JL04124	698			8			6	6	8	8	6		8	8	8		6	6	6	6	6	6	8	8	8	8	5	5	8	8		8	5	5	8			6	8	6	6	6	6		6
			843	JL04125	712			7	5		6	6	7	7	6		7	7	7		6	6	6	6	6	6	7	7	7	7	6	6	7	7		7	6	6	7			6	7	6	6	6	6		6
			844	JL04130	494				6		6		7	7	6		7	7			6	6	6	6	6	6		7	7	7	6	6	7	7		7	6	6	7			6	7	6	6	6
			845	JL04132	623				5		5		7	7	5		7	7	8		5	5	5	5	5	5		8	8	8	5	5	8	8		8	5	5	8			5	8	5	5	5
			846	JL04133	569						6		8	8	6		8	8			6	6	6	6	6	6		8	8	8	5	5	8	8		8	5	5	8			5	8	5	5	5
			847	JL04149	641			7	5		5	5	7	7	5		7	7	7		5	5	5	5	5	5	7	7	7	7	5	5	7	7		7	6	6	7			6	7	6	6	6	6		6
			848	JL04150	593				6		6		8	8	5		8	8	8		5	5	5	5	5	5	8	8	8	8	5	5	8	8		8	5	5	8			5	8	5	5	5
			849	JL04151	557				6		6		7	7	6		7	7	7		6	6	6	6	6	6		8	8	8	6	6		8		8	6	6	8			5	8	5	5	5			5
			850	JL04176	684			8	6		6	6	8	8	6		8	8	8		6	6	6	6	6	6	8	8	8	8	6	6	8	8		8	6	6	8			6	8	6	6	6	6		6
			851	JL04177	597				6		6		8	8	6		8	8	8		5	5	5	5	5	5	8	8	8	8	5	5	8	8		8	5	5	8			5	8	5	5	5			5
			852	JL04178	704			7	5		5	5	7	7	5		7	7	7		5	5	5	5	5	5	7	7	7	7	5	5	7	7		7	5	5	7			5	7	5	5	5		5	5
			853	JL04179	610						6		8	8	6		8	8	8		6	6	6	6	6	6		8	8	8	6	6	8	8		8	5	5	8			5	8	5	5	5			5
			854	JL04199	535						6		7	7	6		7	7	7		6	6	6	6	6	6		7	8	8	6	6	8	8		8	6	6	8			6	8	6	6	6			6
			855	JL04205	701			8	5		5	5	8	8	5		8	8	8		6	6	6	6	6	6	8	8	8	8	6	6	8	8		8	6	6	8			6	8	6	6	6	6		6
			856	JL04206	639			7			6		7	7	6		7	7	7		6	6	6	6	6	6	7	7	7	7	5	5	7	7		7	5	5	7			5	7	5	5	5	5		5
			857	JL04207	651				6		6	6	8	8	6		8	8	8		6	6	6	6	6	6	8	8	8	8	6	6	8	8		8	6	6	8			6	8	6	6	6			6
			858	JL04216	598				6		6		7	7	6		7	7	7		6	6	6	6	6	6	8	8	8	8	5	5	8	8		8	5	5	8			5	8	5	5	5			5
			859	JL04217	750			8	5		5	5	8	8	5		8	8	8		6	6	6	6	6	6	8	8	8	8	6	6	8	8		8	6	6	8			6	8	6	6	6	6	6	6
			860	JL04218	529						5		8	8	5		8	8	8		5	5	5	5	5	5		8	8	8		5		8		8	5	5	8			5	8	5	5	5			5
			861	JL04219	675			8	5		5	5	8	8	5		8	8	8		6	6	6	6	6	6	7	7	7	7	6	6	7	7		7	6	6	7			6	7	6	6	6			6
			862	JL04231	693			8	5		6		8	8	6		8	8	8		6	6	6	6	6	6	8	8	7	7	6	6	7	7		7	6	6	7			6	7	6	6	6			6
			863	JL04232	746			7	5		5	5	7	7	5		7	7	7		5	5	5	5	5	5	8	8	8	8	5	5	8	8		8	5	5	8			5	8	5	5	5		5	5
			864	JL04233	674			8			6	6	8	8	6		8	8	8		6	6	6	6	6	5	8	8	8	8	5	5	8	8		8	5	5	8			5	8	5	5	5			5
			865	JL04262	711			8	5		5	5	8	8	5		8	8	8		5	5	5	5	5	5	7	7	7	7	5	5	7	7		7	5	5	7			5	7	5	5	5			5
			866	JL04264	584				6		5		7	7	5		7	7	7		5	5	5	5	5	5		8	8	8	5	5	8	8		8	5	5	8			5	8	5	5	5			5
			867	JL04265	592				5		5		7	7	5		7	7	7		5	5	5	5	5	5	7	7	7	7	5	5	7	7		7	5	5	7			5	7	5	5	5			5
			868	JL04285	555						5		8	8	5		8	8			6	6	6	6	6	6	8	8	8	8	6	6	8	8		8	6	6	8			6	8	6	6	6
			869	JL04286	674				5		5		7	7	5		8	8	8		5	5	5	5	5	5	8	8	8	8	5	5	8	8		8	5	5	8			5	8	5	5	5			5
			870	JL04288	542				5		5		8	8	5		8	8	8		6	6	6	6	6	6		8	8	8		6	8	8		8	6	6	8			6	8	6	6	6			6
			871	JL04335	722			8	5		6	6	8	8	6		8	8	8		5	5	5	5	5	5	8	8	8	8	5	5	8	8		8	5	5	8			5	8	5	5	5	5	5	5
			872	JL04336	659				5		5	5	7	7	5		8	8	8		5	5	5	5	5	5	8	8	8	8	6	6	8	8		8	6	6	8			6	8	6	6	6	6		6
			873	JL04337	710			7	6		6	5	7	7	5		7	7	7		5	5	5	5	5	5	7	7	7	7	5	5	7	7		7	5	5	7			5	7	5	5	5			5
			874	JL04338	504						5		7	7	5		7	7	7			5	5	5	5	5		7	7	7		5		7		7	5	5	7				7	5	5	5			5
			875	JL04373	694			8	5		5	5	8	8	5		8	8	8		6	6	6	6	6	6	8	8	8	8	6	6	8	8		8	6	6	8			6	8	6	6	6	6		6
			876	JL04374	715			8			6	6	8	8	6		8	8	8		6	6	6	6	6	6	8	8	8	8	6	6	8	8		8	6	6	8			6	8	6	6	6	6		6
			877	JL04375	596				6		6		7	7	6		7	7	7		6	6	6	6	6	6		7	7	7	6	6	7	7		7	6	6	7			6	7	5	5	5
			878	JL04427	676				6		6		7	7	6		7	7	7		6	6	6	6	6	6	7	7	7	7	6	6	7	7		7	6	6	7			6	7	6	6	6			6
			879	JL04429	685				6		6		7	7	6		7	7	7		6	6	6	6	6	6	7	7	7	7	5	5	7	7		7	5	5	7			5	7	5	5	5			5
			880	JL04430	624				5		5		7	7	5		7	7	7		5	5	5	5	5	5	8	8	8	8	5	5	8	8		8	5	5	8			5	8	5	5	5			5
			881	JL04431	682				5		5		7	7	5		7	7	7		5	5	5	5	5	5	7	7	7	7	6	6	7	7		7	6	6	7			6	7	6	6	6			6
			882	JL04432	606				6		6		7	7	6		7	7	7		6	6	6	6	6	6	7	7	7	7	6	5	7	7		7	5	5	7			5	7	5	5	5			5
			883	JL04433	650				5		5	5	7	7	5		7	7	7		6	6	6	6	6	6	7	7	7	7	6	6	7	7		7	6	6	7			6	7	6	6	6			6
			884	JL04435	642				5		5	5	8	8	5		8	8	8		5	5	5	5	5	5	8	8	8	8	5	6	8	8		8	6	6	8			6	8	6	6	6	6		6
			885	JL04436	706			8	5		5	5	8	8	5		8	8	8		5	5	5	5	5	5	8	8	8	8	5	5	8	8		8	5	5	8			5	8	5	5	5			5
			886	JL04437	622				6		6		7	7	6		7	7	7		6	6	6	6	6	6	7	7	7	7	6	6	7	7		7	6	6	7			6	7	6	6	6			5
			887	JL04458	733			8	5		5	5	8	8	5		8	8	8		5	5	5	5	5	5	8	8	8	8	5	5	8	8		8	5	5	8			5	8	5	5	5		5	5
			888	JL04460	682			8	5		5	5	8	8	5		8	8	8		5	5	5	5	5	5	8	8	8	8	5	5	8	8		8	5	5	8			5	8	5	5	5			5
			889	JL04464	649				6		6		7	7	6		7	7	7		6	6	6	6	6	6		7	7	7	6	6	7	7		7	6	6	7			6	7	6	6	6			6
			890	JL04465	698			8	5		6	6	8	8	6		8	8	8		6	6	6	6	6	6	8	8	8	8	6	6	8	8		8	5	5	8			5	8	5	5	5			5
			891	JL04466	632						5		8	8	5		8	8	8		6	5	5	5	5	5		8	8	8	5	5	8	8		8	5	5	8			5	8	5	5	5			5
			892	JL04481	762	7	7	7	5		5	5	7	7	5		7	7	7		5	6	6	6	6	6	7	7	7	7	6	6	7	7		7	6	6	7			6	7	6	6	6	6	6	6
			893	JL04482	618				6		6		8	8	6		8	8	8		6	6	6	6	6	6	8	8	8	8	5	5	8	8		8	5	5	8			5	8	5	5	5			5
			894	JL04483	560				5		5		8	8	5		8	8	8		6	6	6	6	6	6		8	8	8	6	6	8	8		8	6	6	8			6	8	6	6	6			6
			895	JL04496	589						6		8	8	6		8	8	8		6	6	6	6	6	6	8	8	8	8	6	6	8	8		8	6	6	8			6	8	6	6	6
			896	JL04497	670				5		5		8	8	5		8	8	8		5	5	5	5	5	6	8	8	8	8	6	6	8	8		8	6	6	8			6	8	6	6	6			6
			897	JL04498	656			7	6		6	6	7	7	6		7	7	7		6	6	6	6	6	6		8	8	8	6	6	8	8		8	6	6	8			6	8	6	6	6			6
			898	JL04500	761	8	8	8	6		6	6	8	8	6		8	8	8		6	6	6	6	6	6	8	8	8	8	6	6	8	8		8	5	5	8			5	8	5	5	5	5	5	5
			899	JL04502	549						6		7	7	6		7	7	7			6	6	6	6	6		7	7	7		6		7		7	6	6	7			6	7	6	6	6			6
			900	JL04507	645				5		6		8	8	6		8	8	8		6	6	6	6	6	6	8	8	8	8	6	6	7	7		7	6	6	7			6	7	6	6	6
			901	JL04509	550				5		5		8	8	5		8	8	8		5	5	5	5	5	5		7	7	7	5	5		7		7	5	5	7			5	7	5	5	5
			902	JL04510	546						5		8	8	5		8	8	8		5	5	5	5	5	5		7	7	7	5	5	7	7		7	5	5	7			5	7	5	5	5
			903	JL04515	648				6		6		7	7	6		8	8	8		6	6	6	6	6	6	8	8	8	8	6	6	8	8		8	6	6	8			6	8	6	6	6			6
			904	JL04516	558				6		6		8	8	6		8	8	8		6	6	6	6	6	6		8	8	8	6	6	8	8		8	6	6	8			6	8	6	6	6
			905	JL04517	709			8	6		6		8	8	6		8	8	8		6	6	6	6	6	6	8	8	8	8	6	6	8	8		8	6	6	8			6	8	6	6	6		6	6
			906	JL04518	669				5		5		8	8	5		8	8	8		5	5	5	5	5	5	8	7	7	7	5	5	7	7		7	5	5	7			5	7	5	5	5			5
			907	JL04531	644				5		6		8	8	6		8	8	8		6	6	6	6	6	6	7	7	7	7	6	6	7	7		7	6	6	7			6	7	6	6	6			6
			908	JL04532	658				6		6		7	7	6		7	7	7		6	6	6	6	6	6	7	7	7	7	6	6	7	7		7	6	6	7			6	7	6	6	6			6
			909	JL00041	770	7	7	7	5		5	5	7	7	5		7	7	7		5	5	5	5	5	5	7	8	8	8	5	5	8	8		8	5	5	8			5	8	5	5	5	5	5	5
			910	JL00046	579			8					8	8	6			8	7		6	6	6		6			8	8			6		8	8	8	6	6				6	8				6	6	6
			911	JL00064	626			7					7	7	5			7	7		5	5	5		5			7	7			5	7	7	7	7	5	5		7	7	5	7				5	5	5
			912	JL00077	762	8	8	8	5		5	5	8	8	5		8	8	8		5	5	5	5	5	5	8	8	8	8	5	5	8	8		8	5	5	8			5	8	5	5	5	5	5	5
			913	JL00078	771	8	8	8	5		5	5	7	7	5		7	7	7		5	5	5	5	5	5	7	7	7	7	5	5	7	7		7	5	5	7			5	7	5	5	5	5	5	5
			914	JL00079	759	7	7	7	6		6	6	7	7	6		7	7	7		5	5	5	5	5	5	7	7	7	7	5	5	7	7		7	5	5	7			5	7	5	5	5		5	5
			915	JL00080	759			8	5		5	5	7	7	5		7	7	7		5	5	5	5	5	5	7	7	7	7	5	5	7	7		7	5	5	7			5	7	5	5	5	5	5	5
			916	JL00085	780	8	8	8	6		6	6	8	8	6		8	8	8		6	6	6	6	6	6	8	8	8	8	6	6	8	8		8	6	6	8	8	8	6	8	6	6	6	6	6	6
			917	JL00086	776	7	7	7	5		5	5	7	7	5		7	7	7		5	5	5	5	5	5	7	7	7	7	5	5	7	7		7	5	5	7	7	7	5	8	5	5	5	5	5	5
			918	JL00087	761	7	7	7	6		6	6	7	7	6		7	7	7		6	6	6	6	6	6	7	7	7	7	5	5	7	7		7	5	5	7	7	7	5	8	5	5	5	5	5	5
			919	JL00095	772	8	8	8	5		6	6	8	8	6		8	8	8		6	6	6	6	6	6	8	8	8	8	6	6	8	8		8	6	6	8			6	8	6	6	6	6	6	6
			920	JL00096	760	7	7	7	6		6	6	7	7	6		7	7	7		5	5	5	5	5	5	7	7	7	7	5	5	7	7		7	5	5	8	8	8	5	8	5	5	5		5	5
			921	JL00097	749	8	8		5		5		8	8	5		8	8	8		5	5	5	5	5	5	8	8	8	8	5	5	8	8		8	5	5	8	8	8	5	8	5	5	5		5	5
			922	JL00098	622			7			6	6	7	7	6		7	7	7		6	6	6	6	6	6	7	7	7	7		6		7		7	6	6	7			6	7	6	6	6	6		6
			923	JL00103	766	8	8	8	6		5	5	8	8	5		8	8	8		5	5	5	5	5	5	7	7	7	7	5	5	7	7		7	5	5	7			5	7	5	5	5	5	5	5
			924	JL00104	767	7	7	7	6		6	6	7	7	6		7	7	7		5	5	5	5	5	5	7	7	7	7	5	5	7	7		7	5	5	7	7	7	5	7	5	5	5	5	5	5
			925	JL00105	766	7	7	7	5		5	5	7	7	5		7	7	7		5	5	5	5	5	5	7	7	7	7	5	5	7	7		7	5	5	7			5	7	5	5	5	5	5	5
			926	JL00106	731	7	7	7	6		6	6	7	7	6		7	7	7		6	6	6	6	6	6	7	7	7	7	6	6	7	7		7	6	6	7			6	7	6	6	6	6		6
			927	JL00108	723			7	5		5	5	7	7	5		7	7	7		5	5	5	5	5	5	7	7	7	7	5	5	7	7		7	6	6	7			6	7	6	6	6	6		6
			928	JL00109	772	8	8	8	5		5	5	8	8	5		8	8	8		5	5	5	5	5	5	8	8	8	8	5	5	8	8		8	5	5	7	7	7	5	7	5	5	5	5	5	5
			929	JL00110	756	7	7	7	6		6	6	7	7	6		7	7	7		6	6	6	6	6	6	7	7	7	7	6	6	7	7		7	5	5	7			5	7	5	5	5	5	5	5
			930	JL00111	779	7	7	7	6		6	6	7	7	6		7	7	7		6	6	6	6	6	6	7	7	7	7	6	6	7	7		7	6	6	7	7	7	6	7	6	6	6	6	6	6
			931	JL00113	780	8	8	8	5		5	5	8	8	5		8	8	8		5	5	5	5	5	5	8	8	8	8	5	5	8	8		8	5	5	8	8	8	5	8	5	5	5	5	5	5
			932	JL00114	747	8	8	8	5		5	5	8	8	5		8	8	8		5	5	5	5	5	5	8	8	8	8	5	5	8	8		8	5	5	8			6	8	6	6	6	6	6	6
			933	JL00115	727			7	5		6	6	7	7	6		7	7	7		6	6	6	6	6	6	7	7	7	7	6	6	7	7		7	6	6	7			6	7	6	6	6	6	6	6
			934	JL00116	574			8					8	8	6			8	7			6	6		6			8	8			6		8	8	8	6	6				6	8				6	6	6
			935	JL00117	579			8					8	8	5			8	7			6	6		6			8	8			6		8	8	8	6	6				6	8				6	6	6
			936	JL00127	649	8	8	7			6		7	7	6			7	7		6	6	6		6			7	7			6	7	7	7	7	6	6		7	7	6	7				6	6	6
			937	JL00129	777	8	8	8	5		5	5	8	8	5		8	8	8		5	5	5	5	5	5	8	8	8	8	5	5	8	8		8	6	6	8			6	8	6	6	6	6	6	6
			938	JL00130	730			7	5		5	5	7	7	5		7	7	7		5	5	5	5	5	5	7	7	7	7	5	5	7	7		7	5	5	7			5	7	5	5	5	5		5
			939	JL00131	742			8	6		6	6	8	8	6		8	8	8		6	5	5	5	5	5	8	8	8	8	5	5	8	8		8	5	5	8			5	8	5	5	5	5	5	5
			940	JL00132	785	7	7	7	5		5	5	7	7	5		7	7	7		5	5	5	5	5	5	7	7	7	7	5	5	7	7		7	5	5	7	7	7	5	7	5	5	5	5	5	6
			941	JL00133	433			8					8	8	5							6	6		6			7	8			6		8	8	8	6	6				6	8				6		6
			942	JL00134	593			7					7	7	6			7	7		6	6	6		6			7	7			5	7	7	7	7	5	5				5	7				5	5	5
			943	JL00153	726	8	8	8	5		5	5	8	8	5		8	8	8		5	5	5	5	5	5	8	8	8	8	5	5	8	8		8	5	5	8			5	8	6	6	6	6	6	6
			944	JL00159	724			7	5		5	5	7	7	5		7	7	7		5	5	5	5	5	5	8	8	8	8	5	5	8	8		8	5	5	8			5	8	5	5	5	6		6
			945	JL00160	767	8	8	8	6		6	6	7	7	6		7	7	7		5	5	5	5	5	5	7	7	7	7	5	5	7	7		7	5	5	7	7	7	5	7	5	5	5	5	5	5
			946	JL00161	626			8			6	6	8	8	6		8	8	8		6	6	6	6	6	6	8	8	8	8		6		8		8	6	6	8			5	8	5	5	5	5		5
			947	JL00165	566			7					7	7	5			7	7			6	6		5			7	7			5		7	7	7	5	5				5	7				5		6
			948	JL00172	747	8	8	8	6		6	6	7	7	6		7	7	7		6	6	6	6	6	6	7	7	7	7	6	6	7	7		7	6	6	7			6	7	6	6	6	6	6	6
			949	JL00174	731	7	7	7	6		6	6	7	7	6		7	7	7		6	6	6	6	6	6	7	7	7	7	6	6	7	7		7	6	6	7			5	7	5	5	5	5	5	5
			950	JL00175	559			8					8	8	5			8	7			5	5		5			8	8			5		8	8	8	5	5				5	8				5	5	5
			951	JL00178	599			8					8	8	5			8	7			5	5		5			7	7			5	7	7	7	7	5	5				5	7				5	5	5
			952	JL00192	663			8	6		6	6	8	8	6		8	8	8		6	6	6	6	6	6	7	7	7	7	6	6	7	7		7	6	6	7			6	7	6	6	6	6		6
			953	JL00193	776	7	7	7	5		5	5	7	7	5		7	7	7		5	5	5	5	5	5	8	8	8	8	5	5	8	8		8	5	5	8	8	8	5	8	5	5	5	5	5	5
			954	JL00194	714			8	6		6	6	7	7	6		7	7	7		6	6	6	6	6	6	7	7	7	7	6	6	7	7		7	6	6	7			6	7	6	6	6	6		6
			955	JL00211	767			7	6		5	5	7	7	5		7	7	7		5	5	5	5	5	5	7	7	7	7	5	5	7	7		7	5	5	7			5	7	6	6	6	6	6	6
			956	JL00252	482			7					7	7	6			7	7			6	6		6			7	7			6		7	7	7	6	6				6					6		6
			957	JL00264	751	8	8	8	5		6	6	8	8	6		8	8	8		6	6	6	6	6	6	8	8	8	8	6	6	8	8		8	6	6	7			6	7	5	5	5	5		5
			958	JL00265	672			7	5		5	5	7	7	5		7	7	7		5	5	5	5	5	5	7	7	7	7	5	5	7	7		7	5	5	7			5	7	5	5	5	5		5
			959	JL00266	727			8	5		5	5	8	8	5		8	8	8		5	5	5	5	5	5	8	8	8	8	5	5	8	8		8	5	5	8			5	8	6	6	6	6		6
			960	JL00268	766	7	7	7	6		6	6	7	7	6		7	7	7		6	6	6	6	6	6	7	7	7	7	6	6	7	7		8	6	6	8			6	8	6	6	6	6	6	6
			961	JL00269	776	7	7	7	6		6	6	7	7	6		7	7	7		6	5	5	5	5	5	7	7	7	7	5	5	7	8		8	6	6	8	8	8	6	8	6	6	6	6	6	6
			962	JL00270	758	8	8	8	6		6	5	7	7	5		7	7	7		5	5	5	5	5	5	7	7	7	7	5	5	7	7		7	5	5	7	7	7	5	7	5	5	5	5	5	5
			963	JL00271	768	8	8	8	5		5	5	8	8	5		8	8	8		5	5	5	5	5	5	8	8	8	8	6	6	8	8		8	6	6	8			6	8	6	6	6	6	6	6
			964	JL00272	763	8	8	8	6		6	6	8	8	6		8	8	8		6	6	6	6	6	6	8	8	8	8	6	6	8	8		8	6	6	8			6	8	6	6	6	6	6	6
			965	JL00273	661			7	6		6	6	7	7	6		7	7	7		6	6	6	6	6	6	7	7	7	7	6	6	7	7		7	6	6	7			6	7	6	6	6	6		6
			966	JL00274	755	7	7	7	5		5	5	8	8	5		8	8	8		5	5	5	5	5	5	8	8	8	8	5	5	8	8		8	5	5	8			5	8	5	5	5	5	5	5
			967	JL00275	362			8					8	8	5							5	5		5			7	8			5		8	7	8	5	6				6					5		6
			968	JL00278	784	7	7	7	5		5	5	7	7	5		7	7	7		5	5	5	5	5	5	7	7	7	7	5	5	7	7		7	5	5	7	7	7	5	7	5	5	5	5	5	5
			969	JL00280	767	8	8	8	6		6	6	8	8	6		8	8	8		5	5	5	5	5	5	7	7	7	7	5	5	7	7		7	5	5	7			5	7	5	5	5	5	5	5
			970	JL00293	718			7	5		5	5	7	7	5		7	7	7		5	5	5	5	5	5	7	7	7	7	5	5	7	7		7	5	5	7			6	7	6	6	6	6		6
			971	JL00294	678			8	5		5	5	8	8	5		8	8	8		5	5	5	5	5	5	8	7	7	7	5	5	7	7		7	6	6	7			6	7	6	6	6	6		6
			972	JL00296	725	7	7	7	6		6	6	7	7	6		7	7	7		6	6	6	6	6	6	7	7	7	7	6	6	8	8		8	6	6	8			6	8	6	6	6	6	6	6
			973	JL00305	584			8					8	8	5			8	7			5	5		5			8	8			5		8	8	8	5	5				5	8				5	5	5
			974	JL00311	781	7	7	7	5		5	5	7	7	5		7	7	7		5	5	5	5	5	5	7	7	7	7	6	6	7	7		8	6	6	8	8	8	6	8	6	6	6	6	6	6
			975	JL00312	637			8	6		6	6	8	8	6		8	8	8		6	6	6	6	6	6	8	8	8	8	6	6	8	8		8	6	6	8			6	8	6	6	6	6		6
			976	JL00313	676			7			5	5	7	7	5		7	7	7		5	5	5	5	5	5	7	7	7	7	5	5	7	7		7	5	5	7			5	7	5	5	5	5		5
			977	JL00333	529			8					8	8	5			7	7			6	6		6			7	7			6		7	7	7	6	6				6	7				6		6
			978	JL00335	729	7	7	7	6		6	6	7	7	6		7	7	7		6	6	6	6	6	6	8	8	8	8	6	6	8	8		8	6	6	8			6	8	6	6	6	6	6	6
			979	JL00336	765	7	7	7	5		5	5	7	7	5		7	7	7		5	5	5	5	5	5	7	7	7	7	5	5	7	7		7	5	5	7			5	7	5	5	5	5	5	5
			980	JL00337	757	7	7	7	5		5	5	7	7	5		7	7	7		5	5	5	5	5	5	7	8	8	8	6	6	8	8		8	6	6	8			6	8	6	6	6	6	6	6
			981	JL00338	752			7	6		6	6	7	7	6		7	7	7		6	6	6	6	6	6	7	7	7	7	6	6	7	8		8	6	6	8			6	8	6	6	6	6	6	6
			982	JL00340	548			7					7	7	6			7	7		6	6	6		6			7	7			6		7	7	7	6	6				6	7				6	6	6
			983	JL00341	503			7					8	8	6			8	7			6	6		6			8	8			6		8	8	8	6	6				6	8				6		6
			984	JL00363	644			8	5		6	5	7	7	5		7	7	7		5	5	5	5	5	5	8	7	8	8	5	5	8	8		8	5	6	8			5	8	5	5	5	5		5
			985	JL00371	758	8	8	8	5		5	5	8	8	5		8	8	8		5	5	5	5	5	5	7	7	7	7	5	5	7	7		7	5	5	7			5	7	5	5	5	5		5
			986	JL00372	784	8	8	8	6		6	6	8	8	6		8	7	7		6	6	6	6	6	6	7	7	7	7	6	6	7	7		7	5	5	7	7	7	5	7	5	5	5	5	5	5
			987	JL00388	604			7					7	7	6			7	7		6	6	6		6			7	7			6		8	8	8	6	6				6	8				6	6	6
			988	JL00390	592			8					8	8	5			8	7		6	6	6		6			8	8			6	8	8	8	8	6	6		8	8	6	8				6	6	6
			989	JL00407	755	7	7	7	5		5	5	7	7	5		7	7	7		5	5	5	5	5	5	7	7	7	7	5	5	7	7		7	6	6	7			6	7	6	6	6	6	6	6
			990	JL00408	774	8	8	8	6		6	6	8	8	6		8	8	8		5	5	5	5	5	5	8	8	8	8	5	5	8	8		8	5	5	8	8	8	5	8	5	5	5		5	5
			991	JL00409	652				5		5		8	8	5		8	8	8		5	5	5	5	5	5	8	8	8	8	5	5	8	8		8	5	5	8			5	8	5	5	5			5
			992	JL00414	451								8	8	6			8				6	6		6			8	8					8	8	8	6	6				6					6		6
			993	JL00418	739	7	7		5		5	5	7	7	5		7	7	7		5	5	5	5	5	5	7	7	7	7	5	5	7	7		7	5	5	7			5	7	5	5	5		5	5
			994	JL00419	739	7	7		5		5		7	7	5		7	7	7		6	6	6	6	6	6	7	7	7	7	6	6	7	7		7	6	6	7			6	7	6	6	6		5	5
			995	JL00425	653	7	7		6		6		7	7	6		7	7	7		6	6	6	6	6	6	7	7	7	7	6	6	7	7		7	6	6	7			6	7	5	5	5
			996	JL00427	745	7	7		6		6	6	7	7	6		7	7	7		6	6	6	6	6	6	7	7	7	7	6	6	7	7		7	6	6	7			6	7	6	6	6		6	6
			997	JL00440	745	8	8	8	6		6	6	8	8	6		8	8	8		6	6	6	6	6	6	8	8	8	8	6	6	8	8		8	6	6	8			6	8	6	6	6		6	6
			998	JL00441	666				5		6		8	8	6		8	8	8		6	6	6	6	6	6	8	8	8	8	6	6	8	8		8	6	6	8			6	8	6	6	6		6	6
			999	JL00443	700	7	7		6		6		7	7	5		7	7	7		5	5	5	5	5	5	7	7	7	7	5	5	7	7		7	5	5	7			5	7	5	5	5		5	5
			1000	JL00458	570			8					8	8	5			8	7		6	5	5		5			7	7			5		7	7	7	5	5				5	8				5	5	5
			1001	JL00459	696	7	7		6		6		7	7	6		7	7	7		6	6	6	6	6	6	7	7	7	7	5	5	7	7		7	5	5	7			5	7	5	5	5		5	5
			1002	JL00460	526				6		6		7	7	6		7	7			6	6	6	6	6	6	7	7	7	7	5	5	7	7		7	5	5	7			5	7	5	5	5
			1003	JL00461	695	7	7		6		6		7	7	6		7	7	7		6	5	5	5	5	5	8	8	8	8	5	5	8	8		8	5	5	8			5	8	5	5	5		5	5
			1004	JL00462	776			7	6		6	6	7	7	6		7	7	7		6	6	6	6	6	6	7	7	7	7	6	5	7	7		7	5	5	7	7	7	5	7	5	5	5	5	5	5
			1005	JL00463	739			7	6		5	5	8	8	5		8	8	8		5	5	5	5	5	5	8	8	8	8	5	5	8	8		8	5	5	8	8	8	5	8	5	5	5	5	5	5
			1006	JL00464	738			7	6		6	6	7	7	6		7	7	7		6	6	6	6	6	6	7	7	7	7	6	6	7	7		7	6	6	7	7	7	6	7	6	6	6	6	6	6
			1007	JL00465	762			8	6		6	6	8	8	6		8	8	8		6	6	6	6	6	6	8	8	8	8	6	6	8	8		8	6	6	8	8	8	6	8	6	6	6	6	6	6
			1008	JL00466	776			8	5		5	5	8	8	5		8	8	8		5	5	5	5	5	5	8	8	8	8	6	6	8	8		8	6	6	8	8	8	6	8	6	6	6	6	6	6
			1009	JL00467	744			8	6		6	6	8	8	6		8	8	8		6	6	6	6	6	6	7	7	7	7	5	5	7	7		7	5	5	7	7	7	5	7	5	5	5	5	5	5
			1010	JL00487	749				6		6	6	7	7	6		7	7	8		6	6	6	6	6	6	7	7	7	7	6	6	7	7		7	6	6	7	7	7	6	7	6	6	6	6	6	6
			1011	JL00488	769			7	6		6	6	7	7	6		7	7	7		6	6	6	6	6	6	7	7	7	7	6	6	7	7		7	6	6	7	7	7	6	7	6	6	6	6	6	6
			1012	JL00489	768			8	6		5	5	8	8	5		8	8	8		5	5	5	5	5	5	8	8	8	8	5	5	8	8		8	5	5	8	8	8	5	8	5	5	5	5	5	5
			1013	JL00494	774			8	5		5	5	8	8	5		8	8	8		5	5	5	5	5	5	8	8	8	8	5	5	8	8		8	5	5	8	8	8	5	8	5	5	5	5	5	5
			1014	JL00495	765			8	5		5	5	8	8	5		8	8	8		5	5	5	5	5	5	7	7	7	7	5	5	7	7		7	5	5	7	7	7	5	7	6	6	6	6	6	6
			1015	JL00496	775			8	6		6	6	8	8	6		8	8	8		5	5	5	5	5	5	8	8	8	8	5	5	8	8		8	5	5	8	8	8	6	8	6	6	6	6	6	6
			1016	JL00497	762			8	5		5	6	8	8	6		8	8	8		6	6	6	6	6	6	8	8	8	8	6	6	8	8		8	6	6	8	8	8	6	8	6	6	6	6	6	6
			1017	JL00502	485			8					8	8	5			8	7			5	5		5			7	7			5		7	7	7	5	5				5					5		5
			1018	JL00503	543			7					7	7	6			7	7			5	5		5			7	7			5		7	7	7	5	5				5	8				5		5
			1019	JL00504	623			8										8	7		6	6	6		6			8	8			5		8	8	8	5	5		8	8	5	8				5	5	5
			1020	JL00512	713				6		5	5	7	7	5		7	7	7		5	5	5	5	5	5	7	7	7	7	5	5	7	7		7	5	5	7	7	7	5	7	5	5	5	5	5	5
			1021	JL00513	613						5	5	8	8	5		8	8	8		6	5	5	5	5	5	8	7	8	8	5	5		8		8	5	5	8			5	8	5	5	5	5		5
			1022	JL00514	770			8	5		5	5	8	8	5		8	8	8		5	5	5	5	5	5	8	8	8	8	5	5	8	8		8	5	5	8	8	8	5	8	5	5	5	5	5	5
			1023	JL00527	765			8	5		5	5	8	8	5		7	7	7		5	5	5	5	5	5	7	7	7	7	5	5	7	7		7	5	5	7	7	7	5	7	5	5	5	5	5	5
			1024	JL00528	750			7			6	6	7	7	6		7	7	7		5	5	5	5	5	5	7	7	7	7	5	5	7	7		7	5	5	7	7	7	5	7	5	5	5	5	5	5
			1025	JL00529	691						5	5	7	7	5		7	7	7		5	5	5	5	5	5	7	7	7	7	5	5	7	7		7	5	5	7	7	7	5	7	5	5	5	5		5
			1026	JL00530	763			7	5		5	5	7	7	5		7	7	7		6	6	6	6	6	6	7	7	7	7	6	6	7	7		7	6	6	7	7	7	6	7	6	6	6	6	6	6
			1027	JL00531	664			8			6	5	8	8	5		8	8	8		6	5	5	5	5	5	8	8	8	8	5	5	8	8		8	5	6	8			5	8	5	5	5	5		5
			1028	JL00532	773			8	6		6	6	8	8	6		8	8	8		6	6	6	6	6	6	8	8	8	8	5	5	7	7		7	5	5	7	7	7	5	7	5	5	5	5	5	5
			1029	JL00533	769	8	8	8	6		6	6	8	8	6		8	8	8		6	6	6	6	6	6	7	7	7	7	6	6	7	7		7	6	6	7	7	7	6	7	6	6	6		6	6
			1030	JL00538	768			8	6		6	6	8	8	6		8	8	8		6	6	6	6	6	6	8	8	8	8	6	6	8	8		8	6	6	8	8	8	6	8	6	6	6	6	6	6
			1031	JL00539	772			8	6		5	5	8	8	5		8	8	8		5	5	5	5	5	5	8	8	8	8	5	5	8	8		8	5	5	8	8	8	5	8	5	5	5	5	5	5
			1032	JL00540	770			8	5		5	5	8	8	5		8	8	8		5	5	5	5	5	5	7	7	7	7	5	6	7	7		7	6	6	7	7	7	6	7	6	6	6	6	6	6
			1033	JL00541	771			7	5		5	5	7	7	5		7	7	7		5	5	5	5	5	5	8	8	8	8	5	5	8	8		8	6	6	8	8	8	6	8	6	6	6	6	6	6
			1034	JL00557	770			8	6		6	6	8	8	6		8	8	8		5	5	5	5	5	5	8	8	8	8	5	5	8	8		8	5	5	8	8	8	5	8	5	5	5	5	5	5
			1035	JL00558	737			8			5	5	8	8	5		8	8	8		5	5	5	5	5	5	8	8	8	8	5	5	8	8		8	5	5	8	8	8	5	8	5	5	5	5	5	5
			1036	JL00559	751			8	5		5	5	8	8	5		8	8	8		5	5	5	5	5	5	8	8	8	8	5	5	8	8		8	5	5	8	8	8	5	8	5	5	5	5	5	5
			1037	JL00561	582			7					7	7	5			7	7			5	5		5			7	7			5		8	8	8	5	5				5	8				5	5	5
			1038	JL00562	552			8					7	7	5			8	7			5	6		5			8	8			5		8	8	8	5	5				5	8				6	6	6
			1039	JL00572	599			8					8	8	6			8	7		6	6	6		6			8	8			6		8	8	8	6	6				6	8				6	6	6
			1040	JL00574	559			8					8	8	6			8	7			5	5		5			8	8			5		7	7	7	5	5				5	8				5		5
			1041	JL00587	624			7					7	7	5			7	7		6	6	6		6			7	7			6	7	7	7	7	6	6		7	7	6	7				5	5	5
			1042	JL00593	753			8			6	6	8	8	6		8	8	8		6	6	6	6	6	6	7	7	7	7	6	6	7	7		7	5	5	7	7	7	5	7	5	5	5	5	5	5
			1043	JL00594	768			8	6		6	6	8	8	6		8	8	8		6	5	5	5	5	5	8	8	8	8	5	5	8	8		8	5	5	8	8	8	5	8	5	5	5	5	5	5
			1044	JL00595	780			7	5		5	5	7	7	5		7	7	7		5	5	5	5	5	5	8	8	8	8	5	5	8	8		8	5	5	8	8	8	5	8	5	5	5	5	5	5
			1045	JL00596	771			7	6		6	6	7	7	6		7	7	7		6	6	6	6	6	6	7	7	7	7	6	6	7	7		7	5	5	7	7	7	5	7	5	5	5	5	5	5
			1046	JL00598	771			7	5		5	5	7	7	5		7	7	8		5	5	5	5	5	5	8	8	8	8	5	6	8	8		8	6	6	8	8	8	6	8	6	6	6	6	6	6
			1047	JL00599	779			8	6		6	6	8	8	6		8	8	8		5	5	5	5	5	5	7	7	7	7	5	5	7	7		7	5	5	7	7	7	5	7	5	5	5	5	5	5
			1048	JL00600	762			8	6		6	6	8	8	6		8	8	8		6	6	6	6	6	6	8	8	8	8	6	6	8	8		8	6	6	8	8	8	6	8	6	6	6	6	6	6
			1049	JL00601	701			7			5	5	7	7	5		7	7	7		5	5	5	5	5	5	7	7	7	7	5	5	7	7		7	5	5	7			5	7	5	5	5	5	5	5
			1050	JL00602	679						6	6	7	7	6		7	7	7		6	6	6	6	6	6	7	7	7	7	6	6	7	7		7	6	6	7	7	7	6	7	6	6	6	6		5
			1051	JL00603	674						6	6	8	8	6		8	8	8		6	6	6	6	6	6	8	8	8	8	6	6	8	8		8	6	6	8	8	8	6	8	6	6	6	6		6
			1052	JL00604	768			7	6		5	5	7	7	5		7	7	7		6	6	6	6	6	6	7	7	7	7	6	6	7	7		7	6	6	7	8	8	6	7	6	6	6	6	6	6
			1053	JL00614	766			8	5		5	5	8	8	5		8	8	8		5	5	5	5	5	5	8	8	8	8	5	5	7	7		7	5	5	7	7	7	5	7	5	5	5	5	5	5
			1054	JL00615	716						5	5	7	7	5		7	7	7		5	5	5	5	5	5	7	8	8	8	6	6	8	8		8	6	6	8	8	8	6	8	6	6	6	6	6	6
			1055	JL00616	750				6		6	6	7	7	6		7	7	7		6	6	6	6	6	6	7	8	8	8	6	6	8	8		8	6	6	8	8	8	6	8	6	6	6	6	6	6
			1056	JL00620	558			7					7	7	5			7	7			5	5		5			7	7			5		7	7	7	5	5				5	7				5	5	6
			1057	JL00621	443								7	7	5			8				6	6		5			7	7					7	7	7	6	6				6					6		6
			1058	JL00640	483			7					7	7	6							6	6		6			7	7					7	7	7	6	6				6	7				5		5
			1059	JL00641	588			7					7	7	5			7	7			5	5		5			7	7			6		7	7	7	6	6				6	7				6	6	6
			1060	JL00654	586			8					8	8	6			8	7			6	6		6			7	7			6		7	7	7	6	6				6	7				6	6	6
			1061	JL00668	539			8					8	8	5			8	7			5	5		5			8	8			5		8	8	8	5	5				5	8				5	5	5
			1062	JL00676	723			8			6	6	8	8	6		8	8	8		6	6	6	6	6	6	7	7	7	7	5	5	7	7		7	5	5	7			5	7	5	5	5	5		5
			1063	JL00677	772			8	6		6	6	8	8	6		8	8	8		6	6	6	6	6	6	7	7	7	7	6	6	7	7		7	6	6	7	7	7	6	7	6	6	6	6	6	6
			1064	JL00678	778	7	7	7	6		5	5	7	7	5		7	7	7		5	5	5	5	5	5	7	7	7	7	5	5	7	7		7	5	5	7	7	7	5	7	5	5	5	5	5	5
			1065	JL00679	769			7	6		6	6	7	7	6		7	7	7		5	5	5	5	5	5	7	7	7	7	5	5	7	7		7	5	5	7	7	7	5	7	5	5	5	5	5	5
			1066	JL00689	342								7	7	5			7				6	6						8					8	8	8	5	5				5					5		5
			1067	JL00696	370								7	7	6				7			6	6		5			8	8					7	7	7	5	5									5		5
			1068	JL00708	586			7					8	8	5			7	7			6	6		6			7	7			6		8	8	8	6	6		8		6	8				6	6	6
			1069	JL00710	578			7					7	7	6			7	7			6	6		6			7	7			6		7	8	8	6	6				6	8				5	6	5
			1070	JL00711	583			8					8	8	6			8	7		6	6	6		6			8	8			6		8	8	8	6	6				6	8				6	6	6
			1071	JL00719	605			8					8	8	5			8	7		5	5	5		5			8	8			5	8	8	8	8	5	5				5	8				5	5	5
			1072	JL00722	395			8					7	7	6			7				6	6		6			7	7					7	7	7	5	6				5					5		5
			1073	JL00724	763			7	5		5	5	8	8	5		8	8	8		5	5	5	5	5	5	8	8	8	8	5	5	8	8		8	5	5	8	8	8	5	8	5	5	5	5	5	5
			1074	JL00725	778			7	5		5	5	7	7	5		7	7	7		5	5	5	5	5	5	7	7	7	7	5	5	7	7		7	5	5	7	7	7	5	7	5	5	5	5	5	5
			1075	JL00726	740			8			5	5	8	8	5		8	8	8		5	5	5	5	5	5	7	7	7	7	5	5	7	7		7	5	5	7	7	7	5	7	5	5	5	5	5	5
			1076	JL00736	573			7					7	7	6			7	7		6	6	6		6			7	7			6		7	7	7	6	6				6	7				6	6	6
			1077	JL00740	171			8					7	7	6							6	5											8		7		6				6					5		6
			1078	JL00741	553			8					8	8	5			8	7			5	5		5			8	8			5		8	8	8	5	5				5	8				5	6	5
			1079	JL00750	553			8					8	8	6			8	7			6	6		6			8	8			6		8	8	8	6	6				6	8				6	6	6
			1080	JL00770	238								7	7	6							5	5						7					7		7	5	6									5		5
			1081	JL00771	507			8					7	7	5			8	7			6	6		5			8	8			6		8	8	8	6	6				6					6	6	6
			1082	JL00772	481			8										8	7			6	6		6			8	8			5		8	8	8	5	5				5					5		5
			1083	JL00791	571			7					8	8	6			7	7			6	6		5			8	8			6		8	8	8	6	6		8	8	6					6	6	6
			1084	JL00792	559			8					8	8	5			8				5	5		5			8	8			5		8	8	8	5	5				5	8				5	5	5
			1085	JL00794	428			7					7	7	5							5	5		5			7	7					7	7	7	6	6				6					6		6
			1086	JL00795	612			8					8	8	6			8	7		6	6	6		6			8	7			6		7	7	7	6	6				6	7				6	6	6
			1087	JL00798	569			7					7	7	5			7	7			6	6		6			7	7			6		7	7	7	6	6		7	7	6					6	6	6
			1088	JL00805	606			7					7	7	5			7	7		6	6	6		6			7	7			6		7	7	7	6	6		7	7	6	7				6	6	6
			1089	JL00807	597			7					8	8	6				7		6	6	6		6			8	8			6		8	8	8	6	6				6	8				6	6	6
			1090	JL00808	513			7					8	8	6			7	7			6	6		5			7	7			5		7	7	7	5	5				5					5		5
			1091	JL00809	475			7					8	8	6			8	7			6	6		6			8	8			6		8	8	8	6	6				6					6		6
			1092	JL00810	540			8					8	8	6			8	7			6	6		6			7	7			6		7	7	7	6	6				6	7				6		6
			1093	JL00850	753			8	6		6	6	8	8	6		8	8	8		6	5	5	5	5	5	8	8	8	8	5	5	8	8		8	5	5	8	8	8	5	8	5	5	5	5	5	5
			1094	JL00851	776			7	5		5	5	7	7	5		7	7	7		5	5	5	5	5	5	7	7	7	7	5	5	7	7		7	5	5	7	7	7	5	7	5	5	5	5	5	5
			1095	JL00852	742			7	5		5	5	7	7	5		7	7	7		5	5	5	5	5	5	8	8	8	8	5	5	8	8		8	5	5	8	8	8	5	8	5	5	5	5	5	5
			1096	JL00856	752			8	6		6	6	8	8	6		8	8	8		6	6	6	6	6	6	8	8	8	8	6	6	8	8		8	6	6	8	8	8	6	8	6	6	6	6	6	6
			1097	JL00857	769			8	6		6	6	8	8	6		8	8	8		6	6	6	6	6	6	8	8	8	8	6	6	8	8		8	5	5	8	8	8	5	8	5	5	5	5	5	5
			1098	JL00858	768			8	5		5	5	8	8	5		8	8	8		5	5	5	5	5	5	8	8	8	8	5	5	8	8		8	5	5	8	8	8	5	8	6	6	6	6	6	6
			1099	JL00862	740						5	5	7	7	5		7	7	7		5	5	5	5	5	5	7	7	7	7	5	5	7	7		7	6	6	7	7	7	6	7	6	6	6	6	6	6
			1100	JL00863	771			8	5		5	5	8	8	5		8	8	8		5	5	5	5	5	5	8	8	8	8	6	6	8	8		8	6	6	8	8	8	6	8	6	6	6	6	6	6
			1101	JL00864	766			7	5		5	5	8	8	5		8	8	8		5	5	5	5	5	5	8	8	8	8	5	5	8	8		8	5	5	8	8	8	5	8	5	5	5	5	5	5
			1102	JL01025	777			8	5		5	5	7	7	5		7	7	7		5	5	5	5	5	6	7	7	7	7	6	6	7	7		7	6	6	7	7	7	6	7	6	6	6	6	6	6
			1103	JL01026	745				6		5	5	7	7	5		7	7	7		6	6	6	6	6	6	7	7	7	7	6	6	7	7		7	6	6	7	7	7	6	7	6	6	6	6	6	6
			1104	JL01027	768			8	6		6	6	8	8	6		8	8	8		6	6	6	6	6	6	8	8	8	8	6	6	8	8		8	6	6	8	8	8	6	8	6	6	6	6	6	6
			1105	JL01033	726			8			5	5	8	8	5		8	8	8		5	5	5	5	5	5	8	8	8	8	5	5	7	7		7	5	5	7	7	7	5	7	5	5	5	5	5	5
			1106	JL01034	701						6	6	7	7	6		7	7	7		6	6	6	6	6	6	8	8	8	8	6	6	8	8		8	6	6	8	8	8	6	8	6	6	6	6		6
			1107	JL01035	712			8			5	5	8	8	5		8	8	8		6	6	6	6	6	6	7	7	7	7	6	6	7	7		7	6	6	7	7	7	6	7	6	6	6	6		6
			1108	JL01036	687						6	6	7	7	6		7	7	7		6	6	6	6	6	6	7	7	7	7	6	6	7	7		7	6	6	7	7	7	6	7	6	6	6	6		6
			1109	JL01046	593			8					8	8	5			8	7			6	6		5			7	7			5		7	7	7	5	5				5	7				5	5	5
			1110	JL01053	766			8	5		5	5	8	8	5		8	8	8		5	5	5	5	5	5	7	7	7	7	5	5	7	7		7	5	5	7	7	7	5	7	5	5	5	5	5	5
			1111	JL01054	760	8	8	8	6		6	6	8	8	6		8	8	8		6	6	6	6	6	6	8	8	8	8	6	6	8	8		8	6	6	8	8	8	6	8	6	6	6		6	6
			1112	JL01055	749			8	5		5	5	8	8	5		8	8	8		5	5	5	5	5	5	8	8	8	8	5	5	8	8		8	5	5	8	8	8	5	8	5	5	5	5	5	5
			1113	JL01057	517			8					8	8	6			8	7			6	6		6			7	7			6		7	7	7	5	5				5					5		5
			1114	JL01061	625			7			5		7	7	6			7	7		5	6	6		5			7	7		5	5	7	7	7	7	5	5		7	7	5	7				5	5	5
			1115	JL01062	724			7	6		6	6	7	7	6		7	7	7		6	6	6	6	6	6	8	8	8	8	6	5	8	8		8	5	5	8	8	8	5	8	5	5	5	5		5
			1116	JL01063	775			7	6		6	6	7	7	6		7	7	7		6	6	6	6	6	6	7	7	7	7	6	6	7	7		7	6	6	7	7	7	6	7	6	6	6	6	6	6
			1117	JL01064	787			8	5		5	5	8	8	5		8	8	8		5	5	5	5	5	5	8	8	8	8	5	5	8	8		8	5	5	8	8	8	5	8	5	5	5	5	5	5
			1118	JL01068	723			7			5	6	7	7	6		7	7	7		6	6	6	6	6	6	7	7	7	7	6	6	7	7		7	6	6	7	7	7	6	7	5	5	5	5		5
			1119	JL01069	730			8	6		6	6	8	8	6		8	8	8		6	6	6	6	6	6	7	7	7	7	6	6	7	7		7	5	5	7	7	7	5	7	5	5	5	5	5	5
			1120	JL01070	716						6	6	8	8	6		8	8	8		6	6	6	6	6	6	7	7	7	7	6	6	7	7		7	6	6	7	7	7	6	7	6	6	6	6	6	6
			1121	JL01077	765			8	6		6	6	8	8	6		8	8	8		6	6	6	6	6	6	8	8	8	8	6	6	7	7		7	6	6	7	7	7	6	7	6	6	6	6	6	6
			1122	JL01079	668						5	5	7	7	5		7	7	7		5	5	5	5	5	5	7	7	7	7	5	5		7		7	5	5	7	7	7	5	7	5	5	5	5		6
			1123	JL01083	779			8	6		6	6	8	8	6		8	8	8		6	6	6	6	6	6	8	7	7	7	6	6	7	7		7	6	6	7	7	7	6	7	6	6	6	6	6	6
			1124	JL01084	768			7	6		6	6	7	7	6		7	7	7		5	5	5	5	5	5	7	7	7	7	5	5	7	7		7	5	5	7	7	7	5	7	5	5	5	5	5	5
			1125	JL01085	661						5	5	7	7	5		7	7	7		5	5	5	5	5	5	7	7	7	7	5	5	7	8		8	5	5	8			5	8	5	5	5	5		5
			1126	JL01086	685						6	6	7	7	6		7	7	7		6	6	6	6	6	6	8	8	8	8	5	5	8	8		8	5	5	8	8	8	5	8	5	5	5	5		5
			1127	JL01088	747			8			5	5	8	8	5		8	8	8		5	6	6	6	6	6	8	8	8	8	6	6	8	8		8	6	6	8	8	8	6	8	6	6	6	6	6	6
			1128	JL01090	403				5		5		8	8	5			8			6	5	5	5	5	5		8	8	8			8	8		8	6	6	8				8	6	6	6
			1129	JL01092	653						5	5	8	8	5		8	8	8		5	5	5	5	5	5	8	8	8	8		5	8	8		8	5	5	8			6	8	6	6	6	6		6
			1130	JL01094	768			7	6		5	5	7	7	5		7	7	7		5	5	5	5	5	5	8	8	8	8	5	5	8	8		8	5	5	8	8	8	5	8	5	5	5	5	5	5
			1131	JL01097	778			7	5		5	5	7	7	5		7	7	7		5	5	5	5	5	5	7	7	7	7	5	5	7	7		7	5	5	7	7	7	5	7	5	5	5	5	5	5
			1132	JL01098	371								8	8	6		8	8				5	5	5		5	8	7	7	8		6				7	6	6	8					6	6	5
			1133	JL01099	742				5		5	5	8	8	5		8	8	8		5	5	5	5	5	5	7	7	7	7	5	5	7	7		7	5	5	7	7	7	5	7	5	5	5	5	5	5
			1134	JL01100	770			7	6		6	6	7	7	6		7	7	7		5	5	5	5	5	5	7	7	7	7	5	5	7	7		7	5	5	7	7	7	5	7	5	5	5	5	5	5
			1135	JL01101	214								8	8	6			7				6	6						7					7		7	6										6		6
			1136	JL01102	496			8					8	8	5			8				5	5		5			8	8			5		7	7	7	5	5				5	7				5	6	5
			1137	JL01103	559			8					8	8	5			8			6	6	6		6			8	8					8	8	8	6	6				6	8				6	6	6
			1138	JL01112	549			8					8	8	6			8	7			6	6		6			8	8			6		8	8	8	6	6				6	8				6	6	6
			1139	JL01115	495			7					7	7	6			7	7			6	6		6			7	7			6		7	7	7	6	6				5	7				5	5	5
			1140	JL01116	525			7					8	8	5			8	7			5	5		5			8	8			5		8	8	8	5	5				5	8				5	6	5
			1141	JL01119	564			8					8	8	5			8	7			5	5		5			7	7			5		7	7	7	5	5				5	7				5	6	5
			1142	JL01121	776			8	5		5	5	8	8	5		8	8	8		5	5	5	5	5	5	8	8	8	8	5	5	8	8		8	5	5	8	8	8	5	8	5	5	5	5	5	5
			1143	JL01122	763			8	6		6	6	8	8	6		8	8	8		6	6	6	6	6	6	8	8	8	8	6	6	8	8		8	5	5	8	8	8	5	8	5	5	5	5	5	5
			1144	JL01124	646			8			6		8	8	6			8	7		6	6	6		6			7	7			6	7	7	7	7	6	6		7	7	6	7				6	6	6
			1145	JL01144	254			8														5	5		5				7					8		7		6				6					5		6
			1146	JL01145	499								7	7	5			7	7			6	6		5			8	8			5		8	8	8	5	5				5					6	6	6
			1147	JL01146	643			8			6		7	7	5			8	7		6	6	6		6		8	8	8			6	7	7	7	7	6	6		7	7	6	7				6	6	6
			1148	JL01148	334			8					8	8	5			8				6	6		6			7	7					7	7	7	6	6				6					6		6
			1149	JL01167	171								7	7	6							6	6						7					7		7											5		5
			1150	JL01170	611			8					8	8	6			8	7		6	6	6		6			8	8			6	8	8	8	8	6	6				6	8				6	6	6
			1151	JL01186	382								7	7	6							6	6		5			7	7			5		7	7	7	5	5				5					5		5
			1152	JL01187	591			8					7	7	5			8	7		6	6	6		6			8	8			6	8	8	8	8	6	6		8	8	5	8				5	5	5
			1153	JL01189	442			8					8	8	5							5	5		5			8	8			5		8	8	8	5	6				6					5		5
			1154	JL01250	620			8					8	8	6			8	7		6	6	6		6			8	8			6	8	8	8	8	5	5		8	8	5	8				5	5	5
			1155	JL01268	581			8					8	8	5			8	7			5	5		5			7	7			5		7	7	7	5	5				5	7				5	5	5
			1156	JL01282	505			8					8	8	6							6	6		6			8	8			6		8	8	8	6	6				6	8				5	6	6
			1157	JL01290	354			8					7	7	5							6	6		6			7	7			6		7	7	7	6	6				6					5		6
			1158	JL01291	496			7					7	7	5			7	7			5	5		5			7	7			5		7	7	7	5	6				5	8				6	6	6
			1159	JL01292	559			7					7	7	5			7	7			6	6		6			7	7			5		7	7	7	5	5				5					5	5	5
			1160	JL01312	488			7					8	8	5			7	7			5	5		5			7	7			5		7	7	7	5	5				5					5	5	5
			1161	JL01314	287			8					7	7	5							5	5		5				7					8		7	6	6				6					5		5
			1162	JL01320	576			8					8	8	5			8	7		5	6	6		5			8	8			5		8	8	8	5	5				5	8				5	5	5
			1163	JL01324	367			8					8	8	5			8				5	5		5				8					7	7	7	5	6				5					5		5
			1164	JL01325	498			8					8	8	5			8	7			6	6		6			8	8			6		8	8	8	6	6				6					5		5
			1165	JL01337	581			7					7	7	6			7	7		6	6	6		6			7	7			6		7	7	7	6	6				6	7				6	6	6
			1166	JL01338	492			8					7	7	6				7			6	6		6			7	7			6		7	7	7	6	6				6	7				6	6	6
			1167	JL01345	507								7	7	5			7	7			6	6		6			7	7			6		8	8	8	5	5				5					5	5	5
			1168	JL01350	229								8	8	5			8				6	6						8					8		8	5										5		5
			1169	JL01385	322			8														6	6		6			7	8					8	7	7	6	6				6					5		6
			1170	JL01395	444			8					7	7	6				7			6	6		6			7	7			6		7	7	7	6	6				6					6	6	6
			1171	JL01399	512								7	7	6			8				6	6		6			8	8			6		8	8	8	6	6				6					6	6	6
			1172	JL01400	611			8					7	7	6			8	7		6	6	6		6			8	8			6	8	8	8	8	6	6		8	8	6	8				6	6	6
			1173	JL01401	645			8			5		8	8	5			8	7		5	5	5		5			8	8			5	8	8	8	8	5	5				5	8				5	5	5
			1174	JL01409	522			8					7	7	6				7			5	5		5			7	7					7	7	7	5	5				5	7				5	5	5
			1175	JL01410	536			8					7	7	5			7	7			6	6		6			7	7			6		7	7	7	6	6				6					6	6	6
			1176	JL01411	379			8					7	7	6							5	5		5			7	7					7	7	7	6	6				6					6		6
			1177	JL01426	281								8	8	5							5	5						7					7	7	7	5					6					6		6
			1178	JL01427	624			7			5		7	7	5			7	7		5	5	5		6			7	7			6	7	7	7	7	6	6				6	7				6	6	6
			1179	JL01455	190								8	8	6			8				5	5						8							8											5		5
			1180	JL01456	255			7					8	8	5							6	6					7						7	7	7		6									6		6
			1181	JL01457	524			7					7	7	5			7	7			5	5		5			7	7			5		7	7	7	5	5				5	7				5	6	5
			1182	JL01458	389			8					8	8	5							5	5		5			7	8					8	8	8	5	6				5					5		5
			1183	JL01474	331								8	8	5							6	6		5			8	8					8	8	8	6	6				6					6		6
			1184	JL01477	612			7					8	8	6			7	7		5	6	6		5			7	7		5	5		7	7	7	5	5		7	7	5	7				5	5	5
			1185	JL01479	510								7	7	6			8	7			6	6		6			8	8			6		8	8	8	6	6				6					6		6
			1186	JL01484	532			8					8	8	6			8				5	5		5			7	7					7	7	7	5	5				5	7				5	5	5
			1187	JL01486	561			7					8	8	5			7	7			6	6		6			7	7			6		7	7	7	6	6				6	7				6	6	6
			1188	JL01496	264								7	7	6							5	5						8					8		8	6					6					6		6
			1189	JL01498	532			8					8	8	6			8	7			6	6		6			8	8			6		8	8	8	6	6				6					6	6	6
			1190	JL01499	555			7					7	7	6			7	7			6	6		6			7	8			6		8	8	8	5	5				5	8				5	5	5
			1191	JL01500	600			7					7	7	5			7	7		5	5	5		5			7	7			5	7	7	7	7	6	6				6	7				6	6	6
			1192	JL01502	588			8					8	8	6			8	7		6	6	6		6			8	8			5		8	8	8	5	5				5	8				5	5	5
			1193	JL01509	516			8					8	8	5			8				5	5		5			8	8			5		8	8	8	5	5				5					5		5
			1194	JL01522	552			7					7	7	5			7	7			5	5		5			7	7			6		7	7	7	6	6				6	7				6	6	6
			1195	JL01542	322								7	7	5							6	6		6			7	7					7	7	7		6				6					6		6
			1196	JL01544	610			7			6		7	7	6			7	7		6	5	5		5			8	8			5		8	8	8	5	5				5	8				5	5	5
			1197	JL01551	541			8					7	7	6			7	7			6	6		6			7	7			6		7	7	7	6	6				6	7				6	6	6
			1198	JL01558	471			7					7	7	6			7				5	5		5			7	7			5		7	7	7	5	5				5					5	6	5
			1199	JL01578	309			8														6	6		6			7	8					8	7	8	5	6				5					5		5
			1200	JL01624	615			8					8	8	5			8	7		5	5	5		5			8	8			5		8	8	8	5	5				5	8				5	5	5
			1201	JL01626	540			8					8	8	5			8	7			6	6		6			7	8			6		7	7	7	6	6				6	7				6		6
			1202	JL01697	595			8					8	8	5			8	7		6	6	6		6			7	7			6	7	7	7	7	6	6				6	7				6	6	6
			1203	JL01698	527			8					8	8	6			8				6	6		6			8	8			6		8	8	8	6	6				6	8				6	6	6
			1204	JL01699	271								8	8	6			8				6	6		6				7					7	7	7	6	6									6		6
			1205	JL01720	443			7					7	7	5				7			5	5		5			7	7			5		7	7	7	5	6				6	8				6	6	6
			1206	JL01747	510			7					7	7	5			7	7			5	5		5			7	7			5		7	7	7	5	5				5	8				5	5	5
			1207	JL01780	406			7					7	7	5			7				5	5		5			7	7					7	7	7	5	6				5					5		5
			1208	JL01792	588			8					8	8	5			8	7		6	6	6		6			8	8			6		8	8	8	6	6				6	8				6	6	6
			1209	JL01793	414			8					8	8	5							5	5		5			7	8			5		8	8	8	5	6				6					6		6
			1210	JL01825	437								7	7	6			8				6	6		5			7	7			5		7	7	7	6	6									6		6
			1211	JL01835	615			7					8	8	6			8	7		6	6	6		6			8	8			6	8	8	8	8	6	6				6	8				6	6	6
			1212	JL01849	548			8					8	8	6			8	7			6	6		6			8	8			6		7	7	7	6	6				6	7				6	6	6
			1213	JL01857	139								8	8	5							6	6						8					8		8		6									6		6
			1214	JL01859	621			7			6		7	7	6			7	7		6	6	6		6			7	7			6	7	7	7	7	6	6				6	8				6	6	6
			1215	JL01867	363			7					7	7	6							5	5		5			7	7					8	7	7	5	6				6	8				5		5
			1216	JL01909	433								7	7	6				7			6	6		6			7	7			6		7	7	7	6	6				6					6		6
			1217	JL01926	511			8					8	8	6			7	7			6	6		6			8	8			6		8	8	8	6	6				6	8				6	6	6
			1218	JL01934	460								8	8	6			8				6	6		6			8	8			6		8	8	8	6	6				6					6		6
			1219	JL01935	584			7					7	7	5			7	7			5	5		5			8	8			5		8	8	8	5	5				5	8				5	5	5
			1220	JL01967	362			8					8	8	6			8				5	5		5				8					8	7	8	5	6				6					5		5
			1221	JL01970	363								7	7	6			8				6	6		5				8					8	8	8	5	5				5					5		5
			1222	JL01996	637			8			6		8	8	6			8	7		6	6	6		6			8	8			6	8	8	8	8	6	6		8	8	6	8				6	6	6
			1223	JL02021	394								8	8	6			7	7			6	6		6			7	7			5		7	7	7	5	5				5					5		5
			1224	JL02022	453			8					8	8	5							5	5		5			7	7			5		7	7	7	6	6				5	7				5		5
			1225	JL02037	571			8					8	8	5			8	7			5	5		5			8	8			5	8	8	8	8	6	6				6	8				6	6	6
			1226	JL02039	601			8					7	7	6			7	7		6	6	6		6			7	7			6		7	7	7	6	6				6	7				6	6	6
			1227	JL02040	153			8					7	7	5							6	6											8		8		6				6					6		6
			1228	JL02054	547			7					7	7	5							6	6		6			8	8			6		8	8	8	6	6				6	8				6	6	6
			1229	JL02065	146								8	8	5			7											7							8											6		6
			1230	JL02072	600			8					8	8	6			8	7		6	6	6		6			8	8			6		8	8	8	6	6				6	8				6	6	6
			1231	JL02100	650			8			5		8	8	5			7	7		5	5	5		5			7	7			5	7	7	7	7	5	5		7	7	5	7				5	5	5
			1232	JL02102	604			7					7	7	6			7	7		6	6	6		6			7	7			6		8	8	8	6	6				6	8				6	6	6
			1233	JL02125	497			7					7	7	5			7	7			5	5		5			8	8			5		8	8	8	5	6				6	8				5	5	5
			1234	JL02126	526			8					8	8	6			8	7			6	6		6			7	7			6		7	7	7	6	6				6					6	6	6
			1235	JL02127	521			7					7	7	5			7	7			6	6		6			7	7					7	7	7	5	5				5	7				5	5	5
			1236	JL02129	393			8					7	7	5							5	5		5			7	7			5		7	7	7	6	6				5					5		5
			1237	JL02168	442								7	7	6			7	7			6	6		6			7	7			6		7	7	7	6	6				6					6		6
			1238	JL02180	514			7					7	7	5			7	7			5	5		5			7	7			5		7	7	7	5	5				5	7				6	6	6
			1239	JL02188	593			8					8	8	5			8	7		5	5	5		5			7	7			5		7	7	7	6	6				6	7				6	6	6
			1240	JL02189	596			7					7	7	6			7	7		6	6	6		6			7	7			6		7	7	7	6	6				6	7				6	6	6
			1241	JL02198	618			7					7	7	5			7	7		5	5	5		5			7	7			5		7	7	7	5	5				5	7				5	5	5
			1242	JL02200	366			7					7	7	5							6	6		6			7	7					8		8	6	6				6					6		6
			1243	JL02209	525			7					7	7	6			7	7			6	6		6			7	7			5		7	8	8	5	5				5	8				5	6	5
			1244	JL02228	542			7					7	7	5			7	7			6	6		6			7	7					7	7	7	6	6				6	7				6	6	6
			1245	JL02229	561			7					8	8	5			7	7		5	6	6		5			7	7			5		7	7	7	5	5				5					5	5	5
			1246	JL02232	615			8					8	8	6			8	7		6	6	6		6			8	8			6		8	8	8	6	6				6	8				6	6	6
			1247	JL02236	563			7					7	7	5				7		6	6	6		6			7	7			6		7	7	7	6	6				6	7				6	6	6
			1248	JL02238	584			7					7	7	5			7	7			5	5		5			8	8			5		8	8	8	5	5				5	8				5	5	5
			1249	JL02239	428			7					7	7	6							5	5		5			7	7					7	7	7	5	5				5					5		5
			1250	JL02242	484								7	7	6			8	7			6	6		6			8	8			6		8	8	8	6	6				6					6		6
			1251	JL02267	341								7	7	6			8				6	6		5			7	7					7	7	7	5	5				5					5		5
			1252	JL02307	249								8	8	6			7							5			7	7					8	8	8		6									6		6
			1253	JL02341	652	8	8	8			6		7	7	6			7	7		6	6	6		6			7	7			6	7	7	7	7	6	6		7	7	6	7				6	6	6
			1254	JL02359	370			7					7	7	6							6	6		5			7	7			6		7	7	7	6	6				6	7				5	6	6
			1255	JL02372	296			8					8	8	6							6	6		6			7	7					8	7	7		6				6					6		6
			1256	JL02415	426			8														5	5		5			7	8			5		8	8	8	5	6				6					5		5
			1257	JL02423	287			8					8	8	5							6	6		5			7	7					8	7	7		6				6					6		6
			1258	JL02425	622			7					7	7	6			7	7		6	6	6		6			7	7			6	7	7	7	7	6	6				6	7				6	6	6
			1259	JL02433	397			8					7	7	6							6	6		6			7	7			6		7	7	7	6	6				6					6		6
			1260	JL02434	344			7					7	7	5							5	5		5			8	8					8	8	8	5	6				6					5		5
			1261	JL02455	349			8					8	8	5							6	6		6			8	8					8	8	8	6	6				5					5		5
			1262	JL02458	462			7					7	7	5			7	7			6	6		6			7	7			6		7	7	7	6	6				6	8				6		6
			1263	JL02476	590			8					7	7	6			8	7			6	6		5			8	8			5		8	8	8	5	5		8	8	5					5	5	5
			1264	JL02561	539			8					8	8	5			8	7			5	5		5			8	8			5		8	7	7	5	5				5	7				5	5	5
			1265	JL02579	525			7					7	7	6			7	7			6	6		6			7	7					7	7	7	6	6				6	7				6	6	6
			1266	JL02581	500								8	8	6			8	7			6	6		6			7	7			6		7	7	7	6	6				6					6		6
			1267	JL02628	348			8					8	8	6							6	6		6			7	7					8	7	7	6	6				6					6		6
			1268	JL02641	176								7	7	5							5	5		5				8					8		8		6									5		5
			1269	JL02642	526			7					7	7	6			7	7			5	5		5			7	7			5		7	7	7	5	5				6	8				6	6	6
			1270	JL02649	388			8					8	8	5							5	5		5			7	8			5		8	8	8	5	6				6					5		5
			1271	JL02653	599			8					7	7	6			8	7		5	6	6		5			8	8			5	8	8	8	8	5	5		8	8	5	8				5	5	5
			1272	JL02681	458			7					7	7	5				7			5	5		5			8	8			5		8	8	8	5	6				5					5		5
			1273	JL02682	467			7					7	7	6			7				6	6		6			8	8					8	8	8	6	6				6					6		6
			1274	JL02694	501			8					7	7	6			7	7			6	6		6			7	7			6		7	7	7	6	6				6					6		6
			1275	JL02713	306			7					8	8	6							6	6		6			7	8					8	8	8	6	6				6					6		6
			1276	JL02739	569			7					7	7	5			7	7		5	5	5		5			8	8					8	8	8	5	5				5	8				5	5	5
			1277	JL02749	601			7					7	7	6			7	7		6	6	6		6			7	7			6	7	7	7	7	6	6				6	7				6	6	6
			1278	JL02751	663	7	7	7			5		7	7	5			7	7		5	5	5		5			7	7			6	7	7	7	7	6	6		7	7	6	7				6	6	6
			1279	JL02754	262								7	7	5			7				5	5						7					7		7	5	6				6					5		5
			1280	JL03025	599			8					8	8	5			8	7		6	6	6		6			8	8			6		8	8	8	6	6				6	8				6	6	6
			1281	JL03027	413			8					8	8	5			8				6	6		6			8	8					8	8	8	6	6				6					6		6
			1282	JL03036	597			8					7	7	6			8	7			6	6		5			8	8			5		8	8	8	5	5		8	8	5	8				5	5	5
			1283	JL03042	627			7					7	7	5			7	7		5	5	5		5			7	7			5		8	8	8	5	5				5	8				5	5	5
			1284	JL03052	571			8					7	7	5			8	7		5	6	6		5			8	8			6		8	8	8	6	6				6	8				6	6	6
			1285	JL03054	158								7	7	6							6	6											8		7		6				6					5		6
			1286	JL03055	639			8			6		8	8	6			8	7		5	6	6		5			8	8			5	8	8	8	8	5	5				5	8				5	5	5
			1287	JL03062	499			7					7	7	6			7	7			5	5		5			7	7			5		8	8	8	5	6				5	8				5	5	5
			1288	JL03075	557			7					7	7	6			7	7			6	6		6			7	7			5		7	7	7	5	5				5	7				5	5	5
			1289	JL03083	465			8					8	8	5			8	7			5	5		5			8	8			5		8	8	8	5	6				6	8				5	6	5
			1290	JL03110	553			7					7	7	5			7	7			5	5		5			7	7			5		7	7	7	5	5				5	7				5	5	5
			1291	JL03117	593			8					8	8	5			8	7		6	6	6		5			7	7			5	7	7	7	7	5	5		7	7	5	7				5	5	5
			1292	JL03118	402								7	7	6			8				6	6		5			8	8					7	7	7	5	5				5					5		5
			1293	JL03119	459								8	8	6			8				6	6		6			8	8			6		8	8	8	6	6									6		6
			1294	JL03120	583			8					8	8	5			8	7		5	5	5		5			8	8			5		8	8	8	5	5				5	8				5	5	5
			1295	JL03149	544			7					7	7	5			8	7			6	6		5			8	8			5		8	8	8	5	5				5					5	5	5
			1296	JL03150	413			7					8	8	5							6	6		6			8	8					8	8	8	6	6				6					6		6
			1297	JL03152	424								8	8	5			7				6	6		6			7	7			6		7	7	7	6	6				6					6		6
			1298	JL03153	567			8					8	8	6			8	7			6	6		6			8	8			5		8	8	8	5	5				5	8				5	5	5
			1299	JL03185	241								8	8	5							6	6		5			7	7					8		7		6				6					5		5
			1300	JL03186	598			8					8	8	5			8	7		5	5	5		5			7	7			5		7	7	7	5	5				5	7				5	5	5
			1301	JL03207	609			8					7	7	6			8	7		5	6	6		5			8	8			5		8	8	8	5	5		8	8	5	8				5	5	5
			1302	JL03209	452								7	7	5			7	7			6	6		6			8	8			6		8	8	8	6	6				6					6		6
			1303	JL03210	443			8					8	8	5			8	7			6	6		6			8	8			6		8	8	8	6	6				6	8				6		6
			1304	JL03211	158								8	8	6							6	6					8						8		8		5									5		5
			1305	JL03230	649	8	8	8			5		8	8	5			8	7		6	6	6		6			7	7			6	7	7	7	7	6	6		8	8	6	8				6	6	6
			1306	JL03241	562			8					8	8	6			8	7			6	6		6			8	8			5		8	8	8	5	5				5	8				5	5	5
			1307	JL03278	564			7					7	7	5			7	7			6	6		6			7	7			5		7	7	7	5	5				5	7				5	5	5
			1308	JL03279	471			8					8	8	5				7			5	5		5			7	7			5		7	7	7	5	6				6	7				5		5
			1309	JL03288	513			7					8	8	5			7	7			5	5		5			7	7			6		7	7	7	6	6				6	8				6	6	6
			1310	JL03306	574			8					8	8	6			8	7			6	6		6			7	7			6		7	7	7	5	5				5	7				5	6	5
			1311	JL03316	571			7					8	8	5			7	7		6	6	6		6			7	7			6		7	7	7	6	6		7	7	6					6	6	6
			1312	JL03317	551			7					7	7	5			7	7			5	6		5			7	7			5		7	7	7	6	6				6	7				6	6	6
			1313	JL03318	526								8	8	5			7	7			6	6		5			7	7			6		7	7	7	6	6				6					6	6	6
			1314	JL03330	571			7					7	7	6			7	7			6	6		6			7	7			6		7	7	7	6	6				5	7				5	5	5
			1315	JL03357	455			7					7	7	6							5	5		5			8	8			5		8	8	8	5	5				5	8				5	5	6
			1316	JL03360	559			7					7	7	5			7	7		5	5	5		5			7	7			6		7	7	8	6	6				6	8				6	6	6
			1317	JL03361	563			7					7	7	6			7	7			5	5		5			8	8					8	8	8	5	5				5	8				5	5	5
			1318	JL03393	512			7					7	7	5				7			6	6		6			8	8					8	8	8	6	6				6	8				6	6	6
			1319	JL03396	616			8			6		7	7	6			8	7		6	6	6		6			7	7			6	7	7	7	7	5	5		7	7	5	7				5	5	5
			1320	JL03404	649	7	7	7			5		7	7	5			7	7		5	5	5		5			8	8			6	8	8	8	8	6	6				6	8				6	6	6
			1321	JL03420	578			8					8	8	6			8	7			6	6		6			7	7			6		7	7	7	6	6				6	7				6	6	6
			1322	JL03422	497								8	8	6			7	7			6	6		6			8	8			6		8	8	8	6	6				6					5		5
			1323	JL03423	577			7					7	7	6			7	7		6	6	6		6			8	8			6		8	8	8	6	6				6	8				6	6	6
			1324	JL03445	634			7			6		8	8	5			8	7		6	6	6		5			8	8			5	8	8	8	8	5	5		8	8	5	8				5	5	5
			1325	JL03446	502			8					8	8	6			8				5	5		5			7	7					7	7	7	5	5				5	8				5		5
			1326	JL03456	420			8					7	7	5			7				6	6		6			7	7					7	7	7	6	6				6					6		6
			1327	JL03457	576			7					7	7	6			7	7		6	6	6		6			7	7			6		8	8	8	6	6				6	8				5	5	5
			1328	JL03467	612			7					7	7	5			7	7		5	5	5		5			7	7			5	7	7	7	7	5	5				5	7				5	5	5
			1329	JL03473	525			8					8	8	6			8	7			6	6		6			7	7			6		7	7	7	6	6				6					6	6	6
			1330	JL03513	552			7					7	7	5			7	7			6	6		6			7	7			6		7	7	7	6	6				6	7				6	6	6
			1331	JL03515	509			8					8	8	5			8				5	5		5			7	8			5		8	8	8	5	6				5					5		5
			1332	JL03533	582				6		6		7	7	5		8	8	8		6	6	6	6	6	6	8	8	8	8		6	8	8		8	6	6	8			6	8	6	6	6			6
			1333	JL03534	532			7					7	7	6			7	7			6	6		6			7	7			6		7	7	7	6	6				6					6	6	6
			1334	JL03563	489			8					8	8	6			8				6	6		6			7	8					8	8	8	5	6				5					5		5
			1335	JL03573	381			8					7	7	5							5	5		5			7	7			5		7	7	7		6				6					5		5
			1336	JL03574	454			8					7	7	5							5	5		5			7	7			5		7	7	7	5	6				6	7				5		5
			1337	JL03582	759			8	6		6	6	7	7	5		8	8	8		6	6	6	6	6	6	8	7	7	7	6	6	7	7		7	6	6	7			6	7	5	5	5	5	5	5
			1338	JL03585	727			7	6		6	6	7	7	5		7	7	7		6	6	6	6	6	6	7	7	7	7	6	6	7	7		7	6	6	7			6	7	6	6	6	6	6	6
			1339	JL03603	390			8					8	8	6							6	6		6			8	8					8	7	8	6	6				6					6		6
			1340	JL03604	590			7					7	7	5			7	7			6	6		6			7	7			6		7	7	7	6	6				6	7				6	6	6
			1341	JL03641	322			7					8	8	5			7				6	6		6			7	7					7	7	7	6	6				6					6		6
			1342	JL03643	474			7					8	8	5			7	7			5	5		5			7	7					7	7	7	5	5				5					5		5
			1343	JL03651	478			7					8	8	5							5	5		5			8	8			5		8	8	8	5	5				5	8				5	5	5
			1344	JL03696	406			8					7	7	5							6	6		6			7	7			5		7	7	7	5	6				6					6		6
			1345	JL03697	561			7					8	8	6			7	7			6	6		6			7	7			6		7	7	7	6	6		7	7	6					6	6	6
			1346	JL03698	225								7	7	6							6	6						7					7		7		6									6		6
			1347	JL03722	562			8					8	8	6			8	7			6	6		6			8	8			6		8	8	8	6	6		8	8	6					6	6	6
			1348	JL03765	511			7					7	7	6			7	7			6	6		6			7	7			6		7	7	7	6	6				6	7				6		6
			1349	JL03776	468			7					7	7	6			7	7			6	6		6			7	7			6		7	7	7	6	6				6	8				6		5
			1350	JL03792	473			8					7	7	5			8				5	5		5			8	8					8	8	8	5	5				5	8				5		5
			1351	JL03837	550			8					8	8	6			8	7			6	6		6			8	8			5		8	8	8	5	5				5	8				5	5	5
			1352	JL03840	485			8					8	8	6							6	6		6			8	8					8	8	8	6	6				6	8				6		6
			1353	JL04072	624			8					8	8	5			8	7		5	5	5		5			8	8			5	8	8	8	8	5	5		8	8	5	8				5	5	5
			1354	JL04131	517			8					8	8	5			8	7			6	6		6			7	7			6		7	7	7	6	6				6	7				6	6	6
			1355	JL04140	300			8					8	8	5			8				5	5		5			7	7					8	7	7		5				6					6		6
			1356	JL04189	633			7			5		7	7	5			8	7		5	5	5		5			8	8			5	8	8	8	8	5	5				5	8				5	5	5
			1357	JL04191	615			8					8	8	6			8	7		6	6	6		6			7	7			6	7	7	7	7	6	6				6	7				6	6	6
			1358	JL04202	553			8					8	8	5			8	7			5	5		5			7	7			5		7	7	7	5	5				6	7				6	6	6
			1359	JL04203	503			7					7	7	6			7	7			5	5		5			7	7			5		7	7	7	5	5				5					5		5
			1360	JL04204	273								7	7	6			7				6	6		5				7					7		7	5					5					5		5
			1361	JL04240	513			8					8	8	6			8	7			5	5		5			8	8			5		8	8	8	5	5				5	8				5		5
			1362	JL04251	556			7					7	7	6			7	7			6	6		6			7	7			6		7	7	7	6	6		7	7	6					6	6	6
			1363	JL04266	538			8					8	8	5			8	7			5	5		5			8	8			5		8	8	8	5	5				5	8				5	5	5
			1364	JL04270	481								8	8	6			7	7			6	6		6			8	8			6		8	8	8	6	6				6					6	6	6
			1365	JL04275	465								7	7	6			7	7			6	6		5			7	7			5		7	7	7	5	5				5					5		5
			1366	JL04277	463			8					8	8	5			8	7			5	5		5			8	8			5		8	8	8	5	5				6	8				5		5
			1367	JL04278	540			7					7	7	6			7	7			6	6		6			7	7			6		7	7	7	6	6				6	7				6	6	6
			1368	JL04279	510			7					8	8	5			7	7			6	6		6			7	7			6		8	8	8	6	6				6	8				6		6
			1369	JL04280	526			8										7	7			6	6		6			7	7			5		7	7	7	5	6				5	7				5	5	5
			1370	JL04294	578			8					8	8	6			8	7			6	6		6			7	7			6		8	8	8	6	6				6	8				6	6	6
			1371	JL04295	566			8					8	8	5			8	7		5	6	6		5			8	8			5		8	8	8	6	6				6	8				6	6	6
			1372	JL04296	273								7	7	5							6	6		5			7	7					8	8	8		5									5		5
			1373	JL04297	457			8					8	8	5			8				6	6		6			7	8			6		8	7	8	6	6				6	8				6	6	6
			1374	JL04302	322			7					8	8	5							6	6		6			7	7			6		7	7	7		6				6					6		6
			1375	JL04333	389			7										8				5	5		5			8	8			5		8	8	8	5	5				5					5		5
			1376	JL04334	634			7			6		7	7	6			7	7		6	6	6		6			8	8			6	8	8	8	8	6	6				6	8				6	6	6
			1377	JL04377	291								7	7	5							6	6		6			7	7					7	7	7		6									6		5
			1378	JL04378	673				6		5	5	7	7	6		7	7	7		5	5	5	5	5	5	7	7	7	7	5	5	7	7		7	5	5	7			5	7	5	5	5	5		6
			1379	JL04379	530			8					8	8	5			8	7			5	5		5			8	8			5		8	8	8	5	5				5	8				5	5	5
			1380	JL04398	446			8					7	7	5			7				5	5		5			7	7					7	7	7	5	5				5					5		5
			1381	JL04409	575			7					7	7	6			7	7			5	5		5			7	7			5		7	7	7	5	5				5					5	5	5
			1382	JL04462	523			7					7	7	5			7	7			5	5		5			7	7			5		7	7	7	6	6				6	7				6		6
			1383	JL04463	573			7					7	7	6			7	7			5	5		5			7	7			5		7	7	7	5	5				5	7				5	5	5
			1384	JL04480	603			8					8	8	6			8	7		6	6	6		6			8	8			6		8	8	8	6	6				6	8				6	6	6
			1385	JL04485	653			7					7	7	6			7	7		6	6	6		6			7	7			6	7	7	7	7	6	6		7	7	6	7				6	6	6
			1386	JL04494	585			8					8	8	6			8	7		6	6	6		6			7	7			6		7	7	7	6	6				6	7				5	5	5
			1387	JL04530	587			8					8	8	5			8	7		5	5	5		5			8	8			5		8	8	8	5	5				5	8				5	5	5
			1388	JL04567	520			7					7	7	6			7	7			6	6		6			7	7			6		7	7	7	6	6				6	8				6		6
			1389	JL04569	153								7	7	5			7				6	6					8	8					8		8		6									6		6
			1390	JL04613	287			7					7	7	6			7				5	5		5			8	8					8	8	8		5				6					5		5
			1391	JL04638	480								8	8	5			8	7			6	6		5			7	7			5		7	7	7	6	6				6					6		6
			1392	JL04641	581			7					7	7	5			7	7			5	5		5			7	7			5		7	7	7	5	5				5	7				5	5	5
			1393	JL04656	462			8					8	8	5			8				5	5		5			8	8			5		8	8	8	5	6				5					5		5
			1394	JL04682	664	8	8	8			5		8	8	5			7	7		5	5	5		5			8	8			6	8	8	8	8	6	6		8	8	6	8				6	6	6
			1395	JL04716	438								8	8	6			8				6	6		5			8	8			5		8	8	8	5	5				5					5		5
			1396	JL04718	551			8					8	8	6			7	7			6	6		6			7	7			6		7	7	7	6	6				6	7				6		6
			1397	JL04719	613			7					7	7	5			8	7		6	6	6		6			8	8			6	8	8	8	8	6	6				6	8				6	6	6
			1398	JL04725	470			7					7	7	6			7	7			6	6		6			8	8			6		8	8	8	6	6				6					6		6
			1399	JL04729	568			8					8	8	5				7		5	5	5		5			8	8			6		8	8	8	6	6				6	7				6	5	5
			1400	JL04737	596				5		6		8	8	5		8	8	8		6	6	6	6	6	6	8	8	8	8		6	8	8		8	6	6	8			6	8	6	6	6	6		6
			1401	JL04750	578			7					7	7	5			7	7			6	6		5			7	7			5		7	7	7	5	5		7	7	5					5	5	5
			1402	JL04760	593			7					7	7	6			7	7		5	6	6		5			7	7			5		7	7	7	5	5		7	7	5					5	5	5
			1403	JL04764	596			7					7	7	5			7	7		5	6	6		5			7	7			5		7	7	7	5	5				5	7				5	6	5
			1404	JL04789	585			7										7	7			5	6		5			7	7			6		8	8	8	6	6				6	8				6	6	6
			1405	JL04790	527			7					8	8	6			7	7			6	6		6			7	7			6		7	7	7	6	6				6					6	6	6
			1406	JL04791	753	7	7	7	5		5	5	8	8	5		7	7	7		6	6	6	6	6	6	7	7	7	7	6	6	7	7		7	6	6	7	7	7	6	7	6	6	6	6	6	6
			1407	UM25711	724			7	6		6	6	7	7	6		7	7	7		5	5	5	5	5	5	7	7	7	7	5	5	7	7		7	5	5	7	7	7	5	7	5	5	5	5	5	5
			1408	UM25725	723			8	6		6	6	8	8	5		8	8	8		6	6	6	6	6	6	8	7	7	7	6	6	7	7		7	6	6	7			6	7	6	6	6	6	6	6
			1409	UM26103	753	7	7	7	5		5	5	7	7	6		7	7	7		5	5	5	5	5	5	7	7	7	7	5	5	7	7		7	5	5	7			5	7	5	5	5	5	5	5
			1410	UM26327	417						6		7	7	6		8	8			6	6	6	6	6	5	7		7	7		6				7	6	6	7					6	6	6
			1411	UM26740	709				6		6	6	8	8	5		8	8	8		6	6	6	6	6	6	7	7	7	7	6	5	7	7		7	5	5	7			5	7	5	5	5	5	5	5
			1412	UM27160	702			7	6		6	6	8	8	5		7	7	7		6	6	6	6	6	6	7	7	7	7	6	6	8	8		8	6	6	8			6	8	6	6	6	6		6
			1413	UM27167	760	8	8		5		5	5	7	7	6		8	8	8		5	5	5	5	5	5	8	8	8	8	6	6	8	8		8	6	6	8	8	8	6	7	6	6	6	6	6	6
			1414	UM27335	623				6		5		8	8	6		8	8	8		5	5	5	5	5	5	8	8	8	8		5	8	8		8	5	5	8			5	8	5	5	5	5		5
			1415	UM27342	663				6		6	6	7	7	5		7	7	7		6	6	6	6	6	6	7	8	8	8	6	6	8	8		8	6	6	8			6	8	6	6	6	6	6	6
			1416	UM27349	664				5		5	5	8	8	5		7	7	7		5	6	6	6	6	6	7	7	7	7	6	6	7	7		7	6	6	7			6	7	6	6	6	6	6	6
			1417	UM27755	773	8	8	8	5		6	6	8	8	5		8	8	8		6	6	6	6	6	6	8	8	8	8	6	6	8	8		8	6	6	8	8	8	6	8	6	6	6	6	6	5
			1418	UM27769	744	7	7	7	6		6	6	7	7	6		7	7	7		5	5	5	5	5	5	7	7	7	7	5	5	7	7		7	5	5	7			5	7	5	5	5	5	5	5
			1419	UM28182	417						6		8	8	5			8			6	6	6	6	6	6	7	7	7	7		6				7		6	7				8	6	6	6
			1420	UM28252	729			8	6		6	6	7	7	6		8	8	8		6	6	6	6	6	6	8	8	8	8	6	6	8	8		8	5	5	8			5	7	5	5	5	5	5	5
			1421	UM28259	578	8	8		6		6		7	7	5		7	7	7		6	5	5	5	5	5	7	7	7	7		5	7	7		7	6	6	7			6	7	6	6	6
			1422	UM28266	745	7	7	7	5		5	5	7	7	6		7	7	7		5	5	5	5	5	5	7	7	7	7	6	6	7	7		7	6	6	7	7	7	6	7	6	6	6	6	6	6
			1423	UM28322	747			8	6		6	6	7	7	5		8	8	8		6	6	6	6	6	6	8	8	8	8	6	6	8	8		8	5	5	8	8	8	5	8	5	5	5	5	5	5
			1424	UM25704	764			7	5		5	5					7	7	7		5	5	5	5	5	5	7	8	8	8	5	5	8	8		8	5	5	8	8	8	5	8	5	5	5	5	5	5
			1425	UM25718	764	7	7	7	6		6	6					7	7	7		6	6	6	6	6	6	7	7	7	7	6	6	7	7		7	6	6	7			6	7	6	6	6	6	6	6
			1426	UM25732	768	8	8	8	6		5	5					8	8	8		5	5	5	5	5	5	8	8	8	8	5	5	8	8		8	5	5	8	8	8	5	8	5	5	5	5	5	5
			1427	UM25886	683				5		5	5					7	7	7		5	6	6	6	6	6	7	8	8	8	6	6	8	8		8	6	6	8	8	8	6	8	6	6	6	6		6
			1428	UM25900	745			8	6		6	6					8	8	8		6	6	6	6	6	6	8	8	8	8	6	6	8	8		8	6	6	8	8	8	6	8	6	6	6	6	6	6
			1429	UM25907	712				6		6	6					7	7	7		6	6	6	6	6	6	7	7	7	7	6	6	7	7		7	6	6	7	7	7	6	7	6	6	6	6		6
			1430	UM25921	716			8	6		6	6					8	8	8		6	6	6	6	6	6	7	7	7	7	6	5	7	7		7	5	5	7			5	7	5	5	5	5	5	5
			1431	UM25928	714			7	5		5	5					7	7	7		5	5	5	5	5	5	7	7	7	7	5	5	7	7		7	5	5	7			5	7	5	5	5	5	5	5
			1432	UM25935	649				6		6	6					8	8	8		6	6	6	6	6	6	8	8	8	8	6	6	8	8		8	6	6	8			6	8	6	6	6	6		6
			1433	UM25942	529						6						8	8	8		6	5	5	5	5	5	8	8	8	8		5	8	8		8	5	6	8				8	5	5	5			5
			1434	UM25949	734	8	8	8	5		5	5					7	7	7		5	5	5	5	5	5	7	7	7	7	6	6	7	7		7	6	6	7	7	7	6	7	6	6	6	6	6	6
			1435	UM26005	699				5		5	5					7	7	7		6	6	6	6	6	6	7	7	7	7	6	6	7	7		7	6	6	7			6	7	5	5	5	5		5
			1436	UM26012	672			8	6		6	6					8	8	8		6	6	6	6	6	6	8	8	8	8	6	5	8	8		8	5	5	8			5	8	5	5	5	5		5
			1437	UM26026	698			7	6		6	6					7	7	7		6	6	6	6	6	6	8	8	8	8	6	6	8	8		8	5	5	8			5	8	5	5	5	5	5	5
			1438	UM26089	589			7	6		6	6					7	7	7		6	6	6	6	6	6	7	7	7	7		6	7	7		7	6	6	7			6	7	5	5	5	5		5
			1439	UM26096	116																									7									7					5	5
			1440	UM26138	652				5		5						7	7	7		5	5	5	5	5	5	7	7	7	7	5	6	7	7		7	6	6	7			6	7	6	6	6	6		6
			1441	UM26145	735			7	5		6	6					7	7	7		6	6	6	6	6	6	8	8	8	8	6	6	8	8		8	6	6	8	8	8	6	8	6	6	6	6		6
			1442	UM26152	692				6		6	6					8	8	8		6	5	5	5	5	5	8	8	8	8	5	5	8	8		7	5	5	7			5	7	5	5	5	5	5	5
			1443	UM26257	569				5		6						7	7	7		6	6	6	6	6	6	8	8	8	8		6	8	8		8	5	5	8			5	8	5	5	5	5		5
			1444	UM26264	662				5		5	5					7	7	7		5	5	5	5	5	5	7	7	7	7	5	5	7	7		7	5	5	7			5	7	5	5	5	5	5	5
			1445	UM26320	422				6		6							7				6	6	6	5	6	7	7	7	7		5		7		7	6	6	7				7	5	5	5
			1446	UM26341	736			7	5		5	5					7	7	7		5	5	5	5	5	5	7	7	7	7	5	5	7	7		7	5	5	7	7	7	5	7	5	5	5	5	5	5
			1447	UM26747	740			7	6		6	6					7	7	7		6	6	6	6	6	6	7	7	7	7	6	6	7	7		7	6	6	7			6	7	6	6	6	6	6	6
			1448	UM26754	681				6		6	6					8	8	8		6	5	5	5	5	5	8	8	8	8	5	5	8	8		8	5	5	8			5	8	5	5	5	5		5
			1449	UM26761	714			8	6		6	6					8	8	8		6	6	6	6	6	6	8	8	8	8	6	6	8	8		8	5	5	8			5	8	5	5	5	5	5	5
			1450	UM27027	551				5		5						7	7	7		5	5	5	5	5	5	8	7	7	7		5	7	7		7	5	5	7			5	7	5	5	5	5		5
			1451	UM27034	390													7				5	5	5	5		7		7	7				7		7	6	6	7				7	6	6	6
			1452	UM27041	478						6							8	8		6	5	5	5	5	5	8	7	7	7		5		7		7	6	6	7			6	7	6	6	6
			1453	UM27146	517						5						8	7	7		5	5	5	5	5	5	8	8	8	8		5		8		8	5	5	8				8	5	5	5
			1454	UM27356	750			8	6		6	6					8	8	8		6	6	6	6	6	6	8	8	8	8	6	6	8	8		8	6	6	8	8	8	6	8	6	6	6	6	6	6
			1455	UM27363	707			8	5		5	5					8	8	8		5	5	5	5	5	5	8	8	8	8	5	5	7	7		7	5	5	7			5	7	5	5	5	5		5
			1456	UM27762	666				6		6	6					8	8	8		6	6	6	6	6	6	8	8	8	8	6	6	8	8		8	6	6	8			6	8	6	6	6	6	6	6
			1457	UM27776	256																	6	6						7	7								6	7					6	6	6
			1458	UM27818	117																	6	6							8									7					6	6
			1459	UM28196	706				6		6	6					8	8	8		6	6	6	6	6	6	8	8	8	8	6	6	8	8		8	6	6	8			6	8	6	6	6	6	6	5
			1460	UM28301	481				6		6						8	8	8		6	6	6	6	6	6	8		8	8		6	8	8		8	6	6	8				8	6	6	6
			1461	UM28308	735			7	5		5	5					7	7	7		5	5	5	5	5	5	8	8	8	8	5	5	8	8		8	5	5	8	8	8	5	8	5	5	5	5		5
			1462	UM28315	691				6		6	6					7	7	7		6	6	6	6	6	6	7	7	7	7	6	6	7	7		7	6	6	7			6	7	6	6	6	6	6	6
			1463	UM28602	722			7	5		5	5					7	7	7		5	6	6	6	6	6	7	7	7	7	6	6	7	7		7	6	6	7			6	7	6	6	6	6	6	6
			1464	UM28609	752			8	5		5	5					8	8	8		5	5	5	5	5	5	7	7	7	7	5	5	7	7		7	5	5	7	7	7	5	7	5	5	5	5	5	5
			1465	UM28616	181																	6	6	6						7								6	7					6	6
			1466	UM29344	239																	6	6				7		7	7						7	5	6	8				8	5	5
			1467	UM29358	711	8	8	8	5		5	5					8	7	7		5	5	5	5	5	5	7	7	7	7	5	5	7	7		7	6	6	7			6	7	6	6	6	6	6	6
			1468	UM29687	699			8	5		6	5					8	8	8		5	5	5	5	5	5	8	8	8	8	5	5	8	8		8	6	6	8			6	8	6	6	6	6	6	6
			1469	UM29694	347						6							7				6	6	6	6		8	7	7	7		6		8		8	6	6	8				8	6	6	6
			1470	UM29701	595				6		6	6					8	8	8		6	6	6	6	6	6	8	8	8	8		5		8		8	5	5	8			5	8	5	5	5	5		5
			1471	UM29708	685	7	7		6		6						7	7	7		6	6	6	6	6	6	7	7	7	7	5	5	7	7		7	5	5	7	7	7	5	7	5	5	5	5		5
			1472	JL01985	618				6		6	6					7	7	7		6	6	6	6	6	6	7	8	8	8		6	8	8		8	6	6	8			6	8	6	6	6	6		6
			1473	JL02199	720			8	6		6	6					8	8	8		5	5	5	5	5	5	8	8	8	8	5	5	8	8		8	5	5	8	8	8	5	8	5	5	5	5		5
			1474	JL02432	460				6		5						8	8				5	5	5	5	5	8	8	8	8		5		8		8	5	6	8				8	5	5	5
			1475	JL02475	418						6							8	8			6	6	6	6	6		8	8	8		6		8		8	6	6	8				8	6	6	6
			1476	JL02562	738			7	6		6	6					7	7	7		6	6	6	6	6	6	7	7	7	7	6	6	7	7		7	5	5	7	7	7	5	7	5	5	5	5	5	5
			1477	JL02680	648				6		6	6					8	8	8		6	6	6	6	6	6	8	8	8	8	5	5	8	8		8	5	5	8			5	8	5	5	5	5		5
			1478	JL03225	583				6		6	6					7	7	7		6	6	6	6	6	6	7	7	7	7		6	7	7		7	6	6	7			6	7	6	6	6	6		6
			1479	JL03331	633				6		6						7	7	7		6	6	6	6	6	6	7	7	7	7	5	5	7	7		7	5	5	7			5	7	5	5	5			5
			1480	JL03332	740	8	8	7	5		5	5					8	8	8		5	5	5	5	5	5	8	8	8	8	5	5	8	8		8	5	5	8	8	8	5	8	5	5	5	5	6	5
			1481	JL03362	493						5						7	7	7			6	6	6	6	6		7	7	7		6	7	7		7	6	6	7				7	5	5	5			5
			1482	JL03417	732			7	5		5	5					8	8	8		5	5	5	5	5	5	8	8	8	8	5	5	8	8		8	6	6	8	8	8	6	8	6	6	6	6	6	6
			1483	JL03468	668				5		5	5					7	7	7		6	6	6	6	6	6	7	7	7	7	6	6	7	7		7	6	6	7			6	7	6	6	6	6		6
			1484	JL03471	678				6		6						7	7	7		6	6	6	6	6	6	8	8	8	8	6	6	8	8		8	6	6	8			6	8	6	6	6	6	6	6
			1485	JL03723	722			8	6		6	6					8	8	8		6	6	6	6	6	6	8	8	8	8	6	6	8	8		8	5	5	8			5	8	5	5	5	5		5
			1486	JL03802	639				6		6	6					7	7	7		6	5	5	5	5	5	8	8	8	8		5	8	8		8	5	5	8			5	8	5	5	5	5		5
			1487	JL04138	709				5		5	5					8	8	8		5	5	5	5	5	5	8	8	8	8	5	5	8	8		8	5	5	8			5	8	5	5	5	5		5
			1488	JL04381	604				6		5						7	7	7		5	5	5	5	5	5	7	7	7	7		5	7	7		7	5	5	7			5	7	5	5	5			5
			1489	JL04479	482						6						7	7	7		6	5	5	5	5	5	7	7	7	7		5	7	7		7	5	5	7			5	7	5	5	5
			1490	JL04723	709				6		6	6					8	8	8		6	6	6	6	6	6	8	8	8	8	6	6	8	8		8	6	6	8			6	8	6	6	6	6	6	6
			1491	JL04726	647				6		6						7	7	7		6	6	6	6	6	6	7	7	7	7	6	6	7	7		7	6	6	7			6	7	6	6	6	6		6
			1492	JL04727	685				5		5	5					7	7	7		5	5	5	5	5	5	7	7	7	7	5	5	7	7		7	5	5	7			5	7	5	5	5	5		5
			1493	JL00112	754	8	8	8	6		6	6					7	7	7		5	5	5	5	5	5	7	7	7	7	5	5	7	7		7	5	5	7	7	7	5	7	5	5	5	5	5	5
			1494	JL00351	707			8	6		6	6					7	7	7		6	6	6	6	6	6	7	7	7	7	5	5	7	7		7	5	5	7			5	7	5	5	5	5		5
			1495	JL00352	669			7	6		6	6					7	7	7		6	6	6	6	6	6	7	7	7	7	6	6	7	8		8	6	5	8			5	8	5	5	5	5		5
			1496	JL00420	651				5		5						8	8	8		5	5	5	5	5	5	8	7	7	7	5	5	7	7		7	5	5	7			5	7	5	5	5			5
			1497	JL00426	765	8	8	8	6		6	6					8	8	8		6	6	6	6	6	6	8	8	8	8	6	6	8	8		8	6	6	8	8	8	6	8	6	6	6	6	6	6
			1498	JL00442	607				6		5						8	8	8		5	5	5	5	5	5	8	8	8	8	5	5	8	8		8	5	5	8			6	8	6	6	6			6
			1499	JL01152	382						6							8			6	5	5	5	5	5		8	8	8	6		8	8		7	5	6	8			6	8	5	5	5
			1500	JL01579	340													8				5	5	5	5	5			7	7						7	5	6	7				7	5	5	5
			1501	JL01662	540				5		5						8	8	8		6	5	5	5	5	5	8	8	8	8	5	5	8	8		8	5	5	8				8	5	5	5
			1502	JL01672	740			7	5		5	5					7	7	7		6	6	6	6	6	6	7	7	7	7	6	6	7	7		7	6	6	7	7	7	6	7	6	6	6	6	6	6
			1503	JL01789	763	8	8	8	6		6	6					8	8	8		6	6	6	6	6	6	8	8	8	8	6	6	8	8		8	6	6	8	8	8	6	8	6	6	6		6	6
			1504	JL01790	772	8	8	8	5		5	5					8	8	8		5	5	5	5	5	5	8	7	7	7	5	5	7	7		7	5	5	7	7	7	5	7	5	5	5		5	5
			1505	JL01798	761	8	8	8	5		5	5					8	8	8		5	5	5	5	5	5	8	8	8	8	5	5	8	8		8	5	5	8	8	8	5	8	5	5	5		5	5
			1506	JL01799	758	7	7	7	5		5	5					7	7	7		5	5	5	5	5	5	7	7	7	7	5	5	7	7		7	5	5	7	7	7	5	7	5	5	5		5	6
			1507	JL01810	746	7	7	7	5		5	5					7	7	7		5	5	5	5	5	5	7	7	7	7	5	5	7	7		8	5	5	8	8	8	5	8	5	5	5		5	5
			1508	JL01811	774	8	8	8	5		5	5					8	8	8		5	5	5	5	5	5	8	8	8	8	5	5	7	7		7	5	5	7	7	7	5	7	5	5	5	5	5	5
			1509	JL01845	596				5		5						8	8	8		5	5	5	5	5	5		8	8	8	6	6	8	8		8	6	6	8			6	8	6	6	6		6
			1510	JL01846	770	8	8	8	6		6	6					8	8	8		6	5	5	5	5	5	8	7	7	7	5	5	7	7		7	5	5	7	7	7	5	7	5	5	5		5	5
			1511	JL01852	711	8	8		5		6						8	8	8		6	6	6	6	6	6	7	7	7	7	6	6	7	7		7	6	6	7	7	7	6	7	6	6	6		6	6
			1512	JL01855	702			8	6		6	6					8	8	8		6	6	6	6	6	6	8	8	8	8	6	6	8	8		8	6	6	8			6	8	6	6	6	6		6
			1513	JL01872	774	8	8	8	5		6	6					7	7	7		6	6	6	6	6	6	7	7	7	7	6	6	8	8		8	6	6	8	8	8	6	8	6	6	6	6	6	6
			1514	JL01875	580				5		5						8	8			6	6	6	6	6	6	8	8	8	8	6	6	8	8		8	6	6	8			6	8	6	6	6
			1515	JL01878	722	7	7		5		5	5					7	7	7		6	6	6	6	6	6	7	7	7	7	6	6	7	7		7	6	6	7			6	7	6	6	6		6	6
			1516	JL01879	272																	6	6	6	6	6			7	7						8	6		8					6	6	6
			1517	JL01883	773	8	8	8	5		5	5					8	8	8		5	5	5	5	5	5	8	8	8	8	5	5	8	8		8	5	5	8	8	8	5	8	5	5	5	5	5	6
			1518	JL01884	756	8	8	8	5		5	5					8	8	8		6	6	6	6	6	6	8	8	8	8	6	6	8	8		8	6	6	8	8	8	6	8	6	6	6		6	6
			1519	JL01887	759	8	8	8	6		5	5					8	8	8		5	5	5	5	5	5	8	8	8	8	5	5	8	8		8	5	5	8	8	8	5	8	5	5	5		5	5
			1520	JL01888	620	7	7		6		6						7	7			6	6	6	6	6	6	7	8	8	8	6	6	8	8		8	6	6	8			5	8	5	5	5
			1521	JL01891	701			8	6		6	6					8	8	8		6	6	6	6	6	6	8	8	8	8	5	5	8	8		8	5	5	8			5	8	5	5	5	5	5	5
			1522	JL01901	751	7	7	7	5		5	5					7	7	7		6	6	6	6	6	6	7	7	7	7	6	6	7	7		7	6	6	7	7	7	6	7	6	6	6		6	6
			1523	JL01904	768	7	7	7	5		6	6					7	7	7		6	6	6	6	6	6	7	7	7	7	6	6	7	7		7	6	6	7	7	7	6	7	6	6	6		6	6
			1524	JL01905	770	8	8	8	6		6	6					7	7	7		6	6	6	6	6	6	7	7	7	7	6	6	7	7		7	6	6	7	7	7	6	7	6	6	6	6	6	6
			1525	JL01906	711	7	7		5		5						7	7	7		5	5	5	5	5	5	7	7	7	7	5	5	7	7		7	6	6	8			6	8	6	6	6		6	6
			1526	JL01908	612	8	8		6		6						8	8			6	6	6	6	6	6	8	8	8	8	6	6	8	8		8	5	5	8			5	8	5	5	5
			1527	JL01913	615	7	7		5		5						7	7	7		6	6	6	6	6	6	7	7	7	7	6	6	7	7		7	6	6	7			6	7	6	6	6		6
			1528	JL01914	687				5		6						7	7	7		6	6	6	6	6	6	7	7	7	7	6	6	7	7		7	6	6	7			6	8	6	6	6		6	6
			1529	JL01917	762	7	7	7	6		6	6					7	7	7		6	6	6	6	6	6	7	7	7	7	6	6	7	7		7	6	6	7	7	7	6	7	6	6	6		6	6
			1530	JL01919	510				6		6						8	8			5	5	5	5	5	5	8	7	7	7	5		7	7		7	5	5	7				7	5	5	5
			1531	JL01920	557				5		5						8	8			6	6	6	6	6	6		8	8	8	6	6	8	8		8	6	6	8			6	8	6	6	6
			1532	JL01921	404				6		6											6	6	6	6	6		7	7	7			7	7		7	6	6	7				7	6	6	6
			1533	JL01922	635	7	7		5		5						7	7			5	6	6	6	6	6	7	7	7	7	6	6	7	7		7	6	6	7			6	7	6	6	6
			1534	JL01923	761	7	7	7	5		5	5					7	7	7		5	5	5	5	5	5	7	7	7	7	5	5	7	7		8	5	5	8	8	8	5	8	5	5	5		5	5
			1535	JL01925	478				5		5							8			5	5	5	5	5	5	8	8	8	8	6			8		8	6	6	8				8	6	6	6
			1536	JL01936	721			8	5		6	6					8	8	8		6	6	6	6	6	6	8	8	8	8	6	6	8	8		8	6	6	8			6	8	6	6	6			6
			1537	JL01943	727	8	8	8	6		6	6					8	8	8		6	6	6	6	6	6	8	8	8	8	6	6	8	8		8	6	6	8			6	8	6	6	6		6	6
			1538	JL01944	781	8	8	8	6		6	6					8	8	8		6	6	6	6	6	6	8	8	8	8	6	6	8	8		8	6	6	8	8	8	6	8	6	6	6	6	6	6
			1539	JL01945	763	7	7	7	5		5	5					7	7	7		5	5	5	5	5	5	7	7	7	7	5	5	7	7		7	5	5	7			6	7	6	6	6		6	6
			1540	JL01949	387				6		6							8				5	5	5	5	5			8	8				8		8	5	5	8				8	5	5	5
			1541	JL01961	763	7	7	7	5		5	5					7	7	7		5	6	6	6	6	6	7	7	7	7	6	6	7	7		7	6	6	7	7	7	6	7	6	6	6	6	6	6
			1542	JL01964	680	8	8		6		6						7	7	7		5	5	5	5	5	5	7	7	7	7	5	5	7	7		7	5	5	7			5	7	5	5	5		5	5
			1543	JL01986	398				6		6							7			6	6	6	6	6	6		7	7	7				7		7	5		7				7	5	5	5
			1544	JL01987	294																	5	5	5	5	5			8	8						8	5		8				8	5	5	5
			1545	JL01988	476				5		5						8	8			5	5	5	5	5	5		8	8	8	5		8	8		8	5	5	8				8	5	5	5
			1546	JL01989	769	7	7	7	5		5	5					7	7	7		5	5	5	5	5	5	7	7	7	7	5	5	7	7		7	5	5	7	7	7	5	7	5	5	5		5	5
			1547	JL01990	635	7	7		6		6	6					7	7			6	6	6	6	6	6	7	7	7	7	6		7	7		7	6	6	7			6	7	6	6	6	6		6
			1548	JL02043	762	8	8	8	5		5	5					8	8	8		5	5	5	5	5	5	8	8	8	8	5	5	8	8		8	5	5	8	8	8	5	8	5	5	5	5	5	5
			1549	JL02074	759	7	7	7	6		6	6					7	8	8		6	6	6	6	6	6	8	8	8	8	6	6	8	8		8	6	6	8	8	8	6	8	6	6	6	6	6	6
			1550	JL02136	774	8	8	8	5		5	5					8	8	8		5	5	5	5	5	5	8	8	8	8	5	5	8	8		8	5	5	8	8	8	5	8	5	5	5	5	5	5
			1551	JL02140	700			8	5		5	5					8	8	8		5	5	5	5	5	5	7	7	7	7	5	5	7	7		7	5	5	7			5	7	5	5	5	5		5
			1552	JL02244	220												7					6	6	6					8	8						8			8					5	5
			1553	JL02247	365						6							8			6	6	6	6	6	6		8	8	8				7			6	6	7				8	6	6	6
			1554	JL02278	599			7	6		6						8	8	8		6	6	6	6	6	6	8	8	8	8	5	5	8	8		8	5	5	8			5	8	5	5	5			5
			1555	JL02439	175																6	6	6	6	6				7									6	7				8
			1556	JL02564	777	8	8	8	6		6	6					8	8	8		6	6	6	6	6	6	8	8	8	8	6	6	8	8		8	6	6	8	8	8	6	8	6	6	6	6	6	6
			1557	JL02732	167																	5	5	5					8									6	8
			1558	JL02741	403				5		6							8			6	5	5	5	5	5		8	8	8				8		8	5	6	8				8	5	5	5
			1559	JL03066	763	7	7	7	5		5	5					7	7	7		6	6	6	6	6	6	8	8	8	8	6	6	8	8		8	6	6	8	8	8	6	8	6	6	6		6	6
			1560	JL03144	761	7	7	7	5		5	5					7	7	7		5	5	5	5	5	5	7	7	7	7	5	5	7	7		7	6	6	7	7	7	6	8	6	6	6		6	6
			1561	JL03198	744			7	5		5	5					7	7	7		5	5	5	5	5	5	7	7	7	7	5	5	7	7		7	5	5	7	7	7	5	7	5	5	5	5	5	5
			1562	JL03201	777	8	8	8	5		5	5					8	8	8		5	5	5	5	5	5	7	7	7	7	6	6	7	7		7	6	6	7	7	7	6	7	6	6	6	6	6	6
			1563	JL03203	549				6		5						7	7			6	6	6	6	6	6	7	7	7	7	6	6	7	7		7	6	6	7			6	7	6	6	6
			1564	JL03220	775	7	7	7	5		5	5					7	7	7		5	5	5	5	5	5	7	8	8	8	5	5	8	8		8	5	5	8	8	8	5	8	5	5	5	5	5	5
			1565	JL03252	734			8	5		5	5					8	8	8		5	5	5	5	5	5	8	8	8	8	5	5	8	8		8	5	5	8	8	8	5	8	5	5	5			5
			1566	JL01078	670						5	5					7	7	7		5	5	5	5	5	6	7	7	7	7	6	6	7	7		7	6	6	8	8	8	6	8	6	6	6	6		6
			1567	JL01160	363													7				6	6		6	5			7	7		6				7	6		7					5	5	5	5		5
			1568	JL01183	748			8	6		6	6					7	7	7		5	5	5	5	5	5	7	7	7	7	5	5	7	7		7	5	5	7	7	7	5	7	5	5	5	5	5	5
			1569	JL01194	690						6	6					7	7	7		5	5	5	5	5	5	7	7	7	7	5	5	7	7		8	5	5	8	8	8	5	8	5	5	5	5	5	5
			1570	JL01200	717						5	5					7	7	7		5	6	6	6	6	6	7	7	7	7	6	6	7	7		7	6	6	8	8	8	6	8	6	6	6	6	6	6
			1571	JL01205	709			7			6	6					7	7	7		6	6	6	6	6	6	7	7	7	7	6	6	7	7		7	6	6	7			6	8	6	6	6	6		6
			1572	JL01218	752			7			5	6					7	7	7		6	6	6	6	6	6	7	7	7	7	6	6	7	7		7	6	6	7	7	7	6	7	6	6	6	6	6	6
			1573	JL01275	717						5	5					7	7	7		5	5	5	5	5	5	7	8	8	8	5	5	8	8		8	5	5	8	8	8	5	8	5	5	5	5		5
			1574	JL01281	757			7	6		6	6					7	7	7		6	6	6	6	6	6	7	7	7	7	6	6	7	7		7	6	6	7	7	7	6	7	6	6	6	6	6	6
			1575	JL01284	753			7	5		5	5					7	7	7		5	5	5	5	5	5	7	7	7	7	5	5	7	7		8	6	6	8	8	8	6	8	6	6	6	6	6	6
			1576	JL01319	731			8			6	6					8	8	8		6	6	6	6	6	6	8	8	8	8	6	5	8	8		8	5	5	8	8	8	5	8	5	5	5	5	6	6
			1577	JL01368	747			7	5		5	5					7	7	7		5	5	5	5	5	5	7	7	7	7	5	5	7	7		7	5	5	7	7	7	5	7	5	5	5	5	5	5
			1578	JL01369	757			7	6		6	6					7	7	7		6	6	6	6	6	6	7	7	7	7	6	6	7	7		7	5	5	7	7	7	5	7	5	5	5	5	5	5
			1579	JL01415	770			7	5		5	5					7	7	7		5	5	5	5	5	5	7	7	7	7	5	5	7	7		7	5	5	7	7	7	6	7	6	6	6	6	6	6
			1580	JL01416	748			7	6		6	6					7	7	7		6	6	6	6	6	6	7	7	7	7	5	5	7	7		7	5	5	7	7	7	5	7	5	5	5	5	5	5
			1581	JL01417	730			8	5		5	5					8	8	8		5	5	5	5	5	5	8	8	8	8	5	5	8	8		8	5	5	8			5	8	5	5	5	5	5	5
			1582	JL01419	623						5	5					8	8	8		5	5	5	5	5	5	8	7	7	7	6	6		7		7	6	6	7			6	8	6	6	6	6		6
			1583	JL01439	749			8	6		6	6					8	8	8		6	6	6	6	6	6	8	8	8	8	6	6	8	8		8	6	6	8	8	8	6	8	6	6	6	6	6	6
			1584	JL01449	553						6						8	8	8		6	6	6	6	6	6	8	8	8	8		6	8	8		8	6	6	8			6	8	6	6	6	6		6
			1585	JL01450	770			7	6		6	6					7	7	7		6	6	6	6	6	6	7	8	8	8	6	6	8	8		8	6	6	8	8	8	6	8	6	6	6	6	6	6
			1586	JL01507	764			8	5		5	5					8	8	8		5	5	5	5	5	5	8	8	8	8	5	5	8	8		8	5	5	8	8	8	5	8	5	5	5	5	5	5
			1587	JL01516	745			7	5		5	5					7	7	7		5	5	5	5	5	5	7	7	7	7	5	5	7	7		7	5	5	7	7	7	5	7	5	5	5	5	5	5
			1588	JL01534	759			7	6		6	6					7	7	7		6	6	6	6	6	6	7	7	7	7	5	5	7	7		7	5	5	7	7	7	5	7	5	5	5	5	5	5
			1589	JL01566	721						5	5					7	7	7		5	5	5	5	5	5	7	7	7	7	5	5	8	7		7	6	6	7	7	7	6	7	6	6	6	6	6	6
			1590	JL01569	533				6		6	6					7	7	7		6	6	6	6	6	6	7	8	8	8		6		8		8	6	6	8			6	8	6	6	6	6		6
			1591	JL01580	405												7	7				5	5	5	5	5	7		7	7		5		7		7	5		7			6		5	5	5			5
			1592	JL01587	335												8	8				5	5	5	5		8		8	8		5		8		8	5		8					5	5	5			5
			1593	JL01600	755			7	6		6	6					7	7	7		6	6	6	6	6	6	7	7	7	7	6	6	7	7		7	6	6	7	7	7	6	7	6	6	6	6	6	6
			1594	JL01601	309													8				5	5	5				8	8	8		5		8			5	6	8					6	6	5
			1595	JL01611	332												8	8				5	5	5					8	8		5				8	5		8					5	5	5			5
			1596	JL01643	307													7				6	6	6					8	8		6				8	6	6	8					6	6	6
			1597	JL01644	334																	5	5	5		5			7	7		6					6	6	7			6	8	6	6
			1598	JL01650	361													8				5	5		5		8		8	8		5		8		8	5		8					6	6	6
			1599	JL01655	332												7	7				5	5						7	7		5				7	6		7					6	6	6
			1600	JL01661	727			8			5	5					8	8	8		5	5	5	5	5	5	8	8	8	8	5	5	8	8		8	5	5	8	8	8	5	8	5	5	5	5	5	5
			1601	JL01668	705				6		6	6					7	7	7		6	6	6	6	6	5	7	7	7	7	5	5	7	7		7	5	5	7	7	7	5	7	5	5	5	5	5	5
			1602	JL01673	759			7	5		6	6					7	7	7		6	6	6	6	6	6	8	8	8	8	6	6	8	8		8	6	6	8	8	8	6	8	6	6	6	6	6	6
			1603	JL01723	467												8	8	8		5	5	5	5	5	5	8		8	8		5		8		8	5	5	8				8	5	5	5	5
			1604	JL01735	700						6	6					8	8	8		6	6	6	6	6	6	8	8	8	8	6	6	8	8		8	6	6	8	8	8	6	8	6	6	6	6	6	6
			1605	JL02014	390						6							8			5	5	5	5	5	5			8	8				8		8	5		8				8	5	5	5
			1606	JL02020	475				5		5							7			5	5	5	5	5	5		7	7	7	5	5		7		7	5		7			5	7	5	5	5
			1607	JL02061	750	7	7	7	6		6	6					7	7	7		6	6	6	6	6	6	7	7	7	7	6	6	7	7		7	6	6	7	7	7	6	7	6	6	6			6
			1608	JL02068	531				5		5						7	7			6	5	5	5	5	5		7	7	7		5	7	7		7	6	6	7			6	7	6	6	6
			1609	JL02075	703			8	6		6	6					8	8	8		5	5	5	5	5	5	8	8	8	8	5	5	8	8		8	5	5	8			5	8	5	5	5			5
			1610	JL02078	306						6											5	5	5	5	5			7	7							5		7					5	5	5
			1611	JL02079	445				6		6							7			6	6	6	6	6	6		7	7	7			7	7		7	6		7			6	7	6	6	6
			1612	JL02089	535							5					7	7			5	5	5	5	5	5			7	7		6		7		7	6	6	7			6	7	6	6	6	6		6
			1613	JL02098	757	7	7	7	6		6	6					7	7	7		6	6	6	6	6	6	7	7	7	7	6	6	7	7		7	6	6	7	7	7	6	7	6	6	6	6	6	6
			1614	JL02111	761	8	8	8	6		6	6					8	8	8		6	6	6	6	6	6	7	7	7	7	6	6	7	7		7	6	6	7	7	7	6	7	6	6	6		6	6
			1615	JL02113	751	8	8	8	5		5	5					7	7	7		5	5	5	5	5	5	7	7	7	7	6	6	7	7		7	6	6	7	8	8	6	7	6	6	6	6		6
			1616	JL02117	739			7	6		6	6					7	7	7		5	5	5	5	5	5	7	7	7	7	5	5	7	7		8	5	5	8	8	8	5	8	5	5	5			5
			1617	JL02120	499				6		5						7	7			6	5	5	5	5	5		7	7	7		5	7	7		7	5	5	7			5	7	5	5	5
			1618	JL02137	767	8	8	8	6		5	5					7	7	7		5	5	5	5	5	5	7	7	7	7	5	5	7	7		7	5	5	7	7	7	5	7	5	5	5	5		5
			1619	JL02139	762	8	8	8	6		6	6					8	8	8		6	6	6	6	6	6	8	8	8	8	6	6	8	8		8	6	6	8	8	8	6	8	5	5	5	5		5
			1620	JL02141	751	7	7	7	5		5	5					7	7	7		5	5	5	5	5	5	7	7	7	7	5	5	7	7		7	5	5	7	7	7	5	7	5	5	5			5
			1621	JL02152	753	8	8	8	5		5	5					8	8	8		5	5	5	5	5	5	8	8	8	8	6	6	8	8		8	6	6	8	8	8	6	8	6	6	6	6		6
			1622	JL02157	761	7	7	7	6		6	6					7	7	7		6	6	6	6	6	6	7	7	7	7	6	6	7	7		7	6	6	7	7	7	6	7	6	6	6	6	6	6
			1623	JL02163	750	8	8	8	5		6	6					8	8	8		6	6	6	6	6	6	8	8	8	8	6	6	7	7		7	6	6	7	7	7	6	7	6	6	6	6		6
			1624	JL02164	694			8	5		5	5					8	8	8		6	6	6	6	6	6	8	8	8	8	6	6	8	8		8	5	5	8			5	8	5	5	5	5		5
			1625	JL02165	759	7	7	7	6		6	6					7	7	7		6	6	6	6	6	6	7	7	7	7	6	6	7	7		7	6	6	7	7	7	6	7	6	6	6		6	6
			1626	JL02176	763	7	7	7	6		6	6					7	7	7		6	6	6	6	6	6	7	7	7	7	6	6	7	7		7	6	6	7	7	7	6	7	6	6	6	6	6	6
			1627	JL02212	761	8	8	8	5		5	5					8	8	8		5	5	5	5	5	5	8	8	8	8	5	5	8	8		8	5	5	8	8	8	5	8	5	5	5		5	5
			1628	JL02224	753	7	7	7	5		5	5					7	7	7		5	5	5	5	5	5	7	7	7	7	5	5	7	7		7	5	5	7	7	7	6	7	6	6	6			6
			1629	JL02243	410						6						7	7	7			5	5	5	5	5		7	7	7		5				7	5		7				7	5	5	5
			1630	JL02273	604			8	6		6						8	8	8		5	5	5	5	5	5		8	8	8	5	5	8	8		8	5	5	8			5	8	5	5	5			5
			1631	JL02334	612				5		5	5					8	8	8		5	5	5	5	5	5	8	8	8	8	5	5	8	8		8	5	5	8			5	8	5	5	5			5
			1632	JL02335	644			8	6		6	6					8	8	8		6	6	6	6	6	6	8	7	7	7	6	6	7	7		7	6	6	7			6	7	6	6	6	6		5
			1633	JL02336	646			7	5		5	5					7	7	7		5	5	5	5	5	5	7	7	7	7	5	5	7	7		7	5	5	7			5	7	5	5	5			5
			1634	JL02337	397												7	7			6	6	6	6	6	6		8	8	8		5		8			5		8					5	5	5
			1635	JL02365	339													7				5	5	5	5	5		7	7	7				7			5		7				7	5	5	5
			1636	JL02366	662				5		5	5					8	8	8		5	5	5	5	5	5	8	8	8	8	6	6	8	8		8	6	6	8			6	8	6	6	6			6
			1637	JL02391	583				6		6	6					7	7	7		5	5	5	5	5	5	7	7	7	7	5	5		8		8	5	5	8			5	8	5	5	5			5
			1638	JL02392	383												8	8				6	6	6	6	6			8	8							6		8			6		6	6	6			6
			1639	JL02393	569						5	5					7	7	7		5	5	5	5	5	5		7	7	7		6	7	7		7	6	6	7			6	7	6	6	6			6
			1640	JL02437	338						6											6	6	6	6				8	8				8		8	5		8					5	5	5
			1641	JL02472	302												7					5	5		5				8	8						8	6		8			6		6	6	6			6
			1642	JL02477	709	8	8	7	6		6	6					7	7	7		6	6	6	6	6	6	7	7	7	7	6	6	7	7		7	6	6	7			6	7	6	6	6			6
			1643	JL02644	764	7	7	7	6		6	6					7	7	7		6	6	6	6	6	6	7	7	7	7	6	6	7	7		7	6	6	7	7	7	6	7	6	6	6	6	6	6
			1644	JL02657	557				5		5						7	7			5	5	5	5	5	5		7	7	7		5	7	7		7	5	5	7			5	7	5	5	5
			1645	JL02658	755	7	7	7	6		5	5					8	8	8		5	5	5	5	5	5	8	8	8	8	5	5	8	8		8	5	5	8			5	8	5	5	5	5		5
			1646	JL02757	576				6		6						8	8	8		6	6	6	6	6	6		8	8	8	6	6	8	8		8	6	6	8			6	8	6	6	6
			1647	JL03088	734			7	5		5	6					7	7	7		6	6	6	6	6	6	7	7	7	7	6	6	7	7		7	6	6	7			6	7	6	6	6			6
			1648	JL03101	579			8			6	6					8	8	8		6	6	6	6	6	6	8		7	7				7		7	5		7			5	7	5	5	5	5		5
			1649	JL03103	557			8			6	6					8	8	8		6	6	6	6	6	6	8		8	8			8	8		8	5	5	8			5	8	5	5	5	5		5
			1650	JL03105	757	8	8	8	5		5	5					8	8	8		5	6	6	5	5	5	8	7	7	7	5	5	7	7		7	5	5	7	7	7	5	7	5	5	5		5	5
			1651	JL03106	758	7	7	7	6		6	6					8	8	8		6	6	6	6	6	6	8	7	7	7	6	6	7	7		7	6	6	7	7	7	5	7	5	5	5		5	5
			1652	JL03131	608				6		6						7	7	7		5	6	6	5	5	5		7	7	7	5	5	7	7		7	5	5	7			5	7	5	5	5
			1653	JL03147	649			8			6	6					8	8	8		6	6	6	6	6	6	8	8	8	8	6		8	8		8	6	6	8			6	8	6	6	6			6
			1654	JL03160	712	8	8	8	6		6	6					8	8	8		6	6	6	6	6	6	8	8	8	8	6	6	8	8		8	5	5	8			5	8	5	5	5			5
			1655	JL03163	554			8			6	6					8	8	8		6	6	6	6	6	6		8	8	8			8	8		8	6	6	8			6	8	5	5	5			5
			1656	JL03165	668			7	6		6	6					7	7	7		6	6	6	6	6	6	7	7	7	7	6	6	7	7		7	6	6	7			6	7	6	6	6	6		6
			1657	JL03172	684			8	5		5	5					8	8	8		6	6	6	6	6	6	7	7	7	7	6	6	7	7		7	6	6	7			6	7	6	6	6			6
			1658	JL03180	752	8	8	8	5		6	6					8	8	8		6	6	6	6	6	6	8	8	8	8	6	6	8	8		8	6	6	8	8	8	6	8	6	6	6	6		6
			1659	JL03183	318													7				6	6	6	6	6			7	7							5	5	8				8	5	5	5
			1660	JL03193	575			7			6	6					7	7	7		5	6	6	5	5	5	7		7	7			8	8		8	5	5	8			5	8	5	5	5	5		5
			1661	JL03196	716	7	7	7	6		5	5					7	7	7		5	6	6	5	5	5	7	7	7	7	5	5	7	7		7	5	5	7	7	7	5	7	5	5	5	5		5
			1662	JL03200	523						5	5					8	8	8		5	6	6	5	5	5	8		8	8				8		8	5	5	8			5	8	5	5	5			5
			1663	JL03202	736			7	5		5	5					7	7	7		5	6	6	5	5	5	7	7	7	7	6	6	8	8		8	6	6	8	8	8	6	8	6	6	6			6
			1664	JL03204	503						6						7	7			6	6	6	6	6	6		7	7	7		6	7	7		7	6	6	7			6	7	6	6	6
			1665	JL03213	712	7	7	7	5		5	5					7	7	7		5	6	6	5	5	5	7	7	7	7	6	6	7	7		7	6	6	7			6	7	6	6	6	6		6
			1666	JL03217	497						5	5					8	8				6	6	5	5	5			8	8				8		8	5		8			5	8	5	5	5	5		5
			1667	JL03229	692			8	6		6	6					8	8	8		5	6	6	5	5	5	8	8	8	8	5	5	8	8		8	5	5	8			5	8	5	5	5			5
			1668	JL03233	687			7	6		6	6					7	7	7		6	6	6	6	6	6	7	7	7	7	6	6	7	7		7	6	6	7			6	7	6	6	6			6
			1669	JL03234	681	8	8	8	5		5						8	8	8		5	6	6	5	5	5	7	7	7	7	5	5	7	7		7	5	5	7			5	7	5	5	5			5
			1670	JL03235	743	7	7	7	5		5	5					7	7	7		5	6	6	5	5	5	7	8	8	8	5	5	8	8		8	5	5	8			5	8	5	5	5		5	5
			1671	JL03239	682			8	5		5	5					8	8	8		5	6	6	5	5	5	8	7	7	7	5	5	7	7		7	5	5	7			5	7	5	5	5	5		5
			1672	JL03245	740	7	7	7	6		6	6					7	7	7		6	6	6	6	6	6	7	7	7	7	5	5	7	7		7	5	5	7			5	7	5	5	5	5		5
			1673	JL03247	755	8	8	8	6		6	6					8	8	8		6	6	6	6	6	6	8	8	8	8	6	6	8	8		8	6	6	8	8	8	6	8	6	6	6	6		6
			1674	JL03248	666			7	6		6	6					7	7	7		6	6	6	6	6	6	7	7	7	7	6	5	7	7		7	5	5	7			5	7	5	5	5			5
			1675	JL03249	734			8	5		5	5					8	8	8		5	6	6	5	5	5	8	8	8	8	5	5	8	8		8	5	5	8	8	8	5	8	5	5	5			5
			1676	JL03250	481			7				5					7	7			5	6	6	5	5	5			7	7				7		7	5	5	7			5	7	5	5	5			5
			1677	JL03251	687			7	5		5	5					7	7	7		5	6	6	5	5	5	7	7	7	7	5	5	7	7		7	5	5	7			5	7	5	5	5			5
			1678	JL03253	733	7	7	7	6		6	6					7	7	7		6	6	6	6	6	6	8	8	8	8	6	6	8	8		8	6	6	8			6	8	6	6	6	6		6
			1679	JL03254	733	8	8	8	6		6	6					8	8	8		6	6	6	6	6	6	8	8	8	8	6	6	8	8		7	6	6	7			6	7	6	6	6	6		6
			1680	JL03256	712			7	5		5	5					8	8	8		5	6	6	5	5	5	8	8	8	8	5	6	8	8		8	6	6	8			6	8	6	6	6	6		6
			1681	JL03258	728	8	8	8	5		5	5					8	8	8		5	6	6	5	5	5	8	8	8	8	5	5	8	8		8	6	6	8	8	8	6	8	6	6	6	6		6
			1682	JL03260	756	7	7	7	6		6	6					7	7	7		6	6	6	6	6	6	7	7	7	7	6	6	7	7		8	6	6	8	8	8	6	8	6	6	6		6	6
			1683	JL03268	521			8			6	6					8	8			6	6	6	6	6	6	8		8	8				8		8	6	6	8			6	8	5	5	5			5
			1684	JL03269	731	8	8	8	5		5	5					8	8	8		5	6	6	5	5	5	8	8	8	8	5	5	8	8		8	5	5	8			5	8	6	6	6			6
			1685	JL03270	647			7	6		6	6					7	7	7		6	6	6	6	6	6		7	7	7	6	6	7	7		7	5	5	7			5	7	5	5	5			5
			1686	JL03272	701	8	8	8	5		6	6					8	8	8		6	6	6	6	6	6	7	7	7	7	6	6	7	7		7	6	6	7			6	7	6	6	6			6
			1687	JL03276	760	8	8	8	6		6	6					8	8	8		6	6	6	6	6	6	8	8	8	8	6	6	8	8		8	5	5	8	8	8	5	8	5	5	5		5	5
			1688	JL03281	762	8	8	8	5		5	5					8	8	8		5	6	6	5	5	5	8	8	8	8	5	5	8	8		8	5	5	8	8	8	5	8	5	5	5		6	6
			1689	JL03282	713	8	8	8	6		6	6					7	7	7		6	6	6	5	5	5	7	7	7	7	5	5	7	7		7	5	5	7			5	7	5	5	5			5
			1690	JL03283	767	7	7	7	6		6	6					7	7	7		6	6	6	6	6	6	8	8	8	8	6	6	8	8		8	6	6	8	8	8	6	8	6	6	6		6	6
			1691	JL03284	483												8	8			6	6	6	5	5	5			8	8				8		8	5	5	8			5	8	5	5	5
			1692	UM00014	609			7			5							7	7		5	5	5		5			7	7			5	7	7	7	7	5	5				5	7				5	5	5
			1693	UM00021	532			8			5							8	7		5	5	5		5			7	7			5		7	7	7	5	5				5	7				5	5	5
			1694	UM00434	581			8			5							8	7		6	6	6		6			8	8			6		8	8	8	6	6				6	8				6	6	6
			1695	UM00441	538			7										7	7		6	6	6		6			8	8			5		8	8	8	5	5				5	8				5	5	5
			1696	UM00448	609			7			6							7	7		6	6	6		6			7	7			6	7	7	7	7	6	6				6	8				6	6	6
			1697	UM00504	631			7			6							7	7		6	6	6		6			7	7			6	7	7	7	7	6	6				6	7				6	6	6
			1698	UM00511	563			8			6							8	7		6	6	6		6			8	8			6	7	7	8	8	6	6				6	8				6	6	6
			1699	UM00854	143			8																					8					8		8		6				6					6		6
			1700	UM00861	625			7			6							7	7		6	6	6		6			7	7			6	7	7	7	7	5	5				5	7				5	5	5
			1701	UM00868	529			8										8	7		6	6	6		6			8	8			6		8	8	8	6	6				6	8				6		6
			1702	UM00903	507			7											7		6	6	6		6			8	8			6		8	8	8	6	6				6	8				6		6
			1703	UM00910	480			7			6								7		6	6	6		6			7	7			6		7	7	7	6	6				6	7				6	6
			1704	UM00917	572			8			5							8	7		5	5	5		5			8	8			5		8	8	8	5	5				5	7				5	5	5
			1705	UM01729	521			8										8	7		6	6	6		6			8	8			6		8	8	8	6	6				6	8				6	6	6
			1706	UM01736	616			7			5							7	7		5	5	5		5			7	7			5	7	7	7	7	5	5				5	7				5	5	5
			1707	UM01743	593			8			5							8	7		5	5	5		5			8	8			5		8	8	8	5	5				5	8				5	5	5
			1708	UM02478	119			8																										8								6					6		6
			1709	UM02485	555			8			6							8	7		6	6	6		6			7	7			5		7	7	7	5	5				5	7				5	5	5
			1710	UM02492	136			7																					8					8		8		6					8
			1711	UM02814	450			7											7			5	5		5			7	7			5		7	7	7	5	5				5	7				5
			1712	UM02821	632			7			5							7	7		5	5	5		5			7	7		5	5	7	7	7	7	5	5				5	7				5	5	5
			1713	UM02828	602			8			5							8	7		5	5	5		5			8	8			5	8	8	8	8	5	5				5	8				5	5	5
			1714	UM03955	483			7											7		6	6	6		6			7	7			6		7	7	7	5	5				5	7				5	5
			1715	UM03962	611			7			5							7	7		6	6	6		6			8	8			6		8	8	8	6	6				6	8				6	6	6
			1716	UM03969	518			7											7		5	5	5		5			7	7			5		8	8	8	5	5				5	8				5	5	5
			1717	UM04494	175			8																					7					7		7		5				5	7
			1718	UM04746	463			7											7		5	5	5		5			7	7			5		7	7	7	5	5				5	7				5		5
			1719	UM04760	482			7													6	6	6		6			8	8			6		8	8	8	6	6				6	8				6	6	6
			1720	UM04858	550			7											7		6	6	6		6			7	7			6		7	7	7	6	6				6	7				6	6	6
			1721	UM04872	484			8													5	5	5		5			8	8			5		8	8	8	5	5				5	8				5		5
			1722	UM07982	384			8														5	5		5			7	7					7	7	7	6	6				6	7				6		6
			1723	UM07989	118			8																					8							8											5		5
			1724	UM07996	552			8			6							8	7		6	6	6		6			8	8			6		8	8	8	6	6				6	8				6	6	6
			1725	UM08080	210			8																					7					7		7		6				6	7				6
			1726	UM08276	340			8														5	5		5			8	8					8		8	5	5				5	8				5
			1727	UM08283	207			7														5	5						8					8		8		6				6	8
			1728	UM08360	419			8													5	5	5		5			8	8			6		8	8	8	6	6				6	8				6		6
			1729	UM08444	367			8														5	5		5			8	8					8		8	5	5				5	8				6		6
			1730	UM08479	492			7			6								7		6	6	6		6			8	8			6		8	8	8	5	5				5	8				5	5
			1731	UM08563	573			8										8	7		5	5	5		5			8	8			5		8	8	8	6	6				6	8				6	6	6
			1732	UM08570	624			7			5							7	7		5	5	5		6			7	7			6	7	7	7	7	6	6				6	7				6	6	6
			1733	UM08626	442			8													5	5	5		5			8	8			6		7	7	7	6	6				6	7				6		6
			1734	UM08633	530			7											7		5	5	5		5			7	7			5		7	7	7	5	5				5	7				5		5
			1735	UM08640	333			7														6	6		6			8	8					8	8	8	6	6				6	8				6		6
			1736	UM08689	298			7														6	6		6			7	7					7		7	5	5				5	7				5
			1737	UM08745	503			8													6	6	6		6			8	8					8	8	8	6	6				6	8				6		6
			1738	UM08752	538			8			6								7		6	6	6		6			7	7			6		7	7	7	6	6				6	7				6	6	6
			1739	UM08948	521			7											7		5	5	5		5			7	7			5		7	7	7	5	5				5	7				5	5	5
			1740	UM09025	588			7			6							7	7		6	6	6		6			7	7			6		7	8	8	6	6				6	8				6	6	6
			1741	UM09032	540			8										8	7		6	6	6		6			7	7			6		7	7	7	6	6				6	7				6	6	6
			1742	UM09039	179			7																					7					7		7		6				6	7
			1743	UM09046	213			7														5	5						7					7		7		6				6	7
			1744	UM09060	267			8														5	5					8	8					8	8	8	5	6				5	7
			1745	UM09172	215			7														5	5						7					7		7	5	5				5	7				5
			1746	UM09179	234			8																					8					8	8	8	6	6				6	8				6
			1747	UM09277	593			8			6							8	7		6	5	5		5			8	8			5	8	8	8	8	5	5				5	8				5	5	5
			1748	UM09291	156			8														5	5						7					7		7		6				6	7
			1749	UM09382	239			8														6	6		6				8					8		8	6	6				6	8
			1750	UM09389	358			8														6	6		6			8	8					8		8	5	5				5	8				5
			1751	UM09543	352			7														6	6		6			7	7					7	7	7	6	6				6	7				5
			1752	UM09557	524			7											7		5	5	5		5			7	7			5		7	7	7	6	6				6	7				6	6	6
			1753	UM09613	409			8														5	5		5			8	8			5		8	8	8	6	6				6	8				6
			1754	UM09627	441			8													6	6	6		6			8	8					8	8	8	6	6				6	8				6
			1755	UM09844	248			7														6	6		6				7					7		7	5	5				5	7
			1756	UM09851	449			7														6	6		6			8	8			6		8	8	8	6	6				5	8				5		5
			1757	UM09858	538			7			6							7	7		6	6	6		6			7	7			6		7	7	7	6	6				6	7				6	6	6
			1758	UM10082	337			7														6	6		6				8			6		8	8	8	6	6				6	8
			1759	UM10089	555			7			6							7	7		6	6	6		6			7	7			6		7	7	7	6	6				6	7				6	6	6
			1760	UM10096	358			7														5	5		5			7	7					7	7	7	6	6				6	7				6
			1761	UM10131	238			8														5	5						8					8		8		5				5	8
			1762	UM10145	453			8													5	5	5		5			8	8					8	8	8	5	5				5	8				5		5
			1763	UM10229	549			7										7	7		5	5	5		5			7	7			5		7	7	7	5	5				5	7				5	5	5
			1764	UM10236	338			7														5	5		5			7	7					7	7	7	5	5				5	7
			1765	UM10243	613			8			5							8	7		6	6	6		6			8	8			6	8	8	8	8	6	6				6	8				6	6	6
			1766	UM10327	419			8													6	6	6		6			8	8			6		8	8	8	6	6				6	8
			1767	UM10334	601			7			5							7	7		6	6	6		6			7	7			6	7	7	7	7	6	6				6	7				6	6	6
			1768	UM10348	413			8													6	6	6		6			8	8			6		8	8	8	6	6				6	8				6
			1769	UM10355	554			7			6							7	7		6	5	5		5			7	7			5		7	7	7	5	5				5	7				5	5	5
			1770	UM10446	598			8			6							8	7		5	5	5		5			8	8			5	8	8	8	8	6	6				6	8				6	6	6
			1771	UM10453	619			8			5							8	7		6	6	6		6			7	7			6	7	7	7	7	6	6		7	7	6	7				6	6	6
			1772	UM10460	624			7			6							7	7		6	6	6		6			7	7			6	7	7	7	7	6	6				6	7				6	6	6
			1773	UM10467	436			7										7	7			5	5		5			7	7					7	7	7	5	5				5					5		5
			1774	UM10481	591			7			6							7	7		5	5	5		5			7	7			5		7	7	7	5	5				5	7				5	5	5
			1775	UM10558	394			7														6	6		6			8	8					8	8	8	6	6				6	8
			1776	UM10586	516			7										7	7		5	5	5		5			8	8			5		8	8	8	5	5				5	8				5	6	6
			1777	UM10593	486			7											7		5	5	5		5			7	7			5		7	7	7	5	5				5	7				5	5
			1778	UM10600	566			8			5							8	7		5	5	5		5			8	8			5		8	8	8	5	5				5	8				5	5	5
			1779	UM10607	516			8											7		6	6	6		6			8	8			5		8	8	8	5	5				5	8				5	5	5
			1780	UM10614	495			7														5	5		5			8	8			5		8	8	8	5	5				5	8				5	5	5
			1781	UM10621	476			7											7			5	5		5			7	7			5		7	7	7	5	5				5	7				5	5
			1782	UM10677	495			8											7		6	6	6		6			8	8			5		8	8	8	5	5				5	8				6	6	6
			1783	UM10684	615			7			5							7	7		5	6	6		6			7	7			6	7	7	7	7	6	6				6	7				6	6	6
			1784	UM10691	426			7														6	6		6			7	7			6		7	7	7	6	6				6	7				6
			1785	UM10698	511			8											7		5	5	5		5			8	8			5		8	8	8	5	5				5	8				5		5
			1786	UM10908	510			7											7		6	6	6		6			8	8			6		8	8	8	6	6				6	8				6	6	6
			1787	UM10915	519			7											7		6	6	6		6			7	7			6		7	7	7	6	6				6	7				6	6	6
			1788	UM10978	498			8													6	6	6		6			8	8					8	8	8	6	6				6	8				6		6
			1789	UM10985	499			7											7		6	6	6		6			7	7			6		7	7	7	6	6				6	7				6	6	6
			1790	UM10992	530			8			6							8			5	5	5		5			8	8			5		8	8	8	5	5				5	8				5	5	5
			1791	UM11027	361			7														6	6		6			7	7					7	7	7	5	5				5	7				5
			1792	UM11034	500			7											7		5	5	5		5			7	7			5		7	7	7	5	5				5	7				5		5
			1793	UM11048	310			7														5	5		5			8	8					8	8	8	5	5				5	8
			1794	UM11055	462			7											7			5	5		5			7	7			5		7	7	7	5	5				6	7				6	6
			1795	UM11062	574			7			5							7	7		5	6	6		6			7	7			6	7	7	7	7	6	6				6	7				6	6	6
			1796	UM11069	386			8														5	5		5			8	8					8	8	8	5	5				5	8
			1797	UM11083	392			7														5	5		5			7	7			5		7	7	7	6	6				6	7				6
			1798	UM11195	542			7										7	7		5	5	5		5			7	7			5		7	7	7	5	5				5	7				5		5
			1799	UM11202	524			7											7		5	5	5		5			7	7			6		7	7	7	6	6				6	7				6		6
			1800	UM11209	555			8			5							8	7		5	5	5		5			7	7			5		7	7	7	5	5				5	7				5	5	5
			1801	UM11342	475			8													5	5	5		5			7	7			5		7	7	7	5	5				5	7				5
			1802	UM11356	601			8			6							8	7		6	6	6		6			8	8			5	8	8	8	8	5	5				5	8				5	6	5
			1803	UM11391	575			7			5							7	7		5	5	5		5			7	7			5	7	7	7	7	5	5				5	7				5	5	5
			1804	UM11398	447			7														5	5		5			7	7					7	7	7	5	5				5	7				5		5
			1805	UM11405	491			8													5	5	5		5			8	8			6		8	8	8	6	6				6	8				6		6
			1806	UM11461	350			7														5	5		5			7	7					7	7	7	5	5				5	7				5
			1807	UM11468	521			7										7	7		6	6	6		6			8	8			6		8	8	8	6	6				6	8				6	6	6
			1808	UM11475	397			7														5	5		5			8	8			5		8	8	8	5	5				5	8				5		5
			1809	UM11482	482			8													5	5	5		5			8	8			5		8	8	8	5	5				5	8				5
			1810	UM11489	244			7														5	5		5				8					8		8	5	5				5	8
			1811	UM11496	520			8											7		6	6	6		6			8	8			6		8	8	8	6	6				6	8				5		5
			1812	UM11503	446			8													6	5	5		5			7	7					7	7	7	5	5				5	7				5		6
			1813	UM11531	333			8														6	6		6			8	8					7	7	7	6	6				6	7				6		6
			1814	UM11538	550			8										8	7		6	6	6		5			8	8			5		8	8	8	5	5				5	8				5	5	5
			1815	UM11545	302			7														5	5		5				8					8	8	8	5	5				5	8				5
			1816	UM11552	471			7													6	6	6		6			7	7			6		7	7	7	6	6				6	7				6	6
			1817	UM11580	612			8			6							8	7		6	6	6		6			8	8			6	8	8	8	8	6	6				6	8				6	6	6
			1818	UM11594	452			7											7		6	6	6		6			8	8			6		8	8	8	6	6				6	8				6		6
			1819	UM11643	378			7														6	6					7	7					7	7	7	6	6				6	7				6		6
			1820	UM11650	299			8														6	6						7					7	7	7	6	6				6	7
			1821	UM11657	621			8			6							8	7		5	5	5		5			8	8			5	8	8	8	8	5	5				5	8				5	5	5
			1822	UM11664	443			8														6	6		6			7	7			6		7	7	7	6	6				5	7				5		5
			1823	UM11671	543			7										7	7		5	5	5		5			7	7			5		7	7	7	5	5				5	7				5		5
			1824	UM11678	122			8																					8					8		8						6	8
			1825	UM11685	153			7														5	5						8					8		8		5					8
			1826	UM11776	325			7														6	6		6			7	7					8	8	8	6	6				6	8				6
			1827	UM11783	246			8														6	6						8					8		8	6	6				6	8
			1828	UM11839	367			8														6	6		6			7	7					7	7	7	6	6				6	7				6
			1829	UM11846	432			7													6	6	6		6			7	7			6		7	7	7	6	6				6	7
			1830	UM12084	490			8													6	6	6		6			7	7			6		7	7	7	6	6				6	7				6		6
			1831	UM12161	476			7											7			6	6		6			8	8			6		8	8	8	6	6				6	8				6		6
			1832	UM12168	577			7										7	7		6	6	6		6			7	7			5		7	7	7	5	5				5	7				5	5	5
			1833	UM12175	539			8			5								7		5	5	5		5			7	7			5	7	7	7	7	6	6				6	7				6	6	6
			1834	UM12301	564			8			6							7	7		6	6	6		6			7	7			6		7	7	7	6	6				5	7				5		5
			1835	UM12329	146			8																										7		7		5				5	7
			1836	UM12336	256			8														5	5		5				7					7	7	7		5				5	7
			1837	UM13092	299			8														5	5		5				7					7		7		5				5	7
			1838	UM13099	556			7										7	7		5	5	5		5			7	7			5		7	7	7	5	5				5	7				5	5	5
			1839	UM13134	490			7											7		5	5	5		5			8	8			5		8	8	8	5	5				5	8				5	5	5
			1840	UM13141	571			8			6							8	7		6	6	6		6			8	8			6		8	8	8	6	6				6	8				6	6	6
			1841	UM13148	265			8														5	5						8					7	7	7	5	5				5	7
			1842	UM13162	264			7														5	5						7					7		7	5	5				5	7
			1843	UM13253	539			7										7	7		5	5	5		5			8	8			5		8	8	8	5	5				5	8				5		5
			1844	UM13260	390			7														5	5		5			8	8					8	8	8	5	5				5	8				5		5
			1845	UM13281	336			8														6	6		6			8	8					8	8	8	6	6				6	8				6		6
			1846	UM13288	520			7										7	7		6	6	6					8	8			6		8	8	8	6	6				6	8				6		6
			1847	UM13295	291			7														6	6						7					7	7	7	5	5				5	7				5		5
			1848	UM13309	527			8											7		6	6	6		6			8	8			6		8	8	8	6	6				6	8				6		6
			1849	UM13316	630			8			5							8	7		6	6	6		6			8	8			6	7	7	7	7	6	6				6	7				6	6	6
			1850	UM13323	431			8														6	6		6			7	7					7	7	7	6	6				6	7				6		6
			1851	UM13330	627			8			6							8	7		6	6	6		6			8	8			6	8	8	8	8	6	6				6	8				6	6	6
			1852	UM13386	600			8			5							8	7		6	6	6		6			8	8			6		8	8	8	6	6				6	8				6	6	6
			1853	UM13400	542			8			6							8	7		6	6	6		6			7	7			6		7	7	7	6	6				6	7				5		5
			1854	UM13407	533			8											7		6	6	6		6			7	7			6		7	7	7	6	6				6	7				6	6	6
			1855	UM13414	541			8			5										5	5	5		5			7	7			5		7	7	7	5	5				5	7				5		5
			1856	UM13421	140			7																					7							7		5				5					5		5
			1857	UM13428	435			7														6	6		6			7	7			6		8	8	8	6	6				6	8				6		6
			1858	UM13435	584			8			6							8	7		6	6	6		6			8	8			6	8	8	8	8	6	6				6	8				5	5	5
			1859	UM13442	588			7			6							7	7		6	6	6		6			7	7			6		7	7	7	6	6				6	7				6	6	6
			1860	UM13505	606			8			5							8	7		6	6	6		6			8	8			6	8	8	8	8	6	6				6	8				6	6	6
			1861	UM13512	532			8											7		6	6	6		6			8	8			6		8	8	8	6	6				6	8				6	6	6
			1862	UM13575	551			8			5							8	7		5	5	5		5			8	8			5		8	8	8	5	5				5	8				5	5	5
			1863	UM13582	577			7			6							7	7		6	6	6		6			7	7			6		7	7	7	6	6				6	7				6	6	6
			1864	UM13589	121																								7					7				5				5
			1865	UM13596	512			7											7		5	5	5		5			7	7			5		7	7	7	5	5				5	7				5		5
			1866	UM13603	574			8										8	7		6	6	6		6			8	8			6		8	8	8	5	5				5	8				5	5	5
			1867	UM13610	529			8													6	6	6		6			8	8			5		8	8	8	5	5				5	8				5		5
			1868	UM13617	545			8											7		6	6	6		6			8	8			6		7	7	7	6	6				6	7				6		6
			1869	UM13624	460			8														5	5		5			8	8			6		8	8	8	6	6				6	8				6		6
			1870	UM13694	522			8										8	7		5	5	5		5			8	8			5		8	8	8	5	5				5	8				5		5
			1871	UM13701	598			8			6							8	7		6	6	6		6			8	7			6	7	7	7	7	6	6				6	7				6	6	6
			1872	UM13708	556			8			6								7		6	6	6		6			7	7			6	7	7	7	7	6	6				6	7				6	6	6
			1873	UM13715	571			7			5							7	7		5	5	5		5			7	7			5	7	7	7	7	5	5				5	7				5	5	5
			1874	UM13799	604			8			5							8	7		6	6	6		6			8	8			6	8	8	8	8	6	6				6	8				6	6	6
			1875	UM13806	557			7										7	7		5	5	5		5			7	7			5		7	7	7	5	5				5	7				5		5
			1876	UM13820	212			7																					8					8		8		6				6	8
			1877	UM13848	218			8														6	6						7					7		7		6				6	7
			1878	UM13855	552			7			6								7		6	6	6		6			7	7			6		7	7	7	6	6				6	7				5	5	5
			1879	UM13862	569			7			5							7	7		5	5	5		5			8	8			5		8	8	8	5	5				5	8				5	5	5
			1880	UM13988	336			8														5	5		5			7	7					7	7	7	5	5				5	7
			1881	UM13995	540			8			6							8	7		5	5	5		5			7	7			5		7	7	7	5	5				5	7				5	5	5
			1882	UM14002	148			8																					8					8		8		6				6	8
			1883	UM14058	482			8													6	6	6		6			7	7			6		7	7	7	6	6				6	7				6	6	6
			1884	UM14072	205			8																					7					7		7	5	5				5	7
			1885	UM14107	557			8			5							8	7		5	5	5		5			8	8			5		8	8	8	5	5				6	8				6	6	6
			1886	UM14114	572			8			5							8	7		5	5	5		5			8	8			6		8	8	8	6	6				6	8				6	6	6
			1887	UM14156	330			8														5	5		5			7	7					7	7	7	5	5				5	7
			1888	UM14163	387			7														5	5		5			8	8					8	8	8	5	5				5	8
			1889	UM14170	561			8			5								7		5	5	5		5			8	8			5		8	8	8	5	5				5	8				5	5	5
			1890	UM14219	312			8														5	5		5			7	7					7		7	6	6				6	7				6
			1891	UM14226	268			8														5	5		5				7					7		7	5	5				5	7
			1892	UM14387	624			8			6							8	7		6	6	6		6			8	8			6	8	8	8	8	6	6				6	8				6	6	6
			1893	UM14394	417			8													6	6	6		6			8	8			6		8	8	8	6	6				6	8				6
			1894	UM14401	283			7														6	6						8					8	8	8	6	6				6	8
			1895	UM14450	597			7										7	7		6	6	6		6			7	7			6		7	7	7	6	6				6	7				5		5
			1896	UM14457	512			8										8	7			5	5		5			8	8			5		8	8	8	5	5				5	8				5		5
			1897	UM14464	315			8														5	5		5			7	7					7		7	6	6				6	7
			1898	UM14471	469			8													5	5	5		5			7	7			5		7	7	7	5	5				5	7				5		5
			1899	UM14569	131																								7					7		7						6	8
			1900	UM14660	194			7														6	6						8					8		8		6				6	8
			1901	UM14667	567			8			6							8	7		6	6	6		6			8	8			6		8	8	8	6	6				6	8				6	6	6
			1902	UM14681	293			8														6	6						8					8	8	8	6	6				6	8				5
			1903	UM14807	451			8														5	5		5			8	8			5		7	7	7	5	5				5	7				5
			1904	UM14814	433			7														5	5		5			8	8					8	8	8	5	5				5	8				5		5
			1905	UM14821	565			7			5								7		5	5	5		5			7	7			5	7	7	7	7	5	5				5	7				5		5
			1906	UM14828	416			7														5	5		5			7	7			6		8	8	8	6	6				6	8				6
			1907	UM14877	617			8			5							7	7		6	6	6		6			7	7			6	7	7	7	7	6	6				6	7				6	6	6
			1908	UM14884	603			7			5							7	7		6	6	6		6			7	7			6	7	7	7	7	5	5				5	7				5	5	5
			1909	UM14891	498			7													5	5	5		5			8	8			5		8	8	8	5	5				5	8				5	5	5
			1910	UM14898	553			7			6								7		6	6	6		6			7	7			6		7	7	7	5	5				5	7				5	5	5
			1911	UM15010	628			7			5							7	7		5	5	5		5			7	7			5	7	7	7	7	5	5				5	7				5	5	5
			1912	UM15017	620			7			6							7	7		5	5	5		5			7	7			6	8	8	8	8	6	6				6	8				6	6	6
			1913	UM15024	568			7										7	7		5	5	5		5			7	7			6		7	7	7	6	6				6	7				6		6
			1914	UM15108	601			8			6							8	7		6	6	6		6			8	8			6	8	8	8	8	6	6				6	8				6	6	6
			1915	UM15115	557			8			5							8	7		5	5	5		5			8	8			5		8	8	8	5	5				5	8				6	6	6
			1916	UM15122	520			7											7		5	5	5		5			7	7			5		7	7	7	6	6				6	7				6	6	6
			1917	UM15129	143			7																					7					7		7		6					7
			1918	UM15143	172			8														6	6						7					8		8	6	6				6	8
			1919	UM15150	321			7														5	5					7	7					7	7	7	5	5				5	7				5		5
			1920	UM15157	460			8													5	5	5		5			7	7			5		7	7	7	5	5				5	7				5
			1921	UM15164	449			7													5	5	5		5			7	7			5		8	8	8	5	5				5	8
			1922	UM15171	573			7			5								7		5	5	5		5			7	7			5		7	7	7	6	6				6	7				6	6	6
			1923	UM15178	157			7														6	6						7					7		7		6				6
			1924	UM15185	286			7														6	6		6			7	7					7		7	6	6				6	7
			1925	UM15192	407			8														5	5		5			8	8					8	8	8	5	5				6	8				6
			1926	UM15234	488			8													6	6	6		6			7	7			6		7	7	7	6	6				6	7				6	6	6
			1927	UM15374	332			7														6	6		6			8	8					8	8	8	6	6				6	8				6
			1928	UM15381	152			8																					8					8		8		6				6
			1929	UM15388	359			7														5	5		5			8	8					8	8	8	5	5				5	8				5
			1930	UM15395	634			7			5							7	7		5	5	5		5			7	7			5	7	7	7	7	5	5				5	7				5	5	5
			1931	UM15500	471			7													5	5	5		5			7	7			5		7	7	7	5	5				5	7				5		5
			1932	UM15507	114			8																					8					8		8		5
			1933	UM15514	460			8														5	5		5			8	8					8	8	8	5	5				5	8				5		5
			1934	UM15521	171			8														6	6						8					8		8	6	6				6	8
			1935	UM15535	375			8														5	5		5			8	8					8	8	8	6	6				6	8				6
			1936	UM15584	216			7																					7					7		7		5				6	7
			1937	UM15640	216			7														6	6						8					8		8	6	6				6					6
			1938	UM15647	216			7																					8					8		8	5					5					5		5
			1939	UM15654	341			7														6	6					7	7					7		7	6	6				6	7				6		6
			1940	UM15836	453			7														6	6		6			7	7			6		7	7	7	6	6				6	7				6		5
			1941	UM15849	185																	6	6						7					7		7		6				6	7
			1942	UM15869	125			8																					7					7		7		6				6
			1943	UM15876	307			8														5	5		5			7	7					7	7	7	6	6				6	7				6
			1944	UM15883	272			7														5	5		5				7					7		7	5	5				5	7
			1945	UM15890	119			8																					8					8		8		6				6
			1946	UM15897	438			7														6	6		6			7	7					7	7	7	6	6				6	7				6
			1947	UM15925	440			8														5	5		5			7	7			5		7	7	7	6	6				6	7				5
			1948	UM15932	188			7																	5				7					7		7		6				5	7
			1949	UM15939	323			8														6	6		6			8	8					8		8	6	6				6	8				6		6
			1950	UM15946	389			7														6	6		6			7	7					7	7	7	5	5				5	7				5
			1951	UM15981	532			7											7		5	5	5		5			7	7			5		7	7	7	5	5				5	7				5		5
			1952	UM16037	498			8													6	6	6		6			7	7			6		7	7	7	6	6				6	7				6		6
			1953	UM16044	400			8														5	5		5			8	8					8	8	8	5	5				5	8				5
			1954	UM16051	320			8														5	5		5			8	8					7	7	7	5	5				6	7
			1955	UM16058	230			8														6	6						7					7		7	6	6				6	7
			1956	UM16065	453			7														5	5		5			7	7			5		7	7	7	5	5				5	7				5
			1957	UM16072	360			8														5	5		5			7	7					7	7	7	5	5				5	7				5
			1958	UM16079	416			7														6	6		6			7	7			6		7	7	7	6	6				6	7				6		6
			1959	UM16086	479			8														5	5		5			8	8			5		8	8	8	5	5				5	8				5
			1960	UM16191	341			7														5	5		5			7	7					7	7	7	6	6				6	7				6		6
			1961	UM16198	343			7														5	5		5			7	7					7	7	7	5	5				5	7				5
			1962	UM16212	223			7														5	5						7					7		7	5	5				5	7
			1963	UM16226	222			7														5	5						7					7		7	6	6				6	7
			1964	UM16268	277			8														5	5					8	8					8		8	5	5				6	8
			1965	UM16324	374			8														6	6		6			8	8					8	8	8	5	5				5	8				5
			1966	UM16331	300			7														5	5		5			7	7					7		7	6	5				5	7				5
			1967	UM16387	581			8										8	7		6	6	6		6			8	8			6		8	8	8	6	6				6	8				6	5	5
			1968	UM16394	629			7			6							7	7		6	6	6		6			7	7			6	7	7	7	7	6	6				6	7				6	6	6
			1969	UM16408	581			8			5							8	7		6	6	6		6			8	8			6	8	8	8	8	6	6				6	8				6	6	6
			1970	UM16422	572			8										8	7		5	5	5		5			8	8			5		8	8	8	5	5				5	8				5		5
			1971	UM16429	109																								8					8		8		6				6
			1972	UM16464	152			8																					8					8		8		5				5	8
			1973	UM16471	230			7														6	6		6				7					7		7	6	6				6	7
			1974	UM16527	509			8													5	5	5		5			8	8			5		8	8	8	5	5				5	8				5		5
			1975	UM16534	577			8			5							7	7		5	5	5		5			7	7			5	7	7	7	7	5	5				5	7				5	5	5
			1976	UM16541	617			7			6							7	7		6	6	6		6			7	7			6	7	7	7	7	6	6				6	7				6	6	6
			1977	UM16548	261			8														6	6		6			8	8					8		8	6	6				6	8
			1978	UM16555	475			7											7			5	5		5			8	8			5		8	8	8	5	5				5	8				5		5
			1979	UM16576	518			8													6	6	6		6			8	8			6		8	8	8	6	6				6	8				6	6	6
			1980	UM16611	187			7														6	6						7					7		7		6				6	8
			1981	UM16618	210			8														5	5						7					7		7		6				5	7
			1982	UM16653	352			8														5	5		5				8					8	8	8	5	5				5	8
			1983	UM16667	183			7														6	6		6				8					8		8		5				5	8
			1984	UM16737	567			7			5							7	7		5	5	5		5			8	8			5		8	8	8	5	5				5	8				5	5	5
			1985	UM16744	341			8														5	5		5			7	7					7		7	5	5				5	7
[truncated: 4,453 more rows]
[truncated: 847 more columns]
