# Supplementary material for: Dynamics of genetic and somatic trade-offs in ageing and mortality
Source: Nature. 2026 Apr 22;654(8118):437–53. doi: 10.1038/s41586-026-10407-9 (PMC13253337; doi:10.1038/s41586-026-10407-9)
Supplement: Supplementary file 1 — This zipped file contains Supplementary Tables 1–16, including a guide to the tables. [file 41586_2026_10407_MOESM1_ESM.zip › Supplementary Tables_Arends_10Apr2026/S_Table_8_Large_Inversions_in_UM-HET3_19Aug2025.xlsx]

## Sheet: Supplementary_Table_8
			#File_name	Supplementary Table 8
			#Table_title	Regions with significant signs of recombination suppression likely to be large inversions
			#Source	#Source_paper: Arends et al. (2026) Dynamics, genetics and somatic trade-offs in ageing and mortality. Nature 2026 (April 21): Supplements at. https://doi.org/10.1038/s41586-026-10407-9.
			#Authors	Arends D, Ashbrook DG, Roy S, Lu L, Sloan Z, Centeno AG, Lamour KH, de Magalhães JP, Prins P, Borman KW, Sen S, Mitchell SJ, MacArthur MR, Akin OA, Li X, Bajwa A, Harrison DE, Strong R, Nelson JF, Mozhui K, Auwerx J, Williams EG, Miller RA, Williams RW
			#Contact	labwilliams@gmail.com,danny.arends@gmail.com
			#Date	18Aug2025 by RWW and DA
			#Statistics_note	Chi2 was computed assuming N of 2500 meiotic events with df of 1
			#Statistics_note	We conservatively assume a total of about 2500 meiotic events on each chromosomes across the populations of mice.
			Index	Parental Type	Chr	Proximal_Mb	Distal_Mb	Size_Mb	Rec Fraction (obs)	Rec Fraction (exp)	Chi 2	P value	Notes
			1	Mat	1	139.46	155.96	16.5	0.000189717	0.0825	206	1.02469e-46
			2	Mat	2	111.13	165.07	53.94	0.000596455	0.2697	672.001	3.66727e-148
			3	Mat	4	139.31	145.3	5.99	0.00069979	0.02995	71.0533	3.47698e-17
			4	Pat	4	126.24	155.79	29.55	0.000392074	0.14775	367.003	8.41016e-82
			5	Pat	6	51.45	93.68	42.23	0.000247337	0.21115	526.002	2.09298e-116	Known inversion
			6	Pat	7	3.5	17.76	14.26	0.000962927	0.0713	174.022	9.78762e-40
			7	Mat	7	34.25	45.05	10.8	0.00031109	0.054	133.007	9.00751e-31
			8	Pat	7	41.44	46.29	4.85	0.000155666	0.02425	61	5.70748e-15
			9	Mat	11	39.58	61.07	21.49	0.000517144	0.10745	267.004	5.10445e-60
			10	Mat	11	94.48	97.94	3.46	0.000514315	0.0173	41.0233	1.50429e-10
			11	Pat	11	95.05	103.5	8.45	0.000392506	0.04225	104.009	2.01355e-24
			12	Pat	14	48.47	56.36	7.89	0.000419992	0.03945	97.0101	6.89746e-23
			13	Pat	19	11.28	38.06	26.78	0.000680862	0.1339	331.012	5.78611e-74
				Recombination fraction (< 0.001) within an 8-marker window. Windows that are next to each other were merged into a larger windows. We averaged fraction of recombinations per windows.
