# Supplementary material for: Dynamics of genetic and somatic trade-offs in ageing and mortality
Source: Nature. 2026 Apr 22;654(8118):437–53. doi: 10.1038/s41586-026-10407-9 (PMC13253337; doi:10.1038/s41586-026-10407-9)
Supplement: Supplementary file 1 — This zipped file contains Supplementary Tables 1–16, including a guide to the tables. [file 41586_2026_10407_MOESM1_ESM.zip › Supplementary Tables_Arends_10Apr2026/S_Table_1_All_genes_in_loci_overview_Excel.xlsx]

## Sheet: All_Genes_in_Loci_25Nov2025
				#File_name: Supplementary Table 1: All_Genes_in_Loci_25Nov2025 (protein-coding genes and information of known short variants)
				#Table_title : All known protein-coding genes in Vita and Soma loci with positions
				#Source_paper: Arends et al. (2026) Dynamics, genetics and somatic trade-offs in ageing and mortality. Nature 2026 (April 21): Supplements at. https://doi.org/10.1038/s41586-026-10407-9.
				Arends D, Ashbrook DG, Roy S, Lu L, Sloan Z, Centeno AG, Lamour KH, de Magalhães JP, Prins P, Borman KW, Sen S, Mitchell SJ, MacArthur MR, Akin OA, Li X, Bajwa A, Harrison DE, Strong R, Nelson JF, Mozhui K, Auwerx J, Williams EG, Miller RA, Williams RW
				#Contact: Danny Arends (danny.arends@gmail.com), Robert W Williams (labwilliams@gmail.com)
				#Date: 28Nov2025 by DA and RWW
				#Genome Assembly: mm10
				#Row_count= 20332
				#position_ramk should be based on percentage distance in locus peak to gene middle
				#Symbol problems: "a" (non-agouti) symbol converted to Asip
				#Updated 14Feb2026 by RWW
				#Column: This row for comment on the content of a column											Only for UM-HET3 cross	Only for UM-HET3 cross. Number of transcript models putatively change	Only for UM-HET3 cross, Moderat e= 1, High = 2	Only for UM-HET3 cross	From GenAge Aug2023 release
				Index_Alpha	Index_Locus	Index_Type_Genome	Locus	Gene_Symbol	Gene_Name	Chr_mm10	Start_Mb_mm10	Mid_Mb_mm10	Stop_Mb_mm10	Gene_Length_Kb	N_DNA_Var_Locations	N_DNA_Features	DNA_Impact	DNA_Variations	Type_GenAge_Species	Ensembl_Gene_ID		MGI_ID
				3325	793	14146	Soma7b	Coq7	demethyl-Q 7	7	118.51	118.512	118.533	23.697	3	2	2	stop_gained;missense_variant;missense_variant	Ce;Dm;Sc;Hs	ENSMUSG00000030652		MGI:107207
				15538	72	4353	Vita10a	Sirt1	sirtuin 1	10	63.319	63.3253	63.3817	62.699	0	0	0		Ce;Dm;Sc;Hs	ENSMUSG00000020063		MGI:2135607
				1302	8	8	Vita1a	Atp6v1h	ATPase, H+ transporting, lysosomal V1 subunit H	1	5.07002	5.07927	5.16253	92.511	1	3	1	missense_variant;missense_variant;missense_variant	Ce;Dm	ENSMUSG00000033793		MGI:1914864
				19586	268	7241	Vita15a	Xrcc6	X-ray repair complementing defective repair in Chinese hamster cells 6	15	81.9878	81.9931	82.0401	52.25	2	4	2	splice_donor_variant;splice_donor_variant;missense_variant;missense_variant;missense_variant	Ce;Sc;Hs	ENSMUSG00000022471		MGI:95606
				1218	65	2954	Vita6a	Atg7	autophagy related 7	6	114.643	114.665	114.861	217.517	2	2	1	missense_variant;missense_variant	Ce;Dm;Sc	ENSMUSG00000030314		MGI:1921494
				1220	288	12331	Soma6b	Atg7	autophagy related 7	6	114.643	114.665	114.861	217.517	2	2	1	missense_variant;missense_variant	Ce;Dm;Sc	ENSMUSG00000030314		MGI:1921494
				4964	268	12905	Soma7a	Ercc1	excision repair cross-complementing rodent repair deficiency, complementation group 1	7	19.3448	19.346	19.3565	11.746	5	4	2	splice_donor_variant,NMD_transcript_variant;stop_gained;missense_variant;missense_variant;missense_variant,NMD_transcript_variant;missense_variant;missense_variant	Dm;Sc;Hs	ENSMUSG00000003549		MGI:95412
				15539	313	15736	Soma10a	Sirt1	sirtuin 1	10	63.319	63.3253	63.3817	62.699	0	0	0		Ce;Dm;Sc;Hs	ENSMUSG00000020063		MGI:2135607
				1303	8	9005	Soma1a	Atp6v1h	ATPase, H+ transporting, lysosomal V1 subunit H	1	5.07002	5.07927	5.16253	92.511	1	3	1	missense_variant;missense_variant;missense_variant	Dm	ENSMUSG00000033793		MGI:1914864
				1219	45	3077	Vita6b	Atg7	autophagy related 7	6	114.643	114.665	114.861	217.517	2	2	1	missense_variant;missense_variant	Ce;Dm;Sc	ENSMUSG00000030314		MGI:1921494
				12800	594	12637	Soma6b	Pik3c2g	phosphatidylinositol-4-phosphate 3-kinase catalytic subunit type 2 gamma	6	139.587	139.625	139.969	382.063	1	5	1	missense_variant;missense_variant;missense_variant;missense_variant;missense_variant	Ce;Dm	ENSMUSG00000030228		MGI:1203730
				12803	274	2582	Vita4b	Pik3cd	phosphatidylinositol-4,5-bisphosphate 3-kinase catalytic subunit delta	4	149.649	149.655	149.703	53.403	1	1	2	splice_donor_variant	Ce;Dm	ENSMUSG00000039936		MGI:1098211
				14000	89	1033	Vita2b	Rad51	RAD51 recombinase	2	119.113	119.116	119.147	34.652	1	1	2	splice_acceptor_variant	Sc;Hs	ENSMUSG00000027323		MGI:97890
				12799	351	3383	Vita6b	Pik3c2g	phosphatidylinositol-4-phosphate 3-kinase catalytic subunit type 2 gamma	6	139.587	139.625	139.969	382.063	13	8	1	missense_variant;missense_variant;missense_variant;missense_variant;missense_variant;missense_variant;missense_variant;missense_variant;missense_variant;missense_variant;missense_variant;missense_variant;missense_variant;missense_variant;missense_variant;missense_variant;missense_variant;missense_variant;missense_variant;missense_variant;missense_variant;missense_variant;missense_variant;missense…	Ce;Dm	ENSMUSG00000030228		MGI:1203730
				9770	24	6765	Vita14a	Msra	methionine sulfoxide reductase A	14	64.1226	64.156	64.4559	333.278	1	3	1	missense_variant;missense_variant;missense_variant	Dm;Sc;Hs	ENSMUSG00000054733		MGI:106916
				13449	44	18664	Soma17a	Prkn	parkin RBR E3 ubiquitin protein ligase	17	10.8404	10.9627	12.0634	1222.98	1	2	1	missense_variant;missense_variant	Dm	ENSMUSG00000023826		MGI:1355296
				15119	154	410	Vita1d	Sdhc	succinate dehydrogenase complex, subunit C, integral membrane protein	1	171.127	171.13	171.151	23.438	3	2	1	missense_variant;missense_variant;missense_variant;missense_variant;missense_variant;missense_variant	Ce;Dm;Hs	ENSMUSG00000058076		MGI:1913302
				284	279	9790	Soma2b	Acvr1c	activin A receptor, type IC	2	58.2675	58.2765	58.3579	90.442	1	4	2	stop_gained;stop_gained;stop_gained;stop_gained	Ce;Dm	ENSMUSG00000026834		MGI:2661081
				12796	649	14002	Soma7b	Pik3c2a	phosphatidylinositol-4-phosphate 3-kinase catalytic subunit type 2 alpha	7	116.337	116.348	116.443	106.184	1	2	1	missense_variant;missense_variant	Ce;Dm	ENSMUSG00000030660		MGI:1203729
				8564	105	11225	Soma4b	Lepr	leptin receptor	4	101.717	101.727	101.815	97.948	1	3	1	missense_variant;missense_variant;missense_variant	Hs	ENSMUSG00000057722		MGI:104993
				9831	254	2562	Vita4b	Mtor	mechanistic target of rapamycin kinase	4	148.449	148.46	148.558	109.072	1	1	1	missense_variant	Dm;Hs	ENSMUSG00000028991		MGI:1928394
				1225	454	15352	Soma9a	Atm	ataxia telangiectasia mutated	9	53.4391	53.4489	53.5367	97.591	1	2	1	missense_variant;missense_variant	Hs	ENSMUSG00000034218		MGI:107202
				13448	44	7477	Vita17a	Prkn	parkin RBR E3 ubiquitin protein ligase	17	10.8404	10.9627	12.0634	1222.98	1	2	1	missense_variant;missense_variant	Dm	ENSMUSG00000023826		MGI:1355296
				1217	211	15634	Soma10a	Atg5	autophagy related 5	10	44.2684	44.278	44.3643	95.933	0	0	0		Ce;Dm;Sc	ENSMUSG00000038160		MGI:1277186
				1284	919	16959	Soma11a	Atp6v0a1	ATPase, H+ transporting, lysosomal V0 subunit A1	11	101.009	101.015	101.064	54.267	0	0	0		Ce;Sc	ENSMUSG00000019302		MGI:103286
				2114	387	7820	Vita17a	Cbs	cystathionine beta-synthase	17	31.6089	31.6117	31.6372	28.344	2	8	1	missense_variant;missense_variant;missense_variant;missense_variant;missense_variant;missense_variant;missense_variant;missense_variant;missense_variant;missense_variant;missense_variant;missense_variant	Ce;Dm;Sc	ENSMUSG00000024039		MGI:88285
				6086	64	18298	Soma15a	Ghr	growth hormone receptor	15	3.31776	3.34433	3.58349	265.732	0	0	0		Hs	ENSMUSG00000055737		MGI:95708
				12442	23	15446	Soma10a	Pcmt1	protein-L-isoaspartate (D-aspartate) O-methyltransferase 1	10	7.62937	7.63455	7.68114	51.763	1	1	1	missense_variant	Ce;Dm;Hs	ENSMUSG00000019795		MGI:97502
				9139	111	18133	Soma13b	Mast4	microtubule associated serine/threonine kinase family member 4	13	102.732	102.793	103.334	602.011	1	4	1	missense_variant;missense_variant;missense_variant;missense_variant	Ce;Sc	ENSMUSG00000034751		MGI:1918885
				19585	36	9111	Soma1b	Xrcc5	X-ray repair complementing defective repair in Chinese hamster cells 5	1	72.3074	72.3162	72.395	87.525	2	1	1	missense_variant;missense_variant,splice_region_variant	Sc;Hs	ENSMUSG00000026187		MGI:104517
				12804	734	11854	Soma4b	Pik3cd	phosphatidylinositol-4,5-bisphosphate 3-kinase catalytic subunit delta	4	149.649	149.655	149.703	53.403	1	1	2	splice_donor_variant	Ce;Dm	ENSMUSG00000039936		MGI:1098211
				12802	238	4054	Vita9b	Pik3cb	phosphatidylinositol-4,5-bisphosphate 3-kinase catalytic subunit beta	9	99.0367	99.0471	99.1406	103.967	0	0	0		Ce;Dm;Hs	ENSMUSG00000032462		MGI:1922019
				12542	194	18814	Soma17a	Pdpk1	3-phosphoinositide dependent protein kinase 1	17	24.0737	24.0814	24.1509	77.244	0	0	0		Ce;Sc;Hs	ENSMUSG00000024122		MGI:1338068
				10807	67	4769	Vita11a	Ogdh	oxoglutarate (alpha-ketoglutarate) dehydrogenase (lipoamide)	11	6.29163	6.29813	6.35664	65.009	0	0	0		Ce;Sc	ENSMUSG00000020456		MGI:1098267
				2115	387	19007	Soma17a	Cbs	cystathionine beta-synthase	17	31.6089	31.6117	31.6372	28.344	2	8	1	missense_variant;missense_variant;missense_variant;missense_variant;missense_variant;missense_variant;missense_variant;missense_variant;missense_variant;missense_variant;missense_variant;missense_variant	Ce;Dm;Sc	ENSMUSG00000024039		MGI:88285
				1294	103	14293	Soma8a	Atp6v1b2	ATPase, H+ transporting, lysosomal V1 subunit B2	8	69.0886	69.0912	69.1137	25.065	1	1	1	missense_variant	Ce	ENSMUSG00000006273		MGI:109618
				15543	310	4591	Vita10a	Sirt6	sirtuin 6	10	81.6218	81.6224	81.6278	6.012	0	0	0		Dm;Hs	ENSMUSG00000034748		MGI:1354161
				7693	346	6098	Vita11c	Itgb4	integrin beta 4	11	115.975	115.978	116.008	33.703	2	6	1	missense_variant;missense_variant;missense_variant;missense_variant;missense_variant;missense_variant;missense_variant;missense_variant;missense_variant;missense_variant;missense_variant;missense_variant	Ce;Dm	ENSMUSG00000020758		MGI:96613
				4940	586	12629	Soma6b	Eps8	epidermal growth factor receptor pathway substrate 8	6	137.477	137.495	137.655	177.631	2	4	2	splice_donor_variant;missense_variant;missense_variant;missense_variant	Hs	ENSMUSG00000015766		MGI:104684
				15348	35	2924	Vita6a	Setd5	SET domain containing 5	6	113.077	113.085	113.153	76.07	1	3	1	missense_variant;missense_variant;missense_variant	Ce;Sc	ENSMUSG00000034269		MGI:1920145
				16688	915	16955	Soma11a	Stat5b	signal transducer and activator of transcription 5B	11	100.781	100.788	100.851	69.993	0	0	0		Dm;Hs	ENSMUSG00000020919		MGI:103035
				2532	835	16875	Soma11a	Cdc6	cell division cycle 6	11	98.9078	98.9094	98.9239	16.139	1	1	2	splice_donor_variant,NMD_transcript_variant	Sc	ENSMUSG00000017499		MGI:1345150
				5047	11	15434	Soma10a	Esr1	estrogen receptor 1 (alpha)	10	4.61159	4.651	5.00561	394.021	2	2	2	splice_acceptor_variant,non_coding_transcript_variant;missense_variant	Hs	ENSMUSG00000019768		MGI:1352467
				9832	714	11834	Soma4b	Mtor	mechanistic target of rapamycin kinase	4	148.449	148.46	148.558	109.072	1	1	1	missense_variant	Dm;Hs	ENSMUSG00000028991		MGI:1928394
				6822	347	9858	Soma2b	Hat1	histone aminotransferase 1	2	71.389	71.3942	71.4416	52.664	1	2	2	splice_donor_variant;splice_donor_variant	Sc	ENSMUSG00000027018		MGI:96013
				12797	113	169	Vita1c	Pik3c2b	phosphatidylinositol-4-phosphate 3-kinase catalytic subunit type 2 beta	1	133.046	133.052	133.109	63.02	2	2	1	missense_variant;missense_variant;missense_variant;missense_variant	Ce;Dm	ENSMUSG00000026447		MGI:2685045
				9138	350	6684	Vita13a	Mast4	microtubule associated serine/threonine kinase family member 4	13	102.732	102.793	103.334	602.011	1	4	1	missense_variant;missense_variant;missense_variant;missense_variant	Ce;Sc	ENSMUSG00000034751		MGI:1918885
				12541	194	7627	Vita17a	Pdpk1	3-phosphoinositide dependent protein kinase 1	17	24.0737	24.0814	24.1509	77.244	0	0	0		Ce;Sc;Hs	ENSMUSG00000024122		MGI:1338068
				1528	309	3341	Vita6b	Bcl2l14	BCL2-like 14 (apoptosis facilitator)	6	134.396	134.401	134.439	42.418	3	4	2	splice_donor_variant;missense_variant;missense_variant;missense_variant;missense_variant;missense_variant;missense_variant;missense_variant		ENSMUSG00000030200		MGI:1914063
				7696	170	6332	Vita12a	Itgb8	integrin beta 8	12	119.158	119.166	119.239	80.78	2	1	1	missense_variant;missense_variant	Ce;Dm	ENSMUSG00000025321		MGI:1338035
				14117	102	6843	Vita14a	Rb1	RB transcriptional corepressor 1	14	73.1837	73.1979	73.3258	142.149	0	0	0		Hs	ENSMUSG00000022105		MGI:97874
				1529	552	12595	Soma6b	Bcl2l14	BCL2-like 14 (apoptosis facilitator)	6	134.396	134.401	134.439	42.418	3	4	2	splice_donor_variant;missense_variant;missense_variant;missense_variant;missense_variant;missense_variant;missense_variant;missense_variant		ENSMUSG00000030200		MGI:1914063
				14429	80	18314	Soma15a	Rictor	RPTOR independent companion of MTOR, complex 2	15	6.70838	6.71758	6.8004	92.022	0	0	0		Ce;Hs	ENSMUSG00000050310		MGI:1926007
				283	43	7353	Vita15b	Acvr1b	activin A receptor, type 1B	15	101.174	101.178	101.214	39.617	2	1	2	splice_donor_variant;missense_variant	Ce;Dm	ENSMUSG00000000532		MGI:1338944
				14119	11	9008	Soma1a	Rb1cc1	RB1-inducible coiled-coil 1	1	6.2062	6.21324	6.27665	70.451	3	4	1	missense_variant;missense_variant;missense_variant;missense_variant;missense_variant;missense_variant,NMD_transcript_variant;missense_variant;missense_variant;missense_variant,NMD_transcript_variant		ENSMUSG00000025907		MGI:1341850
				14732	137	17369	Soma12b	Rps6ka5	ribosomal protein S6 kinase, polypeptide 5	12	100.548	100.566	100.727	178.544	1	1	1	missense_variant	Ce;Dm	ENSMUSG00000021180		MGI:1920336
				9752	267	6601	Vita13a	Msh3	mutS homolog 3	13	92.2119	92.2262	92.355	143.131	9	7	2	stop_gained;missense_variant;missense_variant;missense_variant;missense_variant;missense_variant;missense_variant;missense_variant;missense_variant;missense_variant;missense_variant;missense_variant;missense_variant;missense_variant,NMD_transcript_variant;missense_variant;missense_variant;missense_variant;missense_variant,NMD_transcript_variant;missense_variant,NMD_transcript_variant;missense_var…		ENSMUSG00000014850		MGI:109519
				4939	343	3375	Vita6b	Eps8	epidermal growth factor receptor pathway substrate 8	6	137.477	137.495	137.655	177.631	2	4	2	splice_donor_variant;missense_variant;missense_variant;missense_variant	Hs	ENSMUSG00000015766		MGI:104684
				9136	226	11346	Soma4b	Mast2	microtubule associated serine/threonine kinase 2	4	116.307	116.323	116.464	157.421	1	4	1	missense_variant;missense_variant;missense_variant;missense_variant	Ce;Sc	ENSMUSG00000003810		MGI:894676
				1209	208	17440	Soma12b	Atg2b	autophagy related 2B	12	105.616	105.623	105.685	69.075	2	2	1	missense_variant;missense_variant;missense_variant	Dm;Sc	ENSMUSG00000041341		MGI:1923809
				908	164	18521	Soma16a	App	amyloid beta (A4) precursor protein	16	84.9497	84.9721	85.1738	224.081	1	6	1	missense_variant,splice_region_variant;missense_variant,splice_region_variant;missense_variant,splice_region_variant;missense_variant,splice_region_variant;missense_variant,splice_region_variant;missense_variant,splice_region_variant	Ce;Hs	ENSMUSG00000022892		MGI:88059
				7544	9	4711	Vita11a	Inpp5j	inositol polyphosphate 5-phosphatase J	11	3.49437	3.49542	3.50482	10.446	1	5	2	splice_donor_variant;splice_donor_variant,NMD_transcript_variant;splice_donor_variant,NMD_transcript_variant;splice_donor_variant;splice_donor_variant	Ce;Sc	ENSMUSG00000034570		MGI:2158663
				15350	258	12301	Soma6b	Setd5	SET domain containing 5	6	113.077	113.085	113.153	76.07	1	3	1	missense_variant;missense_variant;missense_variant	Ce;Sc	ENSMUSG00000034269		MGI:1920145
				13818	292	17524	Soma12b	Ptprn2	protein tyrosine phosphatase, receptor type, N polypeptide 2	12	116.486	116.565	117.277	791.129	5	3	2	splice_donor_variant,non_coding_transcript_variant;missense_variant;missense_variant,NMD_transcript_variant;missense_variant;missense_variant,NMD_transcript_variant;missense_variant;missense_variant,NMD_transcript_variant;missense_variant;missense_variant,NMD_transcript_variant		ENSMUSG00000056553		MGI:107418
				14226	342	6094	Vita11c	Recql5	RecQ protein-like 5	11	115.893	115.897	115.933	40.882	3	3	1	missense_variant;missense_variant,NMD_transcript_variant;missense_variant;missense_variant,NMD_transcript_variant	Ce	ENSMUSG00000020752		MGI:2156841
				4266	255	12892	Soma7a	Dmpk	dystrophia myotonica-protein kinase	7	19.0838	19.0848	19.0938	9.972	2	3	2	stop_gained,NMD_transcript_variant;missense_variant;missense_variant	Ce;Sc	ENSMUSG00000030409		MGI:94906
				1208	79	6241	Vita12a	Atg2b	autophagy related 2B	12	105.616	105.623	105.685	69.075	2	2	1	missense_variant;missense_variant;missense_variant	Dm;Sc	ENSMUSG00000041341		MGI:1923809
				1193	146	402	Vita1d	Atf6	activating transcription factor 6	1	170.705	170.721	170.868	163.097	2	1	1	missense_variant;missense_variant	Ce	ENSMUSG00000026663		MGI:1926157
				16685	916	16956	Soma11a	Stat5a	signal transducer and activator of transcription 5A	11	100.859	100.862	100.885	25.818	0	0	0		Dm;Hs	ENSMUSG00000004043		MGI:103036
				14727	496	11616	Soma4b	Rps6ka1	ribosomal protein S6 kinase polypeptide 1	4	133.847	133.851	133.888	40.507	2	6	1	missense_variant;missense_variant;missense_variant;missense_variant;missense_variant;missense_variant;missense_variant	Ce;Dm	ENSMUSG00000003644		MGI:104558
				1079	214	13567	Soma7b	Arntl	aryl hydrocarbon receptor nuclear translocator-like	7	113.207	113.218	113.314	106.661	0	0	0		Ce;Hs	ENSMUSG00000055116		MGI:1096381
				18682	60	4916	Vita11b	Ulk2	unc-51 like kinase 2	11	61.7756	61.7836	61.8551	79.424	0	0	0		Ce;Dm	ENSMUSG00000004798		MGI:1352758
				6007	60	4762	Vita11a	Gck	glucokinase	11	5.90082	5.90575	5.95008	49.261	0	0	0		Dm;Sc	ENSMUSG00000041798		MGI:1270854
				7941	43	19884	Soma19a	Kdm2a	lysine (K)-specific demethylase 2A	19	4.31442	4.32281	4.39828	83.866	1	4	2	splice_donor_variant;splice_donor_variant;splice_donor_variant,NMD_transcript_variant;splice_donor_variant,NMD_transcript_variant		ENSMUSG00000054611		MGI:1354736
				19295	47	17574	Soma13a	Vps41	VPS41 HOPS complex subunit	13	18.7173	18.7322	18.8668	149.525	0	0	0		Dm;Sc	ENSMUSG00000041236		MGI:1929215
				10505	393	7826	Vita17a	Notch3	notch 3	17	32.1208	32.1254	32.1669	46.032	4	1	1	missense_variant;missense_variant;missense_variant;missense_variant		ENSMUSG00000038146		MGI:99460
				4145	136	6877	Vita14a	Dgkh	diacylglycerol kinase, eta	14	78.5588	78.5762	78.7328	174.026	4	5	1	missense_variant;missense_variant;missense_variant;missense_variant;missense_variant;missense_variant;missense_variant;missense_variant;missense_variant;missense_variant;missense_variant,NMD_transcript_variant;missense_variant;missense_variant;missense_variant,NMD_transcript_variant	Ce;Dm	ENSMUSG00000034731		MGI:2444188
				1282	746	5602	Vita11b	Atp6v0a1	ATPase, H+ transporting, lysosomal V0 subunit A1	11	101.009	101.015	101.064	54.267	0	0	0		Ce;Sc	ENSMUSG00000019302		MGI:103286
				1221	80	9155	Soma1b	Atg9a	autophagy related 9A	1	75.1809	75.182	75.1922	11.336	1	4	1	missense_variant;missense_variant;missense_variant;missense_variant	Ce;Sc	ENSMUSG00000033124		MGI:2138446
				3386	155	3971	Vita9b	Cpne4	copine IV	9	104.547	104.596	105.035	487.258	1	1	2	splice_acceptor_variant		ENSMUSG00000032564		MGI:1921270
				16205	198	8530	Vita18a	Snx24	sorting nexing 24	18	53.2457	53.2602	53.3909	145.258	2	2	2	splice_donor_variant,non_coding_transcript_variant;splice_donor_variant		ENSMUSG00000024535		MGI:1916476
				9753	28	18050	Soma13b	Msh3	mutS homolog 3	13	92.2119	92.2262	92.355	143.131	9	7	2	stop_gained;missense_variant;missense_variant;missense_variant;missense_variant;missense_variant;missense_variant;missense_variant;missense_variant;missense_variant;missense_variant;missense_variant;missense_variant;missense_variant,NMD_transcript_variant;missense_variant;missense_variant;missense_variant;missense_variant,NMD_transcript_variant;missense_variant,NMD_transcript_variant;missense_var…		ENSMUSG00000014850		MGI:109519
				1699	949	16989	Soma11a	Brca1	breast cancer 1, early onset	11	101.489	101.495	101.552	63.191	2	1	1	missense_variant;missense_variant	Hs	ENSMUSG00000017146		MGI:104537
				16206	240	19735	Soma18a	Snx24	sorting nexing 24	18	53.2457	53.2602	53.3909	145.258	2	2	2	splice_donor_variant,non_coding_transcript_variant;splice_donor_variant		ENSMUSG00000024535		MGI:1916476
				7633	116	9191	Soma1b	Irs1	insulin receptor substrate 1	1	82.2331	82.2389	82.2914	58.315	0	0	0		Dm;Hs	ENSMUSG00000055980		MGI:99454
				1207	131	19972	Soma19a	Atg2a	autophagy related 2A	19	6.24167	6.24373	6.26234	20.667	6	2	1	missense_variant;missense_variant;missense_variant;missense_variant;missense_variant;missense_variant;missense_variant;missense_variant;missense_variant;missense_variant;missense_variant;missense_variant	Dm;Sc	ENSMUSG00000024773		MGI:1916291
				18676	326	18946	Soma17a	Uhrf1bp1	UHRF1 (ICBP90) binding protein 1	17	27.8564	27.8608	27.9	43.6	6	2	2	splice_donor_variant;missense_variant,splice_region_variant;missense_variant,splice_region_variant;missense_variant;missense_variant;missense_variant;missense_variant;missense_variant		ENSMUSG00000039512		MGI:3041238
				12883	386	7819	Vita17a	Pknox1	Pbx/knotted 1 homeobox	17	31.5647	31.569	31.6077	42.959	1	4	2	start_lost;start_lost;start_lost;start_lost	Ce	ENSMUSG00000006705		MGI:1201409
				9242	808	16848	Soma11a	Med1	mediator complex subunit 1	11	98.1522	98.1563	98.1933	41.139	2	2	1	missense_variant;missense_variant;missense_variant;missense_variant	Dm;Hs	ENSMUSG00000018160		MGI:1100846
				1291	302	18922	Soma17a	Atp6v0e	ATPase, H+ transporting, lysosomal V0 subunit E	17	26.6632	26.6669	26.6996	36.416	1	1	1	missense_variant		ENSMUSG00000015575		MGI:1328318
				1990	289	2597	Vita4b	Camta1	calmodulin binding transcription activator 1	4	150.917	151.012	151.862	944.554	4	7	2	splice_acceptor_variant,non_coding_transcript_variant;splice_donor_variant,non_coding_transcript_variant;missense_variant;missense_variant;missense_variant;missense_variant;missense_variant;missense_variant;missense_variant;missense_variant;missense_variant;missense_variant;missense_variant		ENSMUSG00000014592		MGI:2140230
				1559	937	16977	Soma11a	Becn1	beclin 1, autophagy related	11	101.286	101.288	101.302	16.334	0	0	0		Ce;Sc	ENSMUSG00000035086		MGI:1891828
				12494	106	11226	Soma4b	Pde4b	phosphodiesterase 4B, cAMP specific	4	102.088	102.14	102.607	519.716	1	1	1	missense_variant	Dm	ENSMUSG00000028525		MGI:99557
				1214	91	11211	Soma4b	Atg4c	autophagy related 4C, cysteine peptidase	4	99.1939	99.2005	99.2598	65.853	2	2	1	missense_variant;missense_variant;missense_variant;missense_variant	Ce	ENSMUSG00000028550		MGI:2651854
				3035	204	14721	Soma8b	Clec18a	C-type lectin domain family 18, member A	8	111.059	111.062	111.092	33.506	1	4	2	stop_lost;stop_lost;stop_lost,NMD_transcript_variant;stop_lost,NMD_transcript_variant	Ce	ENSMUSG00000033633		MGI:2672935
				2025	706	16746	Soma11a	Car10	carbonic anhydrase 10	11	93.098	93.1484	93.6017	503.721	3	2	2	splice_acceptor_variant;missense_variant;missense_variant		ENSMUSG00000056158		MGI:1919855
				14696	728	14081	Soma7b	Rps15a	ribosomal protein S15A	7	118.104	118.106	118.116	11.816	1	1	2	splice_donor_variant	Ce	ENSMUSG00000008683		MGI:2389091
				3101	144	2820	Vita5a	Clock	circadian locomotor output cycles kaput	5	76.2099	76.2194	76.3048	94.924	0	0	0		Ce;Hs	ENSMUSG00000029238		MGI:99698
				15568	191	11311	Soma4b	Skint5	selection and upkeep of intraepithelial T cells 5	4	113.478	113.53	114	521.612	315	3	2	splice_acceptor_variant;splice_acceptor_variant;stop_gained,splice_region_variant;stop_gained,splice_region_variant;stop_gained;stop_gained;stop_gained;stop_gained;stop_gained;stop_gained;stop_gained;stop_gained;stop_gained;stop_gained;stop_gained;missense_variant;missense_variant;missense_variant;missense_variant;missense_variant,splice_region_variant;missense_variant,splice_region_variant;misse…		ENSMUSG00000078598		MGI:3650151
				8434	126	15549	Soma10a	Lama2	laminin, alpha 2	10	26.98	27.044	27.6198	639.722	6	3	1	missense_variant;missense_variant;missense_variant;missense_variant;missense_variant;missense_variant;missense_variant;missense_variant;missense_variant;missense_variant		ENSMUSG00000019899		MGI:99912
				8664	383	3415	Vita6b	Lmntd1	lamin tail domain containing 1	6	145.365	145.39	145.614	249.185	4	4	2	start_lost;start_lost;missense_variant;missense_variant;missense_variant,NMD_transcript_variant;missense_variant;missense_variant;missense_variant,NMD_transcript_variant;missense_variant;missense_variant	Ce	ENSMUSG00000054966		MGI:1921321
				15569	190	11310	Soma4b	Skint6	selection and upkeep of intraepithelial T cells 6	4	112.805	112.853	113.287	482.357	195	2	2	splice_acceptor_variant;splice_acceptor_variant;missense_variant;missense_variant;missense_variant;missense_variant;missense_variant;missense_variant;missense_variant,splice_region_variant;missense_variant,splice_region_variant;missense_variant;missense_variant;missense_variant;missense_variant;missense_variant;missense_variant;missense_variant;missense_variant;missense_variant;missense_variant;m…		ENSMUSG00000087194		MGI:3649262
				13218	282	19777	Soma18a	Ppargc1b	peroxisome proliferative activated receptor, gamma, coactivator 1 beta	18	61.2981	61.3084	61.4004	102.295	3	2	1	missense_variant;missense_variant;missense_variant;missense_variant;missense_variant;missense_variant		ENSMUSG00000033871		MGI:2444934
				15349	15	3047	Vita6b	Setd5	SET domain containing 5	6	113.077	113.085	113.153	76.07	1	3	1	missense_variant;missense_variant;missense_variant	Ce;Sc	ENSMUSG00000034269		MGI:1920145
				3255	38	52	Vita1b	Col19a1	collagen, type XIX, alpha 1	1	24.2619	24.2944	24.5875	325.582	2	2	1	missense_variant;missense_variant;missense_variant;missense_variant		ENSMUSG00000026141		MGI:1095415
				14731	8	6170	Vita12a	Rps6ka5	ribosomal protein S6 kinase, polypeptide 5	12	100.548	100.566	100.727	178.544	1	1	1	missense_variant	Ce;Dm	ENSMUSG00000021180		MGI:1920336
				13217	240	8572	Vita18a	Ppargc1b	peroxisome proliferative activated receptor, gamma, coactivator 1 beta	18	61.2981	61.3084	61.4004	102.295	3	2	1	missense_variant;missense_variant;missense_variant;missense_variant;missense_variant;missense_variant		ENSMUSG00000033871		MGI:2444934
				2552	375	14892	Soma8b	Cdh13	cadherin 13	8	118.284	118.388	119.325	1041.19	1	1	1	missense_variant		ENSMUSG00000031841		MGI:99551
				19292	319	13672	Soma7b	Vps35l	VPS35 endosomal protein sorting factor like	7	118.74	118.751	118.843	102.74	6	7	2	splice_acceptor_variant,non_coding_transcript_variant;missense_variant;missense_variant;missense_variant;missense_variant;missense_variant;missense_variant;missense_variant;missense_variant;missense_variant;missense_variant;missense_variant;missense_variant;missense_variant;missense_variant;missense_variant		ENSMUSG00000030982		MGI:1918767
				14336	7	9004	Soma1a	Rgs20	regulator of G-protein signaling 20	1	4.90958	4.92565	5.07029	160.709	2	4	2	start_lost;missense_variant;missense_variant;missense_variant;missense_variant;missense_variant		ENSMUSG00000002459		MGI:1929866
				16227	60	18680	Soma17a	Sod2	superoxide dismutase 2, mitochondrial	17	13.0068	13.0102	13.0401	33.217	0	0	0		Ce;Dm;Hs	ENSMUSG00000006818		MGI:98352
				18675	326	7759	Vita17a	Uhrf1bp1	UHRF1 (ICBP90) binding protein 1	17	27.8564	27.8608	27.9	43.6	6	2	2	splice_donor_variant;missense_variant,splice_region_variant;missense_variant,splice_region_variant;missense_variant;missense_variant;missense_variant;missense_variant;missense_variant		ENSMUSG00000039512		MGI:3041238
				14592	2	8999	Soma1a	Rp1	retinitis pigmentosa 1 (Hs)	1	3.99956	4.04053	4.40924	409.684	30	3	2	stop_lost;missense_variant;missense_variant;missense_variant;missense_variant;missense_variant;missense_variant;missense_variant;missense_variant;missense_variant;missense_variant;missense_variant;missense_variant;missense_variant;missense_variant;missense_variant;missense_variant;missense_variant;missense_variant;missense_variant;missense_variant;missense_variant;missense_variant;missense_varian…		ENSMUSG00000025900		MGI:1341105
				4148	355	868	Vita2a	Dgkz	diacylglycerol kinase zeta	2	91.9328	91.9371	91.9759	43.04	3	1	1	missense_variant;missense_variant;missense_variant	Ce;Dm	ENSMUSG00000040479		MGI:1278339
				6942	222	12859	Soma7a	Hif3a	hypoxia inducible factor 3, alpha subunit	7	17.0315	17.0346	17.0624	30.92	6	3	1	missense_variant;missense_variant;missense_variant;missense_variant;missense_variant;missense_variant;missense_variant;missense_variant;missense_variant;missense_variant	Ce;Dm	ENSMUSG00000004328		MGI:1859778
				10506	393	19013	Soma17a	Notch3	notch 3	17	32.1208	32.1254	32.1669	46.032	4	1	1	missense_variant;missense_variant;missense_variant;missense_variant		ENSMUSG00000038146		MGI:99460
				12884	386	19006	Soma17a	Pknox1	Pbx/knotted 1 homeobox	17	31.5647	31.569	31.6077	42.959	1	4	2	start_lost;start_lost;start_lost;start_lost	Ce	ENSMUSG00000006705		MGI:1201409
				14733	482	5338	Vita11b	Rps6kb1	ribosomal protein S6 kinase, polypeptide 1	11	86.4989	86.5035	86.5448	45.934	0	0	0		Ce;Dm	ENSMUSG00000020516		MGI:1270849
				2074	393	906	Vita2a	Cat	catalase	2	103.454	103.457	103.485	31.311	1	1	1	missense_variant,splice_region_variant	Dm;Sc;Hs	ENSMUSG00000027187		MGI:88271
				9651	4	9001	Soma1a	Mrpl15	mitochondrial ribosomal protein L15	1	4.77321	4.77446	4.78574	12.533	2	2	2	stop_gained,NMD_transcript_variant;missense_variant		ENSMUSG00000033845		MGI:1351639
				15760	258	19753	Soma18a	Slc27a6	solute carrier family 27 (fatty acid transporter), member 6	18	58.5563	58.5619	58.6128	56.516	3	1	1	missense_variant;missense_variant;missense_variant	Ce;Sc	ENSMUSG00000024600		MGI:3036230
				4229	434	15332	Soma9a	Dlat	dihydrolipoamide S-acetyltransferase (E2 component of pyruvate dehydrogenase complex)	9	50.6346	50.6371	50.6598	25.147	1	1	1	missense_variant	Ce;Sc	ENSMUSG00000000168		MGI:2385311
				15759	216	8548	Vita18a	Slc27a6	solute carrier family 27 (fatty acid transporter), member 6	18	58.5563	58.5619	58.6128	56.516	3	1	1	missense_variant;missense_variant;missense_variant	Ce;Sc	ENSMUSG00000024600		MGI:3036230
				4956	816	16856	Soma11a	Erbb2	erb-b2 receptor tyrosine kinase 2	11	98.4125	98.415	98.4377	25.246	1	1	1	missense_variant	Hs	ENSMUSG00000062312		MGI:95410
				19583	257	6591	Vita13a	Xrcc4	X-ray repair complementing defective repair in Chinese hamster cells 4	13	89.774	89.8056	90.0896	315.581	3	4	1	missense_variant;missense_variant,NMD_transcript_variant;missense_variant;missense_variant,NMD_transcript_variant;missense_variant;missense_variant;missense_variant,NMD_transcript_variant;missense_variant;missense_variant		ENSMUSG00000021615		MGI:1333799
				13817	163	6325	Vita12a	Ptprn2	protein tyrosine phosphatase, receptor type, N polypeptide 2	12	116.486	116.565	117.277	791.129	5	3	2	splice_donor_variant,non_coding_transcript_variant;missense_variant;missense_variant,NMD_transcript_variant;missense_variant;missense_variant,NMD_transcript_variant;missense_variant;missense_variant,NMD_transcript_variant;missense_variant;missense_variant,NMD_transcript_variant		ENSMUSG00000056553		MGI:107418
				7735	145	6307	Vita12a	Jag2	jagged 2	12	112.908	112.91	112.93	21.957	2	1	1	missense_variant;missense_variant		ENSMUSG00000002799		MGI:1098270
				6940	66	17197	Soma12a	Hif1a	hypoxia inducible factor 1, alpha subunit	12	73.9014	73.906	73.9475	46.155	0	0	0		Ce;Dm;Hs	ENSMUSG00000021109		MGI:106918
				4999	23	17550	Soma13a	Ero1lb	ERO1-like beta (S. cerevisiae)	13	12.5659	12.5704	12.6114	45.522	0	0	0		Ce;Sc	ENSMUSG00000057069		MGI:1914725
				10507	476	7909	Vita17a	Notch4	notch 4	17	34.5643	34.5667	34.5885	24.235	7	2	1	missense_variant;missense_variant,NMD_transcript_variant;missense_variant;missense_variant,NMD_transcript_variant;missense_variant;missense_variant;missense_variant;missense_variant;missense_variant		ENSMUSG00000015468		MGI:107471
				61	87	4789	Vita11a	Abca13	ATP-binding cassette, sub-family A (ABC1), member 13	11	9.19194	9.24117	9.68426	492.317	19	2	2	start_lost,splice_region_variant;missense_variant;missense_variant;missense_variant;missense_variant;missense_variant;missense_variant;missense_variant;missense_variant;missense_variant;missense_variant;missense_variant;missense_variant;missense_variant;missense_variant;missense_variant;missense_variant;missense_variant;missense_variant		ENSMUSG00000004668		MGI:2388707
				10517	205	12842	Soma7a	Npas1	neuronal PAS domain protein 1	7	16.4557	16.4579	16.4777	22.007	1	2	1	missense_variant;missense_variant	Ce;Dm	ENSMUSG00000001988		MGI:109205
				3655	130	1577	Vita3a	Ctso	cathepsin O	3	81.9326	81.935	81.9567	24.124	2	1	1	missense_variant;missense_variant	Ce	ENSMUSG00000028015		MGI:2139628
				1290	302	7735	Vita17a	Atp6v0e	ATPase, H+ transporting, lysosomal V0 subunit E	17	26.6632	26.6669	26.6996	36.416	1	1	1	missense_variant		ENSMUSG00000015575		MGI:1328318
				13863	608	13961	Soma7b	Pycard	PYD and CARD domain containing	7	127.99	127.99	127.994	4.159	1	1	2	splice_donor_variant	Ce	ENSMUSG00000030793		MGI:1931465
				1320	216	4032	Vita9b	Atr	ataxia telangiectasia and Rad3 related	9	95.8576	95.867	95.9518	94.184	1	2	1	missense_variant;missense_variant	Hs	ENSMUSG00000032409		MGI:108028
				9669	160	3976	Vita9b	Mrpl3	mitochondrial ribosomal protein L3	9	105.053	105.056	105.08	26.649	1	1	1	missense_variant,splice_region_variant,NMD_transcript_variant	Sc	ENSMUSG00000032563		MGI:2137204
				681	48	17575	Soma13a	Amph	amphiphysin	13	18.9482	18.9685	19.1509	202.716	6	2	1	missense_variant;missense_variant;missense_variant;missense_variant;missense_variant;missense_variant;missense_variant,splice_region_variant;missense_variant,splice_region_variant;missense_variant;missense_variant;missense_variant;missense_variant	Sc	ENSMUSG00000021314		MGI:103574
				4957	25	9100	Soma1b	Erbb4	erb-b2 receptor tyrosine kinase 4	1	68.0322	68.1398	69.1081	1075.87	1	2	1	missense_variant;missense_variant		ENSMUSG00000062209		MGI:104771
				9520	444	5300	Vita11b	Mmp28	matrix metallopeptidase 28 (epilysin)	11	83.4408	83.443	83.4631	22.303	1	3	1	missense_variant;missense_variant;missense_variant		ENSMUSG00000020682		MGI:2153062
				14729	25	18645	Soma17a	Rps6ka2	ribosomal protein S6 kinase, polypeptide 2	17	7.17012	7.18344	7.30331	133.2	0	0	0		Ce;Dm	ENSMUSG00000023809		MGI:1342290
				15754	187	14377	Soma8a	Slc27a1	solute carrier family 27 (fatty acid transporter), member 1	8	71.5689	71.5707	71.5873	18.42	1	2	1	missense_variant;missense_variant	Ce;Sc	ENSMUSG00000031808		MGI:1347098
				7945	264	11384	Soma4b	Kdm4a	lysine (K)-specific demethylase 4A	4	118.137	118.141	118.18	43.086	1	4	1	missense_variant;missense_variant;missense_variant;missense_variant	Ce	ENSMUSG00000033326		MGI:2446210
				5356	138	6472	Vita13a	Fancc	Fanconi anemia, complementation group C	13	63.285	63.3063	63.4973	212.235	2	9	2	start_lost;missense_variant;missense_variant;missense_variant;missense_variant;missense_variant;missense_variant;missense_variant;missense_variant;missense_variant;missense_variant;missense_variant;missense_variant;missense_variant;missense_variant;missense_variant;missense_variant;missense_variant		ENSMUSG00000021461		MGI:95480
				1213	252	9327	Soma1b	Atg4b	autophagy related 4B, cysteine peptidase	1	93.7515	93.7554	93.7906	39.11	2	2	1	missense_variant;missense_variant;missense_variant,NMD_transcript_variant	Ce	ENSMUSG00000026280		MGI:1913865
				1199	261	6595	Vita13a	Atg10	autophagy related 10	13	90.9354	90.9642	91.224	288.612	2	2	1	missense_variant;missense_variant,NMD_transcript_variant;missense_variant;missense_variant,NMD_transcript_variant		ENSMUSG00000021619		MGI:1914045
				2604	104	18126	Soma13b	Cdk7	cyclin-dependent kinase 7	13	100.703	100.705	100.731	28.308	0	0	0		Ce;Dm;Hs	ENSMUSG00000069089		MGI:102956
				3264	28	11987	Soma6a	Col28a1	collagen, type XXVIII, alpha 1	6	7.99781	8.01729	8.19262	194.809	4	2	1	missense_variant;missense_variant;missense_variant;missense_variant;missense_variant;missense_variant		ENSMUSG00000068794		MGI:2685312
				10678	106	6440	Vita13a	Ntrk2	neurotrophic tyrosine kinase, receptor, type 2	13	58.8066	58.8393	59.134	327.401	1	1	2	splice_acceptor_variant		ENSMUSG00000055254		MGI:97384
				16031	94	6428	Vita13a	Smad5	SMAD family member 5	13	56.703	56.7069	56.7424	39.367	8	3	2	stop_gained;stop_gained;stop_gained;missense_variant;missense_variant;missense_variant;missense_variant;missense_variant;missense_variant;missense_variant;missense_variant;missense_variant;missense_variant;missense_variant;missense_variant;missense_variant;missense_variant;missense_variant;missense_variant;missense_variant;missense_variant;missense_variant;missense_variant;missense_variant	Ce	ENSMUSG00000021540		MGI:1328787
				15541	645	13998	Soma7b	Sirt3	sirtuin 3	7	140.864	140.866	140.882	18.643	0	0	0		Hs	ENSMUSG00000025486		MGI:1927665
				339	26	11146	Soma4b	Adamtsl1	ADAMTS-like 1	4	85.5142	85.6056	86.4284	914.213	2	4	1	missense_variant;missense_variant;missense_variant;missense_variant;missense_variant;missense_variant		ENSMUSG00000066113		MGI:1924989
				9062	75	15498	Soma10a	Map3k5	mitogen-activated protein kinase kinase kinase 5	10	19.9345	19.9553	20.1428	208.281	2	1	1	missense_variant;missense_variant	Hs	ENSMUSG00000071369		MGI:1346876
				12516	139	2815	Vita5a	Pdgfra	platelet derived growth factor receptor, alpha polypeptide	5	75.1523	75.1569	75.1982	45.923	1	2	1	missense_variant;missense_variant	Hs	ENSMUSG00000029231		MGI:97530
				16686	742	5598	Vita11b	Stat5b	signal transducer and activator of transcription 5B	11	100.781	100.788	100.851	69.993	0	0	0		Dm;Hs	ENSMUSG00000020919		MGI:103035
				7680	585	13938	Soma7b	Itgal	integrin alpha L	7	127.296	127.3	127.335	38.878	9	5	2	stop_gained;stop_lost;missense_variant;missense_variant;missense_variant;missense_variant;missense_variant;missense_variant;missense_variant;missense_variant;missense_variant;missense_variant;missense_variant;missense_variant;missense_variant;missense_variant;missense_variant;missense_variant;missense_variant;missense_variant;missense_variant;missense_variant;missense_variant;missense_variant		ENSMUSG00000030830		MGI:96606
				4287	267	13620	Soma7b	Dnah3	dynein, axonemal, heavy chain 3	7	119.923	119.94	120.095	172.609	3	5	2	splice_acceptor_variant,NMD_transcript_variant;missense_variant;missense_variant;missense_variant;missense_variant;missense_variant;missense_variant;missense_variant;missense_variant		ENSMUSG00000052273		MGI:2683040
				10413	230	5086	Vita11b	Nlrp1b	NLR family, pyrin domain containing 1B	11	71.1531	71.1609	71.2307	77.631	218	5	2	splice_acceptor_variant;splice_acceptor_variant;splice_acceptor_variant,NMD_transcript_variant;stop_gained;stop_gained;stop_gained;stop_gained;splice_acceptor_variant,NMD_transcript_variant;stop_gained;stop_gained;stop_gained;stop_gained;missense_variant;missense_variant;missense_variant;missense_variant;missense_variant;missense_variant;missense_variant;missense_variant;missense_variant;missense…		ENSMUSG00000070390		MGI:3582959
				2530	662	5518	Vita11b	Cdc6	cell division cycle 6	11	98.9078	98.9094	98.9239	16.139	1	1	2	splice_donor_variant,NMD_transcript_variant	Sc	ENSMUSG00000017499		MGI:1345150
				10421	370	13007	Soma7a	Nlrp4e	NLR family, pyrin domain containing 4E	7	23.3012	23.3073	23.3623	61.085	37	1	2	stop_gained;stop_gained;missense_variant;missense_variant;missense_variant;missense_variant;missense_variant;missense_variant;missense_variant;missense_variant;missense_variant;missense_variant;missense_variant;missense_variant;missense_variant;missense_variant;missense_variant;missense_variant;missense_variant;missense_variant;missense_variant;missense_variant;missense_variant;missense_variant;m…		ENSMUSG00000045693		MGI:3056600
				2122	232	7205	Vita15a	Cbx7	chromobox 7	15	79.9158	79.9213	79.9711	55.312	5	4	2	stop_gained;missense_variant;missense_variant;missense_variant;missense_variant;missense_variant;missense_variant		ENSMUSG00000053411		MGI:1196439
				1288	78	14595	Soma8b	Atp6v0d1	ATPase, H+ transporting, lysosomal V0 subunit D1	8	105.524	105.529	105.566	41.582	0	0	0		Sc	ENSMUSG00000013160		MGI:1201778
				14591	2	2	Vita1a	Rp1	retinitis pigmentosa 1 (Hs)	1	3.99956	4.04053	4.40924	409.684	30	3	2	stop_lost;missense_variant;missense_variant;missense_variant;missense_variant;missense_variant;missense_variant;missense_variant;missense_variant;missense_variant;missense_variant;missense_variant;missense_variant;missense_variant;missense_variant;missense_variant;missense_variant;missense_variant;missense_variant;missense_variant;missense_variant;missense_variant;missense_variant;missense_varian…		ENSMUSG00000025900		MGI:1341105
				16226	60	7493	Vita17a	Sod2	superoxide dismutase 2, mitochondrial	17	13.0068	13.0102	13.0401	33.217	0	0	0		Ce;Dm;Hs	ENSMUSG00000006818		MGI:98352
				12913	676	8109	Vita17a	Pla2g7	phospholipase A2, group VII (platelet-activating factor acetylhydrolase, plasma)	17	43.5681	43.5725	43.6122	44.103	2	2	2	splice_acceptor_variant;missense_variant		ENSMUSG00000023913		MGI:1351327
				18683	233	16273	Soma11a	Ulk2	unc-51 like kinase 2	11	61.7756	61.7836	61.8551	79.424	0	0	0		Ce;Dm	ENSMUSG00000004798		MGI:1352758
				10288	395	5251	Vita11b	Nf1	neurofibromin 1	11	79.3397	79.3639	79.5816	241.919	1	3	1	missense_variant;missense_variant;missense_variant	Dm	ENSMUSG00000020716		MGI:97306
				10337	745	16785	Soma11a	Ngfr	nerve growth factor receptor (TNFR superfamily, member 16)	11	95.5688	95.5707	95.5877	18.917	1	1	1	missense_variant	Hs	ENSMUSG00000000120		MGI:97323
				12705	357	870	Vita2a	Phf21a	PHD finger protein 21A	2	92.0931	92.1203	92.3647	271.549	1	11	1	missense_variant;missense_variant;missense_variant;missense_variant;missense_variant;missense_variant;missense_variant;missense_variant;missense_variant;missense_variant;missense_variant		ENSMUSG00000058318		MGI:2384756
				5936	64	14254	Soma8a	Galntl6	UDP-N-acetyl-alpha-D-galactosamine:polypeptide N-acetylgalactosaminyltransferase-like 6	8	57.7741	57.8879	58.9126	1138.59	1	1	2	splice_donor_variant		ENSMUSG00000096914		MGI:1913581
				7195	64	19559	Soma18a	Hspa9	heat shock protein 9	18	34.9374	34.9391	34.9544	16.943	2	1	1	missense_variant;missense_variant	Sc;Hs	ENSMUSG00000024359		MGI:96245
				12613	399	12442	Soma6b	Pex5	peroxisomal biogenesis factor 5	6	124.397	124.399	124.415	18.251	0	0	0		Ce;Sc;Hs	ENSMUSG00000005069		MGI:1098808
				5596	73	11193	Soma4b	Fggy	FGGY carbohydrate kinase domain containing	4	95.5575	95.5945	95.9269	369.432	2	2	2	splice_donor_variant;missense_variant,NMD_transcript_variant		ENSMUSG00000028573		MGI:1922828
				12612	156	3188	Vita6b	Pex5	peroxisomal biogenesis factor 5	6	124.397	124.399	124.415	18.251	0	0	0		Ce;Sc;Hs	ENSMUSG00000005069		MGI:1098808
				14225	147	7120	Vita15a	Recql4	RecQ protein-like 4	15	76.7036	76.7043	76.7105	6.995	1	2	1	missense_variant;missense_variant	Hs	ENSMUSG00000033762		MGI:1931028
				4371	114	9189	Soma1b	Dock10	dedicator of cytokinesis 10	1	80.5011	80.5268	80.7585	257.454	6	7	2	start_lost;missense_variant;missense_variant;missense_variant;missense_variant;missense_variant;missense_variant;missense_variant;missense_variant;missense_variant;missense_variant;missense_variant;missense_variant;missense_variant;missense_variant;missense_variant;missense_variant;missense_variant;missense_variant		ENSMUSG00000038608		MGI:2146320
				6146	30	86	Vita1c	Gli2	GLI-Kruppel family member GLI2	1	118.834	118.856	119.054	219.487	2	7	1	missense_variant;missense_variant;missense_variant;missense_variant,NMD_transcript_variant;missense_variant,NMD_transcript_variant;missense_variant,NMD_transcript_variant;missense_variant;missense_variant;missense_variant,NMD_transcript_variant		ENSMUSG00000048402		MGI:95728
				1279	259	6593	Vita13a	Atp6ap1l	ATPase, H+ transporting, lysosomal accessory protein 1-like	13	90.8834	90.8856	90.9054	21.922	1	1	1	missense_variant		ENSMUSG00000078958		MGI:3648665
				15735	202	10493	Soma3a	Slc25a44	solute carrier family 25, member 44	3	88.4105	88.412	88.4251	14.641	1	4	1	missense_variant;missense_variant;missense_variant;missense_variant	Ce	ENSMUSG00000050144		MGI:2444391
				14093	266	6600	Vita13a	Rasgrf2	RAS protein-specific guanine nucleotide-releasing factor 2	13	91.8804	91.9055	92.1317	251.256	2	1	2	splice_donor_variant;missense_variant		ENSMUSG00000021708		MGI:109137
				6859	217	9292	Soma1b	Hdac4	histone deacetylase 4	1	91.9288	91.9555	92.1957	266.92	2	3	1	missense_variant,splice_region_variant;missense_variant,splice_region_variant;missense_variant;missense_variant;missense_variant		ENSMUSG00000026313		MGI:3036234
				9081	345	18965	Soma17a	Mapk14	mitogen-activated protein kinase 14	17	28.6913	28.697	28.7484	57.077	0	0	0		Dm;Hs	ENSMUSG00000053436		MGI:1346865
				282	280	9791	Soma2b	Acvr1	activin A receptor, type 1	2	58.3886	58.4065	58.5672	178.513	0	0	0		Ce;Dm	ENSMUSG00000026836		MGI:87911
				3259	53	7026	Vita15a	Col22a1	collagen, type XXII, alpha 1	15	71.7958	71.8196	72.0342	238.432	6	2	1	missense_variant;missense_variant;missense_variant;missense_variant;missense_variant;missense_variant;missense_variant;missense_variant;missense_variant		ENSMUSG00000079022		MGI:1916950
				13216	50	2726	Vita5a	Ppargc1a	peroxisome proliferative activated receptor, gamma, coactivator 1 alpha	5	51.4543	51.4656	51.5677	113.476	0	0	0		Hs	ENSMUSG00000029167		MGI:1342774
				17342	127	14644	Soma8b	Terf2	telomeric repeat binding factor 2	8	107.069	107.072	107.097	27.147	1	3	1	missense_variant;missense_variant;missense_variant	Hs	ENSMUSG00000031921		MGI:1195972
				14734	655	16695	Soma11a	Rps6kb1	ribosomal protein S6 kinase, polypeptide 1	11	86.4989	86.5035	86.5448	45.934	0	0	0		Ce;Dm	ENSMUSG00000020516		MGI:1270849
				7194	22	8354	Vita18a	Hspa9	heat shock protein 9	18	34.9374	34.9391	34.9544	16.943	2	1	1	missense_variant;missense_variant	Sc;Hs	ENSMUSG00000024359		MGI:96245
				14118	11	11	Vita1a	Rb1cc1	RB1-inducible coiled-coil 1	1	6.2062	6.21324	6.27665	70.451	3	4	1	missense_variant;missense_variant;missense_variant;missense_variant;missense_variant;missense_variant,NMD_transcript_variant;missense_variant;missense_variant;missense_variant,NMD_transcript_variant		ENSMUSG00000025907		MGI:1341850
				3662	391	10682	Soma3a	Ctss	cathepsin S	3	95.5268	95.5297	95.5564	29.617	2	2	1	missense_variant;missense_variant;missense_variant,splice_region_variant;missense_variant,splice_region_variant	Ce	ENSMUSG00000038642		MGI:107341
				6972	52	15475	Soma10a	Hivep2	Hs immunodeficiency virus type I enhancer binding protein 2	10	13.9661	13.9846	14.1514	185.299	9	5	2	splice_donor_variant,non_coding_transcript_variant;splice_donor_variant;missense_variant;missense_variant;missense_variant;missense_variant;missense_variant;missense_variant;missense_variant;missense_variant;missense_variant;missense_variant;missense_variant;missense_variant;missense_variant;missense_variant;missense_variant;missense_variant;missense_variant;missense_variant;missense_variant;miss…		ENSMUSG00000015501		MGI:1338076
				18651	176	9251	Soma1b	Ugt1a10	UDP glycosyltransferase 1 family, polypeptide A10	1	88.0554	88.0717	88.219	163.616	42	3	2	splice_donor_variant;splice_donor_variant;splice_donor_variant;missense_variant;missense_variant;missense_variant;missense_variant;missense_variant;missense_variant;missense_variant;missense_variant;missense_variant;missense_variant;missense_variant;missense_variant;missense_variant;missense_variant;missense_variant;missense_variant;missense_variant;missense_variant;missense_variant;missense_vari…		ENSMUSG00000090165		MGI:3580642
				18577	98	11218	Soma4b	Ube2u	ubiquitin-conjugating enzyme E2U (putative)	4	100.479	100.486	100.55	71.298	1	1	1	missense_variant		ENSMUSG00000069733		MGI:3588216
				3656	130	10421	Soma3a	Ctso	cathepsin O	3	81.9326	81.935	81.9567	24.124	2	1	1	missense_variant;missense_variant	Ce	ENSMUSG00000028015		MGI:2139628
				18264	142	1086	Vita2b	Trp53bp1	transformation related protein 53 binding protein 1	2	121.193	121.201	121.271	78.126	3	3	1	missense_variant;missense_variant;missense_variant;missense_variant;missense_variant;missense_variant;missense_variant;missense_variant	Hs	ENSMUSG00000043909		MGI:1351320
				16908	11	18631	Soma17a	Synj2	synaptojanin 2	17	5.94128	5.95158	6.04429	103.01	1	4	1	missense_variant;missense_variant;missense_variant;missense_variant	Ce;Sc	ENSMUSG00000023805		MGI:1201671
				4144	695	16735	Soma11a	Dgke	diacylglycerol kinase, epsilon	11	89.0352	89.0383	89.0669	31.671	1	3	1	missense_variant;missense_variant;missense_variant,NMD_transcript_variant	Ce;Dm	ENSMUSG00000000276		MGI:1889276
				2286	422	5278	Vita11b	Ccl1	chemokine (C-C motif) ligand 1	11	82.1767	82.1896	82.3057	129.033	6	2	1	missense_variant;missense_variant;missense_variant;missense_variant;missense_variant,splice_region_variant;missense_variant,splice_region_variant;missense_variant;missense_variant		ENSMUSG00000020702		MGI:98258
				4143	522	5378	Vita11b	Dgke	diacylglycerol kinase, epsilon	11	89.0352	89.0383	89.0669	31.671	1	3	1	missense_variant;missense_variant;missense_variant,NMD_transcript_variant	Ce;Dm	ENSMUSG00000000276		MGI:1889276
				16906	211	18568	Soma16a	Synj1	synaptojanin 1	16	90.9361	90.9436	91.0113	75.216	6	1	1	missense_variant;missense_variant;missense_variant;missense_variant;missense_variant;missense_variant	Ce;Sc	ENSMUSG00000022973		MGI:1354961
				13438	1064	17104	Soma11a	Prkca	protein kinase C, alpha	11	107.933	107.974	108.344	410.541	0	0	0		Ce;Hs	ENSMUSG00000050965		MGI:97595
				9080	345	7778	Vita17a	Mapk14	mitogen-activated protein kinase 14	17	28.6913	28.697	28.7484	57.077	0	0	0		Dm;Hs	ENSMUSG00000053436		MGI:1346865
				10108	53	11089	Soma4a	Nbn	nibrin	4	15.9579	15.9614	15.9926	34.664	1	2	1	missense_variant;missense_variant	Hs	ENSMUSG00000028224		MGI:1351625
				18658	177	9252	Soma1b	Ugt1a9	UDP glucuronosyltransferase 1 family, polypeptide A9	1	88.0708	88.0856	88.219	148.197	26	1	2	splice_donor_variant;missense_variant;missense_variant;missense_variant;missense_variant;missense_variant;missense_variant,splice_region_variant;missense_variant,splice_region_variant;missense_variant;missense_variant;missense_variant;missense_variant;missense_variant;missense_variant;missense_variant;missense_variant;missense_variant;missense_variant;missense_variant;missense_variant;missense_va…		ENSMUSG00000090175		MGI:3576092
				14728	25	7458	Vita17a	Rps6ka2	ribosomal protein S6 kinase, polypeptide 2	17	7.17012	7.18344	7.30331	133.2	0	0	0		Ce;Dm	ENSMUSG00000023809		MGI:1342290
				7376	839	16879	Soma11a	Igfbp4	insulin-like growth factor binding protein 4	11	99.0412	99.0426	99.0544	13.148	1	1	2	stop_gained		ENSMUSG00000017493		MGI:96439
				10499	143	399	Vita1d	Nos1ap	nitric oxide synthase 1 (neuronal) adaptor protein	1	170.303	170.331	170.59	287.193	2	3	2	splice_donor_variant,non_coding_transcript_variant;missense_variant;missense_variant		ENSMUSG00000038473		MGI:1917979
				9517	130	10057	Soma2c	Mmp24	matrix metallopeptidase 24	2	155.775	155.78	155.818	43.024	1	1	1	missense_variant		ENSMUSG00000027612		MGI:1341867
				7694	292	9803	Soma2b	Itgb6	integrin beta 6	2	60.5983	60.6107	60.7226	124.351	1	4	1	missense_variant;missense_variant;missense_variant;missense_variant		ENSMUSG00000026971		MGI:96615
				4388	260	4541	Vita10a	Dot1l	DOT1-like, histone H3 methyltransferase (S. cerevisiae)	10	80.7552	80.7592	80.7955	40.255	0	0	0		Ce;Sc	ENSMUSG00000061589		MGI:2143886
				10411	229	5085	Vita11b	Nlrp1a	NLR family, pyrin domain containing 1A	11	71.0922	71.0975	71.1447	52.468	130	2	2	stop_gained;stop_gained;stop_gained;stop_gained;splice_donor_variant;stop_gained;stop_gained;splice_acceptor_variant;stop_gained;stop_gained;splice_acceptor_variant;missense_variant;missense_variant;missense_variant;missense_variant;missense_variant;missense_variant;missense_variant;missense_variant;missense_variant;missense_variant;missense_variant;missense_variant;missense_variant;missense_vari…		ENSMUSG00000069830		MGI:2684861
				4409	49	105	Vita1c	Dpp10	dipeptidylpeptidase 10	1	123.321	123.474	124.846	1524.57	2	2	1	missense_variant;missense_variant;missense_variant;missense_variant		ENSMUSG00000036815		MGI:2442409
				10508	476	19096	Soma17a	Notch4	notch 4	17	34.5643	34.5667	34.5885	24.235	7	2	1	missense_variant;missense_variant,NMD_transcript_variant;missense_variant;missense_variant,NMD_transcript_variant;missense_variant;missense_variant;missense_variant;missense_variant;missense_variant		ENSMUSG00000015468		MGI:107471
				2024	533	5389	Vita11b	Car10	carbonic anhydrase 10	11	93.098	93.1484	93.6017	503.721	3	2	2	splice_acceptor_variant;missense_variant;missense_variant		ENSMUSG00000056158		MGI:1919855
				12801	22	19517	Soma18a	Pik3c3	phosphatidylinositol 3-kinase catalytic subunit type 3	18	30.2727	30.2803	30.3481	75.379	1	1	1	missense_variant	Sc	ENSMUSG00000033628		MGI:2445019
				3661	391	1838	Vita3a	Ctss	cathepsin S	3	95.5268	95.5297	95.5564	29.617	2	2	1	missense_variant;missense_variant;missense_variant,splice_region_variant;missense_variant,splice_region_variant	Ce	ENSMUSG00000038642		MGI:107341
				16853	60	18082	Soma13b	Sv2c	synaptic vesicle glycoprotein 2c	13	95.9546	95.9724	96.1326	177.983	4	3	2	splice_donor_variant;splice_donor_variant,non_coding_transcript_variant;splice_donor_variant;missense_variant;missense_variant;missense_variant;missense_variant;missense_variant;missense_variant		ENSMUSG00000051111		MGI:1922459
				14469	8	15431	Soma10a	Rmnd1	required for meiotic nuclear division 1 homolog	10	4.40191	4.40496	4.43239	30.473	4	4	2	splice_acceptor_variant;splice_acceptor_variant;missense_variant;missense_variant;missense_variant;missense_variant;missense_variant;missense_variant;missense_variant	Sc	ENSMUSG00000019763		MGI:1913334
				15691	20	11979	Soma6a	Slc25a13	solute carrier family 25 (mitochondrial carrier, adenine nucleotide translocator), member 13	6	6.04122	6.05881	6.21717	175.955	3	2	1	missense_variant;missense_variant;missense_variant;missense_variant;missense_variant;missense_variant		ENSMUSG00000015112		MGI:1354721
				18657	178	9253	Soma1b	Ugt1a8	UDP glucuronosyltransferase 1 family, polypeptide A8	1	88.0878	88.1009	88.219	131.191	25	1	2	splice_donor_variant;missense_variant;missense_variant;missense_variant;missense_variant;missense_variant,splice_region_variant;missense_variant,splice_region_variant;missense_variant;missense_variant;missense_variant;missense_variant;missense_variant;missense_variant;missense_variant;missense_variant;missense_variant;missense_variant;missense_variant;missense_variant;missense_variant;missense_va…		ENSMUSG00000089675		MGI:3576090
				18628	95	2771	Vita5a	Uchl1	ubiquitin carboxy-terminal hydrolase L1	5	66.6761	66.6772	66.6872	11.143	0	0	0		Ce;Hs	ENSMUSG00000029223		MGI:103149
				14262	284	2592	Vita4b	Rere	arginine glutamic acid dipeptide (RE) repeats	4	150.282	150.316	150.622	340.32	1	2	1	missense_variant;missense_variant	Ce	ENSMUSG00000039852		MGI:2683486
				18786	472	5328	Vita11b	Usp32	ubiquitin specific peptidase 32	11	84.9844	85	85.1402	155.719	2	3	1	missense_variant;missense_variant;missense_variant;missense_variant		ENSMUSG00000000804		MGI:2144475
				10420	56	12693	Soma7a	Nlrp4c	NLR family, pyrin domain containing 4C	7	6.04516	6.05116	6.10515	59.989	8	3	2	stop_gained;stop_gained;stop_gained;missense_variant;missense_variant;missense_variant;missense_variant;missense_variant;missense_variant;missense_variant;missense_variant;missense_variant;missense_variant;missense_variant;missense_variant;missense_variant;missense_variant;missense_variant;missense_variant;missense_variant;missense_variant;missense_variant;missense_variant;missense_variant		ENSMUSG00000034690		MGI:1890518
				14517	363	6115	Vita11c	Rnf157	ring finger protein 157	11	116.336	116.344	116.413	76.679	1	4	1	missense_variant;missense_variant;missense_variant;missense_variant	Ce	ENSMUSG00000052949		MGI:2442484
				19491	1073	17113	Soma11a	Wipi1	WD repeat domain, phosphoinositide interacting 1	11	109.573	109.577	109.612	38.636	0	0	0		Ce;Sc	ENSMUSG00000041895		MGI:1261864
				6158	373	7806	Vita17a	Glp1r	glucagon-like peptide 1 receptor	17	30.9018	30.9057	30.9408	38.974	1	2	1	missense_variant;missense_variant,NMD_transcript_variant		ENSMUSG00000024027		MGI:99571
				15734	202	1649	Vita3a	Slc25a44	solute carrier family 25, member 44	3	88.4105	88.412	88.4251	14.641	1	4	1	missense_variant;missense_variant;missense_variant;missense_variant	Ce	ENSMUSG00000050144		MGI:2444391
				19490	272	6024	Vita11c	Wipi1	WD repeat domain, phosphoinositide interacting 1	11	109.573	109.577	109.612	38.636	0	0	0		Ce;Sc	ENSMUSG00000041895		MGI:1261864
				18656	179	9254	Soma1b	Ugt1a7c	UDP glucuronosyltransferase 1 family, polypeptide A7C	1	88.0951	88.1076	88.22	124.94	38	4	2	splice_donor_variant;splice_donor_variant;splice_donor_variant;stop_gained,NMD_transcript_variant;missense_variant;missense_variant,NMD_transcript_variant;missense_variant;missense_variant;missense_variant,NMD_transcript_variant;missense_variant;missense_variant;missense_variant,NMD_transcript_variant;missense_variant;missense_variant;missense_variant;missense_variant;missense_variant;missense_va…		ENSMUSG00000090124		MGI:3032636
				4711	243	11363	Soma4b	Eif2b3	eukaryotic translation initiation factor 2B, subunit 3	4	117.019	117.026	117.087	67.904	2	4	2	splice_acceptor_variant,non_coding_transcript_variant;missense_variant;missense_variant;missense_variant		ENSMUSG00000028683		MGI:1313286
				14443	50	1259	Vita2c	Rin2	Ras and Rab interactor 2	2	145.675	145.696	145.888	212.401	5	7	2	splice_acceptor_variant,non_coding_transcript_variant;splice_acceptor_variant,non_coding_transcript_variant;missense_variant;missense_variant;missense_variant,NMD_transcript_variant;missense_variant,NMD_transcript_variant;missense_variant;missense_variant;missense_variant;missense_variant;missense_variant;missense_variant		ENSMUSG00000001768		MGI:1921280
				327	306	14823	Soma8b	Adamts18	a disintegrin-like and metallopeptidase (reprolysin type) with thrombospondin type 1 motif, 18	8	113.697	113.712	113.849	151.612	9	2	1	missense_variant;missense_variant;missense_variant;missense_variant;missense_variant;missense_variant;missense_variant,splice_region_variant;missense_variant,splice_region_variant;missense_variant;missense_variant,NMD_transcript_variant		ENSMUSG00000053399		MGI:2442600
				12659	188	14378	Soma8a	Pgls	6-phosphogluconolactonase	8	71.5922	71.5931	71.6011	8.916	1	1	2	stop_lost,NMD_transcript_variant	Sc	ENSMUSG00000031807		MGI:1913421
				2812	55	12014	Soma6a	Cftr	cystic fibrosis transmembrane conductance regulator	6	18.1707	18.1859	18.3228	152.081	1	1	2	stop_lost	Dm	ENSMUSG00000041301		MGI:88388
				7872	48	2724	Vita5a	Kcnip4	Kv channel interacting protein 4	5	48.3895	48.503	49.5249	1135.4	1	1	2	splice_donor_variant,non_coding_transcript_variant		ENSMUSG00000029088		MGI:1933131
				14335	7	7	Vita1a	Rgs20	regulator of G-protein signaling 20	1	4.90958	4.92565	5.07029	160.709	2	4	2	start_lost;missense_variant;missense_variant;missense_variant;missense_variant;missense_variant		ENSMUSG00000002459		MGI:1929866
				13823	191	10118	Soma2c	Ptprt	protein tyrosine phosphatase, receptor type, T	2	161.522	161.636	162.661	1139.16	1	4	1	missense_variant;missense_variant;missense_variant;missense_variant		ENSMUSG00000053141		MGI:1321152
				18655	180	9255	Soma1b	Ugt1a6b	UDP glucuronosyltransferase 1 family, polypeptide A6B	1	88.1033	88.1148	88.219	115.751	28	2	2	splice_donor_variant;splice_donor_variant;missense_variant;missense_variant;missense_variant;missense_variant;missense_variant;missense_variant;missense_variant;missense_variant;missense_variant;missense_variant;missense_variant;missense_variant;missense_variant;missense_variant;missense_variant,splice_region_variant;missense_variant,splice_region_variant;missense_variant,splice_region_variant;mi…		ENSMUSG00000090145		MGI:3580629
				13690	335	848	Vita2a	Psmc3	proteasome (prosome, macropain) 26S subunit, ATPase 3	2	91.054	91.0552	91.0664	12.36	2	3	1	missense_variant;missense_variant;missense_variant;missense_variant	Sc	ENSMUSG00000002102		MGI:1098754
				4977	301	18921	Soma17a	Ergic1	endoplasmic reticulum-golgi intermediate compartment (ERGIC) 1	17	26.5615	26.571	26.6569	95.445	1	2	2	splice_donor_variant,NMD_transcript_variant;splice_donor_variant,NMD_transcript_variant		ENSMUSG00000001576		MGI:1914708
				17465	128	15551	Soma10a	Themis	thymocyte selection associated	10	28.6684	28.6899	28.8838	215.458	3	5	2	splice_acceptor_variant,NMD_transcript_variant;missense_variant,NMD_transcript_variant;missense_variant,NMD_transcript_variant;missense_variant;missense_variant;missense_variant		ENSMUSG00000049109		MGI:2443552
				12604	261	2569	Vita4b	Pex14	peroxisomal biogenesis factor 14	4	148.961	148.974	149.1	139.341	1	1	1	missense_variant,NMD_transcript_variant	Sc	ENSMUSG00000028975		MGI:1927868
				4330	103	11223	Soma4b	Dnajc6	DnaJ heat shock protein family (Hsp40) member C6	4	101.497	101.511	101.643	146.168	1	5	1	missense_variant;missense_variant;missense_variant;missense_variant;missense_variant		ENSMUSG00000028528		MGI:1919935
				6302	275	9786	Soma2b	Gpd2	glycerol phosphate dehydrogenase 2, mitochondrial	2	57.2376	57.2509	57.3707	133.084	1	3	1	missense_variant;missense_variant;missense_variant	Sc	ENSMUSG00000026827		MGI:99778
				9650	4	4	Vita1a	Mrpl15	mitochondrial ribosomal protein L15	1	4.77321	4.77446	4.78574	12.533	2	2	2	stop_gained,NMD_transcript_variant;missense_variant		ENSMUSG00000033845		MGI:1351639
				3309	134	14324	Soma8a	Cope	coatomer protein complex, subunit epsilon	8	70.3025	70.3036	70.313	10.475	1	1	2	stop_gained,NMD_transcript_variant	Sc	ENSMUSG00000055681		MGI:1891702
				1151	416	5272	Vita11b	Asic2	acid-sensing (proton-gated) ion channel 2	11	80.8802	80.989	81.9685	1088.29	0	0	0		Dm	ENSMUSG00000020704		MGI:1100867
				17933	228	19723	Soma18a	Tnfaip8	tumor necrosis factor, alpha-induced protein 8	18	49.9794	49.9922	50.1072	127.746	2	1	1	missense_variant;missense_variant		ENSMUSG00000062210		MGI:2147191
				8606	82	18316	Soma15a	Lifr	LIF receptor alpha	15	7.09061	7.1013	7.19749	106.875	1	3	1	missense_variant;missense_variant;missense_variant		ENSMUSG00000054263		MGI:96788
				18477	159	11279	Soma4b	Tut4	terminal uridylyl transferase 4	4	108.459	108.469	108.559	99.995	1	3	1	missense_variant;missense_variant;missense_variant	Ce	ENSMUSG00000034610		MGI:2445126
				15425	141	397	Vita1d	Sh2d1b2	SH2 domain containing 1B2	1	170.233	170.235	170.254	20.859	1	2	1	missense_variant,NMD_transcript_variant;missense_variant	Ce;Sc	ENSMUSG00000073494		MGI:3622649
				1293	90	12133	Soma6b	Atp6v1b1	ATPase, H+ transporting, lysosomal V1 subunit B1	6	83.743	83.7446	83.7589	15.865	1	1	2	stop_lost	Ce	ENSMUSG00000006269		MGI:103285
				8743	310	3342	Vita6b	Lrp6	low density lipoprotein receptor-related protein 6	6	134.446	134.459	134.567	120.489	5	1	1	missense_variant;missense_variant;missense_variant;missense_variant;missense_variant		ENSMUSG00000030201		MGI:1298218
				5399	257	19752	Soma18a	Fbn2	fibrillin 2	18	58.0086	58.0288	58.2105	201.864	3	1	1	missense_variant;missense_variant;missense_variant		ENSMUSG00000024598		MGI:95490
				827	441	5297	Vita11b	Ap2b1	adaptor-related protein complex 2, beta 1 subunit	11	83.299	83.3096	83.405	106.011	1	4	1	missense_variant;missense_variant;missense_variant;missense_variant	Dm	ENSMUSG00000035152		MGI:1919020
				16072	775	14128	Soma7b	Smg1	SMG1 homolog, phosphatidylinositol 3-kinase-related kinase (C. elegans)	7	118.131	118.143	118.244	112.362	4	1	1	missense_variant;missense_variant;missense_variant;missense_variant	Ce	ENSMUSG00000030655		MGI:1919742
				5398	215	8547	Vita18a	Fbn2	fibrillin 2	18	58.0086	58.0288	58.2105	201.864	3	1	1	missense_variant;missense_variant;missense_variant		ENSMUSG00000024598		MGI:95490
				7736	274	17506	Soma12b	Jag2	jagged 2	12	112.908	112.91	112.93	21.957	2	1	1	missense_variant;missense_variant		ENSMUSG00000002799		MGI:1098270
				1283	118	5870	Vita11c	Atp6v0a1	ATPase, H+ transporting, lysosomal V0 subunit A1	11	101.009	101.015	101.064	54.267	0	0	0		Ce;Sc	ENSMUSG00000019302		MGI:103286
				17932	186	8518	Vita18a	Tnfaip8	tumor necrosis factor, alpha-induced protein 8	18	49.9794	49.9922	50.1072	127.746	2	1	1	missense_variant;missense_variant		ENSMUSG00000062210		MGI:2147191
				6	363	12406	Soma6b	A2m	alpha-2-macroglobulin	6	121.635	121.64	121.679	43.851	12	2	2	splice_donor_variant;missense_variant;missense_variant;missense_variant,splice_region_variant;missense_variant,splice_region_variant;missense_variant;missense_variant;missense_variant;missense_variant;missense_variant;missense_variant;missense_variant	Hs	ENSMUSG00000030111		MGI:2449119
				6057	98	6839	Vita14a	Gfra2	glial cell line derived neurotrophic factor family receptor alpha 2	14	70.8901	70.8991	70.9798	89.718	3	3	2	stop_gained;stop_gained;missense_variant;missense_variant		ENSMUSG00000022103		MGI:1195462
				15404	84	15507	Soma10a	Sgk1	serum/glucocorticoid regulated kinase 1	10	21.8822	21.894	21.9999	117.719	0	0	0		Ce;Sc	ENSMUSG00000019970		MGI:1340062
				329	260	19755	Soma18a	Adamts19	a disintegrin-like and metallopeptidase (reprolysin type) with thrombospondin type 1 motif, 19	18	58.8367	58.8584	59.0541	217.393	1	1	1	missense_variant		ENSMUSG00000053441		MGI:2442875
				7542	171	9246	Soma1b	Inpp5d	inositol polyphosphate-5-phosphatase D	1	87.6203	87.6303	87.7205	100.195	0	0	0		Ce;Sc	ENSMUSG00000026288		MGI:107357
				328	218	8550	Vita18a	Adamts19	a disintegrin-like and metallopeptidase (reprolysin type) with thrombospondin type 1 motif, 19	18	58.8367	58.8584	59.0541	217.393	1	1	1	missense_variant		ENSMUSG00000053441		MGI:2442875
				8742	7	19848	Soma19a	Lrp5	low density lipoprotein receptor-related protein 5	19	3.58483	3.595	3.68656	101.736	2	3	1	missense_variant;missense_variant;missense_variant;missense_variant,NMD_transcript_variant		ENSMUSG00000024913		MGI:1278315
				3616	159	4234	Vita9c	Ctnnb1	catenin (cadherin associated protein), beta 1	9	120.929	120.932	120.961	31.291	0	0	0		Hs	ENSMUSG00000006932		MGI:88276
				7347	303	12346	Soma6b	Ift122	intraflagellar transport 122	6	115.853	115.861	115.927	73.229	4	3	2	splice_donor_variant,non_coding_transcript_variant;missense_variant,NMD_transcript_variant;missense_variant,NMD_transcript_variant;missense_variant	Ce	ENSMUSG00000030323		MGI:1932386
				15601	45	989	Vita2b	Slc12a6	solute carrier family 12, member 6	2	112.266	112.276	112.363	97.338	1	4	1	missense_variant;missense_variant;missense_variant;missense_variant	Ce	ENSMUSG00000027130		MGI:2135960
				3278	7	3823	Vita9b	Col6a6	collagen, type VI, alpha 6	9	105.688	105.702	105.828	140.351	21	3	1	missense_variant;missense_variant;missense_variant;missense_variant;missense_variant;missense_variant;missense_variant;missense_variant;missense_variant;missense_variant;missense_variant;missense_variant;missense_variant;missense_variant;missense_variant;missense_variant;missense_variant;missense_variant;missense_variant;missense_variant;missense_variant;missense_variant;missense_variant;missense…		ENSMUSG00000043719		MGI:2444259
				1097	283	6617	Vita13a	Arsb	arylsulfatase B	13	93.7716	93.7888	93.943	171.386	1	1	1	missense_variant		ENSMUSG00000042082		MGI:88075
				13982	59	315	Vita1d	Rabgap1l	RAB GTPase activating protein 1-like	1	160.219	160.277	160.793	574.037	4	5	2	splice_acceptor_variant,non_coding_transcript_variant;missense_variant,NMD_transcript_variant;missense_variant;missense_variant;missense_variant;missense_variant;missense_variant;missense_variant		ENSMUSG00000026721		MGI:1352507
				16907	11	7444	Vita17a	Synj2	synaptojanin 2	17	5.94128	5.95158	6.04429	103.01	1	4	1	missense_variant;missense_variant;missense_variant;missense_variant	Ce;Sc	ENSMUSG00000023805		MGI:1201671
				9645	781	16821	Soma11a	Mrpl10	mitochondrial ribosomal protein L10	11	97.0416	97.0423	97.0492	7.653	1	2	1	missense_variant;missense_variant	Sc	ENSMUSG00000001445		MGI:1333801
				4592	62	15485	Soma10a	Ect2l	epithelial cell transforming sequence 2 oncogene-like	10	18.1289	18.1371	18.2109	81.987	4	4	1	missense_variant;missense_variant;missense_variant;missense_variant;missense_variant;missense_variant;missense_variant;missense_variant;missense_variant;missense_variant;missense_variant;missense_variant;missense_variant;missense_variant	Sc	ENSMUSG00000071392		MGI:3641723
				8744	553	12596	Soma6b	Lrp6	low density lipoprotein receptor-related protein 6	6	134.446	134.459	134.567	120.489	5	1	1	missense_variant;missense_variant;missense_variant;missense_variant;missense_variant		ENSMUSG00000030201		MGI:1298218
				15699	335	6087	Vita11c	Slc25a19	solute carrier family 25 (mitochondrial thiamine pyrophosphate carrier), member 19	11	115.614	115.616	115.628	14.117	1	1	1	missense_variant	Sc	ENSMUSG00000020744		MGI:1914533
				9522	262	10189	Soma2c	Mmp9	matrix metallopeptidase 9	2	164.941	164.942	164.956	15.07	3	1	1	missense_variant;missense_variant;missense_variant		ENSMUSG00000017737		MGI:97011
				4965	271	12908	Soma7a	Ercc2	excision repair cross-complementing rodent repair deficiency, complementation group 2	7	19.382	19.3834	19.3957	13.684	1	4	1	missense_variant;missense_variant;missense_variant;missense_variant	Hs	ENSMUSG00000030400		MGI:95413
				6159	373	18993	Soma17a	Glp1r	glucagon-like peptide 1 receptor	17	30.9018	30.9057	30.9408	38.974	1	2	1	missense_variant;missense_variant,NMD_transcript_variant		ENSMUSG00000024027		MGI:99571
				8565	104	11224	Soma4b	Leprot	leptin receptor overlapping transcript	4	101.648	101.649	101.659	11.646	1	2	1	missense_variant;missense_variant		ENSMUSG00000035212		MGI:2687005
				12914	676	19296	Soma17a	Pla2g7	phospholipase A2, group VII (platelet-activating factor acetylhydrolase, plasma)	17	43.5681	43.5725	43.6122	44.103	2	2	2	splice_acceptor_variant;missense_variant		ENSMUSG00000023913		MGI:1351327
				15445	25	11145	Soma4b	Sh3gl2	SH3-domain GRB2-like 2	4	85.2051	85.2485	85.6392	434.069	6	2	2	splice_acceptor_variant;missense_variant;missense_variant,splice_region_variant;missense_variant;missense_variant;missense_variant		ENSMUSG00000028488		MGI:700009
				18274	319	2627	Vita4b	Trp73	transformation related protein 73	4	154.056	154.065	154.14	83.959	0	0	0		Dm;Hs	ENSMUSG00000029026		MGI:1336991
				2751	319	9830	Soma2b	Cers6	ceramide synthase 6	2	68.8614	68.8867	69.1143	252.841	0	0	0		Ce;Sc	ENSMUSG00000027035		MGI:2442564
				7674	351	9862	Soma2b	Itga6	integrin alpha 6	2	71.7456	71.7569	71.8584	112.8	1	3	1	missense_variant;missense_variant;missense_variant		ENSMUSG00000027111		MGI:96605
				18027	289	12926	Soma7a	Tomm40	translocase of outer mitochondrial membrane 40	7	19.7013	19.7027	19.7154	14.125	2	3	2	stop_lost;missense_variant;missense_variant		ENSMUSG00000002984		MGI:1858259
				14056	297	5153	Vita11b	Rap1gap2	RAP1 GTPase activating protein 2	11	74.3834	74.4061	74.6109	227.559	1	1	1	missense_variant,NMD_transcript_variant		ENSMUSG00000038807		MGI:3028623
				4142	174	9249	Soma1b	Dgkd	diacylglycerol kinase, delta	1	87.8533	87.8625	87.9452	91.893	0	0	0		Ce;Dm	ENSMUSG00000070738		MGI:2138334
				16777	34	15457	Soma10a	Stxbp5	syntaxin binding protein 5 (tomosyn)	10	9.75555	9.7701	9.90108	145.532	0	0	0		Ce;Sc	ENSMUSG00000019790		MGI:1926058
				8657	263	18883	Soma17a	Lmf1	lipase maturation factor 1	17	25.5791	25.5875	25.6628	83.741	1	1	2	splice_acceptor_variant,non_coding_transcript_variant		ENSMUSG00000002279		MGI:1923733
				241	104	9179	Soma1b	Acsl3	acyl-CoA synthetase long-chain family member 3	1	78.6578	78.6628	78.7077	49.918	0	0	0		Ce;Sc	ENSMUSG00000032883		MGI:1921455
				13377	170	3615	Vita9a	Prdm10	PR domain containing 10	9	31.2805	31.2907	31.3817	101.185	1	1	2	stop_gained		ENSMUSG00000042496		MGI:2682952
				1194	486	7919	Vita17a	Atf6b	activating transcription factor 6 beta	17	34.6471	34.6479	34.6551	7.928	3	2	1	missense_variant;missense_variant;missense_variant;missense_variant;missense_variant;missense_variant	Ce	ENSMUSG00000015461		MGI:105121
				16255	120	176	Vita1c	Sox13	SRY (sex determining region Y)-box 13	1	133.382	133.387	133.424	42.074	4	3	2	stop_gained;stop_gained;missense_variant;missense_variant;missense_variant;missense_variant;missense_variant;missense_variant;missense_variant;missense_variant;missense_variant		ENSMUSG00000070643		MGI:98361
				7362	355	4636	Vita10a	Igf1	insulin-like growth factor 1	10	87.8583	87.8661	87.937	78.777	0	0	0		Hs	ENSMUSG00000020053		MGI:96432
				1519	278	9353	Soma1b	Bcl2	B cell leukemia/lymphoma 2	1	106.538	106.556	106.714	176.096	0	0	0		Hs	ENSMUSG00000057329		MGI:88138
				7349	241	18861	Soma17a	Ift140	intraflagellar transport 140	17	25.0161	25.0244	25.0995	83.41	2	3	1	missense_variant;missense_variant;missense_variant;missense_variant;missense_variant;missense_variant	Ce	ENSMUSG00000024169		MGI:2146906
				13705	295	9806	Soma2b	Psmd14	proteasome (prosome, macropain) 26S subunit, non-ATPase, 14	2	61.7117	61.7206	61.8004	88.682	0	0	0		Ce	ENSMUSG00000026914		MGI:1913284
				14562	365	7798	Vita17a	Rnf8	ring finger protein 8	17	29.6148	29.6178	29.645	30.201	2	1	1	missense_variant;missense_variant		ENSMUSG00000090083		MGI:1929069
				664	90	7400	Vita15b	Amhr2	anti-Mullerian hormone type 2 receptor	15	102.445	102.446	102.455	9.266	1	2	1	missense_variant;missense_variant	Ce;Dm	ENSMUSG00000023047		MGI:105062
				8462	192	4267	Vita9c	Lars2	leucyl-tRNA synthetase, mitochondrial	9	123.367	123.377	123.463	95.739	0	0	0		Ce;Sc	ENSMUSG00000035202		MGI:2142973
				14563	365	18985	Soma17a	Rnf8	ring finger protein 8	17	29.6148	29.6178	29.645	30.201	2	1	1	missense_variant;missense_variant		ENSMUSG00000090083		MGI:1929069
				13334	325	11445	Soma4b	Ppt1	palmitoyl-protein thioesterase 1	4	122.836	122.839	122.859	22.933	1	1	2	stop_lost		ENSMUSG00000028657		MGI:1298204
				9331	342	9853	Soma2b	Mettl8	methyltransferase like 8	2	70.9646	70.9737	71.0556	91.022	7	8	2	start_lost,splice_region_variant;missense_variant;missense_variant;missense_variant;missense_variant;missense_variant;missense_variant,NMD_transcript_variant;missense_variant,NMD_transcript_variant;missense_variant;missense_variant;missense_variant;missense_variant;missense_variant,NMD_transcript_variant;missense_variant;missense_variant;missense_variant,NMD_transcript_variant;missense_variant;mi…		ENSMUSG00000041975		MGI:2385142
				7345	80	2969	Vita6a	Ift122	intraflagellar transport 122	6	115.853	115.861	115.927	73.229	4	3	2	splice_donor_variant,non_coding_transcript_variant;missense_variant,NMD_transcript_variant;missense_variant,NMD_transcript_variant;missense_variant	Ce	ENSMUSG00000030323		MGI:1932386
				3283	37	51	Vita1b	Col9a1	collagen, type IX, alpha 1	1	24.1776	24.1851	24.2527	75.074	5	2	1	missense_variant;missense_variant;missense_variant;missense_variant;missense_variant;missense_variant;missense_variant;missense_variant;missense_variant		ENSMUSG00000026147		MGI:88465
				5	120	3152	Vita6b	A2m	alpha-2-macroglobulin	6	121.635	121.64	121.679	43.851	12	2	2	splice_donor_variant;missense_variant;missense_variant;missense_variant,splice_region_variant;missense_variant,splice_region_variant;missense_variant;missense_variant;missense_variant;missense_variant;missense_variant;missense_variant;missense_variant	Hs	ENSMUSG00000030111		MGI:2449119
				18262	147	5003	Vita11b	Trp53	transformation related protein 53	11	69.5804	69.5815	69.5919	11.514	0	0	0		Dm;Hs	ENSMUSG00000059552		MGI:98834
				17578	75	2751	Vita5a	Tlr1	toll-like receptor 1	5	64.9247	64.9256	64.9336	8.884	5	2	2	splice_donor_variant;missense_variant;missense_variant;missense_variant;missense_variant;missense_variant;missense_variant;missense_variant;missense_variant		ENSMUSG00000044827		MGI:1341295
				19746	10	14527	Soma8b	Zfhx3	zinc finger homeobox 3	8	107.943	108.045	108.962	1018.99	1	2	1	missense_variant;missense_variant		ENSMUSG00000038872		MGI:99948
				12528	352	9863	Soma2b	Pdk1	pyruvate dehydrogenase kinase, isoenzyme 1	2	71.8732	71.8763	71.9039	30.634	1	1	2	splice_donor_variant,non_coding_transcript_variant		ENSMUSG00000006494		MGI:1926119
				18654	181	9256	Soma1b	Ugt1a6a	UDP glucuronosyltransferase 1 family, polypeptide A6A	1	88.1348	88.1432	88.219	84.188	30	3	2	splice_donor_variant;splice_donor_variant;splice_donor_variant;missense_variant;missense_variant;missense_variant;missense_variant;missense_variant;missense_variant;missense_variant;missense_variant;missense_variant;missense_variant;missense_variant;missense_variant;missense_variant;missense_variant;missense_variant;missense_variant;missense_variant;missense_variant;missense_variant;missense_vari…		ENSMUSG00000054545		MGI:2137698
				2603	343	6677	Vita13a	Cdk7	cyclin-dependent kinase 7	13	100.703	100.705	100.731	28.308	0	0	0		Ce;Dm;Hs	ENSMUSG00000069089		MGI:102956
				16852	299	6633	Vita13a	Sv2c	synaptic vesicle glycoprotein 2c	13	95.9546	95.9724	96.1326	177.983	4	3	2	splice_donor_variant;splice_donor_variant,non_coding_transcript_variant;splice_donor_variant;missense_variant;missense_variant;missense_variant;missense_variant;missense_variant;missense_variant		ENSMUSG00000051111		MGI:1922459
				297	667	14020	Soma7b	Adam12	a disintegrin and metallopeptidase domain 12 (meltrin alpha)	7	133.883	133.918	134.232	348.947	1	3	1	missense_variant;missense_variant;missense_variant		ENSMUSG00000054555		MGI:105378
				14094	27	18049	Soma13b	Rasgrf2	RAS protein-specific guanine nucleotide-releasing factor 2	13	91.8804	91.9055	92.1317	251.256	2	1	2	splice_donor_variant;missense_variant		ENSMUSG00000021708		MGI:109137
				19569	111	2186	Vita4a	Xpa	xeroderma pigmentosum, complementation group A	4	46.1553	46.1594	46.1963	40.964	1	1	1	missense_variant	Hs	ENSMUSG00000028329		MGI:99135
				12217	287	2595	Vita4b	Park7	Parkinson disease (autosomal recessive, early onset) 7	4	150.897	150.899	150.914	17.304	1	1	2	splice_acceptor_variant	Dm	ENSMUSG00000028964		MGI:2135637
				1098	44	18066	Soma13b	Arsb	arylsulfatase B	13	93.7716	93.7888	93.943	171.386	1	1	1	missense_variant		ENSMUSG00000042082		MGI:88075
				6056	207	20308	Soma19b	Gfra1	glial cell line derived neurotrophic factor family receptor alpha 1	19	58.2356	58.2576	58.4559	220.305	3	5	2	splice_donor_variant;splice_donor_variant;splice_donor_variant,NMD_transcript_variant;splice_donor_variant;splice_donor_variant;missense_variant,NMD_transcript_variant;missense_variant,NMD_transcript_variant		ENSMUSG00000025089		MGI:1100842
				3267	64	18086	Soma13b	Col4a3bp	collagen, type IV, alpha 3 (Goodpasture antigen) binding protein	13	96.5426	96.5524	96.6402	97.549	0	0	0		Dm	ENSMUSG00000021669		MGI:1915268
				17608	813	14166	Soma7b	Tmc5	transmembrane channel-like gene family 5	7	118.597	118.605	118.675	77.789	12	5	2	splice_donor_variant;splice_donor_variant;splice_donor_variant;missense_variant;missense_variant;missense_variant;missense_variant;missense_variant;missense_variant;missense_variant;missense_variant;missense_variant;missense_variant;missense_variant;missense_variant;missense_variant;missense_variant;missense_variant;missense_variant;missense_variant;missense_variant;missense_variant;missense_vari…		ENSMUSG00000030650		MGI:1921674
				16032	418	17945	Soma13a	Smad5	SMAD family member 5	13	56.703	56.7069	56.7424	39.367	8	3	2	stop_gained;stop_gained;stop_gained;missense_variant;missense_variant;missense_variant;missense_variant;missense_variant;missense_variant;missense_variant;missense_variant;missense_variant;missense_variant;missense_variant;missense_variant;missense_variant;missense_variant;missense_variant;missense_variant;missense_variant;missense_variant;missense_variant;missense_variant;missense_variant	Ce	ENSMUSG00000021540		MGI:1328787
				1289	63	11099	Soma4a	Atp6v0d2	ATPase, H+ transporting, lysosomal V0 subunit D2	4	19.8768	19.8814	19.9226	45.764	0	0	0		Sc	ENSMUSG00000028238		MGI:1924415
				5591	530	13883	Soma7b	Fgfr2	fibroblast growth factor receptor 2	7	130.162	130.459	133.123	2960.9	0	0	0			ENSMUSG00000030849		MGI:95523
				1200	22	18044	Soma13b	Atg10	autophagy related 10	13	90.9354	90.9642	91.224	288.612	2	2	1	missense_variant;missense_variant,NMD_transcript_variant;missense_variant;missense_variant,NMD_transcript_variant		ENSMUSG00000021619		MGI:1914045
				8651	39	53	Vita1b	Lmbrd1	LMBR1 domain containing 1	1	24.6786	24.6874	24.7663	87.671	0	0	0			ENSMUSG00000073725		MGI:1915671
				7757	77	4358	Vita10a	Jmjd1c	jumonji domain containing 1C	10	67.0961	67.1121	67.2563	160.201	1	3	1	missense_variant;missense_variant;missense_variant		ENSMUSG00000037876		MGI:1918614
				3203	16	2905	Vita6a	Cntn4	contactin 4	6	105.678	105.78	106.699	1021.65	2	6	1	missense_variant;missense_variant;missense_variant;missense_variant;missense_variant;missense_variant;missense_variant;missense_variant;missense_variant;missense_variant;missense_variant;missense_variant		ENSMUSG00000064293		MGI:1095737
				14735	33	19874	Soma19a	Rps6kb2	ribosomal protein S6 kinase, polypeptide 2	19	4.15399	4.15493	4.16335	9.363	0	0	0		Ce;Dm	ENSMUSG00000024830		MGI:1927343
				16683	743	5599	Vita11b	Stat5a	signal transducer and activator of transcription 5A	11	100.859	100.862	100.885	25.818	0	0	0		Dm;Hs	ENSMUSG00000004043		MGI:103036
				3620	168	10095	Soma2c	Ctnnbl1	catenin, beta like 1	2	157.737	157.753	157.892	154.213	1	1	1	missense_variant		ENSMUSG00000027649		MGI:1913892
				178	372	885	Vita2a	Accsl	1-aminocyclopropane-1-carboxylate synthase (non-functional)-like	2	93.8554	93.8567	93.8692	13.796	2	3	2	start_lost;start_lost;missense_variant	Sc	ENSMUSG00000075023		MGI:3584519
				13437	263	6015	Vita11c	Prkca	protein kinase C, alpha	11	107.933	107.974	108.344	410.541	0	0	0		Ce;Hs	ENSMUSG00000050965		MGI:97595
				15758	152	12789	Soma7a	Slc27a5	solute carrier family 27 (fatty acid transporter), member 5	7	12.9883	12.9893	12.9982	9.846	2	1	1	missense_variant;missense_variant	Ce;Sc	ENSMUSG00000030382		MGI:1347100
				1518	8	64	Vita1c	Bcl2	B cell leukemia/lymphoma 2	1	106.538	106.556	106.714	176.096	0	0	0		Hs	ENSMUSG00000057329		MGI:88138
				335	121	18143	Soma13b	Adamts6	a disintegrin-like and metallopeptidase (reprolysin type) with thrombospondin type 1 motif, 6	13	104.288	104.309	104.497	208.86	1	7	1	missense_variant;missense_variant,NMD_transcript_variant;missense_variant;missense_variant,NMD_transcript_variant;missense_variant,NMD_transcript_variant;missense_variant,NMD_transcript_variant;missense_variant,NMD_transcript_variant		ENSMUSG00000046169		MGI:1347348
				6326	297	6049	Vita11c	Gpr142	G protein-coupled receptor 142	11	114.799	114.8	114.807	7.821	2	2	2	splice_donor_variant;splice_donor_variant;missense_variant;missense_variant	Ce	ENSMUSG00000034677		MGI:2668437
				17344	206	6540	Vita13a	Tert	telomerase reverse transcriptase	13	73.6269	73.6292	73.6498	22.932	0	0	0		Hs	ENSMUSG00000021611		MGI:1202709
				7373	81	4783	Vita11a	Igfbp3	insulin-like growth factor binding protein 3	11	7.20609	7.20687	7.21392	7.837	0	0	0		Hs	ENSMUSG00000020427		MGI:96438
				12798	383	9458	Soma1b	Pik3c2b	phosphatidylinositol-4-phosphate 3-kinase catalytic subunit type 2 beta	1	133.046	133.052	133.109	63.02	2	2	1	missense_variant;missense_variant;missense_variant;missense_variant	Ce;Dm	ENSMUSG00000026447		MGI:2685045
				5535	315	6067	Vita11c	Fdxr	ferredoxin reductase	11	115.268	115.269	115.277	9.026	3	2	2	splice_acceptor_variant,non_coding_transcript_variant;missense_variant;missense_variant;missense_variant		ENSMUSG00000018861		MGI:104724
				12908	117	1061	Vita2b	Pla2g4e	phospholipase A2, group IVE	2	120.166	120.174	120.245	78.923	9	1	2	stop_gained;missense_variant;missense_variant;missense_variant;missense_variant;missense_variant;missense_variant;missense_variant;missense_variant		ENSMUSG00000050211		MGI:1919144
				17575	78	14268	Soma8a	Tll1	tolloid-like	8	64.0149	64.0341	64.2063	191.34	2	1	2	splice_donor_variant;missense_variant		ENSMUSG00000053626		MGI:106923
				9516	193	1402	Vita2c	Mmp24	matrix metallopeptidase 24	2	155.775	155.78	155.818	43.024	1	1	1	missense_variant		ENSMUSG00000027612		MGI:1341867
				18035	185	10112	Soma2c	Top1	topoisomerase (DNA) I	2	160.646	160.654	160.723	76.876	0	0	0		Hs	ENSMUSG00000070544		MGI:98788
				13428	449	10740	Soma3a	Prkab2	protein kinase, AMP-activated, beta 2 non-catalytic subunit	3	97.6582	97.6598	97.6738	15.619	0	0	0		Ce;Sc	ENSMUSG00000038205		MGI:1336185
				12513	233	7206	Vita15a	Pdgfb	platelet derived growth factor, B polypeptide	15	79.9959	79.9978	80.015	19.103	1	2	1	missense_variant;missense_variant	Hs	ENSMUSG00000000489		MGI:97528
				9715	86	18108	Soma13b	Mrps27	mitochondrial ribosomal protein S27	13	99.3448	99.3519	99.4156	70.776	7	2	1	missense_variant;missense_variant;missense_variant;missense_variant;missense_variant;missense_variant;missense_variant;missense_variant;missense_variant;missense_variant		ENSMUSG00000041632		MGI:1919064
				3277	8	3824	Vita9b	Col6a5	collagen, type VI, alpha 5	9	105.856	105.867	105.961	104.565	26	2	1	missense_variant;missense_variant;missense_variant;missense_variant;missense_variant;missense_variant;missense_variant;missense_variant;missense_variant;missense_variant;missense_variant;missense_variant;missense_variant;missense_variant;missense_variant,splice_region_variant;missense_variant;missense_variant;missense_variant;missense_variant;missense_variant;missense_variant;missense_variant;mis…		ENSMUSG00000091345		MGI:3648134
				9905	175	20276	Soma19b	Mxi1	MAX interactor 1, dimerization protein	19	53.3105	53.317	53.3758	65.292	0	0	0		Ce;Hs	ENSMUSG00000025025		MGI:97245
				14121	107	163	Vita1c	Rbbp5	retinoblastoma binding protein 5, histone lysine methyltransferase complex subunit	1	132.477	132.48	132.506	28.294	1	1	2	splice_donor_variant	Sc	ENSMUSG00000026439		MGI:1918367
				14664	154	7127	Vita15a	Rpl8	ribosomal protein L8	15	76.9041	76.9043	76.9063	2.236	1	2	2	stop_gained;stop_gained	Sc	ENSMUSG00000003970		MGI:1350927
				2570	329	14846	Soma8b	Cdh8	cadherin 8	8	99.0245	99.0637	99.4165	392	1	1	1	missense_variant,NMD_transcript_variant		ENSMUSG00000036510		MGI:107434
				14869	51	995	Vita2b	Ryr3	ryanodine receptor 3	2	112.631	112.69	113.217	585.741	6	5	1	missense_variant;missense_variant;missense_variant;missense_variant;missense_variant;missense_variant;missense_variant;missense_variant;missense_variant;missense_variant;missense_variant;missense_variant;missense_variant;missense_variant;missense_variant;missense_variant;missense_variant;missense_variant;missense_variant;missense_variant;missense_variant;missense_variant;missense_variant;missense…		ENSMUSG00000057378		MGI:99684
				358	111	367	Vita1d	Adcy10	adenylate cyclase 10	1	165.485	165.494	165.577	91.591	3	3	2	stop_lost;missense_variant,splice_region_variant;missense_variant;missense_variant;missense_variant		ENSMUSG00000026567		MGI:2660854
				3276	9	3825	Vita9b	Col6a4	collagen, type VI, alpha 4	9	105.989	106	106.097	107.329	33	2	1	missense_variant;missense_variant;missense_variant,NMD_transcript_variant;missense_variant;missense_variant,NMD_transcript_variant;missense_variant;missense_variant;missense_variant;missense_variant;missense_variant;missense_variant;missense_variant;missense_variant;missense_variant;missense_variant;missense_variant;missense_variant;missense_variant;missense_variant;missense_variant;missense_vari…		ENSMUSG00000032572		MGI:1915803
				18093	112	6274	Vita12a	Traf3	TNF receptor-associated factor 3	12	111.166	111.176	111.267	100.783	1	4	1	missense_variant;missense_variant;missense_variant;missense_variant		ENSMUSG00000021277		MGI:108041
				4620	282	4563	Vita10a	Eef2	eukaryotic translation elongation factor 2	10	81.1766	81.1772	81.1825	5.867	0	0	0		Ce;Sc;Hs	ENSMUSG00000034994		MGI:95288
				19584	18	18040	Soma13b	Xrcc4	X-ray repair complementing defective repair in Chinese hamster cells 4	13	89.774	89.8056	90.0896	315.581	3	4	1	missense_variant;missense_variant,NMD_transcript_variant;missense_variant;missense_variant,NMD_transcript_variant;missense_variant;missense_variant;missense_variant,NMD_transcript_variant;missense_variant;missense_variant		ENSMUSG00000021615		MGI:1333799
				14751	344	11464	Soma4b	Rragc	Ras-related GTP binding C	4	123.917	123.919	123.937	19.551	1	1	1	missense_variant	Ce	ENSMUSG00000028646		MGI:1858751
				9511	56	11092	Soma4a	Mmp16	matrix metallopeptidase 16	4	17.8529	17.8795	18.1191	266.252	0	0	0			ENSMUSG00000028226		MGI:1276107
				18568	368	6120	Vita11c	Ube2o	ubiquitin-conjugating enzyme E2O	11	116.538	116.542	116.581	43.707	1	1	1	missense_variant		ENSMUSG00000020802		MGI:2444266
				13776	45	6786	Vita14a	Ptk2b	PTK2 protein tyrosine kinase 2 beta	14	66.1533	66.166	66.2811	127.795	1	4	1	missense_variant;missense_variant;missense_variant;missense_variant	Hs	ENSMUSG00000059456		MGI:104908
				980	150	7123	Vita15a	Arhgap39	Rho GTPase activating protein 39	15	76.724	76.7334	76.8182	94.185	3	3	2	splice_donor_variant;missense_variant;missense_variant,splice_region_variant		ENSMUSG00000033697		MGI:107858
				16712	12	2688	Vita5a	Stk32b	serine/threonine kinase 32B	5	37.4468	37.4739	37.7172	270.346	1	1	1	missense_variant	Ce;Sc	ENSMUSG00000029123		MGI:1927552
				15832	382	7815	Vita17a	Slc37a1	solute carrier family 37 (glycerol-3-phosphate transporter), member 1	17	31.2868	31.2932	31.3507	63.947	5	2	2	stop_gained;missense_variant,NMD_transcript_variant;missense_variant;missense_variant;missense_variant		ENSMUSG00000024036		MGI:2446181
				10210	161	417	Vita1d	Ndufs2	NADH:ubiquinone oxidoreductase core subunit S2	1	171.235	171.237	171.251	16.535	1	2	1	missense_variant;missense_variant	Ce	ENSMUSG00000013593		MGI:2385112
				14290	81	2757	Vita5a	Rfc1	replication factor C (activator 1) 1	5	65.2618	65.2692	65.3357	73.82	2	4	1	missense_variant;missense_variant;missense_variant;missense_variant;missense_variant;missense_variant;missense_variant;missense_variant		ENSMUSG00000029191		MGI:97891
				18575	146	202	Vita1c	Ube2t	ubiquitin-conjugating enzyme E2T	1	134.963	134.964	134.974	11.597	2	2	2	stop_lost,NMD_transcript_variant;missense_variant		ENSMUSG00000026429		MGI:1914446
				1323	206	20307	Soma19b	Atrnl1	attractin like 1	19	57.611	57.6633	58.1333	522.309	1	1	1	missense_variant		ENSMUSG00000054843		MGI:2147749
				1486	473	7906	Vita17a	BC051142	cDNA sequence BC051142	17	34.3988	34.405	34.4607	61.914	4	4	2	splice_donor_variant,non_coding_transcript_variant;splice_acceptor_variant;missense_variant;missense_variant;missense_variant		ENSMUSG00000057246		MGI:3039565
				6155	330	5186	Vita11b	Glod4	glyoxalase domain containing 4	11	76.121	76.1333	76.2437	122.738	4	6	2	splice_donor_variant;missense_variant;missense_variant;missense_variant;missense_variant;missense_variant,NMD_transcript_variant;missense_variant,NMD_transcript_variant;missense_variant;missense_variant;missense_variant;missense_variant,NMD_transcript_variant;missense_variant,NMD_transcript_variant		ENSMUSG00000017286		MGI:1914451
				15544	551	15974	Soma10a	Sirt6	sirtuin 6	10	81.6218	81.6224	81.6278	6.012	0	0	0		Dm;Hs	ENSMUSG00000034748		MGI:1354161
				18797	175	9250	Soma1b	Usp40	ubiquitin specific peptidase 40	1	87.9451	87.9515	88.0086	63.432	2	2	1	missense_variant;missense_variant;missense_variant;missense_variant		ENSMUSG00000005501		MGI:2443184
				4976	301	7734	Vita17a	Ergic1	endoplasmic reticulum-golgi intermediate compartment (ERGIC) 1	17	26.5615	26.571	26.6569	95.445	1	2	2	splice_donor_variant,NMD_transcript_variant;splice_donor_variant,NMD_transcript_variant		ENSMUSG00000001576		MGI:1914708
				5373	248	9323	Soma1b	Farp2	FERM, RhoGEF and pleckstrin domain protein 2	1	93.5121	93.5231	93.622	109.897	1	1	1	missense_variant	Sc	ENSMUSG00000034066		MGI:2385126
				14011	34	11070	Soma4a	Rad54b	RAD54 homolog B (S. cerevisiae)	4	11.5589	11.5646	11.6158	56.883	3	2	1	missense_variant;missense_variant,NMD_transcript_variant;missense_variant;missense_variant,NMD_transcript_variant;missense_variant		ENSMUSG00000078773		MGI:3605986
				10340	74	9149	Soma1b	Nhej1	non-homologous end joining factor 1	1	74.9671	74.9829	75.1252	158.061	2	1	1	missense_variant;missense_variant		ENSMUSG00000026162		MGI:1922820
				4970	135	18157	Soma13b	Ercc8	excision repaiross-complementing rodent repair deficiency, complementation group 8	13	108.159	108.162	108.195	36.633	1	3	1	missense_variant;missense_variant;missense_variant,NMD_transcript_variant	Hs	ENSMUSG00000021694		MGI:1919241
				18881	87	1534	Vita3a	Veph1	ventricular zone expressed PH domain-containing 1	3	66.0536	66.0779	66.2968	243.279	6	1	1	missense_variant;missense_variant;missense_variant;missense_variant;missense_variant;missense_variant	Ce	ENSMUSG00000027831		MGI:1920039
				100	375	7808	Vita17a	Abcg1	ATP binding cassette subfamily G member 1	17	31.0577	31.0637	31.118	60.313	0	0	0		Ce;Sc	ENSMUSG00000024030		MGI:107704
				18582	755	16795	Soma11a	Ube2z	ubiquitin-conjugating enzyme E2Z	11	96.0474	96.0492	96.0654	17.956	1	1	1	missense_variant		ENSMUSG00000014349		MGI:1343160
				9658	355	2663	Vita4b	Mrpl20	mitochondrial ribosomal protein L20	4	155.803	155.804	155.81	7.097	1	1	2	stop_lost		ENSMUSG00000029066		MGI:2137221
				14915	194	4269	Vita9c	Sacm1l	SAC1 suppressor of actin mutations 1-like (yeast)	9	123.53	123.536	123.593	62.841	0	0	0		Ce;Sc	ENSMUSG00000025240		MGI:1933169
				10431	55	15478	Soma10a	Nmbr	neuromedin B receptor	10	14.7056	14.7121	14.7708	65.259	8	5	2	splice_donor_variant,non_coding_transcript_variant;missense_variant;missense_variant,NMD_transcript_variant;missense_variant;missense_variant;missense_variant,NMD_transcript_variant;missense_variant;missense_variant;missense_variant,NMD_transcript_variant;missense_variant;missense_variant;missense_variant,NMD_transcript_variant;missense_variant;missense_variant;missense_variant;missense_variant		ENSMUSG00000019865		MGI:1100525
				18185	496	10787	Soma3a	Trim33	tripartite motif-containing 33	3	103.279	103.287	103.359	79.482	1	3	1	missense_variant;missense_variant;missense_variant,NMD_transcript_variant		ENSMUSG00000033014		MGI:2137357
				9521	617	16657	Soma11a	Mmp28	matrix metallopeptidase 28 (epilysin)	11	83.4408	83.443	83.4631	22.303	1	3	1	missense_variant;missense_variant;missense_variant		ENSMUSG00000020682		MGI:2153062
				4912	130	18487	Soma16a	Epha6	Eph receptor A6	16	59.6535	59.7487	60.6055	952.048	2	1	1	missense_variant;missense_variant		ENSMUSG00000055540		MGI:108034
				3275	199	9274	Soma1b	Col6a3	collagen, type VI, alpha 3	1	90.7659	90.7737	90.844	78.048	11	5	1	missense_variant;missense_variant;missense_variant;missense_variant;missense_variant;missense_variant;missense_variant;missense_variant;missense_variant;missense_variant;missense_variant;missense_variant;missense_variant;missense_variant;missense_variant;missense_variant;missense_variant;missense_variant;missense_variant;missense_variant;missense_variant;missense_variant;missense_variant;missense…		ENSMUSG00000048126		MGI:88461
				13427	449	1896	Vita3a	Prkab2	protein kinase, AMP-activated, beta 2 non-catalytic subunit	3	97.6582	97.6598	97.6738	15.619	0	0	0		Ce;Sc	ENSMUSG00000038205		MGI:1336185
				7493	120	376	Vita1d	Ildr2	immunoglobulin-like domain containing receptor 2	1	166.254	166.26	166.317	62.684	3	7	2	stop_gained,splice_region_variant;missense_variant;missense_variant;missense_variant;missense_variant;missense_variant;missense_variant;missense_variant;missense_variant;missense_variant;missense_variant;missense_variant,splice_region_variant		ENSMUSG00000040612		MGI:1196370
				8718	160	10451	Soma3a	Lrba	LPS-responsive beige-like anchor	3	86.2247	86.2805	86.7827	558.012	1	4	1	missense_variant;missense_variant;missense_variant;missense_variant		ENSMUSG00000028080		MGI:1933162
				12925	44	15467	Soma10a	Plagl1	pleiomorphic adenoma gene-like 1	10	13.0605	13.0676	13.1317	71.19	1	1	2	splice_donor_variant		ENSMUSG00000019817		MGI:1100874
				1280	20	18042	Soma13b	Atp6ap1l	ATPase, H+ transporting, lysosomal accessory protein 1-like	13	90.8834	90.8856	90.9054	21.922	1	1	1	missense_variant		ENSMUSG00000078958		MGI:3648665
				16057	147	2222	Vita4a	Smc2	structural maintenance of chromosomes 2	4	52.4392	52.4441	52.4883	49.017	4	3	1	missense_variant;missense_variant;missense_variant;missense_variant;missense_variant;missense_variant;missense_variant;missense_variant;missense_variant;missense_variant;missense_variant;missense_variant		ENSMUSG00000028312		MGI:106067
				18903	288	17520	Soma12b	Vipr2	vasoactive intestinal peptide receptor 2	12	116.078	116.085	116.146	68.535	2	2	2	splice_acceptor_variant;missense_variant		ENSMUSG00000011171		MGI:107166
				15564	192	11312	Soma4b	Skint11	selection and upkeep of intraepithelial T cells 11	4	114.163	114.172	114.245	81.644	37	4	2	stop_gained;stop_gained;stop_gained;missense_variant;missense_variant;missense_variant;missense_variant;missense_variant;missense_variant;missense_variant;missense_variant;missense_variant;missense_variant;missense_variant;missense_variant;missense_variant;missense_variant;missense_variant;missense_variant;missense_variant;missense_variant;missense_variant;missense_variant;missense_variant;missen…		ENSMUSG00000057977		MGI:2685415
				44	369	6121	Vita11c	Aanat	arylalkylamine N-acetyltransferase	11	116.586	116.588	116.598	11.248	1	2	2	splice_acceptor_variant,NMD_transcript_variant;splice_acceptor_variant,non_coding_transcript_variant	Sc	ENSMUSG00000020804		MGI:1328365
				8738	325	9836	Soma2b	Lrp2	low density lipoprotein receptor-related protein 2	2	69.4243	69.4405	69.5861	161.725	6	1	1	missense_variant;missense_variant;missense_variant;missense_variant;missense_variant;missense_variant	Hs	ENSMUSG00000027070		MGI:95794
				5827	281	14798	Soma8b	Fto	fat mass and obesity associated	8	91.3135	91.349	91.6684	354.914	7	5	2	stop_gained;missense_variant;missense_variant;missense_variant;missense_variant;missense_variant;missense_variant;missense_variant,splice_region_variant;missense_variant,splice_region_variant;missense_variant;missense_variant		ENSMUSG00000055932		MGI:1347093
				9102	1016	17056	Soma11a	Mapt	microtubule-associated protein tau	11	104.231	104.241	104.332	100.7	1	3	1	missense_variant;missense_variant;missense_variant	Hs	ENSMUSG00000018411		MGI:97180
				7986	579	11699	Soma4b	Kif17	kinesin family member 17	4	138.25	138.256	138.302	51.532	2	3	2	stop_lost;stop_lost;missense_variant;missense_variant	Ce	ENSMUSG00000028758		MGI:1098229
				68	202	18822	Soma17a	Abca3	ATP-binding cassette, sub-family A (ABC1), member 3	17	24.3519	24.3578	24.4102	58.251	5	3	2	stop_gained;stop_gained;missense_variant;missense_variant;missense_variant;missense_variant;missense_variant;missense_variant;missense_variant;missense_variant;missense_variant;missense_variant		ENSMUSG00000024130		MGI:1351617
				18784	77	12714	Soma7a	Usp29	ubiquitin specific peptidase 29	7	6.73058	6.75424	6.96722	236.641	1	3	1	missense_variant;missense_variant;missense_variant		ENSMUSG00000051527		MGI:1888998
				10504	452	10743	Soma3a	Notch2	notch 2	3	98.0135	98.0272	98.1504	136.834	0	0	0			ENSMUSG00000027878		MGI:97364
				9240	635	5491	Vita11b	Med1	mediator complex subunit 1	11	98.1522	98.1563	98.1933	41.139	2	2	1	missense_variant;missense_variant;missense_variant;missense_variant	Dm;Hs	ENSMUSG00000018160		MGI:1100846
				18184	496	1943	Vita3a	Trim33	tripartite motif-containing 33	3	103.279	103.287	103.359	79.482	1	3	1	missense_variant;missense_variant;missense_variant,NMD_transcript_variant		ENSMUSG00000033014		MGI:2137357
				4962	341	12384	Soma6b	Erc1	ELKS/RAB6-interacting/CAST family member 1	6	119.571	119.599	119.848	277.371	1	3	2	splice_donor_variant;splice_donor_variant;splice_donor_variant,NMD_transcript_variant		ENSMUSG00000030172		MGI:2151013
				19605	142	11262	Soma4b	Yipf1	Yip1 domain family, member 1	4	107.314	107.319	107.36	45.46	2	4	2	splice_donor_variant,non_coding_transcript_variant;missense_variant;missense_variant;missense_variant		ENSMUSG00000057375		MGI:1915532
				12807	109	18131	Soma13b	Pik3r1	phosphoinositide-3-kinase regulatory subunit 1	13	101.681	101.689	101.768	87.654	0	0	0		Hs	ENSMUSG00000041417		MGI:97583
				5712	61	1270	Vita2c	Foxa2	forkhead box A2	2	148.043	148.043	148.047	4.092	1	3	1	missense_variant;missense_variant;missense_variant	Ce;Dm	ENSMUSG00000037025		MGI:1347476
				14004	495	5351	Vita11b	Rad51c	RAD51 paralog C	11	87.3766	87.3795	87.405	28.309	1	3	1	missense_variant;missense_variant,NMD_transcript_variant;missense_variant,NMD_transcript_variant		ENSMUSG00000007646		MGI:2150020
				1697	776	5632	Vita11b	Brca1	breast cancer 1, early onset	11	101.489	101.495	101.552	63.191	2	1	1	missense_variant;missense_variant	Hs	ENSMUSG00000017146		MGI:104537
				8717	160	1607	Vita3a	Lrba	LPS-responsive beige-like anchor	3	86.2247	86.2805	86.7827	558.012	1	4	1	missense_variant;missense_variant;missense_variant;missense_variant		ENSMUSG00000028080		MGI:1933162
				10414	403	16443	Soma11a	Nlrp1b	NLR family, pyrin domain containing 1B	11	71.1531	71.1609	71.2307	77.631	218	5	2	splice_acceptor_variant;splice_acceptor_variant;splice_acceptor_variant,NMD_transcript_variant;stop_gained;stop_gained;stop_gained;stop_gained;splice_acceptor_variant,NMD_transcript_variant;stop_gained;stop_gained;stop_gained;stop_gained;missense_variant;missense_variant;missense_variant;missense_variant;missense_variant;missense_variant;missense_variant;missense_variant;missense_variant;missense…		ENSMUSG00000070390		MGI:3582959
				7346	60	3092	Vita6b	Ift122	intraflagellar transport 122	6	115.853	115.861	115.927	73.229	4	3	2	splice_donor_variant,non_coding_transcript_variant;missense_variant,NMD_transcript_variant;missense_variant,NMD_transcript_variant;missense_variant	Ce	ENSMUSG00000030323		MGI:1932386
				13197	539	7972	Vita17a	Pou5f1	POU domain, class 5, transcription factor 1	17	35.506	35.5065	35.5108	4.754	1	1	1	missense_variant	Ce	ENSMUSG00000024406		MGI:101893
				13125	1051	17091	Soma11a	Polg2	polymerase (DNA directed), gamma 2, accessory subunit	11	106.768	106.769	106.78	11.284	1	5	1	missense_variant;missense_variant,NMD_transcript_variant;missense_variant,NMD_transcript_variant;missense_variant,NMD_transcript_variant;missense_variant,NMD_transcript_variant	Dm	ENSMUSG00000020718		MGI:1354947
				15757	267	10558	Soma3a	Slc27a3	solute carrier family 27 (fatty acid transporter), member 3	3	90.3852	90.3857	90.3899	4.699	1	1	1	missense_variant	Ce;Sc	ENSMUSG00000027932		MGI:1347358
				17402	749	8182	Vita17a	Tfeb	transcription factor EB	17	47.737	47.7426	47.7924	55.389	0	0	0		Ce	ENSMUSG00000023990		MGI:103270
				18653	182	9257	Soma1b	Ugt1a5	UDP glucuronosyltransferase 1 family, polypeptide A5	1	88.166	88.1713	88.219	52.985	25	1	2	splice_donor_variant;missense_variant;missense_variant;missense_variant;missense_variant;missense_variant,splice_region_variant;missense_variant,splice_region_variant;missense_variant;missense_variant;missense_variant;missense_variant;missense_variant;missense_variant;missense_variant;missense_variant;missense_variant;missense_variant;missense_variant;missense_variant;missense_variant;missense_va…		ENSMUSG00000089943		MGI:3032634
				16781	107	6848	Vita14a	Sucla2	succinate-Coenzyme A ligase, ADP-forming, beta subunit	14	73.5253	73.5324	73.5961	70.823	0	0	0		Sc	ENSMUSG00000022110		MGI:1306775
				14446	452	7885	Vita17a	Ring1	ring finger protein 1	17	34.0208	34.0212	34.0247	3.888	2	1	1	missense_variant;missense_variant		ENSMUSG00000024325		MGI:1101770
				14013	187	4003	Vita9b	Rad54l2	RAD54 like 2 (S. cerevisiae)	9	106.688	106.698	106.789	101.112	2	1	1	missense_variant;missense_variant		ENSMUSG00000040661		MGI:1933196
				14006	428	5284	Vita11b	Rad51d	RAD51 paralog D	11	82.8764	82.8779	82.8906	14.18	1	3	1	missense_variant;missense_variant;missense_variant,NMD_transcript_variant		ENSMUSG00000018841		MGI:1261809
				15424	142	398	Vita1d	Sh2d1b1	SH2 domain containing 1B1	1	170.277	170.278	170.287	9.449	2	1	1	missense_variant;missense_variant	Ce;Sc	ENSMUSG00000102418		MGI:1349420
				7713	388	3420	Vita6b	Itpr2	inositol 1,4,5-triphosphate receptor 2	6	146.108	146.148	146.502	393.924	3	5	2	splice_donor_variant;splice_donor_variant;splice_donor_variant,non_coding_transcript_variant;splice_donor_variant;missense_variant;missense_variant;missense_variant;missense_variant,NMD_transcript_variant		ENSMUSG00000030287		MGI:99418
				8656	263	7696	Vita17a	Lmf1	lipase maturation factor 1	17	25.5791	25.5875	25.6628	83.741	1	1	2	splice_acceptor_variant,non_coding_transcript_variant		ENSMUSG00000002279		MGI:1923733
				2381	424	5280	Vita11b	Cct6b	chaperonin containing Tcp1, subunit 6b (zeta)	11	82.7193	82.7238	82.7643	45.071	0	0	0		Ce	ENSMUSG00000020698		MGI:1329013
				15563	189	11309	Soma4b	Skint10	selection and upkeep of intraepithelial T cells 10	4	112.711	112.718	112.775	63.719	18	2	2	splice_donor_variant;missense_variant;missense_variant;missense_variant;missense_variant;missense_variant;missense_variant;missense_variant;missense_variant;missense_variant;missense_variant;missense_variant;missense_variant;missense_variant;missense_variant;missense_variant;missense_variant;missense_variant;missense_variant;missense_variant		ENSMUSG00000048766		MGI:2685416
				10058	93	18115	Soma13b	Naip2	NLR family, apoptosis inhibitory protein 2	13	100.144	100.15	100.202	58.029	7	3	1	missense_variant;missense_variant;missense_variant,splice_region_variant;missense_variant,splice_region_variant;missense_variant;missense_variant;missense_variant;missense_variant;missense_variant;missense_variant;missense_variant;missense_variant;missense_variant;missense_variant;missense_variant;missense_variant;missense_variant;missense_variant;missense_variant		ENSMUSG00000078945		MGI:1298226
				10679	430	17957	Soma13a	Ntrk2	neurotrophic tyrosine kinase, receptor, type 2	13	58.8066	58.8393	59.134	327.401	1	1	2	splice_acceptor_variant		ENSMUSG00000055254		MGI:97384
				18629	34	6940	Vita14b	Uchl3	ubiquitin carboxyl-terminal esterase L3 (ubiquitin thiolesterase)	14	101.654	101.658	101.696	42.158	0	0	0		Ce	ENSMUSG00000022111		MGI:1355274
				4969	374	6708	Vita13a	Ercc8	excision repaiross-complementing rodent repair deficiency, complementation group 8	13	108.159	108.162	108.195	36.633	1	3	1	missense_variant;missense_variant;missense_variant,NMD_transcript_variant	Hs	ENSMUSG00000021694		MGI:1919241
				18630	28	18262	Soma14b	Uchl3	ubiquitin carboxyl-terminal esterase L3 (ubiquitin thiolesterase)	14	101.654	101.658	101.696	42.158	0	0	0		Ce	ENSMUSG00000022111		MGI:1355274
				4675	99	4801	Vita11a	Egfr	epidermal growth factor receptor	11	16.7522	16.7688	16.9182	165.955	0	0	0		Hs	ENSMUSG00000020122		MGI:95294
				18787	645	16685	Soma11a	Usp32	ubiquitin specific peptidase 32	11	84.9844	85	85.1402	155.719	2	3	1	missense_variant;missense_variant;missense_variant;missense_variant		ENSMUSG00000000804		MGI:2144475
				10427	299	12936	Soma7a	Nlrp9b	NLR family, pyrin domain containing 9B	7	19.9915	19.9996	20.0733	81.841	10	4	1	missense_variant;missense_variant;missense_variant;missense_variant;missense_variant;missense_variant;missense_variant;missense_variant;missense_variant;missense_variant;missense_variant;missense_variant;missense_variant;missense_variant;missense_variant;missense_variant;missense_variant;missense_variant;missense_variant;missense_variant		ENSMUSG00000060508		MGI:2675377
				10303	380	9891	Soma2b	Nfe2l2	nuclear factor, erythroid derived 2, like 2	2	75.6755	75.6784	75.7046	29.128	0	0	0		Hs	ENSMUSG00000015839		MGI:108420
				15499	38	15461	Soma10a	Shprh	SNF2 histone linker PHD RING helicase	10	11.1494	11.1562	11.2176	68.168	1	4	2	splice_donor_variant,non_coding_transcript_variant;missense_variant;missense_variant;missense_variant		ENSMUSG00000090112		MGI:1917581
				7180	212	20313	Soma19b	Hspa12a	heat shock protein 12A	19	58.7957	58.8105	58.9437	147.904	1	3	1	missense_variant;missense_variant;missense_variant		ENSMUSG00000025092		MGI:1920692
				7348	241	7674	Vita17a	Ift140	intraflagellar transport 140	17	25.0161	25.0244	25.0995	83.41	2	3	1	missense_variant;missense_variant;missense_variant;missense_variant;missense_variant;missense_variant	Ce	ENSMUSG00000024169		MGI:2146906
				4146	2	6908	Vita14b	Dgkh	diacylglycerol kinase, eta	14	78.5588	78.5762	78.7328	174.026	4	5	1	missense_variant;missense_variant;missense_variant;missense_variant;missense_variant;missense_variant;missense_variant;missense_variant;missense_variant;missense_variant;missense_variant,NMD_transcript_variant;missense_variant;missense_variant;missense_variant,NMD_transcript_variant	Ce;Dm	ENSMUSG00000034731		MGI:2444188
				2783	165	20266	Soma19b	Cfap43	cilia and flagella associated protein 43	19	47.7369	47.7551	47.9193	182.43	6	3	2	splice_acceptor_variant,NMD_transcript_variant;missense_variant;missense_variant;missense_variant,NMD_transcript_variant;missense_variant;missense_variant;missense_variant;missense_variant		ENSMUSG00000044948		MGI:1289258
				15833	382	19002	Soma17a	Slc37a1	solute carrier family 37 (glycerol-3-phosphate transporter), member 1	17	31.2868	31.2932	31.3507	63.947	5	2	2	stop_gained;missense_variant,NMD_transcript_variant;missense_variant;missense_variant;missense_variant		ENSMUSG00000024036		MGI:2446181
				10503	452	1899	Vita3a	Notch2	notch 2	3	98.0135	98.0272	98.1504	136.834	0	0	0			ENSMUSG00000027878		MGI:97364
				17533	398	6150	Vita11c	Timp2	tissue inhibitor of metalloproteinase 2	11	118.301	118.307	118.356	54.671	1	1	1	missense_variant		ENSMUSG00000017466		MGI:98753
				12825	581	11701	Soma4b	Pink1	PTEN induced putative kinase 1	4	138.313	138.315	138.326	12.898	9	3	1	missense_variant;missense_variant;missense_variant;missense_variant;missense_variant;missense_variant;missense_variant;missense_variant;missense_variant;missense_variant;missense_variant;missense_variant;missense_variant;missense_variant;missense_variant;missense_variant;missense_variant;missense_variant;missense_variant;missense_variant;missense_variant;missense_variant	Dm	ENSMUSG00000028756		MGI:1916193
				1557	764	5620	Vita11b	Becn1	beclin 1, autophagy related	11	101.286	101.288	101.302	16.334	0	0	0		Ce;Sc	ENSMUSG00000035086		MGI:1891828
				19330	54	15477	Soma10a	Vta1	vesicle (multivesicular body) trafficking 1	10	14.6548	14.6598	14.7056	50.805	2	2	2	splice_donor_variant,non_coding_transcript_variant;missense_variant,NMD_transcript_variant		ENSMUSG00000019868		MGI:1913451
				1195	486	19106	Soma17a	Atf6b	activating transcription factor 6 beta	17	34.6471	34.6479	34.6551	7.928	3	2	1	missense_variant;missense_variant;missense_variant;missense_variant;missense_variant;missense_variant	Ce	ENSMUSG00000015461		MGI:105121
				2550	376	14893	Soma8b	Cdh11	cadherin 11	8	102.632	102.647	102.786	153.547	2	1	1	missense_variant;missense_variant		ENSMUSG00000031673		MGI:99217
				3213	25	81	Vita1c	Cntnap5a	contactin associated protein-like 5A	1	115.685	115.775	116.587	902.567	3	1	1	missense_variant;missense_variant;missense_variant		ENSMUSG00000070695		MGI:3643623
				15841	63	17194	Soma12a	Slc38a6	solute carrier family 38, member 6	12	73.2868	73.2935	73.354	67.27	1	1	1	missense_variant	Ce	ENSMUSG00000044712		MGI:3648156
				101	375	18995	Soma17a	Abcg1	ATP binding cassette subfamily G member 1	17	31.0577	31.0637	31.118	60.313	0	0	0		Ce;Sc	ENSMUSG00000024030		MGI:107704
				15581	42	6948	Vita14b	Slain1	SLAIN motif family, member 1	14	103.65	103.656	103.705	54.679	2	4	2	splice_donor_variant;missense_variant;missense_variant;missense_variant		ENSMUSG00000055717		MGI:2145578
				18561	252	18872	Soma17a	Ube2i	ubiquitin-conjugating enzyme E2I	17	25.2619	25.2632	25.2746	12.706	0	0	0		Hs	ENSMUSG00000015120		MGI:107365
				14812	82	4363	Vita10a	Rtkn2	rhotekin 2	10	67.9796	67.9876	68.0597	80.17	10	6	2	splice_acceptor_variant,non_coding_transcript_variant;missense_variant,splice_region_variant;missense_variant,NMD_transcript_variant;missense_variant;missense_variant;missense_variant;missense_variant,NMD_transcript_variant;missense_variant,NMD_transcript_variant;missense_variant;missense_variant;missense_variant;missense_variant,NMD_transcript_variant;missense_variant,NMD_transcript_variant;miss…		ENSMUSG00000037846		MGI:2158417
				14250	71	2747	Vita5a	Rell1	RELT-like 1	5	63.9089	63.9149	63.9689	60	1	1	2	splice_donor_variant,non_coding_transcript_variant		ENSMUSG00000047881		MGI:2140767
				15582	36	18270	Soma14b	Slain1	SLAIN motif family, member 1	14	103.65	103.656	103.705	54.679	2	4	2	splice_donor_variant;missense_variant;missense_variant;missense_variant		ENSMUSG00000055717		MGI:2145578
				16682	917	16957	Soma11a	Stat3	signal transducer and activator of transcription 3	11	100.885	100.891	100.94	54.442	0	0	0		Hs	ENSMUSG00000004040		MGI:103038
				1080	394	3426	Vita6b	Arntl2	aryl hydrocarbon receptor nuclear translocator-like 2	6	146.796	146.8	146.834	37.474	14	5	1	missense_variant;missense_variant;missense_variant;missense_variant;missense_variant,NMD_transcript_variant;missense_variant;missense_variant;missense_variant;missense_variant;missense_variant,NMD_transcript_variant;missense_variant;missense_variant;missense_variant;missense_variant;missense_variant;missense_variant;missense_variant;missense_variant;missense_variant;missense_variant;missense_vari…	Ce	ENSMUSG00000040187		MGI:2684845
				16790	131	14321	Soma8a	Sugp2	SURP and G patch domain containing 2	8	70.2342	70.2388	70.2799	45.689	2	4	2	stop_gained;missense_variant;missense_variant,NMD_transcript_variant;missense_variant		ENSMUSG00000036054		MGI:2678085
				716	88	4369	Vita10a	Ank3	ankyrin 3, epithelial	10	69.3988	69.4616	70.0274	628.665	1	2	1	missense_variant;missense_variant		ENSMUSG00000069601		MGI:88026
				5603	149	1596	Vita3a	Fhdc1	FH2 domain containing 1	3	84.4422	84.446	84.4804	38.231	7	3	2	stop_lost;missense_variant;missense_variant;missense_variant;missense_variant;missense_variant;missense_variant;missense_variant;missense_variant;missense_variant;missense_variant;missense_variant;missense_variant		ENSMUSG00000041842		MGI:2684972
				17414	45	7018	Vita15a	Tg	thyroglobulin	15	66.6708	66.6887	66.8507	179.968	18	2	1	missense_variant;missense_variant;missense_variant;missense_variant;missense_variant;missense_variant;missense_variant;missense_variant;missense_variant;missense_variant;missense_variant;missense_variant;missense_variant;missense_variant;missense_variant,splice_region_variant;missense_variant;missense_variant;missense_variant;missense_variant	Ce	ENSMUSG00000053469		MGI:98733
				3340	703	16743	Soma11a	Cox11	cytochrome c oxidase assembly protein 11, copper chaperone	11	90.6382	90.6388	90.6449	6.758	5	1	1	missense_variant;missense_variant;missense_variant;missense_variant;missense_variant	Sc	ENSMUSG00000020544		MGI:1917052
				287	42	7352	Vita15b	Acvrl1	activin A receptor, type II-like 1	15	101.129	101.13	101.145	16.814	2	8	1	missense_variant;missense_variant;missense_variant;missense_variant;missense_variant;missense_variant;missense_variant;missense_variant;missense_variant;missense_variant;missense_variant;missense_variant;missense_variant;missense_variant	Ce;Dm	ENSMUSG00000000530		MGI:1338946
				3613	74	4355	Vita10a	Ctnna3	catenin (cadherin associated protein), alpha 3	10	63.4301	63.5875	65.0037	1573.57	0	0	0			ENSMUSG00000060843		MGI:2661445
				17296	223	3255	Vita6b	Tead4	TEA domain family member 4	6	128.224	128.232	128.301	76.535	1	1	2	splice_donor_variant		ENSMUSG00000030353		MGI:106907
				91	716	16756	Soma11a	Abcc3	ATP-binding cassette, sub-family C (CFTR/MRP), member 3	11	94.3433	94.3483	94.393	49.702	5	2	1	missense_variant;missense_variant;missense_variant;missense_variant;missense_variant;missense_variant;missense_variant,splice_region_variant;missense_variant,splice_region_variant;missense_variant;missense_variant	Dm	ENSMUSG00000020865		MGI:1923658
				13431	66	9141	Soma1b	Prkag3	protein kinase, AMP-activated, gamma 3 non-catalytic subunit	1	74.7389	74.74	74.7492	10.299	0	0	0		Ce;Sc	ENSMUSG00000006542		MGI:1891343
				16758	277	18897	Soma17a	Stub1	STIP1 homology and U-Box containing protein 1	17	25.8305	25.8308	25.8334	2.899	0	0	0		Ce;Hs	ENSMUSG00000039615		MGI:1891731
				14752	234	13587	Soma7b	Rras2	related RAS viral (r-ras) oncogene 2	7	114.047	114.054	114.118	70.999	1	1	2	splice_acceptor_variant,NMD_transcript_variant		ENSMUSG00000055723		MGI:1914172
				7272	13	9088	Soma1b	Idh1	isocitrate dehydrogenase 1 (NADP+), soluble	1	65.1586	65.1614	65.1865	27.884	1	2	1	missense_variant;missense_variant	Ce;Sc	ENSMUSG00000025950		MGI:96413
				3266	303	6637	Vita13a	Col4a3bp	collagen, type IV, alpha 3 (Goodpasture antigen) binding protein	13	96.5426	96.5524	96.6402	97.549	0	0	0		Dm	ENSMUSG00000021669		MGI:1915268
				17238	403	916	Vita2a	Tcp11l1	t-complex 11 like 1	2	104.657	104.663	104.712	54.881	2	3	2	splice_acceptor_variant,non_coding_transcript_variant;missense_variant;missense_variant		ENSMUSG00000027175		MGI:2444263
				18607	335	9846	Soma2b	Ubr3	ubiquitin protein ligase E3 component n-recognin 3	2	69.8972	69.9099	70.024	126.767	1	2	1	missense_variant;missense_variant	Sc	ENSMUSG00000044308		MGI:1861100
				13699	411	5267	Vita11b	Psmd11	proteasome (prosome, macropain) 26S subunit, non-ATPase, 11	11	80.4286	80.4331	80.4732	44.633	0	0	0		Ce	ENSMUSG00000017428		MGI:1916327
				6876	245	9320	Soma1b	Hdlbp	high density lipoprotein (HDL) binding protein	1	93.4059	93.4132	93.4788	72.875	1	3	1	missense_variant;missense_variant;missense_variant	Sc	ENSMUSG00000034088		MGI:99256
				16267	45	13398	Soma7b	Sox6	SRY (sex determining region Y)-box 6	7	115.471	115.528	116.039	567.924	2	9	1	missense_variant;missense_variant;missense_variant;missense_variant;missense_variant;missense_variant;missense_variant;missense_variant;missense_variant;missense_variant;missense_variant;missense_variant;missense_variant;missense_variant;missense_variant;missense_variant;missense_variant		ENSMUSG00000051910		MGI:98368
				1918	52	18217	Soma14a	Cacna2d3	calcium channel, voltage-dependent, alpha2/delta subunit 3	14	28.9049	28.9866	29.7219	816.921	0	0	0		Ce	ENSMUSG00000021991		MGI:1338890
				14010	342	12385	Soma6b	Rad52	RAD52 homolog, DNA repair protein	6	119.903	119.905	119.923	20.13	0	0	0		Sc;Hs	ENSMUSG00000030166		MGI:101949
				15847	284	6036	Vita11c	Slc39a11	solute carrier family 39 (metal ion transporter), member 11	11	113.245	113.285	113.65	405.226	1	1	1	missense_variant		ENSMUSG00000041654		MGI:1917056
				6432	336	6088	Vita11c	Grb2	growth factor receptor bound protein 2	11	115.644	115.651	115.709	64.552	0	0	0		Ce;Hs	ENSMUSG00000059923		MGI:95805
				9697	736	8169	Vita17a	Mrps10	mitochondrial ribosomal protein S10	17	47.3689	47.3701	47.3814	12.53	4	5	1	missense_variant;missense_variant;missense_variant;missense_variant;missense_variant;missense_variant;missense_variant;missense_variant;missense_variant	Ce	ENSMUSG00000034729		MGI:1928139
				8043	124	6286	Vita12a	Klc1	kinesin light chain 1	12	111.759	111.764	111.808	48.995	3	6	2	splice_donor_variant;splice_donor_variant;splice_donor_variant;splice_donor_variant;splice_donor_variant;splice_donor_variant,non_coding_transcript_variant;missense_variant;missense_variant;missense_variant;missense_variant;missense_variant;missense_variant;missense_variant;missense_variant		ENSMUSG00000021288		MGI:107978
				10289	568	16608	Soma11a	Nf1	neurofibromin 1	11	79.3397	79.3639	79.5816	241.919	1	3	1	missense_variant;missense_variant;missense_variant	Dm	ENSMUSG00000020716		MGI:97306
				18792	57	9132	Soma1b	Usp37	ubiquitin specific peptidase 37	1	74.4355	74.4464	74.5443	108.773	1	2	1	missense_variant;missense_variant		ENSMUSG00000033364		MGI:2442483
				304	62	6803	Vita14a	Adam28	a disintegrin and metallopeptidase domain 28	14	68.606	68.611	68.6558	49.815	10	4	1	missense_variant;missense_variant;missense_variant;missense_variant;missense_variant;missense_variant;missense_variant;missense_variant;missense_variant;missense_variant;missense_variant;missense_variant;missense_variant;missense_variant;missense_variant;missense_variant;missense_variant,splice_region_variant;missense_variant,splice_region_variant;missense_variant,splice_region_variant;missense_v…		ENSMUSG00000014725		MGI:105988
				334	360	6694	Vita13a	Adamts6	a disintegrin-like and metallopeptidase (reprolysin type) with thrombospondin type 1 motif, 6	13	104.288	104.309	104.497	208.86	1	7	1	missense_variant;missense_variant,NMD_transcript_variant;missense_variant;missense_variant,NMD_transcript_variant;missense_variant,NMD_transcript_variant;missense_variant,NMD_transcript_variant;missense_variant,NMD_transcript_variant		ENSMUSG00000046169		MGI:1347348
				18302	126	6867	Vita14a	Tsc22d1	TSC22 domain family, member 1	14	76.415	76.4242	76.5078	92.804	5	3	1	missense_variant;missense_variant;missense_variant;missense_variant;missense_variant;missense_variant;missense_variant;missense_variant		ENSMUSG00000022010		MGI:109127
				1820	517	13870	Soma7b	Bub3	BUB3 mitotic checkpoint protein	7	131.56	131.561	131.572	11.673	0	0	0		Ce;Dm;Hs	ENSMUSG00000066979		MGI:1343463
				12703	145	10072	Soma2c	Phf20	PHD finger protein 20	2	156.196	156.208	156.31	113.486	2	1	1	missense_variant;missense_variant		ENSMUSG00000038116		MGI:2444148
				16687	114	5866	Vita11c	Stat5b	signal transducer and activator of transcription 5B	11	100.781	100.788	100.851	69.993	0	0	0		Dm;Hs	ENSMUSG00000020919		MGI:103035
				18124	55	7028	Vita15a	Trappc9	trafficking protein particle complex 9	15	72.5896	72.6368	73.0612	471.584	2	2	1	missense_variant;missense_variant		ENSMUSG00000047921		MGI:1923760
				4429	193	19688	Soma18a	Dpysl3	dihydropyrimidinase-like 3	18	43.321	43.3327	43.4383	117.302	1	1	2	stop_gained,NMD_transcript_variant		ENSMUSG00000024501		MGI:1349762
				1527	354	12397	Soma6b	Bcl2l13	BCL2-like 13 (apoptosis facilitator)	6	120.836	120.842	120.893	56.63	1	1	1	missense_variant		ENSMUSG00000009112		MGI:2136959
				9076	135	1582	Vita3a	Map9	microtubule-associated protein 9	3	82.358	82.3618	82.3953	37.224	5	5	2	stop_gained;stop_gained;stop_gained;stop_gained;stop_gained;missense_variant;missense_variant;missense_variant;missense_variant;missense_variant;missense_variant;missense_variant;missense_variant;missense_variant;missense_variant;missense_variant;missense_variant;missense_variant;missense_variant;missense_variant;missense_variant;missense_variant;missense_variant;missense_variant;missense_variant		ENSMUSG00000033900		MGI:2442208
				15115	35	49	Vita1b	Sdhaf4	succinate dehydrogenase complex assembly factor 4	1	23.9959	23.9969	24.0057	9.717	1	1	1	missense_variant		ENSMUSG00000026154		MGI:1915252
				12039	161	11281	Soma4b	Orc1	origin recognition complex, subunit 1	4	108.579	108.583	108.615	35.41	1	1	1	missense_variant		ENSMUSG00000028587		MGI:1328337
				18830	41	15464	Soma10a	Utrn	utrophin	10	12.3822	12.4309	12.8694	487.177	4	4	1	missense_variant;missense_variant;missense_variant;missense_variant;missense_variant;missense_variant;missense_variant;missense_variant,NMD_transcript_variant		ENSMUSG00000019820		MGI:104631
				5812	119	1566	Vita3a	Fstl5	follistatin-like 5	3	76.0743	76.1378	76.71	635.749	2	3	1	missense_variant;missense_variant;missense_variant;missense_variant;missense_variant		ENSMUSG00000034098		MGI:2442179
				2548	168	14685	Soma8b	Cdh1	cadherin 1	8	106.603	106.61	106.67	66.895	3	2	1	missense_variant;missense_variant;missense_variant;missense_variant;missense_variant;missense_variant		ENSMUSG00000000303		MGI:88354
				10422	157	6491	Vita13a	Nlrp4f	NLR family, pyrin domain containing 4F	13	65.1771	65.18	65.206	28.866	4	4	2	stop_lost,NMD_transcript_variant;missense_variant;missense_variant;missense_variant;missense_variant,NMD_transcript_variant;missense_variant;missense_variant;missense_variant,NMD_transcript_variant;missense_variant;missense_variant;missense_variant,NMD_transcript_variant		ENSMUSG00000032999		MGI:2145528
				15756	267	1714	Vita3a	Slc27a3	solute carrier family 27 (fatty acid transporter), member 3	3	90.3852	90.3857	90.3899	4.699	1	1	1	missense_variant	Ce;Sc	ENSMUSG00000027932		MGI:1347358
				18042	179	4254	Vita9c	Topaz1	testis and ovary specific PAZ domain containing 1	9	122.747	122.753	122.802	54.789	6	1	2	start_lost;missense_variant;missense_variant;missense_variant;missense_variant;missense_variant		ENSMUSG00000094985		MGI:3779933
				7543	505	13858	Soma7b	Inpp5f	inositol polyphosphate-5-phosphatase F	7	128.611	128.62	128.696	85.097	0	0	0		Ce;Sc	ENSMUSG00000042105		MGI:2141867
				4282	295	17527	Soma12b	Dnah11	dynein, axonemal, heavy chain 11	12	117.878	117.91	118.199	321.061	3	2	1	missense_variant;missense_variant,NMD_transcript_variant;missense_variant;missense_variant,NMD_transcript_variant;missense_variant		ENSMUSG00000018581		MGI:1100864
				7682	64	577	Vita2a	Itgav	integrin alpha V	2	83.7244	83.7326	83.8069	82.519	2	2	1	missense_variant;missense_variant;missense_variant;missense_variant		ENSMUSG00000027087		MGI:96608
				4221	156	9231	Soma1b	Dis3l2	DIS3 like 3'-5' exoribonuclease 2	1	86.7038	86.7384	87.0501	346.287	0	0	0		Sc	ENSMUSG00000053333		MGI:2442555
				17204	339	19834	Soma18a	Tcf4	transcription factor 4	18	69.3434	69.3779	69.6891	345.723	1	1	1	missense_variant		ENSMUSG00000053477		MGI:98506
				10336	572	5428	Vita11b	Ngfr	nerve growth factor receptor (TNFR superfamily, member 16)	11	95.5688	95.5707	95.5877	18.917	1	1	1	missense_variant	Hs	ENSMUSG00000000120		MGI:97323
				17787	85	4366	Vita10a	Tmem26	transmembrane protein 26	10	68.7236	68.7295	68.7827	59.004	1	1	2	splice_donor_variant,NMD_transcript_variant		ENSMUSG00000060044		MGI:2143537
				4428	151	8483	Vita18a	Dpysl3	dihydropyrimidinase-like 3	18	43.321	43.3327	43.4383	117.302	1	1	2	stop_gained,NMD_transcript_variant		ENSMUSG00000024501		MGI:1349762
				16711	192	19687	Soma18a	Stk32a	serine/threonine kinase 32A	18	43.2076	43.2187	43.3187	111.099	0	0	0		Ce;Sc	ENSMUSG00000039954		MGI:2442403
				4961	98	3130	Vita6b	Erc1	ELKS/RAB6-interacting/CAST family member 1	6	119.571	119.599	119.848	277.371	1	3	2	splice_donor_variant;splice_donor_variant;splice_donor_variant,NMD_transcript_variant		ENSMUSG00000030172		MGI:2151013
				13383	324	2632	Vita4b	Prdm16	PR domain containing 16	4	154.316	154.348	154.637	320.748	1	6	1	missense_variant;missense_variant;missense_variant;missense_variant;missense_variant;missense_variant		ENSMUSG00000039410		MGI:1917923
				14186	62	2738	Vita5a	Rbpj	recombination signal binding protein for immunoglobulin kappa J region	5	53.4662	53.4853	53.6574	191.21	1	1	1	missense_variant		ENSMUSG00000039191		MGI:96522
				18301	214	18834	Soma17a	Tsc2	TSC complex subunit 2	17	24.5958	24.5995	24.6326	36.814	1	6	1	missense_variant;missense_variant;missense_variant;missense_variant;missense_variant;missense_variant		ENSMUSG00000002496		MGI:102548
				10056	96	18118	Soma13b	Naip1	NLR family, apoptosis inhibitory protein 1	13	100.408	100.412	100.453	45.105	11	4	1	missense_variant;missense_variant;missense_variant;missense_variant;missense_variant;missense_variant;missense_variant;missense_variant;missense_variant;missense_variant;missense_variant;missense_variant;missense_variant;missense_variant;missense_variant;missense_variant;missense_variant,NMD_transcript_variant;missense_variant;missense_variant;missense_variant;missense_variant,NMD_transcript_vari…		ENSMUSG00000021640		MGI:1298223
				5669	53	997	Vita2b	Fmn1	formin 1	2	113.328	113.367	113.717	389.031	16	4	1	missense_variant;missense_variant;missense_variant;missense_variant;missense_variant;missense_variant;missense_variant;missense_variant;missense_variant;missense_variant;missense_variant;missense_variant;missense_variant;missense_variant;missense_variant;missense_variant;missense_variant;missense_variant;missense_variant;missense_variant;missense_variant;missense_variant;missense_variant;missense…		ENSMUSG00000044042		MGI:101815
				1441	287	9798	Soma2b	Baz2b	bromodomain adjacent to zinc finger domain, 2B	2	59.8994	59.9304	60.2098	310.476	0	0	0		Ce	ENSMUSG00000026987		MGI:2442782
				14005	668	16708	Soma11a	Rad51c	RAD51 paralog C	11	87.3766	87.3795	87.405	28.309	1	3	1	missense_variant;missense_variant,NMD_transcript_variant;missense_variant,NMD_transcript_variant		ENSMUSG00000007646		MGI:2150020
				18802	132	2808	Vita5a	Usp46	ubiquitin specific peptidase 46	5	73.9985	74.0055	74.0684	69.978	1	1	1	missense_variant		ENSMUSG00000054814		MGI:1916977
				7238	372	14889	Soma8b	Hydin	HYDIN, axonemal central pair apparatus protein	8	110.267	110.301	110.61	343.276	1	1	1	missense_variant		ENSMUSG00000059854		MGI:2389007
				12281	113	14303	Soma8a	Pbx4	pre B cell leukemia homeobox 4	8	69.8325	69.8365	69.8723	39.801	3	5	1	missense_variant;missense_variant;missense_variant,NMD_transcript_variant;missense_variant,NMD_transcript_variant;missense_variant,NMD_transcript_variant;missense_variant;missense_variant;missense_variant	Ce	ENSMUSG00000031860		MGI:1931321
				1429	312	18932	Soma17a	Bak1	BCL2-antagonist/killer 1	17	27.0198	27.0207	27.029	9.199	1	1	1	missense_variant	Hs	ENSMUSG00000057789		MGI:1097161
				13648	97	14287	Soma8a	Psd3	pleckstrin and Sec7 domain containing 3	8	67.6891	67.7414	68.212	522.945	4	6	1	missense_variant;missense_variant;missense_variant;missense_variant;missense_variant;missense_variant;missense_variant;missense_variant;missense_variant;missense_variant;missense_variant;missense_variant;missense_variant;missense_variant		ENSMUSG00000030465		MGI:1918215
				232	469	15367	Soma9a	Acsbg1	acyl-CoA synthetase bubblegum family member 1	9	54.6049	54.6106	54.6619	56.993	0	0	0		Ce;Sc	ENSMUSG00000032281		MGI:2385656
				10412	402	16442	Soma11a	Nlrp1a	NLR family, pyrin domain containing 1A	11	71.0922	71.0975	71.1447	52.468	130	2	2	stop_gained;stop_gained;stop_gained;stop_gained;splice_donor_variant;stop_gained;stop_gained;splice_acceptor_variant;stop_gained;stop_gained;splice_acceptor_variant;missense_variant;missense_variant;missense_variant;missense_variant;missense_variant;missense_variant;missense_variant;missense_variant;missense_variant;missense_variant;missense_variant;missense_variant;missense_variant;missense_vari…		ENSMUSG00000069830		MGI:2684861
				393	244	6578	Vita13a	Adgrv1	adhesion G protein-coupled receptor V1	13	81.0951	81.1489	81.6332	538.086	2	3	1	missense_variant;missense_variant;missense_variant;missense_variant		ENSMUSG00000069170		MGI:1274784
				9718	398	3430	Vita6b	Mrps35	mitochondrial ribosomal protein S35	6	147.043	147.046	147.074	31.227	3	1	1	missense_variant;missense_variant;missense_variant	Sc	ENSMUSG00000040112		MGI:2385255
				9079	346	18966	Soma17a	Mapk13	mitogen-activated protein kinase 13	17	28.7693	28.7704	28.7802	10.936	1	1	2	stop_gained,NMD_transcript_variant		ENSMUSG00000004864		MGI:1346864
				17203	297	8629	Vita18a	Tcf4	transcription factor 4	18	69.3434	69.3779	69.6891	345.723	1	1	1	missense_variant		ENSMUSG00000053477		MGI:98506
				1991	749	11869	Soma4b	Camta1	calmodulin binding transcription activator 1	4	150.917	151.012	151.862	944.554	4	7	2	splice_acceptor_variant,non_coding_transcript_variant;splice_donor_variant,non_coding_transcript_variant;missense_variant;missense_variant;missense_variant;missense_variant;missense_variant;missense_variant;missense_variant;missense_variant;missense_variant;missense_variant;missense_variant		ENSMUSG00000014592		MGI:2140230
				18094	241	17473	Soma12b	Traf3	TNF receptor-associated factor 3	12	111.166	111.176	111.267	100.783	1	4	1	missense_variant;missense_variant;missense_variant;missense_variant		ENSMUSG00000021277		MGI:108041
				18487	120	2796	Vita5a	Txk	TXK tyrosine kinase	5	72.696	72.7017	72.7528	56.799	2	4	2	splice_acceptor_variant;missense_variant;missense_variant;missense_variant;missense_variant		ENSMUSG00000054892		MGI:102960
				7676	128	4203	Vita9c	Itga9	integrin alpha 9	9	118.607	118.636	118.901	294.313	2	2	1	missense_variant;missense_variant;missense_variant		ENSMUSG00000039115		MGI:104756
				9634	186	9261	Soma1b	Mroh2a	maestro heat-like repeat family member 2A	1	88.227	88.2305	88.2623	35.303	96	3	2	stop_gained;stop_gained;splice_acceptor_variant;splice_donor_variant;stop_gained;stop_gained;stop_gained;stop_gained;stop_gained;stop_gained;stop_gained;stop_gained;stop_gained;stop_gained;splice_donor_variant;splice_donor_variant;stop_gained;stop_gained;splice_donor_variant;missense_variant;missense_variant;missense_variant;missense_variant;missense_variant;missense_variant;missense_variant;miss…		ENSMUSG00000079429		MGI:3705228
				2568	22	78	Vita1c	Cdh7	cadherin 7, type 2	1	109.982	109.998	110.14	157.726	2	4	1	missense_variant;missense_variant;missense_variant;missense_variant,splice_region_variant		ENSMUSG00000026312		MGI:2442792
				16710	150	8482	Vita18a	Stk32a	serine/threonine kinase 32A	18	43.2076	43.2187	43.3187	111.099	0	0	0		Ce;Sc	ENSMUSG00000039954		MGI:2442403
				3700	148	4223	Vita9c	Cx3cr1	chemokine (C-X3-C motif) receptor 1	9	119.902	119.918	120.07	168.263	0	0	0			ENSMUSG00000052336		MGI:1333815
				5105	255	511	Vita1d	Exo1	exonuclease 1	1	175.881	175.884	175.913	32.908	5	2	1	missense_variant;missense_variant;missense_variant;missense_variant;missense_variant;missense_variant	Sc	ENSMUSG00000039748		MGI:1349427
				1078	389	10680	Soma3a	Arnt	aryl hydrocarbon receptor nuclear translocator	3	95.4344	95.4407	95.4972	62.852	1	4	1	missense_variant;missense_variant;missense_variant;missense_variant	Ce	ENSMUSG00000015522		MGI:88071
				17297	466	12509	Soma6b	Tead4	TEA domain family member 4	6	128.224	128.232	128.301	76.535	1	1	2	splice_donor_variant		ENSMUSG00000030353		MGI:106907
				1010	74	18096	Soma13b	Arhgef28	Rho guanine nucleotide exchange factor (GEF) 28	13	97.8995	97.9302	98.2064	306.97	1	3	1	missense_variant;missense_variant;missense_variant,NMD_transcript_variant		ENSMUSG00000021662		MGI:1346016
				3475	207	463	Vita1d	Crp	C-reactive protein, pentraxin-related	1	172.698	172.712	172.833	134.976	2	1	1	missense_variant;missense_variant		ENSMUSG00000037942		MGI:88512
				17954	671	8104	Vita17a	Tnfrsf21	tumor necrosis factor receptor superfamily, member 21	17	43.0166	43.0238	43.0892	72.634	2	1	1	missense_variant;missense_variant		ENSMUSG00000023915		MGI:2151075
				15121	291	6043	Vita11c	Sdk2	sidekick cell adhesion molecule 2	11	113.776	113.805	114.067	290.672	7	2	1	missense_variant;missense_variant;missense_variant;missense_variant;missense_variant,splice_region_variant;missense_variant,splice_region_variant;missense_variant;missense_variant;missense_variant;missense_variant;missense_variant;missense_variant		ENSMUSG00000041592		MGI:2443847
				1487	473	19093	Soma17a	BC051142	cDNA sequence BC051142	17	34.3988	34.405	34.4607	61.914	4	4	2	splice_donor_variant,non_coding_transcript_variant;splice_acceptor_variant;missense_variant;missense_variant;missense_variant		ENSMUSG00000057246		MGI:3039565
				1174	52	308	Vita1d	Astn1	astrotactin 1	1	158.362	158.395	158.692	329.508	6	7	2	splice_donor_variant;splice_donor_variant,non_coding_transcript_variant;missense_variant;missense_variant;missense_variant;missense_variant;missense_variant;missense_variant;missense_variant;missense_variant;missense_variant;missense_variant;missense_variant;missense_variant;missense_variant;missense_variant;missense_variant;missense_variant;missense_variant;missense_variant;missense_variant		ENSMUSG00000026587		MGI:1098567
				4954	643	5499	Vita11b	Erbb2	erb-b2 receptor tyrosine kinase 2	11	98.4125	98.415	98.4377	25.246	1	1	1	missense_variant	Hs	ENSMUSG00000062312		MGI:95410
				1792	370	7803	Vita17a	Btbd9	BTB (POZ) domain containing 9	17	30.2155	30.2516	30.5765	360.964	3	8	1	missense_variant;missense_variant;missense_variant;missense_variant;missense_variant;missense_variant;missense_variant;missense_variant;missense_variant;missense_variant;missense_variant;missense_variant;missense_variant		ENSMUSG00000062202		MGI:1916625
				15628	91	4372	Vita10a	Slc16a9	solute carrier family 16 (monocarboxylic acid transporters), member 9	10	70.2451	70.2492	70.286	40.868	2	1	1	missense_variant;missense_variant	Sc	ENSMUSG00000037762		MGI:1914109
				7957	143	4999	Vita11b	Kdm6b	KDM1 lysine (K)-specific demethylase 6B	11	69.3985	69.4	69.4137	15.167	4	1	1	missense_variant;missense_variant;missense_variant;missense_variant	Ce	ENSMUSG00000018476		MGI:2448492
				10302	30	543	Vita2a	Nfe2l2	nuclear factor, erythroid derived 2, like 2	2	75.6755	75.6784	75.7046	29.128	0	0	0		Hs	ENSMUSG00000015839		MGI:108420
				8042	82	2758	Vita5a	Klb	klotho beta	5	65.3483	65.3519	65.384	35.693	1	1	1	missense_variant	Ce	ENSMUSG00000029195		MGI:1932466
				3509	79	7389	Vita15b	Csad	cysteine sulfinic acid decarboxylase	15	102.177	102.18	102.205	27.725	1	2	1	missense_variant;missense_variant		ENSMUSG00000023044		MGI:2180098
				12810	6	3822	Vita9b	Pik3r4	phosphoinositide-3-kinase regulatory subunit 4	9	105.643	105.647	105.688	44.679	2	3	1	missense_variant;missense_variant;missense_variant		ENSMUSG00000032571		MGI:1922919
				15558	769	16809	Soma11a	Skap1	src family associated phosphoprotein 1	11	96.4646	96.494	96.7591	294.537	4	4	1	missense_variant;missense_variant;missense_variant;missense_variant;missense_variant		ENSMUSG00000057058		MGI:1925723
				10249	70	14260	Soma8a	Nek1	NIMA (never in mitosis gene a)-related expressed kinase 1	8	60.9932	61.007	61.1313	138.151	1	4	1	missense_variant;missense_variant;missense_variant;missense_variant	Sc	ENSMUSG00000031644		MGI:97303
				12880	174	18794	Soma17a	Pkmyt1	protein kinase, membrane associated tyrosine/threonine 1	17	23.7263	23.7274	23.7367	10.399	1	1	1	missense_variant	Sc	ENSMUSG00000023908		MGI:2137630
				18039	838	16878	Soma11a	Top2a	topoisomerase (DNA) II alpha	11	98.9929	98.9961	99.0242	31.246	0	0	0		Hs	ENSMUSG00000020914		MGI:98790
				5604	149	10440	Soma3a	Fhdc1	FH2 domain containing 1	3	84.4422	84.446	84.4804	38.231	7	3	2	stop_lost;missense_variant;missense_variant;missense_variant;missense_variant;missense_variant;missense_variant;missense_variant;missense_variant;missense_variant;missense_variant;missense_variant;missense_variant		ENSMUSG00000041842		MGI:2684972
				7710	23	2912	Vita6a	Itpr1	inositol 1,4,5-trisphosphate receptor 1	6	108.213	108.247	108.551	338.013	1	2	1	missense_variant;missense_variant		ENSMUSG00000030102		MGI:96623
				67	202	7635	Vita17a	Abca3	ATP-binding cassette, sub-family A (ABC1), member 3	17	24.3519	24.3578	24.4102	58.251	5	3	2	stop_gained;stop_gained;missense_variant;missense_variant;missense_variant;missense_variant;missense_variant;missense_variant;missense_variant;missense_variant;missense_variant;missense_variant		ENSMUSG00000024130		MGI:1351617
				2366	206	4281	Vita9c	Ccr5	chemokine (C-C motif) receptor 5	9	124.122	124.124	124.148	26.156	11	4	1	missense_variant;missense_variant,NMD_transcript_variant;missense_variant;missense_variant;missense_variant;missense_variant;missense_variant;missense_variant;missense_variant;missense_variant;missense_variant;missense_variant,NMD_transcript_variant;missense_variant,NMD_transcript_variant;missense_variant,NMD_transcript_variant;missense_variant,NMD_transcript_variant;missense_variant,NMD_transcri…		ENSMUSG00000079227		MGI:107182
				12590	213	9288	Soma1b	Per2	period circadian clock 2	1	91.416	91.4203	91.4593	43.342	1	1	1	missense_variant		ENSMUSG00000055866		MGI:1195265
				2610	354	18974	Soma17a	Cdkn1a	cyclin-dependent kinase inhibitor 1A (P21)	17	29.091	29.092	29.1007	9.751	0	0	0		Hs	ENSMUSG00000023067		MGI:104556
				12960	256	512	Vita1d	Pld5	phospholipase D family, member 5	1	175.962	175.994	176.275	313.006	1	1	2	splice_acceptor_variant		ENSMUSG00000055214		MGI:2442056
				17977	157	5013	Vita11b	Tnfsfm13	tumor necrosis factor (ligand) superfamily, membrane-bound member 13	11	69.6826	69.6839	69.6961	13.521	1	2	2	splice_acceptor_variant;splice_acceptor_variant		ENSMUSG00000018752		MGI:3845075
				10062	95	18117	Soma13b	Naip6	NLR family, apoptosis inhibitory protein 6	13	100.281	100.285	100.318	36.553	8	2	1	missense_variant;missense_variant;missense_variant;missense_variant;missense_variant;missense_variant;missense_variant;missense_variant;missense_variant;missense_variant;missense_variant;missense_variant;missense_variant;missense_variant;missense_variant;missense_variant		ENSMUSG00000078942		MGI:1298222
				6136	135	3951	Vita9b	Glb1	galactosidase, beta 1	9	114.401	114.408	114.475	73.822	4	1	1	missense_variant;missense_variant;missense_variant;missense_variant		ENSMUSG00000045594		MGI:88151
				2710	139	6301	Vita12a	Cep170b	centrosomal protein 170B	12	112.72	112.723	112.747	26.137	10	5	2	splice_acceptor_variant;missense_variant;missense_variant;missense_variant;missense_variant;missense_variant;missense_variant;missense_variant;missense_variant;missense_variant;missense_variant;missense_variant;missense_variant;missense_variant;missense_variant;missense_variant;missense_variant;missense_variant;missense_variant;missense_variant;missense_variant;missense_variant;missense_variant;m…		ENSMUSG00000072825		MGI:2145043
				13439	223	13576	Soma7b	Prkcb	protein kinase C, beta	7	122.289	122.323	122.634	345.651	0	0	0		Ce	ENSMUSG00000052889		MGI:97596
				13867	38	17169	Soma12a	Pygl	liver glycogen phosphorylase	12	70.1908	70.1949	70.2315	40.677	1	2	1	missense_variant;missense_variant	Dm	ENSMUSG00000021069		MGI:97829
				8661	250	19745	Soma18a	Lmnb1	lamin B1	18	56.7078	56.7124	56.7534	45.611	0	0	0		Hs	ENSMUSG00000024590		MGI:96795
				8567	125	11245	Soma4b	Lexm	lymphocyte expansion molecule	4	106.591	106.594	106.617	26.332	1	3	2	start_lost,NMD_transcript_variant;start_lost;start_lost		ENSMUSG00000054362		MGI:2681853
				7669	736	16776	Soma11a	Itga3	integrin alpha 3	11	95.0445	95.0477	95.0768	32.327	4	4	1	missense_variant;missense_variant;missense_variant;missense_variant;missense_variant;missense_variant;missense_variant;missense_variant;missense_variant;missense_variant		ENSMUSG00000001507		MGI:96602
				9078	346	7779	Vita17a	Mapk13	mitogen-activated protein kinase 13	17	28.7693	28.7704	28.7802	10.936	1	1	2	stop_gained,NMD_transcript_variant		ENSMUSG00000004864		MGI:1346864
				18168	118	18140	Soma13b	Trim23	tripartite motif-containing 23	13	104.179	104.181	104.203	24.575	2	3	1	missense_variant,splice_region_variant;missense_variant,splice_region_variant;missense_variant,splice_region_variant;missense_variant;missense_variant;missense_variant		ENSMUSG00000021712		MGI:1933161
				8166	376	15274	Soma9a	Kmt2a	lysine (K)-specific methyltransferase 2A	9	44.8034	44.8111	44.8813	77.941	4	4	1	missense_variant;missense_variant;missense_variant;missense_variant;missense_variant;missense_variant,NMD_transcript_variant;missense_variant;missense_variant;missense_variant;missense_variant,NMD_transcript_variant;missense_variant;missense_variant;missense_variant		ENSMUSG00000002028		MGI:96995
				9004	13	1460	Vita3a	Maml3	mastermind like transcriptional coactivator 3	3	51.6859	51.7278	52.1051	419.169	1	2	1	missense_variant;missense_variant		ENSMUSG00000061143		MGI:2389461
				12202	53	309	Vita1d	Pappa2	pappalysin 2	1	158.712	158.739	158.98	268.763	17	3	2	splice_donor_variant,non_coding_transcript_variant;missense_variant;missense_variant;missense_variant;missense_variant;missense_variant;missense_variant;missense_variant;missense_variant;missense_variant,splice_region_variant;missense_variant;missense_variant;missense_variant;missense_variant;missense_variant;missense_variant;missense_variant;missense_variant		ENSMUSG00000073530		MGI:3051647
				1621	71	9582	Soma2a	Bmi1	Bmi1 polycomb ring finger oncogene	2	18.677	18.678	18.6866	9.611	0	0	0		Hs	ENSMUSG00000026739		MGI:88174
				3245	456	7889	Vita17a	Col11a2	collagen, type XI, alpha 2	17	34.0394	34.0422	34.0667	27.248	9	7	1	missense_variant;missense_variant;missense_variant;missense_variant;missense_variant;missense_variant;missense_variant;missense_variant;missense_variant;missense_variant;missense_variant;missense_variant;missense_variant;missense_variant;missense_variant;missense_variant;missense_variant;missense_variant;missense_variant;missense_variant;missense_variant;missense_variant;missense_variant;missense…		ENSMUSG00000024330		MGI:88447
				8660	208	8540	Vita18a	Lmnb1	lamin B1	18	56.7078	56.7124	56.7534	45.611	0	0	0		Hs	ENSMUSG00000024590		MGI:96795
				19123	108	18728	Soma17a	Vmn2r102	vomeronasal 2, receptor 102	17	19.6603	19.6652	19.7095	49.205	4	1	2	splice_acceptor_variant;missense_variant;missense_variant;missense_variant		ENSMUSG00000095961		MGI:3647786
				1526	111	3143	Vita6b	Bcl2l13	BCL2-like 13 (apoptosis facilitator)	6	120.836	120.842	120.893	56.63	1	1	1	missense_variant		ENSMUSG00000009112		MGI:2136959
				18882	87	10378	Soma3a	Veph1	ventricular zone expressed PH domain-containing 1	3	66.0536	66.0779	66.2968	243.279	6	1	1	missense_variant;missense_variant;missense_variant;missense_variant;missense_variant;missense_variant	Ce	ENSMUSG00000027831		MGI:1920039
				4312	293	2601	Vita4b	Dnajc11	DnaJ heat shock protein family (Hsp40) member C11	4	151.934	151.939	151.982	48.446	3	2	1	missense_variant;missense_variant,NMD_transcript_variant;missense_variant,NMD_transcript_variant		ENSMUSG00000039768		MGI:2443386
				10060	94	18116	Soma13b	Naip5	NLR family, apoptosis inhibitory protein 5	13	100.212	100.215	100.246	34.584	14	1	1	missense_variant;missense_variant;missense_variant;missense_variant;missense_variant;missense_variant,splice_region_variant;missense_variant;missense_variant;missense_variant;missense_variant;missense_variant;missense_variant;missense_variant,splice_region_variant;missense_variant		ENSMUSG00000071203		MGI:1298220
				14009	99	3131	Vita6b	Rad52	RAD52 homolog, DNA repair protein	6	119.903	119.905	119.923	20.13	0	0	0		Sc;Hs	ENSMUSG00000030166		MGI:101949
				18540	331	15229	Soma9a	Ubash3b	ubiquitin associated and SH3 domain containing, B	9	41.0111	41.0262	41.1617	150.599	2	5	2	splice_donor_variant,non_coding_transcript_variant;splice_donor_variant;splice_donor_variant,non_coding_transcript_variant;missense_variant;missense_variant		ENSMUSG00000032020		MGI:1920078
				13202	46	17573	Soma13a	Pou6f2	POU domain, class 6, transcription factor 2	13	18.1211	18.1488	18.3977	276.588	4	2	1	missense_variant;missense_variant;missense_variant;missense_variant;missense_variant;missense_variant;missense_variant;missense_variant		ENSMUSG00000009734		MGI:2443631
				15838	307	9818	Soma2b	Slc38a11	solute carrier family 38, member 11	2	65.3164	65.3212	65.364	47.604	3	5	1	missense_variant;missense_variant;missense_variant;missense_variant;missense_variant,splice_region_variant;missense_variant	Ce	ENSMUSG00000061171		MGI:2443383
				315	60	6801	Vita14a	Adam7	a disintegrin and metallopeptidase domain 7	14	68.4973	68.501	68.5337	36.405	2	1	1	missense_variant;missense_variant		ENSMUSG00000022056		MGI:107247
				2287	595	16635	Soma11a	Ccl1	chemokine (C-C motif) ligand 1	11	82.1767	82.1896	82.3057	129.033	6	2	1	missense_variant;missense_variant;missense_variant;missense_variant;missense_variant,splice_region_variant;missense_variant,splice_region_variant;missense_variant;missense_variant		ENSMUSG00000020702		MGI:98258
				4909	135	18492	Soma16a	Epha3	Eph receptor A3	16	63.5435	63.5756	63.8642	320.641	1	2	1	missense_variant,splice_region_variant;missense_variant,splice_region_variant		ENSMUSG00000052504		MGI:99612
				17129	197	18817	Soma17a	Tbc1d24	TBC1 domain family, member 24	17	24.1754	24.1784	24.2056	30.131	1	12	1	missense_variant;missense_variant;missense_variant;missense_variant;missense_variant;missense_variant;missense_variant;missense_variant;missense_variant;missense_variant;missense_variant;missense_variant	Ce	ENSMUSG00000036473		MGI:2443456
				12317	14	18248	Soma14b	Pcdh9	protocadherin 9	14	93.0134	93.1011	93.8907	877.269	2	6	1	missense_variant;missense_variant;missense_variant;missense_variant;missense_variant;missense_variant;missense_variant;missense_variant;missense_variant		ENSMUSG00000055421		MGI:1306801
				8927	5	9002	Soma1a	Lypla1	lysophospholipase 1	1	4.80779	4.81185	4.84841	40.622	1	6	1	missense_variant;missense_variant;missense_variant;missense_variant,NMD_transcript_variant;missense_variant;missense_variant		ENSMUSG00000025903		MGI:1344588
				14375	231	6565	Vita13a	Rhobtb3	Rho-related BTB domain containing 3	13	75.8695	75.877	75.9439	74.388	4	2	2	stop_gained;missense_variant;missense_variant;missense_variant		ENSMUSG00000021589		MGI:1920546
				15540	530	13167	Soma7a	Sirt2	sirtuin 2	7	28.7667	28.7689	28.7887	21.926	0	0	0		Dm	ENSMUSG00000015149		MGI:1927664
				9137	160	14350	Soma8a	Mast3	microtubule associated serine/threonine kinase 3	8	70.7781	70.7808	70.8051	26.937	0	0	0		Ce;Sc	ENSMUSG00000031833		MGI:2683541
				3212	14	14531	Soma8b	Cntnap4	contactin associated protein-like 4	8	112.57	112.601	112.883	312.674	1	2	1	missense_variant;missense_variant		ENSMUSG00000031772		MGI:2183572
				3339	530	5386	Vita11b	Cox11	cytochrome c oxidase assembly protein 11, copper chaperone	11	90.6382	90.6388	90.6449	6.758	5	1	1	missense_variant;missense_variant;missense_variant;missense_variant;missense_variant	Sc	ENSMUSG00000020544		MGI:1917052
				472	45	18665	Soma17a	Agpat4	1-acylglycerol-3-phosphate O-acyltransferase 4 (lysophosphatidic acid acyltransferase, delta)	17	12.1187	12.1288	12.2196	100.941	1	1	1	missense_variant	Sc	ENSMUSG00000023827		MGI:1915512
				1793	370	18990	Soma17a	Btbd9	BTB (POZ) domain containing 9	17	30.2155	30.2516	30.5765	360.964	3	8	1	missense_variant;missense_variant;missense_variant;missense_variant;missense_variant;missense_variant;missense_variant;missense_variant;missense_variant;missense_variant;missense_variant;missense_variant;missense_variant		ENSMUSG00000062202		MGI:1916625
				8967	27	1236	Vita2c	Macrod2	mono-ADP ribosylhydrolase 2	2	140.395	140.595	142.393	1997.66	8	5	1	missense_variant;missense_variant;missense_variant;missense_variant;missense_variant;missense_variant;missense_variant;missense_variant;missense_variant;missense_variant;missense_variant		ENSMUSG00000068205		MGI:1920149
				13243	474	5330	Vita11b	Ppm1d	protein phosphatase 1D magnesium-dependent, delta isoform	11	85.3112	85.3148	85.3471	35.822	2	1	1	missense_variant;missense_variant	Hs	ENSMUSG00000020525		MGI:1858214
				2609	354	7787	Vita17a	Cdkn1a	cyclin-dependent kinase inhibitor 1A (P21)	17	29.091	29.092	29.1007	9.751	0	0	0		Hs	ENSMUSG00000023067		MGI:104556
				14438	30	44	Vita1b	Rims1	regulating synaptic membrane exocytosis 1	1	22.2863	22.3382	22.806	519.743	0	0	0		Ce	ENSMUSG00000041670		MGI:2152971
				16238	171	20272	Soma19b	Sorcs1	sortilin-related VPS10 domain containing receptor 1	19	50.1433	50.1968	50.6786	535.347	2	7	1	missense_variant;missense_variant;missense_variant;missense_variant;missense_variant;missense_variant;missense_variant;missense_variant;missense_variant;missense_variant;missense_variant;missense_variant;missense_variant;missense_variant		ENSMUSG00000043531		MGI:1929666
				13808	11	11131	Soma4b	Ptprd	protein tyrosine phosphatase, receptor type, D	4	75.9412	76.1683	78.212	2270.72	1	2	1	missense_variant;missense_variant		ENSMUSG00000028399		MGI:97812
				12277	132	388	Vita1d	Pbx1	pre B cell leukemia homeobox 1	1	168.119	168.151	168.432	312.906	0	0	0		Ce	ENSMUSG00000052534		MGI:97495
				18584	267	2575	Vita4b	Ube4b	ubiquitination factor E4B	4	149.328	149.338	149.427	98.333	2	3	1	missense_variant,NMD_transcript_variant;missense_variant;missense_variant,NMD_transcript_variant;missense_variant,NMD_transcript_variant	Sc	ENSMUSG00000028960		MGI:1927086
				10112	423	15321	Soma9a	Ncam1	neural cell adhesion molecule 1	9	49.5021	49.5318	49.7989	296.789	0	0	0			ENSMUSG00000039542		MGI:97281
				13813	127	15550	Soma10a	Ptprk	protein tyrosine phosphatase, receptor type, K	10	28.0748	28.1271	28.5974	522.577	1	3	1	missense_variant;missense_variant;missense_variant		ENSMUSG00000019889		MGI:103310
				18902	159	6321	Vita12a	Vipr2	vasoactive intestinal peptide receptor 2	12	116.078	116.085	116.146	68.535	2	2	2	splice_acceptor_variant;missense_variant		ENSMUSG00000011171		MGI:107166
				13198	539	19159	Soma17a	Pou5f1	POU domain, class 5, transcription factor 1	17	35.506	35.5065	35.5108	4.754	1	1	1	missense_variant	Ce	ENSMUSG00000024406		MGI:101893
				1077	389	1836	Vita3a	Arnt	aryl hydrocarbon receptor nuclear translocator	3	95.4344	95.4407	95.4972	62.852	1	4	1	missense_variant;missense_variant;missense_variant;missense_variant	Ce	ENSMUSG00000015522		MGI:88071
				17652	178	3994	Vita9b	Tmem108	transmembrane protein 108	9	103.483	103.511	103.762	278.89	2	3	1	missense_variant;missense_variant;missense_variant;missense_variant;missense_variant;missense_variant		ENSMUSG00000042757		MGI:1932411
				828	614	16654	Soma11a	Ap2b1	adaptor-related protein complex 2, beta 1 subunit	11	83.299	83.3096	83.405	106.011	1	4	1	missense_variant;missense_variant;missense_variant;missense_variant	Dm	ENSMUSG00000035152		MGI:1919020
				15690	346	9857	Soma2b	Slc25a12	solute carrier family 25 (mitochondrial carrier, Aralar), member 12	2	71.2711	71.2807	71.3677	96.686	1	1	1	missense_variant,NMD_transcript_variant		ENSMUSG00000027010		MGI:1926080
				14447	452	19072	Soma17a	Ring1	ring finger protein 1	17	34.0208	34.0212	34.0247	3.888	2	1	1	missense_variant;missense_variant		ENSMUSG00000024325		MGI:1101770
				9646	61	19902	Soma19a	Mrpl11	mitochondrial ribosomal protein L11	19	4.96215	4.96263	4.967	4.852	1	1	2	splice_donor_variant		ENSMUSG00000024902		MGI:2137215
				14305	334	4615	Vita10a	Rfx4	regulatory factor X, 4 (influences HLA class II expression)	10	84.7561	84.7711	84.9065	150.476	0	0	0		Ce;Sc	ENSMUSG00000020037		MGI:1918387
				16752	212	12849	Soma7a	Strn4	striatin, calmodulin binding protein 4	7	16.8159	16.8184	16.8409	25.042	1	3	1	missense_variant;missense_variant;missense_variant	Sc	ENSMUSG00000030374		MGI:2142346
				14067	293	17525	Soma12b	Rapgef5	Rap guanine nucleotide exchange factor (GEF) 5	12	117.516	117.541	117.76	243.258	1	2	1	missense_variant;missense_variant		ENSMUSG00000041992		MGI:2444365
				7181	150	18507	Soma16a	Hspa13	heat shock protein 70 family, member 13	16	75.7454	75.7476	75.7671	21.673	2	1	1	missense_variant;missense_variant		ENSMUSG00000032932		MGI:1309463
				9213	238	6572	Vita13a	Mctp1	multiple C2 domains, transmembrane 1	13	76.3845	76.4493	77.0318	647.275	8	4	1	missense_variant;missense_variant;missense_variant;missense_variant;missense_variant;missense_variant;missense_variant;missense_variant;missense_variant;missense_variant		ENSMUSG00000021596		MGI:1926021
				18605	735	8168	Vita17a	Ubr2	ubiquitin protein ligase E3 component n-recognin 2	17	46.9283	46.9365	47.0106	82.261	1	3	1	missense_variant;missense_variant;missense_variant,NMD_transcript_variant	Sc	ENSMUSG00000023977		MGI:1861099
				12316	20	6926	Vita14b	Pcdh9	protocadherin 9	14	93.0134	93.1011	93.8907	877.269	2	6	1	missense_variant;missense_variant;missense_variant;missense_variant;missense_variant;missense_variant;missense_variant;missense_variant;missense_variant		ENSMUSG00000055421		MGI:1306801
				7368	51	18671	Soma17a	Igf2r	insulin-like growth factor 2 receptor	17	12.6824	12.6911	12.7697	87.258	0	0	0			ENSMUSG00000023830		MGI:96435
				18776	165	421	Vita1d	Usp21	ubiquitin specific peptidase 21	1	171.282	171.283	171.288	6.046	2	4	2	splice_acceptor_variant;missense_variant;missense_variant;missense_variant;missense_variant,NMD_transcript_variant		ENSMUSG00000053483		MGI:1353665
				9061	46	18666	Soma17a	Map3k4	mitogen-activated protein kinase kinase kinase 4	17	12.2276	12.2367	12.3188	91.175	2	2	1	missense_variant;missense_variant;missense_variant	Sc	ENSMUSG00000014426		MGI:1346875
				18020	704	16744	Soma11a	Tom1l1	target of myb1-like 1 (chicken)	11	90.6435	90.648	90.6884	44.901	2	4	1	missense_variant;missense_variant;missense_variant;missense_variant;missense_variant,splice_region_variant;missense_variant,splice_region_variant	Sc	ENSMUSG00000020541		MGI:1919193
				3946	143	1590	Vita3a	Dchs2	dachsous cadherin related 2	3	83.1279	83.1509	83.3572	229.261	25	1	1	missense_variant;missense_variant;missense_variant;missense_variant;missense_variant;missense_variant;missense_variant;missense_variant;missense_variant;missense_variant;missense_variant;missense_variant;missense_variant;missense_variant;missense_variant;missense_variant;missense_variant;missense_variant;missense_variant;missense_variant;missense_variant;missense_variant;missense_variant;missense…		ENSMUSG00000102692		MGI:2685263
				15405	194	10121	Soma2c	Sgk2	serum/glucocorticoid regulated kinase 2	2	162.987	162.99	163.014	26.797	0	0	0		Ce;Sc	ENSMUSG00000017868		MGI:1351318
				8607	164	12801	Soma7a	Lig1	ligase I, DNA, ATP-dependent	7	13.2773	13.2807	13.3114	34.15	2	6	1	missense_variant;missense_variant;missense_variant;missense_variant;missense_variant;missense_variant;missense_variant;missense_variant;missense_variant		ENSMUSG00000056394		MGI:101789
				12460	121	11241	Soma4b	Pcsk9	proprotein convertase subtilisin/kexin type 9	4	106.442	106.445	106.464	22	3	1	1	missense_variant;missense_variant;missense_variant	Sc	ENSMUSG00000044254		MGI:2140260
				7197	436	15334	Soma9a	Hspb2	heat shock protein 2	9	50.7511	50.7512	50.7524	1.276	1	2	1	missense_variant;missense_variant	Dm	ENSMUSG00000038086		MGI:1916503
				8737	245	9756	Soma2b	Lrp1b	low density lipoprotein-related protein 1B	2	40.5952	40.8011	42.6536	2058.38	12	6	1	missense_variant;missense_variant;missense_variant;missense_variant;missense_variant;missense_variant;missense_variant;missense_variant;missense_variant;missense_variant;missense_variant;missense_variant;missense_variant;missense_variant;missense_variant;missense_variant;missense_variant;missense_variant;missense_variant,splice_region_variant;missense_variant,splice_region_variant;missense_varian…		ENSMUSG00000049252		MGI:2151136
				10113	159	18516	Soma16a	Ncam2	neural cell adhesion molecule 2	16	81.2007	81.2433	81.6268	426.131	0	0	0			ENSMUSG00000022762		MGI:97282
				9077	135	10426	Soma3a	Map9	microtubule-associated protein 9	3	82.358	82.3618	82.3953	37.224	5	5	2	stop_gained;stop_gained;stop_gained;stop_gained;stop_gained;missense_variant;missense_variant;missense_variant;missense_variant;missense_variant;missense_variant;missense_variant;missense_variant;missense_variant;missense_variant;missense_variant;missense_variant;missense_variant;missense_variant;missense_variant;missense_variant;missense_variant;missense_variant;missense_variant;missense_variant		ENSMUSG00000033900		MGI:2442208
				9462	214	11334	Soma4b	Mknk1	MAP kinase-interacting serine/threonine kinase 1	4	115.839	115.843	115.879	40.052	1	2	1	missense_variant;missense_variant	Sc	ENSMUSG00000028708		MGI:894316
				18560	252	7685	Vita17a	Ube2i	ubiquitin-conjugating enzyme E2I	17	25.2619	25.2632	25.2746	12.706	0	0	0		Hs	ENSMUSG00000015120		MGI:107365
				18230	39	17170	Soma12a	Trim9	tripartite motif-containing 9	12	70.2445	70.2548	70.3476	103.081	1	1	1	missense_variant		ENSMUSG00000021071		MGI:2137354
				17403	749	19369	Soma17a	Tfeb	transcription factor EB	17	47.737	47.7426	47.7924	55.389	0	0	0		Ce	ENSMUSG00000023990		MGI:103270
				6510	432	13069	Soma7a	Gsk3a	glycogen synthase kinase 3 alpha	7	25.2283	25.2292	25.2379	9.593	0	0	0		Sc;Hs	ENSMUSG00000057177		MGI:2152453
				14001	212	3244	Vita6b	Rad51ap1	RAD51 associated protein 1	6	126.923	126.925	126.94	16.537	5	4	1	missense_variant;missense_variant;missense_variant;missense_variant;missense_variant;missense_variant;missense_variant;missense_variant;missense_variant;missense_variant,NMD_transcript_variant;missense_variant;missense_variant;missense_variant;missense_variant,NMD_transcript_variant		ENSMUSG00000030346		MGI:1098224
				18095	214	9289	Soma1b	Traf3ip1	TRAF3 interacting protein 1	1	91.4946	91.4981	91.5293	34.66	1	2	1	missense_variant;missense_variant		ENSMUSG00000034292		MGI:1921269
				3673	51	9562	Soma2a	Cubn	cubilin (intrinsic factor-cobalamin receptor)	2	13.2763	13.2979	13.4918	215.475	1	1	1	missense_variant		ENSMUSG00000026726		MGI:1931256
				285	250	9761	Soma2b	Acvr2a	activin receptor IIA	2	48.8141	48.823	48.9033	89.16	0	0	0		Ce;Dm	ENSMUSG00000052155		MGI:102806
				10351	64	15487	Soma10a	Nhsl1	NHS-like 1	10	18.319	18.3405	18.5339	214.907	6	4	1	missense_variant;missense_variant;missense_variant;missense_variant;missense_variant;missense_variant;missense_variant;missense_variant;missense_variant;missense_variant;missense_variant;missense_variant;missense_variant;missense_variant;missense_variant;missense_variant;missense_variant		ENSMUSG00000039835		MGI:106390
				19133	115	18735	Soma17a	Vmn2r107	vomeronasal 2, receptor 107	17	20.3452	20.349	20.3831	37.871	3	3	2	stop_gained;stop_gained,NMD_transcript_variant;splice_donor_variant,NMD_transcript_variant;splice_donor_variant,NMD_transcript_variant;missense_variant		ENSMUSG00000056910		MGI:1316664
				13189	339	15237	Soma9a	Pou2f3	POU domain, class 2, transcription factor 3	9	43.1239	43.1326	43.2104	86.43	1	1	2	splice_donor_variant		ENSMUSG00000032015		MGI:102565
				15189	224	19719	Soma18a	Sema6a	sema domain, transmembrane domain (TM), and cytoplasmic domain, (semaphorin) 6A	18	47.2356	47.2489	47.3689	133.272	1	5	1	missense_variant;missense_variant;missense_variant;missense_variant;missense_variant		ENSMUSG00000019647		MGI:1203727
				18572	194	6528	Vita13a	Ube2ql1	ubiquitin-conjugating enzyme E2Q family-like 1	13	69.7028	69.7065	69.7399	37.057	1	1	1	missense_variant		ENSMUSG00000052981		MGI:1924230
				567	137	6299	Vita12a	Akt1	thymoma viral proto-oncogene 1	12	112.654	112.656	112.675	21.063	0	0	0		Hs	ENSMUSG00000001729		MGI:87986
				4289	372	7805	Vita17a	Dnah8	dynein, axonemal, heavy chain 8	17	30.6244	30.6497	30.8774	253.011	1	3	1	missense_variant;missense_variant;missense_variant		ENSMUSG00000033826		MGI:107714
				18410	170	10097	Soma2c	Tti1	TELO2 interacting protein 1	2	157.982	157.986	158.028	46.63	1	2	1	missense_variant;missense_variant	Ce	ENSMUSG00000027650		MGI:1922675
				3261	119	10980	Soma3b	Col24a1	collagen, type XXIV, alpha 1	3	145.292	145.318	145.552	259.539	4	1	1	missense_variant;missense_variant;missense_variant;missense_variant		ENSMUSG00000028197		MGI:1918605
				7547	662	14015	Soma7b	Inppl1	inositol polyphosphate phosphatase-like 1	7	101.823	101.824	101.838	15.597	1	4	1	missense_variant;missense_variant;missense_variant;missense_variant	Ce;Sc	ENSMUSG00000032737		MGI:1333787
				17500	2	18622	Soma17a	Tiam2	T cell lymphoma invasion and metastasis 2	17	3.32657	3.34705	3.53134	204.771	8	4	2	splice_donor_variant,NMD_transcript_variant;missense_variant;missense_variant;missense_variant;missense_variant;missense_variant;missense_variant;missense_variant;missense_variant;missense_variant;missense_variant;missense_variant,NMD_transcript_variant;missense_variant;missense_variant;missense_variant;missense_variant;missense_variant		ENSMUSG00000023800		MGI:1344338
				10072	192	12829	Soma7a	Napa	N-ethylmaleimide sensitive fusion protein attachment protein alpha	7	16.0985	16.1004	16.118	19.517	1	1	1	missense_variant,NMD_transcript_variant	Ce	ENSMUSG00000006024		MGI:104563
				19147	160	18780	Soma17a	Vmn2r114	vomeronasal 2, receptor 114	17	23.2854	23.2881	23.3125	27.145	58	3	2	stop_gained;stop_gained;stop_gained,NMD_transcript_variant;stop_gained,NMD_transcript_variant;stop_gained;stop_gained,NMD_transcript_variant;stop_gained,NMD_transcript_variant;stop_gained,splice_region_variant;stop_gained,splice_region_variant,NMD_transcript_variant;stop_gained,splice_region_variant,NMD_transcript_variant;missense_variant;missense_variant;missense_variant;missense_variant;missens…		ENSMUSG00000091945		MGI:3648252
				517	219	475	Vita1d	Aim2	absent in melanoma 2	1	173.351	173.362	173.466	115.161	1	3	1	missense_variant;missense_variant;missense_variant		ENSMUSG00000037860		MGI:2686159
				7956	115	8799	VitaXa	Kdm6a	lysine (K)-specific demethylase 6A	X	18.1626	18.1743	18.2799	117.361	0	0	0		Ce	ENSMUSG00000037369		MGI:1095419
				810	56	17583	Soma13a	Aoah	acyloxyacyl hydrolase	13	20.7941	20.8184	21.0366	242.504	2	1	1	missense_variant;missense_variant		ENSMUSG00000021322		MGI:1350928
				9348	120	9195	Soma1b	Mff	mitochondrial fission factor	1	82.7249	82.7276	82.7524	27.504	1	7	1	missense_variant;missense_variant;missense_variant;missense_variant;missense_variant;missense_variant;missense_variant		ENSMUSG00000026150		MGI:1922984
				18040	37	4893	Vita11b	Top3a	topoisomerase (DNA) III alpha	11	60.7401	60.7438	60.7774	37.307	6	4	1	missense_variant;missense_variant;missense_variant;missense_variant;missense_variant;missense_variant;missense_variant;missense_variant;missense_variant;missense_variant;missense_variant;missense_variant	Dm	ENSMUSG00000002814		MGI:1197527
				16895	12	15435	Soma10a	Syne1	spectrin repeat containing, nuclear envelope 1	10	5.02092	5.07397	5.55148	530.565	13	3	1	missense_variant;missense_variant;missense_variant;missense_variant;missense_variant;missense_variant;missense_variant;missense_variant;missense_variant;missense_variant;missense_variant;missense_variant;missense_variant;missense_variant;missense_variant,splice_region_variant;missense_variant,splice_region_variant;missense_variant,splice_region_variant		ENSMUSG00000096054		MGI:1927152
				15600	263	10190	Soma2c	Slc12a5	solute carrier family 12, member 5	2	164.961	164.965	165	38.929	1	3	1	missense_variant;missense_variant;missense_variant	Ce	ENSMUSG00000017740		MGI:1862037
				16757	277	7710	Vita17a	Stub1	STIP1 homology and U-Box containing protein 1	17	25.8305	25.8308	25.8334	2.899	0	0	0		Ce;Hs	ENSMUSG00000039615		MGI:1891731
				1152	589	16629	Soma11a	Asic2	acid-sensing (proton-gated) ion channel 2	11	80.8802	80.989	81.9685	1088.29	0	0	0		Dm	ENSMUSG00000020704		MGI:1100867
				19141	154	18774	Soma17a	Vmn2r111	vomeronasal 2, receptor 111	17	22.5445	22.5474	22.5735	28.978	18	4	2	stop_gained;missense_variant;missense_variant;missense_variant;missense_variant;missense_variant;missense_variant;missense_variant;missense_variant;missense_variant;missense_variant;missense_variant;missense_variant;missense_variant;missense_variant;missense_variant;missense_variant;missense_variant;missense_variant;missense_variant;missense_variant;missense_variant;missense_variant;missense_vari…		ENSMUSG00000095093		MGI:3647034
				14597	311	5167	Vita11b	Rpa1	replication protein A1	11	75.2982	75.3032	75.3483	50.158	0	0	0		Ce;Hs	ENSMUSG00000000751		MGI:1915525
				15188	182	8514	Vita18a	Sema6a	sema domain, transmembrane domain (TM), and cytoplasmic domain, (semaphorin) 6A	18	47.2356	47.2489	47.3689	133.272	1	5	1	missense_variant;missense_variant;missense_variant;missense_variant;missense_variant		ENSMUSG00000019647		MGI:1203727
				15684	49	1258	Vita2c	Slc24a3	solute carrier family 24 (sodium/potassium/calcium exchanger), member 3	2	145.168	145.215	145.642	474.412	2	2	1	missense_variant;missense_variant;missense_variant		ENSMUSG00000063873		MGI:2137513
				7176	693	8126	Vita17a	Hsp90ab1	heat shock protein 90 alpha (cytosolic), class B member 1	17	45.5678	45.5683	45.5733	5.496	20	1	2	stop_gained;missense_variant;missense_variant;missense_variant;missense_variant;missense_variant;missense_variant;missense_variant;missense_variant;missense_variant;missense_variant;missense_variant;missense_variant;missense_variant;missense_variant;missense_variant;missense_variant;missense_variant;missense_variant;missense_variant		ENSMUSG00000023944		MGI:96247
				723	697	16737	Soma11a	Ankfn1	ankyrin-repeat and fibronectin type III domain containing 1	11	89.3902	89.4353	89.8413	451.043	5	5	1	missense_variant;missense_variant;missense_variant;missense_variant;missense_variant;missense_variant;missense_variant;missense_variant;missense_variant,NMD_transcript_variant		ENSMUSG00000047773		MGI:2686021
				5615	185	15608	Soma10a	Fig4	FIG4 phosphoinositide 5-phosphatase	10	41.1882	41.1997	41.3033	115.088	0	0	0		Dm;Sc	ENSMUSG00000038417		MGI:2143585
				9714	325	6659	Vita13a	Mrps27	mitochondrial ribosomal protein S27	13	99.3448	99.3519	99.4156	70.776	7	2	1	missense_variant;missense_variant;missense_variant;missense_variant;missense_variant;missense_variant;missense_variant;missense_variant;missense_variant;missense_variant		ENSMUSG00000041632		MGI:1919064
				166	456	15354	Soma9a	Acat1	acetyl-Coenzyme A acetyltransferase 1	9	53.5805	53.5835	53.6104	29.86	0	0	0		Ce	ENSMUSG00000032047		MGI:87870
				13210	327	7300	Vita15a	Ppara	peroxisome proliferator activated receptor alpha	15	85.735	85.7418	85.8028	67.836	0	0	0		Hs	ENSMUSG00000022383		MGI:104740
				5813	119	10410	Soma3a	Fstl5	follistatin-like 5	3	76.0743	76.1378	76.71	635.749	2	3	1	missense_variant;missense_variant;missense_variant;missense_variant;missense_variant		ENSMUSG00000034098		MGI:2442179
				7688	263	18620	Soma16a	Itgb2l	integrin beta 2-like	16	96.4223	96.4244	96.4436	21.331	1	3	2	splice_acceptor_variant,NMD_transcript_variant;missense_variant;missense_variant		ENSMUSG00000000157		MGI:1277979
				321	110	18344	Soma15a	Adamts12	a disintegrin-like and metallopeptidase (reprolysin type) with thrombospondin type 1 motif, 12	15	11.0648	11.0932	11.3492	284.441	1	1	1	missense_variant		ENSMUSG00000047497		MGI:2146046
				10174	218	9293	Soma1b	Ndufa10	NADH:ubiquinone oxidoreductase subunit A10	1	92.439	92.4425	92.4739	34.85	0	0	0		Ce	ENSMUSG00000026260		MGI:1914523
				2556	23	79	Vita1c	Cdh19	cadherin 19, type 2	1	110.888	110.897	110.978	89.258	1	1	1	missense_variant		ENSMUSG00000047216		MGI:3588198
				2117	771	16811	Soma11a	Cbx1	chromobox 1	11	96.7891	96.7911	96.8086	19.513	0	0	0		Dm	ENSMUSG00000018666		MGI:105369
				10046	279	7252	Vita15a	Naga	N-acetyl galactosaminidase, alpha	15	82.3295	82.3305	82.3389	9.393	1	1	2	splice_donor_variant		ENSMUSG00000022453		MGI:1261422
				12806	348	6682	Vita13a	Pik3r1	phosphoinositide-3-kinase regulatory subunit 1	13	101.681	101.689	101.768	87.654	0	0	0		Hs	ENSMUSG00000041417		MGI:97583
				20211	150	18770	Soma17a	Zfp994	zinc finger protein 994	17	22.1973	22.2001	22.2256	28.351	8	1	2	splice_donor_variant;missense_variant;missense_variant;missense_variant;missense_variant;missense_variant;missense_variant;missense_variant		ENSMUSG00000096433		MGI:3643318
				14145	180	20281	Soma19b	Rbm20	RNA binding motif protein 20	19	53.6773	53.6963	53.8671	189.774	2	2	1	missense_variant,NMD_transcript_variant;missense_variant;missense_variant,NMD_transcript_variant;missense_variant		ENSMUSG00000043639		MGI:1920963
				1630	143	3588	Vita9a	Bmper	BMP-binding endothelial regulator	9	23.2231	23.2493	23.4852	262.124	1	2	1	missense_variant;missense_variant		ENSMUSG00000031963		MGI:1920480
				18263	320	16360	Soma11a	Trp53	transformation related protein 53	11	69.5804	69.5815	69.5919	11.514	0	0	0		Dm;Hs	ENSMUSG00000059552		MGI:98834
				14057	470	16510	Soma11a	Rap1gap2	RAP1 GTPase activating protein 2	11	74.3834	74.4061	74.6109	227.559	1	1	1	missense_variant,NMD_transcript_variant		ENSMUSG00000038807		MGI:3028623
				88	290	14807	Soma8b	Abcc12	ATP-binding cassette, sub-family C (CFTR/MRP), member 12	8	86.4823	86.4921	86.5807	98.426	1	1	2	stop_lost,splice_region_variant,NMD_transcript_variant	Dm	ENSMUSG00000036872		MGI:2441679
				13820	585	12628	Soma6b	Ptpro	protein tyrosine phosphatase, receptor type, O	6	137.252	137.273	137.463	210.914	2	2	1	missense_variant;missense_variant;missense_variant;missense_variant		ENSMUSG00000030223		MGI:1097152
				19153	163	18783	Soma17a	Vmn2r117	vomeronasal 2, receptor 117	17	23.4552	23.4576	23.4797	24.526	69	3	2	stop_gained;stop_gained;stop_gained;stop_gained;stop_gained;stop_gained;stop_gained,NMD_transcript_variant;stop_gained,NMD_transcript_variant;stop_gained,splice_region_variant;stop_gained,splice_region_variant,NMD_transcript_variant;stop_gained,splice_region_variant,NMD_transcript_variant;stop_gained;stop_gained,NMD_transcript_variant;stop_gained,NMD_transcript_variant;stop_gained;stop_gained,NMD…		ENSMUSG00000091407		MGI:3648766
				12676	47	15470	Soma10a	Phactr2	phosphatase and actin regulator 2	10	13.2077	13.2344	13.4744	266.695	9	4	1	missense_variant;missense_variant;missense_variant;missense_variant;missense_variant;missense_variant;missense_variant;missense_variant;missense_variant;missense_variant;missense_variant;missense_variant;missense_variant;missense_variant;missense_variant;missense_variant;missense_variant;missense_variant		ENSMUSG00000062866		MGI:2446138
				6511	2	18359	Soma16a	Gsk3b	glycogen synthase kinase 3 beta	16	38.089	38.1047	38.2461	157.083	0	0	0		Sc;Hs	ENSMUSG00000022812		MGI:1861437
				1921	336	12379	Soma6b	Cacna2d4	calcium channel, voltage-dependent, alpha 2/delta subunit 4	6	119.237	119.248	119.352	115.881	1	2	1	missense_variant;missense_variant	Ce	ENSMUSG00000041460		MGI:2442632
				1428	312	7745	Vita17a	Bak1	BCL2-antagonist/killer 1	17	27.0198	27.0207	27.029	9.199	1	1	1	missense_variant	Hs	ENSMUSG00000057789		MGI:1097161
				15337	5	3450	Vita9a	Sesn3	sestrin 3	9	14.2751	14.2809	14.3331	58.034	0	0	0		Ce	ENSMUSG00000032009		MGI:1922997
				13212	333	18953	Soma17a	Ppard	peroxisome proliferator activator receptor delta	17	28.2327	28.2396	28.3015	68.774	0	0	0			ENSMUSG00000002250		MGI:101884
				16883	252	12889	Soma7a	Sympk	symplekin	7	19.0244	19.0274	19.0546	30.241	2	1	1	missense_variant;missense_variant	Ce	ENSMUSG00000023118		MGI:1915438
				7610	97	1544	Vita3a	Iqschfp	Iqcj and Schip1 fusion protein	3	67.8922	67.9657	68.6265	734.234	1	1	1	missense_variant		ENSMUSG00000102422		MGI:5439400
				3232	286	6038	Vita11c	Cog1	component of oligomeric golgi complex 1	11	113.649	113.651	113.667	17.885	8	5	2	stop_gained;missense_variant;missense_variant;missense_variant;missense_variant;missense_variant;missense_variant;missense_variant;missense_variant;missense_variant;missense_variant;missense_variant;missense_variant;missense_variant;missense_variant;missense_variant		ENSMUSG00000018661		MGI:1333873
				14472	304	14494	Soma8a	Rnaseh2a	ribonuclease H2, large subunit	8	84.9566	84.9579	84.9698	13.157	1	5	1	missense_variant;missense_variant;missense_variant;missense_variant;missense_variant	Sc	ENSMUSG00000052926		MGI:1916974
				8422	875	8308	Vita17a	L3mbtl4	L3MBTL4 histone methyl-lysine binding protein	17	68.2738	68.3244	68.7801	506.289	2	3	2	stop_gained,NMD_transcript_variant;missense_variant;missense_variant		ENSMUSG00000041565		MGI:2444889
				6628	459	7892	Vita17a	H2-DMa	histocompatibility 2, class II, locus DMa	17	34.1195	34.1215	34.1391	19.56	3	3	2	stop_lost;missense_variant;missense_variant;missense_variant;missense_variant		ENSMUSG00000037649		MGI:95921
				3110	284	12921	Soma7a	Clptm1	cleft lip and palate associated transmembrane protein 1	7	19.6316	19.6349	19.665	33.462	1	1	2	splice_acceptor_variant,non_coding_transcript_variant		ENSMUSG00000002981		MGI:1927155
				18565	78	591	Vita2a	Ube2l6	ubiquitin-conjugating enzyme E2L 6	2	84.7988	84.8	84.8103	11.507	1	2	1	missense_variant;missense_variant		ENSMUSG00000027078		MGI:1914500
				1942	408	15306	Soma9a	Cadm1	cell adhesion molecule 1	9	47.5302	47.563	47.8581	327.942	1	1	1	missense_variant		ENSMUSG00000032076		MGI:1889272
				16759	42	15465	Soma10a	Stx11	syntaxin 11	10	12.9382	12.9408	12.9643	26.089	1	4	1	missense_variant;missense_variant;missense_variant;missense_variant	Sc	ENSMUSG00000039232		MGI:1921982
				8079	16	18250	Soma14b	Klhl1	kelch-like 1	14	96.1027	96.1444	96.5191	416.366	4	1	1	missense_variant;missense_variant;missense_variant;missense_variant		ENSMUSG00000022076		MGI:2136335
				5531	447	15345	Soma9a	Fdx1	ferredoxin 1	9	51.9433	51.9453	51.9636	20.25	1	2	1	missense_variant,splice_region_variant;missense_variant,splice_region_variant,NMD_transcript_variant		ENSMUSG00000032051		MGI:103224
				14002	455	12498	Soma6b	Rad51ap1	RAD51 associated protein 1	6	126.923	126.925	126.94	16.537	5	4	1	missense_variant;missense_variant;missense_variant;missense_variant;missense_variant;missense_variant;missense_variant;missense_variant;missense_variant;missense_variant,NMD_transcript_variant;missense_variant;missense_variant;missense_variant;missense_variant,NMD_transcript_variant		ENSMUSG00000030346		MGI:1098224
				19486	362	9873	Soma2b	Wipf1	WAS/WASL interacting protein family, member 1	2	73.4296	73.4396	73.5297	100.124	0	0	0		Ce;Sc	ENSMUSG00000075284		MGI:2178801
				14630	799	16839	Soma11a	Rpl23	ribosomal protein L23	11	97.7775	97.778	97.7824	4.91	0	0	0		Ce;Sc	ENSMUSG00000071415		MGI:1929455
				4867	130	6871	Vita14a	Enox1	ecto-NOX disulfide-thiol exchanger 1	14	77.1568	77.2133	77.7218	564.997	2	2	1	missense_variant;missense_variant;missense_variant		ENSMUSG00000022012		MGI:2444896
				6148	39	17566	Soma13a	Gli3	GLI-Kruppel family member GLI3	13	15.4632	15.4899	15.73	266.791	0	0	0			ENSMUSG00000021318		MGI:95729
				4522	19	11978	Soma6a	Dync1i1	dynein cytoplasmic 1 intermediate chain 1	6	5.72564	5.75588	6.02804	302.4	1	1	1	missense_variant		ENSMUSG00000029757		MGI:107743
				8962	171	6333	Vita12a	Macc1	metastasis associated in colon cancer 1	12	119.314	119.33	119.47	155.717	5	5	2	splice_donor_variant;splice_donor_variant;missense_variant;missense_variant;missense_variant;missense_variant;missense_variant;missense_variant;missense_variant;missense_variant;missense_variant;missense_variant;missense_variant;missense_variant;missense_variant;missense_variant;missense_variant;missense_variant;missense_variant;missense_variant;missense_variant;missense_variant		ENSMUSG00000041886		MGI:2685113
				1285	259	11379	Soma4b	Atp6v0b	ATPase, H+ transporting, lysosomal V0 subunit B	4	117.884	117.885	117.887	3.007	1	4	1	missense_variant;missense_variant;missense_variant;missense_variant		ENSMUSG00000033379		MGI:1890510
				18741	228	17755	Soma13a	Uqcrfs1	ubiquinol-cytochrome c reductase, Rieske iron-sulfur polypeptide 1	13	30.5403	30.5408	30.5454	5.054	0	0	0		Ce;Sc	ENSMUSG00000038462		MGI:1913944
				1203	218	19713	Soma18a	Atg12	autophagy related 12	18	46.7301	46.7313	46.7416	11.436	0	0	0		Sc	ENSMUSG00000032905		MGI:1914776
				13775	58	7031	Vita15a	Ptk2	PTK2 protein tyrosine kinase 2	15	73.2051	73.2269	73.4233	218.178	0	0	0		Hs	ENSMUSG00000022607		MGI:95481
				10522	64	4766	Vita11a	Npc1l1	NPC1 like intracellular cholesterol transporter 1	11	6.21101	6.21293	6.23014	19.13	3	1	1	missense_variant;missense_variant;missense_variant		ENSMUSG00000020447		MGI:2685089
				15159	26	1235	Vita2c	Sel1l2	sel-1 suppressor of lin-12-like 2 (C. elegans)	2	140.23	140.246	140.39	159.851	2	2	1	missense_variant;missense_variant;missense_variant	Sc	ENSMUSG00000074764		MGI:2684964
				2668	31	9542	Soma2a	Celf2	CUGBP, Elav-like family member 2	2	6.53969	6.63668	7.50956	969.869	0	0	0		Sc	ENSMUSG00000002107		MGI:1338822
				12605	721	11841	Soma4b	Pex14	peroxisomal biogenesis factor 14	4	148.961	148.974	149.1	139.341	1	1	1	missense_variant,NMD_transcript_variant	Sc	ENSMUSG00000028975		MGI:1927868
				8078	22	6928	Vita14b	Klhl1	kelch-like 1	14	96.1027	96.1444	96.5191	416.366	4	1	1	missense_variant;missense_variant;missense_variant;missense_variant		ENSMUSG00000022076		MGI:2136335
				18300	214	7647	Vita17a	Tsc2	TSC complex subunit 2	17	24.5958	24.5995	24.6326	36.814	1	6	1	missense_variant;missense_variant;missense_variant;missense_variant;missense_variant;missense_variant		ENSMUSG00000002496		MGI:102548
				10642	345	5201	Vita11b	Nsrp1	nuclear speckle regulatory protein 1	11	77.0443	77.0477	77.0784	34.143	36	1	2	stop_gained;stop_gained;missense_variant;missense_variant;missense_variant;missense_variant;missense_variant;missense_variant;missense_variant;missense_variant;missense_variant;missense_variant;missense_variant;missense_variant;missense_variant;missense_variant;missense_variant;missense_variant;missense_variant;missense_variant;missense_variant;missense_variant;missense_variant;missense_variant;m…		ENSMUSG00000037958		MGI:2144305
				18790	357	13710	Soma7b	Usp35	ubiquitin specific peptidase 35	7	97.3094	97.3116	97.332	22.64	4	3	2	splice_acceptor_variant,non_coding_transcript_variant;missense_variant;missense_variant;missense_variant;missense_variant;missense_variant;missense_variant		ENSMUSG00000035713		MGI:2685339
				3215	270	9345	Soma1b	Cntnap5b	contactin associated protein-like 5B	1	99.7728	99.8441	100.486	713.177	7	2	1	missense_variant;missense_variant;missense_variant;missense_variant;missense_variant;missense_variant;missense_variant;missense_variant;missense_variant;missense_variant;missense_variant;missense_variant;missense_variant		ENSMUSG00000067028		MGI:3664583
				4219	27	6933	Vita14b	Dis3	DIS3 homolog, exosome endoribonuclease and 3'-5' exoribonuclease	14	99.0752	99.0777	99.0998	24.564	1	2	1	missense_variant;missense_variant,NMD_transcript_variant	Ce	ENSMUSG00000033166		MGI:1919912
				19352	39	11998	Soma6a	Vwde	von Willebrand factor D and EGF domains	6	13.1563	13.1632	13.225	68.666	11	2	2	stop_lost,splice_region_variant;missense_variant;missense_variant;missense_variant;missense_variant;missense_variant;missense_variant,splice_region_variant;missense_variant;missense_variant;missense_variant;missense_variant;missense_variant;missense_variant;missense_variant		ENSMUSG00000079679		MGI:2685313
				7337	70	15493	Soma10a	Ifngr1	interferon gamma receptor 1	10	19.5919	19.5938	19.6102	18.28	1	1	1	missense_variant		ENSMUSG00000020009		MGI:107655
				4220	21	18255	Soma14b	Dis3	DIS3 homolog, exosome endoribonuclease and 3'-5' exoribonuclease	14	99.0752	99.0777	99.0998	24.564	1	2	1	missense_variant;missense_variant,NMD_transcript_variant	Ce	ENSMUSG00000033166		MGI:1919912
				9552	106	6268	Vita12a	Mok	MOK protein kinase	12	110.808	110.811	110.841	33.141	1	1	2	stop_gained		ENSMUSG00000056458		MGI:1336881
				1202	176	8508	Vita18a	Atg12	autophagy related 12	18	46.7301	46.7313	46.7416	11.436	0	0	0		Sc	ENSMUSG00000032905		MGI:1914776
				16382	260	14777	Soma8b	Spg7	SPG7, paraplegin matrix AAA peptidase subunit	8	123.063	123.066	123.098	34.818	2	4	1	missense_variant;missense_variant;missense_variant;missense_variant;missense_variant;missense_variant		ENSMUSG00000000738		MGI:2385906
				7379	160	2836	Vita5a	Igfbp7	insulin-like growth factor binding protein 7	5	77.3492	77.3551	77.408	58.801	0	0	0			ENSMUSG00000036256		MGI:1352480
				3205	15	2904	Vita6a	Cntn6	contactin 6	6	104.493	104.53	104.863	370.616	3	3	1	missense_variant;missense_variant;missense_variant;missense_variant;missense_variant;missense_variant;missense_variant;missense_variant;missense_variant		ENSMUSG00000030092		MGI:1858223
				10795	239	8923	VitaXa	Ocrl	OCRL, inositol polyphosphate-5-phosphatase	X	47.9124	47.9177	47.9659	53.481	0	0	0		Ce;Sc	ENSMUSG00000001173		MGI:109589
				5357	462	17989	Soma13a	Fancc	Fanconi anemia, complementation group C	13	63.285	63.3063	63.4973	212.235	2	9	2	start_lost;missense_variant;missense_variant;missense_variant;missense_variant;missense_variant;missense_variant;missense_variant;missense_variant;missense_variant;missense_variant;missense_variant;missense_variant;missense_variant;missense_variant;missense_variant;missense_variant;missense_variant		ENSMUSG00000021461		MGI:95480
				15160	60	2736	Vita5a	Sel1l3	sel-1 suppressor of lin-12-like 3 (C. elegans)	5	53.1071	53.1178	53.2139	106.844	1	1	1	missense_variant	Sc	ENSMUSG00000029189		MGI:1916941
				7695	81	7391	Vita15b	Itgb7	integrin beta 7	15	102.216	102.218	102.232	15.949	3	2	1	missense_variant;missense_variant;missense_variant;missense_variant		ENSMUSG00000001281		MGI:96616
				722	524	5380	Vita11b	Ankfn1	ankyrin-repeat and fibronectin type III domain containing 1	11	89.3902	89.4353	89.8413	451.043	5	5	1	missense_variant;missense_variant;missense_variant;missense_variant;missense_variant;missense_variant;missense_variant;missense_variant;missense_variant,NMD_transcript_variant		ENSMUSG00000047773		MGI:2686021
				9698	736	19356	Soma17a	Mrps10	mitochondrial ribosomal protein S10	17	47.3689	47.3701	47.3814	12.53	4	5	1	missense_variant;missense_variant;missense_variant;missense_variant;missense_variant;missense_variant;missense_variant;missense_variant;missense_variant	Ce	ENSMUSG00000034729		MGI:1928139
				7678	254	5110	Vita11b	Itgae	integrin alpha E, epithelial-associated	11	73.0906	73.0963	73.1474	56.863	16	1	1	missense_variant;missense_variant;missense_variant;missense_variant;missense_variant;missense_variant;missense_variant;missense_variant;missense_variant;missense_variant;missense_variant;missense_variant;missense_variant;missense_variant;missense_variant;missense_variant		ENSMUSG00000005947		MGI:1298377
				15403	107	11227	Soma4b	Sgip1	SH3-domain GRB2-like (endophilin) interacting protein 1	4	102.741	102.765	102.974	232.331	1	2	1	missense_variant;missense_variant		ENSMUSG00000028524		MGI:1920344
				8645	340	6092	Vita11c	Llgl2	LLGL2 scribble cell polarity complex component	11	115.824	115.827	115.856	31.731	2	3	1	missense_variant;missense_variant;missense_variant;missense_variant;missense_variant	Sc	ENSMUSG00000020782		MGI:1918843
				9869	365	12408	Soma6b	Mug2	murinoglobulin 2	6	122.007	122.015	122.086	79.204	4	1	2	stop_gained;stop_lost;missense_variant;missense_variant		ENSMUSG00000030131		MGI:99836
				5217	52	7025	Vita15a	Fam135b	family with sequence similarity 135, member B	15	71.4316	71.4612	71.7278	296.229	3	1	1	missense_variant;missense_variant;missense_variant		ENSMUSG00000036800		MGI:1917613
				7673	1	514	Vita2a	Itga6	integrin alpha 6	2	71.7456	71.7569	71.8584	112.8	1	3	1	missense_variant;missense_variant;missense_variant		ENSMUSG00000027111		MGI:96605
				12647	67	17594	Soma13a	Pgbd1	piggyBac transposable element derived 1	13	21.4213	21.4233	21.4411	19.783	2	4	2	stop_gained;stop_gained;stop_gained;stop_gained;missense_variant;missense_variant;missense_variant;missense_variant		ENSMUSG00000055313		MGI:2441675
				2614	58	11178	Soma4b	Cdkn2a	cyclin dependent kinase inhibitor 2A	4	89.2745	89.2765	89.2947	20.182	2	2	1	missense_variant;missense_variant;missense_variant		ENSMUSG00000044303		MGI:104738
				2157	170	4245	Vita9c	Ccdc13	coiled-coil domain containing 13	9	121.798	121.802	121.839	41.834	2	2	2	splice_acceptor_variant,non_coding_transcript_variant;missense_variant		ENSMUSG00000079235		MGI:1920144
				8530	64	120	Vita1c	Lct	lactase	1	128.285	128.289	128.328	43.562	1	1	1	missense_variant	Ce	ENSMUSG00000026354		MGI:104576
				4290	372	18992	Soma17a	Dnah8	dynein, axonemal, heavy chain 8	17	30.6244	30.6497	30.8774	253.011	1	3	1	missense_variant;missense_variant;missense_variant		ENSMUSG00000033826		MGI:107714
				10766	115	9190	Soma1b	Nyap2	neuronal tyrosine-phophorylated phosphoinositide 3-kinase adaptor 2	1	81.0769	81.1034	81.3418	264.814	2	5	1	missense_variant;missense_variant;missense_variant;missense_variant;missense_variant;missense_variant		ENSMUSG00000054976		MGI:2443135
				19253	98	18718	Soma17a	Vmn2r92	vomeronasal 2, receptor 92	17	18.1519	18.1556	18.1889	36.999	4	1	2	stop_gained;missense_variant;missense_variant;missense_variant,splice_region_variant		ENSMUSG00000091350		MGI:3761352
				10250	168	3984	Vita9b	Nek11	NIMA (never in mitosis gene a)-related expressed kinase 11	9	105.162	105.185	105.396	233.368	9	4	1	missense_variant;missense_variant;missense_variant;missense_variant;missense_variant;missense_variant;missense_variant;missense_variant;missense_variant,NMD_transcript_variant;missense_variant;missense_variant;missense_variant,NMD_transcript_variant;missense_variant,NMD_transcript_variant;missense_variant;missense_variant;missense_variant,NMD_transcript_variant;missense_variant,NMD_transcript_var…		ENSMUSG00000035032		MGI:2442276
				9051	59	115	Vita1c	Map3k19	mitogen-activated protein kinase kinase kinase 19	1	127.815	127.819	127.855	40.24	0	0	0		Ce;Sc	ENSMUSG00000051590		MGI:1203481
				5573	301	8985	VitaXa	Fgf13	fibroblast growth factor 13	X	59.0621	59.1127	59.5681	505.926	0	0	0			ENSMUSG00000031137		MGI:109178
				8466	25	15448	Soma10a	Lats1	large tumor suppressor	10	7.68121	7.68474	7.71646	35.246	0	0	0		Ce;Sc	ENSMUSG00000040021		MGI:1333883
				18397	19	11139	Soma4b	Ttc39b	tetratricopeptide repeat domain 39B	4	83.2203	83.2307	83.3243	103.955	1	2	2	stop_gained;stop_gained		ENSMUSG00000038172		MGI:1917113
				9757	516	5372	Vita11b	Msi2	musashi RNA-binding protein 2	11	88.3394	88.3773	88.7185	379.131	2	1	1	missense_variant;missense_variant		ENSMUSG00000069769		MGI:1923876
				8044	253	17485	Soma12b	Klc1	kinesin light chain 1	12	111.759	111.764	111.808	48.995	3	6	2	splice_donor_variant;splice_donor_variant;splice_donor_variant;splice_donor_variant;splice_donor_variant;splice_donor_variant,non_coding_transcript_variant;missense_variant;missense_variant;missense_variant;missense_variant;missense_variant;missense_variant;missense_variant;missense_variant		ENSMUSG00000021288		MGI:107978
				2065	644	11764	Soma4b	Casp9	caspase 9	4	141.794	141.796	141.816	22.364	6	3	2	stop_gained;missense_variant;missense_variant;missense_variant;missense_variant;missense_variant;missense_variant;missense_variant;missense_variant;missense_variant;missense_variant;missense_variant;missense_variant;missense_variant,splice_region_variant;missense_variant	Ce	ENSMUSG00000028914		MGI:1277950
				4963	50	18215	Soma14a	Erc2	ELKS/RAB6-interacting/CAST family member 2	14	27.6224	27.708	28.4785	856.109	1	1	1	missense_variant		ENSMUSG00000040640		MGI:1098749
				4807	166	2241	Vita4a	Elp1	elongator complex protein 1	4	56.7497	56.7549	56.8023	52.651	3	1	1	missense_variant;missense_variant;missense_variant	Sc	ENSMUSG00000028431		MGI:1914544
				15334	194	15617	Soma10a	Sesn1	sestrin 1	10	41.8099	41.8198	41.9084	98.489	0	0	0		Ce	ENSMUSG00000038332		MGI:2155278
				516	51	15474	Soma10a	Aig1	androgen-induced 1	10	13.6471	13.6692	13.869	221.926	3	2	1	missense_variant;missense_variant;missense_variant;missense_variant		ENSMUSG00000019806		MGI:1913503
				15355	388	10679	Soma3a	Setdb1	SET domain, bifurcated 1	3	95.3235	95.3269	95.3572	33.677	1	3	1	missense_variant;missense_variant;missense_variant		ENSMUSG00000015697		MGI:1934229
				14730	141	19982	Soma19a	Rps6ka4	ribosomal protein S6 kinase, polypeptide 4	19	6.82909	6.83024	6.84064	11.551	0	0	0		Ce;Dm	ENSMUSG00000024952		MGI:1930076
				7165	130	7103	Vita15a	Hsf1	heat shock factor 1	15	76.4774	76.4799	76.5019	24.491	0	0	0		Hs	ENSMUSG00000022556		MGI:96238
				14939	151	18508	Soma16a	Samsn1	SAM domain, SH3 domain and nuclear localization signals, 1	16	75.8588	75.8751	76.0223	163.488	2	1	1	missense_variant;missense_variant		ENSMUSG00000022876		MGI:1914992
				5878	67	2743	Vita5a	G6pd2	glucose-6-phosphate dehydrogenase 2	5	61.8088	61.8091	61.8112	2.347	3	1	1	missense_variant;missense_variant;missense_variant	Dm;Sc	ENSMUSG00000089992		MGI:105977
				12954	352	3384	Vita6b	Plcz1	phospholipase C, zeta 1	6	139.99	139.995	140.041	51.784	3	2	2	splice_acceptor_variant,NMD_transcript_variant;missense_variant;missense_variant		ENSMUSG00000030230		MGI:2150308
				18652	183	9258	Soma1b	Ugt1a2	UDP glucuronosyltransferase 1 family, polypeptide A2	1	88.2006	88.2024	88.219	18.396	24	1	2	splice_donor_variant;missense_variant;missense_variant;missense_variant;missense_variant,splice_region_variant;missense_variant,splice_region_variant;missense_variant;missense_variant;missense_variant;missense_variant;missense_variant;missense_variant;missense_variant;missense_variant;missense_variant;missense_variant;missense_variant;missense_variant;missense_variant;missense_variant;missense_va…		ENSMUSG00000090171		MGI:3576049
				12496	377	6711	Vita13a	Pde4d	phosphodiesterase 4D, cAMP specific	13	108.45	108.6	109.953	1503.51	1	1	1	missense_variant		ENSMUSG00000021699		MGI:99555
				7539	251	14441	Soma8a	Inpp4b	inositol polyphosphate-4-phosphatase, type II	8	81.3426	81.4211	82.1279	785.358	4	9	1	missense_variant;missense_variant;missense_variant;missense_variant;missense_variant;missense_variant;missense_variant;missense_variant;missense_variant;missense_variant;missense_variant;missense_variant;missense_variant;missense_variant;missense_variant;missense_variant;missense_variant;missense_variant;missense_variant;missense_variant;missense_variant;missense_variant;missense_variant;missense…		ENSMUSG00000037940		MGI:2158925
				20274	48	4750	Vita11a	Znrf3	zinc and ring finger 3	11	5.27632	5.29318	5.44485	168.523	2	2	1	missense_variant;missense_variant;missense_variant;missense_variant		ENSMUSG00000041961		MGI:3039616
				14017	85	15508	Soma10a	Raet1e	retinoic acid early transcript 1E	10	22.1586	22.1801	22.3741	215.57	4	4	1	missense_variant;missense_variant;missense_variant;missense_variant;missense_variant;missense_variant;missense_variant;missense_variant;missense_variant;missense_variant;missense_variant;missense_variant;missense_variant;missense_variant;missense_variant;missense_variant		ENSMUSG00000053219		MGI:2675273
				9755	507	7940	Vita17a	Msh5	mutS homolog 5	17	35.0286	35.0304	35.0467	18.14	3	3	1	missense_variant;missense_variant;missense_variant,NMD_transcript_variant;missense_variant,NMD_transcript_variant		ENSMUSG00000007035		MGI:1329021
				1164	24	11060	Soma4a	Asph	aspartate-beta-hydroxylase	4	9.44807	9.4702	9.66934	221.275	2	10	1	missense_variant;missense_variant;missense_variant;missense_variant;missense_variant;missense_variant;missense_variant;missense_variant;missense_variant;missense_variant		ENSMUSG00000028207		MGI:1914186
				7607	58	18080	Soma13b	Iqgap2	IQ motif containing GTPase activating protein 2	13	95.6272	95.6537	95.8925	265.309	6	1	1	missense_variant;missense_variant;missense_variant;missense_variant;missense_variant;missense_variant		ENSMUSG00000021676		MGI:2449975
				944	66	15489	Soma10a	Arfgef3	ARFGEF family member 3	10	18.5818	18.5981	18.7439	162.11	0	0	0			ENSMUSG00000019852		MGI:106387
				10424	371	13008	Soma7a	Nlrp5	NLR family, pyrin domain containing 5	7	23.3859	23.3915	23.4419	56.033	8	5	1	missense_variant;missense_variant;missense_variant;missense_variant,NMD_transcript_variant;missense_variant,NMD_transcript_variant;missense_variant;missense_variant;missense_variant;missense_variant,NMD_transcript_variant;missense_variant,NMD_transcript_variant;missense_variant;missense_variant;missense_variant;missense_variant,NMD_transcript_variant;missense_variant,NMD_transcript_variant;missen…		ENSMUSG00000015721		MGI:1345193
				14820	53	17184	Soma12a	Rtn1	reticulon 1	12	72.2118	72.2315	72.4091	197.302	1	1	1	missense_variant		ENSMUSG00000021087		MGI:1933947
				15535	344	14861	Soma8b	Sipa1l2	signal-induced proliferation-associated 1 like 2	8	125.418	125.433	125.57	151.745	23	3	2	stop_gained;stop_gained;stop_gained;missense_variant;missense_variant;missense_variant;missense_variant;missense_variant;missense_variant;missense_variant;missense_variant;missense_variant;missense_variant;missense_variant;missense_variant;missense_variant;missense_variant;missense_variant;missense_variant;missense_variant;missense_variant;missense_variant;missense_variant;missense_variant;missen…		ENSMUSG00000001995		MGI:2676970
				9458	3	2892	Vita6a	Mitf	melanogenesis associated transcription factor	6	97.8071	97.8285	98.0213	214.297	0	0	0		Ce	ENSMUSG00000035158		MGI:104554
				16191	15	9012	Soma1a	Sntg1	syntrophin, gamma 1	1	8.36148	8.45532	9.29988	938.403	2	2	1	missense_variant,NMD_transcript_variant;missense_variant,NMD_transcript_variant		ENSMUSG00000025909		MGI:1918346
				7802	776	8209	Vita17a	Kat2b	K(lysine) acetyltransferase 2B	17	53.5669	53.5774	53.6727	105.859	1	1	1	missense_variant		ENSMUSG00000000708		MGI:1343094
				16261	3	9000	Soma1a	Sox17	SRY (sex determining region Y)-box 17	1	4.49093	4.49157	4.49735	6.423	1	2	1	missense_variant,splice_region_variant;missense_variant,splice_region_variant		ENSMUSG00000025902		MGI:107543
				12879	174	7607	Vita17a	Pkmyt1	protein kinase, membrane associated tyrosine/threonine 1	17	23.7263	23.7274	23.7367	10.399	1	1	1	missense_variant	Sc	ENSMUSG00000023908		MGI:2137630
				18564	87	2763	Vita5a	Ube2k	ubiquitin-conjugating enzyme E2K	5	65.5372	65.5434	65.599	61.755	0	0	0			ENSMUSG00000029203		MGI:1858216
				7741	192	14382	Soma8a	Jak3	Janus kinase 3	8	71.6763	71.6777	71.6906	14.279	2	3	1	missense_variant;missense_variant;missense_variant;missense_variant;missense_variant;missense_variant		ENSMUSG00000031805		MGI:99928
				14031	55	1264	Vita2c	Ralgapa2	Ral GTPase activating protein, alpha subunit 2 (catalytic)	2	146.24	146.267	146.512	272.465	6	5	1	missense_variant;missense_variant;missense_variant;missense_variant;missense_variant;missense_variant;missense_variant,NMD_transcript_variant;missense_variant;missense_variant;missense_variant;missense_variant;missense_variant;missense_variant;missense_variant;missense_variant;missense_variant;missense_variant;missense_variant;missense_variant;missense_variant;missense_variant;missense_variant;mi…		ENSMUSG00000037110		MGI:3036245
				16425	328	19823	Soma18a	Spire1	spire type actin nucleation factor 1	18	67.4882	67.5005	67.6108	122.581	1	1	2	splice_donor_variant		ENSMUSG00000024533		MGI:1915416
				5496	153	1600	Vita3a	Fbxw7	F-box and WD-40 domain protein 7	3	84.8153	84.8317	84.9792	163.93	1	2	1	missense_variant;missense_variant		ENSMUSG00000028086		MGI:1354695
				950	349	862	Vita2a	Arhgap1	Rho GTPase activating protein 1	2	91.6499	91.6521	91.6723	22.466	1	4	1	missense_variant;missense_variant;missense_variant;missense_variant	Hs	ENSMUSG00000027247		MGI:2445003
				6973	307	11427	Soma4b	Hivep3	Hs immunodeficiency virus type I enhancer binding protein 3	4	119.734	119.774	120.138	404.261	5	3	1	missense_variant;missense_variant;missense_variant;missense_variant;missense_variant;missense_variant;missense_variant;missense_variant		ENSMUSG00000028634		MGI:106589
				17325	243	18863	Soma17a	Telo2	telomere maintenance 2	17	25.0996	25.1012	25.116	16.397	14	2	1	missense_variant;missense_variant;missense_variant;missense_variant;missense_variant;missense_variant;missense_variant;missense_variant;missense_variant;missense_variant;missense_variant;missense_variant;missense_variant;missense_variant;missense_variant;missense_variant;missense_variant;missense_variant;missense_variant;missense_variant;missense_variant;missense_variant;missense_variant;missense…	Ce	ENSMUSG00000024170		MGI:1918968
				18815	31	15454	Soma10a	Ust	uronyl-2-sulfotransferase	10	8.20476	8.23616	8.51882	314.069	1	1	1	missense_variant		ENSMUSG00000047712		MGI:2442406
				15345	85	6247	Vita12a	Setd3	SET domain containing 3	12	108.106	108.114	108.179	72.883	3	1	1	missense_variant;missense_variant;missense_variant		ENSMUSG00000056770		MGI:1289184
				9683	787	16827	Soma11a	Mrpl45	mitochondrial ribosomal protein L45	11	97.3157	97.3171	97.3299	14.204	1	1	1	missense_variant		ENSMUSG00000018882		MGI:1914286
				16431	245	5101	Vita11b	Spns3	spinster homolog 3	11	72.4949	72.5005	72.5505	55.587	5	2	2	stop_lost;stop_lost;missense_variant;missense_variant;missense_variant;missense_variant;missense_variant;missense_variant;missense_variant;missense_variant		ENSMUSG00000020798		MGI:1924827
				4015	48	104	Vita1c	Ddx18	DEAD (Asp-Glu-Ala-Asp) box polypeptide 18	1	121.554	121.555	121.568	14.154	2	1	1	missense_variant;missense_variant	Ce	ENSMUSG00000001674		MGI:1914192
				2413	178	434	Vita1d	Cd244a	CD244 molecule A	1	171.559	171.564	171.61	50.553	87	2	2	stop_gained;stop_gained,NMD_transcript_variant;stop_gained,splice_region_variant;stop_gained,splice_region_variant,NMD_transcript_variant;stop_gained,splice_region_variant;missense_variant;missense_variant,NMD_transcript_variant;missense_variant;missense_variant,NMD_transcript_variant;missense_variant;missense_variant,NMD_transcript_variant;missense_variant;missense_variant,NMD_transcript_variant…		ENSMUSG00000004709		MGI:109294
				10781	182	12819	Soma7a	Obox3	oocyte specific homeobox 3	7	15.4798	15.4958	15.6399	160.077	1	7	1	missense_variant;missense_variant;missense_variant;missense_variant;missense_variant;missense_variant;missense_variant		ENSMUSG00000066772		MGI:2149032
				10057	332	6666	Vita13a	Naip2	NLR family, apoptosis inhibitory protein 2	13	100.144	100.15	100.202	58.029	7	3	1	missense_variant;missense_variant;missense_variant,splice_region_variant;missense_variant,splice_region_variant;missense_variant;missense_variant;missense_variant;missense_variant;missense_variant;missense_variant;missense_variant;missense_variant;missense_variant;missense_variant;missense_variant;missense_variant;missense_variant;missense_variant;missense_variant		ENSMUSG00000078945		MGI:1298226
				12527	2	515	Vita2a	Pdk1	pyruvate dehydrogenase kinase, isoenzyme 1	2	71.8732	71.8763	71.9039	30.634	1	1	2	splice_donor_variant,non_coding_transcript_variant		ENSMUSG00000006494		MGI:1926119
				5564	361	18981	Soma17a	Fgd2	FYVE, RhoGEF and PH domain containing 2	17	29.3609	29.3628	29.3797	18.747	2	3	1	missense_variant;missense_variant,NMD_transcript_variant;missense_variant;missense_variant	Sc	ENSMUSG00000024013		MGI:1347084
				12497	138	18160	Soma13b	Pde4d	phosphodiesterase 4D, cAMP specific	13	108.45	108.6	109.953	1503.51	1	1	1	missense_variant		ENSMUSG00000021699		MGI:99555
				2569	292	9367	Soma1b	Cdh7	cadherin 7, type 2	1	109.982	109.998	110.14	157.726	2	4	1	missense_variant;missense_variant;missense_variant;missense_variant,splice_region_variant		ENSMUSG00000026312		MGI:2442792
				794	1	945	Vita2b	Ano3	anoctamin 3	2	110.655	110.685	110.951	295.722	3	1	1	missense_variant,splice_region_variant;missense_variant;missense_variant		ENSMUSG00000074968		MGI:3613666
				17930	68	15491	Soma10a	Tnfaip3	tumor necrosis factor, alpha-induced protein 3	10	19.0009	19.0024	19.0157	14.747	2	2	1	missense_variant;missense_variant;missense_variant;missense_variant		ENSMUSG00000019850		MGI:1196377
				9758	689	16729	Soma11a	Msi2	musashi RNA-binding protein 2	11	88.3394	88.3773	88.7185	379.131	2	1	1	missense_variant;missense_variant		ENSMUSG00000069769		MGI:1923876
				15423	231	8915	VitaXa	Sh2d1a	SH2 domain containing 1A	X	42.5025	42.5051	42.5293	26.877	0	0	0		Ce;Sc	ENSMUSG00000005696		MGI:1328352
				10759	409	15307	Soma9a	Nxpe4	neurexophilin and PC-esterase domain family, member 4	9	48.162	48.1858	48.4	238.002	6	3	1	missense_variant;missense_variant;missense_variant;missense_variant;missense_variant;missense_variant;missense_variant;missense_variant;missense_variant;missense_variant;missense_variant;missense_variant;missense_variant;missense_variant;missense_variant;missense_variant		ENSMUSG00000044229		MGI:1924792
				471	45	7478	Vita17a	Agpat4	1-acylglycerol-3-phosphate O-acyltransferase 4 (lysophosphatidic acid acyltransferase, delta)	17	12.1187	12.1288	12.2196	100.941	1	1	1	missense_variant	Sc	ENSMUSG00000023827		MGI:1915512
				10012	71	11191	Soma4b	Mysm1	myb-like, SWIRM and MPN domains 1	4	94.942	94.9457	94.9791	37.06	3	7	2	splice_donor_variant,non_coding_transcript_variant;splice_donor_variant;splice_donor_variant,non_coding_transcript_variant;splice_donor_variant,non_coding_transcript_variant;splice_donor_variant,non_coding_transcript_variant;splice_donor_variant,non_coding_transcript_variant;splice_donor_variant,non_coding_transcript_variant;missense_variant		ENSMUSG00000062627		MGI:2444584
				19122	108	7541	Vita17a	Vmn2r102	vomeronasal 2, receptor 102	17	19.6603	19.6652	19.7095	49.205	4	1	2	splice_acceptor_variant;missense_variant;missense_variant;missense_variant		ENSMUSG00000095961		MGI:3647786
				6668	466	7899	Vita17a	H2-Ob	histocompatibility 2, O region beta locus	17	34.2389	34.2405	34.2544	15.511	10	4	2	splice_donor_variant,non_coding_transcript_variant;missense_variant;missense_variant;missense_variant;missense_variant;missense_variant;missense_variant;missense_variant;missense_variant;missense_variant;missense_variant;missense_variant;missense_variant;missense_variant,splice_region_variant;missense_variant,splice_region_variant;missense_variant,splice_region_variant;missense_variant;missense_v…		ENSMUSG00000041538		MGI:95925
				4891	256	7229	Vita15a	Ep300	E1A binding protein p300	15	81.5854	81.592	81.6521	66.726	0	0	0		Hs	ENSMUSG00000055024		MGI:1276116
				9221	552	7985	Vita17a	Mdc1	mediator of DNA damage checkpoint 1	17	35.8415	35.8433	35.8597	18.155	1	1	1	missense_variant		ENSMUSG00000061607		MGI:3525201
				12191	331	2639	Vita4b	Pank4	pantothenate kinase 4	4	154.964	154.966	154.981	16.815	1	3	1	missense_variant;missense_variant;missense_variant,NMD_transcript_variant	Ce	ENSMUSG00000029056		MGI:2387466
				13215	293	12336	Soma6b	Pparg	peroxisome proliferator activated receptor gamma	6	115.361	115.374	115.49	129.448	0	0	0		Hs	ENSMUSG00000000440		MGI:97747
				7953	347	12390	Soma6b	Kdm5a	lysine (K)-specific demethylase 5A	6	120.364	120.372	120.445	80.45	0	0	0		Ce	ENSMUSG00000030180		MGI:2136980
				12301	100	4381	Vita10a	Pcdh15	protocadherin 15	10	73.0993	73.2544	74.6497	1550.4	0	0	0			ENSMUSG00000052613		MGI:1891428
				2793	53	1262	Vita2c	Cfap61	cilia and flagella associated protein 61	2	145.935	145.963	146.215	280.255	5	5	1	missense_variant;missense_variant;missense_variant;missense_variant;missense_variant;missense_variant;missense_variant;missense_variant		ENSMUSG00000037143		MGI:1926024
				13213	70	2959	Vita6a	Pparg	peroxisome proliferator activated receptor gamma	6	115.361	115.374	115.49	129.448	0	0	0		Hs	ENSMUSG00000000440		MGI:97747
				19149	161	18781	Soma17a	Vmn2r115	vomeronasal 2, receptor 115	17	23.3437	23.3456	23.3625	18.797	76	2	2	stop_gained,splice_region_variant;stop_gained,splice_region_variant;stop_gained;stop_gained;stop_gained;stop_gained;stop_gained;stop_gained;stop_gained;stop_gained;stop_gained;stop_gained;stop_gained;missense_variant;missense_variant;missense_variant,splice_region_variant;missense_variant,splice_region_variant;missense_variant;missense_variant;missense_variant;missense_variant;missense_variant;mi…		ENSMUSG00000091076		MGI:3647235
				18019	531	5387	Vita11b	Tom1l1	target of myb1-like 1 (chicken)	11	90.6435	90.648	90.6884	44.901	2	4	1	missense_variant;missense_variant;missense_variant;missense_variant;missense_variant,splice_region_variant;missense_variant,splice_region_variant	Sc	ENSMUSG00000020541		MGI:1919193
				18872	49	2124	Vita4a	Vcp	valosin containing protein	4	42.98	42.982	43.0005	20.544	0	0	0		Ce;Hs	ENSMUSG00000028452		MGI:99919
				15406	21	9018	Soma1a	Sgk3	serum/glucocorticoid regulated kinase 3	1	9.79811	9.80838	9.90085	102.738	0	0	0		Ce;Sc	ENSMUSG00000025915		MGI:2182368
				8863	169	18526	Soma16a	Ltn1	listerin E3 ubiquitin protein ligase 1	16	87.3767	87.3822	87.4326	55.961	3	1	1	missense_variant;missense_variant;missense_variant	Sc	ENSMUSG00000052299		MGI:1926163
				14698	449	7882	Vita17a	Rps18	ribosomal protein S18	17	33.952	33.9524	33.956	4.002	2	2	1	missense_variant;missense_variant,NMD_transcript_variant	Sc	ENSMUSG00000008668		MGI:98146
				18583	378	15276	Soma9a	Ube4a	ubiquitination factor E4A	9	44.9231	44.9274	44.9656	42.473	1	3	1	missense_variant;missense_variant;missense_variant,NMD_transcript_variant	Sc	ENSMUSG00000059890		MGI:2154580
				15044	98	1545	Vita3a	Schip1	schwannomin interacting protein 1	3	68.0648	68.121	68.6265	561.679	1	4	1	missense_variant;missense_variant;missense_variant;missense_variant		ENSMUSG00000027777		MGI:1353557
				13798	35	91	Vita1c	Ptpn4	protein tyrosine phosphatase, non-receptor type 4	1	119.652	119.671	119.838	185.146	1	1	1	missense_variant		ENSMUSG00000026384		MGI:1099792
				13211	333	7766	Vita17a	Ppard	peroxisome proliferator activator receptor delta	17	28.2327	28.2396	28.3015	68.774	0	0	0			ENSMUSG00000002250		MGI:101884
				17667	146	1593	Vita3a	Tmem131l	transmembrane 131 like	3	83.8977	83.9119	84.0402	142.52	6	3	1	missense_variant;missense_variant;missense_variant;missense_variant;missense_variant;missense_variant;missense_variant;missense_variant;missense_variant;missense_variant,splice_region_variant;missense_variant,splice_region_variant;missense_variant,splice_region_variant;missense_variant;missense_variant;missense_variant;missense_variant;missense_variant;missense_variant		ENSMUSG00000033767		MGI:2443399
				5563	361	7794	Vita17a	Fgd2	FYVE, RhoGEF and PH domain containing 2	17	29.3609	29.3628	29.3797	18.747	2	3	1	missense_variant;missense_variant,NMD_transcript_variant;missense_variant;missense_variant	Sc	ENSMUSG00000024013		MGI:1347084
				14626	805	16845	Soma11a	Rpl19	ribosomal protein L19	11	98.0267	98.0271	98.0305	3.782	0	0	0		Ce;Sc	ENSMUSG00000017404		MGI:98020
				3947	143	10434	Soma3a	Dchs2	dachsous cadherin related 2	3	83.1279	83.1509	83.3572	229.261	25	1	1	missense_variant;missense_variant;missense_variant;missense_variant;missense_variant;missense_variant;missense_variant;missense_variant;missense_variant;missense_variant;missense_variant;missense_variant;missense_variant;missense_variant;missense_variant;missense_variant;missense_variant;missense_variant;missense_variant;missense_variant;missense_variant;missense_variant;missense_variant;missense…		ENSMUSG00000102692		MGI:2685263
				19265	104	18724	Soma17a	Vmn2r98	vomeronasal 2, receptor 98	17	19.0535	19.0564	19.0824	28.951	8	1	2	stop_gained;missense_variant,splice_region_variant;missense_variant;missense_variant;missense_variant;missense_variant;missense_variant;missense_variant		ENSMUSG00000096717		MGI:3647977
				7498	626	13979	Soma7b	Ilk	integrin linked kinase	7	105.737	105.737	105.743	6.333	1	4	1	missense_variant;missense_variant,NMD_transcript_variant;missense_variant;missense_variant	Ce;Dm	ENSMUSG00000030890		MGI:1195267
				1553	423	936	Vita2a	Bdnf	brain derived neurotrophic factor	2	109.675	109.68	109.727	52.307	1	11	1	missense_variant;missense_variant;missense_variant;missense_variant;missense_variant;missense_variant;missense_variant;missense_variant;missense_variant;missense_variant;missense_variant	Hs	ENSMUSG00000048482		MGI:88145
				16424	286	8618	Vita18a	Spire1	spire type actin nucleation factor 1	18	67.4882	67.5005	67.6108	122.581	1	1	2	splice_donor_variant		ENSMUSG00000024533		MGI:1915416
				2531	34	5786	Vita11c	Cdc6	cell division cycle 6	11	98.9078	98.9094	98.9239	16.139	1	1	2	splice_donor_variant,NMD_transcript_variant	Sc	ENSMUSG00000017499		MGI:1345150
				19143	155	18775	Soma17a	Vmn2r112	vomeronasal 2, receptor 112	17	22.601	22.6029	22.6208	19.891	13	3	2	splice_donor_variant,NMD_transcript_variant;missense_variant;missense_variant,NMD_transcript_variant;missense_variant;missense_variant;missense_variant,NMD_transcript_variant;missense_variant;missense_variant;missense_variant,NMD_transcript_variant;missense_variant;missense_variant;missense_variant,NMD_transcript_variant;missense_variant;missense_variant;missense_variant,NMD_transcript_variant;mi…		ENSMUSG00000094921		MGI:3644292
				333	167	18524	Soma16a	Adamts5	a disintegrin-like and metallopeptidase (reprolysin type) with thrombospondin type 1 motif, 5 (aggrecanase-2)	16	85.8562	85.8607	85.9018	45.655	2	1	1	missense_variant;missense_variant		ENSMUSG00000022894		MGI:1346321
				15118	618	11738	Soma4b	Sdhb	succinate dehydrogenase complex, subunit B, iron sulfur (Ip)	4	140.961	140.963	140.979	17.99	0	0	0		Dm;Sc	ENSMUSG00000009863		MGI:1914930
				12702	208	1417	Vita2c	Phf20	PHD finger protein 20	2	156.196	156.208	156.31	113.486	2	1	1	missense_variant;missense_variant		ENSMUSG00000038116		MGI:2444148
				15870	156	2231	Vita4a	Slc44a1	solute carrier family 44, member 1	4	53.4404	53.4586	53.6225	182.065	1	1	1	missense_variant		ENSMUSG00000028412		MGI:2140592
				3707	202	5058	Vita11b	Cxcl16	chemokine (C-X-C motif) ligand 16	11	70.454	70.4546	70.46	6.001	1	2	1	missense_variant;missense_variant,NMD_transcript_variant		ENSMUSG00000018920		MGI:1932682
				12514	129	1576	Vita3a	Pdgfc	platelet-derived growth factor, C polypeptide	3	81.0364	81.0542	81.214	177.624	0	0	0			ENSMUSG00000028019		MGI:1859631
				7374	666	5522	Vita11b	Igfbp4	insulin-like growth factor binding protein 4	11	99.0412	99.0426	99.0544	13.148	1	1	2	stop_gained		ENSMUSG00000017493		MGI:96439
				17955	671	19291	Soma17a	Tnfrsf21	tumor necrosis factor receptor superfamily, member 21	17	43.0166	43.0238	43.0892	72.634	2	1	1	missense_variant;missense_variant		ENSMUSG00000023915		MGI:2151075
				2482	183	439	Vita1d	Cd84	CD84 antigen	1	171.84	171.845	171.891	51.021	3	5	2	splice_donor_variant,non_coding_transcript_variant;splice_donor_variant;missense_variant;missense_variant;missense_variant;missense_variant;missense_variant;missense_variant;missense_variant		ENSMUSG00000038147		MGI:1336885
				5989	145	18502	Soma16a	Gbe1	glucan (1,4-alpha-), branching enzyme 1	16	70.3139	70.3395	70.5697	255.767	1	3	1	missense_variant;missense_variant;missense_variant		ENSMUSG00000022707		MGI:1921435
				2353	58	114	Vita1c	Ccnt2	cyclin T2	1	127.774	127.778	127.808	33.897	1	2	1	missense_variant;missense_variant	Ce	ENSMUSG00000026349		MGI:1920199
				10189	587	13940	Soma7b	Ndufab1	NADH:ubiquinone oxidoreductase subunit AB1	7	122.085	122.087	122.102	16.483	0	0	0		Ce	ENSMUSG00000030869		MGI:1917566
				15005	134	2810	Vita5a	Scfd2	Sec1 family domain containing 2	5	74.2048	74.2375	74.5318	326.943	3	4	1	missense_variant;missense_variant;missense_variant;missense_variant,NMD_transcript_variant;missense_variant;missense_variant;missense_variant;missense_variant,NMD_transcript_variant;missense_variant;missense_variant		ENSMUSG00000062110		MGI:2443446
				16440	229	13582	Soma7b	Spon1	spondin 1, (f-spondin) extracellular matrix protein	7	113.766	113.794	114.043	277.372	6	2	1	missense_variant;missense_variant;missense_variant;missense_variant;missense_variant;missense_variant;missense_variant;missense_variant;missense_variant;missense_variant		ENSMUSG00000038156		MGI:2385287
				2351	389	5245	Vita11b	Ccnq	cyclin Q	11	78.7505	78.7506	78.7517	1.223	4	1	2	stop_gained;stop_gained;missense_variant;missense_variant	Ce	ENSMUSG00000049489		MGI:1916359
				13225	396	3428	Vita6b	Ppfibp1	PTPRF interacting protein, binding protein 1 (liprin beta 1)	6	146.888	146.903	147.032	143.538	2	3	1	missense_variant;missense_variant;missense_variant;missense_variant;missense_variant;missense_variant	Ce	ENSMUSG00000016487		MGI:1914783
				1531	503	10794	Soma3a	Bcl2l15	BCLl2-like 15	3	103.833	103.835	103.855	22.017	1	2	1	missense_variant;missense_variant		ENSMUSG00000044165		MGI:2685412
				18426	136	1345	Vita2c	Ttll9	tubulin tyrosine ligase-like family, member 9	2	152.962	152.967	153.008	45.997	3	2	2	stop_lost;missense_variant,NMD_transcript_variant;missense_variant		ENSMUSG00000074673		MGI:1913589
				2840	190	10117	Soma2c	Chd6	chromodomain helicase DNA binding protein 6	2	160.947	160.963	161.109	162.097	0	0	0			ENSMUSG00000057133		MGI:1918639
				17128	197	7630	Vita17a	Tbc1d24	TBC1 domain family, member 24	17	24.1754	24.1784	24.2056	30.131	1	12	1	missense_variant;missense_variant;missense_variant;missense_variant;missense_variant;missense_variant;missense_variant;missense_variant;missense_variant;missense_variant;missense_variant;missense_variant	Ce	ENSMUSG00000036473		MGI:2443456
				3244	600	2047	Vita3a	Col11a1	collagen, type XI, alpha 1	3	114.031	114.05	114.221	190.178	1	2	1	missense_variant;missense_variant		ENSMUSG00000027966		MGI:88446
				9916	338	851	Vita2a	Mybpc3	myosin binding protein C, cardiac	2	91.1181	91.12	91.1365	18.372	4	3	2	start_lost;start_lost;missense_variant;missense_variant;missense_variant;missense_variant;missense_variant;missense_variant;missense_variant		ENSMUSG00000002100		MGI:102844
				4911	163	2839	Vita5a	Epha5	Eph receptor A5	5	84.0548	84.091	84.4174	362.621	2	6	1	missense_variant;missense_variant;missense_variant;missense_variant;missense_variant;missense_variant;missense_variant;missense_variant;missense_variant;missense_variant;missense_variant;missense_variant		ENSMUSG00000029245		MGI:99654
				7675	46	9557	Soma2a	Itga8	integrin alpha 8	2	12.1066	12.1262	12.3019	195.29	0	0	0			ENSMUSG00000026768		MGI:109442
				20143	230	20331	Soma19b	Zfp950	zinc finger protein 950	19	61.0538	61.0625	61.1408	87	3	3	2	splice_acceptor_variant,NMD_transcript_variant;missense_variant;missense_variant;missense_variant,NMD_transcript_variant		ENSMUSG00000074733		MGI:2652824
				4998	254	13607	Soma7b	Ern2	endoplasmic reticulum (ER) to nucleus signalling 2	7	122.17	122.172	122.186	16.314	0	0	0		Ce;Dm	ENSMUSG00000030866		MGI:1349436
				8626	216	15639	Soma10a	Lin28b	lin-28 homolog B (C. elegans)	10	45.3766	45.3876	45.4864	109.775	0	0	0		Dm	ENSMUSG00000063804		MGI:3584032
				3257	730	16770	Soma11a	Col1a1	collagen, type I, alpha 1	11	94.9362	94.9379	94.953	16.818	1	1	1	missense_variant		ENSMUSG00000001506		MGI:88467
				11004	241	754	Vita2a	Olfr1183	olfactory receptor 1183	2	88.4549	88.4563	88.4692	14.332	3	1	2	stop_gained;missense_variant;missense_variant		ENSMUSG00000049372		MGI:3031017
				2611	316	3348	Vita6b	Cdkn1b	cyclin-dependent kinase inhibitor 1B	6	134.92	134.921	134.926	5.112	2	3	1	missense_variant;missense_variant;missense_variant;missense_variant;missense_variant;missense_variant		ENSMUSG00000003031		MGI:104565
				2612	559	12602	Soma6b	Cdkn1b	cyclin-dependent kinase inhibitor 1B	6	134.92	134.921	134.926	5.112	2	3	1	missense_variant;missense_variant;missense_variant;missense_variant;missense_variant;missense_variant		ENSMUSG00000003031		MGI:104565
				4373	189	4005	Vita9b	Dock3	dedicator of cyto-kinesis 3	9	106.893	106.927	107.232	339.084	2	3	1	missense_variant;missense_variant;missense_variant;missense_variant		ENSMUSG00000039716		MGI:2429763
				11365	149	2224	Vita4a	Olfr275	olfactory receptor 275	4	52.8146	52.816	52.8283	13.665	5	2	2	splice_acceptor_variant,non_coding_transcript_variant;missense_variant;missense_variant;missense_variant;missense_variant		ENSMUSG00000089717		MGI:3030109
				9868	122	3154	Vita6b	Mug2	murinoglobulin 2	6	122.007	122.015	122.086	79.204	4	1	2	stop_gained;stop_lost;missense_variant;missense_variant		ENSMUSG00000030131		MGI:99836
				12606	359	872	Vita2a	Pex16	peroxisomal biogenesis factor 16	2	92.3747	92.3753	92.3812	6.541	1	1	1	missense_variant	Dm	ENSMUSG00000027222		MGI:1338829
				5227	155	1602	Vita3a	Fam160a1	family with sequence similarity 160, member A1	3	85.6601	85.6758	85.8173	157.23	2	3	1	missense_variant;missense_variant;missense_variant,NMD_transcript_variant		ENSMUSG00000051000		MGI:2444746
				92	60	6966	Vita14b	Abcc4	ATP-binding cassette, sub-family C (CFTR/MRP), member 4	14	118.483	118.505	118.706	223.527	1	2	1	missense_variant;missense_variant	Dm	ENSMUSG00000032849		MGI:2443111
				18167	357	6691	Vita13a	Trim23	tripartite motif-containing 23	13	104.179	104.181	104.203	24.575	2	3	1	missense_variant,splice_region_variant;missense_variant,splice_region_variant;missense_variant,splice_region_variant;missense_variant;missense_variant;missense_variant		ENSMUSG00000021712		MGI:1933161
				4381	97	6838	Vita14a	Dok2	docking protein 2	14	70.766	70.7673	70.7785	12.459	2	1	2	stop_gained;missense_variant		ENSMUSG00000022102		MGI:1332623
				9519	167	18787	Soma17a	Mmp25	matrix metallopeptidase 25	17	23.6283	23.63	23.6453	16.966	0	0	0			ENSMUSG00000023903		MGI:2443938
				12545	229	14746	Soma8b	Pdpr	pyruvate dehydrogenase phosphatase regulatory subunit	8	111.095	111.099	111.137	42.444	1	2	1	missense_variant,splice_region_variant;missense_variant,splice_region_variant,NMD_transcript_variant		ENSMUSG00000033624		MGI:2442188
				9188	207	19702	Soma18a	Mcc	mutated in colorectal cancers	18	44.4251	44.4638	44.8122	387.122	1	1	1	missense_variant		ENSMUSG00000071856		MGI:96930
				1879	198	12835	Soma7a	C5ar1	complement component 5a receptor 1	7	16.2467	16.248	16.2595	12.797	1	2	2	splice_donor_variant;splice_donor_variant		ENSMUSG00000049130		MGI:88232
				3290	222	19717	Soma18a	Commd10	COMM domain containing 10	18	46.9588	46.9864	47.2343	275.468	4	5	1	missense_variant;missense_variant,NMD_transcript_variant;missense_variant;missense_variant,NMD_transcript_variant;missense_variant;missense_variant,NMD_transcript_variant;missense_variant,NMD_transcript_variant;missense_variant,NMD_transcript_variant		ENSMUSG00000042705		MGI:1916706
				9060	46	7479	Vita17a	Map3k4	mitogen-activated protein kinase kinase kinase 4	17	12.2276	12.2367	12.3188	91.175	2	2	1	missense_variant;missense_variant;missense_variant	Sc	ENSMUSG00000014426		MGI:1346875
				10428	461	13098	Soma7a	Nlrp9c	NLR family, pyrin domain containing 9C	7	26.3225	26.3306	26.4037	81.227	1	1	1	missense_variant		ENSMUSG00000040614		MGI:3028627
				7367	51	7484	Vita17a	Igf2r	insulin-like growth factor 2 receptor	17	12.6824	12.6911	12.7697	87.258	0	0	0			ENSMUSG00000023830		MGI:96435
				14249	274	9349	Soma1b	Relch	RAB11 binding and LisH domain, coiled-coil and HEAT repeat containing	1	105.664	105.673	105.755	91.33	2	6	2	splice_donor_variant;splice_donor_variant;splice_donor_variant,NMD_transcript_variant;splice_donor_variant,non_coding_transcript_variant;splice_donor_variant;splice_donor_variant,non_coding_transcript_variant;missense_variant;missense_variant;missense_variant,NMD_transcript_variant;missense_variant		ENSMUSG00000026319		MGI:1922832
				1351	50	994	Vita2b	Aven	apoptosis, caspase activation inhibitor	2	112.493	112.507	112.635	141.609	4	2	1	missense_variant;missense_variant;missense_variant;missense_variant;missense_variant		ENSMUSG00000003604		MGI:1921518
				3246	456	19076	Soma17a	Col11a2	collagen, type XI, alpha 2	17	34.0394	34.0422	34.0667	27.248	9	7	1	missense_variant;missense_variant;missense_variant;missense_variant;missense_variant;missense_variant;missense_variant;missense_variant;missense_variant;missense_variant;missense_variant;missense_variant;missense_variant;missense_variant;missense_variant;missense_variant;missense_variant;missense_variant;missense_variant;missense_variant;missense_variant;missense_variant;missense_variant;missense…		ENSMUSG00000024330		MGI:88447
				16044	38	9113	Soma1b	Smarcal1	SWI/SNF related matrix associated, actin dependent regulator of chromatin, subfamily a-like 1	1	72.5833	72.5882	72.6331	49.883	4	4	1	missense_variant;missense_variant;missense_variant;missense_variant;missense_variant;missense_variant;missense_variant;missense_variant;missense_variant;missense_variant		ENSMUSG00000039354		MGI:1859183
				5088	209	18566	Soma16a	Eva1c	eva-1 homolog C (C. elegans)	16	90.8267	90.8346	90.9051	78.39	4	8	2	splice_donor_variant;splice_donor_variant,non_coding_transcript_variant;splice_donor_variant,non_coding_transcript_variant;splice_donor_variant,non_coding_transcript_variant;missense_variant;missense_variant;missense_variant;missense_variant;missense_variant;missense_variant;missense_variant;missense_variant;missense_variant;missense_variant;missense_variant;missense_variant;missense_variant;miss…		ENSMUSG00000039903		MGI:1918217
				3451	654	8087	Vita17a	Crisp1	cysteine-rich secretory protein 1	17	40.2938	40.2963	40.3192	25.449	10	1	1	missense_variant;missense_variant;missense_variant;missense_variant;missense_variant;missense_variant,splice_region_variant;missense_variant;missense_variant;missense_variant;missense_variant	Ce	ENSMUSG00000025431		MGI:102553
				12423	155	19650	Soma18a	Pcdhgb6	protocadherin gamma subfamily B, 6	18	37.7421	37.7521	37.8419	99.779	27	1	2	stop_gained;missense_variant;missense_variant;missense_variant;missense_variant;missense_variant;missense_variant;missense_variant;missense_variant;missense_variant;missense_variant;missense_variant;missense_variant;missense_variant;missense_variant;missense_variant;missense_variant;missense_variant;missense_variant;missense_variant;missense_variant;missense_variant;missense_variant;missense_vari…		ENSMUSG00000103088		MGI:1935197
				10312	135	20236	Soma19b	Nfkb2	nuclear factor of kappa light polypeptide gene enhancer in B cells 2, p49/p100	19	46.3043	46.3051	46.3124	8.065	2	1	1	missense_variant;missense_variant	Hs	ENSMUSG00000025225		MGI:1099800
				1191	365	9876	Soma2b	Atf2	activating transcription factor 2	2	73.8165	73.8241	73.8926	76.13	0	0	0		Sc;Hs	ENSMUSG00000027104		MGI:109349
				1292	27	18384	Soma16a	Atp6v1a	ATPase, H+ transporting, lysosomal V1 subunit A	16	44.0854	44.0908	44.1397	54.303	0	0	0		Sc	ENSMUSG00000052459		MGI:1201780
				474	381	9892	Soma2b	Agps	alkylglycerone phosphate synthase	2	75.8322	75.8421	75.9313	99.173	1	2	2	start_lost;start_lost		ENSMUSG00000042410		MGI:2443065
				16684	115	5867	Vita11c	Stat5a	signal transducer and activator of transcription 5A	11	100.859	100.862	100.885	25.818	0	0	0		Dm;Hs	ENSMUSG00000004043		MGI:103036
				2987	282	12919	Soma7a	Clasrp	CLK4-associating serine/arginine rich protein	7	19.581	19.5834	19.6045	23.451	2	3	2	splice_donor_variant,NMD_transcript_variant;missense_variant;missense_variant,NMD_transcript_variant;missense_variant,NMD_transcript_variant		ENSMUSG00000061028		MGI:1855695
				18788	149	11010	Soma3b	Usp33	ubiquitin specific peptidase 33	3	152.346	152.351	152.394	47.139	2	3	1	missense_variant;missense_variant;missense_variant;missense_variant;missense_variant;missense_variant		ENSMUSG00000025437		MGI:2159711
				3540	216	7189	Vita15a	Csnk1e	casein kinase 1, epsilon	15	79.4179	79.4216	79.4556	37.71	0	0	0		Hs	ENSMUSG00000022433		MGI:1351660
				12915	291	9802	Soma2b	Pla2r1	phospholipase A2 receptor 1	2	60.4175	60.4311	60.5533	135.765	0	0	0			ENSMUSG00000054580		MGI:102468
				18539	331	3776	Vita9a	Ubash3b	ubiquitin associated and SH3 domain containing, B	9	41.0111	41.0262	41.1617	150.599	2	5	2	splice_donor_variant,non_coding_transcript_variant;splice_donor_variant;splice_donor_variant,non_coding_transcript_variant;missense_variant;missense_variant		ENSMUSG00000032020		MGI:1920078
				15998	432	5288	Vita11b	Slfn5	schlafen 5	11	82.9513	82.9527	82.9648	13.491	4	3	2	splice_acceptor_variant,non_coding_transcript_variant;missense_variant;missense_variant;missense_variant;missense_variant;missense_variant;missense_variant		ENSMUSG00000054404		MGI:1329004
				11583	418	7851	Vita17a	Olfr55	olfactory receptor 55	17	33.1684	33.1697	33.1808	12.306	4	4	2	start_lost;start_lost;missense_variant;missense_variant;missense_variant;missense_variant;missense_variant;missense_variant;missense_variant;missense_variant;missense_variant;missense_variant		ENSMUSG00000094891		MGI:1333751
				20227	163	11283	Soma4b	Zfyve9	zinc finger, FYVE domain containing 9	4	108.637	108.652	108.781	143.332	2	3	1	missense_variant;missense_variant;missense_variant;missense_variant;missense_variant		ENSMUSG00000034557		MGI:2652838
				16002	433	5289	Vita11b	Slfn9	schlafen 9	11	82.9784	82.9797	82.9918	13.44	55	3	2	stop_gained;stop_gained;stop_gained;stop_gained;stop_gained;missense_variant;missense_variant;missense_variant;missense_variant;missense_variant;missense_variant;missense_variant;missense_variant;missense_variant;missense_variant;missense_variant;missense_variant;missense_variant;missense_variant;missense_variant;missense_variant;missense_variant;missense_variant;missense_variant;missense_variant…		ENSMUSG00000069793		MGI:2445121
				17499	2	7435	Vita17a	Tiam2	T cell lymphoma invasion and metastasis 2	17	3.32657	3.34705	3.53134	204.771	8	4	2	splice_donor_variant,NMD_transcript_variant;missense_variant;missense_variant;missense_variant;missense_variant;missense_variant;missense_variant;missense_variant;missense_variant;missense_variant;missense_variant;missense_variant,NMD_transcript_variant;missense_variant;missense_variant;missense_variant;missense_variant;missense_variant		ENSMUSG00000023800		MGI:1344338
				1427	251	18871	Soma17a	Baiap3	BAI1-associated protein 3	17	25.2427	25.244	25.2564	13.705	3	5	2	stop_lost;missense_variant;missense_variant;missense_variant;missense_variant;missense_variant;missense_variant;missense_variant;missense_variant		ENSMUSG00000047507		MGI:2685783
				13124	250	6002	Vita11c	Polg2	polymerase (DNA directed), gamma 2, accessory subunit	11	106.768	106.769	106.78	11.284	1	5	1	missense_variant;missense_variant,NMD_transcript_variant;missense_variant,NMD_transcript_variant;missense_variant,NMD_transcript_variant;missense_variant,NMD_transcript_variant	Dm	ENSMUSG00000020718		MGI:1354947
				16219	78	7388	Vita15b	Soat2	sterol O-acyltransferase 2	15	102.151	102.152	102.163	12.943	2	2	1	missense_variant;missense_variant;missense_variant,NMD_transcript_variant	Ce	ENSMUSG00000023045		MGI:1332226
				7364	220	13573	Soma7b	Igf2	insulin-like growth factor 2	7	142.651	142.652	142.667	16.05	0	0	0		Hs	ENSMUSG00000048583		MGI:96434
				18719	26	9537	Soma2a	Upf2	UPF2 regulator of nonsense transcripts homolog (yeast)	2	5.95147	5.96199	6.0567	105.234	1	1	1	missense_variant	Sc	ENSMUSG00000043241		MGI:2449307
				7948	9	11129	Soma4b	Kdm4c	lysine (K)-specific demethylase 4C	4	74.2425	74.2588	74.4059	163.363	0	0	0		Ce	ENSMUSG00000028397		MGI:1924054
				17237	329	18949	Soma17a	Tcp11	t-complex protein 11	17	28.0667	28.0681	28.0806	13.894	1	1	1	missense_variant,NMD_transcript_variant		ENSMUSG00000062859		MGI:98544
				15354	388	1835	Vita3a	Setdb1	SET domain, bifurcated 1	3	95.3235	95.3269	95.3572	33.677	1	3	1	missense_variant;missense_variant;missense_variant		ENSMUSG00000015697		MGI:1934229
				1530	503	1950	Vita3a	Bcl2l15	BCLl2-like 15	3	103.833	103.835	103.855	22.017	1	2	1	missense_variant;missense_variant		ENSMUSG00000044165		MGI:2685412
				7949	7	3452	Vita9a	Kdm4d	lysine (K)-specific demethylase 4D	9	14.4625	14.4663	14.5005	37.934	1	2	1	missense_variant;missense_variant	Ce	ENSMUSG00000053914		MGI:3606484
				6020	469	10760	Soma3a	Gdap2	ganglioside-induced differentiation-associated-protein 2	3	100.162	100.167	100.207	44.6	1	1	1	missense_variant		ENSMUSG00000027865		MGI:1338001
				5552	209	3654	Vita9a	Fez1	fasciculation and elongation protein zeta 1 (zygin I)	9	36.8219	36.8276	36.8789	57.06	1	5	1	missense_variant;missense_variant,NMD_transcript_variant;missense_variant;missense_variant;missense_variant	Ce	ENSMUSG00000032118		MGI:2670976
				10539	95	6836	Vita14a	Npm2	nucleophosmin/nucleoplasmin 2	14	70.6473	70.6485	70.6592	11.942	2	2	2	splice_donor_variant;missense_variant;missense_variant		ENSMUSG00000047911		MGI:1890811
				15346	214	17446	Soma12b	Setd3	SET domain containing 3	12	108.106	108.114	108.179	72.883	3	1	1	missense_variant;missense_variant;missense_variant		ENSMUSG00000056770		MGI:1289184
				5228	155	10446	Soma3a	Fam160a1	family with sequence similarity 160, member A1	3	85.6601	85.6758	85.8173	157.23	2	3	1	missense_variant;missense_variant;missense_variant,NMD_transcript_variant		ENSMUSG00000051000		MGI:2444746
				2703	1066	17106	Soma11a	Cep112	centrosomal protein 112	11	108.425	108.469	108.861	435.423	2	6	1	missense_variant;missense_variant;missense_variant;missense_variant;missense_variant;missense_variant;missense_variant;missense_variant;missense_variant;missense_variant		ENSMUSG00000020728		MGI:1923673
				6137	106	4181	Vita9c	Glb1	galactosidase, beta 1	9	114.401	114.408	114.475	73.822	4	1	1	missense_variant;missense_variant;missense_variant;missense_variant		ENSMUSG00000045594		MGI:88151
				10592	176	232	Vita1c	Nr5a2	nuclear receptor subfamily 5, group A, member 2	1	136.843	136.854	136.96	117.877	1	1	1	missense_variant	Ce	ENSMUSG00000026398		MGI:1346834
				14512	254	14444	Soma8a	Rnf150	ring finger protein 150	8	82.8634	82.8861	83.0913	227.912	1	1	1	missense_variant		ENSMUSG00000047747		MGI:2443860
				3619	231	1440	Vita2c	Ctnnbl1	catenin, beta like 1	2	157.737	157.753	157.892	154.213	1	1	1	missense_variant		ENSMUSG00000027649		MGI:1913892
				3289	180	8512	Vita18a	Commd10	COMM domain containing 10	18	46.9588	46.9864	47.2343	275.468	4	5	1	missense_variant;missense_variant,NMD_transcript_variant;missense_variant;missense_variant,NMD_transcript_variant;missense_variant;missense_variant,NMD_transcript_variant;missense_variant,NMD_transcript_variant;missense_variant,NMD_transcript_variant		ENSMUSG00000042705		MGI:1916706
				4452	393	15291	Soma9a	Dscaml1	DS cell adhesion molecule like 1	9	45.4266	45.4593	45.7537	327.084	1	1	1	missense_variant		ENSMUSG00000032087		MGI:2150309
				16509	483	13120	Soma7a	Sptbn4	spectrin beta, non-erythrocytic 4	7	27.3564	27.3655	27.4477	91.303	4	6	2	stop_gained;stop_gained;stop_gained;stop_gained;stop_gained;missense_variant;missense_variant;missense_variant;missense_variant;missense_variant;missense_variant;missense_variant;missense_variant;missense_variant;missense_variant		ENSMUSG00000011751		MGI:1890574
				1920	93	3125	Vita6b	Cacna2d4	calcium channel, voltage-dependent, alpha 2/delta subunit 4	6	119.237	119.248	119.352	115.881	1	2	1	missense_variant;missense_variant	Ce	ENSMUSG00000041460		MGI:2442632
				12518	277	19772	Soma18a	Pdgfrb	platelet derived growth factor receptor, beta polypeptide	18	61.0451	61.0491	61.0851	39.911	0	0	0		Hs	ENSMUSG00000024620		MGI:97531
				16628	13	9010	Soma1a	St18	suppression of tumorigenicity 18	1	6.48723	6.5246	6.86094	373.709	3	8	1	missense_variant;missense_variant;missense_variant;missense_variant;missense_variant;missense_variant;missense_variant;missense_variant;missense_variant;missense_variant;missense_variant;missense_variant;missense_variant;missense_variant		ENSMUSG00000033740		MGI:2446700
				3520	179	7152	Vita15a	Csf2rb	colony stimulating factor 2 receptor, beta, low-affinity (granulocyte-macrophage)	15	78.3258	78.3286	78.3538	28.095	3	3	1	missense_variant;missense_variant;missense_variant;missense_variant;missense_variant;missense_variant;missense_variant		ENSMUSG00000071713		MGI:1339759
				1072	147	9222	Soma1b	Armc9	armadillo repeat containing 9	1	86.1548	86.1671	86.2783	123.504	2	5	1	missense_variant;missense_variant;missense_variant;missense_variant;missense_variant,NMD_transcript_variant		ENSMUSG00000062590		MGI:1926045
				16713	211	13564	Soma7b	Stk32c	serine/threonine kinase 32C	7	139.104	139.115	139.213	109.669	0	0	0		Ce;Sc	ENSMUSG00000015981		MGI:2385336
				12053	169	11289	Soma4b	Osbpl9	oxysterol binding protein-like 9	4	109.061	109.075	109.202	141.127	0	0	0		Sc	ENSMUSG00000028559		MGI:1923784
				10968	617	8050	Vita17a	Olfr115	olfactory receptor 115	17	37.6089	37.6108	37.6271	18.169	5	3	2	stop_gained;stop_gained;stop_gained;missense_variant;missense_variant;missense_variant;missense_variant;missense_variant;missense_variant;missense_variant;missense_variant;missense_variant;missense_variant;missense_variant;missense_variant		ENSMUSG00000092413		MGI:2177498
				7788	435	7868	Vita17a	Kank3	KN motif and ankyrin repeat domains 3	17	33.8105	33.8118	33.8229	12.399	2	3	2	stop_gained,NMD_transcript_variant;missense_variant;missense_variant;missense_variant,NMD_transcript_variant		ENSMUSG00000042099		MGI:1098615
				17964	288	2596	Vita4b	Tnfrsf9	tumor necrosis factor receptor superfamily, member 9	4	150.915	150.918	150.946	31.54	2	8	1	missense_variant;missense_variant;missense_variant;missense_variant;missense_variant;missense_variant;missense_variant;missense_variant;missense_variant;missense_variant;missense_variant;missense_variant		ENSMUSG00000028965		MGI:1101059
				6156	503	16543	Soma11a	Glod4	glyoxalase domain containing 4	11	76.121	76.1333	76.2437	122.738	4	6	2	splice_donor_variant;missense_variant;missense_variant;missense_variant;missense_variant;missense_variant,NMD_transcript_variant;missense_variant,NMD_transcript_variant;missense_variant;missense_variant;missense_variant;missense_variant,NMD_transcript_variant;missense_variant,NMD_transcript_variant		ENSMUSG00000017286		MGI:1914451
				18005	82	4784	Vita11a	Tns3	tensin 3	11	8.43165	8.45495	8.66468	233.029	6	1	1	missense_variant;missense_variant;missense_variant;missense_variant;missense_variant;missense_variant		ENSMUSG00000020422		MGI:2443012
				12683	746	16786	Soma11a	Phb	prohibitin	11	95.667	95.6683	95.6808	13.816	0	0	0		Ce;Sc	ENSMUSG00000038845		MGI:97572
				7428	161	14351	Soma8a	Il12rb1	interleukin 12 receptor, beta 1	8	70.8084	70.8097	70.8214	12.975	3	2	1	missense_variant;missense_variant;missense_variant;missense_variant;missense_variant;missense_variant		ENSMUSG00000000791		MGI:104579
				1698	148	5900	Vita11c	Brca1	breast cancer 1, early onset	11	101.489	101.495	101.552	63.191	2	1	1	missense_variant;missense_variant	Hs	ENSMUSG00000017146		MGI:104537
				9187	165	8497	Vita18a	Mcc	mutated in colorectal cancers	18	44.4251	44.4638	44.8122	387.122	1	1	1	missense_variant		ENSMUSG00000071856		MGI:96930
				13120	23	17154	Soma12a	Pole2	polymerase (DNA directed), epsilon 2 (p59 subunit)	12	69.2018	69.2044	69.2282	26.422	1	2	1	missense_variant;missense_variant		ENSMUSG00000020974		MGI:1197514
				93	54	18288	Soma14b	Abcc4	ATP-binding cassette, sub-family C (CFTR/MRP), member 4	14	118.483	118.505	118.706	223.527	1	2	1	missense_variant;missense_variant	Dm	ENSMUSG00000032849		MGI:2443111
				3952	162	10453	Soma3a	Dclk2	doublecortin-like kinase 2	3	86.7862	86.7996	86.9209	134.701	1	6	1	missense_variant;missense_variant;missense_variant,NMD_transcript_variant;missense_variant;missense_variant;missense_variant		ENSMUSG00000028078		MGI:1918012
				7250	33	11992	Soma6a	Ica1	islet cell autoantigen 1	6	8.63053	8.64532	8.77849	147.961	4	5	1	missense_variant;missense_variant;missense_variant;missense_variant;missense_variant;missense_variant;missense_variant;missense_variant		ENSMUSG00000062995		MGI:96391
				9721	219	1163	Vita2b	Mrps5	mitochondrial ribosomal protein S5	2	127.587	127.589	127.607	19.607	4	2	2	start_lost;missense_variant;missense_variant;missense_variant;missense_variant;missense_variant	Ce	ENSMUSG00000027374		MGI:1924971
				19613	115	14305	Soma8a	Yjefn3	YjeF N-terminal domain containing 3	8	69.8878	69.8893	69.9027	14.924	6	2	2	splice_acceptor_variant;missense_variant;missense_variant;missense_variant;missense_variant;missense_variant;missense_variant		ENSMUSG00000048967		MGI:2681845
				12972	83	13436	Soma7b	Plekha7	pleckstrin homology domain containing, family A member 7	7	116.123	116.142	116.308	184.891	4	9	1	missense_variant;missense_variant;missense_variant;missense_variant;missense_variant;missense_variant;missense_variant;missense_variant,NMD_transcript_variant;missense_variant;missense_variant;missense_variant;missense_variant;missense_variant;missense_variant;missense_variant;missense_variant;missense_variant		ENSMUSG00000045659		MGI:2445094
				5497	153	10444	Soma3a	Fbxw7	F-box and WD-40 domain protein 7	3	84.8153	84.8317	84.9792	163.93	1	2	1	missense_variant;missense_variant		ENSMUSG00000028086		MGI:1354695
				19132	115	7548	Vita17a	Vmn2r107	vomeronasal 2, receptor 107	17	20.3452	20.349	20.3831	37.871	3	3	2	stop_gained;stop_gained,NMD_transcript_variant;splice_donor_variant,NMD_transcript_variant;splice_donor_variant,NMD_transcript_variant;missense_variant		ENSMUSG00000056910		MGI:1316664
				12034	18	15441	Soma10a	Oprm1	opioid receptor, mu 1	10	6.75851	6.78648	7.0382	279.692	5	2	1	missense_variant,NMD_transcript_variant;missense_variant,NMD_transcript_variant;missense_variant,NMD_transcript_variant;missense_variant,NMD_transcript_variant;missense_variant,NMD_transcript_variant		ENSMUSG00000000766		MGI:97441
				331	212	2888	Vita5a	Adamts3	a disintegrin-like and metallopeptidase (reprolysin type) with thrombospondin type 1 motif, 3	5	89.6771	89.6977	89.8833	206.247	2	3	1	missense_variant;missense_variant;missense_variant;missense_variant;missense_variant		ENSMUSG00000043635		MGI:3045353
				14263	744	11864	Soma4b	Rere	arginine glutamic acid dipeptide (RE) repeats	4	150.282	150.316	150.622	340.32	1	2	1	missense_variant;missense_variant	Ce	ENSMUSG00000039852		MGI:2683486
				12422	113	8445	Vita18a	Pcdhgb6	protocadherin gamma subfamily B, 6	18	37.7421	37.7521	37.8419	99.779	27	1	2	stop_gained;missense_variant;missense_variant;missense_variant;missense_variant;missense_variant;missense_variant;missense_variant;missense_variant;missense_variant;missense_variant;missense_variant;missense_variant;missense_variant;missense_variant;missense_variant;missense_variant;missense_variant;missense_variant;missense_variant;missense_variant;missense_variant;missense_variant;missense_vari…		ENSMUSG00000103088		MGI:1935197
				13436	891	5747	Vita11b	Prkca	protein kinase C, alpha	11	107.933	107.974	108.344	410.541	0	0	0		Ce;Hs	ENSMUSG00000050965		MGI:97595
				2083	142	17374	Soma12b	Catsperb	cation channel sperm associated auxiliary subunit beta	12	101.405	101.427	101.626	221.356	15	3	2	stop_gained;stop_gained,NMD_transcript_variant;splice_donor_variant,NMD_transcript_variant;missense_variant,splice_region_variant;missense_variant,splice_region_variant,NMD_transcript_variant;missense_variant;missense_variant,NMD_transcript_variant;missense_variant;missense_variant,NMD_transcript_variant;missense_variant;missense_variant,NMD_transcript_variant;missense_variant;missense_variant,NM…		ENSMUSG00000047014		MGI:2443988
				758	51	4753	Vita11a	Ankrd36	ankyrin repeat domain 36	11	5.56968	5.58165	5.68934	119.653	15	3	1	missense_variant;missense_variant;missense_variant;missense_variant;missense_variant;missense_variant;missense_variant;missense_variant;missense_variant;missense_variant;missense_variant;missense_variant;missense_variant;missense_variant;missense_variant;missense_variant;missense_variant;missense_variant;missense_variant;missense_variant;missense_variant;missense_variant;missense_variant;missense…		ENSMUSG00000020481		MGI:1923639
				62	718	14071	Soma7b	Abca14	ATP-binding cassette, sub-family A (ABC1), member 14	7	120.204	120.216	120.325	121.391	4	1	1	missense_variant;missense_variant;missense_variant;missense_variant,splice_region_variant		ENSMUSG00000062017		MGI:2388708
				5068	79	9590	Soma2a	Etl4	enhancer trap locus 4	2	19.9098	19.9999	20.8107	900.933	7	11	1	missense_variant;missense_variant;missense_variant;missense_variant;missense_variant;missense_variant;missense_variant;missense_variant;missense_variant;missense_variant;missense_variant;missense_variant;missense_variant;missense_variant;missense_variant;missense_variant;missense_variant;missense_variant;missense_variant;missense_variant;missense_variant;missense_variant;missense_variant;missense…		ENSMUSG00000036617		MGI:95454
				196	902	16942	Soma11a	Acly	ATP citrate lyase	11	100.476	100.482	100.528	51.647	0	0	0		Dm	ENSMUSG00000020917		MGI:103251
				17990	164	11025	Soma3b	Tnni3k	TNNI3 interacting kinase	3	154.786	154.813	155.055	269.116	1	2	1	missense_variant;missense_variant,NMD_transcript_variant		ENSMUSG00000040086		MGI:2443276
				12517	235	8567	Vita18a	Pdgfrb	platelet derived growth factor receptor, beta polypeptide	18	61.0451	61.0491	61.0851	39.911	0	0	0		Hs	ENSMUSG00000024620		MGI:97531
				11341	419	7852	Vita17a	Olfr239	olfactory receptor 239	17	33.1913	33.1924	33.2025	11.204	1	1	2	start_lost		ENSMUSG00000093884		MGI:3030073
				16150	68	17199	Soma12a	Snapc1	small nuclear RNA activating complex, polypeptide 1	12	73.9645	73.9669	73.989	24.485	2	4	2	splice_donor_variant;missense_variant;missense_variant;missense_variant;missense_variant,NMD_transcript_variant		ENSMUSG00000021113		MGI:1922877
				995	171	10462	Soma3a	Arhgef11	Rho guanine nucleotide exchange factor (GEF) 11	3	87.6176	87.6296	87.738	120.475	4	4	1	missense_variant;missense_variant;missense_variant,NMD_transcript_variant;missense_variant;missense_variant;missense_variant;missense_variant;missense_variant;missense_variant;missense_variant		ENSMUSG00000041977		MGI:2441869
				4350	75	331	Vita1d	Dnm3	dynamin 3	1	161.982	162.032	162.478	495.581	1	1	1	missense_variant,splice_region_variant		ENSMUSG00000040265		MGI:1341299
				12210	21	35	Vita1b	Paqr8	progestin and adipoQ receptor family member VIII	1	20.8906	20.8955	20.9397	49.044	3	4	1	missense_variant;missense_variant;missense_variant;missense_variant;missense_variant;missense_variant;missense_variant;missense_variant;missense_variant;missense_variant;missense_variant;missense_variant		ENSMUSG00000025931		MGI:1921479
				18052	19	11055	Soma4a	Tox	thymocyte selection-associated high mobility group box	4	6.68635	6.71687	6.99156	305.204	1	1	1	missense_variant		ENSMUSG00000041272		MGI:2181659
				1954	757	16797	Soma11a	Calcoco2	calcium binding and coiled-coil domain 2	11	96.0993	96.1006	96.112	12.638	2	2	1	missense_variant;missense_variant;missense_variant;missense_variant		ENSMUSG00000006056		MGI:1343177
				1483	577	12620	Soma6b	BC049715	cDNA sequence BC049715	6	136.828	136.829	136.841	13.036	9	4	2	splice_donor_variant;splice_acceptor_variant;missense_variant;missense_variant;missense_variant;missense_variant;missense_variant;missense_variant;missense_variant;missense_variant;missense_variant;missense_variant;missense_variant;missense_variant;missense_variant;missense_variant;missense_variant;missense_variant;missense_variant;missense_variant;missense_variant;missense_variant;missense_varia…		ENSMUSG00000047515		MGI:3605234
				16661	259	4075	Vita9b	Stag1	stromal antigen 1	9	100.598	100.634	100.959	361.577	0	0	0			ENSMUSG00000037286		MGI:1098658
				5795	124	2800	Vita5a	Fryl	FRY like transcription coactivator	5	73.02	73.0437	73.2566	236.632	3	4	1	missense_variant;missense_variant;missense_variant;missense_variant;missense_variant;missense_variant;missense_variant;missense_variant;missense_variant		ENSMUSG00000070733		MGI:1919563
				750	66	18088	Soma13b	Ankrd31	ankyrin repeat domain 31	13	96.7483	96.7644	96.91	161.767	4	2	1	missense_variant;missense_variant;missense_variant;missense_variant;missense_variant;missense_variant		ENSMUSG00000109561		MGI:5006716
				18779	120	11240	Soma4b	Usp24	ubiquitin specific peptidase 24	4	106.316	106.329	106.441	125.109	0	0	0			ENSMUSG00000028514		MGI:1919936
				9674	133	11253	Soma4b	Mrpl37	mitochondrial ribosomal protein L37	4	107.056	107.057	107.067	10.994	0	0	0		Ce	ENSMUSG00000028622		MGI:1926268
				5578	215	3247	Vita6b	Fgf23	fibroblast growth factor 23	6	127.073	127.074	127.081	8.506	0	0	0		Hs	ENSMUSG00000000182		MGI:1891427
				125	203	20304	Soma19b	Ablim1	actin-binding LIM protein 1	19	57.0327	57.061	57.3149	282.186	2	6	1	missense_variant;missense_variant;missense_variant;missense_variant;missense_variant;missense_variant;missense_variant		ENSMUSG00000025085		MGI:1194500
				16161	754	16794	Soma11a	Snf8	SNF8, ESCRT-II complex subunit, homolog (S. cerevisiae)	11	96.0349	96.0361	96.0474	12.545	0	0	0		Ce	ENSMUSG00000006058		MGI:1343161
				1149	218	10509	Soma3a	Ash1l	ASH1 like histone lysine methyltransferase	3	88.9506	88.9635	89.0794	128.753	3	2	1	missense_variant;missense_variant;missense_variant;missense_variant;missense_variant;missense_variant		ENSMUSG00000028053		MGI:2183158
				513	247	8931	VitaXa	Aifm1	apoptosis-inducing factor, mitochondrion-associated 1	X	48.4749	48.4788	48.5136	38.619	0	0	0		Ce;Hs	ENSMUSG00000036932		MGI:1349419
				15520	441	15339	Soma9a	Sik2	salt inducible kinase 2	9	50.8928	50.9044	51.0091	116.272	1	2	1	missense_variant,NMD_transcript_variant;missense_variant		ENSMUSG00000037112		MGI:2445031
				597	247	19742	Soma18a	Aldh7a1	aldehyde dehydrogenase family 7, member A1	18	56.5097	56.516	56.573	63.264	2	1	1	missense_variant,NMD_transcript_variant;missense_variant,NMD_transcript_variant		ENSMUSG00000053644		MGI:108186
				19146	160	7593	Vita17a	Vmn2r114	vomeronasal 2, receptor 114	17	23.2854	23.2881	23.3125	27.145	58	3	2	stop_gained;stop_gained;stop_gained,NMD_transcript_variant;stop_gained,NMD_transcript_variant;stop_gained;stop_gained,NMD_transcript_variant;stop_gained,NMD_transcript_variant;stop_gained,splice_region_variant;stop_gained,splice_region_variant,NMD_transcript_variant;stop_gained,splice_region_variant,NMD_transcript_variant;missense_variant;missense_variant;missense_variant;missense_variant;missens…		ENSMUSG00000091945		MGI:3648252
				19867	287	17519	Soma12b	Zfp386	zinc finger protein 386 (Kruppel-like)	12	116.048	116.049	116.063	15.636	12	2	2	splice_donor_variant;missense_variant;missense_variant;missense_variant;missense_variant;missense_variant;missense_variant;missense_variant;missense_variant;missense_variant;missense_variant;missense_variant;missense_variant;missense_variant;missense_variant;missense_variant;missense_variant;missense_variant;missense_variant;missense_variant;missense_variant;missense_variant		ENSMUSG00000042063		MGI:1930708
				10335	485	10776	Soma3a	Ngf	nerve growth factor	3	102.47	102.475	102.521	51.094	0	0	0		Hs	ENSMUSG00000027859		MGI:97321
				15570	183	11303	Soma4b	Skint7	selection and upkeep of intraepithelial T cells 7	4	111.973	111.974	111.988	15.3	12	3	2	stop_gained;missense_variant;missense_variant;missense_variant;missense_variant;missense_variant;missense_variant;missense_variant;missense_variant;missense_variant;missense_variant;missense_variant;missense_variant;missense_variant;missense_variant;missense_variant;missense_variant;missense_variant,splice_region_variant;missense_variant,splice_region_variant;missense_variant;missense_variant;mis…		ENSMUSG00000049214		MGI:3041190
				6062	332	6084	Vita11c	Gga3	golgi associated, gamma adaptin ear containing, ARF binding protein 3	11	115.584	115.586	115.604	19.796	1	3	1	missense_variant;missense_variant;missense_variant,NMD_transcript_variant	Sc	ENSMUSG00000020740		MGI:2384159
				4246	98	1042	Vita2b	Dll4	delta like canonical Notch ligand 4	2	119.326	119.327	119.336	10.178	2	1	1	missense_variant;missense_variant		ENSMUSG00000027314		MGI:1859388
				19140	154	7587	Vita17a	Vmn2r111	vomeronasal 2, receptor 111	17	22.5445	22.5474	22.5735	28.978	18	4	2	stop_gained;missense_variant;missense_variant;missense_variant;missense_variant;missense_variant;missense_variant;missense_variant;missense_variant;missense_variant;missense_variant;missense_variant;missense_variant;missense_variant;missense_variant;missense_variant;missense_variant;missense_variant;missense_variant;missense_variant;missense_variant;missense_variant;missense_variant;missense_vari…		ENSMUSG00000095093		MGI:3647034
				596	205	8537	Vita18a	Aldh7a1	aldehyde dehydrogenase family 7, member A1	18	56.5097	56.516	56.573	63.264	2	1	1	missense_variant,NMD_transcript_variant;missense_variant,NMD_transcript_variant		ENSMUSG00000053644		MGI:108186
				10736	331	6083	Vita11c	Nup85	nucleoporin 85	11	115.564	115.566	115.584	19.551	1	1	1	missense_variant	Ce	ENSMUSG00000020739		MGI:3046173
				17207	191	20292	Soma19b	Tcf7l2	transcription factor 7 like 2, T cell specific, HMG box	19	55.7418	55.761	55.9337	191.834	0	0	0			ENSMUSG00000024985		MGI:1202879
				10055	335	6669	Vita13a	Naip1	NLR family, apoptosis inhibitory protein 1	13	100.408	100.412	100.453	45.105	11	4	1	missense_variant;missense_variant;missense_variant;missense_variant;missense_variant;missense_variant;missense_variant;missense_variant;missense_variant;missense_variant;missense_variant;missense_variant;missense_variant;missense_variant;missense_variant;missense_variant;missense_variant,NMD_transcript_variant;missense_variant;missense_variant;missense_variant;missense_variant,NMD_transcript_vari…		ENSMUSG00000021640		MGI:1298223
				9644	608	5464	Vita11b	Mrpl10	mitochondrial ribosomal protein L10	11	97.0416	97.0423	97.0492	7.653	1	2	1	missense_variant;missense_variant	Sc	ENSMUSG00000001445		MGI:1333801
				3532	395	11515	Soma4b	Csmd2	CUB and Sushi multiple domains 2	4	127.988	128.046	128.568	579.799	2	1	1	missense_variant;missense_variant		ENSMUSG00000028804		MGI:2386401
				7954	143	199	Vita1c	Kdm5b	lysine (K)-specific demethylase 5B	1	134.56	134.568	134.635	75.114	0	0	0		Ce	ENSMUSG00000042207		MGI:1922855
				19683	324	8656	Vita18a	Zbtb7c	zinc finger and BTB domain containing 7C	18	75.8202	75.853	76.1486	328.386	2	3	2	splice_donor_variant,NMD_transcript_variant;missense_variant;missense_variant;missense_variant,NMD_transcript_variant		ENSMUSG00000044646		MGI:2443302
				4245	508	13145	Soma7a	Dll3	delta like canonical Notch ligand 3	7	28.2936	28.2944	28.3022	8.685	0	0	0		Hs	ENSMUSG00000003436		MGI:1096877
				11013	248	761	Vita2a	Olfr1192-ps1	olfactory receptor 1192, pseudogene 1	2	88.6485	88.6496	88.6598	11.263	7	1	2	stop_gained;missense_variant;missense_variant;missense_variant;missense_variant;missense_variant;missense_variant		ENSMUSG00000111590		MGI:3031026
				6624	467	7900	Vita17a	H2-Ab1	histocompatibility 2, class II antigen A, beta 1	17	34.2577	34.2589	34.2694	11.73	31	3	2	stop_gained;stop_gained;splice_acceptor_variant;missense_variant;missense_variant;missense_variant;missense_variant;missense_variant;missense_variant;missense_variant;missense_variant;missense_variant;missense_variant;missense_variant;missense_variant;missense_variant;missense_variant;missense_variant;missense_variant;missense_variant;missense_variant;missense_variant;missense_variant;missense_va…		ENSMUSG00000073421		MGI:103070
				4671	35	10896	Soma3b	Egf	epidermal growth factor	3	129.678	129.685	129.755	77.751	5	3	1	missense_variant;missense_variant;missense_variant;missense_variant;missense_variant;missense_variant;missense_variant;missense_variant;missense_variant;missense_variant;missense_variant	Hs	ENSMUSG00000028017		MGI:95290
				5674	268	9779	Soma2b	Fmnl2	formin-like 2	2	52.8579	52.8855	53.1338	275.944	1	5	1	missense_variant;missense_variant;missense_variant;missense_variant;missense_variant		ENSMUSG00000036053		MGI:1918659
				19578	96	6837	Vita14a	Xpo7	exportin 7	14	70.6542	70.6655	70.7666	112.382	1	4	1	missense_variant;missense_variant;missense_variant;missense_variant		ENSMUSG00000022100		MGI:1929705
				978	206	12843	Soma7a	Arhgap35	Rho GTPase activating protein 35	7	16.4937	16.5058	16.615	121.274	2	2	1	missense_variant;missense_variant;missense_variant;missense_variant		ENSMUSG00000058230		MGI:1929494
				296	985	17025	Soma11a	Adam11	a disintegrin and metallopeptidase domain 11	11	102.761	102.763	102.78	18.823	1	2	1	missense_variant;missense_variant		ENSMUSG00000020926		MGI:1098667
				4316	150	3966	Vita9b	Dnajc13	DnaJ heat shock protein family (Hsp40) member C13	9	104.151	104.162	104.263	111.648	0	0	0			ENSMUSG00000032560		MGI:2676368
				6019	469	1916	Vita3a	Gdap2	ganglioside-induced differentiation-associated-protein 2	3	100.162	100.167	100.207	44.6	1	1	1	missense_variant		ENSMUSG00000027865		MGI:1338001
				951	230	14420	Soma8a	Arhgap10	Rho GTPase activating protein 10	8	77.2504	77.2771	77.518	267.587	1	3	1	missense_variant;missense_variant;missense_variant		ENSMUSG00000037148		MGI:1925764
				8865	46	15469	Soma10a	Ltv1	LTV1 ribosome biogenesis factor	10	13.1781	13.1796	13.1932	15.028	2	1	1	missense_variant;missense_variant	Ce	ENSMUSG00000019814		MGI:2447810
				387	53	15476	Soma10a	Adgrg6	adhesion G protein-coupled receptor G6	10	14.4026	14.4169	14.5457	143.076	7	2	1	missense_variant;missense_variant;missense_variant;missense_variant;missense_variant;missense_variant;missense_variant;missense_variant;missense_variant;missense_variant;missense_variant;missense_variant;missense_variant;missense_variant		ENSMUSG00000039116		MGI:1916151
				9302	674	8107	Vita17a	Mep1a	meprin 1 alpha	17	43.4743	43.4772	43.5028	28.488	15	2	2	stop_gained;stop_gained;missense_variant;missense_variant;missense_variant;missense_variant;missense_variant;missense_variant;missense_variant;missense_variant;missense_variant;missense_variant;missense_variant;missense_variant;missense_variant;missense_variant;missense_variant;missense_variant;missense_variant,splice_region_variant;missense_variant,splice_region_variant;missense_variant;missense…		ENSMUSG00000023914		MGI:96963
				4810	414	927	Vita2a	Elp4	elongator acetyltransferase complex subunit 4	2	105.701	105.721	105.905	203.537	2	2	2	splice_donor_variant,non_coding_transcript_variant;missense_variant		ENSMUSG00000027167		MGI:1925016
				19127	110	18730	Soma17a	Vmn2r104	vomeronasal 2, receptor 104	17	20.0284	20.0304	20.0483	19.918	6	1	2	stop_gained;missense_variant;missense_variant;missense_variant;missense_variant;missense_variant		ENSMUSG00000090315		MGI:1316665
				15461	244	10535	Soma3a	Shc1	src homology 2 domain-containing transforming protein C1	3	89.4184	89.4196	89.43	11.584	0	0	0		Ce;Hs	ENSMUSG00000042626		MGI:98296
				15603	72	12031	Soma6a	Slc13a1	solute carrier family 13 (sodium/sulfate symporters), member 1	6	24.0883	24.0963	24.1681	79.809	1	1	1	missense_variant	Ce;Hs	ENSMUSG00000029700		MGI:1859937
				3455	653	8086	Vita17a	Crisp3	cysteine-rich secretory protein 3	17	40.2218	40.2238	40.2423	20.511	4	1	1	missense_variant;missense_variant;missense_variant;missense_variant	Ce	ENSMUSG00000025433		MGI:102552
				12759	22	18256	Soma14b	Pibf1	progesterone immunomodulatory binding factor 1	14	99.0994	99.1149	99.2545	155.069	1	1	1	missense_variant		ENSMUSG00000022064		MGI:1261910
				20210	150	7583	Vita17a	Zfp994	zinc finger protein 994	17	22.1973	22.2001	22.2256	28.351	8	1	2	splice_donor_variant;missense_variant;missense_variant;missense_variant;missense_variant;missense_variant;missense_variant;missense_variant		ENSMUSG00000096433		MGI:3643318
				9226	368	7801	Vita17a	Mdga1	MAM domain containing glycosylphosphatidylinositol anchor 1	17	29.8279	29.8422	29.9701	142.138	4	3	1	missense_variant;missense_variant,NMD_transcript_variant;missense_variant;missense_variant,NMD_transcript_variant;missense_variant,NMD_transcript_variant;missense_variant,NMD_transcript_variant		ENSMUSG00000043557		MGI:1922012
				2422	299	6051	Vita11c	Cd300a	CD300A molecule	11	114.89	114.892	114.905	14.613	15	3	2	splice_donor_variant,non_coding_transcript_variant;missense_variant;missense_variant;missense_variant;missense_variant;missense_variant;missense_variant;missense_variant;missense_variant;missense_variant;missense_variant;missense_variant;missense_variant;missense_variant;missense_variant;missense_variant;missense_variant;missense_variant;missense_variant;missense_variant;missense_variant;missense…		ENSMUSG00000034652		MGI:2443411
				12291	141	4422	Vita10a	Pcbp3	poly(rC) binding protein 3	10	76.7619	76.7819	76.9619	200.03	0	0	0		Dm	ENSMUSG00000001120		MGI:1890470
				6370	52	108	Vita1c	Gpr39	G protein-coupled receptor 39	1	125.677	125.697	125.874	196.867	1	1	1	missense_variant		ENSMUSG00000026343		MGI:1918361
				4374	57	6798	Vita14a	Dock5	dedicator of cytokinesis 5	14	67.7521	67.7703	67.9334	181.307	2	1	1	missense_variant;missense_variant		ENSMUSG00000044447		MGI:2652871
				7606	297	6631	Vita13a	Iqgap2	IQ motif containing GTPase activating protein 2	13	95.6272	95.6537	95.8925	265.309	6	1	1	missense_variant;missense_variant;missense_variant;missense_variant;missense_variant;missense_variant		ENSMUSG00000021676		MGI:2449975
				18606	735	19355	Soma17a	Ubr2	ubiquitin protein ligase E3 component n-recognin 2	17	46.9283	46.9365	47.0106	82.261	1	3	1	missense_variant;missense_variant;missense_variant,NMD_transcript_variant	Sc	ENSMUSG00000023977		MGI:1861099
				1422	522	7955	Vita17a	Bag6	BCL2-associated athanogene 6	17	35.1352	35.1364	35.1473	12.144	2	7	1	missense_variant;missense_variant;missense_variant;missense_variant;missense_variant;missense_variant;missense_variant;missense_variant		ENSMUSG00000024392		MGI:1919439
				12758	28	6934	Vita14b	Pibf1	progesterone immunomodulatory binding factor 1	14	99.0994	99.1149	99.2545	155.069	1	1	1	missense_variant		ENSMUSG00000022064		MGI:1261910
				14726	36	2344	Vita4b	Rps6ka1	ribosomal protein S6 kinase polypeptide 1	4	133.847	133.851	133.888	40.507	2	6	1	missense_variant;missense_variant;missense_variant;missense_variant;missense_variant;missense_variant;missense_variant	Ce;Dm	ENSMUSG00000003644		MGI:104558
				2750	15	7325	Vita15b	Cers5	ceramide synthase 5	15	99.7349	99.7387	99.7729	38.004	3	5	1	missense_variant;missense_variant;missense_variant;missense_variant;missense_variant;missense_variant,NMD_transcript_variant;missense_variant;missense_variant;missense_variant;missense_variant,NMD_transcript_variant	Ce;Sc	ENSMUSG00000023021		MGI:1919199
				2363	204	4279	Vita9c	Ccr3	chemokine (C-C motif) receptor 3	9	124.022	124.023	124.032	9.717	3	1	1	missense_variant;missense_variant;missense_variant		ENSMUSG00000035448		MGI:104616
				19152	163	7596	Vita17a	Vmn2r117	vomeronasal 2, receptor 117	17	23.4552	23.4576	23.4797	24.526	69	3	2	stop_gained;stop_gained;stop_gained;stop_gained;stop_gained;stop_gained;stop_gained,NMD_transcript_variant;stop_gained,NMD_transcript_variant;stop_gained,splice_region_variant;stop_gained,splice_region_variant,NMD_transcript_variant;stop_gained,splice_region_variant,NMD_transcript_variant;stop_gained;stop_gained,NMD_transcript_variant;stop_gained,NMD_transcript_variant;stop_gained;stop_gained,NMD…		ENSMUSG00000091407		MGI:3648766
				19131	114	18734	Soma17a	Vmn2r106	vomeronasal 2, receptor 106	17	20.2668	20.2686	20.2856	18.786	11	3	2	stop_gained;stop_gained;missense_variant;missense_variant;missense_variant;missense_variant;missense_variant;missense_variant;missense_variant;missense_variant;missense_variant;missense_variant;missense_variant;missense_variant;missense_variant;missense_variant;missense_variant;missense_variant;missense_variant;missense_variant;missense_variant;missense_variant;missense_variant;missense_variant;m…		ENSMUSG00000091656		MGI:3647787
				7535	100	1044	Vita2b	Ino80	INO80 complex subunit	2	119.373	119.384	119.478	104.645	1	2	1	missense_variant;missense_variant		ENSMUSG00000034154		MGI:1915392
				9040	87	4943	Vita11b	Map2k4	mitogen-activated protein kinase kinase 4	11	65.6882	65.6982	65.7883	100.054	0	0	0		Ce;Sc	ENSMUSG00000033352		MGI:1346869
				407	338	12381	Soma6b	Adipor2	adiponectin receptor 2	6	119.353	119.36	119.418	64.554	0	0	0			ENSMUSG00000030168		MGI:93830
				3951	162	1609	Vita3a	Dclk2	doublecortin-like kinase 2	3	86.7862	86.7996	86.9209	134.701	1	6	1	missense_variant;missense_variant;missense_variant,NMD_transcript_variant;missense_variant;missense_variant;missense_variant		ENSMUSG00000028078		MGI:1918012
				2841	22	11058	Soma4a	Chd7	chromodomain helicase DNA binding protein 7	4	8.69041	8.70813	8.86766	177.253	0	0	0			ENSMUSG00000041235		MGI:2444748
				7952	104	3136	Vita6b	Kdm5a	lysine (K)-specific demethylase 5A	6	120.364	120.372	120.445	80.45	0	0	0		Ce	ENSMUSG00000030180		MGI:2136980
				9986	336	9847	Soma2b	Myo3b	myosin IIIB	2	70.0391	70.0781	70.4292	390.072	2	2	1	missense_variant;missense_variant;missense_variant;missense_variant		ENSMUSG00000042064		MGI:2448580
				12045	14	4716	Vita11a	Osbp2	oxysterol binding protein 2	11	3.70373	3.71975	3.8639	160.172	0	0	0		Sc	ENSMUSG00000020435		MGI:1921559
				2711	268	17500	Soma12b	Cep170b	centrosomal protein 170B	12	112.72	112.723	112.747	26.137	10	5	2	splice_acceptor_variant;missense_variant;missense_variant;missense_variant;missense_variant;missense_variant;missense_variant;missense_variant;missense_variant;missense_variant;missense_variant;missense_variant;missense_variant;missense_variant;missense_variant;missense_variant;missense_variant;missense_variant;missense_variant;missense_variant;missense_variant;missense_variant;missense_variant;m…		ENSMUSG00000072825		MGI:2145043
				3521	178	7151	Vita15a	Csf2rb2	colony stimulating factor 2 receptor, beta 2, low-affinity (granulocyte-macrophage)	15	78.2825	78.2848	78.3057	23.214	13	2	1	missense_variant;missense_variant;missense_variant;missense_variant;missense_variant;missense_variant;missense_variant;missense_variant;missense_variant;missense_variant;missense_variant;missense_variant;missense_variant;missense_variant;missense_variant;missense_variant;missense_variant;missense_variant;missense_variant;missense_variant;missense_variant;missense_variant		ENSMUSG00000071714		MGI:1339760
				9282	322	2630	Vita4b	Megf6	multiple EGF-like-domains 6	4	154.171	154.181	154.276	104.983	5	3	1	missense_variant;missense_variant;missense_variant;missense_variant;missense_variant;missense_variant;missense_variant;missense_variant;missense_variant;missense_variant;missense_variant		ENSMUSG00000057751		MGI:1919351
				6602	368	3400	Vita6b	Gys2	glycogen synthase 2	6	142.423	142.428	142.473	50.496	0	0	0		Dm;Sc	ENSMUSG00000030244		MGI:2385254
				14964	434	13787	Soma7b	Sbf2	SET binding factor 2	7	110.308	110.339	110.615	306.909	0	0	0		Ce	ENSMUSG00000038371		MGI:1921831
				7603	331	13684	Soma7b	Iqck	IQ motif containing K	7	118.856	118.867	118.973	116.9	4	4	1	missense_variant;missense_variant;missense_variant,NMD_transcript_variant;missense_variant;missense_variant,NMD_transcript_variant;missense_variant,NMD_transcript_variant;missense_variant;missense_variant		ENSMUSG00000073856		MGI:3612188
				10264	183	10474	Soma3a	Nes	nestin	3	87.9711	87.972	87.9805	9.373	21	2	1	missense_variant;missense_variant;missense_variant;missense_variant;missense_variant;missense_variant;missense_variant;missense_variant;missense_variant;missense_variant;missense_variant;missense_variant;missense_variant;missense_variant;missense_variant;missense_variant;missense_variant;missense_variant;missense_variant;missense_variant;missense_variant;missense_variant;missense_variant;missense…		ENSMUSG00000004891		MGI:101784
				6634	469	7902	Vita17a	H2-Eb1	histocompatibility 2, class II antigen E beta	17	34.3059	34.3069	34.3167	10.807	31	3	2	stop_gained,NMD_transcript_variant;stop_gained;stop_gained;stop_gained;missense_variant;missense_variant,NMD_transcript_variant;missense_variant;missense_variant;missense_variant,NMD_transcript_variant;missense_variant,splice_region_variant;missense_variant,splice_region_variant;missense_variant;missense_variant;missense_variant;missense_variant;missense_variant;missense_variant;missense_variant;…		ENSMUSG00000060586		MGI:95901
				19313	140	4842	Vita11a	Vrk2	vaccinia related kinase 2	11	26.4713	26.4836	26.594	122.677	6	4	2	splice_donor_variant,non_coding_transcript_variant;splice_donor_variant,non_coding_transcript_variant;missense_variant;missense_variant;missense_variant;missense_variant;missense_variant;missense_variant;missense_variant;missense_variant	Ce	ENSMUSG00000064090		MGI:1917172
				4517	321	8653	Vita18a	Dym	dymeclin	18	75.0188	75.0456	75.287	268.183	2	1	1	missense_variant;missense_variant	Ce	ENSMUSG00000035765		MGI:1918480
				7667	980	17020	Soma11a	Itga2b	integrin alpha 2b	11	102.453	102.455	102.47	16.825	2	1	1	missense_variant;missense_variant		ENSMUSG00000034664		MGI:96601
				10334	485	1932	Vita3a	Ngf	nerve growth factor	3	102.47	102.475	102.521	51.094	0	0	0		Hs	ENSMUSG00000027859		MGI:97321
				9660	2	19843	Soma19a	Mrpl21	mitochondrial ribosomal protein L21	19	3.2829	3.28389	3.29284	9.936	1	3	1	missense_variant;missense_variant;missense_variant,NMD_transcript_variant		ENSMUSG00000024829		MGI:2660674
				7273	468	15366	Soma9a	Idh3a	isocitrate dehydrogenase 3 (NAD+) alpha	9	54.5863	54.5882	54.6047	18.327	0	0	0		Ce	ENSMUSG00000032279		MGI:1915084
				7617	57	2946	Vita6a	Irak2	interleukin-1 receptor-associated kinase 2	6	113.638	113.644	113.695	56.559	1	2	1	missense_variant;missense_variant		ENSMUSG00000060477		MGI:2429603
				17623	52	996	Vita2b	Tmco5b	transmembrane and coiled-coil domains 5B	2	113.286	113.287	113.297	11.458	2	1	2	stop_gained;missense_variant		ENSMUSG00000041255		MGI:1922525
				1018	495	11615	Soma4b	Arid1a	AT rich interactive domain 1A (SWI-like)	4	133.679	133.687	133.757	77.761	4	3	1	missense_variant;missense_variant;missense_variant;missense_variant;missense_variant;missense_variant;missense_variant;missense_variant;missense_variant;missense_variant;missense_variant		ENSMUSG00000007880		MGI:1935147
				9227	368	18988	Soma17a	Mdga1	MAM domain containing glycosylphosphatidylinositol anchor 1	17	29.8279	29.8422	29.9701	142.138	4	3	1	missense_variant;missense_variant,NMD_transcript_variant;missense_variant;missense_variant,NMD_transcript_variant;missense_variant,NMD_transcript_variant;missense_variant,NMD_transcript_variant		ENSMUSG00000043557		MGI:1922012
				6788	37	11157	Soma4b	Hacd4	3-hydroxyacyl-CoA dehydratase 4	4	88.3961	88.4004	88.4389	42.784	4	3	2	stop_gained;missense_variant;missense_variant;missense_variant;missense_variant;missense_variant;missense_variant;missense_variant		ENSMUSG00000028497		MGI:1914025
				8132	269	3301	Vita6b	Klra9	killer cell lectin-like receptor subfamily A, member 9	6	130.179	130.18	130.193	14.437	17	2	2	stop_gained;stop_gained;missense_variant;missense_variant;missense_variant;missense_variant;missense_variant;missense_variant;missense_variant;missense_variant;missense_variant;missense_variant;missense_variant;missense_variant;missense_variant;missense_variant;missense_variant;missense_variant;missense_variant;missense_variant;missense_variant;missense_variant;missense_variant;missense_variant;m…		ENSMUSG00000033024		MGI:1321153
				7959	60	13413	Soma7b	Kdm8	lysine (K)-specific demethylase 8	7	125.445	125.446	125.462	17.593	2	1	1	missense_variant;missense_variant		ENSMUSG00000030752		MGI:1924285
				13819	342	3374	Vita6b	Ptpro	protein tyrosine phosphatase, receptor type, O	6	137.252	137.273	137.463	210.914	2	2	1	missense_variant;missense_variant;missense_variant;missense_variant		ENSMUSG00000030223		MGI:1097152
				2836	188	3220	Vita6b	Chd4	chromodomain helicase DNA binding protein 4	6	125.096	125.099	125.131	34.61	3	3	1	missense_variant;missense_variant;missense_variant;missense_variant;missense_variant;missense_variant;missense_variant;missense_variant;missense_variant		ENSMUSG00000063870		MGI:1344380
				5579	458	12501	Soma6b	Fgf23	fibroblast growth factor 23	6	127.073	127.074	127.081	8.506	0	0	0		Hs	ENSMUSG00000000182		MGI:1891427
				19422	115	1562	Vita3a	Wdr49	WD repeat domain 49	3	75.275	75.2957	75.4822	207.168	6	3	1	missense_variant;missense_variant;missense_variant;missense_variant;missense_variant;missense_variant;missense_variant;missense_variant		ENSMUSG00000104301		MGI:3645287
				17341	41	9038	Soma1a	Terf1	telomeric repeat binding factor 1	1	15.8056	15.8095	15.8441	38.406	4	2	1	missense_variant;missense_variant;missense_variant;missense_variant;missense_variant;missense_variant;missense_variant;missense_variant	Hs	ENSMUSG00000025925		MGI:109634
				13244	647	16687	Soma11a	Ppm1d	protein phosphatase 1D magnesium-dependent, delta isoform	11	85.3112	85.3148	85.3471	35.822	2	1	1	missense_variant;missense_variant	Hs	ENSMUSG00000020525		MGI:1858214
				9005	13	10304	Soma3a	Maml3	mastermind like transcriptional coactivator 3	3	51.6859	51.7278	52.1051	419.169	1	2	1	missense_variant;missense_variant		ENSMUSG00000061143		MGI:2389461
				13389	200	8532	Vita18a	Prdm6	PR domain containing 6	18	53.4636	53.4748	53.5759	112.324	1	1	1	missense_variant		ENSMUSG00000069378		MGI:2684938
				2837	431	12474	Soma6b	Chd4	chromodomain helicase DNA binding protein 4	6	125.096	125.099	125.131	34.61	3	3	1	missense_variant;missense_variant;missense_variant;missense_variant;missense_variant;missense_variant;missense_variant;missense_variant;missense_variant		ENSMUSG00000063870		MGI:1344380
				10750	70	2746	Vita5a	Nwd2	NACHT and WD repeat domain containing 2	5	63.6491	63.6652	63.8105	161.444	2	2	1	missense_variant;missense_variant;missense_variant		ENSMUSG00000090061		MGI:1920464
				14007	601	16641	Soma11a	Rad51d	RAD51 paralog D	11	82.8764	82.8779	82.8906	14.18	1	3	1	missense_variant;missense_variant;missense_variant,NMD_transcript_variant		ENSMUSG00000018841		MGI:1261809
				3517	278	19773	Soma18a	Csf1r	colony stimulating factor 1 receptor	18	61.1006	61.1038	61.1321	31.551	1	2	1	missense_variant;missense_variant		ENSMUSG00000024621		MGI:1339758
				5636	338	18958	Soma17a	Fkbp5	FK506 binding protein 5	17	28.3991	28.4109	28.5175	118.433	0	0	0			ENSMUSG00000024222		MGI:104670
				1609	343	5199	Vita11b	Blmh	bleomycin hydrolase	11	76.9248	76.9311	76.9874	62.57	0	0	0			ENSMUSG00000020840		MGI:1345186
				1009	313	6647	Vita13a	Arhgef28	Rho guanine nucleotide exchange factor (GEF) 28	13	97.8995	97.9302	98.2064	306.97	1	3	1	missense_variant;missense_variant;missense_variant,NMD_transcript_variant		ENSMUSG00000021662		MGI:1346016
				3268	118	9193	Soma1b	Col4a4	collagen, type IV, alpha 4	1	82.4484	82.4623	82.5868	138.426	0	0	0			ENSMUSG00000067158		MGI:104687
				13390	242	19737	Soma18a	Prdm6	PR domain containing 6	18	53.4636	53.4748	53.5759	112.324	1	1	1	missense_variant		ENSMUSG00000069378		MGI:2684938
				1558	136	5888	Vita11c	Becn1	beclin 1, autophagy related	11	101.286	101.288	101.302	16.334	0	0	0		Ce;Sc	ENSMUSG00000035086		MGI:1891828
				14665	83	2759	Vita5a	Rpl9	ribosomal protein L9	5	65.3884	65.3887	65.3914	3.08	1	1	1	missense_variant	Ce	ENSMUSG00000047215		MGI:1298373
				7611	97	10388	Soma3a	Iqschfp	Iqcj and Schip1 fusion protein	3	67.8922	67.9657	68.6265	734.234	1	1	1	missense_variant		ENSMUSG00000102422		MGI:5439400
				13441	65	17196	Soma12a	Prkch	protein kinase C, eta	12	73.5848	73.6041	73.7782	193.389	0	0	0		Ce	ENSMUSG00000021108		MGI:97600
				15139	164	4239	Vita9c	Sec22c	SEC22 homolog C, vesicle trafficking protein	9	121.68	121.683	121.705	25.445	3	5	2	splice_donor_variant;splice_donor_variant,non_coding_transcript_variant;missense_variant;missense_variant;missense_variant;missense_variant		ENSMUSG00000061536		MGI:2447871
				3252	163	20264	Soma19b	Col17a1	collagen, type XVII, alpha 1	19	47.6463	47.6509	47.6921	45.75	2	2	1	missense_variant;missense_variant;missense_variant;missense_variant		ENSMUSG00000025064		MGI:88450
				3265	119	9194	Soma1b	Col4a3	collagen, type IV, alpha 3	1	82.5869	82.6004	82.7221	135.138	0	0	0			ENSMUSG00000079465		MGI:104688
				4354	149	1358	Vita2c	Dnmt3b	DNA methyltransferase 3B	2	153.649	153.653	153.688	38.28	1	10	1	missense_variant;missense_variant;missense_variant;missense_variant;missense_variant;missense_variant;missense_variant;missense_variant;missense_variant;missense_variant		ENSMUSG00000027478		MGI:1261819
				7177	693	19313	Soma17a	Hsp90ab1	heat shock protein 90 alpha (cytosolic), class B member 1	17	45.5678	45.5683	45.5733	5.496	20	1	2	stop_gained;missense_variant;missense_variant;missense_variant;missense_variant;missense_variant;missense_variant;missense_variant;missense_variant;missense_variant;missense_variant;missense_variant;missense_variant;missense_variant;missense_variant;missense_variant;missense_variant;missense_variant;missense_variant;missense_variant		ENSMUSG00000023944		MGI:96247
				19023	127	18747	Soma17a	Vmn1r231	vomeronasal 1 receptor 231	17	20.8892	20.8908	20.9051	15.908	1	2	2	stop_gained;stop_gained		ENSMUSG00000050933		MGI:2159628
				1907	334	12377	Soma6b	Cacna1c	calcium channel, voltage-dependent, L type, alpha 1C subunit	6	118.587	118.648	119.197	609.65	1	22	1	missense_variant;missense_variant;missense_variant;missense_variant;missense_variant;missense_variant;missense_variant;missense_variant;missense_variant;missense_variant;missense_variant;missense_variant;missense_variant;missense_variant;missense_variant;missense_variant;missense_variant;missense_variant;missense_variant;missense_variant;missense_variant;missense_variant		ENSMUSG00000051331		MGI:103013
				6629	459	19079	Soma17a	H2-DMa	histocompatibility 2, class II, locus DMa	17	34.1195	34.1215	34.1391	19.56	3	3	2	stop_lost;missense_variant;missense_variant;missense_variant;missense_variant		ENSMUSG00000037649		MGI:95921
				4960	118	3007	Vita6a	Erc1	ELKS/RAB6-interacting/CAST family member 1	6	119.571	119.599	119.848	277.371	1	3	2	splice_donor_variant;splice_donor_variant;splice_donor_variant,NMD_transcript_variant		ENSMUSG00000030172		MGI:2151013
				19252	98	7531	Vita17a	Vmn2r92	vomeronasal 2, receptor 92	17	18.1519	18.1556	18.1889	36.999	4	1	2	stop_gained;missense_variant;missense_variant;missense_variant,splice_region_variant		ENSMUSG00000091350		MGI:3761352
				6780	86	15509	Soma10a	H60b	histocompatibility 60b	10	22.1586	22.1716	22.2888	130.263	9	2	1	missense_variant;missense_variant;missense_variant;missense_variant;missense_variant;missense_variant;missense_variant;missense_variant;missense_variant;missense_variant;missense_variant;missense_variant;missense_variant;missense_variant;missense_variant,splice_region_variant;missense_variant,splice_region_variant;missense_variant;missense_variant		ENSMUSG00000075297		MGI:3649078
				90	543	5399	Vita11b	Abcc3	ATP-binding cassette, sub-family C (CFTR/MRP), member 3	11	94.3433	94.3483	94.393	49.702	5	2	1	missense_variant;missense_variant;missense_variant;missense_variant;missense_variant;missense_variant;missense_variant,splice_region_variant;missense_variant,splice_region_variant;missense_variant;missense_variant	Dm	ENSMUSG00000020865		MGI:1923658
				8719	110	6851	Vita14a	Lrch1	leucine-rich repeats and calponin homology (CH) domain containing 1	14	74.7547	74.774	74.9479	193.201	2	2	1	missense_variant;missense_variant;missense_variant;missense_variant		ENSMUSG00000068015		MGI:2443390
				830	286	6620	Vita13a	Ap3b1	adaptor-related protein complex 3, beta 1 subunit	13	94.359	94.3797	94.5663	207.357	0	0	0		Dm	ENSMUSG00000021686		MGI:1333879
				473	31	544	Vita2a	Agps	alkylglycerone phosphate synthase	2	75.8322	75.8421	75.9313	99.173	1	2	2	start_lost;start_lost		ENSMUSG00000042410		MGI:2443065
				8963	339	11459	Soma4b	Macf1	microtubule-actin crosslinking factor 1	4	123.35	123.383	123.684	334.727	1	10	1	missense_variant;missense_variant;missense_variant;missense_variant;missense_variant;missense_variant;missense_variant;missense_variant;missense_variant;missense_variant		ENSMUSG00000028649		MGI:108559
				17236	329	7762	Vita17a	Tcp11	t-complex protein 11	17	28.0667	28.0681	28.0806	13.894	1	1	1	missense_variant,NMD_transcript_variant		ENSMUSG00000062859		MGI:98544
				17668	146	10437	Soma3a	Tmem131l	transmembrane 131 like	3	83.8977	83.9119	84.0402	142.52	6	3	1	missense_variant;missense_variant;missense_variant;missense_variant;missense_variant;missense_variant;missense_variant;missense_variant;missense_variant;missense_variant,splice_region_variant;missense_variant,splice_region_variant;missense_variant,splice_region_variant;missense_variant;missense_variant;missense_variant;missense_variant;missense_variant;missense_variant		ENSMUSG00000033767		MGI:2443399
				4147	20	8704	VitaXa	Dgkk	diacylglycerol kinase kappa	X	6.77931	6.79621	6.94836	169.057	0	0	0		Ce;Dm	ENSMUSG00000062393		MGI:3580254
				12714	456	10747	Soma3a	Phgdh	3-phosphoglycerate dehydrogenase	3	98.3132	98.3159	98.34	26.82	2	1	2	splice_donor_variant;missense_variant		ENSMUSG00000053398		MGI:1355330
				4274	227	19722	Soma18a	Dmxl1	Dmx-like 1	18	49.8327	49.846	49.9655	132.803	0	0	0		Sc	ENSMUSG00000037416		MGI:2443926
				10150	66	4922	Vita11b	Ncor1	nuclear receptor co-repressor 1	11	62.3164	62.3306	62.4585	142.115	1	6	1	missense_variant;missense_variant;missense_variant;missense_variant;missense_variant;missense_variant	Hs	ENSMUSG00000018501		MGI:1349717
				3516	236	8568	Vita18a	Csf1r	colony stimulating factor 1 receptor	18	61.1006	61.1038	61.1321	31.551	1	2	1	missense_variant;missense_variant		ENSMUSG00000024621		MGI:1339758
				4895	120	15543	Soma10a	Epb41l2	erythrocyte membrane protein band 4.1 like 2	10	25.3598	25.3762	25.5235	163.721	1	4	1	missense_variant;missense_variant;missense_variant;missense_variant		ENSMUSG00000019978		MGI:103009
				831	47	18069	Soma13b	Ap3b1	adaptor-related protein complex 3, beta 1 subunit	13	94.359	94.3797	94.5663	207.357	0	0	0		Dm	ENSMUSG00000021686		MGI:1333879
				9553	235	17467	Soma12b	Mok	MOK protein kinase	12	110.808	110.811	110.841	33.141	1	1	2	stop_gained		ENSMUSG00000056458		MGI:1336881
				10061	334	6668	Vita13a	Naip6	NLR family, apoptosis inhibitory protein 6	13	100.281	100.285	100.318	36.553	8	2	1	missense_variant;missense_variant;missense_variant;missense_variant;missense_variant;missense_variant;missense_variant;missense_variant;missense_variant;missense_variant;missense_variant;missense_variant;missense_variant;missense_variant;missense_variant;missense_variant		ENSMUSG00000078942		MGI:1298222
				7692	94	11214	Soma4b	Itgb3bp	integrin beta 3 binding protein (beta3-endonexin)	4	99.7654	99.7818	99.9298	164.411	0	0	0			ENSMUSG00000028549		MGI:1914983
				2382	597	16637	Soma11a	Cct6b	chaperonin containing Tcp1, subunit 6b (zeta)	11	82.7193	82.7238	82.7643	45.071	0	0	0		Ce	ENSMUSG00000020698		MGI:1329013
				491	476	11596	Soma4b	Ahdc1	AT hook, DNA binding motif, containing 1	4	133.011	133.018	133.078	66.85	3	6	2	splice_acceptor_variant,non_coding_transcript_variant;splice_acceptor_variant,non_coding_transcript_variant;missense_variant;missense_variant;missense_variant;missense_variant;missense_variant;missense_variant;missense_variant;missense_variant		ENSMUSG00000037692		MGI:2444218
				12872	17	31	Vita1b	Pkhd1	polycystic kidney and hepatic disease 1	1	20.0578	20.1138	20.6181	560.285	30	1	1	missense_variant;missense_variant;missense_variant;missense_variant;missense_variant;missense_variant;missense_variant;missense_variant;missense_variant;missense_variant;missense_variant;missense_variant;missense_variant;missense_variant;missense_variant;missense_variant;missense_variant;missense_variant;missense_variant;missense_variant;missense_variant;missense_variant;missense_variant;missense…		ENSMUSG00000043760		MGI:2155808
				1419	484	13837	Soma7b	Bag3	BCL2-associated athanogene 3	7	128.524	128.526	128.547	23.365	1	1	1	missense_variant		ENSMUSG00000030847		MGI:1352493
				17924	527	7960	Vita17a	Tnf	tumor necrosis factor	17	35.1994	35.1996	35.202	2.626	0	0	0		Hs	ENSMUSG00000024401		MGI:104798
				3877	114	11234	Soma4b	Dab1	disabled 1	4	103.619	103.732	104.745	1125.48	0	0	0			ENSMUSG00000028519		MGI:108554
				2373	198	4273	Vita9c	Ccr9	chemokine (C-C motif) receptor 9	9	123.678	123.689	123.784	105.891	0	0	0			ENSMUSG00000029530		MGI:1341902
				14248	4	60	Vita1c	Relch	RAB11 binding and LisH domain, coiled-coil and HEAT repeat containing	1	105.664	105.673	105.755	91.33	2	6	2	splice_donor_variant;splice_donor_variant;splice_donor_variant,NMD_transcript_variant;splice_donor_variant,non_coding_transcript_variant;splice_donor_variant;splice_donor_variant,non_coding_transcript_variant;missense_variant;missense_variant;missense_variant,NMD_transcript_variant;missense_variant		ENSMUSG00000026319		MGI:1922832
				4273	185	8517	Vita18a	Dmxl1	Dmx-like 1	18	49.8327	49.846	49.9655	132.803	0	0	0		Sc	ENSMUSG00000037416		MGI:2443926
				16309	711	16751	Soma11a	Spag9	sperm associated antigen 9	11	93.9961	94.0091	94.1261	129.994	3	8	1	missense_variant;missense_variant;missense_variant;missense_variant;missense_variant;missense_variant;missense_variant;missense_variant;missense_variant;missense_variant;missense_variant;missense_variant;missense_variant;missense_variant;missense_variant;missense_variant;missense_variant;missense_variant;missense_variant;missense_variant;missense_variant;missense_variant		ENSMUSG00000020859		MGI:1918084
				18210	102	1549	Vita3a	Trim59	tripartite motif-containing 59	3	69.0353	69.0362	69.0448	9.467	1	2	1	missense_variant;missense_variant	Ce	ENSMUSG00000034317		MGI:1914199
				454	178	11298	Soma4b	Agbl4	ATP/GTP binding protein-like 4	4	110.398	110.524	111.664	1266.66	0	0	0			ENSMUSG00000061298		MGI:1918244
				5374	271	17798	Soma13a	Fars2	phenylalanine-tRNA synthetase 2 (mitochondrial)	13	36.1174	36.1783	36.7263	608.868	1	1	1	missense_variant,NMD_transcript_variant		ENSMUSG00000021420		MGI:1917205
				1814	475	7908	Vita17a	Btnl6	butyrophilin-like 6	17	34.5078	34.5088	34.5174	9.548	87	1	2	stop_gained;missense_variant;missense_variant;missense_variant;missense_variant;missense_variant;missense_variant;missense_variant;missense_variant;missense_variant;missense_variant;missense_variant;missense_variant;missense_variant;missense_variant;missense_variant;missense_variant;missense_variant;missense_variant;missense_variant;missense_variant;missense_variant;missense_variant;missense_vari…		ENSMUSG00000092618		MGI:1932038
				5881	183	5039	Vita11b	Gabarap	gamma-aminobutyric acid receptor associated protein	11	69.9911	69.9915	69.995	3.808	0	0	0		Ce;Sc	ENSMUSG00000018567		MGI:1861742
				16720	318	9829	Soma2b	Stk39	serine/threonine kinase 39	2	68.2104	68.2366	68.4723	261.823	1	1	1	missense_variant		ENSMUSG00000027030		MGI:1858416
				3251	436	11556	Soma4b	Col16a1	collagen, type XVI, alpha 1	4	130.048	130.053	130.099	51.443	9	4	1	missense_variant;missense_variant,NMD_transcript_variant;missense_variant;missense_variant;missense_variant;missense_variant,NMD_transcript_variant;missense_variant;missense_variant;missense_variant,NMD_transcript_variant;missense_variant;missense_variant;missense_variant,NMD_transcript_variant;missense_variant;missense_variant;missense_variant,NMD_transcript_variant;missense_variant;missense_var…		ENSMUSG00000040690		MGI:1095396
				8905	290	9801	Soma2b	Ly75	lymphocyte antigen 75	2	60.2921	60.3012	60.3833	91.2	1	2	1	missense_variant,splice_region_variant;missense_variant,splice_region_variant		ENSMUSG00000026980		MGI:106662
				6447	175	18532	Soma16a	Grik1	glutamate receptor, ionotropic, kainate 1	16	87.8959	87.9353	88.2903	394.365	1	4	1	missense_variant;missense_variant;missense_variant;missense_variant		ENSMUSG00000022935		MGI:95814
				8874	556	11676	Soma4b	Luzp1	leucine zipper protein 1	4	136.47	136.478	136.555	85.019	12	5	2	splice_donor_variant;missense_variant;missense_variant;missense_variant;missense_variant;missense_variant;missense_variant;missense_variant;missense_variant;missense_variant;missense_variant;missense_variant;missense_variant;missense_variant;missense_variant;missense_variant;missense_variant;missense_variant;missense_variant;missense_variant;missense_variant;missense_variant;missense_variant;miss…		ENSMUSG00000001089		MGI:107629
				18571	480	15378	Soma9a	Ube2q2	ubiquitin-conjugating enzyme E2Q family member 2	9	55.1489	55.1547	55.2075	58.675	0	0	0			ENSMUSG00000032307		MGI:2388672
				1027	83	4364	Vita10a	Arid5b	AT rich interactive domain 5B (MRF1-like)	10	68.0925	68.1111	68.2787	186.22	4	2	1	missense_variant;missense_variant;missense_variant;missense_variant;missense_variant;missense_variant;missense_variant;missense_variant		ENSMUSG00000019947		MGI:2175912
				18581	582	5438	Vita11b	Ube2z	ubiquitin-conjugating enzyme E2Z	11	96.0474	96.0492	96.0654	17.956	1	1	1	missense_variant		ENSMUSG00000014349		MGI:1343160
				2294	417	5273	Vita11b	Ccl2	chemokine (C-C motif) ligand 2	11	82.0356	82.0358	82.0375	1.882	0	0	0			ENSMUSG00000035385		MGI:98259
				5215	36	50	Vita1b	Fam135a	family with sequence similarity 135, member A	1	24.0111	24.02	24.1003	89.248	2	5	1	missense_variant;missense_variant;missense_variant;missense_variant;missense_variant;missense_variant;missense_variant;missense_variant;missense_variant,NMD_transcript_variant		ENSMUSG00000026153		MGI:1915437
				940	344	857	Vita2a	Arfgap2	ADP-ribosylation factor GTPase activating protein 2	2	91.265	91.2662	91.2769	11.957	1	2	1	missense_variant;missense_variant		ENSMUSG00000027255		MGI:1924288
				2565	360	10287	Soma2c	Cdh4	cadherin 4	2	179.442	179.488	179.899	456.942	1	2	1	missense_variant;missense_variant		ENSMUSG00000000305		MGI:99218
				17152	222	18842	Soma17a	Tbl3	transducin (beta)-like 3	17	24.6979	24.6989	24.7077	9.711	5	2	2	splice_acceptor_variant;missense_variant;missense_variant;missense_variant;missense_variant;missense_variant;missense_variant		ENSMUSG00000040688		MGI:2384863
				10059	333	6667	Vita13a	Naip5	NLR family, apoptosis inhibitory protein 5	13	100.212	100.215	100.246	34.584	14	1	1	missense_variant;missense_variant;missense_variant;missense_variant;missense_variant;missense_variant,splice_region_variant;missense_variant;missense_variant;missense_variant;missense_variant;missense_variant;missense_variant;missense_variant,splice_region_variant;missense_variant		ENSMUSG00000071203		MGI:1298220
				16075	306	5162	Vita11b	Smg6	Smg-6 homolog, nonsense mediated mRNA decay factor (C. elegans)	11	74.9258	74.9497	75.1644	238.625	1	1	1	missense_variant		ENSMUSG00000038290		MGI:2144117
				11135	32	976	Vita2b	Olfr1309	olfactory receptor 1309	2	111.98	111.981	111.99	10.424	1	1	2	splice_donor_variant		ENSMUSG00000109528		MGI:3031143
				18780	153	18510	Soma16a	Usp25	ubiquitin specific peptidase 25	16	77.0137	77.024	77.1168	103.074	0	0	0			ENSMUSG00000022867		MGI:1353655
				9824	32	4734	Vita11a	Mtmr3	myotubularin related protein 3	11	4.48087	4.49227	4.59486	113.995	0	0	0		Ce	ENSMUSG00000034354		MGI:1921552
				202	264	7237	Vita15a	Aco2	aconitase 2, mitochondrial	15	81.8723	81.8766	81.9151	42.824	0	0	0		Ce	ENSMUSG00000022477		MGI:87880
				10223	264	9775	Soma2b	Neb	nebulin	2	52.1366	52.1608	52.3785	241.827	10	5	1	missense_variant;missense_variant;missense_variant;missense_variant;missense_variant;missense_variant;missense_variant;missense_variant;missense_variant;missense_variant;missense_variant;missense_variant;missense_variant;missense_variant;missense_variant;missense_variant;missense_variant;missense_variant;missense_variant;missense_variant;missense_variant;missense_variant;missense_variant		ENSMUSG00000026950		MGI:97292
				2842	77	14594	Soma8b	Chd9	chromodomain helicase DNA binding protein 9	8	90.8284	90.851	91.0545	226.164	6	6	1	missense_variant;missense_variant;missense_variant,NMD_transcript_variant;missense_variant;missense_variant;missense_variant;missense_variant;missense_variant,NMD_transcript_variant;missense_variant;missense_variant;missense_variant;missense_variant;missense_variant;missense_variant,NMD_transcript_variant;missense_variant;missense_variant;missense_variant;missense_variant;missense_variant;missens…		ENSMUSG00000056608		MGI:1924001
				757	434	10725	Soma3a	Ankrd35	ankyrin repeat domain 35	3	96.6701	96.6722	96.691	20.901	9	1	1	missense_variant;missense_variant;missense_variant;missense_variant;missense_variant;missense_variant;missense_variant;missense_variant;missense_variant	Sc	ENSMUSG00000038354		MGI:2442590
				18685	158	4233	Vita9c	Ulk4	unc-51-like kinase 4	9	120.955	120.988	121.277	321.846	3	4	1	missense_variant,NMD_transcript_variant;missense_variant;missense_variant,NMD_transcript_variant;missense_variant,NMD_transcript_variant;missense_variant;missense_variant;missense_variant,NMD_transcript_variant;missense_variant		ENSMUSG00000040936		MGI:1921622
				12515	129	10420	Soma3a	Pdgfc	platelet-derived growth factor, C polypeptide	3	81.0364	81.0542	81.214	177.624	0	0	0			ENSMUSG00000028019		MGI:1859631
				4	140	3029	Vita6a	A2m	alpha-2-macroglobulin	6	121.635	121.64	121.679	43.851	12	2	2	splice_donor_variant;missense_variant;missense_variant;missense_variant,splice_region_variant;missense_variant,splice_region_variant;missense_variant;missense_variant;missense_variant;missense_variant;missense_variant;missense_variant;missense_variant	Hs	ENSMUSG00000030111		MGI:2449119
				15521	401	15299	Soma9a	Sik3	SIK family kinase 3	9	46.0128	46.034	46.2242	211.374	3	3	1	missense_variant;missense_variant;missense_variant;missense_variant;missense_variant;missense_variant;missense_variant;missense_variant		ENSMUSG00000034135		MGI:2446296
				5512	81	18103	Soma13b	Fcho2	FCH domain only 2	13	98.7234	98.7326	98.8154	92.046	1	1	1	missense_variant,NMD_transcript_variant		ENSMUSG00000041685		MGI:3505790
				16753	207	3652	Vita9a	Stt3a	STT3, subunit of the oligosaccharyltransferase complex, homolog A (S. cerevisiae)	9	36.7293	36.7332	36.7677	38.335	2	2	2	splice_donor_variant;missense_variant,NMD_transcript_variant		ENSMUSG00000032116		MGI:105124
				6782	278	2586	Vita4b	H6pd	hexose-6-phosphate dehydrogenase (glucose 1-dehydrogenase)	4	149.979	149.982	150.009	29.548	3	3	1	missense_variant;missense_variant;missense_variant;missense_variant;missense_variant;missense_variant;missense_variant;missense_variant	Sc	ENSMUSG00000028980		MGI:2140356
				14111	385	3417	Vita6b	Rassf8	Ras association (RalGDS/AF-6) domain family (N-terminal) member 8	6	145.747	145.754	145.821	74.331	4	3	2	stop_gained;missense_variant;missense_variant;missense_variant;missense_variant		ENSMUSG00000030259		MGI:1918573
				960	790	16830	Soma11a	Arhgap23	Rho GTPase activating protein 23	11	97.4155	97.4242	97.5024	86.869	1	1	1	missense_variant		ENSMUSG00000049807		MGI:3697726
				8926	5	5	Vita1a	Lypla1	lysophospholipase 1	1	4.80779	4.81185	4.84841	40.622	1	6	1	missense_variant;missense_variant;missense_variant;missense_variant,NMD_transcript_variant;missense_variant;missense_variant		ENSMUSG00000025903		MGI:1344588
				994	171	1618	Vita3a	Arhgef11	Rho guanine nucleotide exchange factor (GEF) 11	3	87.6176	87.6296	87.738	120.475	4	4	1	missense_variant;missense_variant;missense_variant,NMD_transcript_variant;missense_variant;missense_variant;missense_variant;missense_variant;missense_variant;missense_variant;missense_variant		ENSMUSG00000041977		MGI:2441869
				8652	93	18327	Soma15a	Lmbrd2	LMBR1 domain containing 2	15	9.14055	9.14674	9.20248	61.933	1	2	1	missense_variant;missense_variant		ENSMUSG00000039704		MGI:2444173
				3815	206	11326	Soma4b	Cyp4a10	cytochrome P450, family 4, subfamily a, polypeptide 10	4	115.518	115.52	115.534	15.385	4	2	2	splice_donor_variant;splice_donor_variant;missense_variant,splice_region_variant;missense_variant,splice_region_variant;missense_variant;missense_variant;missense_variant;missense_variant		ENSMUSG00000066072		MGI:88611
				927	68	2744	Vita5a	Arap2	ArfGAP with RhoGAP domain, ankyrin repeat and PH domain 2	5	62.6024	62.6188	62.7662	163.714	1	1	1	missense_variant		ENSMUSG00000037999		MGI:2684416
				5859	117	11237	Soma4b	Fyb2	FYN binding protein 2	4	104.913	104.924	105.017	103.407	4	2	1	missense_variant;missense_variant;missense_variant;missense_variant;missense_variant;missense_variant;missense_variant		ENSMUSG00000078612		MGI:2685466
				9508	123	4404	Vita10a	Mmp11	matrix metallopeptidase 11	10	75.9232	75.9245	75.9365	13.274	0	0	0			ENSMUSG00000000901		MGI:97008
				1198	571	12614	Soma6b	Atf7ip	activating transcription factor 7 interacting protein	6	136.506	136.517	136.611	104.695	7	4	1	missense_variant;missense_variant;missense_variant;missense_variant;missense_variant;missense_variant;missense_variant;missense_variant;missense_variant;missense_variant;missense_variant;missense_variant;missense_variant;missense_variant;missense_variant;missense_variant;missense_variant;missense_variant;missense_variant;missense_variant;missense_variant,splice_region_variant		ENSMUSG00000030213		MGI:1858965
				9306	50	12009	Soma6a	Met	met proto-oncogene	6	17.4638	17.4748	17.574	110.18	4	4	1	missense_variant;missense_variant;missense_variant;missense_variant;missense_variant;missense_variant;missense_variant;missense_variant;missense_variant;missense_variant;missense_variant;missense_variant;missense_variant		ENSMUSG00000009376		MGI:96969
				7946	810	8243	Vita17a	Kdm4b	lysine (K)-specific demethylase 4B	17	56.3261	56.3337	56.4029	76.808	0	0	0		Ce	ENSMUSG00000024201		MGI:2442355
				3642	91	147	Vita1c	Ctse	cathepsin E	1	131.638	131.642	131.676	37.199	2	2	1	missense_variant;missense_variant;missense_variant;missense_variant		ENSMUSG00000004552		MGI:107361
				10728	258	10549	Soma3a	Nup210l	nucleoporin 210-like	3	90.1041	90.1149	90.212	107.916	8	2	1	missense_variant;missense_variant;missense_variant;missense_variant;missense_variant;missense_variant;missense_variant;missense_variant;missense_variant;missense_variant;missense_variant;missense_variant;missense_variant;missense_variant;missense_variant;missense_variant		ENSMUSG00000027939		MGI:1924845
				1153	91	9166	Soma1b	Asic4	acid-sensing (proton-gated) ion channel family member 4	1	75.4504	75.4528	75.4743	23.907	1	2	1	missense_variant;missense_variant	Dm	ENSMUSG00000033007		MGI:2652846
				10435	710	16750	Soma11a	Nme1	NME/NM23 nucleoside diphosphate kinase 1	11	93.957	93.9581	93.9685	11.542	2	1	2	stop_gained;splice_acceptor_variant		ENSMUSG00000037601		MGI:97355
				14193	680	8113	Vita17a	Rcan2	regulator of calcineurin 2	17	43.8014	43.8252	44.0395	238.165	0	0	0		Ce	ENSMUSG00000039601		MGI:1858219
				3424	2	9077	Soma1b	Creb1	cAMP responsive element binding protein 1	1	64.5326	64.5398	64.6045	71.903	0	0	0		Ce;Hs	ENSMUSG00000025958		MGI:88494
				10691	63	4765	Vita11a	Nudcd3	NudC domain containing 3	11	6.10569	6.11516	6.20041	94.724	1	2	1	missense_variant;missense_variant		ENSMUSG00000053838		MGI:2144158
				10333	169	9244	Soma1b	Ngef	neuronal guanine nucleotide exchange factor	1	87.4768	87.4865	87.5739	97.036	1	1	1	missense_variant		ENSMUSG00000026259		MGI:1858414
				6147	300	9375	Soma1b	Gli2	GLI-Kruppel family member GLI2	1	118.834	118.856	119.054	219.487	2	7	1	missense_variant;missense_variant;missense_variant;missense_variant,NMD_transcript_variant;missense_variant,NMD_transcript_variant;missense_variant,NMD_transcript_variant;missense_variant;missense_variant;missense_variant,NMD_transcript_variant		ENSMUSG00000048402		MGI:95728
				9281	252	19747	Soma18a	Megf10	multiple EGF-like-domains 10	18	57.1331	57.1495	57.2975	164.377	1	1	1	missense_variant		ENSMUSG00000024593		MGI:2685177
				16059	101	1548	Vita3a	Smc4	structural maintenance of chromosomes 4	3	69.0047	69.0077	69.0346	29.885	0	0	0		Ce	ENSMUSG00000034349		MGI:1917349
				8146	259	3291	Vita6b	Klrc2	killer cell lectin-like receptor subfamily C, member 2	6	129.647	129.649	129.661	13.193	3	5	2	splice_donor_variant;splice_donor_variant;missense_variant;missense_variant;missense_variant;missense_variant;missense_variant;missense_variant;missense_variant;missense_variant;missense_variant;missense_variant		ENSMUSG00000052736		MGI:1336162
				7354	373	15271	Soma9a	Ift46	intraflagellar transport 46	9	44.7679	44.7705	44.7934	25.539	1	1	2	splice_acceptor_variant,non_coding_transcript_variant		ENSMUSG00000002031		MGI:1923818
				1946	68	12027	Soma6a	Cadps2	Ca2+-dependent activator protein for secretion 2	6	23.2628	23.3204	23.8394	576.648	2	6	1	missense_variant,splice_region_variant;missense_variant;missense_variant;missense_variant;missense_variant;missense_variant;missense_variant	Ce	ENSMUSG00000017978		MGI:2443963
				9990	169	14359	Soma8a	Myo9b	myosin IXb	8	71.2727	71.2815	71.3607	87.999	5	5	1	missense_variant;missense_variant;missense_variant;missense_variant;missense_variant;missense_variant;missense_variant;missense_variant;missense_variant;missense_variant;missense_variant;missense_variant;missense_variant;missense_variant;missense_variant;missense_variant;missense_variant;missense_variant;missense_variant;missense_variant		ENSMUSG00000004677		MGI:106624
				1717	478	5334	Vita11b	Brip1	BRCA1 interacting protein C-terminal helicase 1	11	86.0581	86.0724	86.2012	143.055	0	0	0			ENSMUSG00000034329		MGI:2442836
				9280	210	8542	Vita18a	Megf10	multiple EGF-like-domains 10	18	57.1331	57.1495	57.2975	164.377	1	1	1	missense_variant		ENSMUSG00000024593		MGI:2685177
				10584	172	14362	Soma8a	Nr2f6	nuclear receptor subfamily 2, group F, member 6	8	71.3741	71.3749	71.382	7.837	2	2	1	missense_variant;missense_variant;missense_variant	Ce	ENSMUSG00000002393		MGI:1352453
				14662	731	8164	Vita17a	Rpl7l1	ribosomal protein L7-like 1	17	46.7739	46.7748	46.7827	8.765	0	0	0		Ce;Sc	ENSMUSG00000063888		MGI:1913479
				5864	982	17022	Soma11a	Fzd2	frizzled class receptor 2	11	102.604	102.605	102.608	3.662	1	1	1	missense_variant		ENSMUSG00000050288		MGI:1888513
				18793	250	14440	Soma8a	Usp38	ubiquitin specific peptidase 38	8	80.9807	80.9842	81.0149	34.195	3	1	1	missense_variant;missense_variant;missense_variant		ENSMUSG00000038250		MGI:1922091
				1702	395	7828	Vita17a	Brd4	bromodomain containing 4	17	32.1963	32.2051	32.2847	88.448	0	0	0			ENSMUSG00000024002		MGI:1888520
				17324	243	7676	Vita17a	Telo2	telomere maintenance 2	17	25.0996	25.1012	25.116	16.397	14	2	1	missense_variant;missense_variant;missense_variant;missense_variant;missense_variant;missense_variant;missense_variant;missense_variant;missense_variant;missense_variant;missense_variant;missense_variant;missense_variant;missense_variant;missense_variant;missense_variant;missense_variant;missense_variant;missense_variant;missense_variant;missense_variant;missense_variant;missense_variant;missense…	Ce	ENSMUSG00000024170		MGI:1918968
				19347	137	6878	Vita14a	Vwa8	von Willebrand factor A domain containing 8	14	78.8491	78.8844	79.2023	353.258	15	2	1	missense_variant;missense_variant;missense_variant;missense_variant;missense_variant;missense_variant;missense_variant;missense_variant;missense_variant,splice_region_variant;missense_variant,splice_region_variant;missense_variant;missense_variant;missense_variant;missense_variant;missense_variant;missense_variant;missense_variant;missense_variant;missense_variant;missense_variant;missense_varian…		ENSMUSG00000058997		MGI:1919008
				568	266	17498	Soma12b	Akt1	thymoma viral proto-oncogene 1	12	112.654	112.656	112.675	21.063	0	0	0		Hs	ENSMUSG00000001729		MGI:87986
				5865	29	6770	Vita14a	Fzd3	frizzled class receptor 3	14	65.1924	65.1995	65.2625	70.014	0	0	0			ENSMUSG00000007989		MGI:108476
				18774	344	15242	Soma9a	Usp2	ubiquitin specific peptidase 2	9	44.067	44.0699	44.0956	28.606	1	5	1	missense_variant;missense_variant;missense_variant;missense_variant;missense_variant		ENSMUSG00000032010		MGI:1858178
				17966	134	6875	Vita14a	Tnfsf11	tumor necrosis factor (ligand) superfamily, member 11	14	78.2774	78.2805	78.308	30.598	1	1	1	missense_variant		ENSMUSG00000022015		MGI:1100089
				12569	490	15388	Soma9a	Peak1	pseudopodium-enriched atypical kinase 1	9	56.2011	56.2228	56.4181	216.941	1	2	1	missense_variant;missense_variant		ENSMUSG00000074305		MGI:2442366
				1148	218	1665	Vita3a	Ash1l	ASH1 like histone lysine methyltransferase	3	88.9506	88.9635	89.0794	128.753	3	2	1	missense_variant;missense_variant;missense_variant;missense_variant;missense_variant;missense_variant		ENSMUSG00000028053		MGI:2183158
				17026	179	14696	Soma8b	Tango6	transport and golgi organization 6	8	106.683	106.7	106.851	168.371	1	2	1	missense_variant;missense_variant		ENSMUSG00000041949		MGI:2142786
				4356	150	1359	Vita2c	Dnmt3c	DNA methyltransferase 3C	2	153.697	153.7	153.73	33.255	5	1	1	missense_variant;missense_variant;missense_variant;missense_variant;missense_variant		ENSMUSG00000082079		MGI:3649996
				12808	159	14349	Soma8a	Pik3r2	phosphoinositide-3-kinase regulatory subunit 2	8	70.7682	70.769	70.7767	8.537	1	1	1	missense_variant		ENSMUSG00000031834		MGI:1098772
				2348	356	2664	Vita4b	Ccnl2	cyclin L2	4	155.812	155.814	155.825	12.054	2	1	1	missense_variant;missense_variant	Ce	ENSMUSG00000029068		MGI:1927119
				945	150	1597	Vita3a	Arfip1	ADP-ribosylation factor interacting protein 1	3	84.4961	84.5047	84.5826	86.532	0	0	0			ENSMUSG00000074513		MGI:1277120
				5221	92	4373	Vita10a	Fam13c	family with sequence similarity 13, member C	10	70.4405	70.4523	70.5587	118.255	3	3	1	missense_variant;missense_variant;missense_variant;missense_variant;missense_variant;missense_variant;missense_variant;missense_variant;missense_variant		ENSMUSG00000043259		MGI:1918971
				6456	144	2219	Vita4a	Grin3a	glutamate receptor ionotropic, NMDA3A	4	49.6616	49.68	49.8457	184.133	1	2	1	missense_variant;missense_variant		ENSMUSG00000039579		MGI:1933206
				850	46	19541	Soma18a	Apc	APC, WNT signaling pathway regulator	18	34.2209	34.2311	34.3226	101.628	2	2	1	missense_variant;missense_variant;missense_variant;missense_variant		ENSMUSG00000005871		MGI:88039
				10211	330	843	Vita2a	Ndufs3	NADH:ubiquinone oxidoreductase core subunit S3	2	90.8946	90.8957	90.9048	10.193	0	0	0		Ce	ENSMUSG00000005510		MGI:1915599
				19581	125	6287	Vita12a	Xrcc3	X-ray repair complementing defective repair in Chinese hamster cells 3	12	111.803	111.804	111.814	10.681	1	2	1	missense_variant;missense_variant,NMD_transcript_variant	Sc	ENSMUSG00000021287		MGI:1921585
				19264	104	7537	Vita17a	Vmn2r98	vomeronasal 2, receptor 98	17	19.0535	19.0564	19.0824	28.951	8	1	2	stop_gained;missense_variant,splice_region_variant;missense_variant;missense_variant;missense_variant;missense_variant;missense_variant;missense_variant		ENSMUSG00000096717		MGI:3647977
				18291	261	5117	Vita11b	Trpv1	transient receptor potential cation channel, subfamily V, member 1	11	73.2343	73.237	73.2612	26.95	2	4	1	missense_variant;missense_variant;missense_variant;missense_variant;missense_variant;missense_variant;missense_variant;missense_variant	Hs	ENSMUSG00000005952		MGI:1341787
				5392	324	7297	Vita15a	Fbln1	fibulin 1	15	85.2059	85.214	85.2865	80.586	1	1	2	splice_donor_variant,non_coding_transcript_variant		ENSMUSG00000006369		MGI:95487
				15243	175	17407	Soma12b	Serpina1b	serine (or cysteine) preptidase inhibitor, clade A, member 1B	12	103.728	103.738	103.83	102.217	6	3	2	splice_donor_variant;missense_variant;missense_variant;missense_variant;missense_variant;missense_variant;missense_variant;missense_variant;missense_variant;missense_variant;missense_variant;missense_variant;missense_variant;missense_variant;missense_variant;missense_variant		ENSMUSG00000071178		MGI:891970
				12942	59	9134	Soma1b	Plcd4	phospholipase C, delta 4	1	74.5429	74.5454	74.5678	24.906	1	2	2	splice_donor_variant;splice_donor_variant,NMD_transcript_variant		ENSMUSG00000026173		MGI:107469
				3005	245	18865	Soma17a	Clcn7	chloride channel, voltage-sensitive 7	17	25.1334	25.1363	25.1621	28.713	1	1	1	missense_variant		ENSMUSG00000036636		MGI:1347048
				9756	507	19127	Soma17a	Msh5	mutS homolog 5	17	35.0286	35.0304	35.0467	18.14	3	3	1	missense_variant;missense_variant;missense_variant,NMD_transcript_variant;missense_variant,NMD_transcript_variant		ENSMUSG00000007035		MGI:1329021
				10612	152	18509	Soma16a	Nrip1	nuclear receptor interacting protein 1	16	76.2874	76.296	76.3738	86.427	1	2	1	missense_variant;missense_variant		ENSMUSG00000048490		MGI:1315213
				9556	57	18414	Soma16a	Morc1	microrchidia 1	16	48.4312	48.4512	48.6309	199.663	11	1	2	splice_acceptor_variant;missense_variant;missense_variant;missense_variant;missense_variant;missense_variant;missense_variant;missense_variant;missense_variant;missense_variant;missense_variant,splice_region_variant		ENSMUSG00000022652		MGI:1316740
				14955	32	15455	Soma10a	Sash1	SAM and SH3 domain containing 1	10	8.72222	8.7386	8.88607	163.851	4	2	1	missense_variant;missense_variant;missense_variant;missense_variant		ENSMUSG00000015305		MGI:1917347
				18157	803	14156	Soma7b	Trim12c	tripartite motif-containing 12C	7	104.339	104.34	104.353	14.608	3	2	2	stop_gained;stop_gained;missense_variant;missense_variant;missense_variant;missense_variant		ENSMUSG00000057143		MGI:4821183
				19148	161	7594	Vita17a	Vmn2r115	vomeronasal 2, receptor 115	17	23.3437	23.3456	23.3625	18.797	76	2	2	stop_gained,splice_region_variant;stop_gained,splice_region_variant;stop_gained;stop_gained;stop_gained;stop_gained;stop_gained;stop_gained;stop_gained;stop_gained;stop_gained;stop_gained;stop_gained;missense_variant;missense_variant;missense_variant,splice_region_variant;missense_variant,splice_region_variant;missense_variant;missense_variant;missense_variant;missense_variant;missense_variant;mi…		ENSMUSG00000091076		MGI:3647235
				5054	290	17522	Soma12b	Esyt2	extended synaptotagmin-like protein 2	12	116.281	116.292	116.391	109.854	4	2	1	missense_variant;missense_variant;missense_variant;missense_variant;missense_variant;missense_variant;missense_variant;missense_variant		ENSMUSG00000021171		MGI:1261845
				12081	47	11083	Soma4a	Otud6b	OTU domain containing 6B	4	14.8095	14.8112	14.8266	17.089	1	2	1	missense_variant;missense_variant		ENSMUSG00000040550		MGI:1919451
				4967	140	6474	Vita13a	Ercc6l2	excision repair cross-complementing rodent repair deficiency, complementation group 6 like 2	13	63.8152	63.8237	63.9003	85.062	5	5	1	missense_variant;missense_variant;missense_variant;missense_variant,NMD_transcript_variant;missense_variant;missense_variant;missense_variant;missense_variant,NMD_transcript_variant;missense_variant;missense_variant;missense_variant;missense_variant;missense_variant;missense_variant;missense_variant		ENSMUSG00000021470		MGI:1923501
				7663	433	10724	Soma3a	Itga10	integrin, alpha 10	3	96.6456	96.6475	96.6645	18.935	1	2	1	missense_variant;missense_variant		ENSMUSG00000090210		MGI:2153482
				8806	203	9278	Soma1b	Lrrfip1	leucine rich repeat (in FLII) interacting protein 1	1	90.9987	91.0118	91.1289	130.207	11	1	1	missense_variant;missense_variant;missense_variant;missense_variant;missense_variant;missense_variant;missense_variant;missense_variant;missense_variant;missense_variant;missense_variant		ENSMUSG00000026305		MGI:1342770
				10666	163	3608	Vita9a	Ntm	neurotrimin	9	28.9947	29.0916	29.9631	968.391	0	0	0			ENSMUSG00000059974		MGI:2446259
				19744	309	12352	Soma6b	Zfand4	zinc finger, AN1-type domain 4	6	116.264	116.271	116.33	66.08	6	3	2	stop_gained,splice_region_variant;splice_donor_variant;missense_variant,splice_region_variant;missense_variant;missense_variant;missense_variant;missense_variant		ENSMUSG00000042213		MGI:1914742
				3932	109	365	Vita1d	Dcaf6	DDB1 and CUL4 associated factor 6	1	165.329	165.342	165.46	131.777	10	2	1	missense_variant;missense_variant;missense_variant;missense_variant;missense_variant;missense_variant;missense_variant;missense_variant;missense_variant;missense_variant;missense_variant;missense_variant;missense_variant;missense_variant;missense_variant;missense_variant		ENSMUSG00000026571		MGI:1921356
				14372	86	4367	Vita10a	Rhobtb1	Rho-related BTB domain containing 1	10	69.1514	69.1655	69.2918	140.357	1	4	1	missense_variant;missense_variant;missense_variant;missense_variant		ENSMUSG00000019944		MGI:1916538
				19142	155	7588	Vita17a	Vmn2r112	vomeronasal 2, receptor 112	17	22.601	22.6029	22.6208	19.891	13	3	2	splice_donor_variant,NMD_transcript_variant;missense_variant;missense_variant,NMD_transcript_variant;missense_variant;missense_variant;missense_variant,NMD_transcript_variant;missense_variant;missense_variant;missense_variant,NMD_transcript_variant;missense_variant;missense_variant;missense_variant,NMD_transcript_variant;missense_variant;missense_variant;missense_variant,NMD_transcript_variant;mi…		ENSMUSG00000094921		MGI:3644292
				2702	265	6017	Vita11c	Cep112	centrosomal protein 112	11	108.425	108.469	108.861	435.423	2	6	1	missense_variant;missense_variant;missense_variant;missense_variant;missense_variant;missense_variant;missense_variant;missense_variant;missense_variant;missense_variant		ENSMUSG00000020728		MGI:1923673
				3231	306	9817	Soma2b	Cobll1	Cobl-like 1	2	65.0883	65.1034	65.2394	151.064	8	7	1	missense_variant;missense_variant;missense_variant;missense_variant;missense_variant;missense_variant;missense_variant;missense_variant;missense_variant;missense_variant;missense_variant;missense_variant;missense_variant;missense_variant;missense_variant;missense_variant;missense_variant;missense_variant;missense_variant;missense_variant;missense_variant;missense_variant;missense_variant;missense…		ENSMUSG00000034903		MGI:2442894
				6887	59	15482	Soma10a	Heca	hdc homolog, cell cycle regulator	10	17.8686	17.8766	17.9481	79.455	1	1	1	missense_variant		ENSMUSG00000039879		MGI:2685715
				1952	98	7408	Vita15b	Calcoco1	calcium binding and coiled coil domain 1	15	102.707	102.708	102.722	15.401	1	3	1	missense_variant;missense_variant;missense_variant		ENSMUSG00000023055		MGI:1914738
				11362	152	2227	Vita4a	Olfr270	olfactory receptor 270	4	52.9645	52.9653	52.9725	7.927	2	3	2	splice_acceptor_variant;splice_acceptor_variant;start_lost;start_lost;start_lost		ENSMUSG00000070983		MGI:3030104
				12713	456	1903	Vita3a	Phgdh	3-phosphoglycerate dehydrogenase	3	98.3132	98.3159	98.34	26.82	2	1	2	splice_donor_variant;missense_variant		ENSMUSG00000053398		MGI:1355330
				9030	87	18109	Soma13b	Map1b	microtubule-associated protein 1B	13	99.4214	99.431	99.5165	95.094	3	1	1	missense_variant;missense_variant;missense_variant		ENSMUSG00000052727		MGI:1306778
				5635	338	7771	Vita17a	Fkbp5	FK506 binding protein 5	17	28.3991	28.4109	28.5175	118.433	0	0	0			ENSMUSG00000024222		MGI:104670
				13162	265	7238	Vita15a	Polr3h	polymerase (RNA) III (DNA directed) polypeptide H	15	81.8882	81.892	81.9262	38.012	1	1	2	splice_donor_variant,non_coding_transcript_variant		ENSMUSG00000022476		MGI:1926179
				12706	318	7291	Vita15a	Phf21b	PHD finger protein 21B	15	84.7854	84.7924	84.856	70.668	1	2	1	missense_variant;missense_variant		ENSMUSG00000016624		MGI:2443812
				13744	666	8099	Vita17a	Ptchd4	patched domain containing 4	17	42.3159	42.3349	42.5051	189.13	2	2	1	missense_variant;missense_variant;missense_variant;missense_variant		ENSMUSG00000042256		MGI:1920485
				11131	28	972	Vita2b	Olfr1305	olfactory receptor 1305	2	111.868	111.869	111.877	9.492	3	4	2	splice_acceptor_variant,non_coding_transcript_variant;splice_donor_variant;missense_variant;missense_variant;missense_variant		ENSMUSG00000074955		MGI:3031139
				18555	206	9281	Soma1b	Ube2f	ubiquitin-conjugating enzyme E2F (putative)	1	91.2503	91.2543	91.2903	40.033	0	0	0			ENSMUSG00000034343		MGI:1915171
				13101	151	11271	Soma4b	Podn	podocan	4	108.015	108.023	108.096	81.654	1	1	1	missense_variant		ENSMUSG00000028600		MGI:2674939
				1387	33	47	Vita1b	B3gat2	beta-1,3-glucuronyltransferase 2 (glucuronosyltransferase S)	1	23.7618	23.7705	23.8492	87.405	1	2	1	missense_variant;missense_variant		ENSMUSG00000026156		MGI:2389490
				16345	180	11300	Soma4b	Spata6	spermatogenesis associated 6	4	111.72	111.731	111.829	109.2	2	2	1	missense_variant;missense_variant;missense_variant		ENSMUSG00000034401		MGI:1915196
				9036	279	4560	Vita10a	Map2k2	mitogen-activated protein kinase kinase 2	10	81.1059	81.1087	81.134	28.06	0	0	0		Ce;Sc	ENSMUSG00000035027		MGI:1346867
				18548	96	4377	Vita10a	Ube2d1	ubiquitin-conjugating enzyme E2D 1	10	71.255	71.258	71.2853	30.282	0	0	0			ENSMUSG00000019927		MGI:2384911
				18883	512	5368	Vita11b	Vezf1	vascular endothelial zinc finger 1	11	88.0683	88.0699	88.0847	16.45	2	1	2	splice_donor_variant;missense_variant		ENSMUSG00000018377		MGI:1313291
				2557	293	9368	Soma1b	Cdh19	cadherin 19, type 2	1	110.888	110.897	110.978	89.258	1	1	1	missense_variant		ENSMUSG00000047216		MGI:3588198
				10268	170	9245	Soma1b	Neu2	neuraminidase 2	1	87.5099	87.5187	87.5978	87.956	0	0	0			ENSMUSG00000079434		MGI:1344417
				15460	244	1691	Vita3a	Shc1	src homology 2 domain-containing transforming protein C1	3	89.4184	89.4196	89.43	11.584	0	0	0		Ce;Hs	ENSMUSG00000042626		MGI:98296
				16776	702	16742	Soma11a	Stxbp4	syntaxin binding protein 4	11	90.4765	90.4927	90.6381	161.592	2	3	1	missense_variant;missense_variant;missense_variant;missense_variant		ENSMUSG00000020546		MGI:1342296
				3543	202	8534	Vita18a	Csnk1g3	casein kinase 1, gamma 3	18	53.8621	53.8715	53.9555	93.426	0	0	0			ENSMUSG00000073563		MGI:1917675
				879	231	7204	Vita15a	Apobec3	apolipoprotein B mRNA editing enzyme, catalytic polypeptide 3	15	79.8917	79.8941	79.9159	24.247	18	14	2	start_lost;start_lost;missense_variant;missense_variant;missense_variant;missense_variant,NMD_transcript_variant;missense_variant,NMD_transcript_variant;missense_variant,NMD_transcript_variant;missense_variant;missense_variant;missense_variant;missense_variant;missense_variant;missense_variant,NMD_transcript_variant;missense_variant,NMD_transcript_variant;missense_variant;missense_variant;missens…		ENSMUSG00000009585		MGI:1933111
				7372	41	9116	Soma1b	Igfbp2	insulin-like growth factor binding protein 2	1	72.8245	72.8273	72.8525	27.971	0	0	0		Hs	ENSMUSG00000039323		MGI:96437
				5702	121	1568	Vita3a	Fnip2	folliculin interacting protein 2	3	79.456	79.4672	79.5678	111.822	0	0	0			ENSMUSG00000061175		MGI:2683054
				3544	244	19739	Soma18a	Csnk1g3	casein kinase 1, gamma 3	18	53.8621	53.8715	53.9555	93.426	0	0	0			ENSMUSG00000073563		MGI:1917675
				7545	322	5178	Vita11b	Inpp5k	inositol polyphosphate 5-phosphatase K	11	75.631	75.6328	75.6489	17.883	0	0	0		Ce;Sc	ENSMUSG00000006127		MGI:1194899
				15526	220	15643	Soma10a	Sim1	single-minded family bHLH transcription factor 1	10	50.8948	50.9042	50.9892	94.398	0	0	0		Ce;Dm	ENSMUSG00000019913		MGI:98306
				8136	233	3265	Vita6b	Klrb1a	killer cell lectin-like receptor subfamily B member 1A	6	128.609	128.611	128.624	14.306	15	5	2	splice_acceptor_variant;start_lost;start_lost;start_lost;start_lost;missense_variant;missense_variant;missense_variant;missense_variant;missense_variant;missense_variant;missense_variant;missense_variant;missense_variant;missense_variant;missense_variant;missense_variant;missense_variant;missense_variant;missense_variant;missense_variant;missense_variant;missense_variant;missense_variant;missense…		ENSMUSG00000030361		MGI:107540
				2334	741	8174	Vita17a	Ccnd3	cyclin D3	17	47.5051	47.5145	47.5997	94.64	1	1	1	missense_variant,splice_region_variant		ENSMUSG00000034165		MGI:88315
				11016	251	764	Vita2a	Olfr1196	olfactory receptor 1196	2	88.6973	88.698	88.7046	7.294	7	3	2	splice_donor_variant;missense_variant;missense_variant;missense_variant;missense_variant;missense_variant;missense_variant;missense_variant;missense_variant;missense_variant;missense_variant;missense_variant;missense_variant;missense_variant;missense_variant;missense_variant;missense_variant;missense_variant;missense_variant		ENSMUSG00000075120		MGI:3031030
				364	35	15458	Soma10a	Adgb	androglobin	10	10.3357	10.3494	10.4723	136.623	2	4	1	missense_variant;missense_variant;missense_variant;missense_variant;missense_variant;missense_variant		ENSMUSG00000050994		MGI:3605549
				177	371	884	Vita2a	Accs	1-aminocyclopropane-1-carboxylate synthase (non-functional)	2	93.8335	93.8351	93.8499	16.476	2	3	1	missense_variant;missense_variant;missense_variant;missense_variant;missense_variant;missense_variant	Sc	ENSMUSG00000040272		MGI:1919717
				14187	229	10156	Soma2c	Rbpjl	recombination signal binding protein for immunoglobulin kappa J region-like	2	164.403	164.404	164.415	12.307	2	1	1	missense_variant;missense_variant		ENSMUSG00000017007		MGI:1196616
				6669	466	19086	Soma17a	H2-Ob	histocompatibility 2, O region beta locus	17	34.2389	34.2405	34.2544	15.511	10	4	2	splice_donor_variant,non_coding_transcript_variant;missense_variant;missense_variant;missense_variant;missense_variant;missense_variant;missense_variant;missense_variant;missense_variant;missense_variant;missense_variant;missense_variant;missense_variant;missense_variant,splice_region_variant;missense_variant,splice_region_variant;missense_variant,splice_region_variant;missense_variant;missense_v…		ENSMUSG00000041538		MGI:95925
				12571	173	10464	Soma3a	Pear1	platelet endothelial aggregation receptor 1	3	87.7479	87.7555	87.8243	76.416	5	7	1	missense_variant;missense_variant;missense_variant;missense_variant;missense_variant;missense_variant;missense_variant;missense_variant;missense_variant;missense_variant;missense_variant;missense_variant;missense_variant;missense_variant;missense_variant;missense_variant,NMD_transcript_variant;missense_variant;missense_variant;missense_variant;missense_variant;missense_variant,NMD_transcript_vari…		ENSMUSG00000028073		MGI:1920432
				13445	338	2646	Vita4b	Prkcz	protein kinase C, zeta	4	155.26	155.27	155.361	101.232	0	0	0		Ce	ENSMUSG00000029053		MGI:97602
				7958	316	16356	Soma11a	Kdm6b	KDM1 lysine (K)-specific demethylase 6B	11	69.3985	69.4	69.4137	15.167	4	1	1	missense_variant;missense_variant;missense_variant;missense_variant	Ce	ENSMUSG00000018476		MGI:2448492
				2274	46	102	Vita1c	Ccdc93	coiled-coil domain containing 93	1	121.431	121.439	121.506	75.411	3	2	1	missense_variant;missense_variant;missense_variant;missense_variant;missense_variant;missense_variant		ENSMUSG00000026339		MGI:1918079
				9518	167	7600	Vita17a	Mmp25	matrix metallopeptidase 25	17	23.6283	23.63	23.6453	16.966	0	0	0			ENSMUSG00000023903		MGI:2443938
				17201	246	4527	Vita10a	Tcf3	transcription factor 3	10	80.4095	80.4119	80.4336	24.133	0	0	0		Hs	ENSMUSG00000020167		MGI:98510
				13698	145	9220	Soma1b	Psmd1	proteasome (prosome, macropain) 26S subunit, non-ATPase, 1	1	86.0644	86.0719	86.1392	74.764	0	0	0			ENSMUSG00000026229		MGI:1917497
				8041	56	1265	Vita2c	Kiz	kizuna centrosomal protein	2	146.856	146.867	146.97	114.233	3	2	1	missense_variant;missense_variant;missense_variant;missense_variant		ENSMUSG00000074749		MGI:2684960
				4602	128	10055	Soma2c	Edem2	ER degradation enhancer, mannosidase alpha-like 2	2	155.702	155.704	155.729	27.798	2	1	1	missense_variant;missense_variant		ENSMUSG00000038312		MGI:1915540
				9222	552	19172	Soma17a	Mdc1	mediator of DNA damage checkpoint 1	17	35.8415	35.8433	35.8597	18.155	1	1	1	missense_variant		ENSMUSG00000061607		MGI:3525201
				14699	449	19069	Soma17a	Rps18	ribosomal protein S18	17	33.952	33.9524	33.956	4.002	2	2	1	missense_variant;missense_variant,NMD_transcript_variant	Sc	ENSMUSG00000008668		MGI:98146
				12928	134	6468	Vita13a	Platr25	pluripotency associated transcript 25	13	62.6718	62.6807	62.7607	88.925	2	8	2	splice_donor_variant;splice_donor_variant;splice_donor_variant;splice_donor_variant,NMD_transcript_variant;splice_donor_variant,NMD_transcript_variant;missense_variant;missense_variant;missense_variant;missense_variant		ENSMUSG00000074863		MGI:3645613
				7288	605	11725	Soma4b	Iffo2	intermediate filament family orphan 2	4	139.531	139.54	139.62	89.834	1	2	2	splice_donor_variant;splice_donor_variant		ENSMUSG00000041025		MGI:2140675
				5355	212	14729	Soma8b	Fanca	Fanconi anemia, complementation group A	8	123.268	123.273	123.319	50.276	28	3	1	missense_variant;missense_variant;missense_variant;missense_variant;missense_variant;missense_variant;missense_variant;missense_variant;missense_variant;missense_variant;missense_variant;missense_variant;missense_variant;missense_variant,splice_region_variant;missense_variant,splice_region_variant;missense_variant;missense_variant;missense_variant;missense_variant;missense_variant;missense_varian…		ENSMUSG00000032815		MGI:1341823
				18762	171	18528	Soma16a	Usp16	ubiquitin specific peptidase 16	16	87.4547	87.4576	87.4835	28.814	1	3	1	missense_variant;missense_variant;missense_variant,NMD_transcript_variant		ENSMUSG00000025616		MGI:1921362
				5744	44	12003	Soma6a	Foxp2	forkhead box P2	6	14.9013	14.9554	15.442	540.628	0	0	0		Ce	ENSMUSG00000029563		MGI:2148705
				18736	159	6493	Vita13a	Uqcrb	ubiquinol-cytochrome c reductase binding protein	13	66.9006	66.9011	66.9054	4.761	0	0	0		Ce;Sc	ENSMUSG00000021520		MGI:1914780
				4275	465	15363	Soma9a	Dmxl2	Dmx-like 2	9	54.3652	54.3788	54.5016	136.468	0	0	0		Sc	ENSMUSG00000041268		MGI:2444630
				3096	299	13652	Soma7b	Cln3	ceroid lipofuscinosis, neuronal 3, juvenile (Batten, Spielmeyer-Vogt disease)	7	126.571	126.573	126.586	14.61	1	6	1	missense_variant;missense_variant;missense_variant;missense_variant;missense_variant;missense_variant		ENSMUSG00000030720		MGI:107537
				15045	98	10389	Soma3a	Schip1	schwannomin interacting protein 1	3	68.0648	68.121	68.6265	561.679	1	4	1	missense_variant;missense_variant;missense_variant;missense_variant		ENSMUSG00000027777		MGI:1353557
				7982	174	230	Vita1c	Kif14	kinesin family member 14	1	136.466	136.473	136.532	65.168	8	4	2	splice_acceptor_variant,non_coding_transcript_variant;missense_variant;missense_variant;missense_variant,NMD_transcript_variant;missense_variant;missense_variant;missense_variant,NMD_transcript_variant;missense_variant;missense_variant;missense_variant;missense_variant;missense_variant;missense_variant;missense_variant;missense_variant;missense_variant,splice_region_variant;missense_variant,splic…		ENSMUSG00000041498		MGI:1098226
				4556	109	10036	Soma2c	E2f1	E2F transcription factor 1	2	154.559	154.56	154.57	10.485	1	1	1	missense_variant	Hs	ENSMUSG00000027490		MGI:101941
				17289	129	6291	Vita12a	Tdrd9	tudor domain containing 9	12	111.972	111.981	112.069	97.295	5	3	1	missense_variant;missense_variant;missense_variant;missense_variant,NMD_transcript_variant;missense_variant,NMD_transcript_variant;missense_variant;missense_variant,NMD_transcript_variant;missense_variant		ENSMUSG00000054003		MGI:1921941
				849	4	8336	Vita18a	Apc	APC, WNT signaling pathway regulator	18	34.2209	34.2311	34.3226	101.628	2	2	1	missense_variant;missense_variant;missense_variant;missense_variant		ENSMUSG00000005871		MGI:88039
				10410	474	13827	Soma7b	Nlrp14	NLR family, pyrin domain containing 14	7	107.167	107.17	107.198	31.112	3	1	1	missense_variant;missense_variant;missense_variant		ENSMUSG00000016626		MGI:1924108
				5131	370	883	Vita2a	Ext2	exostosin glycosyltransferase 2	2	93.661	93.6772	93.8226	161.54	1	2	1	missense_variant;missense_variant		ENSMUSG00000027198		MGI:108050
				5705	36	11156	Soma4b	Focad	focadhesin	4	88.0946	88.1263	88.411	316.382	10	2	1	missense_variant;missense_variant;missense_variant;missense_variant;missense_variant;missense_variant;missense_variant;missense_variant;missense_variant;missense_variant;missense_variant;missense_variant;missense_variant;missense_variant;missense_variant;missense_variant		ENSMUSG00000038368		MGI:2676921
				13181	783	8216	Vita17a	Pot1b	protection of telomeres 1B	17	55.652	55.658	55.7126	60.677	3	3	1	missense_variant;missense_variant,NMD_transcript_variant;missense_variant;missense_variant,NMD_transcript_variant;missense_variant		ENSMUSG00000024174		MGI:1920086
				13214	50	3082	Vita6b	Pparg	peroxisome proliferator activated receptor gamma	6	115.361	115.374	115.49	129.448	0	0	0		Hs	ENSMUSG00000000440		MGI:97747
				9638	63	7036	Vita15a	Mroh5	maestro heat-like repeat family member 5	15	73.7601	73.768	73.8397	79.632	1	3	1	missense_variant;missense_variant;missense_variant,NMD_transcript_variant		ENSMUSG00000072487		MGI:2685474
				4938	211	14401	Soma8a	Eps15l1	epidermal growth factor receptor pathway substrate 15-like 1	8	72.341	72.349	72.4215	80.461	3	3	1	missense_variant;missense_variant;missense_variant;missense_variant;missense_variant;missense_variant;missense_variant		ENSMUSG00000006276		MGI:104582
				8423	875	19495	Soma17a	L3mbtl4	L3MBTL4 histone methyl-lysine binding protein	17	68.2738	68.3244	68.7801	506.289	2	3	2	stop_gained,NMD_transcript_variant;missense_variant;missense_variant		ENSMUSG00000041565		MGI:2444889
				12046	146	3962	Vita9b	Osbpl10	oxysterol binding protein-like 10	9	114.979	115.004	115.232	253.656	2	2	1	missense_variant;missense_variant,NMD_transcript_variant	Sc	ENSMUSG00000040875		MGI:1921736
				7417	819	16859	Soma11a	Ikzf3	IKAROS family zinc finger 3	11	98.4649	98.473	98.546	81.129	1	1	1	missense_variant		ENSMUSG00000018168		MGI:1342542
				4226	435	15333	Soma9a	Dixdc1	DIX domain containing 1	9	50.6628	50.6704	50.7395	76.765	1	3	1	missense_variant;missense_variant;missense_variant		ENSMUSG00000032064		MGI:2679721
				780	376	4657	Vita10a	Anks1b	ankyrin repeat and sterile alpha motif domain containing 1B	10	89.8735	89.9835	90.9733	1099.79	2	4	1	missense_variant;missense_variant;missense_variant;missense_variant;missense_variant		ENSMUSG00000058589		MGI:1924781
				12456	32	1241	Vita2c	Pcsk2	proprotein convertase subtilisin/kexin type 2	2	143.546	143.573	143.816	270.129	0	0	0		Ce	ENSMUSG00000027419		MGI:97512
				18791	397	6149	Vita11c	Usp36	ubiquitin specific peptidase 36	11	118.26	118.263	118.29	30.593	3	3	1	missense_variant;missense_variant;missense_variant;missense_variant;missense_variant;missense_variant;missense_variant;missense_variant;missense_variant		ENSMUSG00000033909		MGI:1919594
				2357	202	4277	Vita9c	Ccr1	chemokine (C-C motif) receptor 1	9	123.962	123.963	123.969	6.568	2	1	1	missense_variant;missense_variant		ENSMUSG00000025804		MGI:104618
				16299	467	10758	Soma3a	Spag17	sperm associated antigen 17	3	99.8854	99.9112	100.143	257.916	1	1	1	missense_variant		ENSMUSG00000027867		MGI:1921612
				19719	264	6598	Vita13a	Zcchc9	zinc finger, CCHC domain containing 9	13	91.7965	91.7977	91.8077	11.172	1	2	2	stop_lost;stop_lost		ENSMUSG00000021621		MGI:1916335
				12025	162	3607	Vita9a	Opcml	opioid binding protein/cell adhesion molecule-like	9	27.7908	27.9042	28.9254	1134.63	0	0	0			ENSMUSG00000062257		MGI:97397
				10263	183	1630	Vita3a	Nes	nestin	3	87.9711	87.972	87.9805	9.373	21	2	1	missense_variant;missense_variant;missense_variant;missense_variant;missense_variant;missense_variant;missense_variant;missense_variant;missense_variant;missense_variant;missense_variant;missense_variant;missense_variant;missense_variant;missense_variant;missense_variant;missense_variant;missense_variant;missense_variant;missense_variant;missense_variant;missense_variant;missense_variant;missense…		ENSMUSG00000004891		MGI:101784
				593	606	11726	Soma4b	Aldh4a1	aldehyde dehydrogenase 4 family, member A1	4	139.623	139.626	139.65	26.824	4	1	1	missense_variant;missense_variant;missense_variant;missense_variant	Ce	ENSMUSG00000028737		MGI:2443883
				13884	489	13842	Soma7b	Qprt	quinolinate phosphoribosyltransferase	7	127.107	127.109	127.122	15.112	2	1	1	missense_variant;missense_variant	Sc	ENSMUSG00000030674		MGI:1914625
				15055	309	9820	Soma2b	Scn2a	sodium channel, voltage-gated, type II, alpha	2	65.6208	65.6354	65.7674	146.676	1	3	1	missense_variant;missense_variant;missense_variant		ENSMUSG00000075318		MGI:98248
				1426	251	7684	Vita17a	Baiap3	BAI1-associated protein 3	17	25.2427	25.244	25.2564	13.705	3	5	2	stop_lost;missense_variant;missense_variant;missense_variant;missense_variant;missense_variant;missense_variant;missense_variant;missense_variant		ENSMUSG00000047507		MGI:2685783
				3942	305	8637	Vita18a	Dcc	deleted in colorectal carcinoma	18	71.2536	71.3634	72.3511	1097.43	1	2	1	missense_variant;missense_variant		ENSMUSG00000060534		MGI:94869
				7580	19	15442	Soma10a	Ipcef1	interaction protein for cytohesin exchange factors 1	10	6.8858	6.90246	7.05248	166.682	2	5	1	missense_variant;missense_variant;missense_variant;missense_variant;missense_variant;missense_variant;missense_variant		ENSMUSG00000064065		MGI:2444159
				13700	584	16624	Soma11a	Psmd11	proteasome (prosome, macropain) 26S subunit, non-ATPase, 11	11	80.4286	80.4331	80.4732	44.633	0	0	0		Ce	ENSMUSG00000017428		MGI:1916327
				756	434	1881	Vita3a	Ankrd35	ankyrin repeat domain 35	3	96.6701	96.6722	96.691	20.901	9	1	1	missense_variant;missense_variant;missense_variant;missense_variant;missense_variant;missense_variant;missense_variant;missense_variant;missense_variant	Sc	ENSMUSG00000038354		MGI:2442590
				1482	334	3366	Vita6b	BC049715	cDNA sequence BC049715	6	136.828	136.829	136.841	13.036	9	4	2	splice_donor_variant;splice_acceptor_variant;missense_variant;missense_variant;missense_variant;missense_variant;missense_variant;missense_variant;missense_variant;missense_variant;missense_variant;missense_variant;missense_variant;missense_variant;missense_variant;missense_variant;missense_variant;missense_variant;missense_variant;missense_variant;missense_variant;missense_variant;missense_varia…		ENSMUSG00000047515		MGI:3605234
				2543	294	17526	Soma12b	Cdca7l	cell division cycle associated 7 like	12	117.804	117.812	117.879	74.417	1	3	1	missense_variant;missense_variant;missense_variant		ENSMUSG00000021175		MGI:2384982
				6586	573	12616	Soma6b	Gucy2c	guanylate cyclase 2c	6	136.697	136.706	136.782	84.481	1	2	1	missense_variant;missense_variant		ENSMUSG00000042638		MGI:106903
				14528	7	4709	Vita11a	Rnf185	ring finger protein 185	11	3.41598	3.41962	3.45236	36.381	0	0	0		Ce	ENSMUSG00000020448		MGI:1922078
				406	95	3127	Vita6b	Adipor2	adiponectin receptor 2	6	119.353	119.36	119.418	64.554	0	0	0			ENSMUSG00000030168		MGI:93830
				14622	319	8651	Vita18a	Rpl17	ribosomal protein L17	18	74.9986	74.999	75.0034	4.823	1	1	2	splice_acceptor_variant	Ce	ENSMUSG00000062328		MGI:2448270
				7740	101	11221	Soma4b	Jak1	Janus kinase 1	4	101.152	101.164	101.265	112.915	0	0	0			ENSMUSG00000028530		MGI:96628
				464	57	7030	Vita15a	Ago2	argonaute RISC catalytic subunit 2	15	73.0958	73.1048	73.1849	89.091	0	0	0		Ce	ENSMUSG00000036698		MGI:2446632
				5980	154	1601	Vita3a	Gatb	glutamyl-tRNA(Gln) amidotransferase, subunit B	3	85.5741	85.5823	85.6556	81.503	0	0	0		Sc	ENSMUSG00000028085		MGI:2442496
				6088	163	10090	Soma2c	Ghrh	growth hormone releasing hormone	2	157.329	157.331	157.348	18.009	0	0	0		Hs	ENSMUSG00000027643		MGI:95709
				19510	1011	17051	Soma11a	Wnt3	wingless-type MMTV integration site family, member 3	11	103.774	103.779	103.818	43.807	0	0	0			ENSMUSG00000000125		MGI:98955
				12865	83	4785	Vita11a	Pkd1l1	polycystic kidney disease 1 like 1	11	8.82671	8.84136	8.97327	146.558	13	2	1	missense_variant;missense_variant;missense_variant;missense_variant;missense_variant;missense_variant;missense_variant;missense_variant;missense_variant;missense_variant;missense_variant;missense_variant;missense_variant;missense_variant;missense_variant;missense_variant;missense_variant;missense_variant;missense_variant;missense_variant;missense_variant		ENSMUSG00000046634		MGI:2156538
				16056	322	7295	Vita15a	Smc1b	structural maintenance of chromosomes 1B	15	85.0647	85.0714	85.132	67.275	1	1	1	missense_variant		ENSMUSG00000022432		MGI:2154049
				66	201	18821	Soma17a	Abca17	ATP-binding cassette, sub-family A (ABC1), member 17	17	24.2643	24.2729	24.3511	86.809	15	2	1	missense_variant;missense_variant;missense_variant;missense_variant;missense_variant;missense_variant;missense_variant;missense_variant;missense_variant;missense_variant;missense_variant;missense_variant;missense_variant;missense_variant;missense_variant;missense_variant;missense_variant;missense_variant;missense_variant;missense_variant;missense_variant;missense_variant;missense_variant;missense…		ENSMUSG00000035435		MGI:3625331
				17978	330	16370	Soma11a	Tnfsfm13	tumor necrosis factor (ligand) superfamily, membrane-bound member 13	11	69.6826	69.6839	69.6961	13.521	1	2	2	splice_acceptor_variant;splice_acceptor_variant		ENSMUSG00000018752		MGI:3845075
				4922	40	15463	Soma10a	Epm2a	epilepsy, progressive myoclonic epilepsy, type 2 gene alpha	10	11.3434	11.355	11.4596	116.24	1	1	1	missense_variant		ENSMUSG00000055493		MGI:1341085
				18161	75	4931	Vita11b	Trim16	tripartite motif-containing 16	11	62.8202	62.8233	62.8508	30.577	5	3	2	splice_donor_variant;missense_variant;missense_variant;missense_variant;missense_variant;missense_variant;missense_variant;missense_variant;missense_variant;missense_variant;missense_variant;missense_variant		ENSMUSG00000047821		MGI:2137356
				18041	210	16250	Soma11a	Top3a	topoisomerase (DNA) III alpha	11	60.7401	60.7438	60.7774	37.307	6	4	1	missense_variant;missense_variant;missense_variant;missense_variant;missense_variant;missense_variant;missense_variant;missense_variant;missense_variant;missense_variant;missense_variant;missense_variant	Dm	ENSMUSG00000002814		MGI:1197527
				16662	229	8913	VitaXa	Stag2	stromal antigen 2	X	42.1493	42.1621	42.2772	127.868	0	0	0			ENSMUSG00000025862		MGI:1098583
				367	64	7037	Vita15a	Adgrb1	adhesion G protein-coupled receptor B1	15	74.5162	74.5235	74.5895	73.27	1	3	1	missense_variant;missense_variant,NMD_transcript_variant;missense_variant,NMD_transcript_variant		ENSMUSG00000034730		MGI:1933736
				7803	776	19396	Soma17a	Kat2b	K(lysine) acetyltransferase 2B	17	53.5669	53.5774	53.6727	105.859	1	1	1	missense_variant		ENSMUSG00000000708		MGI:1343094
				20132	148	18768	Soma17a	Zfp943	zinc finger prtoein 943	17	21.9626	21.9734	22.0712	108.616	1	3	1	missense_variant;missense_variant;missense_variant,NMD_transcript_variant		ENSMUSG00000053347		MGI:1921920
				19908	161	2236	Vita4a	Zfp462	zinc finger protein 462	4	54.945	54.9589	55.0836	138.515	8	3	1	missense_variant;missense_variant;missense_variant;missense_variant;missense_variant;missense_variant;missense_variant;missense_variant;missense_variant;missense_variant;missense_variant;missense_variant;missense_variant,splice_region_variant;missense_variant,splice_region_variant;missense_variant,splice_region_variant;missense_variant;missense_variant;missense_variant		ENSMUSG00000060206		MGI:107690
				16788	41	17568	Soma13a	Sugct	succinyl-CoA glutarate-CoA transferase	13	16.8575	16.9413	17.6956	838.081	0	0	0			ENSMUSG00000055137		MGI:1923221
				2585	809	16849	Soma11a	Cdk12	cyclin-dependent kinase 12	11	98.2031	98.2106	98.2785	75.445	1	3	1	missense_variant;missense_variant;missense_variant		ENSMUSG00000003119		MGI:1098802
				12226	252	13605	Soma7b	Parva	parvin, alpha	7	112.428	112.444	112.592	164.187	0	0	0		Ce	ENSMUSG00000030770		MGI:1931144
				12536	98	10959	Soma3b	Pdlim5	PDZ and LIM domain 5	3	142.24	142.255	142.396	156.106	5	12	2	splice_acceptor_variant;splice_acceptor_variant;splice_acceptor_variant;splice_acceptor_variant;missense_variant;missense_variant;missense_variant;missense_variant;missense_variant;missense_variant;missense_variant;missense_variant;missense_variant;missense_variant;missense_variant;missense_variant;missense_variant;missense_variant;missense_variant;missense_variant;missense_variant;missense_varia…		ENSMUSG00000028273		MGI:1927489
				13657	239	12876	Soma7a	Psg21	pregnancy-specific glycoprotein 21	7	18.6467	18.6477	18.6567	9.989	11	3	2	splice_donor_variant,non_coding_transcript_variant;missense_variant;missense_variant;missense_variant;missense_variant;missense_variant;missense_variant;missense_variant;missense_variant;missense_variant;missense_variant,splice_region_variant;missense_variant,splice_region_variant;missense_variant;missense_variant;missense_variant;missense_variant;missense_variant;missense_variant;missense_varian…		ENSMUSG00000070796		MGI:1891353
				4555	172	1381	Vita2c	E2f1	E2F transcription factor 1	2	154.559	154.56	154.57	10.485	1	1	1	missense_variant	Hs	ENSMUSG00000027490		MGI:101941
				1662	126	14316	Soma8a	Borcs8	BLOC-1 related complex subunit 8	8	70.1395	70.1403	70.1473	7.82	1	2	2	splice_donor_variant,NMD_transcript_variant;splice_donor_variant,NMD_transcript_variant		ENSMUSG00000002345		MGI:1919618
				15542	304	17831	Soma13a	Sirt5	sirtuin 5	13	43.3655	43.3685	43.3952	29.707	0	0	0			ENSMUSG00000054021		MGI:1915596
				15848	1085	17125	Soma11a	Slc39a11	solute carrier family 39 (metal ion transporter), member 11	11	113.245	113.285	113.65	405.226	1	1	1	missense_variant		ENSMUSG00000041654		MGI:1917056
				19108	178	12815	Soma7a	Vmn1r90	vomeronasal 1 receptor 90	7	14.5555	14.5563	14.5635	8.032	2	8	2	splice_acceptor_variant;missense_variant;missense_variant;missense_variant;missense_variant;missense_variant;missense_variant;missense_variant;missense_variant		ENSMUSG00000100586		MGI:3612342
				3119	227	4043	Vita9b	Clstn2	calsyntenin 2	9	97.4444	97.5033	98.0332	588.786	2	2	1	missense_variant;missense_variant;missense_variant;missense_variant		ENSMUSG00000032452		MGI:1929897
				6253	215	10506	Soma3a	Gon4l	gon-4-like (C.elegans)	3	88.8352	88.8427	88.9101	74.872	7	3	1	missense_variant;missense_variant;missense_variant;missense_variant;missense_variant;missense_variant;missense_variant;missense_variant;missense_variant;missense_variant;missense_variant;missense_variant;missense_variant;missense_variant;missense_variant;missense_variant;missense_variant;missense_variant;missense_variant;missense_variant;missense_variant		ENSMUSG00000054199		MGI:1917579
				8133	512	12555	Soma6b	Klra9	killer cell lectin-like receptor subfamily A, member 9	6	130.179	130.18	130.193	14.437	17	2	2	stop_gained;stop_gained;missense_variant;missense_variant;missense_variant;missense_variant;missense_variant;missense_variant;missense_variant;missense_variant;missense_variant;missense_variant;missense_variant;missense_variant;missense_variant;missense_variant;missense_variant;missense_variant;missense_variant;missense_variant;missense_variant;missense_variant;missense_variant;missense_variant;m…		ENSMUSG00000033024		MGI:1321153
				1089	5	13358	Soma7b	Arrb1	arrestin, beta 1	7	99.5355	99.5426	99.6068	71.305	2	2	1	missense_variant,splice_region_variant;missense_variant	Ce	ENSMUSG00000018909		MGI:99473
				16693	41	97	Vita1c	Steap3	STEAP family member 3	1	120.191	120.199	120.273	81.948	3	5	1	missense_variant;missense_variant;missense_variant;missense_variant;missense_variant;missense_variant;missense_variant;missense_variant;missense_variant;missense_variant		ENSMUSG00000026389		MGI:1915678
				4916	193	4009	Vita9b	Ephb1	Eph receptor B1	9	101.922	101.965	102.355	432.565	0	0	0			ENSMUSG00000032537		MGI:1096337
				1982	252	5108	Vita11b	Camkk1	calcium/calmodulin-dependent protein kinase kinase 1, alpha	11	73.019	73.0213	73.0421	23.065	1	2	1	missense_variant;missense_variant		ENSMUSG00000020785		MGI:1891766
				5733	226	3258	Vita6b	Foxm1	forkhead box M1	6	128.363	128.364	128.376	13.179	1	2	1	missense_variant;missense_variant	Hs	ENSMUSG00000001517		MGI:1347487
				11584	418	19038	Soma17a	Olfr55	olfactory receptor 55	17	33.1684	33.1697	33.1808	12.306	4	4	2	start_lost;start_lost;missense_variant;missense_variant;missense_variant;missense_variant;missense_variant;missense_variant;missense_variant;missense_variant;missense_variant;missense_variant		ENSMUSG00000094891		MGI:1333751
				18556	246	5102	Vita11b	Ube2g1	ubiquitin-conjugating enzyme E2G 1	11	72.6073	72.6152	72.6865	79.198	0	0	0			ENSMUSG00000020794		MGI:1914378
				9581	270	11390	Soma4b	Mpl	myeloproliferative leukemia virus oncogene	4	118.442	118.444	118.458	15.098	2	4	1	missense_variant;missense_variant;missense_variant;missense_variant;missense_variant;missense_variant;missense_variant		ENSMUSG00000006389		MGI:97076
				4140	131	7104	Vita15a	Dgat1	diacylglycerol O-acyltransferase 1	15	76.502	76.503	76.512	9.938	1	1	1	missense_variant	Hs	ENSMUSG00000022555		MGI:1333825
				9295	63	1007	Vita2b	Meis2	Meis homeobox 2	2	115.863	115.883	116.066	202.775	0	0	0		Ce	ENSMUSG00000027210		MGI:108564
				15114	24	11983	Soma6a	Sdhaf3	succinate dehydrogenase complex assembly factor 3	6	6.956	6.9647	7.04298	86.975	0	0	0			ENSMUSG00000042505		MGI:1913288
				13426	118	11238	Soma4b	Prkaa2	protein kinase, AMP-activated, alpha 2 catalytic subunit	4	105.03	105.038	105.11	80.016	0	0	0			ENSMUSG00000028518		MGI:1336173
				15067	314	9825	Soma2b	Scn9a	sodium channel, voltage-gated, type IX, alpha	2	66.4801	66.4956	66.635	154.882	1	5	1	missense_variant;missense_variant;missense_variant;missense_variant;missense_variant		ENSMUSG00000075316		MGI:107636
				9684	379	13732	Soma7b	Mrpl48	mitochondrial ribosomal protein L48	7	100.546	100.552	100.608	62.55	8	8	1	missense_variant;missense_variant;missense_variant;missense_variant;missense_variant;missense_variant;missense_variant;missense_variant;missense_variant;missense_variant;missense_variant;missense_variant;missense_variant;missense_variant,NMD_transcript_variant		ENSMUSG00000030706		MGI:1289321
				18427	73	10000	Soma2c	Ttll9	tubulin tyrosine ligase-like family, member 9	2	152.962	152.967	153.008	45.997	3	2	2	stop_lost;missense_variant,NMD_transcript_variant;missense_variant		ENSMUSG00000074673		MGI:1913589
				8805	54	17185	Soma12a	Lrrc9	leucine rich repeat containing 9	12	72.4419	72.4508	72.5307	88.884	1	3	1	missense_variant;missense_variant;missense_variant,NMD_transcript_variant		ENSMUSG00000021090		MGI:1925507
				16896	77	17208	Soma12a	Syne2	spectrin repeat containing, nuclear envelope 2	12	75.8181	75.8474	76.1109	292.792	21	7	1	missense_variant;missense_variant;missense_variant;missense_variant;missense_variant;missense_variant;missense_variant;missense_variant;missense_variant;missense_variant;missense_variant;missense_variant;missense_variant;missense_variant;missense_variant;missense_variant;missense_variant;missense_variant;missense_variant;missense_variant;missense_variant;missense_variant;missense_variant;missense…		ENSMUSG00000063450		MGI:2449316
				12611	49	15472	Soma10a	Pex3	peroxisomal biogenesis factor 3	10	13.5238	13.5268	13.5531	29.3	1	4	1	missense_variant;missense_variant;missense_variant;missense_variant		ENSMUSG00000019809		MGI:1929646
				1265	756	16796	Soma11a	Atp5g1	ATP synthase, H+ transporting, mitochondrial F0 complex, subunit C1 (subunit 9)	11	96.0689	96.0695	96.0757	6.818	2	4	1	missense_variant;missense_variant;missense_variant;missense_variant;missense_variant;missense_variant;missense_variant;missense_variant		ENSMUSG00000006057		MGI:107653
				55	463	5319	Vita11b	Aatf	apoptosis antagonizing transcription factor	11	84.4229	84.4319	84.5135	90.667	6	1	1	missense_variant;missense_variant;missense_variant;missense_variant;missense_variant;missense_variant		ENSMUSG00000018697		MGI:1929608
				13114	58	4760	Vita11a	Pold2	polymerase (DNA directed), delta 2, regulatory subunit	11	5.87218	5.87279	5.87829	6.112	1	1	1	missense_variant		ENSMUSG00000020471		MGI:1097163
				6114	442	10733	Soma3a	Gja5	gap junction protein, alpha 5	3	96.9047	96.922	97.0774	172.723	0	0	0			ENSMUSG00000057123		MGI:95716
				6856	161	15584	Soma10a	Hdac2	histone deacetylase 2	10	36.9745	36.9773	37.0019	27.345	0	0	0		Hs	ENSMUSG00000019777		MGI:1097691
				9809	5	15428	Soma10a	Mthfd1l	methylenetetrahydrofolate dehydrogenase (NADP+ dependent) 1-like	10	3.97312	3.99251	4.16708	193.963	2	3	1	missense_variant;missense_variant;missense_variant;missense_variant;missense_variant;missense_variant		ENSMUSG00000040675		MGI:1924836
				14008	119	3008	Vita6a	Rad52	RAD52 homolog, DNA repair protein	6	119.903	119.905	119.923	20.13	0	0	0		Sc;Hs	ENSMUSG00000030166		MGI:101949
				18482	13	3829	Vita9b	Twf2	twinfilin actin binding protein 2	9	106.203	106.204	106.215	12.281	1	1	1	missense_variant,NMD_transcript_variant	Sc	ENSMUSG00000023277		MGI:1346078
				18604	132	1076	Vita2b	Ubr1	ubiquitin protein ligase E3 component n-recognin 1	2	120.86	120.871	120.971	110.446	12	1	1	missense_variant;missense_variant;missense_variant;missense_variant;missense_variant;missense_variant;missense_variant;missense_variant;missense_variant;missense_variant;missense_variant;missense_variant	Sc	ENSMUSG00000027272		MGI:1277977
				612	439	15337	Soma9a	Alg9	asparagine-linked glycosylation 9 (alpha 1,2 mannosyltransferase)	9	50.775	50.7819	50.8435	68.523	2	2	1	missense_variant;missense_variant,NMD_transcript_variant		ENSMUSG00000032059		MGI:1924753
				3452	654	19274	Soma17a	Crisp1	cysteine-rich secretory protein 1	17	40.2938	40.2963	40.3192	25.449	10	1	1	missense_variant;missense_variant;missense_variant;missense_variant;missense_variant;missense_variant,splice_region_variant;missense_variant;missense_variant;missense_variant;missense_variant	Ce	ENSMUSG00000025431		MGI:102553
				3279	64	3880	Vita9b	Col7a1	collagen, type VII, alpha 1	9	108.954	108.957	108.985	31.289	1	2	1	missense_variant;missense_variant		ENSMUSG00000025650		MGI:88462
				152	462	5318	Vita11b	Acaca	acetyl-Coenzyme A carboxylase alpha	11	84.1297	84.1569	84.4017	271.979	0	0	0			ENSMUSG00000020532		MGI:108451
				13316	81	6822	Vita14a	Ppp3cc	protein phosphatase 3, catalytic subunit, gamma isoform	14	70.2179	70.225	70.2895	71.606	0	0	0		Ce	ENSMUSG00000022092		MGI:107162
				18650	185	9260	Soma1b	Ugt1a1	UDP glucuronosyltransferase 1 family, polypeptide A1	1	88.212	88.2127	88.219	7.038	49	1	2	splice_donor_variant;missense_variant;missense_variant;missense_variant;missense_variant;missense_variant;missense_variant;missense_variant;missense_variant;missense_variant;missense_variant;missense_variant;missense_variant;missense_variant;missense_variant;missense_variant;missense_variant;missense_variant;missense_variant;missense_variant;missense_variant;missense_variant;missense_variant;miss…		ENSMUSG00000089960		MGI:98898
				4355	86	10013	Soma2c	Dnmt3b	DNA methyltransferase 3B	2	153.649	153.653	153.688	38.28	1	10	1	missense_variant;missense_variant;missense_variant;missense_variant;missense_variant;missense_variant;missense_variant;missense_variant;missense_variant;missense_variant		ENSMUSG00000027478		MGI:1261819
				16663	56	9567	Soma2a	Stam	signal transducing adaptor molecule (SH3 domain and ITAM motif) 1	2	14.0741	14.0817	14.1496	75.536	0	0	0		Sc	ENSMUSG00000026718		MGI:1329014
				18869	256	6590	Vita13a	Vcan	versican	13	89.6553	89.664	89.7425	87.197	25	6	1	missense_variant;missense_variant;missense_variant;missense_variant;missense_variant;missense_variant;missense_variant;missense_variant;missense_variant;missense_variant;missense_variant;missense_variant;missense_variant;missense_variant;missense_variant;missense_variant;missense_variant;missense_variant;missense_variant;missense_variant;missense_variant;missense_variant;missense_variant;missense…		ENSMUSG00000021614		MGI:102889
				5368	13	17144	Soma12a	Fancm	Fanconi anemia, complementation group M	12	65.0756	65.0812	65.1321	56.455	4	2	1	missense_variant;missense_variant;missense_variant;missense_variant;missense_variant		ENSMUSG00000055884		MGI:2442306
				10426	463	13100	Soma7a	Nlrp9a	NLR family, pyrin domain containing 9A	7	26.535	26.5391	26.5756	40.592	1	5	1	missense_variant;missense_variant;missense_variant;missense_variant;missense_variant		ENSMUSG00000054102		MGI:2675292
				7662	433	1880	Vita3a	Itga10	integrin, alpha 10	3	96.6456	96.6475	96.6645	18.935	1	2	1	missense_variant;missense_variant		ENSMUSG00000090210		MGI:2153482
				17498	202	18559	Soma16a	Tiam1	T cell lymphoma invasion and metastasis 1	16	89.7871	89.8228	90.1438	356.658	2	4	1	missense_variant;missense_variant;missense_variant;missense_variant		ENSMUSG00000002489		MGI:103306
				18003	44	9119	Soma1b	Tns1	tensin 1	1	73.9102	73.9317	74.1244	214.218	3	10	1	missense_variant;missense_variant;missense_variant;missense_variant;missense_variant;missense_variant;missense_variant;missense_variant;missense_variant;missense_variant;missense_variant;missense_variant;missense_variant;missense_variant;missense_variant		ENSMUSG00000055322		MGI:104552
				16260	3	3	Vita1a	Sox17	SRY (sex determining region Y)-box 17	1	4.49093	4.49157	4.49735	6.423	1	2	1	missense_variant,splice_region_variant;missense_variant,splice_region_variant		ENSMUSG00000025902		MGI:107543
				18382	234	14424	Soma8a	Ttc29	tetratricopeptide repeat domain 29	8	78.2133	78.2314	78.3943	181.029	1	4	1	missense_variant;missense_variant;missense_variant;missense_variant		ENSMUSG00000037101		MGI:1920551
				16817	22	2911	Vita6a	Sumf1	sulfatase modifying factor 1	6	108.107	108.115	108.186	78.554	5	4	1	missense_variant;missense_variant;missense_variant;missense_variant;missense_variant;missense_variant;missense_variant;missense_variant;missense_variant;missense_variant;missense_variant;missense_variant		ENSMUSG00000030101		MGI:1889844
				17580	145	1592	Vita3a	Tlr2	toll-like receptor 2	3	83.8363	83.8368	83.8418	5.495	1	1	1	missense_variant		ENSMUSG00000027995		MGI:1346060
				154	175	3991	Vita9b	Acad11	acyl-Coenzyme A dehydrogenase family, member 11	9	104.063	104.07	104.128	64.348	2	3	1	missense_variant;missense_variant;missense_variant;missense_variant;missense_variant		ENSMUSG00000090150		MGI:2143169
				5981	154	10445	Soma3a	Gatb	glutamyl-tRNA(Gln) amidotransferase, subunit B	3	85.5741	85.5823	85.6556	81.503	0	0	0		Sc	ENSMUSG00000028085		MGI:2442496
				3355	110	2786	Vita5a	Cox7b2	cytochrome c oxidase subunit 7B2	5	71.4428	71.4534	71.5482	105.381	0	0	0			ENSMUSG00000049387		MGI:1925424
				7789	435	19055	Soma17a	Kank3	KN motif and ankyrin repeat domains 3	17	33.8105	33.8118	33.8229	12.399	2	3	2	stop_gained,NMD_transcript_variant;missense_variant;missense_variant;missense_variant,NMD_transcript_variant		ENSMUSG00000042099		MGI:1098615
				1709	212	6546	Vita13a	Brd9	bromodomain containing 9	13	73.9378	73.9401	73.9609	23.084	1	3	1	missense_variant;missense_variant;missense_variant		ENSMUSG00000057649		MGI:2145317
				15565	188	11308	Soma4b	Skint2	selection and upkeep of intraepithelial T cells 2	4	112.557	112.567	112.652	95.054	13	3	1	missense_variant;missense_variant;missense_variant;missense_variant;missense_variant;missense_variant;missense_variant;missense_variant;missense_variant;missense_variant;missense_variant;missense_variant;missense_variant;missense_variant;missense_variant;missense_variant;missense_variant;missense_variant;missense_variant,splice_region_variant;missense_variant;missense_variant;missense_variant;mis…		ENSMUSG00000034359		MGI:3649629
				19662	222	4038	Vita9b	Zbtb38	zinc finger and BTB domain containing 38	9	96.6828	96.6898	96.7528	70.061	2	3	1	missense_variant;missense_variant;missense_variant;missense_variant;missense_variant;missense_variant	Ce	ENSMUSG00000040433		MGI:2442866
				3388	356	18976	Soma17a	Cpne5	copine V	17	29.1556	29.1638	29.2382	82.611	1	1	1	missense_variant		ENSMUSG00000024008		MGI:2385908
				16298	467	1914	Vita3a	Spag17	sperm associated antigen 17	3	99.8854	99.9112	100.143	257.916	1	1	1	missense_variant		ENSMUSG00000027867		MGI:1921612
				10408	13	14530	Soma8b	Nlrc5	NLR family, CARD domain containing 5	8	94.4344	94.4436	94.5273	92.916	10	4	1	missense_variant;missense_variant;missense_variant;missense_variant;missense_variant;missense_variant;missense_variant;missense_variant;missense_variant;missense_variant;missense_variant;missense_variant;missense_variant;missense_variant;missense_variant;missense_variant;missense_variant;missense_variant;missense_variant;missense_variant;missense_variant,NMD_transcript_variant;missense_variant;mi…		ENSMUSG00000074151		MGI:3612191
				4737	74	7384	Vita15b	Eif4b	eukaryotic translation initiation factor 4B	15	102.074	102.076	102.097	23.4	1	1	1	missense_variant		ENSMUSG00000058655		MGI:95304
				16913	459	5315	Vita11b	Synrg	synergin, gamma	11	83.9644	83.9724	84.0446	80.15	2	4	1	missense_variant;missense_variant;missense_variant;missense_variant;missense_variant;missense_variant;missense_variant;missense_variant		ENSMUSG00000034940		MGI:1354742
				14690	93	15516	Soma10a	Rps12	ribosomal protein S12	10	23.7852	23.7854	23.7873	2.092	0	0	0		Ce;Sc	ENSMUSG00000061983		MGI:98105
				18015	10	17141	Soma12a	Togaram1	TOG array regulator of axonemal microtubules 1	12	64.9658	64.9715	65.0226	56.769	1	1	2	splice_acceptor_variant,NMD_transcript_variant		ENSMUSG00000035614		MGI:2684313
				2376	53	19894	Soma19a	Ccs	copper chaperone for superoxide dismutase	19	4.82537	4.82676	4.83933	13.966	1	4	1	missense_variant;missense_variant;missense_variant;missense_variant	Sc	ENSMUSG00000034108		MGI:1333783
				19524	105	20206	Soma19b	Wnt8b	wingless-type MMTV integration site family, member 8B	19	44.4935	44.4956	44.5143	20.801	1	1	1	missense_variant		ENSMUSG00000036961		MGI:109485
				1555	90	18112	Soma13b	Bdp1	B double prime 1, subunit of RNA polymerase III transcription initiation factor IIIB	13	100.018	100.027	100.104	86.076	1	2	1	missense_variant;missense_variant		ENSMUSG00000049658		MGI:1347077
				634	311	12354	Soma6b	Alox5	arachidonate 5-lipoxygenase	6	116.41	116.415	116.461	51.101	1	3	1	missense_variant;missense_variant;missense_variant		ENSMUSG00000025701		MGI:87999
				10727	258	1705	Vita3a	Nup210l	nucleoporin 210-like	3	90.1041	90.1149	90.212	107.916	8	2	1	missense_variant;missense_variant;missense_variant;missense_variant;missense_variant;missense_variant;missense_variant;missense_variant;missense_variant;missense_variant;missense_variant;missense_variant;missense_variant;missense_variant;missense_variant;missense_variant		ENSMUSG00000027939		MGI:1924845
				18805	572	11692	Soma4b	Usp48	ubiquitin specific peptidase 48	4	137.594	137.6	137.659	64.782	1	1	1	missense_variant		ENSMUSG00000043411		MGI:2158502
				10969	617	19237	Soma17a	Olfr115	olfactory receptor 115	17	37.6089	37.6108	37.6271	18.169	5	3	2	stop_gained;stop_gained;stop_gained;missense_variant;missense_variant;missense_variant;missense_variant;missense_variant;missense_variant;missense_variant;missense_variant;missense_variant;missense_variant;missense_variant;missense_variant		ENSMUSG00000092413		MGI:2177498
				14055	573	11693	Soma4b	Rap1gap	Rap1 GTPase-activating protein	4	137.665	137.671	137.73	65.135	1	4	1	missense_variant;missense_variant;missense_variant;missense_variant		ENSMUSG00000041351		MGI:109338
				19580	409	13046	Soma7a	Xrcc1	X-ray repair complementing defective repair in Chinese hamster cells 1	7	24.5463	24.549	24.5734	27.151	3	2	1	missense_variant;missense_variant;missense_variant;missense_variant;missense_variant;missense_variant		ENSMUSG00000051768		MGI:99137
				18884	685	16725	Soma11a	Vezf1	vascular endothelial zinc finger 1	11	88.0683	88.0699	88.0847	16.45	2	1	2	splice_donor_variant;missense_variant		ENSMUSG00000018377		MGI:1313291
				4751	576	11696	Soma4b	Eif4g3	eukaryotic translation initiation factor 4 gamma, 3	4	137.993	138.015	138.209	215.486	2	6	1	missense_variant;missense_variant;missense_variant;missense_variant;missense_variant;missense_variant		ENSMUSG00000028760		MGI:1923935
				17947	329	2637	Vita4b	Tnfrsf14	tumor necrosis factor receptor superfamily, member 14 (herpesvirus entry mediator)	4	154.922	154.923	154.929	6.63	1	3	1	missense_variant;missense_variant;missense_variant		ENSMUSG00000042333		MGI:2675303
				12218	747	11867	Soma4b	Park7	Parkinson disease (autosomal recessive, early onset) 7	4	150.897	150.899	150.914	17.304	1	1	2	splice_acceptor_variant	Dm	ENSMUSG00000028964		MGI:2135637
				19126	110	7543	Vita17a	Vmn2r104	vomeronasal 2, receptor 104	17	20.0284	20.0304	20.0483	19.918	6	1	2	stop_gained;missense_variant;missense_variant;missense_variant;missense_variant;missense_variant		ENSMUSG00000090315		MGI:1316665
				3639	9	6750	Vita14a	Ctsb	cathepsin B	14	63.1225	63.1248	63.1459	23.461	0	0	0		Ce	ENSMUSG00000021939		MGI:88561
				19485	12	525	Vita2a	Wipf1	WAS/WASL interacting protein family, member 1	2	73.4296	73.4396	73.5297	100.124	0	0	0		Ce;Sc	ENSMUSG00000075284		MGI:2178801
				5521	168	10459	Soma3a	Fcrl5	Fc receptor-like 5	3	87.4358	87.4423	87.5007	64.905	10	5	1	missense_variant;missense_variant;missense_variant;missense_variant;missense_variant;missense_variant;missense_variant;missense_variant;missense_variant;missense_variant;missense_variant;missense_variant;missense_variant;missense_variant;missense_variant;missense_variant;missense_variant;missense_variant;missense_variant;missense_variant;missense_variant;missense_variant;missense_variant;missense…		ENSMUSG00000048031		MGI:3053558
				11342	419	19039	Soma17a	Olfr239	olfactory receptor 239	17	33.1913	33.1924	33.2025	11.204	1	1	2	start_lost		ENSMUSG00000093884		MGI:3030073
				4412	298	9809	Soma2b	Dpp4	dipeptidylpeptidase 4	2	62.3301	62.3383	62.4122	82.158	0	0	0		Sc	ENSMUSG00000035000		MGI:94919
				15839	2	3818	Vita9b	Slc38a3	solute carrier family 38, member 3	9	107.651	107.653	107.67	18.896	1	6	1	missense_variant;missense_variant;missense_variant;missense_variant,NMD_transcript_variant;missense_variant;missense_variant,NMD_transcript_variant	Ce	ENSMUSG00000010064		MGI:1923507
				1196	96	7406	Vita15b	Atf7	activating transcription factor 7	15	102.526	102.536	102.625	99.518	0	0	0		Sc	ENSMUSG00000099083		MGI:2443472
				4991	291	11411	Soma4b	Ermap	erythroblast membrane-associated protein	4	119.175	119.177	119.19	14.554	1	5	2	stop_gained,NMD_transcript_variant;stop_gained;stop_gained;stop_gained,NMD_transcript_variant;stop_gained,NMD_transcript_variant		ENSMUSG00000028644		MGI:1349816
				7715	313	18933	Soma17a	Itpr3	inositol 1,4,5-triphosphate receptor 3	17	27.0573	27.0638	27.1222	64.919	2	1	1	missense_variant,splice_region_variant;missense_variant		ENSMUSG00000042644		MGI:96624
				18633	125	381	Vita1d	Uck2	uridine-cytidine kinase 2	1	167.223	167.229	167.285	62.437	0	0	0		Sc	ENSMUSG00000026558		MGI:1931744
				15843	148	14665	Soma8b	Slc38a8	solute carrier family 38, member 8	8	119.48	119.482	119.502	22.096	0	0	0		Ce;Sc	ENSMUSG00000034224		MGI:2685433
				8688	104	14621	Soma8b	Lonp2	lon peptidase 2, peroxisomal	8	86.624	86.634	86.7239	99.83	0	0	0		Sc	ENSMUSG00000047866		MGI:1914137
				10749	218	14408	Soma8a	Nwd1	NACHT and WD repeat domain containing 1	8	72.6467	72.6538	72.7179	71.165	6	5	1	missense_variant;missense_variant;missense_variant,NMD_transcript_variant;missense_variant;missense_variant,NMD_transcript_variant;missense_variant;missense_variant;missense_variant;missense_variant;missense_variant;missense_variant;missense_variant;missense_variant;missense_variant;missense_variant;missense_variant;missense_variant;missense_variant		ENSMUSG00000048148		MGI:2442268
				10323	142	10069	Soma2c	Nfs1	nitrogen fixation gene 1 (S. cerevisiae)	2	156.124	156.126	156.144	20.547	2	2	1	missense_variant;missense_variant		ENSMUSG00000027618		MGI:1316706
				10305	15	11135	Soma4b	Nfib	nuclear factor I/B	4	82.2902	82.3317	82.7057	415.577	0	0	0		Ce	ENSMUSG00000008575		MGI:103188
				16133	241	5097	Vita11b	Smtnl2	smoothelin-like 2	11	72.3892	72.3914	72.4117	22.549	1	2	1	missense_variant;missense_variant	Ce	ENSMUSG00000045667		MGI:2442764
				10357	36	17167	Soma12a	Nin	ninein	12	70.0114	70.0217	70.1137	102.282	4	6	1	missense_variant;missense_variant;missense_variant;missense_variant;missense_variant;missense_variant,NMD_transcript_variant;missense_variant;missense_variant;missense_variant;missense_variant;missense_variant;missense_variant,NMD_transcript_variant;missense_variant;missense_variant;missense_variant;missense_variant;missense_variant;missense_variant,NMD_transcript_variant;missense_variant;missens…		ENSMUSG00000021068		MGI:105108
				12723	51	18408	Soma16a	Phldb2	pleckstrin homology like domain, family B, member 2	16	45.7462	45.767	45.9536	207.355	2	4	2	splice_donor_variant;missense_variant;missense_variant;missense_variant		ENSMUSG00000033149		MGI:2444981
				8455	358	871	Vita2a	Large2	LARGE xylosyl- and glucuronyltransferase 2	2	92.365	92.366	92.3749	9.823	1	1	2	stop_lost,NMD_transcript_variant		ENSMUSG00000040434		MGI:2443769
				13310	102	6264	Vita12a	Ppp2r5c	protein phosphatase 2, regulatory subunit B', gamma	12	110.447	110.461	110.583	135.942	1	1	1	missense_variant		ENSMUSG00000017843		MGI:1349475
				18904	33	11069	Soma4a	Virma	vir like m6A methyltransferase associated	4	11.486	11.4924	11.5507	64.726	3	3	1	missense_variant;missense_variant;missense_variant;missense_variant;missense_variant;missense_variant;missense_variant		ENSMUSG00000040720		MGI:1913435
				946	150	10441	Soma3a	Arfip1	ADP-ribosylation factor interacting protein 1	3	84.4961	84.5047	84.5826	86.532	0	0	0			ENSMUSG00000074513		MGI:1277120
				9897	238	11358	Soma4b	Mutyh	mutY DNA glycosylase	4	116.808	116.809	116.819	11.717	6	3	1	missense_variant;missense_variant;missense_variant,NMD_transcript_variant;missense_variant;missense_variant;missense_variant,NMD_transcript_variant;missense_variant;missense_variant,NMD_transcript_variant;missense_variant;missense_variant;missense_variant		ENSMUSG00000028687		MGI:1917853
				2064	184	2492	Vita4b	Casp9	caspase 9	4	141.794	141.796	141.816	22.364	6	3	2	stop_gained;missense_variant;missense_variant;missense_variant;missense_variant;missense_variant;missense_variant;missense_variant;missense_variant;missense_variant;missense_variant;missense_variant;missense_variant;missense_variant,splice_region_variant;missense_variant	Ce	ENSMUSG00000028914		MGI:1277950
				18174	153	12790	Soma7a	Trim28	tripartite motif-containing 28	7	12.9991	13.0023	13.031	31.921	1	1	1	missense_variant		ENSMUSG00000005566		MGI:109274
				10446	101	357	Vita1d	Nme7	NME/NM23 family member 7	1	164.304	164.317	164.438	133.604	1	3	1	missense_variant;missense_variant;missense_variant,NMD_transcript_variant		ENSMUSG00000026575		MGI:2449121
				12278	478	7911	Vita17a	Pbx2	pre B cell leukemia homeobox 2	17	34.5913	34.5919	34.5974	6.134	1	3	1	missense_variant;missense_variant;missense_variant	Ce	ENSMUSG00000034673		MGI:1341793
				10786	1	4857	Vita11b	Obscn	obscurin, cytoskeletal calmodulin and titin-interacting RhoGEF	11	58.9943	59.0087	59.1392	144.914	112	6	2	splice_acceptor_variant;missense_variant;missense_variant;missense_variant;missense_variant;missense_variant;missense_variant;missense_variant;missense_variant;missense_variant;missense_variant;missense_variant;missense_variant;missense_variant;missense_variant;missense_variant;missense_variant;missense_variant;missense_variant;missense_variant;missense_variant;missense_variant;missense_variant;m…		ENSMUSG00000061462		MGI:2681862
				19130	114	7547	Vita17a	Vmn2r106	vomeronasal 2, receptor 106	17	20.2668	20.2686	20.2856	18.786	11	3	2	stop_gained;stop_gained;missense_variant;missense_variant;missense_variant;missense_variant;missense_variant;missense_variant;missense_variant;missense_variant;missense_variant;missense_variant;missense_variant;missense_variant;missense_variant;missense_variant;missense_variant;missense_variant;missense_variant;missense_variant;missense_variant;missense_variant;missense_variant;missense_variant;m…		ENSMUSG00000091656		MGI:3647787
				1212	498	10789	Soma3a	Atg4a-ps	autophagy related 4A, pseudogene	3	103.644	103.644	103.646	2.114	2	1	1	missense_variant;missense_variant	Ce	ENSMUSG00000087119		MGI:3615624
				13045	802	16842	Soma11a	Plxdc1	plexin domain containing 1	11	97.9232	97.9296	97.9864	63.206	2	2	1	missense_variant,splice_region_variant;missense_variant,splice_region_variant;missense_variant;missense_variant		ENSMUSG00000017417		MGI:1919574
				19310	203	14720	Soma8b	Vps9d1	VPS9 domain containing 1	8	123.242	123.244	123.254	11.992	1	1	2	splice_acceptor_variant,non_coding_transcript_variant		ENSMUSG00000001062		MGI:1914143
				13395	228	20329	Soma19b	Prdx3	peroxiredoxin 3	19	60.8641	60.8651	60.8746	10.505	0	0	0		Ce;Sc	ENSMUSG00000024997		MGI:88034
				13741	139	6473	Vita13a	Ptch1	patched 1	13	63.5083	63.5149	63.5736	65.27	1	2	1	missense_variant;missense_variant		ENSMUSG00000021466		MGI:105373
				12948	332	2640	Vita4b	Plch2	phospholipase C, eta 2	4	154.983	154.99	155.057	73.669	2	6	1	missense_variant;missense_variant;missense_variant;missense_variant;missense_variant;missense_variant		ENSMUSG00000029055		MGI:2443078
				8147	502	12545	Soma6b	Klrc2	killer cell lectin-like receptor subfamily C, member 2	6	129.647	129.649	129.661	13.193	3	5	2	splice_donor_variant;splice_donor_variant;missense_variant;missense_variant;missense_variant;missense_variant;missense_variant;missense_variant;missense_variant;missense_variant;missense_variant;missense_variant		ENSMUSG00000052736		MGI:1336162
				13686	462	7895	Vita17a	Psmb9	proteasome (prosome, macropain) subunit, beta type 9 (large multifunctional peptidase 2)	17	34.182	34.1826	34.1878	5.777	3	4	1	missense_variant;missense_variant;missense_variant;missense_variant;missense_variant;missense_variant,NMD_transcript_variant		ENSMUSG00000096727		MGI:1346526
				18810	200	1144	Vita2b	Usp50	ubiquitin specific peptidase 50	2	126.709	126.717	126.783	74.374	2	3	2	splice_donor_variant,NMD_transcript_variant;missense_variant;missense_variant;missense_variant,NMD_transcript_variant		ENSMUSG00000027364		MGI:1922333
				6424	246	19741	Soma18a	Gramd3	GRAM domain containing 3	18	56.4003	56.4107	56.5038	103.455	1	3	1	missense_variant,splice_region_variant;missense_variant,splice_region_variant;missense_variant,splice_region_variant		ENSMUSG00000001700		MGI:1914815
				1803	443	15341	Soma9a	Btg4	BTG anti-proliferation factor 4	9	51.0609	51.0668	51.1199	58.974	2	3	1	missense_variant;missense_variant;missense_variant;missense_variant;missense_variant;missense_variant		ENSMUSG00000032056		MGI:1860140
				2560	266	10193	Soma2c	Cdh22	cadherin 22	2	165.112	165.124	165.235	123.346	0	0	0			ENSMUSG00000053166		MGI:1341843
				9543	764	8197	Vita17a	Mocs1	molybdenum cofactor synthesis 1	17	49.4284	49.4311	49.4554	27.073	1	1	2	stop_gained,NMD_transcript_variant		ENSMUSG00000064120		MGI:1928904
				9772	227	18847	Soma17a	Msrb1	methionine sulfoxide reductase B1	17	24.7366	24.7373	24.7428	6.136	1	2	1	missense_variant;missense_variant	Dm	ENSMUSG00000075705		MGI:1351642
				19637	113	1560	Vita3a	Zbbx	zinc finger, B-box domain containing	3	75.0379	75.0506	75.165	127.127	3	5	1	missense_variant;missense_variant;missense_variant;missense_variant;missense_variant;missense_variant;missense_variant;missense_variant;missense_variant;missense_variant;missense_variant		ENSMUSG00000034151		MGI:2674085
				7984	29	1238	Vita2c	Kif16b	kinesin family member 16B	2	142.617	142.646	142.902	284.057	10	4	1	missense_variant;missense_variant;missense_variant;missense_variant;missense_variant;missense_variant;missense_variant;missense_variant;missense_variant;missense_variant;missense_variant;missense_variant;missense_variant;missense_variant;missense_variant;missense_variant;missense_variant;missense_variant;missense_variant;missense_variant;missense_variant;missense_variant;missense_variant		ENSMUSG00000038844		MGI:1098240
				10212	404	6738	Vita13a	Ndufs4	NADH:ubiquinone oxidoreductase core subunit S4	13	114.288	114.298	114.388	100.463	0	0	0		Ce	ENSMUSG00000021764		MGI:1343135
				2801	494	7927	Vita17a	Cfb	complement factor B	17	34.8564	34.857	34.8625	6.144	1	1	2	stop_gained		ENSMUSG00000090231		MGI:105975
				9615	13	3458	Vita9a	Mre11a	MRE11A homolog A, double strand break repair nuclease	9	14.7847	14.7899	14.8371	52.469	0	0	0		Sc	ENSMUSG00000031928		MGI:1100512
				3491	437	15335	Soma9a	Cryab	crystallin, alpha B	9	50.7513	50.7519	50.7566	5.311	0	0	0		Dm	ENSMUSG00000032060		MGI:88516
				20061	61	574	Vita2a	Zfp804a	zinc finger protein 804A	2	82.0532	82.0739	82.2599	206.657	1	1	1	missense_variant		ENSMUSG00000070866		MGI:2442949
				6423	204	8536	Vita18a	Gramd3	GRAM domain containing 3	18	56.4003	56.4107	56.5038	103.455	1	3	1	missense_variant,splice_region_variant;missense_variant,splice_region_variant;missense_variant,splice_region_variant		ENSMUSG00000001700		MGI:1914815
				18001	246	7219	Vita15a	Tnrc6b	trinucleotide repeat containing 6b	15	80.7113	80.7343	80.9411	229.772	1	2	1	missense_variant;missense_variant		ENSMUSG00000047888		MGI:2443730
				18530	166	2842	Vita5a	Uba6	ubiquitin-like modifier activating enzyme 6	5	86.1093	86.1156	86.1728	63.516	3	2	1	missense_variant;missense_variant;missense_variant;missense_variant;missense_variant;missense_variant		ENSMUSG00000035898		MGI:1913894
				10665	215	18835	Soma17a	Nthl1	nth (endonuclease III)-like 1 (E.coli)	17	24.6327	24.6333	24.6388	6.157	1	1	1	missense_variant		ENSMUSG00000041429		MGI:1313275
				9486	35	11155	Soma4b	Mllt3	myeloid/lymphoid or mixed-lineage leukemia; translocated to, 3	4	87.7699	87.7963	88.0334	263.439	1	1	1	missense_variant		ENSMUSG00000028496		MGI:1917372
				5742	4	2893	Vita6a	Foxp1	forkhead box P1	6	98.9253	98.9851	99.5227	597.383	1	16	1	missense_variant;missense_variant;missense_variant;missense_variant;missense_variant;missense_variant;missense_variant;missense_variant;missense_variant;missense_variant;missense_variant;missense_variant;missense_variant;missense_variant,NMD_transcript_variant;missense_variant;missense_variant		ENSMUSG00000030067		MGI:1914004
				3387	356	7789	Vita17a	Cpne5	copine V	17	29.1556	29.1638	29.2382	82.611	1	1	1	missense_variant		ENSMUSG00000024008		MGI:2385908
				4281	166	6328	Vita12a	Dnah11	dynein, axonemal, heavy chain 11	12	117.878	117.91	118.199	321.061	5	2	1	missense_variant;missense_variant,NMD_transcript_variant;missense_variant;missense_variant,NMD_transcript_variant;missense_variant;missense_variant;missense_variant		ENSMUSG00000018581		MGI:1100864
				6230	361	4642	Vita10a	Gnptab	N-acetylglucosamine-1-phosphate transferase, alpha and beta subunits	10	88.3791	88.386	88.4473	68.197	4	1	1	missense_variant;missense_variant;missense_variant;missense_variant		ENSMUSG00000035311		MGI:3643902
				8137	476	12519	Soma6b	Klrb1a	killer cell lectin-like receptor subfamily B member 1A	6	128.609	128.611	128.624	14.306	15	5	2	splice_acceptor_variant;start_lost;start_lost;start_lost;start_lost;missense_variant;missense_variant;missense_variant;missense_variant;missense_variant;missense_variant;missense_variant;missense_variant;missense_variant;missense_variant;missense_variant;missense_variant;missense_variant;missense_variant;missense_variant;missense_variant;missense_variant;missense_variant;missense_variant;missense…		ENSMUSG00000030361		MGI:107540
				1906	91	3123	Vita6b	Cacna1c	calcium channel, voltage-dependent, L type, alpha 1C subunit	6	118.587	118.648	119.197	609.65	1	22	1	missense_variant;missense_variant;missense_variant;missense_variant;missense_variant;missense_variant;missense_variant;missense_variant;missense_variant;missense_variant;missense_variant;missense_variant;missense_variant;missense_variant;missense_variant;missense_variant;missense_variant;missense_variant;missense_variant;missense_variant;missense_variant;missense_variant		ENSMUSG00000051331		MGI:103013
				1157	114	10041	Soma2c	Asip	nonagouti	2	154.791	154.817	155.051	259.61	1	4	1	missense_variant;missense_variant;missense_variant;missense_variant		ENSMUSG00000027596		MGI:87853
				3284	321	11441	Soma4b	Col9a2	collagen, type IX, alpha 2	4	121.039	121.041	121.055	15.937	4	1	1	missense_variant;missense_variant;missense_variant;missense_variant		ENSMUSG00000028626		MGI:88466
				3253	143	4424	Vita10a	Col18a1	collagen, type XVIII, alpha 1	10	77.0522	77.0636	77.1665	114.37	0	0	0			ENSMUSG00000001435		MGI:88451
				6625	467	19087	Soma17a	H2-Ab1	histocompatibility 2, class II antigen A, beta 1	17	34.2577	34.2589	34.2694	11.73	31	3	2	stop_gained;stop_gained;splice_acceptor_variant;missense_variant;missense_variant;missense_variant;missense_variant;missense_variant;missense_variant;missense_variant;missense_variant;missense_variant;missense_variant;missense_variant;missense_variant;missense_variant;missense_variant;missense_variant;missense_variant;missense_variant;missense_variant;missense_variant;missense_variant;missense_va…		ENSMUSG00000073421		MGI:103070
				3263	233	2308	Vita4a	Col27a1	collagen, type XXVII, alpha 1	4	63.214	63.2261	63.335	120.987	3	2	1	missense_variant;missense_variant,NMD_transcript_variant;missense_variant;missense_variant,NMD_transcript_variant		ENSMUSG00000045672		MGI:2672118
				16704	96	9171	Soma1b	Stk11ip	serine/threonine kinase 11 interacting protein	1	75.5215	75.5231	75.5373	15.806	2	2	1	missense_variant;missense_variant;missense_variant;missense_variant		ENSMUSG00000026213		MGI:1918978
				2667	333	846	Vita2a	Celf1	CUGBP, Elav-like family member 1	2	90.9404	90.9483	91.0195	79.115	0	0	0		Sc	ENSMUSG00000005506		MGI:1342295
				19503	592	13945	Soma7b	Wnt11	wingless-type MMTV integration site family, member 11	7	98.8351	98.8371	98.8552	20.083	2	1	1	missense_variant,NMD_transcript_variant;missense_variant,NMD_transcript_variant		ENSMUSG00000015957		MGI:101948
				16274	140	9215	Soma1b	Sp100	nuclear antigen Sp100	1	85.65	85.656	85.71	60.01	1	7	1	missense_variant;missense_variant;missense_variant,NMD_transcript_variant;missense_variant;missense_variant;missense_variant;missense_variant		ENSMUSG00000026222		MGI:109561
				749	305	6639	Vita13a	Ankrd31	ankyrin repeat domain 31	13	96.7483	96.7644	96.91	161.767	4	2	1	missense_variant;missense_variant;missense_variant;missense_variant;missense_variant;missense_variant		ENSMUSG00000109561		MGI:5006716
				1819	74	1018	Vita2b	Bub1b	BUB1B, mitotic checkpoint serine/threonine kinase	2	118.598	118.603	118.642	43.38	7	1	1	missense_variant;missense_variant;missense_variant;missense_variant;missense_variant;missense_variant,splice_region_variant;missense_variant	Hs	ENSMUSG00000040084		MGI:1333889
				20291	61	117	Vita1c	Zranb3	zinc finger, RAN-binding domain containing 3	1	127.954	127.969	128.103	148.863	2	2	1	missense_variant;missense_variant;missense_variant;missense_variant		ENSMUSG00000036086		MGI:1918362
				19518	339	12382	Soma6b	Wnt5b	wingless-type MMTV integration site family, member 5B	6	119.433	119.444	119.544	111.816	0	0	0			ENSMUSG00000030170		MGI:98959
				4357	87	10014	Soma2c	Dnmt3c	DNA methyltransferase 3C	2	153.697	153.7	153.73	33.255	5	1	1	missense_variant;missense_variant;missense_variant;missense_variant;missense_variant		ENSMUSG00000082079		MGI:3649996
				19742	86	2975	Vita6a	Zfand4	zinc finger, AN1-type domain 4	6	116.264	116.271	116.33	66.08	6	3	2	stop_gained,splice_region_variant;splice_donor_variant;missense_variant,splice_region_variant;missense_variant;missense_variant;missense_variant;missense_variant		ENSMUSG00000042213		MGI:1914742
				14176	121	4196	Vita9c	Rbms3	RNA binding motif, single stranded interacting protein	9	116.573	116.703	117.873	1299.94	1	3	1	missense_variant;missense_variant;missense_variant		ENSMUSG00000039607		MGI:2444477
				10572	371	4652	Vita10a	Nr1h4	nuclear receptor subfamily 1, group H, member 4	10	89.4542	89.4622	89.5336	79.351	3	3	1	missense_variant;missense_variant;missense_variant;missense_variant;missense_variant;missense_variant;missense_variant;missense_variant		ENSMUSG00000047638		MGI:1352464
				19848	84	18106	Soma13b	Zfp366	zinc finger protein 366	13	99.1848	99.1914	99.2507	65.833	1	1	1	missense_variant		ENSMUSG00000050919		MGI:2178429
				12142	149	6311	Vita12a	Pacs2	phosphofurin acidic cluster sorting protein 2	12	113.015	113.02	113.074	59.893	1	3	1	missense_variant;missense_variant;missense_variant		ENSMUSG00000021143		MGI:1924399
				17694	250	6584	Vita13a	Tmem161b	transmembrane protein 161B	13	84.2223	84.2297	84.2961	73.845	1	2	1	missense_variant;missense_variant		ENSMUSG00000035762		MGI:1919995
				19015	123	18743	Soma17a	Vmn1r227	vomeronasal 1 receptor 227	17	20.7298	20.7308	20.7391	9.307	2	3	2	start_lost;start_lost;start_lost;missense_variant;missense_variant;missense_variant		ENSMUSG00000067951		MGI:2159627
				12581	60	19901	Soma19a	Peli3	pellino 3	19	4.92972	4.93106	4.94313	13.41	1	2	2	stop_gained;stop_gained		ENSMUSG00000024901		MGI:1924963
				13263	127	6289	Vita12a	Ppp1r13b	protein phosphatase 1, regulatory subunit 13B	12	111.828	111.836	111.908	79.653	1	2	1	missense_variant;missense_variant		ENSMUSG00000021285		MGI:1336199
				19437	301	19796	Soma18a	Wdr7	WD repeat domain 7	18	63.7087	63.7368	63.9898	281.091	1	3	1	missense_variant;missense_variant;missense_variant		ENSMUSG00000040560		MGI:1860197
				7668	563	5419	Vita11b	Itga3	integrin alpha 3	11	95.0445	95.0477	95.0768	32.327	4	4	1	missense_variant;missense_variant;missense_variant;missense_variant;missense_variant;missense_variant;missense_variant;missense_variant;missense_variant;missense_variant		ENSMUSG00000001507		MGI:96602
				3447	152	6314	Vita12a	Crip2	cysteine rich protein 2	12	113.14	113.141	113.146	5.27	1	1	2	splice_donor_variant		ENSMUSG00000006356		MGI:1915587
				341	396	10687	Soma3a	Adamtsl4	ADAMTS-like 4	3	95.6762	95.6774	95.6879	11.716	1	2	1	missense_variant;missense_variant		ENSMUSG00000015850		MGI:2389008
				12911	591	11711	Soma4b	Pla2g5	phospholipase A2, group V	4	138.799	138.806	138.863	64.238	1	4	1	missense_variant;missense_variant;missense_variant;missense_variant		ENSMUSG00000041193		MGI:101899
				19866	158	6320	Vita12a	Zfp386	zinc finger protein 386 (Kruppel-like)	12	116.048	116.049	116.063	15.636	12	2	2	splice_donor_variant;missense_variant;missense_variant;missense_variant;missense_variant;missense_variant;missense_variant;missense_variant;missense_variant;missense_variant;missense_variant;missense_variant;missense_variant;missense_variant;missense_variant;missense_variant;missense_variant;missense_variant;missense_variant;missense_variant;missense_variant;missense_variant		ENSMUSG00000042063		MGI:1930708
				17670	423	5279	Vita11b	Tmem132e	transmembrane protein 132E	11	82.3889	82.3946	82.4463	57.432	1	2	1	missense_variant;missense_variant		ENSMUSG00000020701		MGI:2685490
				1197	328	3360	Vita6b	Atf7ip	activating transcription factor 7 interacting protein	6	136.506	136.517	136.611	104.695	7	4	1	missense_variant;missense_variant;missense_variant;missense_variant;missense_variant;missense_variant;missense_variant;missense_variant;missense_variant;missense_variant;missense_variant;missense_variant;missense_variant;missense_variant;missense_variant;missense_variant;missense_variant;missense_variant;missense_variant;missense_variant;missense_variant,splice_region_variant		ENSMUSG00000030213		MGI:1858965
				16924	790	14143	Soma7b	Syt17	synaptotagmin XVII	7	118.381	118.387	118.448	67.505	2	4	1	missense_variant;missense_variant;missense_variant;missense_variant;missense_variant		ENSMUSG00000058420		MGI:104966
				4487	313	3345	Vita6b	Dusp16	dual specificity phosphatase 16	6	134.715	134.723	134.793	77.157	1	1	1	missense_variant		ENSMUSG00000030203		MGI:1917936
				15738	95	6257	Vita12a	Slc25a47	solute carrier family 25, member 47	12	108.836	108.838	108.857	20.769	1	2	1	missense_variant;missense_variant		ENSMUSG00000048856		MGI:2144766
				19423	115	10406	Soma3a	Wdr49	WD repeat domain 49	3	75.275	75.2957	75.4822	207.168	6	3	1	missense_variant;missense_variant;missense_variant;missense_variant;missense_variant;missense_variant;missense_variant;missense_variant		ENSMUSG00000104301		MGI:3645287
				14325	384	13737	Soma7b	Rgs10	regulator of G-protein signalling 10	7	128.374	128.378	128.419	45.137	0	0	0		Dm	ENSMUSG00000030844		MGI:1915115
				1366	293	18913	Soma17a	Axin1	axin 1	17	26.1387	26.1444	26.1958	57.123	0	0	0			ENSMUSG00000024182		MGI:1096327
				7378	77	7387	Vita15b	Igfbp6	insulin-like growth factor binding protein 6	15	102.144	102.145	102.15	5.149	1	1	1	missense_variant		ENSMUSG00000023046		MGI:96441
				7572	30	11066	Soma4a	Ints8	integrator complex subunit 8	4	11.1992	11.2047	11.2543	55.1	2	3	1	missense_variant;missense_variant;missense_variant;missense_variant;missense_variant;missense_variant		ENSMUSG00000040738		MGI:1919906
				18103	160	4235	Vita9c	Trak1	trafficking protein, kinesin binding 1	9	121.298	121.315	121.475	177.416	1	1	1	missense_variant,NMD_transcript_variant		ENSMUSG00000032536		MGI:1914345
				15057	308	9819	Soma2b	Scn3a	sodium channel, voltage-gated, type III, alpha	2	65.4571	65.4682	65.5676	110.509	1	2	1	missense_variant;missense_variant		ENSMUSG00000057182		MGI:98249
				9932	181	1125	Vita2b	Myef2	myelin basic protein expression factor 2, repressor	2	125.085	125.089	125.124	39.033	1	3	2	splice_acceptor_variant,NMD_transcript_variant;splice_acceptor_variant,non_coding_transcript_variant;splice_acceptor_variant	Sc	ENSMUSG00000027201		MGI:104592
				4172	25	9536	Soma2a	Dhtkd1	dehydrogenase E1 and transketolase domain containing 1	2	5.89611	5.90078	5.94279	46.677	1	2	1	missense_variant;missense_variant	Sc	ENSMUSG00000025815		MGI:2445096
				6113	442	1889	Vita3a	Gja5	gap junction protein, alpha 5	3	96.9047	96.922	97.0774	172.723	0	0	0			ENSMUSG00000057123		MGI:95716
				19436	259	8591	Vita18a	Wdr7	WD repeat domain 7	18	63.7087	63.7368	63.9898	281.091	1	3	1	missense_variant;missense_variant;missense_variant		ENSMUSG00000040560		MGI:1860197
				1211	498	1945	Vita3a	Atg4a-ps	autophagy related 4A, pseudogene	3	103.644	103.644	103.646	2.114	2	1	1	missense_variant;missense_variant	Ce	ENSMUSG00000087119		MGI:3615624
				1423	522	19142	Soma17a	Bag6	BCL2-associated athanogene 6	17	35.1352	35.1364	35.1473	12.144	2	7	1	missense_variant;missense_variant;missense_variant;missense_variant;missense_variant;missense_variant;missense_variant;missense_variant		ENSMUSG00000024392		MGI:1919439
				2561	28	4309	Vita10a	Cdh23	cadherin 23 (otocadherin)	10	60.3027	60.3421	60.6965	393.742	0	0	0			ENSMUSG00000012819		MGI:1890219
				14586	36	6370	Vita13a	Ror2	receptor tyrosine kinase-like orphan receptor 2	13	53.1093	53.127	53.2861	176.812	2	2	2	start_lost;missense_variant;missense_variant		ENSMUSG00000021464		MGI:1347521
				7939	557	11677	Soma4b	Kdm1a	lysine (K)-specific demethylase 1A	4	136.551	136.556	136.603	52.183	1	1	1	missense_variant		ENSMUSG00000036940		MGI:1196256
				16503	234	18854	Soma17a	Spsb3	splA/ryanodine receptor domain and SOCS box containing 3	17	24.8866	24.8872	24.8922	5.509	10	4	2	splice_acceptor_variant;missense_variant;missense_variant;missense_variant;missense_variant;missense_variant;missense_variant;missense_variant;missense_variant;missense_variant		ENSMUSG00000024160		MGI:1891471
				18785	547	13900	Soma7b	Usp31	ubiquitin specific peptidase 31	7	121.642	121.649	121.707	65.232	0	0	0			ENSMUSG00000063317		MGI:1923429
				12885	210	3655	Vita9a	Pknox2	Pbx/knotted 1 homeobox 2	9	36.891	36.9166	37.1474	256.425	0	0	0		Ce	ENSMUSG00000035934		MGI:2445415
				2189	22	11142	Soma4b	Ccdc171	coiled-coil domain containing 171	4	83.5255	83.5595	83.8647	339.125	1	4	1	missense_variant;missense_variant,NMD_transcript_variant;missense_variant;missense_variant		ENSMUSG00000052407		MGI:1922152
				12570	173	1620	Vita3a	Pear1	platelet endothelial aggregation receptor 1	3	87.7479	87.7555	87.8243	76.416	5	7	1	missense_variant;missense_variant;missense_variant;missense_variant;missense_variant;missense_variant;missense_variant;missense_variant;missense_variant;missense_variant;missense_variant;missense_variant;missense_variant;missense_variant;missense_variant;missense_variant,NMD_transcript_variant;missense_variant;missense_variant;missense_variant;missense_variant;missense_variant,NMD_transcript_vari…		ENSMUSG00000028073		MGI:1920432
				7981	25	6766	Vita14a	Kif13b	kinesin family member 13B	14	64.6473	64.6635	64.8096	162.352	1	2	1	missense_variant;missense_variant		ENSMUSG00000060012		MGI:1098265
				12047	117	4192	Vita9c	Osbpl10	oxysterol binding protein-like 10	9	114.979	115.004	115.232	253.656	2	2	1	missense_variant;missense_variant,NMD_transcript_variant	Sc	ENSMUSG00000040875		MGI:1921736
				3153	276	6610	Vita13a	Cmya5	cardiomyopathy associated 5	13	93.0407	93.0511	93.1447	104.011	51	1	1	missense_variant;missense_variant;missense_variant;missense_variant;missense_variant;missense_variant;missense_variant;missense_variant;missense_variant;missense_variant;missense_variant;missense_variant;missense_variant;missense_variant;missense_variant;missense_variant;missense_variant;missense_variant;missense_variant;missense_variant;missense_variant;missense_variant;missense_variant;missense…		ENSMUSG00000047419		MGI:1923719
				19022	127	7560	Vita17a	Vmn1r231	vomeronasal 1 receptor 231	17	20.8892	20.8908	20.9051	15.908	1	2	2	stop_gained;stop_gained		ENSMUSG00000050933		MGI:2159628
				18086	258	18878	Soma17a	Tpsg1	tryptase gamma 1	17	25.3693	25.3698	25.3744	5.169	1	2	1	missense_variant;missense_variant	Ce	ENSMUSG00000033200		MGI:1349391
				11208	57	17584	Soma13a	Olfr1370	olfactory receptor 1370	13	21.0693	21.0699	21.0749	5.613	1	1	2	splice_acceptor_variant		ENSMUSG00000042869		MGI:3031204
				5738	14	1461	Vita3a	Foxo1	forkhead box O1	3	52.2683	52.2768	52.3532	84.885	0	0	0		Hs	ENSMUSG00000044167		MGI:1890077
				5930	226	14743	Soma8b	Galnt2l	polypeptide N-acetylgalactosaminyltransferase 2-like	8	119.911	120.354	124.346	4434.88	0	0	0			ENSMUSG00000092329		MGI:5141853
				14788	31	18651	Soma17a	Rsph3a	radial spoke 3A homolog (Chlamydomonas)	17	7.94561	7.94904	7.97982	34.21	8	3	2	splice_donor_variant,non_coding_transcript_variant;missense_variant;missense_variant;missense_variant;missense_variant;missense_variant;missense_variant;missense_variant;missense_variant;missense_variant;missense_variant;missense_variant;missense_variant;missense_variant;missense_variant		ENSMUSG00000073471		MGI:1914082
				13078	50	6791	Vita14a	Pnma2	paraneoplastic antigen MA2	14	66.9112	66.9122	66.921	9.853	7	3	2	splice_donor_variant,non_coding_transcript_variant;missense_variant;missense_variant;missense_variant;missense_variant;missense_variant;missense_variant;missense_variant;missense_variant;missense_variant;missense_variant;missense_variant;missense_variant		ENSMUSG00000046204		MGI:2444129
				3456	653	19273	Soma17a	Crisp3	cysteine-rich secretory protein 3	17	40.2218	40.2238	40.2423	20.511	4	1	1	missense_variant;missense_variant;missense_variant;missense_variant	Ce	ENSMUSG00000025433		MGI:102552
				12293	250	4066	Vita9b	Pcbp4	poly(rC) binding protein 4	9	106.453	106.454	106.464	10.721	2	8	1	missense_variant;missense_variant,NMD_transcript_variant;missense_variant;missense_variant;missense_variant;missense_variant,NMD_transcript_variant;missense_variant,NMD_transcript_variant;missense_variant;missense_variant,NMD_transcript_variant	Dm	ENSMUSG00000023495		MGI:1890471
				16888	347	4628	Vita10a	Syn3	synapsin III	10	86.0551	86.0995	86.4989	443.771	1	2	1	missense_variant;missense_variant		ENSMUSG00000059602		MGI:1351334
				1914	259	18879	Soma17a	Cacna1h	calcium channel, voltage-dependent, T type, alpha 1H subunit	17	25.3743	25.3802	25.4338	59.498	7	4	1	missense_variant;missense_variant;missense_variant;missense_variant;missense_variant;missense_variant;missense_variant;missense_variant;missense_variant;missense_variant;missense_variant;missense_variant;missense_variant;missense_variant;missense_variant;missense_variant;missense_variant;missense_variant;missense_variant;missense_variant		ENSMUSG00000024112		MGI:1928842
				12463	46	19887	Soma19a	Pcx	pyruvate carboxylase	19	4.51047	4.5216	4.62175	111.28	0	0	0		Ce	ENSMUSG00000024892		MGI:97520
				6635	469	19089	Soma17a	H2-Eb1	histocompatibility 2, class II antigen E beta	17	34.3059	34.3069	34.3167	10.807	31	3	2	stop_gained,NMD_transcript_variant;stop_gained;stop_gained;stop_gained;missense_variant;missense_variant,NMD_transcript_variant;missense_variant;missense_variant;missense_variant,NMD_transcript_variant;missense_variant,splice_region_variant;missense_variant,splice_region_variant;missense_variant;missense_variant;missense_variant;missense_variant;missense_variant;missense_variant;missense_variant;…		ENSMUSG00000060586		MGI:95901
				1298	353	12396	Soma6b	Atp6v1e1	ATPase, H+ transporting, lysosomal V1 subunit E1	6	120.794	120.797	120.823	28.488	0	0	0			ENSMUSG00000019210		MGI:894326
				8020	90	346	Vita1d	Kifap3	kinesin-associated protein 3	1	163.78	163.793	163.917	137.526	1	2	1	missense_variant;missense_variant		ENSMUSG00000026585		MGI:107566
				7944	60	19555	Soma18a	Kdm3b	KDM3B lysine (K)-specific demethylase 3B	18	34.777	34.7832	34.8387	61.613	1	2	1	missense_variant,splice_region_variant;missense_variant,splice_region_variant,NMD_transcript_variant		ENSMUSG00000038773		MGI:1923356
				4488	556	12599	Soma6b	Dusp16	dual specificity phosphatase 16	6	134.715	134.723	134.793	77.157	1	1	1	missense_variant		ENSMUSG00000030203		MGI:1917936
				1287	196	18816	Soma17a	Atp6v0c	ATPase, H+ transporting, lysosomal V0 subunit C	17	24.1639	24.1644	24.1697	5.836	0	0	0			ENSMUSG00000024121		MGI:88116
				244	568	13921	Soma7b	Acsm1	acyl-CoA synthetase medium-chain family member 1	7	119.607	119.613	119.663	55.489	1	2	1	missense_variant;missense_variant		ENSMUSG00000033533		MGI:2152200
				2704	201	8533	Vita18a	Cep120	centrosomal protein 120	18	53.6817	53.688	53.7446	62.885	1	2	1	missense_variant;missense_variant		ENSMUSG00000048799		MGI:2147298
				9303	674	19294	Soma17a	Mep1a	meprin 1 alpha	17	43.4743	43.4772	43.5028	28.488	15	2	2	stop_gained;stop_gained;missense_variant;missense_variant;missense_variant;missense_variant;missense_variant;missense_variant;missense_variant;missense_variant;missense_variant;missense_variant;missense_variant;missense_variant;missense_variant;missense_variant;missense_variant;missense_variant;missense_variant,splice_region_variant;missense_variant,splice_region_variant;missense_variant;missense…		ENSMUSG00000023914		MGI:96963
				2705	243	19738	Soma18a	Cep120	centrosomal protein 120	18	53.6817	53.688	53.7446	62.885	1	2	1	missense_variant;missense_variant		ENSMUSG00000048799		MGI:2147298
				7619	280	12323	Soma6b	Irak2	interleukin-1 receptor-associated kinase 2	6	113.638	113.644	113.695	56.559	1	2	1	missense_variant;missense_variant		ENSMUSG00000060477		MGI:2429603
				2567	119	18353	Soma15a	Cdh6	cadherin 6	15	13.0287	13.0432	13.1737	144.974	1	1	1	missense_variant		ENSMUSG00000039385		MGI:107435
				924	59	1003	Vita2b	Aqr	aquarius	2	114.101	114.11	114.187	85.854	2	2	1	missense_variant;missense_variant		ENSMUSG00000040383		MGI:1276102
				14576	146	18503	Soma16a	Robo1	roundabout guidance receptor 1	16	72.3083	72.3821	73.0461	737.789	0	0	0			ENSMUSG00000022883		MGI:1274781
				10020	89	2765	Vita5a	N4bp2	NEDD4 binding protein 2	5	65.7635	65.7702	65.8301	66.587	2	3	1	missense_variant;missense_variant;missense_variant;missense_variant;missense_variant		ENSMUSG00000037795		MGI:2684414
				13967	911	16951	Soma11a	Rab5c	RAB5C, member RAS oncogene family	11	100.715	100.717	100.738	23.206	0	0	0		Ce	ENSMUSG00000019173		MGI:105306
				1881	69	18303	Soma15a	C6	complement component 6	15	4.72717	4.73595	4.81497	87.792	1	1	1	missense_variant		ENSMUSG00000022181		MGI:88233
				2555	37	11073	Soma4a	Cdh17	cadherin 17	4	11.7581	11.7641	11.8179	59.748	0	0	0			ENSMUSG00000028217		MGI:1095414
				10575	489	10780	Soma3a	Nr1h5	nuclear receptor subfamily 1, group H, member 5	3	102.94	102.942	102.964	24.475	1	5	1	missense_variant;missense_variant;missense_variant;missense_variant,NMD_transcript_variant;missense_variant,NMD_transcript_variant		ENSMUSG00000048938		MGI:3026618
				5734	469	12512	Soma6b	Foxm1	forkhead box M1	6	128.363	128.364	128.376	13.179	1	2	1	missense_variant;missense_variant	Hs	ENSMUSG00000001517		MGI:1347487
				1657	312	3344	Vita6b	Borcs5	BLOC-1 related complex subunit 5	6	134.64	134.647	134.711	71.677	2	1	1	missense_variant;missense_variant		ENSMUSG00000042992		MGI:1915024
				12881	266	14456	Soma8a	Pkn1	protein kinase N1	8	83.6665	83.6698	83.6992	32.643	1	1	1	missense_variant,NMD_transcript_variant	Ce	ENSMUSG00000057672		MGI:108022
				9362	154	6488	Vita13a	Mfsd14b	major facilitator superfamily domain containing 14B	13	65.0647	65.0695	65.113	48.312	1	2	1	missense_variant;missense_variant	Sc	ENSMUSG00000038212		MGI:1913881
				3653	129	6463	Vita13a	Ctsm	cathepsin M	13	61.5357	61.5364	61.5418	6.096	7	3	2	splice_acceptor_variant;missense_variant;missense_variant;missense_variant;missense_variant;missense_variant,splice_region_variant;missense_variant,splice_region_variant;missense_variant,splice_region_variant;missense_variant;missense_variant;missense_variant;missense_variant;missense_variant;missense_variant		ENSMUSG00000074871		MGI:1927229
				13502	37	2713	Vita5a	Prom1	prominin 1	5	43.9936	44.0045	44.102	108.412	1	2	1	missense_variant;missense_variant		ENSMUSG00000029086		MGI:1100886
				14750	28	11148	Soma4b	Rraga	Ras-related GTP binding A	4	86.5757	86.5758	86.5773	1.617	0	0	0		Ce;Sc	ENSMUSG00000070934		MGI:1915691
				5196	77	2753	Vita5a	Fam114a1	family with sequence similarity 114, member A1	5	64.9701	64.9773	65.0419	71.815	5	2	1	missense_variant;missense_variant;missense_variant;missense_variant;missense_variant;missense_variant;missense_variant		ENSMUSG00000029185		MGI:1915553
				7448	46	18211	Soma14a	Il17rd	interleukin 17 receptor D	14	27.0389	27.0458	27.1073	68.345	1	2	1	missense_variant;missense_variant		ENSMUSG00000040717		MGI:2159727
				18677	375	4656	Vita10a	Uhrf1bp1l	UHRF1 (ICBP90) binding protein 1-like	10	89.745	89.7525	89.8199	74.88	14	5	1	missense_variant,NMD_transcript_variant;missense_variant,NMD_transcript_variant;missense_variant,NMD_transcript_variant;missense_variant,NMD_transcript_variant;missense_variant,NMD_transcript_variant;missense_variant;missense_variant,NMD_transcript_variant;missense_variant;missense_variant;missense_variant;missense_variant;missense_variant;missense_variant;missense_variant;missense_variant;missen…		ENSMUSG00000019951		MGI:2442888
				16775	529	5385	Vita11b	Stxbp4	syntaxin binding protein 4	11	90.4765	90.4927	90.6381	161.592	2	3	1	missense_variant;missense_variant;missense_variant;missense_variant		ENSMUSG00000020546		MGI:1342296
				10447	52	17579	Soma13a	Nme8	NME/NM23 family member 8	13	19.6451	19.6503	19.6978	52.716	2	3	1	missense_variant;missense_variant;missense_variant;missense_variant,NMD_transcript_variant		ENSMUSG00000041138		MGI:1920662
				17329	836	14189	Soma7b	Tenm4	teneurin transmembrane protein 4	7	96.1712	96.2452	96.9111	739.847	6	6	1	missense_variant;missense_variant;missense_variant;missense_variant;missense_variant;missense_variant;missense_variant;missense_variant;missense_variant;missense_variant;missense_variant;missense_variant;missense_variant;missense_variant;missense_variant;missense_variant		ENSMUSG00000048078		MGI:2447063
				4309	69	9580	Soma2a	Dnajc1	DnaJ heat shock protein family (Hsp40) member C1	2	18.1957	18.2154	18.3928	197.176	0	0	0			ENSMUSG00000026740		MGI:103268
				13495	587	13224	Soma7a	Prodh2	proline dehydrogenase (oxidase) 2	7	30.4936	30.4956	30.5134	19.78	4	2	2	stop_gained;missense_variant;missense_variant;missense_variant;missense_variant;missense_variant		ENSMUSG00000036892		MGI:1929093
				13410	279	10206	Soma2c	Prex1	phosphatidylinositol-3,4,5-trisphosphate-dependent Rac exchange factor 1	2	166.566	166.581	166.714	147.49	1	2	1	missense_variant;missense_variant		ENSMUSG00000039621		MGI:3040696
				1251	61	2950	Vita6a	Atp2b2	ATPase, Ca++ transporting, plasma membrane 2	6	113.744	113.774	114.043	298.782	1	5	1	missense_variant;missense_variant;missense_variant;missense_variant,NMD_transcript_variant;missense_variant		ENSMUSG00000030302		MGI:105368
				11134	31	975	Vita2b	Olfr1308	olfactory receptor 1308	2	111.959	111.96	111.965	5.659	4	2	2	splice_donor_variant;missense_variant;missense_variant;missense_variant;missense_variant;missense_variant;missense_variant		ENSMUSG00000074952		MGI:3031142
				15414	100	9175	Soma1b	Sgpp2	sphingosine-1-phosphate phosphotase 2	1	78.3103	78.3213	78.4203	109.944	0	0	0		Sc	ENSMUSG00000032908		MGI:3589109
				9664	179	10470	Soma3a	Mrpl24	mitochondrial ribosomal protein L24	3	87.9195	87.9199	87.9237	4.166	0	0	0		Ce	ENSMUSG00000019710		MGI:1914957
				1190	15	528	Vita2a	Atf2	activating transcription factor 2	2	73.8165	73.8241	73.8926	76.13	0	0	0		Sc;Hs	ENSMUSG00000027104		MGI:109349
				16244	29	17160	Soma12a	Sos2	SOS Ras/Rho guanine nucleotide exchange factor 2	12	69.5838	69.5936	69.6819	98.09	1	3	1	missense_variant;missense_variant;missense_variant		ENSMUSG00000034801		MGI:98355
				19843	513	13150	Soma7a	Zfp36	zinc finger protein 36	7	28.3768	28.3771	28.3803	3.469	1	2	1	missense_variant;missense_variant	Ce;Sc	ENSMUSG00000044786		MGI:99180
				18009	487	7920	Vita17a	Tnxb	tenascin XB	17	34.6605	34.6664	34.7198	59.358	26	2	1	missense_variant;missense_variant;missense_variant;missense_variant;missense_variant;missense_variant;missense_variant;missense_variant;missense_variant;missense_variant;missense_variant;missense_variant;missense_variant;missense_variant;missense_variant;missense_variant;missense_variant;missense_variant;missense_variant;missense_variant;missense_variant;missense_variant;missense_variant;missense…		ENSMUSG00000033327		MGI:1932137
				10983	224	737	Vita2a	Olfr1162	olfactory receptor 1162	2	88.0459	88.0464	88.0511	5.209	1	2	2	stop_gained;stop_gained		ENSMUSG00000075139		MGI:3030996
				1522	131	1340	Vita2c	Bcl2l1	BCL2-like 1	2	152.781	152.786	152.832	51.06	0	0	0			ENSMUSG00000007659		MGI:88139
				2518	114	6276	Vita12a	Cdc42bpb	CDC42 binding protein kinase beta	12	111.293	111.301	111.378	84.742	2	2	1	missense_variant;missense_variant		ENSMUSG00000021279		MGI:2136459
				5130	452	15350	Soma9a	Exph5	exophilin 5	9	53.3017	53.3093	53.3775	75.844	1	1	1	missense_variant		ENSMUSG00000034584		MGI:2443248
				893	166	7139	Vita15a	Apol11b	apolipoprotein L 11b	15	77.6339	77.6349	77.6433	9.34	10	3	2	stop_gained;stop_gained;missense_variant;missense_variant;missense_variant;missense_variant;missense_variant;missense_variant;missense_variant;missense_variant;missense_variant;missense_variant;missense_variant;missense_variant;missense_variant;missense_variant;missense_variant;missense_variant;missense_variant;missense_variant;missense_variant;missense_variant		ENSMUSG00000091694		MGI:3036248
				18171	577	8010	Vita17a	Trim26	tripartite motif-containing 26	17	36.8371	36.8394	36.8594	22.264	1	4	1	missense_variant;missense_variant;missense_variant;missense_variant		ENSMUSG00000024457		MGI:1337056
				15789	99	2775	Vita5a	Slc30a9	solute carrier family 30 (zinc transporter), member 9	5	67.307	67.3121	67.3584	51.488	1	1	1	missense_variant,splice_region_variant		ENSMUSG00000029221		MGI:1923690
				12145	322	18942	Soma17a	Pacsin1	protein kinase C and casein kinase substrate in neurons 1	17	27.6555	27.6611	27.7115	55.973	2	6	1	missense_variant;missense_variant;missense_variant;missense_variant;missense_variant;missense_variant;missense_variant;missense_variant;missense_variant;missense_variant;missense_variant;missense_variant		ENSMUSG00000040276		MGI:1345181
				3648	390	10681	Soma3a	Ctsk	cathepsin K	3	95.4993	95.5003	95.5094	10.106	0	0	0		Ce	ENSMUSG00000028111		MGI:107823
				14066	164	6326	Vita12a	Rapgef5	Rap guanine nucleotide exchange factor (GEF) 5	12	117.516	117.541	117.76	243.258	1	2	1	missense_variant;missense_variant		ENSMUSG00000041992		MGI:2444365
[truncated: 18,690 more rows]

## Sheet: Table_1_Vita_Loci
				#Table_title : Table_1_Vita_Loci
[truncated: 54 more rows]

## Sheet: Table_2_Soma_Loci
				#Table_title : Table_2_Soma_Loci																																				Table 2b: Soma loci are their effect sizes on lifespan [per gram of body weight along with correlations
[truncated: 54 more rows]
[truncated: 19 more columns]
