# Supplementary material for: Dynamics of genetic and somatic trade-offs in ageing and mortality
Source: Nature. 2026 Apr 22;654(8118):437–53. doi: 10.1038/s41586-026-10407-9 (PMC13253337; doi:10.1038/s41586-026-10407-9)
Supplement: Supplementary file 1 — This zipped file contains Supplementary Tables 1–16, including a guide to the tables. [file 41586_2026_10407_MOESM1_ESM.zip › Supplementary Tables_Arends_10Apr2026/S_Table_1_All_genes_in_loci_overview_Text.csv]

#File_name: Supplementary Table 1: All Vita and all Soma loci in order
#Table_title:All_Vita_Soma_Loci
#Source_paper: Arends et al. (2026) Dynamics, genetics and somatic trade-offs in ageing and mortality. Nature, in press, Feb 2026 and see bioRxiv doi.org/10.1101/2025.04.27.649857
#Authors: Arends D, Ashbrook DG, Roy S, Lu L, Sloan Z, Centeno AG, Lamour KH, de Magalhães JP, Prins P, Broman KW, Sen S, Mitchell SJ, MacArthur MR, Akin OA, Li X, Bajwa A, Harrison DE, Strong R, Nelson JF, Mozhui K, Auwerx J, Williams EG, Miller RA, Williams RW
#Contact: Danny Arends (danny.arends@gmail.com), Robert W Williams (labwilliams@gmail.com),
#Date:26Nov2025 by DA, RWW
#Assembly: mm10
#
index	locus	name	description	chr	start_Mb	stop_Mb	length_Kb	inGenAge	GenAge_species	strand	ensembl_gene_id	n_locations	n_features	variations	Impact
1	Vita1a	Xkr4	X-linked Kx blood group related 4 [Source:MGI Symbol;Acc:MGI:3528744]	1	3.205901	3.671498	465.597			-1	ENSMUSG00000051951	0	0		NONE
2	Vita1a	Rp1	retinitis pigmentosa 1 (human) [Source:MGI Symbol;Acc:MGI:1341105]	1	3.999557	4.409241	409.684			-1	ENSMUSG00000025900	30	3	stop_lost;missense_variant;missense_variant;missense_variant;missense_variant;missense_variant;missense_variant;missense_variant;missense_variant;missense_variant;missense_variant;missense_variant;missense_variant;missense_variant;missense_variant;missense_variant;missense_variant;missense_variant;missense_variant;missense_variant;missense_variant;missense_variant;missense_variant;missense_varian…	HIGH
3	Vita1a	Sox17	SRY (sex determining region Y)-box 17 [Source:MGI Symbol;Acc:MGI:107543]	1	4.490931	4.497354	6.423			-1	ENSMUSG00000025902	1	2	missense_variant,splice_region_variant;missense_variant,splice_region_variant	MODERATE
4	Vita1a	Mrpl15	mitochondrial ribosomal protein L15 [Source:MGI Symbol;Acc:MGI:1351639]	1	4.773206	4.785739	12.533			-1	ENSMUSG00000033845	2	2	stop_gained,NMD_transcript_variant;missense_variant	HIGH
5	Vita1a	Lypla1	lysophospholipase 1 [Source:MGI Symbol;Acc:MGI:1344588]	1	4.807788	4.84841	40.622			1	ENSMUSG00000025903	1	6	missense_variant;missense_variant;missense_variant;missense_variant,NMD_transcript_variant;missense_variant;missense_variant	MODERATE
6	Vita1a	Tcea1	transcription elongation factor A (SII) 1 [Source:MGI Symbol;Acc:MGI:1196624]	1	4.857814	4.897909	40.095			1	ENSMUSG00000033813	0	0		NONE
7	Vita1a	Rgs20	regulator of G-protein signaling 20 [Source:MGI Symbol;Acc:MGI:1929866]	1	4.909576	5.070285	160.709			-1	ENSMUSG00000002459	2	4	start_lost;missense_variant;missense_variant;missense_variant;missense_variant;missense_variant	HIGH
8	Vita1a	Atp6v1h	ATPase, H+ transporting, lysosomal V1 subunit H [Source:MGI Symbol;Acc:MGI:1914864]	1	5.070018	5.162529	92.511			1	ENSMUSG00000033793	1	3	missense_variant;missense_variant;missense_variant	MODERATE
9	Vita1a	Oprk1	opioid receptor, kappa 1 [Source:MGI Symbol;Acc:MGI:97439]	1	5.588466	5.606131	17.665			1	ENSMUSG00000025905	0	0		NONE
10	Vita1a	Npbwr1	neuropeptides B/W receptor 1 [Source:MGI Symbol;Acc:MGI:891989]	1	5.913707	5.917398	3.691			-1	ENSMUSG00000033774	0	0		NONE
11	Vita1a	Rb1cc1	RB1-inducible coiled-coil 1 [Source:MGI Symbol;Acc:MGI:1341850]	1	6.206197	6.276648	70.451			1	ENSMUSG00000025907	3	4	missense_variant;missense_variant;missense_variant;missense_variant;missense_variant;missense_variant,NMD_transcript_variant;missense_variant;missense_variant;missense_variant,NMD_transcript_variant	MODERATE
12	Vita1a	Alkal1	ALK and LTK ligand 1 [Source:MGI Symbol;Acc:MGI:3645495]	1	6.359218	6.394731	35.513			1	ENSMUSG00000087247	0	0		NONE
13	Vita1a	St18	suppression of tumorigenicity 18 [Source:MGI Symbol;Acc:MGI:2446700]	1	6.487231	6.86094	373.709			1	ENSMUSG00000033740	3	8	missense_variant;missense_variant;missense_variant;missense_variant;missense_variant;missense_variant;missense_variant;missense_variant;missense_variant;missense_variant;missense_variant;missense_variant;missense_variant;missense_variant	MODERATE
14	Vita1a	Pcmtd1	protein-L-isoaspartate (D-aspartate) O-methyltransferase domain containing 1 [Source:MGI Symbol;Acc:MGI:2441773]	1	7.08892	7.173628	84.708			1	ENSMUSG00000051285	0	0		NONE
15	Vita1a	Xkr4	X-linked Kx blood group related 4 [Source:MGI Symbol;Acc:MGI:3528744]	1	3.205901	3.671498	465.597			-1	ENSMUSG00000051951	0	0		NONE
16	Vita1a	Rp1	retinitis pigmentosa 1 (human) [Source:MGI Symbol;Acc:MGI:1341105]	1	3.999557	4.409241	409.684			-1	ENSMUSG00000025900	30	3	stop_lost;missense_variant;missense_variant;missense_variant;missense_variant;missense_variant;missense_variant;missense_variant;missense_variant;missense_variant;missense_variant;missense_variant;missense_variant;missense_variant;missense_variant;missense_variant;missense_variant;missense_variant;missense_variant;missense_variant;missense_variant;missense_variant;missense_variant;missense_varian…	HIGH
17	Vita1a	Sox17	SRY (sex determining region Y)-box 17 [Source:MGI Symbol;Acc:MGI:107543]	1	4.490931	4.497354	6.423			-1	ENSMUSG00000025902	1	2	missense_variant,splice_region_variant;missense_variant,splice_region_variant	MODERATE
18	Vita1a	Mrpl15	mitochondrial ribosomal protein L15 [Source:MGI Symbol;Acc:MGI:1351639]	1	4.773206	4.785739	12.533			-1	ENSMUSG00000033845	2	2	stop_gained,NMD_transcript_variant;missense_variant	HIGH
19	Vita1a	Lypla1	lysophospholipase 1 [Source:MGI Symbol;Acc:MGI:1344588]	1	4.807788	4.84841	40.622			1	ENSMUSG00000025903	1	6	missense_variant;missense_variant;missense_variant;missense_variant,NMD_transcript_variant;missense_variant;missense_variant	MODERATE
20	Vita1a	Tcea1	transcription elongation factor A (SII) 1 [Source:MGI Symbol;Acc:MGI:1196624]	1	4.857814	4.897909	40.095			1	ENSMUSG00000033813	0	0		NONE
21	Vita1a	Rgs20	regulator of G-protein signaling 20 [Source:MGI Symbol;Acc:MGI:1929866]	1	4.909576	5.070285	160.709			-1	ENSMUSG00000002459	2	4	start_lost;missense_variant;missense_variant;missense_variant;missense_variant;missense_variant	HIGH
22	Vita1a	Atp6v1h	ATPase, H+ transporting, lysosomal V1 subunit H [Source:MGI Symbol;Acc:MGI:1914864]	1	5.070018	5.162529	92.511			1	ENSMUSG00000033793	1	3	missense_variant;missense_variant;missense_variant	MODERATE
23	Vita1a	Oprk1	opioid receptor, kappa 1 [Source:MGI Symbol;Acc:MGI:97439]	1	5.588466	5.606131	17.665			1	ENSMUSG00000025905	0	0		NONE
24	Vita1a	Npbwr1	neuropeptides B/W receptor 1 [Source:MGI Symbol;Acc:MGI:891989]	1	5.913707	5.917398	3.691			-1	ENSMUSG00000033774	0	0		NONE
25	Vita1a	Rb1cc1	RB1-inducible coiled-coil 1 [Source:MGI Symbol;Acc:MGI:1341850]	1	6.206197	6.276648	70.451			1	ENSMUSG00000025907	3	4	missense_variant;missense_variant;missense_variant;missense_variant;missense_variant;missense_variant,NMD_transcript_variant;missense_variant;missense_variant;missense_variant,NMD_transcript_variant	MODERATE
26	Vita1a	Alkal1	ALK and LTK ligand 1 [Source:MGI Symbol;Acc:MGI:3645495]	1	6.359218	6.394731	35.513			1	ENSMUSG00000087247	0	0		NONE
27	Vita1a	St18	suppression of tumorigenicity 18 [Source:MGI Symbol;Acc:MGI:2446700]	1	6.487231	6.86094	373.709			1	ENSMUSG00000033740	3	8	missense_variant;missense_variant;missense_variant;missense_variant;missense_variant;missense_variant;missense_variant;missense_variant;missense_variant;missense_variant;missense_variant;missense_variant;missense_variant;missense_variant	MODERATE
28	Vita1a	Pcmtd1	protein-L-isoaspartate (D-aspartate) O-methyltransferase domain containing 1 [Source:MGI Symbol;Acc:MGI:2441773]	1	7.08892	7.173628	84.708			1	ENSMUSG00000051285	0	0		NONE
29	Vita1a	Xkr4	X-linked Kx blood group related 4 [Source:MGI Symbol;Acc:MGI:3528744]	1	3.205901	3.671498	465.597			-1	ENSMUSG00000051951	0	0		NONE
30	Vita1a	Rp1	retinitis pigmentosa 1 (human) [Source:MGI Symbol;Acc:MGI:1341105]	1	3.999557	4.409241	409.684			-1	ENSMUSG00000025900	30	3	stop_lost;missense_variant;missense_variant;missense_variant;missense_variant;missense_variant;missense_variant;missense_variant;missense_variant;missense_variant;missense_variant;missense_variant;missense_variant;missense_variant;missense_variant;missense_variant;missense_variant;missense_variant;missense_variant;missense_variant;missense_variant;missense_variant;missense_variant;missense_varian…	HIGH
31	Vita1a	Sox17	SRY (sex determining region Y)-box 17 [Source:MGI Symbol;Acc:MGI:107543]	1	4.490931	4.497354	6.423			-1	ENSMUSG00000025902	1	2	missense_variant,splice_region_variant;missense_variant,splice_region_variant	MODERATE
32	Vita1a	Mrpl15	mitochondrial ribosomal protein L15 [Source:MGI Symbol;Acc:MGI:1351639]	1	4.773206	4.785739	12.533			-1	ENSMUSG00000033845	2	2	stop_gained,NMD_transcript_variant;missense_variant	HIGH
33	Vita1a	Lypla1	lysophospholipase 1 [Source:MGI Symbol;Acc:MGI:1344588]	1	4.807788	4.84841	40.622			1	ENSMUSG00000025903	1	6	missense_variant;missense_variant;missense_variant;missense_variant,NMD_transcript_variant;missense_variant;missense_variant	MODERATE
34	Vita1a	Tcea1	transcription elongation factor A (SII) 1 [Source:MGI Symbol;Acc:MGI:1196624]	1	4.857814	4.897909	40.095			1	ENSMUSG00000033813	0	0		NONE
35	Vita1a	Rgs20	regulator of G-protein signaling 20 [Source:MGI Symbol;Acc:MGI:1929866]	1	4.909576	5.070285	160.709			-1	ENSMUSG00000002459	2	4	start_lost;missense_variant;missense_variant;missense_variant;missense_variant;missense_variant	HIGH
36	Vita1a	Atp6v1h	ATPase, H+ transporting, lysosomal V1 subunit H [Source:MGI Symbol;Acc:MGI:1914864]	1	5.070018	5.162529	92.511			1	ENSMUSG00000033793	1	3	missense_variant;missense_variant;missense_variant	MODERATE
37	Vita1a	Oprk1	opioid receptor, kappa 1 [Source:MGI Symbol;Acc:MGI:97439]	1	5.588466	5.606131	17.665			1	ENSMUSG00000025905	0	0		NONE
38	Vita1a	Npbwr1	neuropeptides B/W receptor 1 [Source:MGI Symbol;Acc:MGI:891989]	1	5.913707	5.917398	3.691			-1	ENSMUSG00000033774	0	0		NONE
39	Vita1a	Rb1cc1	RB1-inducible coiled-coil 1 [Source:MGI Symbol;Acc:MGI:1341850]	1	6.206197	6.276648	70.451			1	ENSMUSG00000025907	3	4	missense_variant;missense_variant;missense_variant;missense_variant;missense_variant;missense_variant,NMD_transcript_variant;missense_variant;missense_variant;missense_variant,NMD_transcript_variant	MODERATE
40	Vita1a	Alkal1	ALK and LTK ligand 1 [Source:MGI Symbol;Acc:MGI:3645495]	1	6.359218	6.394731	35.513			1	ENSMUSG00000087247	0	0		NONE
41	Vita1a	St18	suppression of tumorigenicity 18 [Source:MGI Symbol;Acc:MGI:2446700]	1	6.487231	6.86094	373.709			1	ENSMUSG00000033740	3	8	missense_variant;missense_variant;missense_variant;missense_variant;missense_variant;missense_variant;missense_variant;missense_variant;missense_variant;missense_variant;missense_variant;missense_variant;missense_variant;missense_variant	MODERATE
42	Vita1a	Pcmtd1	protein-L-isoaspartate (D-aspartate) O-methyltransferase domain containing 1 [Source:MGI Symbol;Acc:MGI:2441773]	1	7.08892	7.173628	84.708			1	ENSMUSG00000051285	0	0		NONE
43	Vita1a	Xkr4	X-linked Kx blood group related 4 [Source:MGI Symbol;Acc:MGI:3528744]	1	3.205901	3.671498	465.597			-1	ENSMUSG00000051951	0	0		NONE
44	Vita1a	Rp1	retinitis pigmentosa 1 (human) [Source:MGI Symbol;Acc:MGI:1341105]	1	3.999557	4.409241	409.684			-1	ENSMUSG00000025900	30	3	stop_lost;missense_variant;missense_variant;missense_variant;missense_variant;missense_variant;missense_variant;missense_variant;missense_variant;missense_variant;missense_variant;missense_variant;missense_variant;missense_variant;missense_variant;missense_variant;missense_variant;missense_variant;missense_variant;missense_variant;missense_variant;missense_variant;missense_variant;missense_varian…	HIGH
45	Vita1a	Sox17	SRY (sex determining region Y)-box 17 [Source:MGI Symbol;Acc:MGI:107543]	1	4.490931	4.497354	6.423			-1	ENSMUSG00000025902	1	2	missense_variant,splice_region_variant;missense_variant,splice_region_variant	MODERATE
46	Vita1a	Mrpl15	mitochondrial ribosomal protein L15 [Source:MGI Symbol;Acc:MGI:1351639]	1	4.773206	4.785739	12.533			-1	ENSMUSG00000033845	2	2	stop_gained,NMD_transcript_variant;missense_variant	HIGH
47	Vita1a	Lypla1	lysophospholipase 1 [Source:MGI Symbol;Acc:MGI:1344588]	1	4.807788	4.84841	40.622			1	ENSMUSG00000025903	1	6	missense_variant;missense_variant;missense_variant;missense_variant,NMD_transcript_variant;missense_variant;missense_variant	MODERATE
48	Vita1a	Tcea1	transcription elongation factor A (SII) 1 [Source:MGI Symbol;Acc:MGI:1196624]	1	4.857814	4.897909	40.095			1	ENSMUSG00000033813	0	0		NONE
49	Vita1a	Rgs20	regulator of G-protein signaling 20 [Source:MGI Symbol;Acc:MGI:1929866]	1	4.909576	5.070285	160.709			-1	ENSMUSG00000002459	2	4	start_lost;missense_variant;missense_variant;missense_variant;missense_variant;missense_variant	HIGH
50	Vita1a	Atp6v1h	ATPase, H+ transporting, lysosomal V1 subunit H [Source:MGI Symbol;Acc:MGI:1914864]	1	5.070018	5.162529	92.511			1	ENSMUSG00000033793	1	3	missense_variant;missense_variant;missense_variant	MODERATE
51	Vita1a	Oprk1	opioid receptor, kappa 1 [Source:MGI Symbol;Acc:MGI:97439]	1	5.588466	5.606131	17.665			1	ENSMUSG00000025905	0	0		NONE
52	Vita1a	Npbwr1	neuropeptides B/W receptor 1 [Source:MGI Symbol;Acc:MGI:891989]	1	5.913707	5.917398	3.691			-1	ENSMUSG00000033774	0	0		NONE
53	Vita1a	Rb1cc1	RB1-inducible coiled-coil 1 [Source:MGI Symbol;Acc:MGI:1341850]	1	6.206197	6.276648	70.451			1	ENSMUSG00000025907	3	4	missense_variant;missense_variant;missense_variant;missense_variant;missense_variant;missense_variant,NMD_transcript_variant;missense_variant;missense_variant;missense_variant,NMD_transcript_variant	MODERATE
54	Vita1a	Alkal1	ALK and LTK ligand 1 [Source:MGI Symbol;Acc:MGI:3645495]	1	6.359218	6.394731	35.513			1	ENSMUSG00000087247	0	0		NONE
55	Vita1a	St18	suppression of tumorigenicity 18 [Source:MGI Symbol;Acc:MGI:2446700]	1	6.487231	6.86094	373.709			1	ENSMUSG00000033740	3	8	missense_variant;missense_variant;missense_variant;missense_variant;missense_variant;missense_variant;missense_variant;missense_variant;missense_variant;missense_variant;missense_variant;missense_variant;missense_variant;missense_variant	MODERATE
56	Vita1a	Pcmtd1	protein-L-isoaspartate (D-aspartate) O-methyltransferase domain containing 1 [Source:MGI Symbol;Acc:MGI:2441773]	1	7.08892	7.173628	84.708			1	ENSMUSG00000051285	0	0		NONE
57	Vita1b	Rpl7	ribosomal protein L7 [Source:MGI Symbol;Acc:MGI:98073]	1	16.101295	16.104662	3.367			-1	ENSMUSG00000043716	0	0		NONE
58	Vita1b	Rdh10	retinol dehydrogenase 10 (all-trans) [Source:MGI Symbol;Acc:MGI:1924238]	1	16.105774	16.133734	27.96			1	ENSMUSG00000025921	0	0		NONE
59	Vita1b	Stau2	staufen double-stranded RNA binding protein 2 [Source:MGI Symbol;Acc:MGI:1352508]	1	16.228674	16.520112	291.438			-1	ENSMUSG00000025920	0	0		NONE
60	Vita1b	Ube2w	ubiquitin-conjugating enzyme E2W (putative) [Source:MGI Symbol;Acc:MGI:1914049]	1	16.54079	16.619489	78.699			-1	ENSMUSG00000025939	0	0		NONE
61	Vita1b	Eloc	elongin C [Source:MGI Symbol;Acc:MGI:1915173]	1	16.641725	16.657042	15.317			-1	ENSMUSG00000079658	0	0		NONE
62	Vita1b	Tmem70	transmembrane protein 70 [Source:MGI Symbol;Acc:MGI:1915068]	1	16.665207	16.678275	13.068			1	ENSMUSG00000025940	1	2	missense_variant;missense_variant	MODERATE
63	Vita1b	Ly96	lymphocyte antigen 96 [Source:MGI Symbol;Acc:MGI:1341909]	1	16.688051	16.709611	21.56			1	ENSMUSG00000025779	0	0		NONE
64	Vita1b	Jph1	junctophilin 1 [Source:MGI Symbol;Acc:MGI:1891495]	1	16.96456	17.097889	133.329			-1	ENSMUSG00000042686	0	0		NONE
65	Vita1b	Gdap1	ganglioside-induced differentiation-associated-protein 1 [Source:MGI Symbol;Acc:MGI:1338002]	1	17.145362	17.164271	18.909			1	ENSMUSG00000025777	0	0		NONE
66	Vita1b	Pi15	peptidase inhibitor 15 [Source:MGI Symbol;Acc:MGI:1934659]	1	17.601901	17.630939	29.038			1	ENSMUSG00000067780	0	0		NONE
67	Vita1b	Crispld1	cysteine-rich secretory protein LCCL domain containing 1 [Source:MGI Symbol;Acc:MGI:1934666]	1	17.727045	17.766344	39.299			1	ENSMUSG00000025776	0	0		NONE
68	Vita1b	Crisp4	cysteine-rich secretory protein 4 [Source:MGI Symbol;Acc:MGI:1925331]	1	18.115191	18.145902	30.711			-1	ENSMUSG00000025774	2	1	missense_variant;missense_variant	MODERATE
69	Vita1b	Defb18	defensin beta 18 [Source:MGI Symbol;Acc:MGI:3648148]	1	18.236473	18.237443	0.97			-1	ENSMUSG00000073735	1	1	missense_variant	MODERATE
70	Vita1b	Defb41	defensin beta 41 [Source:MGI Symbol;Acc:MGI:1924923]	1	18.25098	18.265138	14.158			-1	ENSMUSG00000067773	0	0		NONE
71	Vita1b	Tfap2d	transcription factor AP-2, delta [Source:MGI Symbol;Acc:MGI:2153466]	1	19.103022	19.166346	63.324			1	ENSMUSG00000042596	0	0		NONE
72	Vita1b	Tfap2b	transcription factor AP-2 beta [Source:MGI Symbol;Acc:MGI:104672]	1	19.208914	19.238576	29.662			1	ENSMUSG00000025927	0	0		NONE
73	Vita1b	Pkhd1	polycystic kidney and hepatic disease 1 [Source:MGI Symbol;Acc:MGI:2155808]	1	20.057779	20.618064	560.285			-1	ENSMUSG00000043760	30	1	missense_variant;missense_variant;missense_variant;missense_variant;missense_variant;missense_variant;missense_variant;missense_variant;missense_variant;missense_variant;missense_variant;missense_variant;missense_variant;missense_variant;missense_variant;missense_variant;missense_variant;missense_variant;missense_variant;missense_variant;missense_variant;missense_variant;missense_variant;missense…	MODERATE
74	Vita1b	Il17a	interleukin 17A [Source:MGI Symbol;Acc:MGI:107364]	1	20.730905	20.734496	3.591			1	ENSMUSG00000025929	0	0		NONE
75	Vita1b	Il17f	interleukin 17F [Source:MGI Symbol;Acc:MGI:2676631]	1	20.777146	20.790617	13.471			-1	ENSMUSG00000041872	0	0		NONE
76	Vita1b	Mcm3	minichromosome maintenance complex component 3 [Source:MGI Symbol;Acc:MGI:101845]	1	20.802968	20.820312	17.344			-1	ENSMUSG00000041859	0	0		NONE
77	Vita1b	Paqr8	progestin and adipoQ receptor family member VIII [Source:MGI Symbol;Acc:MGI:1921479]	1	20.890606	20.93965	49.044			1	ENSMUSG00000025931	3	4	missense_variant;missense_variant;missense_variant;missense_variant;missense_variant;missense_variant;missense_variant;missense_variant;missense_variant;missense_variant;missense_variant;missense_variant	MODERATE
78	Vita1b	Efhc1	EF-hand domain (C-terminal) containing 1 [Source:MGI Symbol;Acc:MGI:1919127]	1	20.951626	20.990841	39.215			1	ENSMUSG00000041809	0	0		NONE
79	Vita1b	Tram2	translocating chain-associating membrane protein 2 [Source:MGI Symbol;Acc:MGI:1924817]	1	20.996299	21.079229	82.93			-1	ENSMUSG00000041779	0	0		NONE
80	Vita1b	Tmem14a	transmembrane protein 14A [Source:MGI Symbol;Acc:MGI:1922962]	1	21.218575	21.230167	11.592			1	ENSMUSG00000025933	0	0		NONE
81	Vita1b	Gsta3	glutathione S-transferase, alpha 3 [Source:MGI Symbol;Acc:MGI:95856]	1	21.240589	21.265661	25.072			1	ENSMUSG00000025934	0	0		NONE
82	Vita1b	Khdc1a	KH domain containing 1A [Source:MGI Symbol;Acc:MGI:2676610]	1	21.349641	21.3522	2.559			1	ENSMUSG00000067750	1	1	missense_variant	MODERATE
83	Vita1b	Khdc1c	KH domain containing 1C [Source:MGI Symbol;Acc:MGI:3583007]	1	21.368331	21.370845	2.514			1	ENSMUSG00000041722	0	0		NONE
84	Vita1b	Khdc1b	KH domain containing 1B [Source:MGI Symbol;Acc:MGI:2138477]	1	21.383556	21.386373	2.817			1	ENSMUSG00000085079	0	0		NONE
85	Vita1b	Kcnq5	potassium voltage-gated channel, subfamily Q, member 5 [Source:MGI Symbol;Acc:MGI:1924937]	1	21.398403	21.961942	563.539			-1	ENSMUSG00000028033	0	0		NONE
86	Vita1b	Rims1	regulating synaptic membrane exocytosis 1 [Source:MGI Symbol;Acc:MGI:2152971]	1	22.286251	22.805994	519.743			-1	ENSMUSG00000041670	0	0		NONE
87	Vita1b	Ppp1r14bl	protein phosphatase 1, regulatory inhibitor subunit 14B like [Source:MGI Symbol;Acc:MGI:1914005]	1	23.100473	23.102253	1.78			-1	ENSMUSG00000073730	0	0		NONE
88	Vita1b	Ogfrl1	opioid growth factor receptor-like 1 [Source:MGI Symbol;Acc:MGI:1917405]	1	23.366424	23.397772	31.348			-1	ENSMUSG00000026158	0	0		NONE
89	Vita1b	B3gat2	beta-1,3-glucuronyltransferase 2 (glucuronosyltransferase S) [Source:MGI Symbol;Acc:MGI:2389490]	1	23.761753	23.849158	87.405			1	ENSMUSG00000026156	1	2	missense_variant;missense_variant	MODERATE
90	Vita1b	Smap1	small ArfGAP 1 [Source:MGI Symbol;Acc:MGI:2138261]	1	23.844846	23.922317	77.471			-1	ENSMUSG00000026155	0	0		NONE
91	Vita1b	Sdhaf4	succinate dehydrogenase complex assembly factor 4 [Source:MGI Symbol;Acc:MGI:1915252]	1	23.995939	24.005656	9.717			-1	ENSMUSG00000026154	1	1	missense_variant	MODERATE
92	Vita1b	Fam135a	family with sequence similarity 135, member A [Source:MGI Symbol;Acc:MGI:1915437]	1	24.011093	24.100341	89.248			-1	ENSMUSG00000026153	2	5	missense_variant;missense_variant;missense_variant;missense_variant;missense_variant;missense_variant;missense_variant;missense_variant;missense_variant,NMD_transcript_variant	MODERATE
93	Vita1b	Col9a1	collagen, type IX, alpha 1 [Source:MGI Symbol;Acc:MGI:88465]	1	24.17761	24.252684	75.074			1	ENSMUSG00000026147	5	2	missense_variant;missense_variant;missense_variant;missense_variant;missense_variant;missense_variant;missense_variant;missense_variant;missense_variant	MODERATE
94	Vita1b	Col19a1	collagen, type XIX, alpha 1 [Source:MGI Symbol;Acc:MGI:1095415]	1	24.26189	24.587472	325.582			-1	ENSMUSG00000026141	2	2	missense_variant;missense_variant;missense_variant;missense_variant	MODERATE
95	Vita1b	Lmbrd1	LMBR1 domain containing 1 [Source:MGI Symbol;Acc:MGI:1915671]	1	24.67863	24.766301	87.671			1	ENSMUSG00000073725	0	0		NONE
96	Vita1b	Adgrb3	adhesion G protein-coupled receptor B3 [Source:MGI Symbol;Acc:MGI:2441837]	1	25.067476	25.829707	762.231			-1	ENSMUSG00000033569	0	0		NONE
97	Vita1b	Phf3	PHD finger protein 3 [Source:MGI Symbol;Acc:MGI:2446126]	1	30.802339	30.873921	71.582			-1	ENSMUSG00000048874	3	2	missense_variant;missense_variant;missense_variant;missense_variant;missense_variant;missense_variant	MODERATE
98	Vita1b	Ptp4a1	protein tyrosine phosphatase 4a1 [Source:MGI Symbol;Acc:MGI:1277096]	1	30.940302	30.949309	9.007			-1	ENSMUSG00000026064	0	0		NONE
99	Vita1b	Ptp4a1	protein tyrosine phosphatase 4a1 [Source:MGI Symbol;Acc:MGI:1277096]	1	30.940302	30.94977	9.468			-1	ENSMUSG00000117310	0	0		NONE
100	Vita1c	Cdh20	cadherin 20 [Source:MGI Symbol;Acc:MGI:1346069]	1	104.768529	104.995481	226.952			1	ENSMUSG00000050840	0	0		NONE
101	Vita1c	Rnf152	ring finger protein 152 [Source:MGI Symbol;Acc:MGI:2443787]	1	105.276914	105.35671	79.796			-1	ENSMUSG00000047496	0	0		NONE
102	Vita1c	Pign	phosphatidylinositol glycan anchor biosynthesis, class N [Source:MGI Symbol;Acc:MGI:1351629]	1	105.518422	105.663677	145.255			-1	ENSMUSG00000056536	3	4	missense_variant;missense_variant;missense_variant;missense_variant;missense_variant;missense_variant	MODERATE
103	Vita1c	Relch	RAB11 binding and LisH domain, coiled-coil and HEAT repeat containing [Source:MGI Symbol;Acc:MGI:1922832]	1	105.663861	105.755191	91.33			1	ENSMUSG00000026319	2	6	splice_donor_variant;splice_donor_variant;splice_donor_variant,NMD_transcript_variant;splice_donor_variant,non_coding_transcript_variant;splice_donor_variant;splice_donor_variant,non_coding_transcript_variant;missense_variant;missense_variant;missense_variant,NMD_transcript_variant;missense_variant	HIGH
104	Vita1c	Tnfrsf11a	tumor necrosis factor receptor superfamily, member 11a, NFKB activator [Source:MGI Symbol;Acc:MGI:1314891]	1	105.780718	105.847981	67.263			1	ENSMUSG00000026321	0	0		NONE
105	Vita1c	Zcchc2	zinc finger, CCHC domain containing 2 [Source:MGI Symbol;Acc:MGI:2444114]	1	105.990406	106.034074	43.668			1	ENSMUSG00000038866	0	0		NONE
106	Vita1c	Phlpp1	PH domain and leucine rich repeat protein phosphatase 1 [Source:MGI Symbol;Acc:MGI:2138327]	1	106.171752	106.39425	222.498			1	ENSMUSG00000044340	0	0		NONE
107	Vita1c	Bcl2	B cell leukemia/lymphoma 2 [Source:MGI Symbol;Acc:MGI:88138]	1	106.538178	106.714274	176.096			-1	ENSMUSG00000057329	0	0		NONE
108	Vita1c	Kdsr	3-ketodihydrosphingosine reductase [Source:MGI Symbol;Acc:MGI:1918000]	1	106.720459	106.759727	39.268			-1	ENSMUSG00000009905	0	0		NONE
109	Vita1c	Vps4b	vacuolar protein sorting 4B [Source:MGI Symbol;Acc:MGI:1100499]	1	106.764071	106.796728	32.657			-1	ENSMUSG00000009907	0	0		NONE
110	Vita1c	Serpinb5	serine (or cysteine) peptidase inhibitor, clade B, member 5 [Source:MGI Symbol;Acc:MGI:109579]	1	106.861173	106.883348	22.175			1	ENSMUSG00000067006	0	0		NONE
111	Vita1c	Serpinb12	serine (or cysteine) peptidase inhibitor, clade B (ovalbumin), member 12 [Source:MGI Symbol;Acc:MGI:1919119]	1	106.934449	106.95708	22.631			1	ENSMUSG00000059956	0	0		NONE
112	Vita1c	Serpinb13	serine (or cysteine) peptidase inhibitor, clade B (ovalbumin), member 13 [Source:MGI Symbol;Acc:MGI:3042250]	1	106.980984	107.001195	20.211			1	ENSMUSG00000048775	0	0		NONE
113	Vita1c	Serpinb3a	serine (or cysteine) peptidase inhibitor, clade B (ovalbumin), member 3A [Source:MGI Symbol;Acc:MGI:3573933]	1	107.045587	107.052303	6.716			-1	ENSMUSG00000044594	1	2	missense_variant;missense_variant	MODERATE
114	Vita1c	Serpinb3d	serine (or cysteine) peptidase inhibitor, clade B (ovalbumin), member 3D [Source:MGI Symbol;Acc:MGI:2683295]	1	107.078167	107.083506	5.339			-1	ENSMUSG00000058017	1	1	missense_variant	MODERATE
115	Vita1c	Serpinb3b	serine (or cysteine) peptidase inhibitor, clade B (ovalbumin), member 3B [Source:MGI Symbol;Acc:MGI:2683293]	1	107.15394	107.278361	124.421			-1	ENSMUSG00000073602	3	2	missense_variant;missense_variant;missense_variant;missense_variant;missense_variant;missense_variant	MODERATE
116	Vita1c	Serpinb3c	serine (or cysteine) peptidase inhibitor, clade B, member 3C [Source:MGI Symbol;Acc:MGI:1277952]	1	107.271201	107.278371	7.17			-1	ENSMUSG00000073601	3	1	missense_variant;missense_variant;missense_variant	MODERATE
117	Vita1c	Serpinb11	serine (or cysteine) peptidase inhibitor, clade B (ovalbumin), member 11 [Source:MGI Symbol;Acc:MGI:1914207]	1	107.361198	107.380475	19.277			1	ENSMUSG00000026327	0	0		NONE
118	Vita1c	Serpinb7	serine (or cysteine) peptidase inhibitor, clade B, member 7 [Source:MGI Symbol;Acc:MGI:2151053]	1	107.399655	107.452689	53.034			1	ENSMUSG00000067001	0	0		NONE
119	Vita1c	Serpinb2	serine (or cysteine) peptidase inhibitor, clade B, member 2 [Source:MGI Symbol;Acc:MGI:97609]	1	107.511423	107.535478	24.055			1	ENSMUSG00000062345	6	4	missense_variant;missense_variant;missense_variant;missense_variant;missense_variant,NMD_transcript_variant;missense_variant;missense_variant;missense_variant,NMD_transcript_variant;missense_variant;missense_variant;missense_variant,NMD_transcript_variant;missense_variant;missense_variant;missense_variant,NMD_transcript_variant;missense_variant,NMD_transcript_variant;missense_variant,NMD_transcri…	MODERATE
120	Vita1c	Serpinb8	serine (or cysteine) peptidase inhibitor, clade B, member 8 [Source:MGI Symbol;Acc:MGI:894657]	1	107.590006	107.610484	20.478			1	ENSMUSG00000026315	3	2	missense_variant;missense_variant;missense_variant;missense_variant;missense_variant;missense_variant	MODERATE
121	Vita1c	Cdh7	cadherin 7, type 2 [Source:MGI Symbol;Acc:MGI:2442792]	1	109.982431	110.140157	157.726			1	ENSMUSG00000026312	2	4	missense_variant;missense_variant;missense_variant;missense_variant,splice_region_variant	MODERATE
122	Vita1c	Cdh19	cadherin 19, type 2 [Source:MGI Symbol;Acc:MGI:3588198]	1	110.888326	110.977584	89.258			-1	ENSMUSG00000047216	1	1	missense_variant	MODERATE
123	Vita1c	Dsel	dermatan sulfate epimerase-like [Source:MGI Symbol;Acc:MGI:2442948]	1	111.858702	111.864918	6.216			-1	ENSMUSG00000038702	2	1	missense_variant;missense_variant	MODERATE
124	Vita1c	Cntnap5a	contactin associated protein-like 5A [Source:MGI Symbol;Acc:MGI:3643623]	1	115.684756	116.587323	902.567			1	ENSMUSG00000070695	3	1	missense_variant;missense_variant;missense_variant	MODERATE
125	Vita1c	Tsn	translin [Source:MGI Symbol;Acc:MGI:109263]	1	118.294778	118.311739	16.961			-1	ENSMUSG00000026374	0	0		NONE
126	Vita1c	Nifk	nucleolar protein interacting with the FHA domain of MKI67 [Source:MGI Symbol;Acc:MGI:1915199]	1	118.321839	118.333822	11.983			1	ENSMUSG00000026377	0	0		NONE
127	Vita1c	Clasp1	CLIP associating protein 1 [Source:MGI Symbol;Acc:MGI:1923957]	1	118.389058	118.612678	223.62			1	ENSMUSG00000064302	0	0		NONE
128	Vita1c	Tfcp2l1	transcription factor CP2-like 1 [Source:MGI Symbol;Acc:MGI:2444691]	1	118.627945	118.685168	57.223			1	ENSMUSG00000026380	0	0		NONE
129	Vita1c	Gli2	GLI-Kruppel family member GLI2 [Source:MGI Symbol;Acc:MGI:95728]	1	118.834132	119.053619	219.487			-1	ENSMUSG00000048402	2	7	missense_variant;missense_variant;missense_variant;missense_variant,NMD_transcript_variant;missense_variant,NMD_transcript_variant;missense_variant,NMD_transcript_variant;missense_variant;missense_variant;missense_variant,NMD_transcript_variant	MODERATE
130	Vita1c	Inhbb	inhibin beta-B [Source:MGI Symbol;Acc:MGI:96571]	1	119.415465	119.422248	6.783			-1	ENSMUSG00000037035	0	0		NONE
131	Vita1c	Ralb	v-ral simian leukemia viral oncogene B [Source:MGI Symbol;Acc:MGI:1927244]	1	119.470305	119.504794	34.489			-1	ENSMUSG00000004451	0	0		NONE
132	Vita1c	Tmem185b	transmembrane protein 185B [Source:MGI Symbol;Acc:MGI:1917634]	1	119.52616	119.528983	2.823			1	ENSMUSG00000098923	0	0		NONE
133	Vita1c	Epb41l5	erythrocyte membrane protein band 4.1 like 5 [Source:MGI Symbol;Acc:MGI:103006]	1	119.545037	119.649	103.963			-1	ENSMUSG00000026383	0	0		NONE
134	Vita1c	Ptpn4	protein tyrosine phosphatase, non-receptor type 4 [Source:MGI Symbol;Acc:MGI:1099792]	1	119.652467	119.837613	185.146			-1	ENSMUSG00000026384	1	1	missense_variant	MODERATE
135	Vita1c	Tmem177	transmembrane protein 177 [Source:MGI Symbol;Acc:MGI:1913593]	1	119.90789	119.913208	5.318			-1	ENSMUSG00000036975	0	0		NONE
136	Vita1c	Cfap221	cilia and flagella associated protein 221 [Source:MGI Symbol;Acc:MGI:2684947]	1	119.923341	119.997234	73.893			-1	ENSMUSG00000036962	0	0		NONE
137	Vita1c	Sctr	secretin receptor [Source:MGI Symbol;Acc:MGI:2441720]	1	120.006894	120.063536	56.642			1	ENSMUSG00000026387	3	2	missense_variant;missense_variant;missense_variant;missense_variant;missense_variant;missense_variant	MODERATE
138	Vita1c	Tmem37	transmembrane protein 37 [Source:MGI Symbol;Acc:MGI:2157899]	1	120.067377	120.074074	6.697			-1	ENSMUSG00000050777	0	0		NONE
139	Vita1c	Dbi	diazepam binding inhibitor [Source:MGI Symbol;Acc:MGI:94865]	1	120.11328	120.121078	7.798			-1	ENSMUSG00000026385	2	1	missense_variant,NMD_transcript_variant;missense_variant,NMD_transcript_variant	MODERATE
140	Vita1c	Steap3	STEAP family member 3 [Source:MGI Symbol;Acc:MGI:1915678]	1	120.190757	120.272705	81.948			-1	ENSMUSG00000026389	3	5	missense_variant;missense_variant;missense_variant;missense_variant;missense_variant;missense_variant;missense_variant;missense_variant;missense_variant;missense_variant	MODERATE
141	Vita1c	C1ql2	complement component 1, q subcomponent-like 2 [Source:MGI Symbol;Acc:MGI:3032521]	1	120.340582	120.343174	2.592			1	ENSMUSG00000036907	0	0		NONE
142	Vita1c	Marco	macrophage receptor with collagenous structure [Source:MGI Symbol;Acc:MGI:1309998]	1	120.474538	120.505024	30.486			-1	ENSMUSG00000026390	2	1	missense_variant,splice_region_variant;missense_variant	MODERATE
143	Vita1c	En1	engrailed 1 [Source:MGI Symbol;Acc:MGI:95389]	1	120.602418	120.607992	5.574			1	ENSMUSG00000058665	1	1	missense_variant	MODERATE
144	Vita1c	Insig2	insulin induced gene 2 [Source:MGI Symbol;Acc:MGI:1920249]	1	121.304353	121.332589	28.236			-1	ENSMUSG00000003721	0	0		NONE
145	Vita1c	Ccdc93	coiled-coil domain containing 93 [Source:MGI Symbol;Acc:MGI:1918079]	1	121.431049	121.50646	75.411			1	ENSMUSG00000026339	3	2	missense_variant;missense_variant;missense_variant;missense_variant;missense_variant;missense_variant	MODERATE
146	Vita1c	Htr5b	5-hydroxytryptamine (serotonin) receptor 5B [Source:MGI Symbol;Acc:MGI:96284]	1	121.509842	121.528465	18.623			-1	ENSMUSG00000050534	3	1	missense_variant;missense_variant;missense_variant	MODERATE
147	Vita1c	Ddx18	DEAD (Asp-Glu-Ala-Asp) box polypeptide 18 [Source:MGI Symbol;Acc:MGI:1914192]	1	121.553835	121.567989	14.154			-1	ENSMUSG00000001674	2	1	missense_variant;missense_variant	MODERATE
148	Vita1c	Dpp10	dipeptidylpeptidase 10 [Source:MGI Symbol;Acc:MGI:2442409]	1	123.321471	124.846039	1524.568			-1	ENSMUSG00000036815	2	2	missense_variant;missense_variant;missense_variant;missense_variant	MODERATE
149	Vita1c	Actr3	ARP3 actin-related protein 3 [Source:MGI Symbol;Acc:MGI:1921367]	1	125.392905	125.435727	42.822			-1	ENSMUSG00000026341	0	0		NONE
150	Vita1c	Slc35f5	solute carrier family 35, member F5 [Source:MGI Symbol;Acc:MGI:1921400]	1	125.560595	125.59582	35.225			1	ENSMUSG00000026342	0	0		NONE
151	Vita1c	Gpr39	G protein-coupled receptor 39 [Source:MGI Symbol;Acc:MGI:1918361]	1	125.676995	125.873862	196.867			1	ENSMUSG00000026343	1	1	missense_variant	MODERATE
152	Vita1c	Lypd1	Ly6/Plaur domain containing 1 [Source:MGI Symbol;Acc:MGI:1919835]	1	125.867622	125.913101	45.479			-1	ENSMUSG00000026344	0	0		NONE
153	Vita1c	Nckap5	NCK-associated protein 5 [Source:MGI Symbol;Acc:MGI:2686394]	1	125.91362	126.830799	917.179			-1	ENSMUSG00000049690	0	0		NONE
154	Vita1c	Mgat5	mannoside acetylglucosaminyltransferase 5 [Source:MGI Symbol;Acc:MGI:894701]	1	127.205015	127.488336	283.321			1	ENSMUSG00000036155	0	0		NONE
155	Vita1c	Tmem163	transmembrane protein 163 [Source:MGI Symbol;Acc:MGI:1919410]	1	127.486546	127.679548	193.002			-1	ENSMUSG00000026347	0	0		NONE
156	Vita1c	Acmsd	amino carboxymuconate semialdehyde decarboxylase [Source:MGI Symbol;Acc:MGI:2386323]	1	127.729413	127.767978	38.565			1	ENSMUSG00000026348	0	0		NONE
157	Vita1c	Ccnt2	cyclin T2 [Source:MGI Symbol;Acc:MGI:1920199]	1	127.774164	127.808061	33.897			1	ENSMUSG00000026349	1	2	missense_variant;missense_variant	MODERATE
158	Vita1c	Map3k19	mitogen-activated protein kinase kinase kinase 19 [Source:MGI Symbol;Acc:MGI:1203481]	1	127.814791	127.855031	40.24			-1	ENSMUSG00000051590	0	0		NONE
159	Vita1c	Rab3gap1	RAB3 GTPase activating protein subunit 1 [Source:MGI Symbol;Acc:MGI:2445001]	1	127.868773	127.943868	75.095			1	ENSMUSG00000036104	1	2	missense_variant;missense_variant	MODERATE
160	Vita1c	Zranb3	zinc finger, RAN-binding domain containing 3 [Source:MGI Symbol;Acc:MGI:1918362]	1	127.954184	128.103047	148.863			-1	ENSMUSG00000036086	2	2	missense_variant;missense_variant;missense_variant;missense_variant	MODERATE
161	Vita1c	R3hdm1	R3H domain containing 1 [Source:MGI Symbol;Acc:MGI:2448514]	1	128.103301	128.237736	134.435			1	ENSMUSG00000056211	0	0		NONE
162	Vita1c	Ubxn4	UBX domain protein 4 [Source:MGI Symbol;Acc:MGI:1915062]	1	128.243964	128.279378	35.414			1	ENSMUSG00000026353	1	2	missense_variant;missense_variant	MODERATE
163	Vita1c	Lct	lactase [Source:MGI Symbol;Acc:MGI:104576]	1	128.284756	128.328318	43.562			-1	ENSMUSG00000026354	1	1	missense_variant	MODERATE
164	Vita1c	Mcm6	minichromosome maintenance complex component 6 [Source:MGI Symbol;Acc:MGI:1298227]	1	128.33159	128.359664	28.074			-1	ENSMUSG00000026355	0	0		NONE
165	Vita1c	Dars	aspartyl-tRNA synthetase [Source:MGI Symbol;Acc:MGI:2442544]	1	128.363707	128.417368	53.661			-1	ENSMUSG00000026356	1	2	missense_variant;missense_variant	MODERATE
166	Vita1c	Cxcr4	chemokine (C-X-C motif) receptor 4 [Source:MGI Symbol;Acc:MGI:109563]	1	128.588199	128.592293	4.094			-1	ENSMUSG00000045382	1	2	missense_variant;missense_variant	MODERATE
167	Vita1c	Thsd7b	thrombospondin, type I, domain containing 7B [Source:MGI Symbol;Acc:MGI:2443925]	1	129.273302	130.219278	945.976			1	ENSMUSG00000042581	0	0		NONE
168	Vita1c	Cd55b	CD55 molecule, decay accelerating factor for complement B [Source:MGI Symbol;Acc:MGI:104849]	1	130.388537	130.423009	34.472			-1	ENSMUSG00000026401	0	0		NONE
169	Vita1c	Cd55	CD55 molecule, decay accelerating factor for complement [Source:MGI Symbol;Acc:MGI:104850]	1	130.439027	130.462744	23.717			-1	ENSMUSG00000026399	0	0		NONE
170	Vita1c	Zp3r	zona pellucida 3 receptor [Source:MGI Symbol;Acc:MGI:104965]	1	130.576713	130.629621	52.908			-1	ENSMUSG00000042554	0	0		NONE
171	Vita1c	C4bp	complement component 4 binding protein [Source:MGI Symbol;Acc:MGI:88229]	1	130.634773	130.661632	26.859			-1	ENSMUSG00000026405	0	0		NONE
172	Vita1c	Pfkfb2	6-phosphofructo-2-kinase/fructose-2,6-biphosphatase 2 [Source:MGI Symbol;Acc:MGI:107815]	1	130.689182	130.729253	40.071			-1	ENSMUSG00000026409	0	0		NONE
173	Vita1c	Yod1	YOD1 deubiquitinase [Source:MGI Symbol;Acc:MGI:2442596]	1	130.717327	130.724358	7.031			1	ENSMUSG00000046404	0	0		NONE
174	Vita1c	AA986860	expressed sequence AA986860 [Source:MGI Symbol;Acc:MGI:2138143]	1	130.731976	130.744622	12.646			1	ENSMUSG00000042510	0	0		NONE
175	Vita1c	Fcamr	Fc receptor, IgA, IgM, high affinity [Source:MGI Symbol;Acc:MGI:1927803]	1	130.800902	130.81474	13.838			1	ENSMUSG00000026415	0	0		NONE
176	Vita1c	Pigr	polymeric immunoglobulin receptor [Source:MGI Symbol;Acc:MGI:103080]	1	130.826684	130.852249	25.565			1	ENSMUSG00000026417	0	0		NONE
177	Vita1c	Fcmr	Fc fragment of IgM receptor [Source:MGI Symbol;Acc:MGI:1916419]	1	130.865669	130.880791	15.122			1	ENSMUSG00000042474	2	1	missense_variant;missense_variant	MODERATE
178	Vita1c	Il24	interleukin 24 [Source:MGI Symbol;Acc:MGI:2135548]	1	130.882074	130.887454	5.38			-1	ENSMUSG00000026420	0	0		NONE
179	Vita1c	Il20	interleukin 20 [Source:MGI Symbol;Acc:MGI:1890473]	1	130.906985	130.911451	4.466			-1	ENSMUSG00000026416	0	0		NONE
180	Vita1c	Il19	interleukin 19 [Source:MGI Symbol;Acc:MGI:1890472]	1	130.932656	130.940115	7.459			-1	ENSMUSG00000016524	0	0		NONE
181	Vita1c	Il10	interleukin 10 [Source:MGI Symbol;Acc:MGI:96537]	1	131.019845	131.024974	5.129			1	ENSMUSG00000016529	0	0		NONE
182	Vita1c	Mapkapk2	MAP kinase-activated protein kinase 2 [Source:MGI Symbol;Acc:MGI:109298]	1	131.0537	131.097826	44.126			-1	ENSMUSG00000016528	0	0		NONE
183	Vita1c	Dyrk3	dual-specificity tyrosine-(Y)-phosphorylation regulated kinase 3 [Source:MGI Symbol;Acc:MGI:1330300]	1	131.127455	131.13834	10.885			-1	ENSMUSG00000016526	0	0		NONE
184	Vita1c	Eif2d	eukaryotic translation initiation factor 2D [Source:MGI Symbol;Acc:MGI:109342]	1	131.153181	131.187658	34.477			1	ENSMUSG00000026427	0	0		NONE
185	Vita1c	Rassf5	Ras association (RalGDS/AF-6) domain family member 5 [Source:MGI Symbol;Acc:MGI:1926375]	1	131.17641	131.245258	68.848			-1	ENSMUSG00000026430	1	3	missense_variant;missense_variant;missense_variant	MODERATE
186	Vita1c	Ikbke	inhibitor of kappaB kinase epsilon [Source:MGI Symbol;Acc:MGI:1929612]	1	131.254343	131.279606	25.263			-1	ENSMUSG00000042349	2	2	missense_variant;missense_variant;missense_variant;missense_variant	MODERATE
187	Vita1c	Srgap2	SLIT-ROBO Rho GTPase activating protein 2 [Source:MGI Symbol;Acc:MGI:109605]	1	131.285251	131.527352	242.101			-1	ENSMUSG00000026425	0	0		NONE
188	Vita1c	Fam72a	family with sequence similarity 72, member A [Source:MGI Symbol;Acc:MGI:1919669]	1	131.527903	131.539872	11.969			1	ENSMUSG00000055184	2	1	missense_variant;missense_variant	MODERATE
189	Vita1c	Avpr1b	arginine vasopressin receptor 1B [Source:MGI Symbol;Acc:MGI:1347010]	1	131.599239	131.612	12.761			1	ENSMUSG00000026432	0	0		NONE
190	Vita1c	Ctse	cathepsin E [Source:MGI Symbol;Acc:MGI:107361]	1	131.638306	131.675505	37.199			1	ENSMUSG00000004552	2	2	missense_variant;missense_variant;missense_variant;missense_variant	MODERATE
191	Vita1c	Rab7b	RAB7B, member RAS oncogene family [Source:MGI Symbol;Acc:MGI:2442295]	1	131.688695	131.715439	26.744			1	ENSMUSG00000052688	1	1	missense_variant,splice_region_variant	MODERATE
192	Vita1c	Slc26a9	solute carrier family 26, member 9 [Source:MGI Symbol;Acc:MGI:2444594]	1	131.744022	131.771504	27.482			1	ENSMUSG00000042268	3	1	missense_variant;missense_variant;missense_variant	MODERATE
193	Vita1c	Pm20d1	peptidase M20 domain containing 1 [Source:MGI Symbol;Acc:MGI:2442939]	1	131.797381	131.821473	24.092			1	ENSMUSG00000042251	0	0		NONE
194	Vita1c	Slc41a1	solute carrier family 41, member 1 [Source:MGI Symbol;Acc:MGI:2444823]	1	131.827493	131.848865	21.372			1	ENSMUSG00000013275	0	0		NONE
195	Vita1c	Rab29	RAB29, member RAS oncogene family [Source:MGI Symbol;Acc:MGI:2385107]	1	131.867224	131.872887	5.663			1	ENSMUSG00000026433	1	2	missense_variant;missense_variant	MODERATE
196	Vita1c	Nucks1	nuclear casein kinase and cyclin-dependent kinase substrate 1 [Source:MGI Symbol;Acc:MGI:1934811]	1	131.910534	131.936321	25.787			1	ENSMUSG00000026434	0	0		NONE
197	Vita1c	Slc45a3	solute carrier family 45, member 3 [Source:MGI Symbol;Acc:MGI:1922082]	1	131.962967	131.982969	20.002			1	ENSMUSG00000026435	0	0		NONE
198	Vita1c	Elk4	ELK4, member of ETS oncogene family [Source:MGI Symbol;Acc:MGI:102853]	1	132.007607	132.032612	25.005			1	ENSMUSG00000026436	0	0		NONE
199	Vita1c	Mfsd4a	major facilitator superfamily domain containing 4A [Source:MGI Symbol;Acc:MGI:2442786]	1	132.022806	132.068062	45.256			-1	ENSMUSG00000059149	1	8	missense_variant;missense_variant;missense_variant;missense_variant;missense_variant;missense_variant,NMD_transcript_variant;missense_variant;missense_variant	MODERATE
200	Vita1c	Cdk18	cyclin-dependent kinase 18 [Source:MGI Symbol;Acc:MGI:97518]	1	132.112237	132.139684	27.447			-1	ENSMUSG00000026437	0	0		NONE
201	Vita1c	Lemd1	LEM domain containing 1 [Source:MGI Symbol;Acc:MGI:1922403]	1	132.191431	132.259227	67.796			1	ENSMUSG00000079330	0	0		NONE
202	Vita1c	Klhdc8a	kelch domain containing 8A [Source:MGI Symbol;Acc:MGI:2442630]	1	132.298626	132.307357	8.731			1	ENSMUSG00000042115	0	0		NONE
203	Vita1c	Nuak2	NUAK family, SNF1-like kinase, 2 [Source:MGI Symbol;Acc:MGI:1921387]	1	132.316126	132.333488	17.362			1	ENSMUSG00000009772	0	0		NONE
204	Vita1c	Tmcc2	transmembrane and coiled-coil domains 2 [Source:MGI Symbol;Acc:MGI:1916125]	1	132.356315	132.391281	34.966			-1	ENSMUSG00000042066	0	0		NONE
205	Vita1c	Dstyk	dual serine/threonine and tyrosine protein kinase [Source:MGI Symbol;Acc:MGI:1925064]	1	132.417555	132.466958	49.403			1	ENSMUSG00000042046	1	2	missense_variant;missense_variant	MODERATE
206	Vita1c	Rbbp5	retinoblastoma binding protein 5, histone lysine methyltransferase complex subunit [Source:MGI Symbol;Acc:MGI:1918367]	1	132.477365	132.505659	28.294			1	ENSMUSG00000026439	1	1	splice_donor_variant	HIGH
207	Vita1c	Tmem81	transmembrane protein 81 [Source:MGI Symbol;Acc:MGI:1921876]	1	132.50623	132.508639	2.409			1	ENSMUSG00000048174	0	0		NONE
208	Vita1c	Cntn2	contactin 2 [Source:MGI Symbol;Acc:MGI:104518]	1	132.509427	132.543256	33.829			-1	ENSMUSG00000053024	0	0		NONE
209	Vita1c	Nfasc	neurofascin [Source:MGI Symbol;Acc:MGI:104753]	1	132.56469	132.741797	177.107			-1	ENSMUSG00000026442	2	1	missense_variant;missense_variant	MODERATE
210	Vita1c	Lrrn2	leucine rich repeat protein 2, neuronal [Source:MGI Symbol;Acc:MGI:106037]	1	132.880273	132.940005	59.732			1	ENSMUSG00000026443	0	0		NONE
211	Vita1c	Mdm4	transformed mouse 3T3 cell double minute 4 [Source:MGI Symbol;Acc:MGI:107934]	1	132.959484	133.030561	71.077			-1	ENSMUSG00000054387	2	6	missense_variant;missense_variant;missense_variant;missense_variant;missense_variant;missense_variant,NMD_transcript_variant;missense_variant;missense_variant;missense_variant,NMD_transcript_variant	MODERATE
212	Vita1c	Pik3c2b	phosphatidylinositol-4-phosphate 3-kinase catalytic subunit type 2 beta [Source:MGI Symbol;Acc:MGI:2685045]	1	133.045667	133.108687	63.02			1	ENSMUSG00000026447	2	2	missense_variant;missense_variant;missense_variant;missense_variant	MODERATE
213	Vita1c	Ppp1r15b	protein phosphatase 1, regulatory subunit 15B [Source:MGI Symbol;Acc:MGI:2444211]	1	133.131143	133.139783	8.64			1	ENSMUSG00000046062	0	0		NONE
214	Vita1c	Plekha6	pleckstrin homology domain containing, family A member 6 [Source:MGI Symbol;Acc:MGI:2388662]	1	133.16421	133.303435	139.225			1	ENSMUSG00000041757	1	5	missense_variant;missense_variant;missense_variant;missense_variant;missense_variant	MODERATE
215	Vita1c	Golt1a	golgi transport 1A [Source:MGI Symbol;Acc:MGI:1915588]	1	133.3098	133.323026	13.226			1	ENSMUSG00000103421	0	0		NONE
216	Vita1c	Kiss1	KiSS-1 metastasis-suppressor [Source:MGI Symbol;Acc:MGI:2663985]	1	133.321875	133.329901	8.026			1	ENSMUSG00000116158	0	0		NONE
217	Vita1c	Ren1	renin 1 structural [Source:MGI Symbol;Acc:MGI:97898]	1	133.35051	133.360325	9.815			1	ENSMUSG00000070645	0	0		NONE
218	Vita1c	Etnk2	ethanolamine kinase 2 [Source:MGI Symbol;Acc:MGI:2443760]	1	133.363572	133.380336	16.764			1	ENSMUSG00000070644	9	2	stop_gained;stop_gained;missense_variant;missense_variant;missense_variant;missense_variant;missense_variant;missense_variant;missense_variant;missense_variant;missense_variant;missense_variant;missense_variant;missense_variant	HIGH
219	Vita1c	Sox13	SRY (sex determining region Y)-box 13 [Source:MGI Symbol;Acc:MGI:98361]	1	133.382303	133.424377	42.074			-1	ENSMUSG00000070643	4	3	stop_gained;stop_gained;missense_variant;missense_variant;missense_variant;missense_variant;missense_variant;missense_variant;missense_variant;missense_variant;missense_variant	HIGH
220	Vita1c	Snrpe	small nuclear ribonucleoprotein E [Source:MGI Symbol;Acc:MGI:98346]	1	133.603871	133.610291	6.42			-1	ENSMUSG00000090553	0	0		NONE
221	Vita1c	Zc3h11a	zinc finger CCCH type containing 11A [Source:MGI Symbol;Acc:MGI:1917829]	1	133.619862	133.66138	41.518			-1	ENSMUSG00000102976	0	0		NONE
222	Vita1c	Zc3h11a	zinc finger CCCH type containing 11A [Source:MGI Symbol;Acc:MGI:1917829]	1	133.619871	133.66138	41.509			-1	ENSMUSG00000116275	0	0		NONE
223	Vita1c	Lax1	lymphocyte transmembrane adaptor 1 [Source:MGI Symbol;Acc:MGI:2443362]	1	133.679091	133.690108	11.017			-1	ENSMUSG00000051998	3	1	missense_variant;missense_variant;missense_variant	MODERATE
224	Vita1c	Atp2b4	ATPase, Ca++ transporting, plasma membrane 4 [Source:MGI Symbol;Acc:MGI:88111]	1	133.699457	133.801041	101.584			-1	ENSMUSG00000026463	0	0		NONE
225	Vita1c	Optc	opticin [Source:MGI Symbol;Acc:MGI:2151113]	1	133.897199	133.907999	10.8			-1	ENSMUSG00000010311	0	0		NONE
226	Vita1c	Prelp	proline arginine-rich end leucine-rich repeat [Source:MGI Symbol;Acc:MGI:2151110]	1	133.910304	133.921414	11.11			-1	ENSMUSG00000041577	0	0		NONE
227	Vita1c	Fmod	fibromodulin [Source:MGI Symbol;Acc:MGI:1328364]	1	134.037254	134.048277	11.023			1	ENSMUSG00000041559	0	0		NONE
228	Vita1c	Btg2	BTG anti-proliferation factor 2 [Source:MGI Symbol;Acc:MGI:108384]	1	134.07517	134.07912	3.95			-1	ENSMUSG00000020423	0	0		NONE
229	Vita1c	Chit1	chitinase 1 (chitotriosidase) [Source:MGI Symbol;Acc:MGI:1919134]	1	134.111242	134.15154	40.298			1	ENSMUSG00000026450	0	0		NONE
230	Vita1c	Chil1	chitinase-like 1 [Source:MGI Symbol;Acc:MGI:1340899]	1	134.182176	134.190181	8.005			1	ENSMUSG00000064246	0	0		NONE
231	Vita1c	Mybph	myosin binding protein H [Source:MGI Symbol;Acc:MGI:1858196]	1	134.193448	134.201232	7.784			1	ENSMUSG00000042451	1	2	missense_variant;missense_variant	MODERATE
232	Vita1c	Adora1	adenosine A1 receptor [Source:MGI Symbol;Acc:MGI:99401]	1	134.199223	134.235431	36.208			-1	ENSMUSG00000042429	0	0		NONE
233	Vita1c	Myog	myogenin [Source:MGI Symbol;Acc:MGI:97276]	1	134.289989	134.292548	2.559			1	ENSMUSG00000026459	0	0		NONE
234	Vita1c	Ppfia4	protein tyrosine phosphatase, receptor type, f polypeptide (PTPRF), interacting protein (liprin), alpha 4 [Source:MGI Symbol;Acc:MGI:1915757]	1	134.296783	134.332928	36.145			-1	ENSMUSG00000026458	1	3	missense_variant;missense_variant;missense_variant	MODERATE
235	Vita1c	Tmem183a	transmembrane protein 183A [Source:MGI Symbol;Acc:MGI:1914729]	1	134.346097	134.361979	15.882			-1	ENSMUSG00000042305	0	0		NONE
236	Vita1c	Mgat4f	MGAT4 family, member F [Source:MGI Symbol;Acc:MGI:3045320]	1	134.38594	134.390981	5.041			1	ENSMUSG00000050526	0	0		NONE
237	Vita1c	Cyb5r1	cytochrome b5 reductase 1 [Source:MGI Symbol;Acc:MGI:1919267]	1	134.405559	134.41174	6.181			1	ENSMUSG00000026456	1	3	missense_variant;missense_variant,NMD_transcript_variant;missense_variant	MODERATE
238	Vita1c	Adipor1	adiponectin receptor 1 [Source:MGI Symbol;Acc:MGI:1919924]	1	134.415378	134.433351	17.973			1	ENSMUSG00000026457	0	0		NONE
239	Vita1c	Klhl12	kelch-like 12 [Source:MGI Symbol;Acc:MGI:2385619]	1	134.455531	134.491018	35.487			1	ENSMUSG00000026455	0	0		NONE
240	Vita1c	Rabif	RAB interacting factor [Source:MGI Symbol;Acc:MGI:2138605]	1	134.494648	134.508774	14.126			1	ENSMUSG00000042229	0	0		NONE
241	Vita1c	Mgat4e	MGAT4 family, member E [Source:MGI Symbol;Acc:MGI:1918251]	1	134.540941	134.549682	8.741			-1	ENSMUSG00000046367	1	2	missense_variant;missense_variant	MODERATE
242	Vita1c	Kdm5b	lysine (K)-specific demethylase 5B [Source:MGI Symbol;Acc:MGI:1922855]	1	134.560171	134.635285	75.114			1	ENSMUSG00000042207	0	0		NONE
243	Vita1c	Syt2	synaptotagmin II [Source:MGI Symbol;Acc:MGI:99666]	1	134.646677	134.762593	115.916			1	ENSMUSG00000026452	0	0		NONE
244	Vita1c	Ppp1r12b	protein phosphatase 1, regulatory subunit 12B [Source:MGI Symbol;Acc:MGI:1916417]	1	134.754658	134.955942	201.284			-1	ENSMUSG00000073557	2	3	missense_variant;missense_variant;missense_variant;missense_variant;missense_variant;missense_variant	MODERATE
245	Vita1c	Ube2t	ubiquitin-conjugating enzyme E2T [Source:MGI Symbol;Acc:MGI:1914446]	1	134.962565	134.974162	11.597			1	ENSMUSG00000026429	2	2	stop_lost,NMD_transcript_variant;missense_variant	HIGH
246	Vita1c	Lgr6	leucine-rich repeat-containing G protein-coupled receptor 6 [Source:MGI Symbol;Acc:MGI:2441805]	1	134.983301	135.105276	121.975			-1	ENSMUSG00000042793	5	2	missense_variant;missense_variant;missense_variant;missense_variant;missense_variant;missense_variant;missense_variant;missense_variant;missense_variant	MODERATE
247	Vita1c	Ptpn7	protein tyrosine phosphatase, non-receptor type 7 [Source:MGI Symbol;Acc:MGI:2156893]	1	135.1327	135.145317	12.617			1	ENSMUSG00000031506	2	3	missense_variant;missense_variant;missense_variant;missense_variant;missense_variant;missense_variant	MODERATE
248	Vita1c	Arl8a	ADP-ribosylation factor-like 8A [Source:MGI Symbol;Acc:MGI:1915974]	1	135.146824	135.156269	9.445			1	ENSMUSG00000026426	0	0		NONE
249	Vita1c	Gpr37l1	G protein-coupled receptor 37-like 1 [Source:MGI Symbol;Acc:MGI:1928503]	1	135.160234	135.167681	7.447			-1	ENSMUSG00000026424	1	1	missense_variant	MODERATE
250	Vita1c	Elf3	E74-like factor 3 [Source:MGI Symbol;Acc:MGI:1101781]	1	135.253575	135.258568	4.993			-1	ENSMUSG00000003051	4	2	missense_variant;missense_variant;missense_variant;missense_variant;missense_variant;missense_variant;missense_variant;missense_variant	MODERATE
251	Vita1c	Rnpep	arginyl aminopeptidase (aminopeptidase B) [Source:MGI Symbol;Acc:MGI:2384902]	1	135.262712	135.284084	21.372			-1	ENSMUSG00000041926	3	2	missense_variant;missense_variant;missense_variant;missense_variant;missense_variant;missense_variant	MODERATE
252	Vita1c	Timm17a	translocase of inner mitochondrial membrane 17a [Source:MGI Symbol;Acc:MGI:1343131]	1	135.295213	135.313778	18.565			-1	ENSMUSG00000062580	0	0		NONE
253	Vita1c	Lmod1	leiomodin 1 (smooth muscle) [Source:MGI Symbol;Acc:MGI:2135671]	1	135.324807	135.368065	43.258			1	ENSMUSG00000048096	1	1	missense_variant	MODERATE
254	Vita1c	Shisa4	shisa family member 4 [Source:MGI Symbol;Acc:MGI:1924802]	1	135.371057	135.375237	4.18			-1	ENSMUSG00000041889	0	0		NONE
255	Vita1c	Ipo9	importin 9 [Source:MGI Symbol;Acc:MGI:1918944]	1	135.382312	135.430499	48.187			-1	ENSMUSG00000041879	1	2	missense_variant;missense_variant,NMD_transcript_variant	MODERATE
256	Vita1c	Nav1	neuron navigator 1 [Source:MGI Symbol;Acc:MGI:2183683]	1	135.43458	135.688105	253.525			-1	ENSMUSG00000009418	1	3	missense_variant;missense_variant;missense_variant	MODERATE
257	Vita1c	Csrp1	cysteine and glycine-rich protein 1 [Source:MGI Symbol;Acc:MGI:88549]	1	135.720061	135.752232	32.171			1	ENSMUSG00000026421	0	0		NONE
258	Vita1c	Phlda3	pleckstrin homology like domain, family A, member 3 [Source:MGI Symbol;Acc:MGI:1351485]	1	135.766119	135.769136	3.017			1	ENSMUSG00000041801	0	0		NONE
259	Vita1c	Tnni1	troponin I, skeletal, slow 1 [Source:MGI Symbol;Acc:MGI:105073]	1	135.779434	135.810989	31.555			1	ENSMUSG00000026418	0	0		NONE
260	Vita1c	Lad1	ladinin [Source:MGI Symbol;Acc:MGI:109343]	1	135.818598	135.833342	14.744			1	ENSMUSG00000041782	2	1	missense_variant;missense_variant	MODERATE
261	Vita1c	Tnnt2	troponin T2, cardiac [Source:MGI Symbol;Acc:MGI:104597]	1	135.836354	135.85226	15.906			1	ENSMUSG00000026414	2	1	splice_acceptor_variant;missense_variant	HIGH
262	Vita1c	Pkp1	plakophilin 1 [Source:MGI Symbol;Acc:MGI:1328359]	1	135.871395	135.919207	47.812			-1	ENSMUSG00000026413	0	0		NONE
263	Vita1c	Igfn1	immunoglobulin-like and fibronectin type III domain containing 1 [Source:MGI Symbol;Acc:MGI:3045352]	1	135.953578	136.006342	52.764			-1	ENSMUSG00000051985	8	3	missense_variant;missense_variant,NMD_transcript_variant;missense_variant;missense_variant;missense_variant;missense_variant;missense_variant;missense_variant;missense_variant;missense_variant;missense_variant;missense_variant;missense_variant	MODERATE
264	Vita1c	Tmem9	transmembrane protein 9 [Source:MGI Symbol;Acc:MGI:1913491]	1	136.00815	136.035342	27.192			1	ENSMUSG00000026411	0	0		NONE
265	Vita1c	Ascl5	achaete-scute family bHLH transcription factor 5 [Source:MGI Symbol;Acc:MGI:2685043]	1	136.050804	136.05137	0.566			1	ENSMUSG00000097918	1	1	missense_variant	MODERATE
266	Vita1c	Cacna1s	calcium channel, voltage-dependent, L type, alpha 1S subunit [Source:MGI Symbol;Acc:MGI:88294]	1	136.05275	136.119822	67.072			1	ENSMUSG00000026407	1	3	missense_variant;missense_variant;missense_variant	MODERATE
267	Vita1c	Kif21b	kinesin family member 21B [Source:MGI Symbol;Acc:MGI:109234]	1	136.131389	136.177998	46.609			1	ENSMUSG00000041642	1	1	missense_variant,NMD_transcript_variant	MODERATE
268	Vita1c	Mroh3	maestro heat-like repeat family member 3 [Source:MGI Symbol;Acc:MGI:1923672]	1	136.181652	136.212828	31.176			-1	ENSMUSG00000087230	1	1	missense_variant	MODERATE
269	Vita1c	Inava	innate immunity activator [Source:MGI Symbol;Acc:MGI:1921579]	1	136.213531	136.234264	20.733			-1	ENSMUSG00000041605	0	0		NONE
270	Vita1c	Gpr25	G protein-coupled receptor 25 [Source:MGI Symbol;Acc:MGI:2686146]	1	136.259797	136.260873	1.076			-1	ENSMUSG00000052759	1	1	missense_variant	MODERATE
271	Vita1c	Camsap2	calmodulin regulated spectrin-associated protein family, member 2 [Source:MGI Symbol;Acc:MGI:1922434]	1	136.268123	136.346104	77.981			-1	ENSMUSG00000041570	1	4	missense_variant;missense_variant;missense_variant;missense_variant	MODERATE
272	Vita1c	Ddx59	DEAD (Asp-Glu-Ala-Asp) box polypeptide 59 [Source:MGI Symbol;Acc:MGI:1915247]	1	136.415271	136.440158	24.887			1	ENSMUSG00000026404	1	1	missense_variant	MODERATE
273	Vita1c	Kif14	kinesin family member 14 [Source:MGI Symbol;Acc:MGI:1098226]	1	136.466343	136.531511	65.168			1	ENSMUSG00000041498	8	4	splice_acceptor_variant,non_coding_transcript_variant;missense_variant;missense_variant;missense_variant,NMD_transcript_variant;missense_variant;missense_variant;missense_variant,NMD_transcript_variant;missense_variant;missense_variant;missense_variant;missense_variant;missense_variant;missense_variant;missense_variant;missense_variant;missense_variant,splice_region_variant;missense_variant,splic…	HIGH
274	Vita1c	Zfp281	zinc finger protein 281 [Source:MGI Symbol;Acc:MGI:3029290]	1	136.624901	136.630053	5.152			1	ENSMUSG00000041483	0	0		NONE
275	Vita1c	Nr5a2	nuclear receptor subfamily 5, group A, member 2 [Source:MGI Symbol;Acc:MGI:1346834]	1	136.842571	136.960448	117.877			-1	ENSMUSG00000026398	1	1	missense_variant	MODERATE
276	Vita1c	Ptprc	protein tyrosine phosphatase, receptor type, C [Source:MGI Symbol;Acc:MGI:97810]	1	138.062861	138.175708	112.847			-1	ENSMUSG00000026395	0	0		NONE
277	Vita1c	Atp6v1g3	ATPase, H+ transporting, lysosomal V1 subunit G3 [Source:MGI Symbol;Acc:MGI:2450548]	1	138.273738	138.289462	15.724			1	ENSMUSG00000026394	0	0		NONE
278	Vita1c	Nek7	NIMA (never in mitosis gene a)-related expressed kinase 7 [Source:MGI Symbol;Acc:MGI:1890645]	1	138.482875	138.620141	137.266			-1	ENSMUSG00000026393	1	2	missense_variant;missense_variant	MODERATE
279	Vita1c	Lhx9	LIM homeobox protein 9 [Source:MGI Symbol;Acc:MGI:1316721]	1	138.825186	138.848577	23.391			-1	ENSMUSG00000019230	0	0		NONE
280	Vita1c	Dennd1b	DENN/MADD domain containing 1B [Source:MGI Symbol;Acc:MGI:2447812]	1	138.963435	139.17896	215.525			1	ENSMUSG00000056268	0	0		NONE
281	Vita1c	Crb1	crumbs family member 1, photoreceptor morphogenesis associated [Source:MGI Symbol;Acc:MGI:2136343]	1	139.197056	139.3771	180.044			-1	ENSMUSG00000063681	10	3	missense_variant;missense_variant;missense_variant;missense_variant;missense_variant;missense_variant;missense_variant;missense_variant;missense_variant;missense_variant;missense_variant;missense_variant;missense_variant;missense_variant;missense_variant;missense_variant;missense_variant;missense_variant;missense_variant;missense_variant;missense_variant	MODERATE
282	Vita1c	Zbtb41	zinc finger and BTB domain containing 41 [Source:MGI Symbol;Acc:MGI:2444487]	1	139.422288	139.453005	30.717			1	ENSMUSG00000033964	0	0		NONE
283	Vita1c	Aspm	abnormal spindle microtubule assembly [Source:MGI Symbol;Acc:MGI:1334448]	1	139.454772	139.494091	39.319			1	ENSMUSG00000033952	29	2	missense_variant;missense_variant;missense_variant;missense_variant;missense_variant;missense_variant;missense_variant;missense_variant;missense_variant;missense_variant;missense_variant;missense_variant;missense_variant;missense_variant;missense_variant;missense_variant;missense_variant;missense_variant;missense_variant;missense_variant;missense_variant;missense_variant;missense_variant;missense…	MODERATE
284	Vita1c	F13b	coagulation factor XIII, beta subunit [Source:MGI Symbol;Acc:MGI:88379]	1	139.501702	139.523752	22.05			1	ENSMUSG00000026368	2	1	missense_variant;missense_variant	MODERATE
285	Vita1c	Cfhr1	complement factor H-related 1 [Source:MGI Symbol;Acc:MGI:2138169]	1	139.547053	139.560272	13.219			-1	ENSMUSG00000057037	9	2	stop_gained;missense_variant;missense_variant;missense_variant,splice_region_variant;missense_variant;missense_variant;missense_variant;missense_variant;missense_variant;missense_variant;missense_variant;missense_variant;missense_variant	HIGH
286	Vita1c	Cfhr2	complement factor H-related 2 [Source:MGI Symbol;Acc:MGI:3611575]	1	139.804167	139.858718	54.551			-1	ENSMUSG00000033898	5	2	missense_variant;missense_variant;missense_variant;missense_variant;missense_variant;missense_variant;missense_variant;missense_variant;missense_variant;missense_variant	MODERATE
287	Vita1c	Cfh	complement component factor h [Source:MGI Symbol;Acc:MGI:88385]	1	140.084708	140.183764	99.056			-1	ENSMUSG00000026365	8	6	missense_variant;missense_variant;missense_variant;missense_variant,NMD_transcript_variant;missense_variant;missense_variant;missense_variant;missense_variant;missense_variant,NMD_transcript_variant;missense_variant;missense_variant;missense_variant;missense_variant;missense_variant,NMD_transcript_variant;missense_variant;missense_variant;missense_variant;missense_variant;missense_variant,NMD_tra…	MODERATE
288	Vita1c	Kcnt2	potassium channel, subfamily T, member 2 [Source:MGI Symbol;Acc:MGI:3036273]	1	140.246158	140.612067	365.909			1	ENSMUSG00000052726	1	3	missense_variant;missense_variant;missense_variant	MODERATE
289	Vita1c	Cdc73	cell division cycle 73, Paf1/RNA polymerase II complex component [Source:MGI Symbol;Acc:MGI:2384876]	1	143.5988	143.702893	104.093			-1	ENSMUSG00000026361	0	0		NONE
290	Vita1c	B3galt2	UDP-Gal:betaGlcNAc beta 1,3-galactosyltransferase, polypeptide 2 [Source:MGI Symbol;Acc:MGI:1349461]	1	143.640664	143.654614	13.95			1	ENSMUSG00000033849	0	0		NONE
291	Vita1c	Glrx2	glutaredoxin 2 (thioltransferase) [Source:MGI Symbol;Acc:MGI:1916617]	1	143.716338	143.749676	33.338			1	ENSMUSG00000018196	0	0		NONE
292	Vita1c	Ro60	Ro60, Y RNA binding protein [Source:MGI Symbol;Acc:MGI:106652]	1	143.75079	143.777068	26.278			-1	ENSMUSG00000018199	0	0		NONE
293	Vita1c	Uchl5	ubiquitin carboxyl-terminal esterase L5 [Source:MGI Symbol;Acc:MGI:1914848]	1	143.777272	143.807466	30.194			1	ENSMUSG00000018189	0	0		NONE
294	Vita1c	Rgs2	regulator of G-protein signaling 2 [Source:MGI Symbol;Acc:MGI:1098271]	1	143.999338	144.004161	4.823			-1	ENSMUSG00000026360	0	0		NONE
295	Vita1c	Rgs13	regulator of G-protein signaling 13 [Source:MGI Symbol;Acc:MGI:2180585]	1	144.138654	144.177372	38.718			-1	ENSMUSG00000051079	0	0		NONE
296	Vita1c	Rgs1	regulator of G-protein signaling 1 [Source:MGI Symbol;Acc:MGI:1354694]	1	144.242296	144.249242	6.946			-1	ENSMUSG00000026358	1	5	missense_variant,NMD_transcript_variant;missense_variant,NMD_transcript_variant;missense_variant,NMD_transcript_variant;missense_variant;missense_variant	MODERATE
297	Vita1c	Rgs21	regulator of G-protein signalling 21 [Source:MGI Symbol;Acc:MGI:3645243]	1	144.516648	144.567667	51.019			-1	ENSMUSG00000098509	0	0		NONE
298	Vita1c	Rgs18	regulator of G-protein signaling 18 [Source:MGI Symbol;Acc:MGI:1927498]	1	144.752683	144.775435	22.752			-1	ENSMUSG00000026357	0	0		NONE
299	Vita1c	Brinp3	bone morphogenetic protein/retinoic acid inducible neural specific 3 [Source:MGI Symbol;Acc:MGI:2443035]	1	146.49476	146.902472	407.712			1	ENSMUSG00000035131	0	0		NONE
300	Vita1d	Fam129a	family with sequence similarity 129, member A [Source:MGI Symbol;Acc:MGI:2137237]	1	151.571186	151.721939	150.753			1	ENSMUSG00000026483	6	2	missense_variant,NMD_transcript_variant;missense_variant;missense_variant;missense_variant;missense_variant;missense_variant;missense_variant	MODERATE
301	Vita1d	Edem3	ER degradation enhancer, mannosidase alpha-like 3 [Source:MGI Symbol;Acc:MGI:1914217]	1	151.755371	151.822051	66.68			1	ENSMUSG00000043019	0	0		NONE
302	Vita1d	Tsen15	tRNA splicing endonuclease subunit 15 [Source:MGI Symbol;Acc:MGI:1913887]	1	152.370735	152.386688	15.953			-1	ENSMUSG00000014980	1	2	missense_variant;missense_variant	MODERATE
303	Vita1d	Colgalt2	collagen beta(1-O)galactosyltransferase 2 [Source:MGI Symbol;Acc:MGI:2138232]	1	152.39983	152.510695	110.865			1	ENSMUSG00000032649	4	2	missense_variant;missense_variant,NMD_transcript_variant;missense_variant;missense_variant,NMD_transcript_variant;missense_variant;missense_variant,NMD_transcript_variant;missense_variant;missense_variant,NMD_transcript_variant	MODERATE
304	Vita1d	Rgl1	ral guanine nucleotide dissociation stimulator,-like 1 [Source:MGI Symbol;Acc:MGI:107484]	1	152.51676	152.766351	249.591			-1	ENSMUSG00000026482	1	3	missense_variant;missense_variant;missense_variant	MODERATE
305	Vita1d	Apobec4	apolipoprotein B mRNA editing enzyme, catalytic polypeptide-like 4 (putative) [Source:MGI Symbol;Acc:MGI:1918531]	1	152.750551	152.757544	6.993			1	ENSMUSG00000055547	2	1	missense_variant;missense_variant	MODERATE
306	Vita1d	Arpc5	actin related protein 2/3 complex, subunit 5 [Source:MGI Symbol;Acc:MGI:1915021]	1	152.766542	152.775597	9.055			1	ENSMUSG00000008475	0	0		NONE
307	Vita1d	Ncf2	neutrophil cytosolic factor 2 [Source:MGI Symbol;Acc:MGI:97284]	1	152.800194	152.836991	36.797			1	ENSMUSG00000026480	0	0		NONE
308	Vita1d	Smg7	Smg-7 homolog, nonsense mediated mRNA decay factor (C. elegans) [Source:MGI Symbol;Acc:MGI:2682334]	1	152.836995	152.902646	65.651			-1	ENSMUSG00000042772	0	0		NONE
309	Vita1d	Nmnat2	nicotinamide nucleotide adenylyltransferase 2 [Source:MGI Symbol;Acc:MGI:2444155]	1	152.954993	153.119261	164.268			1	ENSMUSG00000042751	0	0		NONE
310	Vita1d	Lamc2	laminin, gamma 2 [Source:MGI Symbol;Acc:MGI:99913]	1	153.122756	153.186447	63.691			-1	ENSMUSG00000026479	0	0		NONE
311	Vita1d	Lamc1	laminin, gamma 1 [Source:MGI Symbol;Acc:MGI:99914]	1	153.218922	153.332786	113.864			-1	ENSMUSG00000026478	4	1	missense_variant,splice_region_variant;missense_variant,splice_region_variant;missense_variant;missense_variant	MODERATE
312	Vita1d	Shcbp1l	Shc SH2-domain binding protein 1-like [Source:MGI Symbol;Acc:MGI:1919086]	1	153.425162	153.452574	27.412			1	ENSMUSG00000042708	0	0		NONE
313	Vita1d	Dhx9	DEAH (Asp-Glu-Ala-His) box polypeptide 9 [Source:MGI Symbol;Acc:MGI:108177]	1	153.455758	153.48766	31.902			-1	ENSMUSG00000042699	0	0		NONE
314	Vita1d	Npl	N-acetylneuraminate pyruvate lyase [Source:MGI Symbol;Acc:MGI:1921341]	1	153.503015	153.550045	47.03			-1	ENSMUSG00000042684	0	0		NONE
315	Vita1d	Rgs8	regulator of G-protein signaling 8 [Source:MGI Symbol;Acc:MGI:108408]	1	153.653025	153.700323	47.298			1	ENSMUSG00000042671	0	0		NONE
316	Vita1d	Rgs16	regulator of G-protein signaling 16 [Source:MGI Symbol;Acc:MGI:108407]	1	153.740349	153.745468	5.119			1	ENSMUSG00000026475	2	1	missense_variant;missense_variant	MODERATE
317	Vita1d	Rnasel	ribonuclease L (2', 5'-oligoisoadenylate synthetase-dependent) [Source:MGI Symbol;Acc:MGI:1098272]	1	153.749426	153.764221	14.795			1	ENSMUSG00000066800	16	4	missense_variant;missense_variant;missense_variant;missense_variant;missense_variant;missense_variant;missense_variant;missense_variant;missense_variant;missense_variant;missense_variant;missense_variant;missense_variant;missense_variant;missense_variant;missense_variant;missense_variant;missense_variant;missense_variant;missense_variant;missense_variant;missense_variant;missense_variant;missense…	MODERATE
318	Vita1d	Rgsl1	regulator of G-protein signaling like 1 [Source:MGI Symbol;Acc:MGI:2685048]	1	153.779381	153.844142	64.761			-1	ENSMUSG00000042641	1	2	missense_variant;missense_variant,NMD_transcript_variant	MODERATE
319	Vita1d	Teddm2	transmembrane epididymal family member 2 [Source:MGI Symbol;Acc:MGI:1923273]	1	153.849542	153.900228	50.686			-1	ENSMUSG00000045968	6	2	splice_acceptor_variant;missense_variant;missense_variant;missense_variant;missense_variant;missense_variant;missense_variant;missense_variant;missense_variant	HIGH
320	Vita1d	Teddm1b	transmembrane epididymal protein 1B [Source:MGI Symbol;Acc:MGI:3646829]	1	153.874345	153.876871	2.526			1	ENSMUSG00000043282	6	1	missense_variant;missense_variant;missense_variant;missense_variant;missense_variant;missense_variant	MODERATE
321	Vita1d	Teddm1a	transmembrane epididymal protein 1A [Source:MGI Symbol;Acc:MGI:2668439]	1	153.891742	153.893058	1.316			1	ENSMUSG00000047053	2	1	missense_variant;missense_variant	MODERATE
322	Vita1d	Glul	glutamate-ammonia ligase (glutamine synthetase) [Source:MGI Symbol;Acc:MGI:95739]	1	153.899944	153.909723	9.779			1	ENSMUSG00000026473	0	0		NONE
323	Vita1d	Zfp648	zinc finger protein 648 [Source:MGI Symbol;Acc:MGI:2685049]	1	154.201187	154.205689	4.502			1	ENSMUSG00000066797	6	1	missense_variant;missense_variant;missense_variant;missense_variant;missense_variant;missense_variant	MODERATE
324	Vita1d	Cacna1e	calcium channel, voltage-dependent, R type, alpha 1E subunit [Source:MGI Symbol;Acc:MGI:106217]	1	154.390731	154.884501	493.77			-1	ENSMUSG00000004110	4	3	missense_variant;missense_variant;missense_variant;missense_variant;missense_variant;missense_variant	MODERATE
325	Vita1d	Ier5	immediate early response 5 [Source:MGI Symbol;Acc:MGI:1337072]	1	155.096361	155.099636	3.275			-1	ENSMUSG00000056708	0	0		NONE
326	Vita1d	Mr1	major histocompatibility complex, class I-related [Source:MGI Symbol;Acc:MGI:1195463]	1	155.127277	155.146814	19.537			-1	ENSMUSG00000026471	4	3	missense_variant;missense_variant;missense_variant;missense_variant;missense_variant,NMD_transcript_variant;missense_variant,NMD_transcript_variant	MODERATE
327	Vita1d	Stx6	syntaxin 6 [Source:MGI Symbol;Acc:MGI:1926235]	1	155.158715	155.208256	49.541			1	ENSMUSG00000026470	2	2	missense_variant;missense_variant	MODERATE
328	Vita1d	BC034090	cDNA sequence BC034090 [Source:MGI Symbol;Acc:MGI:2672904]	1	155.212471	155.244444	31.973			-1	ENSMUSG00000033722	9	3	missense_variant;missense_variant;missense_variant;missense_variant;missense_variant;missense_variant;missense_variant;missense_variant;missense_variant;missense_variant;missense_variant;missense_variant;missense_variant;missense_variant;missense_variant;missense_variant;missense_variant;missense_variant;missense_variant	MODERATE
329	Vita1d	Xpr1	xenotropic and polytropic retrovirus receptor 1 [Source:MGI Symbol;Acc:MGI:97932]	1	155.275701	155.417415	141.714			-1	ENSMUSG00000026469	0	0		NONE
330	Vita1d	Acbd6	acyl-Coenzyme A binding domain containing 6 [Source:MGI Symbol;Acc:MGI:1919732]	1	155.55812	155.69133	133.21			1	ENSMUSG00000033701	0	0		NONE
331	Vita1d	Lhx4	LIM homeobox protein 4 [Source:MGI Symbol;Acc:MGI:101776]	1	155.698031	155.751684	53.653			-1	ENSMUSG00000026468	0	0		NONE
332	Vita1d	Qsox1	quiescin Q6 sulfhydryl oxidase 1 [Source:MGI Symbol;Acc:MGI:1330818]	1	155.776029	155.812889	36.86			-1	ENSMUSG00000033684	1	2	missense_variant;missense_variant	MODERATE
333	Vita1d	Cep350	centrosomal protein 350 [Source:MGI Symbol;Acc:MGI:1921331]	1	155.844964	155.973255	128.291			-1	ENSMUSG00000033671	6	2	missense_variant;missense_variant;missense_variant;missense_variant;missense_variant;missense_variant;missense_variant	MODERATE
334	Vita1d	Tor1aip1	torsin A interacting protein 1 [Source:MGI Symbol;Acc:MGI:3582693]	1	156.004599	156.03648	31.881			-1	ENSMUSG00000026466	3	7	missense_variant,NMD_transcript_variant;missense_variant,NMD_transcript_variant;missense_variant;missense_variant;missense_variant,NMD_transcript_variant;missense_variant,NMD_transcript_variant;missense_variant;missense_variant;missense_variant	MODERATE
335	Vita1d	Tor1aip2	torsin A interacting protein 2 [Source:MGI Symbol;Acc:MGI:3582695]	1	156.035403	156.068861	33.458			1	ENSMUSG00000050565	8	2	missense_variant;missense_variant;missense_variant;missense_variant;missense_variant;missense_variant;missense_variant;missense_variant;missense_variant;missense_variant;missense_variant;missense_variant;missense_variant;missense_variant;missense_variant;missense_variant	MODERATE
336	Vita1d	Fam163a	family with sequence similarity 163, member A [Source:MGI Symbol;Acc:MGI:3618859]	1	156.075966	156.205026	129.06			-1	ENSMUSG00000015484	1	1	missense_variant	MODERATE
337	Vita1d	Tdrd5	tudor domain containing 5 [Source:MGI Symbol;Acc:MGI:2684949]	1	156.255296	156.303664	48.368			-1	ENSMUSG00000060985	6	3	missense_variant;missense_variant;missense_variant;missense_variant;missense_variant;missense_variant;missense_variant;missense_variant;missense_variant;missense_variant;missense_variant;missense_variant;missense_variant	MODERATE
338	Vita1d	Nphs2	nephrosis 2, podocin [Source:MGI Symbol;Acc:MGI:2157018]	1	156.310727	156.328035	17.308			1	ENSMUSG00000026602	4	2	missense_variant;missense_variant;missense_variant;missense_variant;missense_variant;missense_variant	MODERATE
339	Vita1d	Axdnd1	axonemal dynein light chain domain containing 1 [Source:MGI Symbol;Acc:MGI:1924602]	1	156.323509	156.421159	97.65			-1	ENSMUSG00000026601	2	5	missense_variant;missense_variant;missense_variant;missense_variant;missense_variant;missense_variant;missense_variant;missense_variant	MODERATE
340	Vita1d	Soat1	sterol O-acyltransferase 1 [Source:MGI Symbol;Acc:MGI:104665]	1	156.424525	156.474331	49.806			-1	ENSMUSG00000026600	2	3	missense_variant;missense_variant;missense_variant;missense_variant;missense_variant;missense_variant	MODERATE
341	Vita1d	Abl2	v-abl Abelson murine leukemia viral oncogene 2 (arg, Abelson-related gene) [Source:MGI Symbol;Acc:MGI:87860]	1	156.558786	156.649568	90.782			1	ENSMUSG00000026596	3	3	missense_variant;missense_variant;missense_variant;missense_variant	MODERATE
342	Vita1d	Tor3a	torsin family 3, member A [Source:MGI Symbol;Acc:MGI:1353652]	1	156.653617	156.674356	20.739			-1	ENSMUSG00000060519	5	6	missense_variant;missense_variant,NMD_transcript_variant;missense_variant;missense_variant;missense_variant,NMD_transcript_variant;missense_variant,NMD_transcript_variant;missense_variant;missense_variant;missense_variant,NMD_transcript_variant;missense_variant,NMD_transcript_variant;missense_variant;missense_variant;missense_variant,NMD_transcript_variant;missense_variant,NMD_transcript_variant;…	MODERATE
343	Vita1d	Fam20b	family with sequence similarity 20, member B [Source:MGI Symbol;Acc:MGI:2443990]	1	156.678532	156.719086	40.554			-1	ENSMUSG00000033557	0	0		NONE
344	Vita1d	Ralgps2	Ral GEF with PH domain and SH3 binding motif 2 [Source:MGI Symbol;Acc:MGI:1925505]	1	156.804166	156.939626	135.46			-1	ENSMUSG00000026594	1	9	missense_variant;missense_variant;missense_variant;missense_variant;missense_variant;missense_variant;missense_variant;missense_variant;missense_variant	MODERATE
345	Vita1d	Angptl1	angiopoietin-like 1 [Source:MGI Symbol;Acc:MGI:1919963]	1	156.838562	156.861078	22.516			1	ENSMUSG00000033544	2	1	missense_variant;missense_variant	MODERATE
346	Vita1d	Tex35	testis expressed 35 [Source:MGI Symbol;Acc:MGI:1920685]	1	157.099139	157.10868	9.541			-1	ENSMUSG00000026592	4	5	missense_variant;missense_variant;missense_variant;missense_variant;missense_variant;missense_variant;missense_variant;missense_variant;missense_variant;missense_variant;missense_variant;missense_variant;missense_variant;missense_variant;missense_variant;missense_variant	MODERATE
347	Vita1d	Rasal2	RAS protein activator like 2 [Source:MGI Symbol;Acc:MGI:2443881]	1	157.135182	157.412595	277.413			-1	ENSMUSG00000070565	1	2	missense_variant;missense_variant	MODERATE
348	Vita1d	Cryzl2	crystallin zeta like 2 [Source:MGI Symbol;Acc:MGI:2448516]	1	157.458577	157.492638	34.061			1	ENSMUSG00000033488	3	4	missense_variant;missense_variant;missense_variant;missense_variant;missense_variant;missense_variant;missense_variant	MODERATE
349	Vita1d	Sec16b	SEC16 homolog B (S. cerevisiae) [Source:MGI Symbol;Acc:MGI:2148802]	1	157.506728	157.568425	61.697			1	ENSMUSG00000026589	5	4	missense_variant;missense_variant;missense_variant;missense_variant;missense_variant;missense_variant;missense_variant;missense_variant;missense_variant;missense_variant;missense_variant;missense_variant;missense_variant;missense_variant;missense_variant;missense_variant;missense_variant	MODERATE
350	Vita1d	Brinp2	bone morphogenic protein/retinoic acid inducible neural-specific 2 [Source:MGI Symbol;Acc:MGI:2443333]	1	158.245269	158.356326	111.057			-1	ENSMUSG00000004031	2	1	missense_variant;missense_variant	MODERATE
351	Vita1d	Astn1	astrotactin 1 [Source:MGI Symbol;Acc:MGI:1098567]	1	158.362273	158.691781	329.508			1	ENSMUSG00000026587	6	7	splice_donor_variant;splice_donor_variant,non_coding_transcript_variant;missense_variant;missense_variant;missense_variant;missense_variant;missense_variant;missense_variant;missense_variant;missense_variant;missense_variant;missense_variant;missense_variant;missense_variant;missense_variant;missense_variant;missense_variant;missense_variant;missense_variant;missense_variant;missense_variant	HIGH
352	Vita1d	Pappa2	pappalysin 2 [Source:MGI Symbol;Acc:MGI:3051647]	1	158.711727	158.98049	268.763			-1	ENSMUSG00000073530	17	3	splice_donor_variant,non_coding_transcript_variant;missense_variant;missense_variant;missense_variant;missense_variant;missense_variant;missense_variant;missense_variant;missense_variant;missense_variant,splice_region_variant;missense_variant;missense_variant;missense_variant;missense_variant;missense_variant;missense_variant;missense_variant;missense_variant	HIGH
353	Vita1d	Cop1	COP1, E3 ubiquitin ligase [Source:MGI Symbol;Acc:MGI:1347046]	1	159.23232	159.34764	115.32			1	ENSMUSG00000040782	1	3	missense_variant;missense_variant;missense_variant,NMD_transcript_variant	MODERATE
354	Vita1d	Tnr	tenascin R [Source:MGI Symbol;Acc:MGI:99516]	1	159.523769	159.931729	407.96			1	ENSMUSG00000015829	6	4	missense_variant;missense_variant;missense_variant;missense_variant;missense_variant;missense_variant;missense_variant;missense_variant;missense_variant;missense_variant;missense_variant;missense_variant;missense_variant;missense_variant;missense_variant	MODERATE
355	Vita1d	Tnn	tenascin N [Source:MGI Symbol;Acc:MGI:2665790]	1	160.085029	160.15358	68.551			-1	ENSMUSG00000026725	5	2	missense_variant;missense_variant;missense_variant;missense_variant;missense_variant;missense_variant;missense_variant;missense_variant;missense_variant;missense_variant	MODERATE
356	Vita1d	Mrps14	mitochondrial ribosomal protein S14 [Source:MGI Symbol;Acc:MGI:1928141]	1	160.195215	160.20217	6.955			1	ENSMUSG00000058267	0	0		NONE
357	Vita1d	Cacybp	calcyclin binding protein [Source:MGI Symbol;Acc:MGI:1270839]	1	160.202367	160.212875	10.508			-1	ENSMUSG00000014226	0	0		NONE
358	Vita1d	Rabgap1l	RAB GTPase activating protein 1-like [Source:MGI Symbol;Acc:MGI:1352507]	1	160.219174	160.793211	574.037			-1	ENSMUSG00000026721	4	5	splice_acceptor_variant,non_coding_transcript_variant;missense_variant,NMD_transcript_variant;missense_variant;missense_variant;missense_variant;missense_variant;missense_variant;missense_variant	HIGH
359	Vita1d	Gpr52	G protein-coupled receptor 52 [Source:MGI Symbol;Acc:MGI:3643278]	1	160.576338	160.577974	1.636			-1	ENSMUSG00000118401	0	0		NONE
360	Vita1d	Rc3h1	RING CCCH (C3H) domains 1 [Source:MGI Symbol;Acc:MGI:2685397]	1	160.906418	160.974978	68.56			1	ENSMUSG00000040423	0	0		NONE
361	Vita1d	Serpinc1	serine (or cysteine) peptidase inhibitor, clade C (antithrombin), member 1 [Source:MGI Symbol;Acc:MGI:88095]	1	160.978585	161.005863	27.278			1	ENSMUSG00000026715	2	2	missense_variant,NMD_transcript_variant;missense_variant	MODERATE
362	Vita1d	Zbtb37	zinc finger and BTB domain containing 37 [Source:MGI Symbol;Acc:MGI:2444467]	1	161.002922	161.034849	31.927			-1	ENSMUSG00000043467	1	5	missense_variant;missense_variant,NMD_transcript_variant;missense_variant;missense_variant,NMD_transcript_variant;missense_variant	MODERATE
363	Vita1d	Dars2	aspartyl-tRNA synthetase 2 (mitochondrial) [Source:MGI Symbol;Acc:MGI:2442510]	1	161.040601	161.070658	30.057			-1	ENSMUSG00000026709	3	1	missense_variant;missense_variant;missense_variant	MODERATE
364	Vita1d	Cenpl	centromere protein L [Source:MGI Symbol;Acc:MGI:1917704]	1	161.070713	161.086724	16.011			1	ENSMUSG00000026708	4	8	stop_lost;missense_variant;missense_variant;missense_variant;missense_variant,NMD_transcript_variant;missense_variant,NMD_transcript_variant;missense_variant,NMD_transcript_variant;missense_variant,NMD_transcript_variant;missense_variant,NMD_transcript_variant;missense_variant;missense_variant;missense_variant;missense_variant,NMD_transcript_variant;missense_variant,NMD_transcript_variant;missens…	HIGH
365	Vita1d	Klhl20	kelch-like 20 [Source:MGI Symbol;Acc:MGI:2444855]	1	161.088375	161.131511	43.136			-1	ENSMUSG00000026705	0	0		NONE
366	Vita1d	Ankrd45	ankyrin repeat domain 45 [Source:MGI Symbol;Acc:MGI:1921094]	1	161.142691	161.170498	27.807			1	ENSMUSG00000044835	0	0		NONE
367	Vita1d	Tex50	testis expressed 50 [Source:MGI Symbol;Acc:MGI:1922183]	1	161.154558	161.159314	4.756			-1	ENSMUSG00000049160	0	0		NONE
368	Vita1d	Prdx6	peroxiredoxin 6 [Source:MGI Symbol;Acc:MGI:894320]	1	161.240112	161.251219	11.107			-1	ENSMUSG00000026701	1	3	missense_variant;missense_variant;missense_variant,NMD_transcript_variant	MODERATE
369	Vita1d	Tnfsf4	tumor necrosis factor (ligand) superfamily, member 4 [Source:MGI Symbol;Acc:MGI:104511]	1	161.395409	161.41841	23.001			1	ENSMUSG00000026700	0	0		NONE
370	Vita1d	Tnfsf18	tumor necrosis factor (ligand) superfamily, member 18 [Source:MGI Symbol;Acc:MGI:2673064]	1	161.494655	161.50529	10.635			1	ENSMUSG00000066755	1	1	missense_variant	MODERATE
371	Vita1d	Fasl	Fas ligand (TNF superfamily, member 6) [Source:MGI Symbol;Acc:MGI:99255]	1	161.780689	161.788495	7.806			-1	ENSMUSG00000000817	3	2	splice_donor_variant;missense_variant;missense_variant;missense_variant	HIGH
372	Vita1d	Suco	SUN domain containing ossification factor [Source:MGI Symbol;Acc:MGI:2138346]	1	161.816114	161.876682	60.568			-1	ENSMUSG00000040297	4	2	missense_variant;missense_variant;missense_variant;missense_variant;missense_variant	MODERATE
373	Vita1d	Pigc	phosphatidylinositol glycan anchor biosynthesis, class C [Source:MGI Symbol;Acc:MGI:1914542]	1	161.969186	161.973435	4.249			1	ENSMUSG00000026698	0	0		NONE
374	Vita1d	Dnm3	dynamin 3 [Source:MGI Symbol;Acc:MGI:1341299]	1	161.982453	162.478034	495.581			-1	ENSMUSG00000040265	1	1	missense_variant,splice_region_variant	MODERATE
375	Vita1d	Eef1aknmt	EEF1A lysine and N-terminal methyltransferase [Source:MGI Symbol;Acc:MGI:1918699]	1	162.532127	162.548551	16.424			-1	ENSMUSG00000026694	0	0		NONE
376	Vita1d	Vamp4	vesicle-associated membrane protein 4 [Source:MGI Symbol;Acc:MGI:1858730]	1	162.570515	162.599084	28.569			1	ENSMUSG00000026696	0	0		NONE
377	Vita1d	Myoc	myocilin [Source:MGI Symbol;Acc:MGI:1202864]	1	162.639155	162.649693	10.538			1	ENSMUSG00000026697	1	1	missense_variant	MODERATE
378	Vita1d	Myocos	myocilin opposite strand [Source:MGI Symbol;Acc:MGI:3642786]	1	162.647193	162.658219	11.026			-1	ENSMUSG00000091060	1	2	missense_variant;missense_variant	MODERATE
379	Vita1d	Prrc2c	proline-rich coiled-coil 2C [Source:MGI Symbol;Acc:MGI:1913754]	1	162.670725	162.740556	69.831			-1	ENSMUSG00000040225	3	7	missense_variant;missense_variant;missense_variant;missense_variant;missense_variant;missense_variant;missense_variant;missense_variant;missense_variant;missense_variant;missense_variant;missense_variant;missense_variant;missense_variant;missense_variant	MODERATE
380	Vita1d	Fmo4	flavin containing monooxygenase 4 [Source:MGI Symbol;Acc:MGI:2429497]	1	162.793188	162.813972	20.784			-1	ENSMUSG00000026692	4	3	missense_variant;missense_variant;missense_variant;missense_variant;missense_variant;missense_variant;missense_variant;missense_variant;missense_variant	MODERATE
381	Vita1d	Fmo1	flavin containing monooxygenase 1 [Source:MGI Symbol;Acc:MGI:1310002]	1	162.829561	162.86661	37.049			-1	ENSMUSG00000040181	0	0		NONE
382	Vita1d	Fmo2	flavin containing monooxygenase 2 [Source:MGI Symbol;Acc:MGI:1916776]	1	162.874317	162.898726	24.409			-1	ENSMUSG00000040170	0	0		NONE
383	Vita1d	Fmo6	flavin containing monooxygenase 6 [Source:MGI Symbol;Acc:MGI:2681841]	1	162.916551	162.937515	20.964			-1	ENSMUSG00000095576	3	2	missense_variant;missense_variant;missense_variant;missense_variant,NMD_transcript_variant	MODERATE
384	Vita1d	Fmo3	flavin containing monooxygenase 3 [Source:MGI Symbol;Acc:MGI:1100496]	1	162.9538	162.984528	30.728			-1	ENSMUSG00000026691	5	1	missense_variant;missense_variant;missense_variant;missense_variant;missense_variant	MODERATE
385	Vita1d	Mroh9	maestro heat-like repeat family member 9 [Source:MGI Symbol;Acc:MGI:1925508]	1	163.024302	163.08567	61.368			-1	ENSMUSG00000071890	1	1	missense_variant	MODERATE
386	Vita1d	Prrx1	paired related homeobox 1 [Source:MGI Symbol;Acc:MGI:97712]	1	163.245119	163.31371	68.591			-1	ENSMUSG00000026586	0	0		NONE
387	Vita1d	Gorab	golgin, RAB6-interacting [Source:MGI Symbol;Acc:MGI:2138271]	1	163.384908	163.403669	18.761			-1	ENSMUSG00000040124	1	1	missense_variant	MODERATE
388	Vita1d	Mettl11b	methyltransferase like 11B [Source:MGI Symbol;Acc:MGI:2685053]	1	163.702256	163.725232	22.976			-1	ENSMUSG00000040113	0	0		NONE
389	Vita1d	Kifap3	kinesin-associated protein 3 [Source:MGI Symbol;Acc:MGI:107566]	1	163.779583	163.917109	137.526			1	ENSMUSG00000026585	1	2	missense_variant;missense_variant	MODERATE
390	Vita1d	Scyl3	SCY1-like 3 (S. cerevisiae) [Source:MGI Symbol;Acc:MGI:1921385]	1	163.9291	163.955126	26.026			1	ENSMUSG00000026584	3	3	missense_variant;missense_variant;missense_variant;missense_variant;missense_variant;missense_variant;missense_variant;missense_variant;missense_variant	MODERATE
391	Vita1d	BC055324	cDNA sequence BC055324 [Source:MGI Symbol;Acc:MGI:3590554]	1	163.945993	163.994796	48.803			-1	ENSMUSG00000041406	4	2	missense_variant;missense_variant;missense_variant;missense_variant;missense_variant;missense_variant;missense_variant;missense_variant	MODERATE
392	Vita1d	Mettl18	methyltransferase like 18 [Source:MGI Symbol;Acc:MGI:1917212]	1	163.994889	163.997243	2.354			1	ENSMUSG00000041396	6	2	missense_variant;missense_variant;missense_variant;missense_variant;missense_variant;missense_variant;missense_variant;missense_variant;missense_variant;missense_variant;missense_variant;missense_variant	MODERATE
393	Vita1d	Sele	selectin, endothelial cell [Source:MGI Symbol;Acc:MGI:98278]	1	164.048234	164.057677	9.443			1	ENSMUSG00000026582	8	1	missense_variant;missense_variant;missense_variant;missense_variant;missense_variant;missense_variant;missense_variant;missense_variant	MODERATE
394	Vita1d	Sell	selectin, lymphocyte [Source:MGI Symbol;Acc:MGI:98279]	1	164.061982	164.084181	22.199			1	ENSMUSG00000026581	6	4	missense_variant;missense_variant;missense_variant;missense_variant;missense_variant;missense_variant;missense_variant;missense_variant;missense_variant;missense_variant;missense_variant;missense_variant;missense_variant;missense_variant;missense_variant;missense_variant,splice_region_variant	MODERATE
395	Vita1d	Selp	selectin, platelet [Source:MGI Symbol;Acc:MGI:98280]	1	164.115264	164.150026	34.762			1	ENSMUSG00000026580	14	2	missense_variant;missense_variant;missense_variant;missense_variant;missense_variant;missense_variant;missense_variant;missense_variant;missense_variant,NMD_transcript_variant;missense_variant,NMD_transcript_variant;missense_variant,NMD_transcript_variant;missense_variant,NMD_transcript_variant;missense_variant,NMD_transcript_variant;missense_variant,splice_region_variant	MODERATE
396	Vita1d	F5	coagulation factor V [Source:MGI Symbol;Acc:MGI:88382]	1	164.151838	164.220277	68.439			1	ENSMUSG00000026579	17	1	missense_variant;missense_variant;missense_variant;missense_variant;missense_variant;missense_variant;missense_variant;missense_variant;missense_variant;missense_variant;missense_variant;missense_variant;missense_variant;missense_variant;missense_variant;missense_variant;missense_variant	MODERATE
397	Vita1d	Slc19a2	solute carrier family 19 (thiamine transporter), member 2 [Source:MGI Symbol;Acc:MGI:1928761]	1	164.249046	164.265385	16.339			1	ENSMUSG00000040918	1	3	missense_variant;missense_variant;missense_variant	MODERATE
398	Vita1d	Ccdc181	coiled-coil domain containing 181 [Source:MGI Symbol;Acc:MGI:1922145]	1	164.275585	164.287847	12.262			1	ENSMUSG00000026578	2	1	missense_variant;missense_variant	MODERATE
399	Vita1d	Blzf1	basic leucine zipper nuclear factor 1 [Source:MGI Symbol;Acc:MGI:1201607]	1	164.2898	164.307489	17.689			-1	ENSMUSG00000026577	1	3	missense_variant;missense_variant;missense_variant	MODERATE
400	Vita1d	Nme7	NME/NM23 family member 7 [Source:MGI Symbol;Acc:MGI:2449121]	1	164.304121	164.437725	133.604			1	ENSMUSG00000026575	1	3	missense_variant;missense_variant;missense_variant,NMD_transcript_variant	MODERATE
401	Vita1d	Atp1b1	ATPase, Na+/K+ transporting, beta 1 polypeptide [Source:MGI Symbol;Acc:MGI:88108]	1	164.437109	164.458355	21.246			-1	ENSMUSG00000026576	0	0		NONE
402	Vita1d	Dpt	dermatopontin [Source:MGI Symbol;Acc:MGI:1928392]	1	164.796644	164.824266	27.622			1	ENSMUSG00000026574	1	1	missense_variant	MODERATE
403	Vita1d	Xcl1	chemokine (C motif) ligand 1 [Source:MGI Symbol;Acc:MGI:104593]	1	164.931644	164.935527	3.883			-1	ENSMUSG00000026573	0	0		NONE
404	Vita1d	Tbx19	T-box 19 [Source:MGI Symbol;Acc:MGI:1891158]	1	165.137855	165.160773	22.918			-1	ENSMUSG00000026572	0	0		NONE
405	Vita1d	Sft2d2	SFT2 domain containing 2 [Source:MGI Symbol;Acc:MGI:1917362]	1	165.174337	165.194438	20.101			-1	ENSMUSG00000040848	1	1	missense_variant,NMD_transcript_variant	MODERATE
406	Vita1d	Tiprl	TIP41, TOR signalling pathway regulator-like (S. cerevisiae) [Source:MGI Symbol;Acc:MGI:1915087]	1	165.212286	165.236996	24.71			-1	ENSMUSG00000040843	0	0		NONE
407	Vita1d	Gpr161	G protein-coupled receptor 161 [Source:MGI Symbol;Acc:MGI:2685054]	1	165.295789	165.326745	30.956			1	ENSMUSG00000040836	1	2	missense_variant;missense_variant	MODERATE
408	Vita1d	Dcaf6	DDB1 and CUL4 associated factor 6 [Source:MGI Symbol;Acc:MGI:1921356]	1	165.328698	165.460475	131.777			-1	ENSMUSG00000026571	10	2	missense_variant;missense_variant;missense_variant;missense_variant;missense_variant;missense_variant;missense_variant;missense_variant;missense_variant;missense_variant;missense_variant;missense_variant;missense_variant;missense_variant;missense_variant;missense_variant	MODERATE
409	Vita1d	Mpc2	mitochondrial pyruvate carrier 2 [Source:MGI Symbol;Acc:MGI:1917706]	1	165.460637	165.481214	20.577			1	ENSMUSG00000026568	0	0		NONE
410	Vita1d	Adcy10	adenylate cyclase 10 [Source:MGI Symbol;Acc:MGI:2660854]	1	165.485183	165.576774	91.591			1	ENSMUSG00000026567	3	3	stop_lost;missense_variant,splice_region_variant;missense_variant;missense_variant;missense_variant	HIGH
411	Vita1d	Mpzl1	myelin protein zero-like 1 [Source:MGI Symbol;Acc:MGI:1915731]	1	165.59224	165.634538	42.298			-1	ENSMUSG00000026566	0	0		NONE
412	Vita1d	Rcsd1	RCSD domain containing 1 [Source:MGI Symbol;Acc:MGI:2676394]	1	165.646516	165.709757	63.241			-1	ENSMUSG00000040723	3	2	missense_variant;missense_variant;missense_variant;missense_variant;missense_variant;missense_variant	MODERATE
413	Vita1d	Creg1	cellular repressor of E1A-stimulated genes 1 [Source:MGI Symbol;Acc:MGI:1344382]	1	165.763746	165.775308	11.562			1	ENSMUSG00000040713	0	0		NONE
414	Vita1d	Cd247	CD247 antigen [Source:MGI Symbol;Acc:MGI:88334]	1	165.788681	165.877277	88.596			1	ENSMUSG00000005763	0	0		NONE
415	Vita1d	Pou2f1	POU domain, class 2, transcription factor 1 [Source:MGI Symbol;Acc:MGI:101898]	1	165.865154	166.002678	137.524			-1	ENSMUSG00000026565	0	0		NONE
416	Vita1d	Dusp27	dual specificity phosphatase 27 (putative) [Source:MGI Symbol;Acc:MGI:2685055]	1	166.098148	166.127922	29.774			-1	ENSMUSG00000026564	4	2	missense_variant;missense_variant;missense_variant;missense_variant;missense_variant;missense_variant;missense_variant;missense_variant	MODERATE
417	Vita1d	Gpa33	glycoprotein A33 (transmembrane) [Source:MGI Symbol;Acc:MGI:1891703]	1	166.130238	166.16651	36.272			1	ENSMUSG00000000544	3	2	missense_variant;missense_variant;missense_variant;missense_variant;missense_variant;missense_variant	MODERATE
418	Vita1d	Mael	maelstrom spermatogenic transposon silencer [Source:MGI Symbol;Acc:MGI:2138453]	1	166.201201	166.238747	37.546			-1	ENSMUSG00000040629	0	0		NONE
419	Vita1d	Ildr2	immunoglobulin-like domain containing receptor 2 [Source:MGI Symbol;Acc:MGI:1196370]	1	166.254139	166.316823	62.684			1	ENSMUSG00000040612	3	7	stop_gained,splice_region_variant;missense_variant;missense_variant;missense_variant;missense_variant;missense_variant;missense_variant;missense_variant;missense_variant;missense_variant;missense_variant;missense_variant,splice_region_variant	HIGH
420	Vita1d	Tada1	transcriptional adaptor 1 [Source:MGI Symbol;Acc:MGI:1196415]	1	166.379097	166.393621	14.524			1	ENSMUSG00000026563	2	1	missense_variant,NMD_transcript_variant;missense_variant,NMD_transcript_variant	MODERATE
421	Vita1d	Pogk	pogo transposable element with KRAB domain [Source:MGI Symbol;Acc:MGI:1918842]	1	166.384622	166.409863	25.241			-1	ENSMUSG00000040596	1	2	missense_variant,splice_region_variant;missense_variant,splice_region_variant	MODERATE
422	Vita1d	Fmo9	flavin containing monooxygenase 9 [Source:MGI Symbol;Acc:MGI:3606068]	1	166.662055	166.681845	19.79			-1	ENSMUSG00000026560	2	2	missense_variant;missense_variant;missense_variant	MODERATE
423	Vita1d	Fam78b	family with sequence similarity 78, member B [Source:MGI Symbol;Acc:MGI:2443050]	1	167.001417	167.091302	89.885			1	ENSMUSG00000060568	0	0		NONE
424	Vita1d	Uck2	uridine-cytidine kinase 2 [Source:MGI Symbol;Acc:MGI:1931744]	1	167.222883	167.28532	62.437			-1	ENSMUSG00000026558	0	0		NONE
425	Vita1d	Tmco1	transmembrane and coiled-coil domains 1 [Source:MGI Symbol;Acc:MGI:1921173]	1	167.308378	167.333978	25.6			1	ENSMUSG00000052428	0	0		NONE
426	Vita1d	Aldh9a1	aldehyde dehydrogenase 9, subfamily A1 [Source:MGI Symbol;Acc:MGI:1861622]	1	167.349991	167.368532	18.541			1	ENSMUSG00000026687	0	0		NONE
427	Vita1d	Mgst3	microsomal glutathione S-transferase 3 [Source:MGI Symbol;Acc:MGI:1913697]	1	167.371966	167.393841	21.875			-1	ENSMUSG00000026688	0	0		NONE
428	Vita1d	Lrrc52	leucine rich repeat containing 52 [Source:MGI Symbol;Acc:MGI:1924118]	1	167.445669	167.46678	21.111			-1	ENSMUSG00000040485	1	1	missense_variant	MODERATE
429	Vita1d	Rxrg	retinoid X receptor gamma [Source:MGI Symbol;Acc:MGI:98216]	1	167.598384	167.639623	41.239			1	ENSMUSG00000015843	0	0		NONE
430	Vita1d	Lmx1a	LIM homeobox transcription factor 1 alpha [Source:MGI Symbol;Acc:MGI:1888519]	1	167.689237	167.848741	159.504			1	ENSMUSG00000026686	0	0		NONE
431	Vita1d	Pbx1	pre B cell leukemia homeobox 1 [Source:MGI Symbol;Acc:MGI:97495]	1	168.119364	168.43227	312.906			-1	ENSMUSG00000052534	0	0		NONE
432	Vita1d	Nuf2	NUF2, NDC80 kinetochore complex component [Source:MGI Symbol;Acc:MGI:1914227]	1	169.497934	169.531464	33.53			-1	ENSMUSG00000026683	1	1	missense_variant	MODERATE
433	Vita1d	Rgs5	regulator of G-protein signaling 5 [Source:MGI Symbol;Acc:MGI:1098434]	1	169.655501	169.695813	40.312			1	ENSMUSG00000026678	0	0		NONE
434	Vita1d	Rgs4	regulator of G-protein signaling 4 [Source:MGI Symbol;Acc:MGI:108409]	1	169.741477	169.747642	6.165			-1	ENSMUSG00000038530	0	0		NONE
435	Vita1d	Ccdc190	coiled-coil domain containing 190 [Source:MGI Symbol;Acc:MGI:1925715]	1	169.928648	169.934653	6.005			1	ENSMUSG00000070532	2	2	missense_variant;missense_variant;missense_variant;missense_variant	MODERATE
436	Vita1d	Hsd17b7	hydroxysteroid (17-beta) dehydrogenase 7 [Source:MGI Symbol;Acc:MGI:1330808]	1	169.949535	169.969241	19.706			-1	ENSMUSG00000026675	2	2	missense_variant;missense_variant;missense_variant	MODERATE
437	Vita1d	Ddr2	discoidin domain receptor family, member 2 [Source:MGI Symbol;Acc:MGI:1345277]	1	169.972307	170.110762	138.455			-1	ENSMUSG00000026674	0	0		NONE
438	Vita1d	Uap1	UDP-N-acetylglucosamine pyrophosphorylase 1 [Source:MGI Symbol;Acc:MGI:1334459]	1	170.141938	170.174957	33.019			-1	ENSMUSG00000026670	1	3	missense_variant;missense_variant;missense_variant	MODERATE
439	Vita1d	Uhmk1	U2AF homology motif (UHM) kinase 1 [Source:MGI Symbol;Acc:MGI:1341908]	1	170.19342	170.215397	21.977			-1	ENSMUSG00000026667	0	0		NONE
440	Vita1d	Sh2d1b2	SH2 domain containing 1B2 [Source:MGI Symbol;Acc:MGI:3622649]	1	170.232749	170.253608	20.859			1	ENSMUSG00000073494	1	2	missense_variant,NMD_transcript_variant;missense_variant	MODERATE
441	Vita1d	Sh2d1b1	SH2 domain containing 1B1 [Source:MGI Symbol;Acc:MGI:1349420]	1	170.27732	170.286769	9.449			1	ENSMUSG00000102418	2	1	missense_variant;missense_variant	MODERATE
442	Vita1d	Nos1ap	nitric oxide synthase 1 (neuronal) adaptor protein [Source:MGI Symbol;Acc:MGI:1917979]	1	170.302668	170.589861	287.193			-1	ENSMUSG00000038473	2	3	splice_donor_variant,non_coding_transcript_variant;missense_variant;missense_variant	HIGH
443	Vita1d	Spata46	spermatogenesis associated 46 [Source:MGI Symbol;Acc:MGI:1924175]	1	170.308803	170.312125	3.322			1	ENSMUSG00000042800	0	0		NONE
444	Vita1d	Olfml2b	olfactomedin-like 2B [Source:MGI Symbol;Acc:MGI:2443310]	1	170.644532	170.682789	38.257			1	ENSMUSG00000038463	2	1	missense_variant;missense_variant	MODERATE
445	Vita1d	Atf6	activating transcription factor 6 [Source:MGI Symbol;Acc:MGI:1926157]	1	170.704674	170.867771	163.097			-1	ENSMUSG00000026663	2	1	missense_variant;missense_variant	MODERATE
446	Vita1d	Dusp12	dual specificity phosphatase 12 [Source:MGI Symbol;Acc:MGI:1890614]	1	170.873498	170.88554	12.042			-1	ENSMUSG00000026659	7	6	missense_variant;missense_variant;missense_variant,splice_region_variant;missense_variant,splice_region_variant;missense_variant;missense_variant;missense_variant;missense_variant,NMD_transcript_variant;missense_variant,NMD_transcript_variant;missense_variant,NMD_transcript_variant;missense_variant,NMD_transcript_variant;missense_variant;missense_variant;missense_variant,NMD_transcript_variant;mi…	MODERATE
447	Vita1d	Fcrlb	Fc receptor-like B [Source:MGI Symbol;Acc:MGI:3576487]	1	170.907273	170.912941	5.668			-1	ENSMUSG00000070524	2	1	missense_variant;missense_variant	MODERATE
448	Vita1d	Fcrla	Fc receptor-like A [Source:MGI Symbol;Acc:MGI:2138647]	1	170.917576	170.927583	10.007			-1	ENSMUSG00000038421	5	5	missense_variant;missense_variant;missense_variant;missense_variant,NMD_transcript_variant;missense_variant;missense_variant;missense_variant;missense_variant,NMD_transcript_variant;missense_variant;missense_variant;missense_variant;missense_variant;missense_variant,NMD_transcript_variant;missense_variant;missense_variant;missense_variant;missense_variant;missense_variant	MODERATE
449	Vita1d	Fcgr2b	Fc receptor, IgG, low affinity IIb [Source:MGI Symbol;Acc:MGI:95499]	1	170.958617	170.976547	17.93			-1	ENSMUSG00000026656	4	4	missense_variant;missense_variant;missense_variant;missense_variant;missense_variant;missense_variant;missense_variant;missense_variant;missense_variant;missense_variant;missense_variant;missense_variant;missense_variant;missense_variant	MODERATE
450	Vita1d	Fcgr4	Fc receptor, IgG, low affinity IV [Source:MGI Symbol;Acc:MGI:2179523]	1	171.01892	171.029761	10.841			1	ENSMUSG00000059089	1	1	missense_variant	MODERATE
451	Vita1d	Fcgr3	Fc receptor, IgG, low affinity III [Source:MGI Symbol;Acc:MGI:95500]	1	171.051174	171.064935	13.761			-1	ENSMUSG00000059498	4	2	missense_variant;missense_variant;missense_variant;missense_variant;missense_variant;missense_variant;missense_variant;missense_variant	MODERATE
452	Vita1d	Cfap126	cilia and flagella associated protein 126 [Source:MGI Symbol;Acc:MGI:1922722]	1	171.113918	171.126967	13.049			1	ENSMUSG00000026649	4	2	stop_gained;missense_variant;missense_variant;missense_variant	HIGH
453	Vita1d	Sdhc	succinate dehydrogenase complex, subunit C, integral membrane protein [Source:MGI Symbol;Acc:MGI:1913302]	1	171.127165	171.150603	23.438			-1	ENSMUSG00000058076	3	2	missense_variant;missense_variant;missense_variant;missense_variant;missense_variant;missense_variant	MODERATE
454	Vita1d	Mpz	myelin protein zero [Source:MGI Symbol;Acc:MGI:103177]	1	171.150711	171.16113	10.419			1	ENSMUSG00000056569	1	2	missense_variant;missense_variant	MODERATE
455	Vita1d	Pcp4l1	Purkinje cell protein 4-like 1 [Source:MGI Symbol;Acc:MGI:1913675]	1	171.173262	171.196268	23.006			-1	ENSMUSG00000038370	0	0		NONE
456	Vita1d	Nr1i3	nuclear receptor subfamily 1, group I, member 3 [Source:MGI Symbol;Acc:MGI:1346307]	1	171.21397	171.220701	6.731			1	ENSMUSG00000005677	1	1	missense_variant,NMD_transcript_variant	MODERATE
457	Vita1d	Tomm40l	translocase of outer mitochondrial membrane 40-like [Source:MGI Symbol;Acc:MGI:3589112]	1	171.216011	171.222514	6.503			-1	ENSMUSG00000005674	0	0		NONE
458	Vita1d	Apoa2	apolipoprotein A-II [Source:MGI Symbol;Acc:MGI:88050]	1	171.225054	171.226379	1.325			1	ENSMUSG00000005681	3	4	missense_variant;missense_variant;missense_variant;missense_variant;missense_variant;missense_variant;missense_variant;missense_variant;missense_variant;missense_variant;missense_variant;missense_variant	MODERATE
459	Vita1d	Fcer1g	Fc receptor, IgE, high affinity I, gamma polypeptide [Source:MGI Symbol;Acc:MGI:95496]	1	171.229572	171.234365	4.793			-1	ENSMUSG00000058715	2	1	missense_variant;missense_variant	MODERATE
460	Vita1d	Ndufs2	NADH:ubiquinone oxidoreductase core subunit S2 [Source:MGI Symbol;Acc:MGI:2385112]	1	171.234853	171.251388	16.535			-1	ENSMUSG00000013593	1	2	missense_variant;missense_variant	MODERATE
461	Vita1d	Adamts4	a disintegrin-like and metallopeptidase (reprolysin type) with thrombospondin type 1 motif, 4 [Source:MGI Symbol;Acc:MGI:1339949]	1	171.250421	171.260637	10.216			1	ENSMUSG00000006403	2	3	missense_variant;missense_variant;missense_variant;missense_variant;missense_variant	MODERATE
462	Vita1d	B4galt3	UDP-Gal:betaGlcNAc beta 1,4-galactosyltransferase, polypeptide 3 [Source:MGI Symbol;Acc:MGI:1928767]	1	171.270328	171.276896	6.568			1	ENSMUSG00000052423	0	0		NONE
463	Vita1d	Ppox	protoporphyrinogen oxidase [Source:MGI Symbol;Acc:MGI:104968]	1	171.27599	171.281186	5.196			-1	ENSMUSG00000062729	0	0		NONE
464	Vita1d	Usp21	ubiquitin specific peptidase 21 [Source:MGI Symbol;Acc:MGI:1353665]	1	171.281945	171.287991	6.046			-1	ENSMUSG00000053483	2	4	splice_acceptor_variant;missense_variant;missense_variant;missense_variant;missense_variant,NMD_transcript_variant	HIGH
465	Vita1d	Ufc1	ubiquitin-fold modifier conjugating enzyme 1 [Source:MGI Symbol;Acc:MGI:1913405]	1	171.288563	171.295024	6.461			-1	ENSMUSG00000062963	0	0		NONE
466	Vita1d	Dedd	death effector domain-containing [Source:MGI Symbol;Acc:MGI:1333874]	1	171.329145	171.342331	13.186			1	ENSMUSG00000013973	0	0		NONE
467	Vita1d	Nit1	nitrilase 1 [Source:MGI Symbol;Acc:MGI:1350916]	1	171.338008	171.345646	7.638			-1	ENSMUSG00000013997	2	2	missense_variant,splice_region_variant;missense_variant;missense_variant	MODERATE
468	Vita1d	Pfdn2	prefoldin 2 [Source:MGI Symbol;Acc:MGI:1276111]	1	171.34567	171.359254	13.584			1	ENSMUSG00000006412	2	1	missense_variant;missense_variant	MODERATE
469	Vita1d	Klhdc9	kelch domain containing 9 [Source:MGI Symbol;Acc:MGI:1916124]	1	171.358446	171.360798	2.352			-1	ENSMUSG00000045259	2	1	missense_variant;missense_variant	MODERATE
470	Vita1d	Nectin4	nectin cell adhesion molecule 4 [Source:MGI Symbol;Acc:MGI:1918990]	1	171.370099	171.388598	18.499			1	ENSMUSG00000006411	0	0		NONE
471	Vita1d	Arhgap30	Rho GTPase activating protein 30 [Source:MGI Symbol;Acc:MGI:2684948]	1	171.388954	171.410298	21.344			1	ENSMUSG00000048865	8	1	missense_variant;missense_variant;missense_variant;missense_variant;missense_variant;missense_variant;missense_variant;missense_variant	MODERATE
472	Vita1d	Usf1	upstream transcription factor 1 [Source:MGI Symbol;Acc:MGI:99542]	1	171.411313	171.419142	7.829			1	ENSMUSG00000026641	0	0		NONE
473	Vita1d	Tstd1	thiosulfate sulfurtransferase (rhodanese)-like domain containing 1 [Source:MGI Symbol;Acc:MGI:3648482]	1	171.418872	171.420352	1.48			1	ENSMUSG00000103711	0	0		NONE
474	Vita1d	F11r	F11 receptor [Source:MGI Symbol;Acc:MGI:1321398]	1	171.437535	171.464603	27.068			1	ENSMUSG00000038235	0	0		NONE
475	Vita1d	Alyref2	Aly/REF export factor 2 [Source:MGI Symbol;Acc:MGI:1913144]	1	171.503478	171.50475	1.272			1	ENSMUSG00000060244	6	1	missense_variant;missense_variant;missense_variant;missense_variant;missense_variant;missense_variant	MODERATE
476	Vita1d	Itln1	intelectin 1 (galactofuranose binding) [Source:MGI Symbol;Acc:MGI:1333831]	1	171.518122	171.535294	17.172			-1	ENSMUSG00000038209	0	0		NONE
477	Vita1d	Cd244a	CD244 molecule A [Source:MGI Symbol;Acc:MGI:109294]	1	171.559193	171.609746	50.553			1	ENSMUSG00000004709	87	2	stop_gained;stop_gained,NMD_transcript_variant;stop_gained,splice_region_variant;stop_gained,splice_region_variant,NMD_transcript_variant;stop_gained,splice_region_variant;missense_variant;missense_variant,NMD_transcript_variant;missense_variant;missense_variant,NMD_transcript_variant;missense_variant;missense_variant,NMD_transcript_variant;missense_variant;missense_variant,NMD_transcript_variant…	HIGH
478	Vita1d	Ly9	lymphocyte antigen 9 [Source:MGI Symbol;Acc:MGI:96885]	1	171.588624	171.60741	18.786			-1	ENSMUSG00000004707	9	4	missense_variant;missense_variant;missense_variant;missense_variant;missense_variant;missense_variant;missense_variant;missense_variant;missense_variant;missense_variant;missense_variant;missense_variant;missense_variant;missense_variant;missense_variant;missense_variant;missense_variant;missense_variant;missense_variant;missense_variant;missense_variant;missense_variant;missense_variant;missense…	MODERATE
479	Vita1d	Slamf7	SLAM family member 7 [Source:MGI Symbol;Acc:MGI:1922595]	1	171.632403	171.653035	20.632			-1	ENSMUSG00000038179	2	5	missense_variant;missense_variant;missense_variant;missense_variant;missense_variant;missense_variant;missense_variant;missense_variant;missense_variant;missense_variant	MODERATE
480	Vita1d	Cd48	CD48 antigen [Source:MGI Symbol;Acc:MGI:88339]	1	171.682009	171.705258	23.249			1	ENSMUSG00000015355	2	2	missense_variant;missense_variant;missense_variant;missense_variant	MODERATE
481	Vita1d	Slamf1	signaling lymphocytic activation molecule family member 1 [Source:MGI Symbol;Acc:MGI:1351314]	1	171.767127	171.801184	34.057			1	ENSMUSG00000015316	0	0		NONE
482	Vita1d	Cd84	CD84 antigen [Source:MGI Symbol;Acc:MGI:1336885]	1	171.839697	171.890718	51.021			1	ENSMUSG00000038147	3	5	splice_donor_variant,non_coding_transcript_variant;splice_donor_variant;missense_variant;missense_variant;missense_variant;missense_variant;missense_variant;missense_variant;missense_variant	HIGH
483	Vita1d	Slamf6	SLAM family member 6 [Source:MGI Symbol;Acc:MGI:1353620]	1	171.917515	171.95317	35.655			1	ENSMUSG00000015314	0	0		NONE
484	Vita1d	Vangl2	VANGL planar cell polarity 2 [Source:MGI Symbol;Acc:MGI:2135272]	1	172.00096	172.028444	27.484			-1	ENSMUSG00000026556	0	0		NONE
485	Vita1d	Nhlh1	nescient helix loop helix 1 [Source:MGI Symbol;Acc:MGI:98481]	1	172.052292	172.057573	5.281			-1	ENSMUSG00000051251	0	0		NONE
486	Vita1d	Ncstn	nicastrin [Source:MGI Symbol;Acc:MGI:1891700]	1	172.066013	172.082795	16.782			-1	ENSMUSG00000003458	3	3	missense_variant;missense_variant;missense_variant;missense_variant,NMD_transcript_variant;missense_variant,NMD_transcript_variant	MODERATE
487	Vita1d	Copa	coatomer protein complex subunit alpha [Source:MGI Symbol;Acc:MGI:1334462]	1	172.082529	172.12233	39.801			1	ENSMUSG00000026553	2	2	missense_variant;missense_variant;missense_variant;missense_variant	MODERATE
488	Vita1d	Pex19	peroxisomal biogenesis factor 19 [Source:MGI Symbol;Acc:MGI:1334458]	1	172.126755	172.136493	9.738			1	ENSMUSG00000003464	1	1	missense_variant	MODERATE
489	Vita1d	Dcaf8	DDB1 and CUL4 associated factor 8 [Source:MGI Symbol;Acc:MGI:91860]	1	172.148084	172.197005	48.921			1	ENSMUSG00000026554	0	0		NONE
490	Vita1d	Pea15a	phosphoprotein enriched in astrocytes 15A [Source:MGI Symbol;Acc:MGI:104799]	1	172.196728	172.206804	10.076			-1	ENSMUSG00000013698	0	0		NONE
491	Vita1d	Casq1	calsequestrin 1 [Source:MGI Symbol;Acc:MGI:1309468]	1	172.209894	172.219868	9.974			-1	ENSMUSG00000007122	0	0		NONE
492	Vita1d	Atp1a4	ATPase, Na+/K+ transporting, alpha 4 polypeptide [Source:MGI Symbol;Acc:MGI:1351335]	1	172.223513	172.258414	34.901			-1	ENSMUSG00000007107	3	1	missense_variant;missense_variant;missense_variant	MODERATE
493	Vita1d	Igsf8	immunoglobulin superfamily, member 8 [Source:MGI Symbol;Acc:MGI:2154090]	1	172.261641	172.319841	58.2			1	ENSMUSG00000038034	2	4	missense_variant;missense_variant;missense_variant;missense_variant;missense_variant;missense_variant;missense_variant	MODERATE
494	Vita1d	Atp1a2	ATPase, Na+/K+ transporting, alpha 2 polypeptide [Source:MGI Symbol;Acc:MGI:88106]	1	172.271709	172.298064	26.355			-1	ENSMUSG00000007097	0	0		NONE
495	Vita1d	Kcnj9	potassium inwardly-rectifying channel, subfamily J, member 9 [Source:MGI Symbol;Acc:MGI:108007]	1	172.320501	172.329318	8.817			-1	ENSMUSG00000038026	0	0		NONE
496	Vita1d	Kcnj10	potassium inwardly-rectifying channel, subfamily J, member 10 [Source:MGI Symbol;Acc:MGI:1194504]	1	172.34121	172.374085	32.875			1	ENSMUSG00000044708	1	1	missense_variant	MODERATE
497	Vita1d	Pigm	phosphatidylinositol glycan anchor biosynthesis, class M [Source:MGI Symbol;Acc:MGI:1914806]	1	172.376546	172.384099	7.553			1	ENSMUSG00000050229	1	1	missense_variant	MODERATE
498	Vita1d	Slamf9	SLAM family member 9 [Source:MGI Symbol;Acc:MGI:1923692]	1	172.475358	172.478575	3.217			1	ENSMUSG00000026548	4	1	missense_variant;missense_variant;missense_variant;missense_variant	MODERATE
499	Vita1d	Igsf9	immunoglobulin superfamily, member 9 [Source:MGI Symbol;Acc:MGI:2135283]	1	172.481788	172.498878	17.09			1	ENSMUSG00000037995	5	5	missense_variant;missense_variant;missense_variant;missense_variant,NMD_transcript_variant;missense_variant;missense_variant;missense_variant,NMD_transcript_variant;missense_variant;missense_variant;missense_variant,NMD_transcript_variant;missense_variant;missense_variant;missense_variant;missense_variant,NMD_transcript_variant;missense_variant;missense_variant;missense_variant	MODERATE
500	Vita1d	Tagln2	transgelin 2 [Source:MGI Symbol;Acc:MGI:1312985]	1	172.500047	172.50738	7.333			1	ENSMUSG00000026547	0	0		NONE
501	Vita1d	Cfap45	cilia and flagella associated protein 45 [Source:MGI Symbol;Acc:MGI:1919120]	1	172.520801	172.54587	25.069			1	ENSMUSG00000026546	0	0		NONE
502	Vita1d	Vsig8	V-set and immunoglobulin domain containing 8 [Source:MGI Symbol;Acc:MGI:3642995]	1	172.555938	172.563717	7.779			1	ENSMUSG00000049598	0	0		NONE
503	Vita1d	Slamf8	SLAM family member 8 [Source:MGI Symbol;Acc:MGI:1921998]	1	172.581758	172.590568	8.81			-1	ENSMUSG00000053318	3	1	missense_variant;missense_variant;missense_variant	MODERATE
504	Vita1d	Fcrl6	Fc receptor-like 6 [Source:MGI Symbol;Acc:MGI:3618339]	1	172.596642	172.602551	5.909			-1	ENSMUSG00000070504	6	1	missense_variant;missense_variant;missense_variant;missense_variant;missense_variant;missense_variant,splice_region_variant	MODERATE
505	Vita1d	Dusp23	dual specificity phosphatase 23 [Source:MGI Symbol;Acc:MGI:1915690]	1	172.630764	172.632962	2.198			-1	ENSMUSG00000026544	0	0		NONE
506	Vita1d	Crp	C-reactive protein, pentraxin-related [Source:MGI Symbol;Acc:MGI:88512]	1	172.698055	172.833031	134.976			1	ENSMUSG00000037942	2	1	missense_variant;missense_variant	MODERATE
507	Vita1d	Apcs	serum amyloid P-component [Source:MGI Symbol;Acc:MGI:98229]	1	172.893961	172.895041	1.08			-1	ENSMUSG00000026542	0	0		NONE
508	Vita1d	Olfr16	olfactory receptor 16 [Source:MGI Symbol;Acc:MGI:106648]	1	172.950409	172.958357	7.948			1	ENSMUSG00000037924	0	0		NONE
509	Vita1d	Olfr1408	olfactory receptor 1408 [Source:MGI Symbol;Acc:MGI:3031242]	1	173.128049	173.137374	9.325			-1	ENSMUSG00000062527	0	0		NONE
510	Vita1d	Olfr1406	olfactory receptor 1406 [Source:MGI Symbol;Acc:MGI:3031240]	1	173.181853	173.19064	8.787			-1	ENSMUSG00000058981	2	3	missense_variant;missense_variant;missense_variant;missense_variant;missense_variant;missense_variant	MODERATE
511	Vita1d	Olfr218	olfactory receptor 218 [Source:MGI Symbol;Acc:MGI:3030052]	1	173.197808	173.206336	8.528			1	ENSMUSG00000046643	1	3	missense_variant;missense_variant;missense_variant	MODERATE
512	Vita1d	Olfr1404	olfactory receptor 1404 [Source:MGI Symbol;Acc:MGI:3031238]	1	173.212392	173.218583	6.191			1	ENSMUSG00000049456	0	0		NONE
513	Vita1d	Fcer1a	Fc receptor, IgE, high affinity I, alpha polypeptide [Source:MGI Symbol;Acc:MGI:95494]	1	173.221284	173.227214	5.93			-1	ENSMUSG00000005339	2	2	missense_variant;missense_variant;missense_variant;missense_variant	MODERATE
514	Vita1d	Olfr418	olfactory receptor 418 [Source:MGI Symbol;Acc:MGI:3030252]	1	173.266001	173.273994	7.993			1	ENSMUSG00000049605	14	2	missense_variant;missense_variant;missense_variant;missense_variant;missense_variant;missense_variant;missense_variant;missense_variant;missense_variant;missense_variant;missense_variant;missense_variant;missense_variant;missense_variant;missense_variant;missense_variant;missense_variant;missense_variant;missense_variant;missense_variant;missense_variant;missense_variant;missense_variant;missense…	MODERATE
515	Vita1d	Mptx2	mucosal pentraxin 2 [Source:MGI Symbol;Acc:MGI:3779286]	1	173.274382	173.277777	3.395			-1	ENSMUSG00000079180	1	1	missense_variant	MODERATE
516	Vita1d	Ackr1	atypical chemokine receptor 1 (Duffy blood group) [Source:MGI Symbol;Acc:MGI:1097689]	1	173.331886	173.33375	1.864			-1	ENSMUSG00000037872	10	2	missense_variant;missense_variant;missense_variant;missense_variant;missense_variant;missense_variant;missense_variant;missense_variant;missense_variant;missense_variant;missense_variant;missense_variant;missense_variant;missense_variant	MODERATE
517	Vita1d	Cadm3	cell adhesion molecule 3 [Source:MGI Symbol;Acc:MGI:2137858]	1	173.333258	173.367695	34.437			-1	ENSMUSG00000005338	0	0		NONE
518	Vita1d	Aim2	absent in melanoma 2 [Source:MGI Symbol;Acc:MGI:2686159]	1	173.350879	173.46604	115.161			1	ENSMUSG00000037860	1	3	missense_variant;missense_variant;missense_variant	MODERATE
519	Vita1d	Ifi206	interferon activated gene 206 [Source:MGI Symbol;Acc:MGI:3646410]	1	173.468485	173.491041	22.556			-1	ENSMUSG00000037849	47	2	missense_variant;missense_variant;missense_variant;missense_variant;missense_variant;missense_variant;missense_variant;missense_variant;missense_variant;missense_variant;missense_variant;missense_variant;missense_variant;missense_variant;missense_variant;missense_variant;missense_variant;missense_variant;missense_variant;missense_variant;missense_variant;missense_variant;missense_variant;missense…	MODERATE
520	Vita1d	Ifi214	interferon activated gene 214 [Source:MGI Symbol;Acc:MGI:3584522]	1	173.519717	173.535957	16.24			-1	ENSMUSG00000070501	3	3	splice_donor_variant,NMD_transcript_variant;splice_donor_variant,NMD_transcript_variant;splice_donor_variant;missense_variant,NMD_transcript_variant;missense_variant,NMD_transcript_variant	HIGH
521	Vita1d	Ifi213	interferon activated gene 213 [Source:MGI Symbol;Acc:MGI:3695276]	1	173.566283	173.599274	32.991			-1	ENSMUSG00000073491	10	3	missense_variant;missense_variant;missense_variant;missense_variant;missense_variant;missense_variant;missense_variant;missense_variant;missense_variant;missense_variant;missense_variant;missense_variant;missense_variant;missense_variant;missense_variant;missense_variant	MODERATE
522	Vita1d	Ifi209	interferon activated gene 209 [Source:MGI Symbol;Acc:MGI:2138243]	1	173.630917	173.647928	17.011			1	ENSMUSG00000043263	5	2	missense_variant;missense_variant,NMD_transcript_variant;missense_variant;missense_variant;missense_variant;missense_variant	MODERATE
523	Vita1d	Ifi208	interferon activated gene 208 [Source:MGI Symbol;Acc:MGI:2442822]	1	173.673675	173.698395	24.72			1	ENSMUSG00000066677	3	2	missense_variant;missense_variant;missense_variant;missense_variant;missense_variant;missense_variant	MODERATE
524	Vita1d	Ifi207	interferon activated gene 207 [Source:MGI Symbol;Acc:MGI:2138302]	1	173.723427	173.741747	18.32			-1	ENSMUSG00000073490	51	2	missense_variant;missense_variant;missense_variant;missense_variant;missense_variant;missense_variant;missense_variant;missense_variant;missense_variant;missense_variant;missense_variant;missense_variant;missense_variant;missense_variant;missense_variant;missense_variant;missense_variant;missense_variant;missense_variant;missense_variant;missense_variant;missense_variant;missense_variant;missense…	MODERATE
525	Vita1d	Ifi204	interferon activated gene 204 [Source:MGI Symbol;Acc:MGI:96429]	1	173.747293	173.766943	19.65			-1	ENSMUSG00000073489	7	1	missense_variant;missense_variant;missense_variant,splice_region_variant;missense_variant;missense_variant;missense_variant;missense_variant	MODERATE
526	Vita1d	Mndal	myeloid nuclear differentiation antigen like [Source:MGI Symbol;Acc:MGI:3780953]	1	173.849126	173.880881	31.755			-1	ENSMUSG00000090272	6	4	missense_variant;missense_variant;missense_variant;missense_variant;missense_variant;missense_variant;missense_variant;missense_variant;missense_variant;missense_variant;missense_variant;missense_variant;missense_variant;missense_variant;missense_variant;missense_variant;missense_variant;missense_variant;missense_variant;missense_variant;missense_variant	MODERATE
527	Vita1d	Ifi211	interferon activated gene 211 [Source:MGI Symbol;Acc:MGI:3041120]	1	173.896345	173.913046	16.701			-1	ENSMUSG00000026536	22	1	stop_lost;missense_variant;missense_variant;missense_variant;missense_variant;missense_variant;missense_variant;missense_variant;missense_variant;missense_variant;missense_variant;missense_variant;missense_variant;missense_variant;missense_variant;missense_variant;missense_variant;missense_variant;missense_variant;missense_variant;missense_variant;missense_variant	HIGH
528	Vita1d	Ifi203	interferon activated gene 203 [Source:MGI Symbol;Acc:MGI:96428]	1	173.920407	173.942672	22.265			-1	ENSMUSG00000039997	0	0		NONE
529	Vita1d	Ifi202b	interferon activated gene 202B [Source:MGI Symbol;Acc:MGI:1347083]	1	173.962568	173.982744	20.176			-1	ENSMUSG00000026535	20	1	missense_variant;missense_variant;missense_variant;missense_variant;missense_variant;missense_variant;missense_variant;missense_variant;missense_variant;missense_variant;missense_variant;missense_variant;missense_variant;missense_variant;missense_variant;missense_variant;missense_variant;missense_variant;missense_variant;missense_variant	MODERATE
530	Vita1d	Ifi205	interferon activated gene 205 [Source:MGI Symbol;Acc:MGI:101847]	1	174.011998	174.03181	19.812			-1	ENSMUSG00000054203	17	1	stop_lost;missense_variant;missense_variant;missense_variant;missense_variant;missense_variant;missense_variant;missense_variant;missense_variant;missense_variant;missense_variant;missense_variant;missense_variant;missense_variant;missense_variant;missense_variant;missense_variant	HIGH
531	Vita1d	Olfr433	olfactory receptor 433 [Source:MGI Symbol;Acc:MGI:3030267]	1	174.040705	174.044411	3.706			1	ENSMUSG00000045381	2	2	missense_variant;missense_variant;missense_variant;missense_variant	MODERATE
532	Vita1d	Olfr432	olfactory receptor 432 [Source:MGI Symbol;Acc:MGI:3030266]	1	174.049205	174.054752	5.547			1	ENSMUSG00000047048	2	3	missense_variant;missense_variant;missense_variant;missense_variant;missense_variant;missense_variant	MODERATE
533	Vita1d	Olfr430	olfactory receptor 430 [Source:MGI Symbol;Acc:MGI:3030264]	1	174.066605	174.072273	5.668			1	ENSMUSG00000050134	1	3	missense_variant;missense_variant;missense_variant	MODERATE
534	Vita1d	Olfr429	olfactory receptor 429 [Source:MGI Symbol;Acc:MGI:3030263]	1	174.084331	174.091343	7.012			1	ENSMUSG00000049528	3	2	missense_variant;missense_variant;missense_variant;missense_variant;missense_variant;missense_variant	MODERATE
535	Vita1d	Olfr427	olfactory receptor 427 [Source:MGI Symbol;Acc:MGI:3030261]	1	174.096891	174.103224	6.333			1	ENSMUSG00000059371	19	2	missense_variant;missense_variant;missense_variant;missense_variant;missense_variant;missense_variant;missense_variant;missense_variant;missense_variant;missense_variant;missense_variant;missense_variant;missense_variant;missense_variant;missense_variant;missense_variant;missense_variant;missense_variant;missense_variant;missense_variant;missense_variant;missense_variant;missense_variant;missense…	MODERATE
536	Vita1d	Olfr231	olfactory receptor 231 [Source:MGI Symbol;Acc:MGI:3030065]	1	174.113211	174.121162	7.951			-1	ENSMUSG00000046486	1	2	missense_variant;missense_variant	MODERATE
537	Vita1d	Olfr424	olfactory receptor 424 [Source:MGI Symbol;Acc:MGI:3030258]	1	174.131517	174.138257	6.74			1	ENSMUSG00000051528	4	2	missense_variant;missense_variant;missense_variant;missense_variant;missense_variant;missense_variant;missense_variant;missense_variant	MODERATE
538	Vita1d	Olfr420	olfactory receptor 420 [Source:MGI Symbol;Acc:MGI:3030254]	1	174.155633	174.162195	6.562			1	ENSMUSG00000055033	2	2	missense_variant;missense_variant;missense_variant;missense_variant	MODERATE
539	Vita1d	Spta1	spectrin alpha, erythrocytic 1 [Source:MGI Symbol;Acc:MGI:98385]	1	174.172776	174.24845	75.674			1	ENSMUSG00000026532	4	1	missense_variant;missense_variant;missense_variant;missense_variant	MODERATE
540	Vita1d	Olfr419	olfactory receptor 419 [Source:MGI Symbol;Acc:MGI:3030253]	1	174.248514	174.252061	3.547			-1	ENSMUSG00000050788	1	2	missense_variant;missense_variant	MODERATE
541	Vita1d	Mptx1	mucosal pentraxin 1 [Source:MGI Symbol;Acc:MGI:1913539]	1	174.330518	174.332873	2.355			1	ENSMUSG00000026531	14	1	missense_variant;missense_variant;missense_variant;missense_variant;missense_variant;missense_variant;missense_variant;missense_variant;missense_variant;missense_variant;missense_variant;missense_variant;missense_variant;missense_variant	MODERATE
542	Vita1d	Olfr417	olfactory receptor 417 [Source:MGI Symbol;Acc:MGI:3030251]	1	174.365122	174.374472	9.35			1	ENSMUSG00000066672	2	3	missense_variant;missense_variant;missense_variant;missense_variant;missense_variant;missense_variant	MODERATE
543	Vita1d	Olfr248	olfactory receptor 248 [Source:MGI Symbol;Acc:MGI:3030082]	1	174.391046	174.392055	1.009			1	ENSMUSG00000059503	18	1	missense_variant;missense_variant;missense_variant;missense_variant;missense_variant;missense_variant;missense_variant;missense_variant;missense_variant;missense_variant;missense_variant;missense_variant;missense_variant;missense_variant;missense_variant;missense_variant;missense_variant;missense_variant	MODERATE
544	Vita1d	Olfr414	olfactory receptor 414 [Source:MGI Symbol;Acc:MGI:3030248]	1	174.424064	174.434747	10.683			1	ENSMUSG00000051509	1	2	missense_variant;missense_variant	MODERATE
545	Vita1d	Olfr220	olfactory receptor 220 [Source:MGI Symbol;Acc:MGI:3030054]	1	174.442082	174.451277	9.195			1	ENSMUSG00000066671	2	2	missense_variant;missense_variant;missense_variant;missense_variant	MODERATE
546	Vita1d	Fmn2	formin 2 [Source:MGI Symbol;Acc:MGI:1859252]	1	174.501825	174.822729	320.904			1	ENSMUSG00000028354	13	2	missense_variant;missense_variant;missense_variant;missense_variant;missense_variant;missense_variant;missense_variant;missense_variant;missense_variant;missense_variant;missense_variant;missense_variant;missense_variant;missense_variant	MODERATE
547	Vita1d	Grem2	gremlin 2, DAN family BMP antagonist [Source:MGI Symbol;Acc:MGI:1344367]	1	174.833785	174.921819	88.034			-1	ENSMUSG00000050069	0	0		NONE
548	Vita1d	Rgs7	regulator of G protein signaling 7 [Source:MGI Symbol;Acc:MGI:1346089]	1	175.059087	175.4925	433.413			-1	ENSMUSG00000026527	0	0		NONE
549	Vita1d	Fh1	fumarate hydratase 1 [Source:MGI Symbol;Acc:MGI:95530]	1	175.600374	175.625635	25.261			-1	ENSMUSG00000026526	1	2	missense_variant;missense_variant	MODERATE
550	Vita1d	Kmo	kynurenine 3-monooxygenase (kynurenine 3-hydroxylase) [Source:MGI Symbol;Acc:MGI:2138151]	1	175.620381	175.662116	41.735			1	ENSMUSG00000039783	2	1	missense_variant,NMD_transcript_variant;missense_variant,NMD_transcript_variant	MODERATE
551	Vita1d	Opn3	opsin 3 [Source:MGI Symbol;Acc:MGI:1338022]	1	175.662421	175.692776	30.355			-1	ENSMUSG00000026525	0	0		NONE
552	Vita1d	Chml	choroideremia-like [Source:MGI Symbol;Acc:MGI:101913]	1	175.682237	175.692901	10.664			-1	ENSMUSG00000078185	1	3	missense_variant;missense_variant;missense_variant	MODERATE
553	Vita1d	Wdr64	WD repeat domain 64 [Source:MGI Symbol;Acc:MGI:1923070]	1	175.698593	175.815734	117.141			1	ENSMUSG00000026523	1	4	missense_variant;missense_variant;missense_variant;missense_variant,NMD_transcript_variant	MODERATE
554	Vita1d	Exo1	exonuclease 1 [Source:MGI Symbol;Acc:MGI:1349427]	1	175.880581	175.913489	32.908			1	ENSMUSG00000039748	5	2	missense_variant;missense_variant;missense_variant;missense_variant;missense_variant;missense_variant	MODERATE
555	Vita1d	Pld5	phospholipase D family, member 5 [Source:MGI Symbol;Acc:MGI:2442056]	1	175.962306	176.275312	313.006			-1	ENSMUSG00000055214	1	1	splice_acceptor_variant	HIGH
556	Vita1d	Rbm8a2	RNA binding motif protein 8A2 [Source:MGI Symbol;Acc:MGI:3612447]	1	175.977777	175.979114	1.337			-1	ENSMUSG00000078184	2	1	missense_variant;missense_variant	MODERATE
557	Vita2a	Itga6	integrin alpha 6 [Source:MGI Symbol;Acc:MGI:96605]	2	71.745616	71.858416	112.8			1	ENSMUSG00000027111	1	3	missense_variant;missense_variant;missense_variant	MODERATE
558	Vita2a	Pdk1	pyruvate dehydrogenase kinase, isoenzyme 1 [Source:MGI Symbol;Acc:MGI:1926119]	2	71.873224	71.903858	30.634			1	ENSMUSG00000006494	1	1	splice_donor_variant,non_coding_transcript_variant	HIGH
559	Vita2a	Rapgef4	Rap guanine nucleotide exchange factor (GEF) 4 [Source:MGI Symbol;Acc:MGI:1917723]	2	71.98124	72.257474	276.234			1	ENSMUSG00000049044	0	0		NONE
560	Vita2a	Map3k20	mitogen-activated protein kinase kinase kinase 20 [Source:MGI Symbol;Acc:MGI:2443258]	2	72.285637	72.44261	156.973			1	ENSMUSG00000004085	0	0		NONE
561	Vita2a	Cdca7	cell division cycle associated 7 [Source:MGI Symbol;Acc:MGI:1914203]	2	72.476159	72.486893	10.734			1	ENSMUSG00000055612	0	0		NONE
562	Vita2a	Sp3	trans-acting transcription factor 3 [Source:MGI Symbol;Acc:MGI:1277166]	2	72.936427	72.980446	44.019			-1	ENSMUSG00000027109	0	0		NONE
563	Vita2a	Ola1	Obg-like ATPase 1 [Source:MGI Symbol;Acc:MGI:1914309]	2	73.092801	73.218924	126.123			-1	ENSMUSG00000027108	0	0		NONE
564	Vita2a	Sp9	trans-acting transcription factor 9 [Source:MGI Symbol;Acc:MGI:3574660]	2	73.271925	73.284706	12.781			1	ENSMUSG00000068859	0	0		NONE
565	Vita2a	Cir1	corepressor interacting with RBPJ, 1 [Source:MGI Symbol;Acc:MGI:1914185]	2	73.283105	73.312701	29.596			-1	ENSMUSG00000041777	0	0		NONE
566	Vita2a	Scrn3	secernin 3 [Source:MGI Symbol;Acc:MGI:1921866]	2	73.312601	73.337818	25.217			1	ENSMUSG00000008226	0	0		NONE
567	Vita2a	Gpr155	G protein-coupled receptor 155 [Source:MGI Symbol;Acc:MGI:1915776]	2	73.341506	73.386572	45.066			-1	ENSMUSG00000041762	0	0		NONE
568	Vita2a	Wipf1	WAS/WASL interacting protein family, member 1 [Source:MGI Symbol;Acc:MGI:2178801]	2	73.42961	73.529734	100.124			-1	ENSMUSG00000075284	0	0		NONE
569	Vita2a	Chrna1	cholinergic receptor, nicotinic, alpha polypeptide 1 (muscle) [Source:MGI Symbol;Acc:MGI:87885]	2	73.563215	73.580338	17.123			-1	ENSMUSG00000027107	0	0		NONE
570	Vita2a	Chn1	chimerin 1 [Source:MGI Symbol;Acc:MGI:1915674]	2	73.61066	73.775346	164.686			-1	ENSMUSG00000056486	0	0		NONE
571	Vita2a	Atf2	activating transcription factor 2 [Source:MGI Symbol;Acc:MGI:109349]	2	73.816509	73.892639	76.13			-1	ENSMUSG00000027104	0	0		NONE
572	Vita2a	Atp5g3	ATP synthase, H+ transporting, mitochondrial F0 complex, subunit C3 (subunit 9) [Source:MGI Symbol;Acc:MGI:2442035]	2	73.908447	73.911326	2.879			-1	ENSMUSG00000018770	0	0		NONE
573	Vita2a	Lnpk	lunapark, ER junction formation factor [Source:MGI Symbol;Acc:MGI:1918115]	2	74.520291	74.579435	59.144			-1	ENSMUSG00000009207	0	0		NONE
574	Vita2a	Evx2	even-skipped homeobox 2 [Source:MGI Symbol;Acc:MGI:95462]	2	74.652991	74.659557	6.566			-1	ENSMUSG00000001815	0	0		NONE
575	Vita2a	Hoxd13	homeobox D13 [Source:MGI Symbol;Acc:MGI:96205]	2	74.66831	74.671599	3.289			1	ENSMUSG00000001819	0	0		NONE
576	Vita2a	Hoxd12	homeobox D12 [Source:MGI Symbol;Acc:MGI:96204]	2	74.675013	74.677705	2.692			1	ENSMUSG00000001823	0	0		NONE
577	Vita2a	Hoxd11	homeobox D11 [Source:MGI Symbol;Acc:MGI:96203]	2	74.679557	74.687016	7.459			1	ENSMUSG00000042499	0	0		NONE
578	Vita2a	Hoxd10	homeobox D10 [Source:MGI Symbol;Acc:MGI:96202]	2	74.691924	74.695105	3.181			1	ENSMUSG00000050368	0	0		NONE
579	Vita2a	Hoxd9	homeobox D9 [Source:MGI Symbol;Acc:MGI:96210]	2	74.697727	74.700208	2.481			1	ENSMUSG00000043342	0	0		NONE
580	Vita2a	Hoxd8	homeobox D8 [Source:MGI Symbol;Acc:MGI:96209]	2	74.704615	74.707933	3.318			1	ENSMUSG00000027102	0	0		NONE
581	Vita2a	Hoxd3	homeobox D3 [Source:MGI Symbol;Acc:MGI:96207]	2	74.711927	74.748442	36.515			1	ENSMUSG00000079277	0	0		NONE
582	Vita2a	Hoxd4	homeobox D4 [Source:MGI Symbol;Acc:MGI:96208]	2	74.711929	74.72916	17.231			1	ENSMUSG00000101174	1	2	missense_variant;missense_variant	MODERATE
583	Vita2a	Hoxd1	homeobox D1 [Source:MGI Symbol;Acc:MGI:96201]	2	74.76298	74.765142	2.162			1	ENSMUSG00000042448	0	0		NONE
584	Vita2a	Mtx2	metaxin 2 [Source:MGI Symbol;Acc:MGI:1859652]	2	74.825803	74.878431	52.628			1	ENSMUSG00000027099	0	0		NONE
585	Vita2a	Hnrnpa3	heterogeneous nuclear ribonucleoprotein A3 [Source:MGI Symbol;Acc:MGI:1917171]	2	75.659261	75.669407	10.146			1	ENSMUSG00000059005	0	0		NONE
586	Vita2a	Nfe2l2	nuclear factor, erythroid derived 2, like 2 [Source:MGI Symbol;Acc:MGI:108420]	2	75.675513	75.704641	29.128			-1	ENSMUSG00000015839	0	0		NONE
587	Vita2a	Agps	alkylglycerone phosphate synthase [Source:MGI Symbol;Acc:MGI:2443065]	2	75.832177	75.93135	99.173			1	ENSMUSG00000042410	1	2	start_lost;start_lost	HIGH
588	Vita2a	Ttc30b	tetratricopeptide repeat domain 30B [Source:MGI Symbol;Acc:MGI:1919671]	2	75.935849	75.938585	2.736			-1	ENSMUSG00000075273	0	0		NONE
589	Vita2a	Ttc30a2	tetratricopeptide repeat domain 30A2 [Source:MGI Symbol;Acc:MGI:3700200]	2	75.97574	75.97817	2.43			-1	ENSMUSG00000075272	0	0		NONE
590	Vita2a	Ttc30a1	tetratricopeptide repeat domain 30A1 [Source:MGI Symbol;Acc:MGI:1926052]	2	75.978247	75.981967	3.72			-1	ENSMUSG00000075271	0	0		NONE
591	Vita2a	Pde11a	phosphodiesterase 11A [Source:MGI Symbol;Acc:MGI:3036251]	2	75.989141	76.338774	349.633			-1	ENSMUSG00000075270	1	2	missense_variant;missense_variant	MODERATE
592	Vita2a	Cyct	cytochrome c, testis [Source:MGI Symbol;Acc:MGI:88579]	2	76.353942	76.36045	6.508			-1	ENSMUSG00000056436	0	0		NONE
593	Vita2a	Rbm45	RNA binding motif protein 45 [Source:MGI Symbol;Acc:MGI:2387367]	2	76.369984	76.383768	13.784			1	ENSMUSG00000042369	0	0		NONE
594	Vita2a	Osbpl6	oxysterol binding protein-like 6 [Source:MGI Symbol;Acc:MGI:2139014]	2	76.406508	76.600647	194.139			1	ENSMUSG00000042359	0	0		NONE
595	Vita2a	Prkra	protein kinase, interferon inducible double stranded RNA dependent activator [Source:MGI Symbol;Acc:MGI:1344375]	2	76.629898	76.648015	18.117			-1	ENSMUSG00000002731	0	0		NONE
596	Vita2a	Pjvk	pejvakin [Source:MGI Symbol;Acc:MGI:2685847]	2	76.648476	76.658556	10.08			1	ENSMUSG00000075267	0	0		NONE
597	Vita2a	Fkbp7	FK506 binding protein 7 [Source:MGI Symbol;Acc:MGI:1336879]	2	76.663044	76.673116	10.072			-1	ENSMUSG00000002732	0	0		NONE
598	Vita2a	Plekha3	pleckstrin homology domain-containing, family A (phosphoinositide binding specific) member 3 [Source:MGI Symbol;Acc:MGI:1932515]	2	76.675281	76.696828	21.547			1	ENSMUSG00000002733	0	0		NONE
599	Vita2a	Ttn	titin [Source:MGI Symbol;Acc:MGI:98864]	2	76.70398	76.982547	278.567			-1	ENSMUSG00000051747	1	4	missense_variant,splice_region_variant;missense_variant,splice_region_variant;missense_variant,splice_region_variant;missense_variant,splice_region_variant	MODERATE
600	Vita2a	Ccdc141	coiled-coil domain containing 141 [Source:MGI Symbol;Acc:MGI:1919735]	2	77.009902	77.170636	160.734			-1	ENSMUSG00000044033	0	0		NONE
601	Vita2a	Sestd1	SEC14 and spectrin domains 1 [Source:MGI Symbol;Acc:MGI:1916262]	2	77.18034	77.280592	100.252			-1	ENSMUSG00000042272	0	0		NONE
602	Vita2a	Zfp385b	zinc finger protein 385B [Source:MGI Symbol;Acc:MGI:2444734]	2	77.410634	77.819639	409.005			-1	ENSMUSG00000027016	0	0		NONE
603	Vita2a	Cwc22	CWC22 spliceosome-associated protein [Source:MGI Symbol;Acc:MGI:2136773]	2	77.881159	77.946375	65.216			-1	ENSMUSG00000027014	0	0		NONE
604	Vita2a	Ube2e3	ubiquitin-conjugating enzyme E2E 3 [Source:MGI Symbol;Acc:MGI:107412]	2	78.868124	78.921293	53.169			1	ENSMUSG00000027011	0	0		NONE
605	Vita2a	Itga4	integrin alpha 4 [Source:MGI Symbol;Acc:MGI:96603]	2	79.255426	79.333123	77.697			1	ENSMUSG00000027009	0	0		NONE
606	Vita2a	Cerkl	ceramide kinase-like [Source:MGI Symbol;Acc:MGI:3037816]	2	79.330543	79.456785	126.242			-1	ENSMUSG00000075256	1	1	missense_variant	MODERATE
607	Vita2a	Neurod1	neurogenic differentiation 1 [Source:MGI Symbol;Acc:MGI:1339708]	2	79.452521	79.456751	4.23			-1	ENSMUSG00000034701	0	0		NONE
608	Vita2a	Itprid2	ITPR interacting domain containing 2 [Source:MGI Symbol;Acc:MGI:1917849]	2	79.635352	79.672966	37.614			1	ENSMUSG00000027007	2	3	missense_variant;missense_variant;missense_variant;missense_variant;missense_variant;missense_variant	MODERATE
609	Vita2a	Ppp1r1c	protein phosphatase 1, regulatory inhibitor subunit 1C [Source:MGI Symbol;Acc:MGI:1923185]	2	79.70778	79.818496	110.716			1	ENSMUSG00000034683	0	0		NONE
610	Vita2a	Pde1a	phosphodiesterase 1A, calmodulin-dependent [Source:MGI Symbol;Acc:MGI:1201792]	2	79.834453	80.129458	295.005			-1	ENSMUSG00000059173	0	0		NONE
611	Vita2a	Prdx6b	peroxiredoxin 6B [Source:MGI Symbol;Acc:MGI:1336888]	2	80.292472	80.295356	2.884			1	ENSMUSG00000050114	0	0		NONE
612	Vita2a	Dnajc10	DnaJ heat shock protein family (Hsp40) member C10 [Source:MGI Symbol;Acc:MGI:1914111]	2	80.315466	80.354043	38.577			1	ENSMUSG00000027006	0	0		NONE
613	Vita2a	Frzb	frizzled-related protein [Source:MGI Symbol;Acc:MGI:892032]	2	80.41197	80.447625	35.655			-1	ENSMUSG00000027004	1	1	missense_variant	MODERATE
614	Vita2a	Nckap1	NCK-associated protein 1 [Source:MGI Symbol;Acc:MGI:1355333]	2	80.500512	80.58138	80.868			-1	ENSMUSG00000027002	0	0		NONE
615	Vita2a	Dusp19	dual specificity phosphatase 19 [Source:MGI Symbol;Acc:MGI:1915332]	2	80.617045	80.632361	15.316			1	ENSMUSG00000027001	2	1	missense_variant;missense_variant	MODERATE
616	Vita2a	Nup35	nucleoporin 35 [Source:MGI Symbol;Acc:MGI:1916732]	2	80.617236	80.658906	41.67			1	ENSMUSG00000026999	0	0		NONE
617	Vita2a	Zfp804a	zinc finger protein 804A [Source:MGI Symbol;Acc:MGI:2442949]	2	82.053222	82.259879	206.657			1	ENSMUSG00000070866	1	1	missense_variant	MODERATE
618	Vita2a	Fsip2	fibrous sheath-interacting protein 2 [Source:MGI Symbol;Acc:MGI:2664111]	2	82.943634	83.008937	65.303			1	ENSMUSG00000075249	1	2	missense_variant,NMD_transcript_variant;missense_variant	MODERATE
619	Vita2a	Zc3h15	zinc finger CCCH-type containing 15 [Source:MGI Symbol;Acc:MGI:1919747]	2	83.644435	83.664622	20.187			1	ENSMUSG00000027091	0	0		NONE
620	Vita2a	Itgav	integrin alpha V [Source:MGI Symbol;Acc:MGI:96608]	2	83.724397	83.806916	82.519			1	ENSMUSG00000027087	2	2	missense_variant;missense_variant;missense_variant;missense_variant	MODERATE
621	Vita2a	Fam171b	family with sequence similarity 171, member B [Source:MGI Symbol;Acc:MGI:2444579]	2	83.812636	83.883486	70.85			1	ENSMUSG00000048388	1	1	missense_variant	MODERATE
622	Vita2a	Zswim2	zinc finger SWIM-type containing 2 [Source:MGI Symbol;Acc:MGI:1919111]	2	83.915079	83.941228	26.149			-1	ENSMUSG00000034552	3	1	missense_variant;missense_variant;missense_variant	MODERATE
623	Vita2a	Calcrl	calcitonin receptor-like [Source:MGI Symbol;Acc:MGI:1926944]	2	84.330626	84.425411	94.785			-1	ENSMUSG00000059588	0	0		NONE
624	Vita2a	Tfpi	tissue factor pathway inhibitor [Source:MGI Symbol;Acc:MGI:1095418]	2	84.432855	84.476775	43.92			-1	ENSMUSG00000027082	0	0		NONE
625	Vita2a	Ctnnd1	catenin (cadherin associated protein), delta 1 [Source:MGI Symbol;Acc:MGI:105100]	2	84.600071	84.650765	50.694			-1	ENSMUSG00000034101	0	0		NONE
626	Vita2a	Btbd18	BTB (POZ) domain containing 18 [Source:MGI Symbol;Acc:MGI:3650217]	2	84.659079	84.66878	9.701			1	ENSMUSG00000086598	1	1	missense_variant	MODERATE
627	Vita2a	Selenoh	selenoprotein H [Source:MGI Symbol;Acc:MGI:1919907]	2	84.669215	84.67077	1.555			-1	ENSMUSG00000076437	0	0		NONE
628	Vita2a	Tmx2	thioredoxin-related transmembrane protein 2 [Source:MGI Symbol;Acc:MGI:1914208]	2	84.671316	84.67914	7.824			-1	ENSMUSG00000050043	0	0		NONE
629	Vita2a	Med19	mediator complex subunit 19 [Source:MGI Symbol;Acc:MGI:1914234]	2	84.678402	84.688215	9.813			1	ENSMUSG00000027080	0	0		NONE
630	Vita2a	Zdhhc5	zinc finger, DHHC domain containing 5 [Source:MGI Symbol;Acc:MGI:1923573]	2	84.68797	84.71518	27.21			-1	ENSMUSG00000034075	0	0		NONE
631	Vita2a	Clp1	CLP1, cleavage and polyadenylation factor I subunit [Source:MGI Symbol;Acc:MGI:2138968]	2	84.722104	84.72735	5.246			-1	ENSMUSG00000027079	0	0		NONE
632	Vita2a	Ypel4	yippee like 4 [Source:MGI Symbol;Acc:MGI:3605071]	2	84.734058	84.738655	4.597			1	ENSMUSG00000034059	0	0		NONE
633	Vita2a	Serping1	serine (or cysteine) peptidase inhibitor, clade G, member 1 [Source:MGI Symbol;Acc:MGI:894696]	2	84.765387	84.775444	10.057			-1	ENSMUSG00000023224	1	2	missense_variant;missense_variant	MODERATE
634	Vita2a	Ube2l6	ubiquitin-conjugating enzyme E2L 6 [Source:MGI Symbol;Acc:MGI:1914500]	2	84.798828	84.810335	11.507			1	ENSMUSG00000027078	1	2	missense_variant;missense_variant	MODERATE
635	Vita2a	Smtnl1	smoothelin-like 1 [Source:MGI Symbol;Acc:MGI:1915928]	2	84.811176	84.822652	11.476			-1	ENSMUSG00000027077	3	1	missense_variant;missense_variant;missense_variant	MODERATE
636	Vita2a	Timm10	translocase of inner mitochondrial membrane 10 [Source:MGI Symbol;Acc:MGI:1353429]	2	84.826997	84.830213	3.216			1	ENSMUSG00000027076	0	0		NONE
637	Vita2a	Slc43a1	solute carrier family 43, member 1 [Source:MGI Symbol;Acc:MGI:1931352]	2	84.83885	84.863594	24.744			1	ENSMUSG00000027075	0	0		NONE
638	Vita2a	Rtn4rl2	reticulon 4 receptor-like 2 [Source:MGI Symbol;Acc:MGI:2669796]	2	84.871924	84.88671	14.786			-1	ENSMUSG00000050896	0	0		NONE
639	Vita2a	Slc43a3	solute carrier family 43, member 3 [Source:MGI Symbol;Acc:MGI:1931054]	2	84.936579	84.958509	21.93			1	ENSMUSG00000027074	0	0		NONE
640	Vita2a	Prg2	proteoglycan 2, bone marrow [Source:MGI Symbol;Acc:MGI:103294]	2	84.980461	84.983632	3.171			1	ENSMUSG00000027073	0	0		NONE
641	Vita2a	Prg3	proteoglycan 3 [Source:MGI Symbol;Acc:MGI:1858200]	2	84.988215	84.993886	5.671			1	ENSMUSG00000027072	0	0		NONE
642	Vita2a	P2rx3	purinergic receptor P2X, ligand-gated ion channel, 3 [Source:MGI Symbol;Acc:MGI:1097160]	2	84.998583	85.037462	38.879			-1	ENSMUSG00000027071	0	0		NONE
643	Vita2a	Ssrp1	structure specific recognition protein 1 [Source:MGI Symbol;Acc:MGI:107912]	2	85.037234	85.047109	9.875			1	ENSMUSG00000027067	0	0		NONE
644	Vita2a	Tnks1bp1	tankyrase 1 binding protein 1 [Source:MGI Symbol;Acc:MGI:2446193]	2	85.048022	85.073048	25.026			1	ENSMUSG00000033955	3	2	missense_variant;missense_variant;missense_variant;missense_variant	MODERATE
645	Vita2a	Aplnr	apelin receptor [Source:MGI Symbol;Acc:MGI:1346086]	2	85.136225	85.139923	3.698			1	ENSMUSG00000044338	0	0		NONE
646	Vita2a	Lrrc55	leucine rich repeat containing 55 [Source:MGI Symbol;Acc:MGI:2685197]	2	85.162334	85.197197	34.863			-1	ENSMUSG00000075224	0	0		NONE
647	Vita2a	Olfr987	olfactory receptor 987 [Source:MGI Symbol;Acc:MGI:3030821]	2	85.330779	85.339315	8.536			-1	ENSMUSG00000075223	0	0		NONE
648	Vita2a	Olfr988	olfactory receptor 988 [Source:MGI Symbol;Acc:MGI:3030822]	2	85.352428	85.363227	10.799			-1	ENSMUSG00000075222	0	0		NONE
649	Vita2a	Olfr992	olfactory receptor 992 [Source:MGI Symbol;Acc:MGI:3030826]	2	85.398824	85.409469	10.645			-1	ENSMUSG00000075221	0	0		NONE
650	Vita2a	Olfr993	olfactory receptor 993 [Source:MGI Symbol;Acc:MGI:3030827]	2	85.413933	85.414877	0.944			-1	ENSMUSG00000075220	0	0		NONE
651	Vita2a	Olfr994	olfactory receptor 994 [Source:MGI Symbol;Acc:MGI:3030828]	2	85.42938	85.436451	7.071			-1	ENSMUSG00000075219	0	0		NONE
652	Vita2a	Olfr995	olfactory receptor 995 [Source:MGI Symbol;Acc:MGI:3030829]	2	85.437528	85.443639	6.111			-1	ENSMUSG00000075218	0	0		NONE
653	Vita2a	Fads2b	fatty acid desaturase 2B [Source:MGI Symbol;Acc:MGI:2687041]	2	85.483594	85.519024	35.43			-1	ENSMUSG00000075217	0	0		NONE
654	Vita2a	Olfr996	olfactory receptor 996 [Source:MGI Symbol;Acc:MGI:3030830]	2	85.579215	85.580282	1.067			1	ENSMUSG00000111179	1	1	missense_variant	MODERATE
655	Vita2a	Olfr998	olfactory receptor 998 [Source:MGI Symbol;Acc:MGI:3030832]	2	85.588948	85.591893	2.945			1	ENSMUSG00000111454	1	2	missense_variant;missense_variant	MODERATE
656	Vita2a	Olfr1000	olfactory receptor 1000 [Source:MGI Symbol;Acc:MGI:3030834]	2	85.607037	85.611903	4.866			-1	ENSMUSG00000075215	1	3	missense_variant;missense_variant;missense_variant	MODERATE
657	Vita2a	Olfr1002	olfactory receptor 1002 [Source:MGI Symbol;Acc:MGI:3030836]	2	85.646057	85.650704	4.647			-1	ENSMUSG00000075214	1	2	missense_variant;missense_variant	MODERATE
658	Vita2a	Olfr154	olfactory receptor 154 [Source:MGI Symbol;Acc:MGI:1351316]	2	85.663377	85.664455	1.078			-1	ENSMUSG00000075212	3	1	missense_variant;missense_variant;missense_variant	MODERATE
659	Vita2a	Olfr1006	olfactory receptor 1006 [Source:MGI Symbol;Acc:MGI:3030840]	2	85.673657	85.678767	5.11			-1	ENSMUSG00000075211	1	2	missense_variant;missense_variant	MODERATE
660	Vita2a	Olfr1008	olfactory receptor 1008 [Source:MGI Symbol;Acc:MGI:3030842]	2	85.689431	85.690372	0.941			1	ENSMUSG00000050603	3	1	missense_variant;missense_variant;missense_variant	MODERATE
661	Vita2a	Olfr1009	olfactory receptor 1009 [Source:MGI Symbol;Acc:MGI:3030843]	2	85.715419	85.725136	9.717			1	ENSMUSG00000043226	0	0		NONE
662	Vita2a	Olfr1012	olfactory receptor 1012 [Source:MGI Symbol;Acc:MGI:3030846]	2	85.757353	85.762766	5.413			-1	ENSMUSG00000075210	0	0		NONE
663	Vita2a	Olfr1013	olfactory receptor 1013 [Source:MGI Symbol;Acc:MGI:3030847]	2	85.767098	85.774649	7.551			1	ENSMUSG00000053287	1	2	missense_variant;missense_variant	MODERATE
664	Vita2a	Olfr1014	olfactory receptor 1014 [Source:MGI Symbol;Acc:MGI:3030848]	2	85.772713	85.778974	6.261			1	ENSMUSG00000059379	3	2	missense_variant;missense_variant;missense_variant;missense_variant;missense_variant;missense_variant	MODERATE
665	Vita2a	Olfr1015	olfactory receptor 1015 [Source:MGI Symbol;Acc:MGI:3030849]	2	85.782017	85.787812	5.795			1	ENSMUSG00000033850	1	2	missense_variant;missense_variant	MODERATE
666	Vita2a	Olfr1016	olfactory receptor 1016 [Source:MGI Symbol;Acc:MGI:3030850]	2	85.797618	85.802544	4.926			-1	ENSMUSG00000075209	1	3	missense_variant;missense_variant;missense_variant	MODERATE
667	Vita2a	Olfr1018	olfactory receptor 1018 [Source:MGI Symbol;Acc:MGI:3030852]	2	85.818479	85.824221	5.742			1	ENSMUSG00000043892	3	2	missense_variant;missense_variant;missense_variant;missense_variant;missense_variant;missense_variant	MODERATE
668	Vita2a	Olfr1019	olfactory receptor 1019 [Source:MGI Symbol;Acc:MGI:3030853]	2	85.839621	85.845483	5.862			-1	ENSMUSG00000075208	0	0		NONE
669	Vita2a	Olfr1020	olfactory receptor 1020 [Source:MGI Symbol;Acc:MGI:3030854]	2	85.84703	85.851794	4.764			1	ENSMUSG00000046975	0	0		NONE
670	Vita2a	Olfr1022	olfactory receptor 1022 [Source:MGI Symbol;Acc:MGI:3030856]	2	85.868594	85.869541	0.947			1	ENSMUSG00000057761	2	1	missense_variant;missense_variant	MODERATE
671	Vita2a	Olfr1023	olfactory receptor 1023 [Source:MGI Symbol;Acc:MGI:3030857]	2	85.88564	85.891213	5.573			1	ENSMUSG00000050128	1	2	missense_variant;missense_variant	MODERATE
672	Vita2a	Olfr1024	olfactory receptor 1024 [Source:MGI Symbol;Acc:MGI:3030858]	2	85.904069	85.905052	0.983			-1	ENSMUSG00000075206	5	1	missense_variant;missense_variant;missense_variant;missense_variant;missense_variant	MODERATE
673	Vita2a	Olfr1025-ps1	olfactory receptor 1025, pseudogene 1 [Source:MGI Symbol;Acc:MGI:3030859]	2	85.915193	85.921381	6.188			1	ENSMUSG00000058884	0	0		NONE
674	Vita2a	Olfr1026	olfactory receptor 1026 [Source:MGI Symbol;Acc:MGI:3030860]	2	85.921558	85.924623	3.065			1	ENSMUSG00000042863	1	3	missense_variant;missense_variant;missense_variant	MODERATE
675	Vita2a	Olfr1028	olfactory receptor 1028 [Source:MGI Symbol;Acc:MGI:3031368]	2	85.950437	85.95391	3.473			1	ENSMUSG00000057207	1	1	missense_variant	MODERATE
676	Vita2a	Olfr1029	olfactory receptor 1029 [Source:MGI Symbol;Acc:MGI:3030863]	2	85.973895	85.978913	5.018			1	ENSMUSG00000059873	2	2	missense_variant;missense_variant;missense_variant;missense_variant	MODERATE
677	Vita2a	Olfr1030	olfactory receptor 1030 [Source:MGI Symbol;Acc:MGI:3030864]	2	85.979276	85.988294	9.018			1	ENSMUSG00000044923	0	0		NONE
678	Vita2a	Olfr1031	olfactory receptor 1031 [Source:MGI Symbol;Acc:MGI:3030865]	2	85.990304	85.993704	3.4			1	ENSMUSG00000043267	0	0		NONE
679	Vita2a	Olfr1032	olfactory receptor 1032 [Source:MGI Symbol;Acc:MGI:3030866]	2	86.00554	86.009125	3.585			1	ENSMUSG00000042796	1	3	missense_variant;missense_variant;missense_variant	MODERATE
680	Vita2a	Olfr1033	olfactory receptor 1033 [Source:MGI Symbol;Acc:MGI:3030867]	2	86.020633	86.045171	24.538			1	ENSMUSG00000045392	0	0		NONE
681	Vita2a	Olfr1034	olfactory receptor 1034 [Source:MGI Symbol;Acc:MGI:3030868]	2	86.045861	86.050742	4.881			1	ENSMUSG00000102091	1	1	missense_variant	MODERATE
682	Vita2a	Olfr1036	olfactory receptor 1036 [Source:MGI Symbol;Acc:MGI:3030870]	2	86.073992	86.077194	3.202			1	ENSMUSG00000099820	1	1	missense_variant	MODERATE
683	Vita2a	Olfr1037	olfactory receptor 1037 [Source:MGI Symbol;Acc:MGI:3030871]	2	86.084671	86.087385	2.714			-1	ENSMUSG00000075205	0	0		NONE
684	Vita2a	Olfr1039	olfactory receptor 1039 [Source:MGI Symbol;Acc:MGI:3030873]	2	86.127995	86.135928	7.933			-1	ENSMUSG00000075204	4	3	missense_variant;missense_variant;missense_variant;missense_variant;missense_variant;missense_variant;missense_variant;missense_variant;missense_variant;missense_variant;missense_variant;missense_variant	MODERATE
685	Vita2a	Olfr1040	olfactory receptor 1040 [Source:MGI Symbol;Acc:MGI:3030874]	2	86.145791	86.146732	0.941			-1	ENSMUSG00000075203	3	1	missense_variant;missense_variant;missense_variant	MODERATE
686	Vita2a	Olfr1042	olfactory receptor 1042 [Source:MGI Symbol;Acc:MGI:3030876]	2	86.156743	86.161838	5.095			-1	ENSMUSG00000075202	1	2	missense_variant;missense_variant	MODERATE
687	Vita2a	Olfr1043	olfactory receptor 1043 [Source:MGI Symbol;Acc:MGI:3030877]	2	86.16189	86.167522	5.632			-1	ENSMUSG00000075201	0	0		NONE
688	Vita2a	Olfr1044	olfactory receptor 1044 [Source:MGI Symbol;Acc:MGI:3030878]	2	86.168589	86.17782	9.231			-1	ENSMUSG00000075200	0	0		NONE
689	Vita2a	Olfr52	olfactory receptor 52 [Source:MGI Symbol;Acc:MGI:1333748]	2	86.179412	86.185683	6.271			-1	ENSMUSG00000075199	1	2	missense_variant;missense_variant	MODERATE
690	Vita2a	Olfr1045	olfactory receptor 1045 [Source:MGI Symbol;Acc:MGI:3030879]	2	86.19591	86.203009	7.099			-1	ENSMUSG00000075198	2	2	missense_variant;missense_variant;missense_variant;missense_variant	MODERATE
691	Vita2a	Olfr1046	olfactory receptor 1046 [Source:MGI Symbol;Acc:MGI:3030880]	2	86.214987	86.219314	4.327			-1	ENSMUSG00000075197	1	2	missense_variant;missense_variant	MODERATE
692	Vita2a	Olfr1047	olfactory receptor 1047 [Source:MGI Symbol;Acc:MGI:3030881]	2	86.226567	86.231401	4.834			-1	ENSMUSG00000075196	0	0		NONE
693	Vita2a	Olfr1048	olfactory receptor 1048 [Source:MGI Symbol;Acc:MGI:3030882]	2	86.233951	86.240289	6.338			-1	ENSMUSG00000075195	0	0		NONE
694	Vita2a	Olfr1049	olfactory receptor 1049 [Source:MGI Symbol;Acc:MGI:3030883]	2	86.254357	86.258328	3.971			-1	ENSMUSG00000075194	3	2	missense_variant;missense_variant;missense_variant;missense_variant;missense_variant;missense_variant	MODERATE
695	Vita2a	Olfr1051	olfactory receptor 1051 [Source:MGI Symbol;Acc:MGI:3030885]	2	86.273814	86.279088	5.274			-1	ENSMUSG00000075193	3	4	missense_variant;missense_variant;missense_variant;missense_variant;missense_variant;missense_variant;missense_variant;missense_variant;missense_variant;missense_variant;missense_variant;missense_variant	MODERATE
696	Vita2a	Olfr1052	olfactory receptor 1052 [Source:MGI Symbol;Acc:MGI:3030886]	2	86.292455	86.299233	6.778			1	ENSMUSG00000047149	1	3	missense_variant;missense_variant;missense_variant	MODERATE
697	Vita2a	Olfr1053	olfactory receptor 1053 [Source:MGI Symbol;Acc:MGI:3030887]	2	86.314343	86.315284	0.941			-1	ENSMUSG00000075192	1	1	missense_variant	MODERATE
698	Vita2a	Olfr1054	olfactory receptor 1054 [Source:MGI Symbol;Acc:MGI:3030888]	2	86.332135	86.335433	3.298			-1	ENSMUSG00000075190	0	0		NONE
699	Vita2a	Olfr1055	olfactory receptor 1055 [Source:MGI Symbol;Acc:MGI:3030889]	2	86.346624	86.350284	3.66			-1	ENSMUSG00000075189	2	3	missense_variant;missense_variant;missense_variant;missense_variant;missense_variant;missense_variant	MODERATE
700	Vita2a	Olfr1056	olfactory receptor 1056 [Source:MGI Symbol;Acc:MGI:3030890]	2	86.354398	86.362469	8.071			-1	ENSMUSG00000075188	1	2	missense_variant;missense_variant	MODERATE
701	Vita2a	Olfr1057	olfactory receptor 1057 [Source:MGI Symbol;Acc:MGI:3030891]	2	86.372561	86.378393	5.832			-1	ENSMUSG00000075187	0	0		NONE
702	Vita2a	Olfr1058	olfactory receptor 1058 [Source:MGI Symbol;Acc:MGI:3030892]	2	86.38476	86.388561	3.801			-1	ENSMUSG00000075186	2	2	missense_variant;missense_variant;missense_variant;missense_variant	MODERATE
703	Vita2a	Olfr1061	olfactory receptor 1061 [Source:MGI Symbol;Acc:MGI:3030895]	2	86.413109	86.41405	0.941			-1	ENSMUSG00000075185	6	1	missense_variant;missense_variant;missense_variant;missense_variant;missense_variant;missense_variant	MODERATE
704	Vita2a	Olfr1062	olfactory receptor 1062 [Source:MGI Symbol;Acc:MGI:3030896]	2	86.420399	86.426749	6.35			-1	ENSMUSG00000090059	0	0		NONE
705	Vita2a	Olfr1065	olfactory receptor 1065 [Source:MGI Symbol;Acc:MGI:3030899]	2	86.443958	86.450591	6.633			-1	ENSMUSG00000111306	1	4	missense_variant;missense_variant;missense_variant;missense_variant	MODERATE
706	Vita2a	Olfr1066	olfactory receptor 1066 [Source:MGI Symbol;Acc:MGI:3030900]	2	86.455328	86.456269	0.941			-1	ENSMUSG00000075181	18	1	missense_variant;missense_variant;missense_variant;missense_variant;missense_variant;missense_variant;missense_variant;missense_variant;missense_variant;missense_variant;missense_variant;missense_variant;missense_variant;missense_variant;missense_variant;missense_variant;missense_variant;missense_variant	MODERATE
707	Vita2a	Olfr228	olfactory receptor 228 [Source:MGI Symbol;Acc:MGI:3030062]	2	86.481921	86.487386	5.465			-1	ENSMUSG00000111772	4	2	missense_variant;missense_variant;missense_variant;missense_variant;missense_variant;missense_variant;missense_variant;missense_variant	MODERATE
708	Vita2a	Olfr1076	olfactory receptor 1076 [Source:MGI Symbol;Acc:MGI:3030910]	2	86.508461	86.509402	0.941			1	ENSMUSG00000060742	2	1	missense_variant;missense_variant	MODERATE
709	Vita2a	Olfr1079	olfactory receptor 1079 [Source:MGI Symbol;Acc:MGI:3030913]	2	86.536949	86.54248	5.531			-1	ENSMUSG00000075179	1	3	missense_variant;missense_variant;missense_variant	MODERATE
710	Vita2a	Olfr1080	olfactory receptor 1080 [Source:MGI Symbol;Acc:MGI:3030914]	2	86.552675	86.558235	5.56			-1	ENSMUSG00000110912	3	1	missense_variant;missense_variant;missense_variant	MODERATE
711	Vita2a	Olfr1082	olfactory receptor 1082 [Source:MGI Symbol;Acc:MGI:3030916]	2	86.593412	86.598966	5.554			-1	ENSMUSG00000111689	11	1	missense_variant;missense_variant;missense_variant;missense_variant;missense_variant;missense_variant;missense_variant;missense_variant;missense_variant;missense_variant;missense_variant	MODERATE
712	Vita2a	Olfr1084	olfactory receptor 1084 [Source:MGI Symbol;Acc:MGI:3030918]	2	86.638765	86.639725	0.96			-1	ENSMUSG00000110804	7	1	missense_variant;missense_variant;missense_variant;missense_variant;missense_variant;missense_variant;missense_variant	MODERATE
713	Vita2a	Olfr1085	olfactory receptor 1085 [Source:MGI Symbol;Acc:MGI:3030919]	2	86.653665	86.662019	8.354			-1	ENSMUSG00000075176	5	3	missense_variant;missense_variant;missense_variant;missense_variant;missense_variant;missense_variant;missense_variant;missense_variant;missense_variant;missense_variant;missense_variant;missense_variant;missense_variant;missense_variant;missense_variant	MODERATE
714	Vita2a	Olfr1086	olfactory receptor 1086 [Source:MGI Symbol;Acc:MGI:3030920]	2	86.676218	86.680092	3.874			-1	ENSMUSG00000075175	0	0		NONE
715	Vita2a	Olfr1087	olfactory receptor 1087 [Source:MGI Symbol;Acc:MGI:3030921]	2	86.687235	86.698395	11.16			-1	ENSMUSG00000075174	1	2	missense_variant;missense_variant	MODERATE
716	Vita2a	Olfr1089	olfactory receptor 1089 [Source:MGI Symbol;Acc:MGI:3030923]	2	86.732584	86.733701	1.117			-1	ENSMUSG00000111711	4	1	missense_variant;missense_variant;missense_variant;missense_variant	MODERATE
717	Vita2a	Olfr1090	olfactory receptor 1090 [Source:MGI Symbol;Acc:MGI:3030924]	2	86.752724	86.758993	6.269			-1	ENSMUSG00000075172	2	3	missense_variant;missense_variant;missense_variant;missense_variant;missense_variant;missense_variant	MODERATE
718	Vita2a	Olfr1093	olfactory receptor 1093 [Source:MGI Symbol;Acc:MGI:3030927]	2	86.782479	86.787616	5.137			1	ENSMUSG00000047969	0	0		NONE
719	Vita2a	Olfr141	olfactory receptor 141 [Source:MGI Symbol;Acc:MGI:2177524]	2	86.804134	86.810018	5.884			-1	ENSMUSG00000078420	0	0		NONE
720	Vita2a	Olfr1094	olfactory receptor 1094 [Source:MGI Symbol;Acc:MGI:3030928]	2	86.824663	86.830282	5.619			1	ENSMUSG00000044213	0	0		NONE
721	Vita2a	Olfr1095	olfactory receptor 1095 [Source:MGI Symbol;Acc:MGI:3030929]	2	86.85077	86.851696	0.926			-1	ENSMUSG00000075171	4	1	stop_gained;missense_variant;missense_variant;missense_variant	HIGH
722	Vita2a	Olfr1097	olfactory receptor 1097 [Source:MGI Symbol;Acc:MGI:3030931]	2	86.886773	86.892216	5.443			-1	ENSMUSG00000075170	5	2	missense_variant;missense_variant;missense_variant;missense_variant;missense_variant;missense_variant;missense_variant;missense_variant;missense_variant;missense_variant	MODERATE
723	Vita2a	Olfr1098	olfactory receptor 1098 [Source:MGI Symbol;Acc:MGI:3030932]	2	86.920949	86.924545	3.596			-1	ENSMUSG00000075169	3	2	missense_variant;missense_variant;missense_variant;missense_variant;missense_variant;missense_variant	MODERATE
724	Vita2a	Olfr1099	olfactory receptor 1099 [Source:MGI Symbol;Acc:MGI:3030933]	2	86.955126	86.960693	5.567			-1	ENSMUSG00000075168	2	2	missense_variant;missense_variant;missense_variant;missense_variant	MODERATE
725	Vita2a	Olfr1100	olfactory receptor 1100 [Source:MGI Symbol;Acc:MGI:3030934]	2	86.976029	86.979954	3.925			-1	ENSMUSG00000070875	2	2	missense_variant;missense_variant;missense_variant;missense_variant	MODERATE
726	Vita2a	Olfr1101	olfactory receptor 1101 [Source:MGI Symbol;Acc:MGI:3030935]	2	86.986291	86.991221	4.93			-1	ENSMUSG00000075167	4	2	missense_variant;missense_variant;missense_variant;missense_variant;missense_variant;missense_variant;missense_variant;missense_variant	MODERATE
727	Vita2a	Olfr1102	olfactory receptor 1102 [Source:MGI Symbol;Acc:MGI:3030936]	2	86.998398	87.003618	5.22			1	ENSMUSG00000049843	2	2	missense_variant;missense_variant;missense_variant;missense_variant	MODERATE
728	Vita2a	Olfr1104	olfactory receptor 1104 [Source:MGI Symbol;Acc:MGI:3030938]	2	87.020703	87.02708	6.377			-1	ENSMUSG00000075166	1	3	missense_variant;missense_variant;missense_variant	MODERATE
729	Vita2a	Olfr1105	olfactory receptor 1105 [Source:MGI Symbol;Acc:MGI:3030939]	2	87.03126	87.036531	5.271			-1	ENSMUSG00000075165	2	2	missense_variant;missense_variant;missense_variant;missense_variant	MODERATE
730	Vita2a	Olfr1106	olfactory receptor 1106 [Source:MGI Symbol;Acc:MGI:3030940]	2	87.046811	87.052273	5.462			-1	ENSMUSG00000075164	2	3	missense_variant;missense_variant;missense_variant;missense_variant;missense_variant;missense_variant	MODERATE
731	Vita2a	Olfr1107	olfactory receptor 1107 [Source:MGI Symbol;Acc:MGI:3030941]	2	87.068671	87.075817	7.146			-1	ENSMUSG00000075163	2	2	missense_variant;missense_variant;missense_variant;missense_variant	MODERATE
732	Vita2a	Olfr1109	olfactory receptor 1109 [Source:MGI Symbol;Acc:MGI:3030943]	2	87.091195	87.096008	4.813			-1	ENSMUSG00000075161	4	3	missense_variant;missense_variant;missense_variant;missense_variant;missense_variant;missense_variant;missense_variant;missense_variant;missense_variant;missense_variant;missense_variant;missense_variant	MODERATE
733	Vita2a	Olfr259	olfactory receptor 259 [Source:MGI Symbol;Acc:MGI:3030093]	2	87.104578	87.114567	9.989			-1	ENSMUSG00000075160	4	4	missense_variant;missense_variant;missense_variant;missense_variant;missense_variant;missense_variant;missense_variant;missense_variant;missense_variant;missense_variant;missense_variant;missense_variant;missense_variant;missense_variant;missense_variant;missense_variant	MODERATE
734	Vita2a	Olfr1110	olfactory receptor 1110 [Source:MGI Symbol;Acc:MGI:3030944]	2	87.133673	87.1403	6.627			-1	ENSMUSG00000075159	1	2	missense_variant;missense_variant	MODERATE
735	Vita2a	Olfr1111	olfactory receptor 1111 [Source:MGI Symbol;Acc:MGI:3030945]	2	87.149181	87.152624	3.443			-1	ENSMUSG00000075158	2	3	missense_variant;missense_variant;missense_variant;missense_variant;missense_variant;missense_variant	MODERATE
736	Vita2a	Olfr1112	olfactory receptor 1112 [Source:MGI Symbol;Acc:MGI:3030946]	2	87.187798	87.192767	4.969			1	ENSMUSG00000044487	1	2	missense_variant;missense_variant	MODERATE
737	Vita2a	Olfr1113	olfactory receptor 1113 [Source:MGI Symbol;Acc:MGI:3030947]	2	87.20897	87.21465	5.68			1	ENSMUSG00000070857	1	2	missense_variant;missense_variant	MODERATE
738	Vita2a	Olfr1115	olfactory receptor 1115 [Source:MGI Symbol;Acc:MGI:3030949]	2	87.248013	87.253868	5.855			1	ENSMUSG00000070856	2	4	missense_variant;missense_variant;missense_variant;missense_variant;missense_variant;missense_variant;missense_variant;missense_variant	MODERATE
739	Vita2a	Olfr1116	olfactory receptor 1116 [Source:MGI Symbol;Acc:MGI:3030950]	2	87.267534	87.278262	10.728			1	ENSMUSG00000070855	0	0		NONE
740	Vita2a	Olfr1118	olfactory receptor 1118 [Source:MGI Symbol;Acc:MGI:3030952]	2	87.307581	87.313621	6.04			1	ENSMUSG00000083706	5	2	missense_variant;missense_variant;missense_variant;missense_variant;missense_variant;missense_variant;missense_variant;missense_variant;missense_variant;missense_variant	MODERATE
741	Vita2a	Olfr1120	olfactory receptor 1120 [Source:MGI Symbol;Acc:MGI:3030954]	2	87.354815	87.361786	6.971			1	ENSMUSG00000081234	0	0		NONE
742	Vita2a	Olfr1121	olfactory receptor 1121 [Source:MGI Symbol;Acc:MGI:3030955]	2	87.369895	87.373469	3.574			1	ENSMUSG00000070852	2	2	missense_variant;missense_variant;missense_variant;missense_variant	MODERATE
743	Vita2a	Olfr1122	olfactory receptor 1122 [Source:MGI Symbol;Acc:MGI:3030956]	2	87.385849	87.39193	6.081			1	ENSMUSG00000047594	1	2	missense_variant;missense_variant	MODERATE
744	Vita2a	Olfr1123	olfactory receptor 1123 [Source:MGI Symbol;Acc:MGI:3030957]	2	87.416635	87.423211	6.576			1	ENSMUSG00000043274	2	2	missense_variant;missense_variant;missense_variant;missense_variant	MODERATE
745	Vita2a	Olfr1124	olfactory receptor 1124 [Source:MGI Symbol;Acc:MGI:3030958]	2	87.430275	87.436623	6.348			1	ENSMUSG00000050772	8	2	missense_variant;missense_variant;missense_variant;missense_variant;missense_variant;missense_variant;missense_variant;missense_variant;missense_variant;missense_variant;missense_variant;missense_variant;missense_variant;missense_variant;missense_variant;missense_variant	MODERATE
746	Vita2a	Olfr1126	olfactory receptor 1126 [Source:MGI Symbol;Acc:MGI:3030960]	2	87.453962	87.458911	4.949			1	ENSMUSG00000058194	2	2	missense_variant;missense_variant;missense_variant;missense_variant	MODERATE
747	Vita2a	Pramel7	preferentially expressed antigen in melanoma like 7 [Source:MGI Symbol;Acc:MGI:2156391]	2	87.489087	87.497093	8.006			-1	ENSMUSG00000025839	6	1	missense_variant;missense_variant;missense_variant;missense_variant;missense_variant;missense_variant	MODERATE
748	Vita2a	Pramel6	preferentially expressed antigen in melanoma like 6 [Source:MGI Symbol;Acc:MGI:2156390]	2	87.506565	87.510872	4.307			1	ENSMUSG00000025838	1	2	missense_variant;missense_variant	MODERATE
749	Vita2a	Olfr153	olfactory receptor 153 [Source:MGI Symbol;Acc:MGI:1313138]	2	87.531796	87.533053	1.257			1	ENSMUSG00000061520	2	1	missense_variant;missense_variant	MODERATE
750	Vita2a	Olfr1128	olfactory receptor 1128 [Source:MGI Symbol;Acc:MGI:3030962]	2	87.544607	87.545542	0.935			-1	ENSMUSG00000075156	4	1	missense_variant;missense_variant;missense_variant;missense_variant	MODERATE
751	Vita2a	Olfr1129	olfactory receptor 1129 [Source:MGI Symbol;Acc:MGI:3030963]	2	87.573902	87.577259	3.357			1	ENSMUSG00000062272	5	3	missense_variant;missense_variant;missense_variant;missense_variant;missense_variant;missense_variant;missense_variant;missense_variant;missense_variant;missense_variant;missense_variant;missense_variant;missense_variant;missense_variant;missense_variant	MODERATE
752	Vita2a	Olfr1130	olfactory receptor 1130 [Source:MGI Symbol;Acc:MGI:3030964]	2	87.606212	87.609852	3.64			1	ENSMUSG00000059205	1	2	missense_variant;missense_variant	MODERATE
753	Vita2a	Olfr1131	olfactory receptor 1131 [Source:MGI Symbol;Acc:MGI:3030965]	2	87.627104	87.630203	3.099			1	ENSMUSG00000068819	3	3	missense_variant;missense_variant;missense_variant;missense_variant;missense_variant;missense_variant;missense_variant;missense_variant	MODERATE
754	Vita2a	Olfr1132	olfactory receptor 1132 [Source:MGI Symbol;Acc:MGI:3030966]	2	87.632583	87.637535	4.952			-1	ENSMUSG00000068818	2	2	missense_variant;missense_variant;missense_variant;missense_variant	MODERATE
755	Vita2a	Olfr1133	olfactory receptor 1133 [Source:MGI Symbol;Acc:MGI:3030967]	2	87.64518	87.647374	2.194			-1	ENSMUSG00000075155	6	2	missense_variant;missense_variant;missense_variant;missense_variant;missense_variant;missense_variant;missense_variant;missense_variant;missense_variant;missense_variant;missense_variant;missense_variant	MODERATE
756	Vita2a	Olfr1134	olfactory receptor 1134 [Source:MGI Symbol;Acc:MGI:3030968]	2	87.655673	87.65846	2.787			-1	ENSMUSG00000111747	0	0		NONE
757	Vita2a	Olfr1135	olfactory receptor 1135 [Source:MGI Symbol;Acc:MGI:3030969]	2	87.669835	87.673664	3.829			-1	ENSMUSG00000075153	2	2	missense_variant;missense_variant;missense_variant;missense_variant	MODERATE
758	Vita2a	Olfr1136	olfactory receptor 1136 [Source:MGI Symbol;Acc:MGI:3030970]	2	87.692881	87.693947	1.066			-1	ENSMUSG00000075151	8	1	missense_variant;missense_variant;missense_variant;missense_variant;missense_variant;missense_variant;missense_variant;missense_variant	MODERATE
759	Vita2a	Olfr1137	olfactory receptor 1137 [Source:MGI Symbol;Acc:MGI:3030971]	2	87.708873	87.713179	4.306			-1	ENSMUSG00000075150	2	2	missense_variant;missense_variant;missense_variant;missense_variant	MODERATE
760	Vita2a	Olfr1138	olfactory receptor 1138 [Source:MGI Symbol;Acc:MGI:3030972]	2	87.736747	87.739978	3.231			-1	ENSMUSG00000075149	5	2	missense_variant;missense_variant;missense_variant;missense_variant;missense_variant;missense_variant;missense_variant;missense_variant;missense_variant;missense_variant	MODERATE
761	Vita2a	Olfr1140	olfactory receptor 1140 [Source:MGI Symbol;Acc:MGI:3030974]	2	87.743752	87.747581	3.829			1	ENSMUSG00000068817	4	2	missense_variant;missense_variant;missense_variant;missense_variant;missense_variant;missense_variant;missense_variant;missense_variant	MODERATE
762	Vita2a	Olfr1141	olfactory receptor 1141 [Source:MGI Symbol;Acc:MGI:3030975]	2	87.753056	87.753991	0.935			-1	ENSMUSG00000075148	18	1	missense_variant;missense_variant;missense_variant;missense_variant;missense_variant;missense_variant;missense_variant;missense_variant;missense_variant;missense_variant;missense_variant;missense_variant;missense_variant;missense_variant;missense_variant;missense_variant;missense_variant;missense_variant	MODERATE
763	Vita2a	Olfr152	olfactory receptor 152 [Source:MGI Symbol;Acc:MGI:1313139]	2	87.779483	87.784572	5.089			1	ENSMUSG00000068816	1	3	missense_variant;missense_variant;missense_variant	MODERATE
764	Vita2a	Olfr1143	olfactory receptor 1143 [Source:MGI Symbol;Acc:MGI:3030977]	2	87.800592	87.804274	3.682			1	ENSMUSG00000068815	0	0		NONE
765	Vita2a	Olfr1145	olfactory receptor 1145 [Source:MGI Symbol;Acc:MGI:3030979]	2	87.809822	87.810799	0.977			1	ENSMUSG00000068814	1	2	missense_variant;missense_variant	MODERATE
766	Vita2a	Olfr1148	olfactory receptor 1148 [Source:MGI Symbol;Acc:MGI:3030982]	2	87.830533	87.835803	5.27			1	ENSMUSG00000061875	0	0		NONE
767	Vita2a	Olfr1150-ps1	olfactory receptor 1150, pseudogene 1 [Source:MGI Symbol;Acc:MGI:3030984]	2	87.843993	87.849541	5.548			1	ENSMUSG00000070853	3	1	missense_variant;missense_variant;missense_variant	MODERATE
768	Vita2a	Olfr1151	olfactory receptor 1151 [Source:MGI Symbol;Acc:MGI:3030985]	2	87.855862	87.859923	4.061			1	ENSMUSG00000047039	0	0		NONE
769	Vita2a	Olfr1152	olfactory receptor 1152 [Source:MGI Symbol;Acc:MGI:3030986]	2	87.866492	87.874156	7.664			1	ENSMUSG00000045225	1	2	missense_variant;missense_variant	MODERATE
770	Vita2a	Olfr1153	olfactory receptor 1153 [Source:MGI Symbol;Acc:MGI:3030987]	2	87.894962	87.89831	3.348			1	ENSMUSG00000048197	1	2	missense_variant;missense_variant	MODERATE
771	Vita2a	Olfr1154	olfactory receptor 1154 [Source:MGI Symbol;Acc:MGI:3030988]	2	87.901256	87.905166	3.91			-1	ENSMUSG00000075146	1	3	missense_variant;missense_variant;missense_variant	MODERATE
772	Vita2a	Olfr1155	olfactory receptor 1155 [Source:MGI Symbol;Acc:MGI:3030989]	2	87.941645	87.945137	3.492			-1	ENSMUSG00000075145	0	0		NONE
773	Vita2a	Olfr1156	olfactory receptor 1156 [Source:MGI Symbol;Acc:MGI:3030990]	2	87.947053	87.9531	6.047			-1	ENSMUSG00000075144	0	0		NONE
774	Vita2a	Olfr1157	olfactory receptor 1157 [Source:MGI Symbol;Acc:MGI:3030991]	2	87.958485	87.968299	9.814			-1	ENSMUSG00000075143	4	1	missense_variant;missense_variant;missense_variant;missense_variant	MODERATE
775	Vita2a	Olfr74	olfactory receptor 74 [Source:MGI Symbol;Acc:MGI:2151909]	2	87.973707	87.974663	0.956			-1	ENSMUSG00000075142	2	1	missense_variant;missense_variant	MODERATE
776	Vita2a	Olfr1158	olfactory receptor 1158 [Source:MGI Symbol;Acc:MGI:3030992]	2	87.990113	87.991054	0.941			1	ENSMUSG00000062793	4	1	missense_variant;missense_variant;missense_variant;missense_variant	MODERATE
777	Vita2a	Olfr1160	olfactory receptor 1160 [Source:MGI Symbol;Acc:MGI:3030994]	2	88.000927	88.008268	7.341			-1	ENSMUSG00000075141	1	2	missense_variant;missense_variant	MODERATE
778	Vita2a	Olfr1161	olfactory receptor 1161 [Source:MGI Symbol;Acc:MGI:3030995]	2	88.022774	88.028252	5.478			1	ENSMUSG00000045150	2	3	missense_variant;missense_variant;missense_variant;missense_variant;missense_variant;missense_variant	MODERATE
779	Vita2a	Olfr73	olfactory receptor 73 [Source:MGI Symbol;Acc:MGI:2151908]	2	88.032288	88.037699	5.411			-1	ENSMUSG00000075140	0	0		NONE
780	Vita2a	Olfr1162	olfactory receptor 1162 [Source:MGI Symbol;Acc:MGI:3030996]	2	88.04592	88.051129	5.209			-1	ENSMUSG00000075139	1	2	stop_gained;stop_gained	HIGH
781	Vita2a	Olfr1163	olfactory receptor 1163 [Source:MGI Symbol;Acc:MGI:3030997]	2	88.069817	88.07183	2.013			-1	ENSMUSG00000075137	0	0		NONE
782	Vita2a	Olfr1164	olfactory receptor 1164 [Source:MGI Symbol;Acc:MGI:3030998]	2	88.092855	88.093966	1.111			-1	ENSMUSG00000075136	1	1	missense_variant	MODERATE
783	Vita2a	Olfr1166	olfactory receptor 1166 [Source:MGI Symbol;Acc:MGI:3031000]	2	88.12336	88.128272	4.912			-1	ENSMUSG00000101078	1	2	missense_variant;missense_variant	MODERATE
784	Vita2a	Olfr1167	olfactory receptor 1167 [Source:MGI Symbol;Acc:MGI:3031001]	2	88.14615	88.155193	9.043			-1	ENSMUSG00000100899	0	0		NONE
785	Vita2a	Olfr1168	olfactory receptor 1168 [Source:MGI Symbol;Acc:MGI:3031002]	2	88.18188	88.186919	5.039			1	ENSMUSG00000061342	0	0		NONE
786	Vita2a	Olfr1170	olfactory receptor 1170 [Source:MGI Symbol;Acc:MGI:3031004]	2	88.222098	88.228334	6.236			-1	ENSMUSG00000075133	0	0		NONE
787	Vita2a	Olfr1173	olfactory receptor 1173 [Source:MGI Symbol;Acc:MGI:3031007]	2	88.27304	88.279875	6.835			-1	ENSMUSG00000075132	0	0		NONE
788	Vita2a	Olfr1174	olfactory receptor 1174 [Source:MGI Symbol;Acc:MGI:3031008]	2	88.310284	88.315135	4.851			-1	ENSMUSG00000080713	0	0		NONE
789	Vita2a	Olfr1175	olfactory receptor 1175 [Source:MGI Symbol;Acc:MGI:3031009]	2	88.318194	88.327215	9.021			-1	ENSMUSG00000083855	0	0		NONE
790	Vita2a	Olfr1176	olfactory receptor 1176 [Source:MGI Symbol;Acc:MGI:3031010]	2	88.336721	88.342048	5.327			1	ENSMUSG00000050023	0	0		NONE
791	Vita2a	Olfr1177-ps	olfactory receptor 1177, pseudogene [Source:MGI Symbol;Acc:MGI:3031011]	2	88.342132	88.346492	4.36			-1	ENSMUSG00000075128	0	0		NONE
792	Vita2a	Olfr1178	olfactory receptor 1178 [Source:MGI Symbol;Acc:MGI:3031012]	2	88.387062	88.400799	13.737			1	ENSMUSG00000056995	4	2	missense_variant;missense_variant;missense_variant;missense_variant;missense_variant;missense_variant;missense_variant;missense_variant	MODERATE
793	Vita2a	Olfr1179	olfactory receptor 1179 [Source:MGI Symbol;Acc:MGI:3031013]	2	88.401859	88.406453	4.594			-1	ENSMUSG00000075127	5	2	missense_variant;missense_variant;missense_variant;missense_variant;missense_variant;missense_variant;missense_variant;missense_variant;missense_variant;missense_variant	MODERATE
794	Vita2a	Olfr1180	olfactory receptor 1180 [Source:MGI Symbol;Acc:MGI:3031014]	2	88.410649	88.419151	8.502			-1	ENSMUSG00000081836	2	3	missense_variant;missense_variant;missense_variant;missense_variant;missense_variant;missense_variant	MODERATE
795	Vita2a	Olfr1181	olfactory receptor 1181 [Source:MGI Symbol;Acc:MGI:3031015]	2	88.420321	88.426171	5.85			-1	ENSMUSG00000075125	1	3	missense_variant;missense_variant;missense_variant	MODERATE
796	Vita2a	Olfr1182	olfactory receptor 1182 [Source:MGI Symbol;Acc:MGI:3031370]	2	88.442814	88.449131	6.317			-1	ENSMUSG00000090097	0	0		NONE
797	Vita2a	Olfr1183	olfactory receptor 1183 [Source:MGI Symbol;Acc:MGI:3031017]	2	88.454867	88.469199	14.332			1	ENSMUSG00000049372	3	1	stop_gained;missense_variant;missense_variant	HIGH
798	Vita2a	Olfr1184	olfactory receptor 1184 [Source:MGI Symbol;Acc:MGI:3031018]	2	88.483598	88.489284	5.686			1	ENSMUSG00000051424	0	0		NONE
799	Vita2a	Olfr1185-ps1	olfactory receptor 1185, pseudogene 1 [Source:MGI Symbol;Acc:MGI:3031019]	2	88.49332	88.502049	8.729			1	ENSMUSG00000057735	0	0		NONE
800	Vita2a	Olfr1186	olfactory receptor 1186 [Source:MGI Symbol;Acc:MGI:3031020]	2	88.518551	88.52679	8.239			1	ENSMUSG00000082882	2	3	missense_variant;missense_variant;missense_variant;missense_variant;missense_variant;missense_variant	MODERATE
801	Vita2a	Olfr1188	olfactory receptor 1188 [Source:MGI Symbol;Acc:MGI:3031022]	2	88.556935	88.560815	3.88			1	ENSMUSG00000068809	1	2	missense_variant;missense_variant	MODERATE
802	Vita2a	Olfr1189	olfactory receptor 1189 [Source:MGI Symbol;Acc:MGI:3031023]	2	88.586454	88.592762	6.308			1	ENSMUSG00000068808	1	2	missense_variant;missense_variant	MODERATE
803	Vita2a	Olfr1191-ps1	olfactory receptor 1191, pseudogene 1 [Source:MGI Symbol;Acc:MGI:3031025]	2	88.640542	88.648438	7.896			1	ENSMUSG00000081948	3	2	missense_variant;missense_variant;missense_variant;missense_variant;missense_variant;missense_variant	MODERATE
804	Vita2a	Olfr1192-ps1	olfactory receptor 1192, pseudogene 1 [Source:MGI Symbol;Acc:MGI:3031026]	2	88.648509	88.659772	11.263			1	ENSMUSG00000111590	7	1	stop_gained;missense_variant;missense_variant;missense_variant;missense_variant;missense_variant;missense_variant	HIGH
805	Vita2a	Olfr1193	olfactory receptor 1193 [Source:MGI Symbol;Acc:MGI:3031027]	2	88.675628	88.681143	5.515			1	ENSMUSG00000060827	3	3	missense_variant;missense_variant;missense_variant;missense_variant;missense_variant;missense_variant;missense_variant;missense_variant;missense_variant	MODERATE
806	Vita2a	Olfr1195	olfactory receptor 1195 [Source:MGI Symbol;Acc:MGI:3031029]	2	88.681455	88.689187	7.732			-1	ENSMUSG00000075121	0	0		NONE
807	Vita2a	Olfr1196	olfactory receptor 1196 [Source:MGI Symbol;Acc:MGI:3031030]	2	88.697303	88.704597	7.294			-1	ENSMUSG00000075120	7	3	splice_donor_variant;missense_variant;missense_variant;missense_variant;missense_variant;missense_variant;missense_variant;missense_variant;missense_variant;missense_variant;missense_variant;missense_variant;missense_variant;missense_variant;missense_variant;missense_variant;missense_variant;missense_variant;missense_variant	HIGH
808	Vita2a	Olfr1197	olfactory receptor 1197 [Source:MGI Symbol;Acc:MGI:3031031]	2	88.726903	88.732366	5.463			-1	ENSMUSG00000075119	3	2	missense_variant;missense_variant;missense_variant;missense_variant;missense_variant;missense_variant	MODERATE
809	Vita2a	Olfr1198	olfactory receptor 1198 [Source:MGI Symbol;Acc:MGI:3031032]	2	88.74397	88.75137	7.4			-1	ENSMUSG00000075117	2	3	missense_variant;missense_variant;missense_variant;missense_variant;missense_variant;missense_variant	MODERATE
810	Vita2a	Olfr1199	olfactory receptor 1199 [Source:MGI Symbol;Acc:MGI:3031033]	2	88.754195	88.760469	6.274			-1	ENSMUSG00000089892	1	4	missense_variant;missense_variant;missense_variant;missense_variant	MODERATE
811	Vita2a	Olfr1200	olfactory receptor 1200 [Source:MGI Symbol;Acc:MGI:3031034]	2	88.763511	88.770488	6.977			-1	ENSMUSG00000075115	2	2	missense_variant;missense_variant;missense_variant;missense_variant	MODERATE
812	Vita2a	Olfr1201	olfactory receptor 1201 [Source:MGI Symbol;Acc:MGI:3031035]	2	88.793036	88.796827	3.791			1	ENSMUSG00000059023	0	0		NONE
813	Vita2a	Olfr1202	olfactory receptor 1202 [Source:MGI Symbol;Acc:MGI:3031036]	2	88.814496	88.820711	6.215			1	ENSMUSG00000064084	4	3	missense_variant;missense_variant;missense_variant;missense_variant;missense_variant;missense_variant;missense_variant;missense_variant;missense_variant;missense_variant;missense_variant;missense_variant	MODERATE
814	Vita2a	Olfr1205	olfactory receptor 1205 [Source:MGI Symbol;Acc:MGI:3031039]	2	88.829737	88.837104	7.367			1	ENSMUSG00000057447	1	2	missense_variant;missense_variant	MODERATE
815	Vita2a	Olfr1204	olfactory receptor 1204 [Source:MGI Symbol;Acc:MGI:3031038]	2	88.849292	88.85792	8.628			1	ENSMUSG00000061798	5	2	missense_variant;missense_variant;missense_variant;missense_variant;missense_variant;missense_variant;missense_variant;missense_variant;missense_variant;missense_variant	MODERATE
816	Vita2a	Olfr1206	olfactory receptor 1206 [Source:MGI Symbol;Acc:MGI:3031040]	2	88.863231	88.867753	4.522			1	ENSMUSG00000062757	3	2	missense_variant;missense_variant;missense_variant;missense_variant;missense_variant;missense_variant	MODERATE
817	Vita2a	Olfr1208	olfactory receptor 1208 [Source:MGI Symbol;Acc:MGI:3031042]	2	88.895575	88.902311	6.736			-1	ENSMUSG00000075114	0	0		NONE
818	Vita2a	Olfr1209	olfactory receptor 1209 [Source:MGI Symbol;Acc:MGI:3031043]	2	88.904942	88.915157	10.215			-1	ENSMUSG00000075113	2	2	missense_variant;missense_variant;missense_variant;missense_variant	MODERATE
819	Vita2a	Olfr1211	olfactory receptor 1211 [Source:MGI Symbol;Acc:MGI:3031045]	2	88.926876	88.938111	11.235			-1	ENSMUSG00000075112	2	3	missense_variant;missense_variant;missense_variant;missense_variant;missense_variant;missense_variant	MODERATE
820	Vita2a	Olfr1212	olfactory receptor 1212 [Source:MGI Symbol;Acc:MGI:3031046]	2	88.953969	88.961313	7.344			1	ENSMUSG00000048226	0	0		NONE
821	Vita2a	Olfr1213	olfactory receptor 1213 [Source:MGI Symbol;Acc:MGI:3031047]	2	88.972055	88.980281	8.226			-1	ENSMUSG00000075111	0	0		NONE
822	Vita2a	Olfr1214	olfactory receptor 1214 [Source:MGI Symbol;Acc:MGI:3031048]	2	88.986479	88.992653	6.174			-1	ENSMUSG00000075110	6	3	missense_variant;missense_variant;missense_variant;missense_variant;missense_variant;missense_variant;missense_variant;missense_variant;missense_variant;missense_variant;missense_variant;missense_variant;missense_variant;missense_variant;missense_variant;missense_variant;missense_variant;missense_variant	MODERATE
823	Vita2a	Olfr1215	olfactory receptor 1215 [Source:MGI Symbol;Acc:MGI:3031049]	2	89.000021	89.006973	6.952			-1	ENSMUSG00000100016	2	3	missense_variant;missense_variant;missense_variant;missense_variant;missense_variant;missense_variant	MODERATE
824	Vita2a	Olfr1216	olfactory receptor 1216 [Source:MGI Symbol;Acc:MGI:3031050]	2	89.007563	89.01834	10.777			-1	ENSMUSG00000075107	1	3	missense_variant;missense_variant;missense_variant	MODERATE
825	Vita2a	Olfr1217	olfactory receptor 1217 [Source:MGI Symbol;Acc:MGI:3031051]	2	89.021336	89.032065	10.729			-1	ENSMUSG00000101391	0	0		NONE
826	Vita2a	Olfr1218	olfactory receptor 1218 [Source:MGI Symbol;Acc:MGI:3031052]	2	89.052296	89.061187	8.891			-1	ENSMUSG00000075105	1	4	missense_variant;missense_variant;missense_variant;missense_variant	MODERATE
827	Vita2a	Olfr1219	olfactory receptor 1219 [Source:MGI Symbol;Acc:MGI:3031053]	2	89.072241	89.083513	11.272			-1	ENSMUSG00000075104	1	5	missense_variant;missense_variant;missense_variant;missense_variant;missense_variant	MODERATE
828	Vita2a	Olfr1220	olfactory receptor 1220 [Source:MGI Symbol;Acc:MGI:3031054]	2	89.094188	89.106835	12.647			-1	ENSMUSG00000101480	3	3	missense_variant;missense_variant;missense_variant;missense_variant;missense_variant;missense_variant;missense_variant;missense_variant;missense_variant	MODERATE
829	Vita2a	Olfr1221	olfactory receptor 1221 [Source:MGI Symbol;Acc:MGI:3031055]	2	89.109086	89.117283	8.197			-1	ENSMUSG00000075102	1	4	missense_variant;missense_variant;missense_variant;missense_variant	MODERATE
830	Vita2a	Olfr1222	olfactory receptor 1222 [Source:MGI Symbol;Acc:MGI:3031056]	2	89.122885	89.133054	10.169			-1	ENSMUSG00000075101	0	0		NONE
831	Vita2a	Olfr1223	olfactory receptor 1223 [Source:MGI Symbol;Acc:MGI:3031057]	2	89.143508	89.15156	8.052			-1	ENSMUSG00000075100	1	1	missense_variant	MODERATE
832	Vita2a	Olfr1224-ps1	olfactory receptor 1224, pseudogene 1 [Source:MGI Symbol;Acc:MGI:3031058]	2	89.155336	89.164091	8.755			-1	ENSMUSG00000075099	1	4	missense_variant;missense_variant;missense_variant;missense_variant	MODERATE
833	Vita2a	Olfr1225	olfactory receptor 1225 [Source:MGI Symbol;Acc:MGI:3031059]	2	89.16838	89.174669	6.289			-1	ENSMUSG00000101918	2	3	missense_variant;missense_variant;missense_variant;missense_variant;missense_variant;missense_variant	MODERATE
834	Vita2a	Olfr1226	olfactory receptor 1226 [Source:MGI Symbol;Acc:MGI:3031060]	2	89.188839	89.200048	11.209			-1	ENSMUSG00000075097	0	0		NONE
835	Vita2a	Olfr1228	olfactory receptor 1228 [Source:MGI Symbol;Acc:MGI:3031062]	2	89.247964	89.254062	6.098			-1	ENSMUSG00000099486	0	0		NONE
836	Vita2a	Olfr1229	olfactory receptor 1229 [Source:MGI Symbol;Acc:MGI:3031063]	2	89.280476	89.288014	7.538			-1	ENSMUSG00000075095	0	0		NONE
837	Vita2a	Olfr1230	olfactory receptor 1230 [Source:MGI Symbol;Acc:MGI:3031064]	2	89.296351	89.297268	0.917			-1	ENSMUSG00000075094	0	0		NONE
838	Vita2a	Olfr1231	olfactory receptor 1231 [Source:MGI Symbol;Acc:MGI:3031065]	2	89.299786	89.307074	7.288			-1	ENSMUSG00000075093	1	2	missense_variant;missense_variant	MODERATE
839	Vita2a	Olfr1232	olfactory receptor 1232 [Source:MGI Symbol;Acc:MGI:3031066]	2	89.324989	89.329675	4.686			-1	ENSMUSG00000075092	0	0		NONE
840	Vita2a	Olfr1233	olfactory receptor 1233 [Source:MGI Symbol;Acc:MGI:3031067]	2	89.333208	89.342398	9.19			-1	ENSMUSG00000075091	0	0		NONE
841	Vita2a	Olfr1234	olfactory receptor 1234 [Source:MGI Symbol;Acc:MGI:3031068]	2	89.360013	89.364865	4.852			-1	ENSMUSG00000075090	1	3	missense_variant;missense_variant;missense_variant	MODERATE
842	Vita2a	Olfr1238	olfactory receptor 1238 [Source:MGI Symbol;Acc:MGI:3031072]	2	89.401991	89.409676	7.685			-1	ENSMUSG00000111517	0	0		NONE
843	Vita2a	Olfr1239	olfactory receptor 1239 [Source:MGI Symbol;Acc:MGI:3031073]	2	89.41703	89.420407	3.377			-1	ENSMUSG00000075088	1	3	missense_variant;missense_variant;missense_variant	MODERATE
844	Vita2a	Olfr1240	olfactory receptor 1240 [Source:MGI Symbol;Acc:MGI:3031074]	2	89.436296	89.443	6.704			-1	ENSMUSG00000111174	0	0		NONE
845	Vita2a	Olfr1241	olfactory receptor 1241 [Source:MGI Symbol;Acc:MGI:3031075]	2	89.481314	89.487126	5.812			-1	ENSMUSG00000075086	1	3	missense_variant;missense_variant;missense_variant	MODERATE
846	Vita2a	Olfr1242	olfactory receptor 1242 [Source:MGI Symbol;Acc:MGI:3031076]	2	89.49238	89.498335	5.955			-1	ENSMUSG00000075085	1	4	missense_variant;missense_variant;missense_variant;missense_variant	MODERATE
847	Vita2a	Olfr1243	olfactory receptor 1243 [Source:MGI Symbol;Acc:MGI:3031077]	2	89.525889	89.531487	5.598			-1	ENSMUSG00000075084	0	0		NONE
848	Vita2a	Olfr1245	olfactory receptor 1245 [Source:MGI Symbol;Acc:MGI:3031079]	2	89.573406	89.578447	5.041			-1	ENSMUSG00000111456	3	2	missense_variant;missense_variant;missense_variant;missense_variant;missense_variant;missense_variant	MODERATE
849	Vita2a	Olfr1246	olfactory receptor 1246 [Source:MGI Symbol;Acc:MGI:3031080]	2	89.586141	89.593157	7.016			-1	ENSMUSG00000111715	4	4	missense_variant;missense_variant;missense_variant;missense_variant;missense_variant;missense_variant;missense_variant;missense_variant;missense_variant;missense_variant;missense_variant;missense_variant;missense_variant;missense_variant;missense_variant;missense_variant	MODERATE
850	Vita2a	Olfr1247	olfactory receptor 1247 [Source:MGI Symbol;Acc:MGI:3031081]	2	89.604959	89.61413	9.171			-1	ENSMUSG00000075081	2	3	missense_variant;missense_variant;missense_variant;missense_variant;missense_variant;missense_variant	MODERATE
851	Vita2a	Olfr1248	olfactory receptor 1248 [Source:MGI Symbol;Acc:MGI:3031082]	2	89.617168	89.618245	1.077			-1	ENSMUSG00000111239	9	1	missense_variant;missense_variant;missense_variant;missense_variant;missense_variant;missense_variant;missense_variant;missense_variant;missense_variant	MODERATE
852	Vita2a	Olfr1249	olfactory receptor 1249 [Source:MGI Symbol;Acc:MGI:3031083]	2	89.628902	89.634983	6.081			-1	ENSMUSG00000075079	3	2	missense_variant;missense_variant;missense_variant;missense_variant;missense_variant;missense_variant	MODERATE
853	Vita2a	Olfr1250	olfactory receptor 1250 [Source:MGI Symbol;Acc:MGI:3031084]	2	89.653773	89.661467	7.694			-1	ENSMUSG00000075078	1	3	missense_variant;missense_variant;missense_variant	MODERATE
854	Vita2a	Olfr1251	olfactory receptor 1251 [Source:MGI Symbol;Acc:MGI:3031085]	2	89.66587	89.671936	6.066			-1	ENSMUSG00000111567	0	0		NONE
855	Vita2a	Olfr1252	olfactory receptor 1252 [Source:MGI Symbol;Acc:MGI:3031086]	2	89.719575	89.725012	5.437			-1	ENSMUSG00000110819	1	3	missense_variant;missense_variant;missense_variant	MODERATE
856	Vita2a	Olfr1253	olfactory receptor 1253 [Source:MGI Symbol;Acc:MGI:3031393]	2	89.749467	89.75709	7.623			-1	ENSMUSG00000075075	1	4	missense_variant;missense_variant;missense_variant;missense_variant	MODERATE
857	Vita2a	Olfr1254	olfactory receptor 1254 [Source:MGI Symbol;Acc:MGI:3031088]	2	89.787325	89.793619	6.294			-1	ENSMUSG00000075074	0	0		NONE
858	Vita2a	Olfr1255	olfactory receptor 1255 [Source:MGI Symbol;Acc:MGI:3031089]	2	89.812051	89.81786	5.809			1	ENSMUSG00000045148	0	0		NONE
859	Vita2a	Olfr1256	olfactory receptor 1256 [Source:MGI Symbol;Acc:MGI:3031090]	2	89.825311	89.841555	16.244			-1	ENSMUSG00000075073	0	0		NONE
860	Vita2a	Olfr48	olfactory receptor 48 [Source:MGI Symbol;Acc:MGI:1333765]	2	89.841793	89.848205	6.412			-1	ENSMUSG00000075072	1	2	missense_variant;missense_variant	MODERATE
861	Vita2a	Olfr1257	olfactory receptor 1257 [Source:MGI Symbol;Acc:MGI:3031091]	2	89.878437	89.883026	4.589			1	ENSMUSG00000049057	2	2	splice_donor_variant;missense_variant;missense_variant	HIGH
862	Vita2a	Olfr1258	olfactory receptor 1258 [Source:MGI Symbol;Acc:MGI:3031092]	2	89.927309	89.936334	9.025			1	ENSMUSG00000049149	2	3	missense_variant;missense_variant;missense_variant;missense_variant;missense_variant;missense_variant	MODERATE
863	Vita2a	Olfr1259	olfactory receptor 1259 [Source:MGI Symbol;Acc:MGI:3031093]	2	89.940532	89.948664	8.132			-1	ENSMUSG00000068806	0	0		NONE
864	Vita2a	Olfr1260	olfactory receptor 1260 [Source:MGI Symbol;Acc:MGI:3031094]	2	89.97434	89.981586	7.246			1	ENSMUSG00000042894	0	0		NONE
865	Vita2a	Olfr1261	olfactory receptor 1261 [Source:MGI Symbol;Acc:MGI:3031095]	2	89.991221	89.996189	4.968			1	ENSMUSG00000061295	0	0		NONE
866	Vita2a	Olfr1262	olfactory receptor 1262 [Source:MGI Symbol;Acc:MGI:3031096]	2	90.000145	90.008291	8.146			1	ENSMUSG00000051313	0	0		NONE
867	Vita2a	Olfr1263	olfactory receptor 1263 [Source:MGI Symbol;Acc:MGI:3031097]	2	90.012131	90.018424	6.293			1	ENSMUSG00000059112	0	0		NONE
868	Vita2a	Olfr1264	olfactory receptor 1264 [Source:MGI Symbol;Acc:MGI:3031098]	2	90.018526	90.025577	7.051			-1	ENSMUSG00000075069	0	0		NONE
869	Vita2a	Olfr1265	olfactory receptor 1265 [Source:MGI Symbol;Acc:MGI:3031099]	2	90.035337	90.042214	6.877			1	ENSMUSG00000059910	0	0		NONE
870	Vita2a	Olfr140	olfactory receptor 140 [Source:MGI Symbol;Acc:MGI:2177523]	2	90.04938	90.063594	14.214			-1	ENSMUSG00000075068	0	0		NONE
871	Vita2a	Olfr1269	olfactory receptor 1269 [Source:MGI Symbol;Acc:MGI:3031103]	2	90.116187	90.121412	5.225			-1	ENSMUSG00000084336	0	0		NONE
872	Vita2a	Olfr32	olfactory receptor 32 [Source:MGI Symbol;Acc:MGI:109303]	2	90.136273	90.142296	6.023			-1	ENSMUSG00000075066	0	0		NONE
873	Vita2a	Olfr1270	olfactory receptor 1270 [Source:MGI Symbol;Acc:MGI:3031104]	2	90.145255	90.153091	7.836			-1	ENSMUSG00000075065	1	6	missense_variant;missense_variant;missense_variant;missense_variant;missense_variant;missense_variant	MODERATE
874	Vita2a	Olfr1506	olfactory receptor 1506 [Source:MGI Symbol;Acc:MGI:3031340]	2	90.220178	90.224493	4.315			-1	ENSMUSG00000075064	0	0		NONE
875	Vita2a	Olfr142	olfactory receptor 142 [Source:MGI Symbol;Acc:MGI:2177525]	2	90.25013	90.257592	7.462			-1	ENSMUSG00000075063	0	0		NONE
876	Vita2a	Olfr1271	olfactory receptor 1271 [Source:MGI Symbol;Acc:MGI:3031105]	2	90.260546	90.271032	10.486			-1	ENSMUSG00000075062	0	0		NONE
877	Vita2a	Olfr1272	olfactory receptor 1272 [Source:MGI Symbol;Acc:MGI:3031106]	2	90.280263	90.292841	12.578			-1	ENSMUSG00000075061	0	0		NONE
878	Vita2a	Olfr1565	olfactory receptor 1565 [Source:MGI Symbol;Acc:MGI:3710598]	2	90.3222	90.32636	4.16			1	ENSMUSG00000089859	0	0		NONE
879	Vita2a	Olfr1274	olfactory receptor 1274 [Source:MGI Symbol;Acc:MGI:3031108]	2	90.398683	90.403897	5.214			1	ENSMUSG00000082980	0	0		NONE
880	Vita2a	Ptprj	protein tyrosine phosphatase, receptor type, J [Source:MGI Symbol;Acc:MGI:104574]	2	90.429754	90.580647	150.893			-1	ENSMUSG00000025314	0	0		NONE
881	Vita2a	Nup160	nucleoporin 160 [Source:MGI Symbol;Acc:MGI:1926227]	2	90.677215	90.736328	59.113			1	ENSMUSG00000051329	0	0		NONE
882	Vita2a	Fnbp4	formin binding protein 4 [Source:MGI Symbol;Acc:MGI:1860513]	2	90.74537	90.781021	35.651			1	ENSMUSG00000008200	1	1	missense_variant	MODERATE
883	Vita2a	Agbl2	ATP/GTP binding protein-like 2 [Source:MGI Symbol;Acc:MGI:2443254]	2	90.782727	90.834437	51.71			1	ENSMUSG00000040812	0	0		NONE
884	Vita2a	Mtch2	mitochondrial carrier 2 [Source:MGI Symbol;Acc:MGI:1929260]	2	90.847155	90.86681	19.655			1	ENSMUSG00000027282	0	0		NONE
885	Vita2a	C1qtnf4	C1q and tumor necrosis factor related protein 4 [Source:MGI Symbol;Acc:MGI:1914695]	2	90.88586	90.890525	4.665			1	ENSMUSG00000040794	0	0		NONE
886	Vita2a	Ndufs3	NADH:ubiquinone oxidoreductase core subunit S3 [Source:MGI Symbol;Acc:MGI:1915599]	2	90.894634	90.904827	10.193			-1	ENSMUSG00000005510	0	0		NONE
887	Vita2a	Kbtbd4	kelch repeat and BTB (POZ) domain containing 4 [Source:MGI Symbol;Acc:MGI:1914386]	2	90.90474	90.911626	6.886			1	ENSMUSG00000005505	1	2	missense_variant;missense_variant	MODERATE
888	Vita2a	Ptpmt1	protein tyrosine phosphatase, mitochondrial 1 [Source:MGI Symbol;Acc:MGI:1913711]	2	90.908716	90.918258	9.542			-1	ENSMUSG00000063235	0	0		NONE
889	Vita2a	Celf1	CUGBP, Elav-like family member 1 [Source:MGI Symbol;Acc:MGI:1342295]	2	90.940382	91.019497	79.115			1	ENSMUSG00000005506	0	0		NONE
890	Vita2a	Rapsn	receptor-associated protein of the synapse [Source:MGI Symbol;Acc:MGI:99422]	2	91.03562	91.045729	10.109			1	ENSMUSG00000002104	0	0		NONE
891	Vita2a	Psmc3	proteasome (prosome, macropain) 26S subunit, ATPase 3 [Source:MGI Symbol;Acc:MGI:1098754]	2	91.054009	91.066369	12.36			1	ENSMUSG00000002102	2	3	missense_variant;missense_variant;missense_variant;missense_variant	MODERATE
892	Vita2a	Slc39a13	solute carrier family 39 (metal ion transporter), member 13 [Source:MGI Symbol;Acc:MGI:1915677]	2	91.061791	91.070417	8.626			-1	ENSMUSG00000002105	0	0		NONE
893	Vita2a	Spi1	spleen focus forming virus (SFFV) proviral integration oncogene [Source:MGI Symbol;Acc:MGI:98282]	2	91.08239	91.115756	33.366			1	ENSMUSG00000002111	1	1	missense_variant	MODERATE
894	Vita2a	Mybpc3	myosin binding protein C, cardiac [Source:MGI Symbol;Acc:MGI:102844]	2	91.118144	91.136516	18.372			1	ENSMUSG00000002100	4	3	start_lost;start_lost;missense_variant;missense_variant;missense_variant;missense_variant;missense_variant;missense_variant;missense_variant	HIGH
895	Vita2a	Madd	MAP-kinase activating death domain [Source:MGI Symbol;Acc:MGI:2444672]	2	91.13736	91.183837	46.477			-1	ENSMUSG00000040687	2	14	missense_variant;missense_variant;missense_variant;missense_variant;missense_variant;missense_variant;missense_variant;missense_variant;missense_variant;missense_variant;missense_variant;missense_variant;missense_variant;missense_variant;missense_variant;missense_variant;missense_variant;missense_variant;missense_variant;missense_variant;missense_variant;missense_variant;missense_variant;missense…	MODERATE
896	Vita2a	Nr1h3	nuclear receptor subfamily 1, group H, member 3 [Source:MGI Symbol;Acc:MGI:1352462]	2	91.184061	91.202834	18.773			-1	ENSMUSG00000002108	0	0		NONE
897	Vita2a	Acp2	acid phosphatase 2, lysosomal [Source:MGI Symbol;Acc:MGI:87882]	2	91.202885	91.214098	11.213			1	ENSMUSG00000002103	0	0		NONE
898	Vita2a	Ddb2	damage specific DNA binding protein 2 [Source:MGI Symbol;Acc:MGI:1355314]	2	91.211572	91.236982	25.41			-1	ENSMUSG00000002109	0	0		NONE
899	Vita2a	Pacsin3	protein kinase C and casein kinase substrate in neurons 3 [Source:MGI Symbol;Acc:MGI:1891410]	2	91.255954	91.264679	8.725			1	ENSMUSG00000027257	0	0		NONE
900	Vita2a	Arfgap2	ADP-ribosylation factor GTPase activating protein 2 [Source:MGI Symbol;Acc:MGI:1924288]	2	91.264974	91.276931	11.957			1	ENSMUSG00000027255	1	2	missense_variant;missense_variant	MODERATE
901	Vita2a	Lrp4	low density lipoprotein receptor-related protein 4 [Source:MGI Symbol;Acc:MGI:2442252]	2	91.457511	91.513779	56.268			1	ENSMUSG00000027253	0	0		NONE
902	Vita2a	Ckap5	cytoskeleton associated protein 5 [Source:MGI Symbol;Acc:MGI:1923036]	2	91.526762	91.620664	93.902			1	ENSMUSG00000040549	0	0		NONE
903	Vita2a	F2	coagulation factor II [Source:MGI Symbol;Acc:MGI:88380]	2	91.62532	91.636414	11.094			-1	ENSMUSG00000027249	0	0		NONE
904	Vita2a	Zfp408	zinc finger protein 408 [Source:MGI Symbol;Acc:MGI:2685857]	2	91.643669	91.649791	6.122			-1	ENSMUSG00000075040	5	2	missense_variant;missense_variant;missense_variant;missense_variant;missense_variant;missense_variant;missense_variant;missense_variant;missense_variant;missense_variant	MODERATE
905	Vita2a	Arhgap1	Rho GTPase activating protein 1 [Source:MGI Symbol;Acc:MGI:2445003]	2	91.64986	91.672326	22.466			1	ENSMUSG00000027247	1	4	missense_variant;missense_variant;missense_variant;missense_variant	MODERATE
906	Vita2a	Atg13	autophagy related 13 [Source:MGI Symbol;Acc:MGI:1196429]	2	91.674618	91.710576	35.958			-1	ENSMUSG00000027244	0	0		NONE
907	Vita2a	Harbi1	harbinger transposase derived 1 [Source:MGI Symbol;Acc:MGI:2443194]	2	91.710852	91.721545	10.693			1	ENSMUSG00000027243	2	4	missense_variant;missense_variant;missense_variant;missense_variant;missense_variant,splice_region_variant	MODERATE
908	Vita2a	Ambra1	autophagy/beclin 1 regulator 1 [Source:MGI Symbol;Acc:MGI:2443564]	2	91.730134	91.918849	188.715			1	ENSMUSG00000040506	0	0		NONE
909	Vita2a	Chrm4	cholinergic receptor, muscarinic 4 [Source:MGI Symbol;Acc:MGI:88399]	2	91.927249	91.928688	1.439			1	ENSMUSG00000040495	0	0		NONE
910	Vita2a	Mdk	midkine [Source:MGI Symbol;Acc:MGI:96949]	2	91.929805	91.932297	2.492			-1	ENSMUSG00000027239	0	0		NONE
911	Vita2a	Dgkz	diacylglycerol kinase zeta [Source:MGI Symbol;Acc:MGI:1278339]	2	91.932824	91.975864	43.04			-1	ENSMUSG00000040479	3	1	missense_variant;missense_variant;missense_variant	MODERATE
912	Vita2a	Creb3l1	cAMP responsive element binding protein 3-like 1 [Source:MGI Symbol;Acc:MGI:1347062]	2	91.982328	92.024502	42.174			-1	ENSMUSG00000027230	0	0		NONE
913	Vita2a	Phf21a	PHD finger protein 21A [Source:MGI Symbol;Acc:MGI:2384756]	2	92.093117	92.364666	271.549			1	ENSMUSG00000058318	1	11	missense_variant;missense_variant;missense_variant;missense_variant;missense_variant;missense_variant;missense_variant;missense_variant;missense_variant;missense_variant;missense_variant	MODERATE
914	Vita2a	Large2	LARGE xylosyl- and glucuronyltransferase 2 [Source:MGI Symbol;Acc:MGI:2443769]	2	92.365046	92.374869	9.823			-1	ENSMUSG00000040434	1	1	stop_lost,NMD_transcript_variant	HIGH
915	Vita2a	Pex16	peroxisomal biogenesis factor 16 [Source:MGI Symbol;Acc:MGI:1338829]	2	92.374676	92.381217	6.541			1	ENSMUSG00000027222	1	1	missense_variant	MODERATE
916	Vita2a	Mapk8ip1	mitogen-activated protein kinase 8 interacting protein 1 [Source:MGI Symbol;Acc:MGI:1309464]	2	92.383676	92.401263	17.587			-1	ENSMUSG00000027223	0	0		NONE
917	Vita2a	Cry2	cryptochrome 2 (photolyase-like) [Source:MGI Symbol;Acc:MGI:1270859]	2	92.403646	92.434043	30.397			-1	ENSMUSG00000068742	0	0		NONE
918	Vita2a	Slc35c1	solute carrier family 35, member C1 [Source:MGI Symbol;Acc:MGI:2443301]	2	92.452764	92.460538	7.774			-1	ENSMUSG00000049922	0	0		NONE
919	Vita2a	Chst1	carbohydrate sulfotransferase 1 [Source:MGI Symbol;Acc:MGI:1924219]	2	92.599707	92.61525	15.543			1	ENSMUSG00000027221	0	0		NONE
920	Vita2a	Syt13	synaptotagmin XIII [Source:MGI Symbol;Acc:MGI:1933945]	2	92.915098	92.956058	40.96			1	ENSMUSG00000027220	0	0		NONE
921	Vita2a	Prdm11	PR domain containing 11 [Source:MGI Symbol;Acc:MGI:2685553]	2	92.972018	93.046167	74.149			-1	ENSMUSG00000075028	4	3	missense_variant;missense_variant;missense_variant;missense_variant;missense_variant;missense_variant	MODERATE
922	Vita2a	Trp53i11	transformation related protein 53 inducible protein 11 [Source:MGI Symbol;Acc:MGI:2670995]	2	93.187548	93.201759	14.211			1	ENSMUSG00000068735	0	0		NONE
923	Vita2a	Tspan18	tetraspanin 18 [Source:MGI Symbol;Acc:MGI:1917186]	2	93.20176	93.334505	132.745			-1	ENSMUSG00000027217	0	0		NONE
924	Vita2a	Cd82	CD82 antigen [Source:MGI Symbol;Acc:MGI:104651]	2	93.419111	93.46314	44.029			-1	ENSMUSG00000027215	0	0		NONE
925	Vita2a	Alx4	aristaless-like homeobox 4 [Source:MGI Symbol;Acc:MGI:108359]	2	93.642384	93.681339	38.955			1	ENSMUSG00000040310	0	0		NONE
926	Vita2a	Ext2	exostosin glycosyltransferase 2 [Source:MGI Symbol;Acc:MGI:108050]	2	93.661028	93.822568	161.54			-1	ENSMUSG00000027198	1	2	missense_variant;missense_variant	MODERATE
927	Vita2a	Accs	1-aminocyclopropane-1-carboxylate synthase (non-functional) [Source:MGI Symbol;Acc:MGI:1919717]	2	93.833467	93.849943	16.476			-1	ENSMUSG00000040272	2	3	missense_variant;missense_variant;missense_variant;missense_variant;missense_variant;missense_variant	MODERATE
928	Vita2a	Accsl	1-aminocyclopropane-1-carboxylate synthase (non-functional)-like [Source:MGI Symbol;Acc:MGI:3584519]	2	93.855361	93.869157	13.796			-1	ENSMUSG00000075023	2	3	start_lost;start_lost;missense_variant	HIGH
929	Vita2a	Alkbh3	alkB homolog 3, alpha-ketoglutarate-dependent dioxygenase [Source:MGI Symbol;Acc:MGI:1916363]	2	93.98055	94.010807	30.257			-1	ENSMUSG00000040174	0	0		NONE
930	Vita2a	Hsd17b12	hydroxysteroid (17-beta) dehydrogenase 12 [Source:MGI Symbol;Acc:MGI:1926967]	2	94.032689	94.157964	125.275			-1	ENSMUSG00000027195	0	0		NONE
931	Vita2a	Ttc17	tetratricopeptide repeat domain 17 [Source:MGI Symbol;Acc:MGI:1921819]	2	94.300767	94.406689	105.922			-1	ENSMUSG00000027194	1	4	missense_variant;missense_variant;missense_variant;missense_variant	MODERATE
932	Vita2a	Api5	apoptosis inhibitor 5 [Source:MGI Symbol;Acc:MGI:1888993]	2	94.411682	94.438136	26.454			-1	ENSMUSG00000027193	0	0		NONE
933	Vita2a	Lrrc4c	leucine rich repeat containing 4C [Source:MGI Symbol;Acc:MGI:2442636]	2	96.318169	97.631666	1313.497			1	ENSMUSG00000050587	0	0		NONE
934	Vita2a	Rag2	recombination activating gene 2 [Source:MGI Symbol;Acc:MGI:97849]	2	101.624718	101.632529	7.811			1	ENSMUSG00000032864	0	0		NONE
935	Vita2a	Rag1	recombination activating 1 [Source:MGI Symbol;Acc:MGI:97848]	2	101.638282	101.649501	11.219			-1	ENSMUSG00000061311	0	0		NONE
936	Vita2a	Traf6	TNF receptor-associated factor 6 [Source:MGI Symbol;Acc:MGI:108072]	2	101.678429	101.701669	23.24			1	ENSMUSG00000027164	0	0		NONE
937	Vita2a	Prr5l	proline rich 5 like [Source:MGI Symbol;Acc:MGI:1919696]	2	101.714285	101.883027	168.742			-1	ENSMUSG00000032841	3	1	missense_variant;missense_variant;missense_variant	MODERATE
938	Vita2a	Commd9	COMM domain containing 9 [Source:MGI Symbol;Acc:MGI:1923751]	2	101.886247	101.901646	15.399			1	ENSMUSG00000027163	0	0		NONE
939	Vita2a	Ldlrad3	low density lipoprotein receptor class A domain containing 3 [Source:MGI Symbol;Acc:MGI:2138856]	2	101.950203	102.186385	236.182			-1	ENSMUSG00000048058	0	0		NONE
940	Vita2a	Trim44	tripartite motif-containing 44 [Source:MGI Symbol;Acc:MGI:1931835]	2	102.300119	102.407828	107.709			-1	ENSMUSG00000027189	0	0		NONE
941	Vita2a	Fjx1	four jointed box 1 [Source:MGI Symbol;Acc:MGI:1341907]	2	102.449366	102.452499	3.133			-1	ENSMUSG00000075012	0	0		NONE
942	Vita2a	Pamr1	peptidase domain containing associated with muscle regeneration 1 [Source:MGI Symbol;Acc:MGI:2445082]	2	102.550012	102.643041	93.029			1	ENSMUSG00000027188	1	1	missense_variant	MODERATE
943	Vita2a	Slc1a2	solute carrier family 1 (glial high affinity glutamate transporter), member 2 [Source:MGI Symbol;Acc:MGI:101931]	2	102.658659	102.790784	132.125			1	ENSMUSG00000005089	0	0		NONE
944	Vita2a	Cd44	CD44 antigen [Source:MGI Symbol;Acc:MGI:88338]	2	102.811141	102.901665	90.524			-1	ENSMUSG00000005087	4	8	missense_variant;missense_variant;missense_variant;missense_variant;missense_variant;missense_variant;missense_variant;missense_variant;missense_variant;missense_variant;missense_variant;missense_variant;missense_variant;missense_variant;missense_variant;missense_variant;missense_variant;missense_variant;missense_variant;missense_variant;missense_variant;missense_variant;missense_variant	MODERATE
945	Vita2a	Pdhx	pyruvate dehydrogenase complex, component X [Source:MGI Symbol;Acc:MGI:1351627]	2	103.021075	103.073513	52.438			-1	ENSMUSG00000010914	1	2	missense_variant;missense_variant	MODERATE
946	Vita2a	Apip	APAF1 interacting protein [Source:MGI Symbol;Acc:MGI:1926788]	2	103.073675	103.092644	18.969			1	ENSMUSG00000010911	0	0		NONE
947	Vita2a	Ehf	ets homologous factor [Source:MGI Symbol;Acc:MGI:1270840]	2	103.263433	103.303278	39.845			-1	ENSMUSG00000012350	1	6	missense_variant;missense_variant;missense_variant;missense_variant;missense_variant;missense_variant	MODERATE
948	Vita2a	Elf5	E74-like factor 5 [Source:MGI Symbol;Acc:MGI:1335079]	2	103.411688	103.450989	39.301			1	ENSMUSG00000027186	0	0		NONE
949	Vita2a	Cat	catalase [Source:MGI Symbol;Acc:MGI:88271]	2	103.453849	103.48516	31.311			-1	ENSMUSG00000027187	1	1	missense_variant,splice_region_variant	MODERATE
950	Vita2a	Abtb2	ankyrin repeat and BTB (POZ) domain containing 2 [Source:MGI Symbol;Acc:MGI:2139365]	2	103.56631	103.718423	152.113			1	ENSMUSG00000032724	0	0		NONE
951	Vita2a	Nat10	N-acetyltransferase 10 [Source:MGI Symbol;Acc:MGI:2138939]	2	103.721256	103.76127	40.014			-1	ENSMUSG00000027185	0	0		NONE
952	Vita2a	Caprin1	cell cycle associated protein 1 [Source:MGI Symbol;Acc:MGI:1858234]	2	103.762941	103.797649	34.708			-1	ENSMUSG00000027184	0	0		NONE
953	Vita2a	Lmo2	LIM domain only 2 [Source:MGI Symbol;Acc:MGI:102811]	2	103.957986	103.981878	23.892			1	ENSMUSG00000032698	0	0		NONE
954	Vita2a	Fbxo3	F-box protein 3 [Source:MGI Symbol;Acc:MGI:1929084]	2	104.027721	104.06324	35.519			1	ENSMUSG00000027180	0	0		NONE
955	Vita2a	Cd59b	CD59b antigen [Source:MGI Symbol;Acc:MGI:1888996]	2	104.069849	104.091187	21.338			1	ENSMUSG00000068686	0	0		NONE
956	Vita2a	Cd59a	CD59a antigen [Source:MGI Symbol;Acc:MGI:109177]	2	104.095801	104.115354	19.553			1	ENSMUSG00000032679	1	2	missense_variant;missense_variant	MODERATE
957	Vita2a	Hipk3	homeodomain interacting protein kinase 3 [Source:MGI Symbol;Acc:MGI:1314882]	2	104.426481	104.494446	67.965			-1	ENSMUSG00000027177	2	3	missense_variant;missense_variant;missense_variant;missense_variant;missense_variant;missense_variant	MODERATE
958	Vita2a	Cstf3	cleavage stimulation factor, 3' pre-RNA, subunit 3 [Source:MGI Symbol;Acc:MGI:1351825]	2	104.590523	104.665429	74.906			1	ENSMUSG00000027176	0	0		NONE
959	Vita2a	Tcp11l1	t-complex 11 like 1 [Source:MGI Symbol;Acc:MGI:2444263]	2	104.657288	104.712169	54.881			-1	ENSMUSG00000027175	2	3	splice_acceptor_variant,non_coding_transcript_variant;missense_variant;missense_variant	HIGH
960	Vita2a	Pin1rt1	protein (peptidyl-prolyl cis/trans isomerase) NIMA-interacting 1, retrogene 1 [Source:MGI Symbol;Acc:MGI:3649546]	2	104.713926	104.716379	2.453			-1	ENSMUSG00000074997	0	0		NONE
961	Vita2a	Depdc7	DEP domain containing 7 [Source:MGI Symbol;Acc:MGI:2139258]	2	104.721784	104.742878	21.094			-1	ENSMUSG00000027173	2	1	missense_variant;missense_variant	MODERATE
962	Vita2a	Qser1	glutamine and serine rich 1 [Source:MGI Symbol;Acc:MGI:2138986]	2	104.754795	104.81676	61.965			-1	ENSMUSG00000074994	12	2	missense_variant;missense_variant;missense_variant;missense_variant;missense_variant;missense_variant;missense_variant;missense_variant;missense_variant;missense_variant;missense_variant;missense_variant;missense_variant;missense_variant;missense_variant;missense_variant;missense_variant;missense_variant;missense_variant;missense_variant;missense_variant;missense_variant;missense_variant;missense…	MODERATE
963	Vita2a	Prrg4	proline rich Gla (G-carboxyglutamic acid) 4 (transmembrane) [Source:MGI Symbol;Acc:MGI:2442211]	2	104.830741	104.849876	19.135			-1	ENSMUSG00000027171	2	2	missense_variant;missense_variant;missense_variant;missense_variant	MODERATE
964	Vita2a	Ccdc73	coiled-coil domain containing 73 [Source:MGI Symbol;Acc:MGI:3606488]	2	104.867805	105.017904	150.099			1	ENSMUSG00000045106	19	3	missense_variant;missense_variant;missense_variant;missense_variant;missense_variant;missense_variant;missense_variant;missense_variant;missense_variant;missense_variant;missense_variant;missense_variant;missense_variant;missense_variant;missense_variant;missense_variant;missense_variant;missense_variant;missense_variant;missense_variant;missense_variant;missense_variant;missense_variant;missense…	MODERATE
965	Vita2a	Eif3m	eukaryotic translation initiation factor 3, subunit M [Source:MGI Symbol;Acc:MGI:1351744]	2	104.999656	105.01708	17.424			-1	ENSMUSG00000027170	1	2	missense_variant;missense_variant	MODERATE
966	Vita2a	Wt1	Wilms tumor 1 homolog [Source:MGI Symbol;Acc:MGI:98968]	2	105.126529	105.173616	47.087			1	ENSMUSG00000016458	0	0		NONE
967	Vita2a	Them7	thioesterase superfamily member 7 [Source:MGI Symbol;Acc:MGI:1921338]	2	105.22432	105.379796	155.476			1	ENSMUSG00000055312	3	1	missense_variant;missense_variant;missense_variant	MODERATE
968	Vita2a	Rcn1	reticulocalbin 1 [Source:MGI Symbol;Acc:MGI:104559]	2	105.386291	105.399319	13.028			-1	ENSMUSG00000005973	0	0		NONE
969	Vita2a	Pax6	paired box 6 [Source:MGI Symbol;Acc:MGI:97490]	2	105.6689	105.697364	28.464			1	ENSMUSG00000027168	1	1	missense_variant	MODERATE
970	Vita2a	Elp4	elongator acetyltransferase complex subunit 4 [Source:MGI Symbol;Acc:MGI:1925016]	2	105.701027	105.904564	203.537			-1	ENSMUSG00000027167	2	2	splice_donor_variant,non_coding_transcript_variant;missense_variant	HIGH
971	Vita2a	Immp1l	IMP1 inner mitochondrial membrane peptidase-like (S. cerevisiae) [Source:MGI Symbol;Acc:MGI:1913791]	2	105.904638	105.965558	60.92			1	ENSMUSG00000042670	1	1	missense_variant	MODERATE
972	Vita2a	Dnajc24	DnaJ heat shock protein family (Hsp40) member C24 [Source:MGI Symbol;Acc:MGI:1919522]	2	105.966709	106.003549	36.84			-1	ENSMUSG00000027166	2	2	missense_variant;missense_variant;missense_variant;missense_variant	MODERATE
973	Vita2a	Mpped2	metallophosphoesterase domain containing 2 [Source:MGI Symbol;Acc:MGI:1924265]	2	106.693269	106.868356	175.087			1	ENSMUSG00000016386	0	0		NONE
974	Vita2a	Arl14ep	ADP-ribosylation factor-like 14 effector protein [Source:MGI Symbol;Acc:MGI:1926020]	2	106.962527	106.974424	11.897			-1	ENSMUSG00000027122	1	2	missense_variant;missense_variant	MODERATE
975	Vita2a	Fshb	follicle stimulating hormone beta [Source:MGI Symbol;Acc:MGI:95582]	2	107.05614	107.059656	3.516			-1	ENSMUSG00000027120	0	0		NONE
976	Vita2a	Kcna4	potassium voltage-gated channel, shaker-related subfamily, member 4 [Source:MGI Symbol;Acc:MGI:96661]	2	107.290639	107.298502	7.863			1	ENSMUSG00000042604	0	0		NONE
977	Vita2a	Mettl15	methyltransferase like 15 [Source:MGI Symbol;Acc:MGI:1924144]	2	109.092297	109.280748	188.451			-1	ENSMUSG00000057234	4	2	missense_variant;missense_variant;missense_variant;missense_variant;missense_variant;missense_variant;missense_variant	MODERATE
978	Vita2a	Kif18a	kinesin family member 18A [Source:MGI Symbol;Acc:MGI:2446977]	2	109.280738	109.341747	61.009			1	ENSMUSG00000027115	4	1	missense_variant;missense_variant;missense_variant;missense_variant	MODERATE
979	Vita2a	Bdnf	brain derived neurotrophic factor [Source:MGI Symbol;Acc:MGI:88145]	2	109.6747	109.727007	52.307			1	ENSMUSG00000048482	1	11	missense_variant;missense_variant;missense_variant;missense_variant;missense_variant;missense_variant;missense_variant;missense_variant;missense_variant;missense_variant;missense_variant	MODERATE
980	Vita2a	Lin7c	lin-7 homolog C (C. elegans) [Source:MGI Symbol;Acc:MGI:1330839]	2	109.890853	109.901003	10.15			1	ENSMUSG00000027162	0	0		NONE
981	Vita2a	Lgr4	leucine-rich repeat-containing G protein-coupled receptor 4 [Source:MGI Symbol;Acc:MGI:1891468]	2	109.917647	110.014257	96.61			1	ENSMUSG00000050199	1	2	missense_variant;missense_variant	MODERATE
982	Vita2a	Ccdc34	coiled-coil domain containing 34 [Source:MGI Symbol;Acc:MGI:1915451]	2	110.017817	110.17336	155.543			1	ENSMUSG00000027160	5	3	missense_variant;missense_variant;missense_variant,NMD_transcript_variant;missense_variant;missense_variant;missense_variant,NMD_transcript_variant;missense_variant;missense_variant;missense_variant,NMD_transcript_variant;missense_variant;missense_variant,NMD_transcript_variant	MODERATE
983	Vita2a	Bbox1	butyrobetaine (gamma), 2-oxoglutarate dioxygenase 1 (gamma-butyrobetaine hydroxylase) [Source:MGI Symbol;Acc:MGI:1891372]	2	110.262697	110.31456	51.863			-1	ENSMUSG00000041660	0	0		NONE
984	Vita2a	Fibin	fin bud initiation factor homolog (zebrafish) [Source:MGI Symbol;Acc:MGI:1914856]	2	110.360917	110.363183	2.266			-1	ENSMUSG00000074971	1	1	missense_variant	MODERATE
985	Vita2a	Slc5a12	solute carrier family 5 (sodium/glucose cotransporter), member 12 [Source:MGI Symbol;Acc:MGI:2138890]	2	110.597298	110.647779	50.481			1	ENSMUSG00000041644	1	2	missense_variant;missense_variant	MODERATE
986	Vita2a	Ano3	anoctamin 3 [Source:MGI Symbol;Acc:MGI:3613666]	2	110.655201	110.950923	295.722			-1	ENSMUSG00000074968	6	2	missense_variant;missense_variant;missense_variant;missense_variant;missense_variant,splice_region_variant;missense_variant	MODERATE
987	Vita2a	Muc15	mucin 15 [Source:MGI Symbol;Acc:MGI:2442110]	2	110.72134	110.739527	18.187			1	ENSMUSG00000050808	5	3	missense_variant;missense_variant;missense_variant;missense_variant;missense_variant;missense_variant;missense_variant;missense_variant;missense_variant;missense_variant;missense_variant;missense_variant;missense_variant;missense_variant	MODERATE
988	Vita2b	Ano3	anoctamin 3 [Source:MGI Symbol;Acc:MGI:3613666]	2	110.655201	110.950923	295.722	NO		-1	ENSMUSG00000074968	3	1	missense_variant,splice_region_variant;missense_variant;missense_variant	MODERATE
989	Vita2b	A26c3	ANKRD26-like family C, member 3 [Source:MGI Symbol;Acc:MGI:1914825]	2	111.162061	111.229602	67.541	NO		-1	ENSMUSG00000027157	0	0		NONE
990	Vita2b	Olfr1275	olfactory receptor 1275 [Source:MGI Symbol;Acc:MGI:3031109]	2	111.23036	111.235286	4.926	NO		-1	ENSMUSG00000074966	0	0		NONE
991	Vita2b	Olfr1276	olfactory receptor 1276 [Source:MGI Symbol;Acc:MGI:3031110]	2	111.254516	111.262026	7.51	NO		1	ENSMUSG00000063844	1	2	missense_variant;missense_variant	MODERATE
992	Vita2b	Olfr1277	olfactory receptor 1277 [Source:MGI Symbol;Acc:MGI:3031111]	2	111.264946	111.274106	9.16	NO		-1	ENSMUSG00000074965	0	0		NONE
993	Vita2b	Olfr1278	olfactory receptor 1278 [Source:MGI Symbol;Acc:MGI:3031112]	2	111.290136	111.298886	8.75	NO		1	ENSMUSG00000068647	1	6	missense_variant;missense_variant,NMD_transcript_variant;missense_variant;missense_variant,NMD_transcript_variant;missense_variant;missense_variant	MODERATE
994	Vita2b	Olfr1279	olfactory receptor 1279 [Source:MGI Symbol;Acc:MGI:3031113]	2	111.300635	111.309043	8.408	NO		1	ENSMUSG00000109813	3	3	missense_variant;missense_variant;missense_variant;missense_variant;missense_variant;missense_variant;missense_variant;missense_variant;missense_variant	MODERATE
995	Vita2b	Olfr1280	olfactory receptor 1280 [Source:MGI Symbol;Acc:MGI:3031114]	2	111.314017	111.326003	11.986	NO		1	ENSMUSG00000109449	0	0		NONE
996	Vita2b	Olfr1281	olfactory receptor 1281 [Source:MGI Symbol;Acc:MGI:3031115]	2	111.32652	111.332852	6.332	NO		1	ENSMUSG00000095156	5	2	missense_variant;missense_variant;missense_variant;missense_variant;missense_variant;missense_variant;missense_variant;missense_variant;missense_variant;missense_variant	MODERATE
997	Vita2b	Olfr1282	olfactory receptor 1282 [Source:MGI Symbol;Acc:MGI:3031116]	2	111.335159	111.336076	0.917	NO		-1	ENSMUSG00000096554	4	1	missense_variant;missense_variant;missense_variant;missense_variant	MODERATE
998	Vita2b	Olfr1283	olfactory receptor 1283 [Source:MGI Symbol;Acc:MGI:3031117]	2	111.36679	111.370063	3.273	NO		1	ENSMUSG00000109322	1	3	missense_variant;missense_variant;missense_variant	MODERATE
999	Vita2b	Olfr1284	olfactory receptor 1284 [Source:MGI Symbol;Acc:MGI:3031118]	2	111.375522	111.380613	5.091	NO		1	ENSMUSG00000108931	1	2	missense_variant;missense_variant	MODERATE
1000	Vita2b	Olfr1286	olfactory receptor 1286 [Source:MGI Symbol;Acc:MGI:3031120]	2	111.417842	111.423115	5.273	NO		-1	ENSMUSG00000096703	5	3	missense_variant;missense_variant;missense_variant;missense_variant;missense_variant;missense_variant;missense_variant;missense_variant;missense_variant;missense_variant;missense_variant;missense_variant;missense_variant;missense_variant;missense_variant	MODERATE
1001	Vita2b	Olfr1287	olfactory receptor 1287 [Source:MGI Symbol;Acc:MGI:3031121]	2	111.449142	111.450059	0.917	NO		1	ENSMUSG00000095586	7	1	missense_variant;missense_variant;missense_variant;missense_variant;missense_variant;missense_variant;missense_variant	MODERATE
1002	Vita2b	Olfr1288	olfactory receptor 1288 [Source:MGI Symbol;Acc:MGI:3031122]	2	111.474101	111.479994	5.893	NO		1	ENSMUSG00000044039	0	0		NONE
1003	Vita2b	Olfr1289	olfactory receptor 1289 [Source:MGI Symbol;Acc:MGI:3031123]	2	111.480819	111.484615	3.796	NO		1	ENSMUSG00000061195	1	2	start_lost;missense_variant	HIGH
1004	Vita2b	Olfr1290	olfactory receptor 1290 [Source:MGI Symbol;Acc:MGI:3031124]	2	111.487528	111.493829	6.301	NO		-1	ENSMUSG00000095809	5	4	missense_variant;missense_variant;missense_variant;missense_variant;missense_variant;missense_variant;missense_variant;missense_variant;missense_variant;missense_variant;missense_variant;missense_variant	MODERATE
1005	Vita2b	Olfr1291-ps1	olfactory receptor 1291, pseudogene 1 [Source:MGI Symbol;Acc:MGI:3031125]	2	111.49718	111.504553	7.373	NO		1	ENSMUSG00000108891	2	2	missense_variant;missense_variant;missense_variant;missense_variant	MODERATE
1006	Vita2b	Olfr1293-ps	olfactory receptor 1293, pseudogene [Source:MGI Symbol;Acc:MGI:3031127]	2	111.525203	111.533279	8.076	NO		1	ENSMUSG00000108908	1	3	missense_variant;missense_variant,NMD_transcript_variant;missense_variant	MODERATE
1007	Vita2b	Olfr1294	olfactory receptor 1294 [Source:MGI Symbol;Acc:MGI:3031128]	2	111.53653	111.540291	3.761	NO		-1	ENSMUSG00000109547	1	2	missense_variant;missense_variant	MODERATE
1008	Vita2b	Olfr1295	olfactory receptor 1295 [Source:MGI Symbol;Acc:MGI:3031129]	2	111.561423	111.569681	8.258	NO		-1	ENSMUSG00000108919	0	0		NONE
1009	Vita2b	Olfr1297	olfactory receptor 1297 [Source:MGI Symbol;Acc:MGI:3031131]	2	111.615233	111.626497	11.264	NO		-1	ENSMUSG00000094858	1	2	missense_variant;missense_variant	MODERATE
1010	Vita2b	Olfr1298	olfactory receptor 1298 [Source:MGI Symbol;Acc:MGI:3031132]	2	111.644498	111.649201	4.703	NO		-1	ENSMUSG00000109487	2	2	missense_variant;missense_variant;missense_variant;missense_variant	MODERATE
1011	Vita2b	Olfr1299	olfactory receptor 1299 [Source:MGI Symbol;Acc:MGI:3031133]	2	111.661419	111.665814	4.395	NO		1	ENSMUSG00000109219	0	0		NONE
1012	Vita2b	Olfr1301	olfactory receptor 1301 [Source:MGI Symbol;Acc:MGI:3031135]	2	111.751006	111.758852	7.846	NO		1	ENSMUSG00000057149	1	2	missense_variant;missense_variant	MODERATE
1013	Vita2b	Olfr1302	olfactory receptor 1302 [Source:MGI Symbol;Acc:MGI:3031136]	2	111.777429	111.7827	5.271	NO		1	ENSMUSG00000044560	0	0		NONE
1014	Vita2b	Olfr1303	olfactory receptor 1303 [Source:MGI Symbol;Acc:MGI:3031137]	2	111.812247	111.82034	8.093	NO		-1	ENSMUSG00000093804	9	2	missense_variant;missense_variant;missense_variant;missense_variant;missense_variant;missense_variant;missense_variant;missense_variant;missense_variant;missense_variant;missense_variant;missense_variant;missense_variant;missense_variant;missense_variant;missense_variant;missense_variant;missense_variant	MODERATE
1015	Vita2b	Olfr1305	olfactory receptor 1305 [Source:MGI Symbol;Acc:MGI:3031139]	2	111.867657	111.877149	9.492	NO		-1	ENSMUSG00000074955	3	4	splice_acceptor_variant,non_coding_transcript_variant;splice_donor_variant;missense_variant;missense_variant;missense_variant	HIGH
1016	Vita2b	Olfr1306	olfactory receptor 1306 [Source:MGI Symbol;Acc:MGI:3031140]	2	111.911264	111.916271	5.007	NO		-1	ENSMUSG00000096566	4	2	missense_variant;missense_variant;missense_variant;missense_variant;missense_variant;missense_variant;missense_variant;missense_variant	MODERATE
1017	Vita2b	Olfr1307	olfactory receptor 1307 [Source:MGI Symbol;Acc:MGI:3031141]	2	111.930116	111.94944	19.324	NO		-1	ENSMUSG00000094747	0	0		NONE
1018	Vita2b	Olfr1308	olfactory receptor 1308 [Source:MGI Symbol;Acc:MGI:3031142]	2	111.959285	111.964944	5.659	NO		-1	ENSMUSG00000074952	4	2	splice_donor_variant;missense_variant;missense_variant;missense_variant;missense_variant;missense_variant;missense_variant	HIGH
1019	Vita2b	Olfr1309	olfactory receptor 1309 [Source:MGI Symbol;Acc:MGI:3031143]	2	111.979857	111.990281	10.424	NO		-1	ENSMUSG00000109528	1	1	splice_donor_variant	HIGH
1020	Vita2b	Olfr1310	olfactory receptor 1310 [Source:MGI Symbol;Acc:MGI:3031144]	2	112.004574	112.012708	8.134	NO		-1	ENSMUSG00000108827	0	0		NONE
1021	Vita2b	Olfr1311	olfactory receptor 1311 [Source:MGI Symbol;Acc:MGI:3031145]	2	112.019656	112.024412	4.756	NO		-1	ENSMUSG00000109403	0	0		NONE
1022	Vita2b	Olfr1312	olfactory receptor 1312 [Source:MGI Symbol;Acc:MGI:3031146]	2	112.038068	112.050238	12.17	NO		-1	ENSMUSG00000074947	0	0		NONE
1023	Vita2b	Olfr1313	olfactory receptor 1313 [Source:MGI Symbol;Acc:MGI:3031147]	2	112.070088	112.077843	7.755	NO		-1	ENSMUSG00000074946	1	3	missense_variant;missense_variant;missense_variant	MODERATE
1024	Vita2b	Olfr1314	olfactory receptor 1314 [Source:MGI Symbol;Acc:MGI:3031148]	2	112.089786	112.096781	6.995	NO		-1	ENSMUSG00000074945	2	2	missense_variant;missense_variant;missense_variant;missense_variant	MODERATE
1025	Vita2b	Olfr1315-ps1	olfactory receptor 1315, pseudogene 1 [Source:MGI Symbol;Acc:MGI:3031149]	2	112.110057	112.11544	5.383	NO		-1	ENSMUSG00000109033	1	3	missense_variant;missense_variant;missense_variant	MODERATE
1026	Vita2b	Olfr1316	olfactory receptor 1316 [Source:MGI Symbol;Acc:MGI:3031150]	2	112.126996	112.134977	7.981	NO		-1	ENSMUSG00000109801	0	0		NONE
1027	Vita2b	Olfr1317	olfactory receptor 1317 [Source:MGI Symbol;Acc:MGI:3031151]	2	112.140329	112.144054	3.725	NO		1	ENSMUSG00000050776	0	0		NONE
1028	Vita2b	Olfr1318	olfactory receptor 1318 [Source:MGI Symbol;Acc:MGI:3031152]	2	112.154198	112.159157	4.959	NO		1	ENSMUSG00000049758	4	3	missense_variant;missense_variant;missense_variant;missense_variant;missense_variant;missense_variant;missense_variant;missense_variant;missense_variant;missense_variant;missense_variant;missense_variant	MODERATE
1029	Vita2b	Lpcat4	lysophosphatidylcholine acyltransferase 4 [Source:MGI Symbol;Acc:MGI:2138993]	2	112.239468	112.247111	7.643	NO		1	ENSMUSG00000027134	2	1	missense_variant;missense_variant	MODERATE
1030	Vita2b	Nutm1	NUT midline carcinoma, family member 1 [Source:MGI Symbol;Acc:MGI:2661384]	2	112.247948	112.259291	11.343	NO		-1	ENSMUSG00000041358	2	1	missense_variant;missense_variant	MODERATE
1031	Vita2b	Nop10	NOP10 ribonucleoprotein [Source:MGI Symbol;Acc:MGI:1913431]	2	112.261926	112.263269	1.343	NO		1	ENSMUSG00000027133	0	0		NONE
1032	Vita2b	Slc12a6	solute carrier family 12, member 6 [Source:MGI Symbol;Acc:MGI:2135960]	2	112.265825	112.363163	97.338	YES	celegans	1	ENSMUSG00000027130	1	4	missense_variant;missense_variant;missense_variant;missense_variant	MODERATE
1033	Vita2b	Emc4	ER membrane protein complex subunit 4 [Source:MGI Symbol;Acc:MGI:1915282]	2	112.363011	112.368027	5.016	NO		-1	ENSMUSG00000027131	0	0		NONE
1034	Vita2b	Katnbl1	katanin p80 subunit B like 1 [Source:MGI Symbol;Acc:MGI:1919675]	2	112.379211	112.41424	35.029	NO		1	ENSMUSG00000027132	0	0		NONE
1035	Vita2b	Emc7	ER membrane protein complex subunit 7 [Source:MGI Symbol;Acc:MGI:1920274]	2	112.454997	112.472162	17.165	NO		1	ENSMUSG00000055943	1	1	missense_variant	MODERATE
1036	Vita2b	Chrm5	cholinergic receptor, muscarinic 5 [Source:MGI Symbol;Acc:MGI:109248]	2	112.479171	112.480769	1.598	NO		-1	ENSMUSG00000074939	6	1	missense_variant;missense_variant;missense_variant;missense_variant;missense_variant;missense_variant	MODERATE
1037	Vita2b	Aven	apoptosis, caspase activation inhibitor [Source:MGI Symbol;Acc:MGI:1921518]	2	112.492964	112.634573	141.609	NO		1	ENSMUSG00000003604	4	2	missense_variant;missense_variant;missense_variant;missense_variant;missense_variant	MODERATE
1038	Vita2b	Ryr3	ryanodine receptor 3 [Source:MGI Symbol;Acc:MGI:99684]	2	112.631355	113.217096	585.741	NO		-1	ENSMUSG00000057378	6	5	missense_variant;missense_variant;missense_variant;missense_variant;missense_variant;missense_variant;missense_variant;missense_variant;missense_variant;missense_variant;missense_variant;missense_variant;missense_variant;missense_variant;missense_variant;missense_variant;missense_variant;missense_variant;missense_variant;missense_variant;missense_variant;missense_variant;missense_variant;missense…	MODERATE
1039	Vita2b	Tmco5b	transmembrane and coiled-coil domains 5B [Source:MGI Symbol;Acc:MGI:1922525]	2	113.285732	113.29719	11.458	NO		1	ENSMUSG00000041255	2	1	stop_gained;missense_variant	HIGH
1040	Vita2b	Fmn1	formin 1 [Source:MGI Symbol;Acc:MGI:101815]	2	113.327736	113.716767	389.031	NO		1	ENSMUSG00000044042	16	4	missense_variant;missense_variant;missense_variant;missense_variant;missense_variant;missense_variant;missense_variant;missense_variant;missense_variant;missense_variant;missense_variant;missense_variant;missense_variant;missense_variant;missense_variant;missense_variant;missense_variant;missense_variant;missense_variant;missense_variant;missense_variant;missense_variant;missense_variant;missense…	MODERATE
1041	Vita2b	Grem1	gremlin 1, DAN family BMP antagonist [Source:MGI Symbol;Acc:MGI:1344337]	2	113.746164	113.758646	12.482	NO		-1	ENSMUSG00000074934	0	0		NONE
1042	Vita2b	Scg5	secretogranin V [Source:MGI Symbol;Acc:MGI:98289]	2	113.776362	113.829121	52.759	YES	celegans	-1	ENSMUSG00000023236	0	0		NONE
1043	Vita2b	Arhgap11a	Rho GTPase activating protein 11A [Source:MGI Symbol;Acc:MGI:2444300]	2	113.831492	113.848661	17.169	NO		-1	ENSMUSG00000041219	4	4	missense_variant;missense_variant;missense_variant;missense_variant;missense_variant;missense_variant;missense_variant;missense_variant;missense_variant;missense_variant	MODERATE
1044	Vita2b	Gjd2	gap junction protein, delta 2 [Source:MGI Symbol;Acc:MGI:1334209]	2	114.009601	114.013619	4.018	NO		-1	ENSMUSG00000068615	0	0		NONE
1045	Vita2b	Actc1	actin, alpha, cardiac muscle 1 [Source:MGI Symbol;Acc:MGI:87905]	2	114.047282	114.053548	6.266	NO		-1	ENSMUSG00000068614	0	0		NONE
1046	Vita2b	Aqr	aquarius [Source:MGI Symbol;Acc:MGI:1276102]	2	114.10117	114.187024	85.854	NO		-1	ENSMUSG00000040383	2	2	missense_variant;missense_variant	MODERATE
1047	Vita2b	Zfp770	zinc finger protein 770 [Source:MGI Symbol;Acc:MGI:2445100]	2	114.193461	114.201469	8.008	NO		-1	ENSMUSG00000040321	2	1	missense_variant;missense_variant	MODERATE
1048	Vita2b	Dph6	diphthamine biosynthesis 6 [Source:MGI Symbol;Acc:MGI:1913882]	2	114.516416	114.654964	138.548	NO		-1	ENSMUSG00000057147	0	0		NONE
1049	Vita2b	BC052040	cDNA sequence BC052040 [Source:MGI Symbol;Acc:MGI:3026886]	2	115.581716	115.778768	197.052	NO		1	ENSMUSG00000040282	0	0		NONE
1050	Vita2b	Meis2	Meis homeobox 2 [Source:MGI Symbol;Acc:MGI:108564]	2	115.863064	116.065839	202.775	YES	celegans	-1	ENSMUSG00000027210	0	0		NONE
1051	Vita2b	Tmco5	transmembrane and coiled-coil domains 5 [Source:MGI Symbol;Acc:MGI:1914606]	2	116.878691	116.892494	13.803	NO		1	ENSMUSG00000027355	0	0		NONE
1052	Vita2b	Spred1	sprouty protein with EVH-1 domain 1, related sequence [Source:MGI Symbol;Acc:MGI:2150016]	2	117.121374	117.182279	60.905	NO		1	ENSMUSG00000027351	1	1	missense_variant,splice_region_variant	MODERATE
1053	Vita2b	Fam98b	family with sequence similarity 98, member B [Source:MGI Symbol;Acc:MGI:1915465]	2	117.249739	117.27154	21.801	NO		1	ENSMUSG00000027349	0	0		NONE
1054	Vita2b	Rasgrp1	RAS guanyl releasing protein 1 [Source:MGI Symbol;Acc:MGI:1314635]	2	117.279993	117.343001	63.008	NO		-1	ENSMUSG00000027347	0	0		NONE
1055	Vita2b	Thbs1	thrombospondin 1 [Source:MGI Symbol;Acc:MGI:98737]	2	118.111876	118.127133	15.257	NO		1	ENSMUSG00000040152	1	1	missense_variant	MODERATE
1056	Vita2b	Fsip1	fibrous sheath-interacting protein 1 [Source:MGI Symbol;Acc:MGI:1918563]	2	118.130424	118.256966	126.542	NO		-1	ENSMUSG00000027344	8	3	missense_variant;missense_variant;missense_variant;missense_variant;missense_variant;missense_variant;missense_variant;missense_variant;missense_variant;missense_variant;missense_variant;missense_variant;missense_variant;missense_variant;missense_variant	MODERATE
1057	Vita2b	Gpr176	G protein-coupled receptor 176 [Source:MGI Symbol;Acc:MGI:2685858]	2	118.27711	118.373419	96.309	NO		-1	ENSMUSG00000040133	0	0		NONE
1058	Vita2b	Eif2ak4	eukaryotic translation initiation factor 2 alpha kinase 4 [Source:MGI Symbol;Acc:MGI:1353427]	2	118.388618	118.475234	86.616	NO		1	ENSMUSG00000005102	14	7	missense_variant;missense_variant;missense_variant;missense_variant;missense_variant;missense_variant;missense_variant;missense_variant;missense_variant;missense_variant;missense_variant;missense_variant;missense_variant;missense_variant;missense_variant;missense_variant;missense_variant;missense_variant;missense_variant;missense_variant;missense_variant;missense_variant;missense_variant;missense…	MODERATE
1059	Vita2b	Srp14	signal recognition particle 14 [Source:MGI Symbol;Acc:MGI:107169]	2	118.47585	118.479711	3.861	NO		-1	ENSMUSG00000009549	0	0		NONE
1060	Vita2b	Bmf	BCL2 modifying factor [Source:MGI Symbol;Acc:MGI:2176433]	2	118.528757	118.549687	20.93	NO		-1	ENSMUSG00000040093	0	0		NONE
1061	Vita2b	Bub1b	BUB1B, mitotic checkpoint serine/threonine kinase [Source:MGI Symbol;Acc:MGI:1333889]	2	118.598211	118.641591	43.38	YES	Human	1	ENSMUSG00000040084	7	1	missense_variant;missense_variant;missense_variant;missense_variant;missense_variant;missense_variant,splice_region_variant;missense_variant	MODERATE
1062	Vita2b	Pak6	p21 (RAC1) activated kinase 6 [Source:MGI Symbol;Acc:MGI:2679420]	2	118.663303	118.69802	34.717	NO		1	ENSMUSG00000074923	2	2	missense_variant;missense_variant;missense_variant;missense_variant	MODERATE
1063	Vita2b	Ankrd63	ankyrin repeat domain 63 [Source:MGI Symbol;Acc:MGI:2686183]	2	118.699103	118.703963	4.86	NO		-1	ENSMUSG00000078137	0	0		NONE
1064	Vita2b	Plcb2	phospholipase C, beta 2 [Source:MGI Symbol;Acc:MGI:107465]	2	118.707517	118.728438	20.921	NO		-1	ENSMUSG00000040061	7	2	missense_variant;missense_variant;missense_variant;missense_variant;missense_variant;missense_variant;missense_variant;missense_variant;missense_variant;missense_variant;missense_variant;missense_variant;missense_variant;missense_variant	MODERATE
1065	Vita2b	Inafm2	InaF motif containing 2 [Source:MGI Symbol;Acc:MGI:1915354]	2	118.745758	118.74881	3.052	NO		1	ENSMUSG00000074918	0	0		NONE
1066	Vita2b	Ccdc9b	coiled-coil domain containing 9B [Source:MGI Symbol;Acc:MGI:2685199]	2	118.754158	118.762661	8.503	NO		-1	ENSMUSG00000045838	7	1	stop_gained;missense_variant;missense_variant;missense_variant;missense_variant;missense_variant,splice_region_variant;missense_variant	HIGH
1067	Vita2b	Phgr1	proline/histidine/glycine-rich 1 [Source:MGI Symbol;Acc:MGI:1858382]	2	118.772769	118.778165	5.396	NO		1	ENSMUSG00000046804	0	0		NONE
1068	Vita2b	Disp2	dispatched RND tramsporter family member 2 [Source:MGI Symbol;Acc:MGI:2388733]	2	118.779719	118.811293	31.574	NO		1	ENSMUSG00000040035	2	2	missense_variant;missense_variant	MODERATE
1069	Vita2b	Knstrn	kinetochore-localized astrin/SPAG5 binding [Source:MGI Symbol;Acc:MGI:1289298]	2	118.814003	118.853957	39.954	NO		1	ENSMUSG00000027331	0	0		NONE
1070	Vita2b	Ivd	isovaleryl coenzyme A dehydrogenase [Source:MGI Symbol;Acc:MGI:1929242]	2	118.861954	118.882909	20.955	NO		1	ENSMUSG00000027332	0	0		NONE
1071	Vita2b	Bahd1	bromo adjacent homology domain containing 1 [Source:MGI Symbol;Acc:MGI:2139371]	2	118.900377	118.924528	24.151	NO		1	ENSMUSG00000040007	2	1	missense_variant;missense_variant	MODERATE
1072	Vita2b	Chst14	carbohydrate sulfotransferase 14 [Source:MGI Symbol;Acc:MGI:1919386]	2	118.926496	118.928585	2.089	NO		1	ENSMUSG00000074916	1	2	missense_variant;missense_variant	MODERATE
1073	Vita2b	Ccdc32	coiled-coil domain containing 32 [Source:MGI Symbol;Acc:MGI:2685477]	2	119.017779	119.029393	11.614	NO		-1	ENSMUSG00000039983	0	0		NONE
1074	Vita2b	Rpusd2	RNA pseudouridylate synthase domain containing 2 [Source:MGI Symbol;Acc:MGI:1918066]	2	119.03479	119.039769	4.979	NO		1	ENSMUSG00000027324	2	1	missense_variant;missense_variant	MODERATE
1075	Vita2b	Knl1	kinetochore scaffold 1 [Source:MGI Symbol;Acc:MGI:1923714]	2	119.047119	119.105501	58.382	NO		1	ENSMUSG00000027326	26	4	missense_variant;missense_variant;missense_variant;missense_variant;missense_variant;missense_variant;missense_variant;missense_variant;missense_variant;missense_variant;missense_variant;missense_variant;missense_variant;missense_variant;missense_variant;missense_variant;missense_variant;missense_variant;missense_variant;missense_variant;missense_variant;missense_variant;missense_variant;missense…	MODERATE
1076	Vita2b	Rad51	RAD51 recombinase [Source:MGI Symbol;Acc:MGI:97890]	2	119.112793	119.147445	34.652	YES	scerevisiae;Human	1	ENSMUSG00000027323	1	1	splice_acceptor_variant	HIGH
1077	Vita2b	Rmdn3	regulator of microtubule dynamics 3 [Source:MGI Symbol;Acc:MGI:1915059]	2	119.137001	119.157034	20.033	NO		-1	ENSMUSG00000070730	2	1	missense_variant;missense_variant	MODERATE
1078	Vita2b	Gchfr	GTP cyclohydrolase I feedback regulator [Source:MGI Symbol;Acc:MGI:2443977]	2	119.167773	119.17239	4.617	NO		1	ENSMUSG00000046814	0	0		NONE
1079	Vita2b	Dnajc17	DnaJ heat shock protein family (Hsp40) member C17 [Source:MGI Symbol;Acc:MGI:1916658]	2	119.1725	119.208795	36.295	NO		-1	ENSMUSG00000034278	6	1	missense_variant;missense_variant;missense_variant;missense_variant;missense_variant,splice_region_variant;missense_variant	MODERATE
1080	Vita2b	Zfyve19	zinc finger, FYVE domain containing 19 [Source:MGI Symbol;Acc:MGI:1919258]	2	119.208617	119.217049	8.432	NO		1	ENSMUSG00000068580	6	2	missense_variant;missense_variant;missense_variant;missense_variant;missense_variant;missense_variant;missense_variant,splice_region_variant;missense_variant,splice_region_variant;missense_variant;missense_variant;missense_variant;missense_variant	MODERATE
1081	Vita2b	Ppp1r14d	protein phosphatase 1, regulatory inhibitor subunit 14D [Source:MGI Symbol;Acc:MGI:1919362]	2	119.218119	119.229906	11.787	NO		-1	ENSMUSG00000027317	1	1	missense_variant	MODERATE
1082	Vita2b	Spint1	serine protease inhibitor, Kunitz type 1 [Source:MGI Symbol;Acc:MGI:1338033]	2	119.237362	119.249527	12.165	NO		1	ENSMUSG00000027315	0	0		NONE
1083	Vita2b	Rhov	ras homolog family member V [Source:MGI Symbol;Acc:MGI:2444227]	2	119.269201	119.271272	2.071	NO		-1	ENSMUSG00000034226	0	0		NONE
1084	Vita2b	Vps18	VPS18 CORVET/HOPS core subunit [Source:MGI Symbol;Acc:MGI:2443626]	2	119.28874	119.298453	9.713	YES	dmelanogaster	1	ENSMUSG00000034216	0	0		NONE
1085	Vita2b	Dll4	delta like canonical Notch ligand 4 [Source:MGI Symbol;Acc:MGI:1859388]	2	119.325784	119.335962	10.178	NO		1	ENSMUSG00000027314	2	1	missense_variant;missense_variant	MODERATE
1086	Vita2b	Chac1	ChaC, cation transport regulator 1 [Source:MGI Symbol;Acc:MGI:1916315]	2	119.351229	119.354381	3.152	NO		1	ENSMUSG00000027313	2	1	missense_variant;missense_variant	MODERATE
1087	Vita2b	Ino80	INO80 complex subunit [Source:MGI Symbol;Acc:MGI:1915392]	2	119.373042	119.477687	104.645	NO		-1	ENSMUSG00000034154	1	2	missense_variant;missense_variant	MODERATE
1088	Vita2b	Exd1	exonuclease 3'-5' domain containing 1 [Source:MGI Symbol;Acc:MGI:3045306]	2	119.516505	119.547627	31.122	NO		-1	ENSMUSG00000048647	4	2	missense_variant;missense_variant;missense_variant;missense_variant;missense_variant;missense_variant;missense_variant;missense_variant	MODERATE
1089	Vita2b	Chp1	calcineurin-like EF hand protein 1 [Source:MGI Symbol;Acc:MGI:1927185]	2	119.547697	119.587027	39.33	NO		1	ENSMUSG00000014077	0	0		NONE
1090	Vita2b	Oip5	Opa interacting protein 5 [Source:MGI Symbol;Acc:MGI:1917895]	2	119.609512	119.618469	8.957	NO		-1	ENSMUSG00000072980	3	1	missense_variant;missense_variant;missense_variant	MODERATE
1091	Vita2b	Nusap1	nucleolar and spindle associated protein 1 [Source:MGI Symbol;Acc:MGI:2675669]	2	119.618298	119.651244	32.946	NO		1	ENSMUSG00000027306	4	2	missense_variant;missense_variant;missense_variant;missense_variant;missense_variant,splice_region_variant;missense_variant,splice_region_variant;missense_variant;missense_variant	MODERATE
1092	Vita2b	Ndufaf1	NADH:ubiquinone oxidoreductase complex assembly factor 1 [Source:MGI Symbol;Acc:MGI:1916952]	2	119.655446	119.662827	7.381	NO		-1	ENSMUSG00000027305	1	3	missense_variant;missense_variant;missense_variant	MODERATE
1093	Vita2b	Rtf1	RTF1, Paf1/RNA polymerase II complex component [Source:MGI Symbol;Acc:MGI:1309480]	2	119.675068	119.735407	60.339	NO		1	ENSMUSG00000027304	1	1	missense_variant	MODERATE
1094	Vita2b	Itpka	inositol 1,4,5-trisphosphate 3-kinase A [Source:MGI Symbol;Acc:MGI:1333822]	2	119.742337	119.751263	8.926	NO		1	ENSMUSG00000027296	0	0		NONE
1095	Vita2b	Ltk	leukocyte tyrosine kinase [Source:MGI Symbol;Acc:MGI:96840]	2	119.75132	119.760431	9.111	NO		-1	ENSMUSG00000027297	5	4	missense_variant;missense_variant;missense_variant;missense_variant;missense_variant;missense_variant;missense_variant;missense_variant;missense_variant;missense_variant;missense_variant;missense_variant;missense_variant;missense_variant;missense_variant;missense_variant	MODERATE
1096	Vita2b	Rpap1	RNA polymerase II associated protein 1 [Source:MGI Symbol;Acc:MGI:1916175]	2	119.763304	119.787537	24.233	NO		-1	ENSMUSG00000034032	15	5	missense_variant;missense_variant;missense_variant;missense_variant;missense_variant;missense_variant;missense_variant;missense_variant;missense_variant;missense_variant;missense_variant;missense_variant;missense_variant;missense_variant;missense_variant;missense_variant;missense_variant;missense_variant;missense_variant;missense_variant;missense_variant;missense_variant,NMD_transcript_variant;mi…	MODERATE
1097	Vita2b	Tyro3	TYRO3 protein tyrosine kinase 3 [Source:MGI Symbol;Acc:MGI:104294]	2	119.797733	119.818104	20.371	NO		1	ENSMUSG00000027298	3	2	missense_variant;missense_variant;missense_variant;missense_variant;missense_variant	MODERATE
1098	Vita2b	Mga	MAX gene associated [Source:MGI Symbol;Acc:MGI:1352483]	2	119.897228	119.969581	72.353	NO		1	ENSMUSG00000033943	11	5	missense_variant;missense_variant;missense_variant;missense_variant;missense_variant;missense_variant;missense_variant;missense_variant;missense_variant;missense_variant;missense_variant;missense_variant;missense_variant;missense_variant;missense_variant;missense_variant;missense_variant;missense_variant;missense_variant;missense_variant;missense_variant;missense_variant;missense_variant;missense…	MODERATE
1099	Vita2b	Mapkbp1	mitogen-activated protein kinase binding protein 1 [Source:MGI Symbol;Acc:MGI:1347004]	2	119.972699	120.027408	54.709	NO		1	ENSMUSG00000033902	7	2	missense_variant;missense_variant;missense_variant;missense_variant;missense_variant;missense_variant;missense_variant;missense_variant;missense_variant;missense_variant;missense_variant;missense_variant;missense_variant;missense_variant	MODERATE
1100	Vita2b	Jmjd7	jumonji domain containing 7 [Source:MGI Symbol;Acc:MGI:3845785]	2	120.027483	120.032594	5.111	NO		1	ENSMUSG00000098789	0	0		NONE
1101	Vita2b	Pla2g4b	phospholipase A2, group IVB (cytosolic) [Source:MGI Symbol;Acc:MGI:2384819]	2	120.033417	120.04303	9.613	NO		1	ENSMUSG00000098488	4	1	missense_variant;missense_variant;missense_variant;missense_variant	MODERATE
1102	Vita2b	Sptbn5	spectrin beta, non-erythrocytic 5 [Source:MGI Symbol;Acc:MGI:2685200]	2	120.041493	120.085678	44.185	NO		-1	ENSMUSG00000074899	1	1	splice_acceptor_variant,non_coding_transcript_variant	HIGH
1103	Vita2b	Ehd4	EH-domain containing 4 [Source:MGI Symbol;Acc:MGI:1919619]	2	120.089175	120.154606	65.431	NO		-1	ENSMUSG00000027293	0	0		NONE
1104	Vita2b	Pla2g4e	phospholipase A2, group IVE [Source:MGI Symbol;Acc:MGI:1919144]	2	120.166412	120.245335	78.923	NO		-1	ENSMUSG00000050211	9	1	stop_gained;missense_variant;missense_variant;missense_variant;missense_variant;missense_variant;missense_variant;missense_variant;missense_variant	HIGH
1105	Vita2b	Pla2g4d	phospholipase A2, group IVD [Source:MGI Symbol;Acc:MGI:1925640]	2	120.265595	120.289197	23.602	NO		-1	ENSMUSG00000070719	4	1	missense_variant;missense_variant;missense_variant;missense_variant	MODERATE
1106	Vita2b	Pla2g4f	phospholipase A2, group IVF [Source:MGI Symbol;Acc:MGI:2685493]	2	120.299957	120.314165	14.208	NO		-1	ENSMUSG00000046971	7	1	missense_variant;missense_variant;missense_variant;missense_variant;missense_variant;missense_variant;missense_variant	MODERATE
1107	Vita2b	Vps39	VPS39 HOPS complex subunit [Source:MGI Symbol;Acc:MGI:2443189]	2	120.316461	120.353137	36.676	NO		-1	ENSMUSG00000027291	0	0		NONE
1108	Vita2b	Tmem87a	transmembrane protein 87A [Source:MGI Symbol;Acc:MGI:2441844]	2	120.355312	120.404113	48.801	NO		-1	ENSMUSG00000033808	1	3	missense_variant;missense_variant;missense_variant	MODERATE
1109	Vita2b	Ganc	glucosidase, alpha; neutral C [Source:MGI Symbol;Acc:MGI:1923301]	2	120.403896	120.4617	57.804	NO		1	ENSMUSG00000062646	10	1	missense_variant;missense_variant;missense_variant;missense_variant;missense_variant;missense_variant;missense_variant;missense_variant;missense_variant;missense_variant	MODERATE
1110	Vita2b	AL935121.1	novel protein	2	120.456019	120.504773	48.754	NO		1	ENSMUSG00000118623	0	0		NONE
1111	Vita2b	Capn3	calpain 3 [Source:MGI Symbol;Acc:MGI:107437]	2	120.463572	120.504918	41.346	NO		1	ENSMUSG00000079110	2	6	missense_variant;missense_variant;missense_variant;missense_variant;missense_variant;missense_variant	MODERATE
1112	Vita2b	Zfp106	zinc finger protein 106 [Source:MGI Symbol;Acc:MGI:1270153]	2	120.50682	120.563843	57.023	NO		-1	ENSMUSG00000027288	24	5	missense_variant;missense_variant;missense_variant;missense_variant;missense_variant;missense_variant;missense_variant;missense_variant;missense_variant;missense_variant;missense_variant;missense_variant;missense_variant;missense_variant;missense_variant;missense_variant;missense_variant;missense_variant;missense_variant;missense_variant;missense_variant;missense_variant;missense_variant;missense…	MODERATE
1113	Vita2b	Snap23	synaptosomal-associated protein 23 [Source:MGI Symbol;Acc:MGI:109356]	2	120.567671	120.601255	33.584	YES	celegans	1	ENSMUSG00000027287	0	0		NONE
1114	Vita2b	Lrrc57	leucine rich repeat containing 57 [Source:MGI Symbol;Acc:MGI:1913856]	2	120.604238	120.60952	5.282	NO		-1	ENSMUSG00000027286	0	0		NONE
1115	Vita2b	Haus2	HAUS augmin-like complex, subunit 2 [Source:MGI Symbol;Acc:MGI:1913546]	2	120.609383	120.62156	12.177	NO		1	ENSMUSG00000027285	1	3	missense_variant,splice_region_variant,NMD_transcript_variant;missense_variant,splice_region_variant;missense_variant,splice_region_variant	MODERATE
1116	Vita2b	Stard9	START domain containing 9 [Source:MGI Symbol;Acc:MGI:3045258]	2	120.629121	120.731895	102.774	NO		1	ENSMUSG00000033705	77	4	missense_variant,NMD_transcript_variant;missense_variant;missense_variant,NMD_transcript_variant;missense_variant;missense_variant,NMD_transcript_variant;missense_variant;missense_variant;missense_variant;missense_variant;missense_variant;missense_variant;missense_variant;missense_variant;missense_variant;missense_variant;missense_variant;missense_variant;missense_variant;missense_variant;missens…	MODERATE
1117	Vita2b	Cdan1	congenital dyserythropoietic anemia, type I (human) [Source:MGI Symbol;Acc:MGI:1916218]	2	120.716154	120.850128	133.974	NO		-1	ENSMUSG00000027284	1	2	missense_variant;missense_variant	MODERATE
1118	Vita2b	Ttbk2	tau tubulin kinase 2 [Source:MGI Symbol;Acc:MGI:2155779]	2	120.732816	120.850604	117.788	NO		-1	ENSMUSG00000090100	4	4	missense_variant;missense_variant;missense_variant;missense_variant;missense_variant;missense_variant;missense_variant;missense_variant;missense_variant;missense_variant;missense_variant;missense_variant;missense_variant;missense_variant	MODERATE
1119	Vita2b	Ubr1	ubiquitin protein ligase E3 component n-recognin 1 [Source:MGI Symbol;Acc:MGI:1277977]	2	120.860269	120.970715	110.446	YES	scerevisiae	-1	ENSMUSG00000027272	12	1	missense_variant;missense_variant;missense_variant;missense_variant;missense_variant;missense_variant;missense_variant;missense_variant;missense_variant;missense_variant;missense_variant;missense_variant	MODERATE
1120	Vita2b	Tmem62	transmembrane protein 62 [Source:MGI Symbol;Acc:MGI:2139461]	2	120.977017	121.007852	30.835	NO		1	ENSMUSG00000054484	3	3	missense_variant;missense_variant;missense_variant,NMD_transcript_variant;missense_variant;missense_variant;missense_variant;missense_variant	MODERATE
1121	Vita2b	Ccndbp1	cyclin D-type binding-protein 1 [Source:MGI Symbol;Acc:MGI:109595]	2	121.008403	121.016904	8.501	NO		1	ENSMUSG00000023572	4	2	missense_variant;missense_variant;missense_variant;missense_variant;missense_variant;missense_variant;missense_variant;missense_variant	MODERATE
1122	Vita2b	Epb42	erythrocyte membrane protein band 4.2 [Source:MGI Symbol;Acc:MGI:95402]	2	121.017891	121.037072	19.181	NO		-1	ENSMUSG00000023216	5	2	missense_variant;missense_variant;missense_variant;missense_variant;missense_variant;missense_variant;missense_variant;missense_variant;missense_variant	MODERATE
1123	Vita2b	Tgm5	transglutaminase 5 [Source:MGI Symbol;Acc:MGI:1921426]	2	121.046111	121.085841	39.73	NO		-1	ENSMUSG00000053675	2	1	missense_variant;missense_variant	MODERATE
1124	Vita2b	Tgm7	transglutaminase 7 [Source:MGI Symbol;Acc:MGI:2151164]	2	121.093565	121.116396	22.831	NO		-1	ENSMUSG00000079103	1	1	missense_variant	MODERATE
1125	Vita2b	Lcmt2	leucine carboxyl methyltransferase 2 [Source:MGI Symbol;Acc:MGI:1353659]	2	121.128307	121.140653	12.346	NO		-1	ENSMUSG00000074890	6	2	missense_variant;missense_variant;missense_variant;missense_variant;missense_variant;missense_variant;missense_variant;missense_variant	MODERATE
1126	Vita2b	Adal	adenosine deaminase-like [Source:MGI Symbol;Acc:MGI:1923144]	2	121.140428	121.15668	16.252	YES	scerevisiae	1	ENSMUSG00000027259	3	5	missense_variant;missense_variant;missense_variant,splice_region_variant;missense_variant,splice_region_variant;missense_variant,splice_region_variant;missense_variant;missense_variant;missense_variant;missense_variant;missense_variant	MODERATE
1127	Vita2b	Zscan29	zinc finger SCAN domains 29 [Source:MGI Symbol;Acc:MGI:2139317]	2	121.158273	121.171125	12.852	NO		-1	ENSMUSG00000050619	6	4	missense_variant;missense_variant;missense_variant;missense_variant;missense_variant;missense_variant;missense_variant;missense_variant;missense_variant;missense_variant;missense_variant;missense_variant;missense_variant;missense_variant;missense_variant;missense_variant;missense_variant	MODERATE
1128	Vita2b	Tubgcp4	tubulin, gamma complex associated protein 4 [Source:MGI Symbol;Acc:MGI:1196293]	2	121.170654	121.19877	28.116	NO		1	ENSMUSG00000027263	0	0		NONE
1129	Vita2b	Trp53bp1	transformation related protein 53 binding protein 1 [Source:MGI Symbol;Acc:MGI:1351320]	2	121.193281	121.271407	78.126	YES	Human	-1	ENSMUSG00000043909	3	3	missense_variant;missense_variant;missense_variant;missense_variant;missense_variant;missense_variant;missense_variant;missense_variant	MODERATE
1130	Vita2b	Map1a	microtubule-associated protein 1 A [Source:MGI Symbol;Acc:MGI:1306776]	2	121.2896	121.310832	21.232	NO		1	ENSMUSG00000027254	14	2	missense_variant;missense_variant;missense_variant;missense_variant;missense_variant;missense_variant;missense_variant;missense_variant;missense_variant;missense_variant;missense_variant;missense_variant;missense_variant;missense_variant;missense_variant;missense_variant;missense_variant;missense_variant;missense_variant;missense_variant;missense_variant;missense_variant;missense_variant;missense…	MODERATE
1131	Vita2b	Ppip5k1	diphosphoinositol pentakisphosphate kinase 1 [Source:MGI Symbol;Acc:MGI:2443281]	2	121.310561	121.355396	44.835	NO		-1	ENSMUSG00000033526	1	5	missense_variant;missense_variant;missense_variant;missense_variant;missense_variant	MODERATE
1132	Vita2b	Ckmt1	creatine kinase, mitochondrial 1, ubiquitous [Source:MGI Symbol;Acc:MGI:99441]	2	121.357714	121.363737	6.023	YES	celegans	1	ENSMUSG00000000308	0	0		NONE
1133	Vita2b	Strc	stereocilin [Source:MGI Symbol;Acc:MGI:2153816]	2	121.363728	121.387168	23.44	NO		-1	ENSMUSG00000033498	5	2	missense_variant;missense_variant;missense_variant,NMD_transcript_variant;missense_variant;missense_variant;missense_variant	MODERATE
1134	Vita2b	Catsper2	cation channel, sperm associated 2 [Source:MGI Symbol;Acc:MGI:2387404]	2	121.392631	121.413792	21.161	NO		-1	ENSMUSG00000033486	5	2	missense_variant;missense_variant;missense_variant;missense_variant;missense_variant;missense_variant,NMD_transcript_variant	MODERATE
1135	Vita2b	Pdia3	protein disulfide isomerase associated 3 [Source:MGI Symbol;Acc:MGI:95834]	2	121.413775	121.438687	24.912	NO		1	ENSMUSG00000027248	0	0		NONE
1136	Vita2b	Ell3	elongation factor RNA polymerase II-like 3 [Source:MGI Symbol;Acc:MGI:2673679]	2	121.43901	121.444278	5.268	NO		-1	ENSMUSG00000027246	0	0		NONE
1137	Vita2b	Serinc4	serine incorporator 4 [Source:MGI Symbol;Acc:MGI:2441842]	2	121.439059	121.456781	17.722	NO		-1	ENSMUSG00000046110	4	5	missense_variant;missense_variant;missense_variant;missense_variant,NMD_transcript_variant;missense_variant;missense_variant;missense_variant,NMD_transcript_variant;missense_variant,NMD_transcript_variant;missense_variant,NMD_transcript_variant;missense_variant;missense_variant	MODERATE
1138	Vita2b	Serf2	small EDRK-rich factor 2 [Source:MGI Symbol;Acc:MGI:1337041]	2	121.449195	121.458313	9.118	NO		1	ENSMUSG00000074884	1	1	missense_variant,NMD_transcript_variant	MODERATE
1139	Vita2b	Hypk	huntingtin interacting protein K [Source:MGI Symbol;Acc:MGI:1914943]	2	121.45329	121.458672	5.382	NO		1	ENSMUSG00000027245	0	0		NONE
1140	Vita2b	Mfap1b	microfibrillar-associated protein 1B [Source:MGI Symbol;Acc:MGI:3694697]	2	121.460235	121.474067	13.832	NO		-1	ENSMUSG00000048222	0	0		NONE
1141	Vita2b	Mfap1a	microfibrillar-associated protein 1A [Source:MGI Symbol;Acc:MGI:1914782]	2	121.491911	121.506665	14.754	NO		-1	ENSMUSG00000068479	0	0		NONE
1142	Vita2b	Wdr76	WD repeat domain 76 [Source:MGI Symbol;Acc:MGI:1926186]	2	121.506723	121.54486	38.137	NO		1	ENSMUSG00000027242	3	4	splice_donor_variant;missense_variant;missense_variant;missense_variant;missense_variant;missense_variant;missense_variant;missense_variant	HIGH
1143	Vita2b	Frmd5	FERM domain containing 5 [Source:MGI Symbol;Acc:MGI:2442557]	2	121.545529	121.807087	261.558	NO		-1	ENSMUSG00000027238	4	5	missense_variant;missense_variant;missense_variant,splice_region_variant,NMD_transcript_variant;missense_variant;missense_variant	MODERATE
1144	Vita2b	Casc4	cancer susceptibility candidate 4 [Source:MGI Symbol;Acc:MGI:2443129]	2	121.86697	121.93622	69.25	NO		1	ENSMUSG00000060227	0	0		NONE
1145	Vita2b	Mageb3	melanoma antigen, family B, 3 [Source:MGI Symbol;Acc:MGI:105109]	2	121.953752	121.956092	2.34	NO		-1	ENSMUSG00000074881	5	1	missense_variant;missense_variant;missense_variant;missense_variant;missense_variant	MODERATE
1146	Vita2b	Ctdspl2	CTD (carboxy-terminal domain, RNA polymerase II, polypeptide A) small phosphatase like 2 [Source:MGI Symbol;Acc:MGI:1196405]	2	121.956001	122.013642	57.641	NO		1	ENSMUSG00000033411	0	0		NONE
1147	Vita2b	Eif3j1	eukaryotic translation initiation factor 3, subunit J1 [Source:MGI Symbol;Acc:MGI:1925905]	2	122.028546	122.056598	28.052	NO		1	ENSMUSG00000027236	0	0		NONE
1148	Vita2b	Spg11	SPG11, spatacsin vesicle trafficking associated [Source:MGI Symbol;Acc:MGI:2444989]	2	122.05352	122.118386	64.866	NO		-1	ENSMUSG00000033396	8	1	missense_variant;missense_variant;missense_variant;missense_variant;missense_variant;missense_variant;missense_variant;missense_variant	MODERATE
1149	Vita2b	Patl2	protein associated with topoisomerase II homolog 2 (yeast) [Source:MGI Symbol;Acc:MGI:1914828]	2	122.120108	122.186189	66.081	NO		-1	ENSMUSG00000027233	3	1	missense_variant;missense_variant;missense_variant	MODERATE
1150	Vita2b	B2m	beta-2 microglobulin [Source:MGI Symbol;Acc:MGI:88127]	2	122.147686	122.153083	5.397	NO		1	ENSMUSG00000060802	1	1	missense_variant	MODERATE
1151	Vita2b	Trim69	tripartite motif-containing 69 [Source:MGI Symbol;Acc:MGI:1918178]	2	122.1607	122.179027	18.327	NO		1	ENSMUSG00000033368	0	0		NONE
1152	Vita2b	Terb2	telomere repeat binding bouquet formation protein 2 [Source:MGI Symbol;Acc:MGI:1921651]	2	122.186272	122.206397	20.125	NO		1	ENSMUSG00000027229	0	0		NONE
1153	Vita2b	Sord	sorbitol dehydrogenase [Source:MGI Symbol;Acc:MGI:98266]	2	122.234749	122.26534	30.591	NO		1	ENSMUSG00000027227	0	0		NONE
1154	Vita2b	Duox2	dual oxidase 2 [Source:MGI Symbol;Acc:MGI:3036280]	2	122.279247	122.298449	19.202	NO		-1	ENSMUSG00000068452	6	2	missense_variant;missense_variant;missense_variant;missense_variant;missense_variant;missense_variant;missense_variant,splice_region_variant;missense_variant,splice_region_variant;missense_variant;missense_variant;missense_variant;missense_variant	MODERATE
1155	Vita2b	Duoxa2	dual oxidase maturation factor 2 [Source:MGI Symbol;Acc:MGI:1914061]	2	122.2989	122.302885	3.985	NO		1	ENSMUSG00000027225	0	0		NONE
1156	Vita2b	Duoxa1	dual oxidase maturation factor 1 [Source:MGI Symbol;Acc:MGI:2384861]	2	122.302191	122.31373	11.539	NO		-1	ENSMUSG00000027224	3	5	missense_variant;missense_variant;missense_variant;missense_variant;missense_variant;missense_variant;missense_variant;missense_variant;missense_variant;missense_variant	MODERATE
1157	Vita2b	Duox1	dual oxidase 1 [Source:MGI Symbol;Acc:MGI:2139422]	2	122.315672	122.347972	32.3	NO		1	ENSMUSG00000033268	3	1	missense_variant;missense_variant;missense_variant	MODERATE
1158	Vita2b	Shf	Src homology 2 domain containing F [Source:MGI Symbol;Acc:MGI:3613669]	2	122.348892	122.369162	20.27	NO		-1	ENSMUSG00000033256	0	0		NONE
1159	Vita2b	Slc28a2	solute carrier family 28 (sodium-coupled nucleoside transporter), member 2 [Source:MGI Symbol;Acc:MGI:1913105]	2	122.426477	122.461137	34.66	NO		1	ENSMUSG00000027219	6	3	missense_variant;missense_variant;missense_variant;missense_variant;missense_variant;missense_variant;missense_variant;missense_variant;missense_variant;missense_variant;missense_variant;missense_variant;missense_variant;missense_variant;missense_variant;missense_variant;missense_variant;missense_variant	MODERATE
1160	Vita2b	Slc28a2b	solute carrier family 28 member 2b [Source:MGI Symbol;Acc:MGI:3702173]	2	122.484941	122.52804	43.099	NO		1	ENSMUSG00000079071	0	0		NONE
1161	Vita2b	Gatm	glycine amidinotransferase (L-arginine:glycine amidinotransferase) [Source:MGI Symbol;Acc:MGI:1914342]	2	122.594467	122.611303	16.836	NO		-1	ENSMUSG00000027199	0	0		NONE
1162	Vita2b	AA467197	expressed sequence AA467197 [Source:MGI Symbol;Acc:MGI:3034182]	2	122.636986	122.641191	4.205	NO		1	ENSMUSG00000033213	0	0		NONE
1163	Vita2b	Slc30a4	solute carrier family 30 (zinc transporter), member 4 [Source:MGI Symbol;Acc:MGI:1345282]	2	122.681233	122.702663	21.43	NO		-1	ENSMUSG00000005802	1	2	missense_variant;missense_variant	MODERATE
1164	Vita2b	Bloc1s6	biogenesis of lysosomal organelles complex-1, subunit 6, pallidin [Source:MGI Symbol;Acc:MGI:1927580]	2	122.738503	122.749475	10.972	NO		1	ENSMUSG00000005804	1	1	missense_variant	MODERATE
1165	Vita2b	Sqor	sulfide quinone oxidoreductase [Source:MGI Symbol;Acc:MGI:1929899]	2	122.765237	122.809569	44.332	NO		1	ENSMUSG00000005803	2	5	missense_variant;missense_variant;missense_variant;missense_variant,NMD_transcript_variant;missense_variant;missense_variant;missense_variant;missense_variant,NMD_transcript_variant	MODERATE
1166	Vita2b	Sema6d	sema domain, transmembrane domain (TM), and cytoplasmic domain, (semaphorin) 6D [Source:MGI Symbol;Acc:MGI:2387661]	2	124.089969	124.66777	577.801	NO		1	ENSMUSG00000027200	1	8	missense_variant;missense_variant;missense_variant;missense_variant;missense_variant;missense_variant;missense_variant;missense_variant	MODERATE
1167	Vita2b	Slc24a5	solute carrier family 24, member 5 [Source:MGI Symbol;Acc:MGI:2677271]	2	125.068124	125.088677	20.553	NO		1	ENSMUSG00000035183	2	1	missense_variant;missense_variant	MODERATE
1168	Vita2b	Myef2	myelin basic protein expression factor 2, repressor [Source:MGI Symbol;Acc:MGI:104592]	2	125.084628	125.123661	39.033	YES	scerevisiae	-1	ENSMUSG00000027201	1	3	splice_acceptor_variant,NMD_transcript_variant;splice_acceptor_variant,non_coding_transcript_variant;splice_acceptor_variant	HIGH
1169	Vita2b	Ctxn2	cortexin 2 [Source:MGI Symbol;Acc:MGI:2139444]	2	125.136633	125.147841	11.208	NO		1	ENSMUSG00000074872	0	0		NONE
1170	Vita2b	Slc12a1	solute carrier family 12, member 1 [Source:MGI Symbol;Acc:MGI:103150]	2	125.152505	125.230002	77.497	YES	celegans	1	ENSMUSG00000027202	0	0		NONE
1171	Vita2b	Dut	deoxyuridine triphosphatase [Source:MGI Symbol;Acc:MGI:1346051]	2	125.24719	125.258608	11.418	NO		1	ENSMUSG00000027203	1	2	missense_variant;missense_variant	MODERATE
1172	Vita2b	Fbn1	fibrillin 1 [Source:MGI Symbol;Acc:MGI:95489]	2	125.300594	125.507993	207.399	NO		-1	ENSMUSG00000027204	3	2	missense_variant;missense_variant;missense_variant,splice_region_variant;missense_variant,splice_region_variant;missense_variant;missense_variant	MODERATE
1173	Vita2b	Cep152	centrosomal protein 152 [Source:MGI Symbol;Acc:MGI:2139083]	2	125.563088	125.625113	62.025	YES	celegans	-1	ENSMUSG00000068394	25	1	missense_variant;missense_variant;missense_variant;missense_variant;missense_variant;missense_variant;missense_variant;missense_variant;missense_variant;missense_variant;missense_variant;missense_variant;missense_variant;missense_variant;missense_variant;missense_variant,splice_region_variant;missense_variant;missense_variant;missense_variant;missense_variant;missense_variant;missense_variant;mis…	MODERATE
1174	Vita2b	Shc4	SHC (Src homology 2 domain containing) family, member 4 [Source:MGI Symbol;Acc:MGI:2655364]	2	125.627447	125.724148	96.701	YES	celegans	-1	ENSMUSG00000035109	3	3	missense_variant;missense_variant;missense_variant;missense_variant;missense_variant	MODERATE
1175	Vita2b	Eid1	EP300 interacting inhibitor of differentiation 1 [Source:MGI Symbol;Acc:MGI:1889651]	2	125.673095	125.674785	1.69	NO		1	ENSMUSG00000091337	0	0		NONE
1176	Vita2b	Secisbp2l	SECIS binding protein 2-like [Source:MGI Symbol;Acc:MGI:1917604]	2	125.736986	125.78287	45.884	NO		-1	ENSMUSG00000035093	2	2	missense_variant,splice_region_variant;missense_variant,splice_region_variant;missense_variant	MODERATE
1177	Vita2b	Cops2	COP9 signalosome subunit 2 [Source:MGI Symbol;Acc:MGI:1330276]	2	125.830304	125.859139	28.835	NO		-1	ENSMUSG00000027206	0	0		NONE
1178	Vita2b	Galk2	galactokinase 2 [Source:MGI Symbol;Acc:MGI:1917226]	2	125.859109	125.984299	125.19	NO		1	ENSMUSG00000027207	5	5	missense_variant;missense_variant,NMD_transcript_variant;missense_variant;missense_variant;missense_variant;missense_variant;missense_variant;missense_variant;missense_variant;missense_variant;missense_variant;missense_variant	MODERATE
1179	Vita2b	Fam227b	family with sequence similarity 227, member B [Source:MGI Symbol;Acc:MGI:1923073]	2	125.983483	126.152004	168.521	NO		-1	ENSMUSG00000027209	1	1	missense_variant,splice_region_variant	MODERATE
1180	Vita2b	Fgf7	fibroblast growth factor 7 [Source:MGI Symbol;Acc:MGI:95521]	2	126.034658	126.091185	56.527	NO		1	ENSMUSG00000027208	0	0		NONE
1181	Vita2b	Dtwd1	DTW domain containing 1 [Source:MGI Symbol;Acc:MGI:1916435]	2	126.152141	126.165279	13.138	NO		1	ENSMUSG00000023330	5	2	missense_variant;missense_variant;missense_variant;missense_variant;missense_variant;missense_variant;missense_variant;missense_variant;missense_variant;missense_variant	MODERATE
1182	Vita2b	Atp8b4	ATPase, class I, type 8B, member 4 [Source:MGI Symbol;Acc:MGI:1859664]	2	126.320973	126.500674	179.701	NO		-1	ENSMUSG00000060131	5	3	missense_variant;missense_variant;missense_variant;missense_variant;missense_variant;missense_variant;missense_variant;missense_variant;missense_variant;missense_variant;missense_variant	MODERATE
1183	Vita2b	Slc27a2	solute carrier family 27 (fatty acid transporter), member 2 [Source:MGI Symbol;Acc:MGI:1347099]	2	126.552407	126.588243	35.836	YES	celegans;scerevisiae	1	ENSMUSG00000027359	2	2	missense_variant;missense_variant;missense_variant;missense_variant	MODERATE
1184	Vita2b	Hdc	histidine decarboxylase [Source:MGI Symbol;Acc:MGI:96062]	2	126.593667	126.619299	25.632	NO		-1	ENSMUSG00000027360	1	1	missense_variant	MODERATE
1185	Vita2b	Gabpb1	GA repeat binding protein, beta 1 [Source:MGI Symbol;Acc:MGI:95611]	2	126.627442	126.676337	48.895	NO		-1	ENSMUSG00000027361	0	0		NONE
1186	Vita2b	Usp8	ubiquitin specific peptidase 8 [Source:MGI Symbol;Acc:MGI:1934029]	2	126.707328	126.759297	51.969	NO		1	ENSMUSG00000027363	5	3	splice_donor_variant,non_coding_transcript_variant;missense_variant;missense_variant;missense_variant;missense_variant;missense_variant;missense_variant;missense_variant;missense_variant;missense_variant;missense_variant	HIGH
1187	Vita2b	Usp50	ubiquitin specific peptidase 50 [Source:MGI Symbol;Acc:MGI:1922333]	2	126.709096	126.78347	74.374	NO		-1	ENSMUSG00000027364	2	3	splice_donor_variant,NMD_transcript_variant;missense_variant;missense_variant;missense_variant,NMD_transcript_variant	HIGH
1188	Vita2b	Trpm7	transient receptor potential cation channel, subfamily M, member 7 [Source:MGI Symbol;Acc:MGI:1929996]	2	126.791565	126.87623	84.665	NO		-1	ENSMUSG00000027365	0	0		NONE
1189	Vita2b	Sppl2a	signal peptide peptidase like 2A [Source:MGI Symbol;Acc:MGI:1913802]	2	126.890391	126.933235	42.844	NO		-1	ENSMUSG00000027366	2	1	missense_variant;missense_variant	MODERATE
1190	Vita2b	Ap4e1	adaptor-related protein complex AP-4, epsilon 1 [Source:MGI Symbol;Acc:MGI:1336993]	2	127.008717	127.067909	59.192	NO		1	ENSMUSG00000001998	6	2	splice_donor_variant,NMD_transcript_variant;missense_variant;missense_variant;missense_variant;missense_variant;missense_variant	HIGH
1191	Vita2b	Blvra	biliverdin reductase A [Source:MGI Symbol;Acc:MGI:88170]	2	127.070665	127.097084	26.419	NO		1	ENSMUSG00000001999	6	4	missense_variant;missense_variant;missense_variant;missense_variant;missense_variant;missense_variant;missense_variant;missense_variant;missense_variant	MODERATE
1192	Vita2b	Ncaph	non-SMC condensin I complex, subunit H [Source:MGI Symbol;Acc:MGI:2444777]	2	127.103809	127.133954	30.145	NO		-1	ENSMUSG00000034906	2	1	missense_variant;missense_variant	MODERATE
1193	Vita2b	Itpripl1	inositol 1,4,5-triphosphate receptor interacting protein-like 1 [Source:MGI Symbol;Acc:MGI:1920588]	2	127.138772	127.143442	4.67	NO		-1	ENSMUSG00000074825	2	1	stop_gained;missense_variant	HIGH
1194	Vita2b	Snrnp200	small nuclear ribonucleoprotein 200 (U5) [Source:MGI Symbol;Acc:MGI:2444401]	2	127.208386	127.240451	32.065	NO		1	ENSMUSG00000003660	0	0		NONE
1195	Vita2b	Ciao1	cytosolic iron-sulfur protein assembly 1 [Source:MGI Symbol;Acc:MGI:1346998]	2	127.240938	127.247816	6.878	NO		-1	ENSMUSG00000003662	0	0		NONE
1196	Vita2b	Tmem127	transmembrane protein 127 [Source:MGI Symbol;Acc:MGI:1916720]	2	127.247908	127.261107	13.199	NO		1	ENSMUSG00000034850	0	0		NONE
1197	Vita2b	Stard7	START domain containing 7 [Source:MGI Symbol;Acc:MGI:2139090]	2	127.270218	127.298932	28.714	NO		1	ENSMUSG00000027367	1	3	missense_variant;missense_variant;missense_variant	MODERATE
1198	Vita2b	Dusp2	dual specificity phosphatase 2 [Source:MGI Symbol;Acc:MGI:101911]	2	127.336159	127.338376	2.217	NO		1	ENSMUSG00000027368	1	1	missense_variant	MODERATE
1199	Vita2b	Astl	astacin-like metalloendopeptidase (M12 family) [Source:MGI Symbol;Acc:MGI:3046414]	2	127.338639	127.357651	19.012	NO		1	ENSMUSG00000050468	8	4	splice_donor_variant;splice_donor_variant;splice_donor_variant;splice_donor_variant;missense_variant;missense_variant;missense_variant;missense_variant;missense_variant;missense_variant;missense_variant;missense_variant;missense_variant;missense_variant;missense_variant;missense_variant;missense_variant;missense_variant;missense_variant;missense_variant;missense_variant;missense_variant;missense_…	HIGH
1200	Vita2b	Adra2b	adrenergic receptor, alpha 2b [Source:MGI Symbol;Acc:MGI:87935]	2	127.363208	127.367221	4.013	NO		1	ENSMUSG00000058620	1	2	missense_variant;missense_variant	MODERATE
1201	Vita2b	Gpat2	glycerol-3-phosphate acyltransferase 2, mitochondrial [Source:MGI Symbol;Acc:MGI:2684962]	2	127.425199	127.436092	10.893	NO		1	ENSMUSG00000046338	3	1	missense_variant;missense_variant;missense_variant	MODERATE
1202	Vita2b	Fahd2a	fumarylacetoacetate hydrolase domain containing 2A [Source:MGI Symbol;Acc:MGI:1915376]	2	127.436215	127.444565	8.35	NO		-1	ENSMUSG00000027371	2	1	missense_variant;missense_variant	MODERATE
1203	Vita2b	Kcnip3	Kv channel interacting protein 3, calsenilin [Source:MGI Symbol;Acc:MGI:1929258]	2	127.456498	127.522094	65.596	NO		-1	ENSMUSG00000079056	2	2	missense_variant;missense_variant	MODERATE
1204	Vita2b	Prom2	prominin 2 [Source:MGI Symbol;Acc:MGI:2138997]	2	127.526473	127.541467	14.994	NO		-1	ENSMUSG00000027376	8	2	missense_variant;missense_variant;missense_variant;missense_variant;missense_variant;missense_variant;missense_variant;missense_variant;missense_variant;missense_variant;missense_variant;missense_variant;missense_variant;missense_variant;missense_variant;missense_variant	MODERATE
1205	Vita2b	Zfp661	zinc finger protein 661 [Source:MGI Symbol;Acc:MGI:1919430]	2	127.574662	127.587094	12.432	NO		-1	ENSMUSG00000034800	3	4	missense_variant;missense_variant;missense_variant;missense_variant;missense_variant;missense_variant;missense_variant;missense_variant;missense_variant;missense_variant;missense_variant;missense_variant	MODERATE
1206	Vita2b	Mrps5	mitochondrial ribosomal protein S5 [Source:MGI Symbol;Acc:MGI:1924971]	2	127.587222	127.606829	19.607	YES	celegans	1	ENSMUSG00000027374	4	2	start_lost;missense_variant;missense_variant;missense_variant;missense_variant;missense_variant	HIGH
1207	Vita2b	Mal	myelin and lymphocyte protein, T cell differentiation protein [Source:MGI Symbol;Acc:MGI:892970]	2	127.633226	127.656695	23.469	NO		-1	ENSMUSG00000027375	1	1	missense_variant,splice_region_variant	MODERATE
1208	Vita2b	Mall	mal, T cell differentiation protein-like [Source:MGI Symbol;Acc:MGI:2385152]	2	127.704386	127.729932	25.546	NO		-1	ENSMUSG00000027377	0	0		NONE
1209	Vita2b	Nphp1	nephronophthisis 1 (juvenile) homolog (human) [Source:MGI Symbol;Acc:MGI:1858233]	2	127.740732	127.788897	48.165	NO		-1	ENSMUSG00000027378	4	2	missense_variant;missense_variant;missense_variant;missense_variant;missense_variant;missense_variant;missense_variant;missense_variant	MODERATE
1210	Vita2b	Mtln	mitoregulin [Source:MGI Symbol;Acc:MGI:1915135]	2	127.791388	127.792488	1.1	NO		-1	ENSMUSG00000051319	0	0		NONE
1211	Vita2b	Bub1	BUB1, mitotic checkpoint serine/threonine kinase [Source:MGI Symbol;Acc:MGI:1100510]	2	127.801122	127.831865	30.743	NO		-1	ENSMUSG00000027379	4	1	missense_variant;missense_variant;missense_variant;missense_variant	MODERATE
1212	Vita2b	Acoxl	acyl-Coenzyme A oxidase-like [Source:MGI Symbol;Acc:MGI:1921371]	2	127.838876	128.123873	284.997	NO		1	ENSMUSG00000027380	5	2	start_lost;missense_variant;missense_variant;missense_variant;missense_variant;missense_variant;missense_variant;missense_variant;missense_variant	HIGH
1213	Vita2b	Bcl2l11	BCL2-like 11 (apoptosis facilitator) [Source:MGI Symbol;Acc:MGI:1197519]	2	128.126038	128.162547	36.509	NO		1	ENSMUSG00000027381	0	0		NONE
1214	Vita2b	Spdye4c	speedy/RINGO cell cycle regulator family, member E4C [Source:MGI Symbol;Acc:MGI:2685201]	2	128.591209	128.598464	7.255	NO		1	ENSMUSG00000074812	2	3	missense_variant,NMD_transcript_variant;missense_variant;missense_variant;missense_variant,NMD_transcript_variant;missense_variant	MODERATE
1215	Vita2b	Anapc1	anaphase promoting complex subunit 1 [Source:MGI Symbol;Acc:MGI:103097]	2	128.610104	128.687391	77.287	NO		-1	ENSMUSG00000014355	2	2	missense_variant;missense_variant;missense_variant	MODERATE
1216	Vita2b	Mertk	MER proto-oncogene tyrosine kinase [Source:MGI Symbol;Acc:MGI:96965]	2	128.698956	128.802894	103.938	NO		1	ENSMUSG00000014361	12	1	missense_variant;missense_variant;missense_variant;missense_variant;missense_variant;missense_variant;missense_variant;missense_variant;missense_variant;missense_variant,splice_region_variant;missense_variant;missense_variant	MODERATE
1217	Vita2b	Tmem87b	transmembrane protein 87B [Source:MGI Symbol;Acc:MGI:1919727]	2	128.818118	128.854261	36.143	NO		1	ENSMUSG00000014353	1	1	missense_variant	MODERATE
1218	Vita2b	Fbln7	fibulin 7 [Source:MGI Symbol;Acc:MGI:1917620]	2	128.862981	128.897034	34.053	NO		1	ENSMUSG00000027386	3	2	missense_variant;missense_variant;missense_variant;missense_variant;missense_variant;missense_variant	MODERATE
1219	Vita2b	Zc3h8	zinc finger CCCH type containing 8 [Source:MGI Symbol;Acc:MGI:1930128]	2	128.926268	128.944077	17.809	NO		-1	ENSMUSG00000027387	1	1	missense_variant	MODERATE
1220	Vita2b	Zc3h6	zinc finger CCCH type containing 6 [Source:MGI Symbol;Acc:MGI:1926001]	2	128.967402	129.018563	51.161	NO		1	ENSMUSG00000042851	13	1	missense_variant;missense_variant;missense_variant;missense_variant;missense_variant;missense_variant;missense_variant;missense_variant;missense_variant;missense_variant;missense_variant;missense_variant;missense_variant	MODERATE
1221	Vita2b	Vinac1	vinculin/alpha-catenin family member 1 [Source:MGI Symbol;Acc:MGI:3649276]	2	129.025073	129.048172	23.099	NO		-1	ENSMUSG00000079051	5	1	missense_variant;missense_variant;missense_variant;missense_variant;missense_variant	MODERATE
1222	Vita2b	Ttl	tubulin tyrosine ligase [Source:MGI Symbol;Acc:MGI:1916987]	2	129.065942	129.096283	30.341	NO		1	ENSMUSG00000027394	0	0		NONE
1223	Vita2b	Polr1b	polymerase (RNA) I polypeptide B [Source:MGI Symbol;Acc:MGI:108014]	2	129.100995	129.126594	25.599	NO		1	ENSMUSG00000027395	3	2	missense_variant;missense_variant;missense_variant;missense_variant	MODERATE
1224	Vita2b	Chchd5	coiled-coil-helix-coiled-coil-helix domain containing 5 [Source:MGI Symbol;Acc:MGI:1913420]	2	129.1297	129.134134	4.434	NO		1	ENSMUSG00000037938	1	1	missense_variant	MODERATE
1225	Vita2b	Slc20a1	solute carrier family 20, member 1 [Source:MGI Symbol;Acc:MGI:108392]	2	129.198764	129.211616	12.852	YES	scerevisiae	1	ENSMUSG00000027397	3	2	missense_variant;missense_variant;missense_variant;missense_variant;missense_variant;missense_variant	MODERATE
1226	Vita2b	Ckap2l	cytoskeleton associated protein 2-like [Source:MGI Symbol;Acc:MGI:1917716]	2	129.26821	129.297212	29.002	NO		-1	ENSMUSG00000048327	12	1	missense_variant;missense_variant;missense_variant;missense_variant;missense_variant;missense_variant;missense_variant;missense_variant;missense_variant;missense_variant;missense_variant;missense_variant	MODERATE
1227	Vita2b	Il1a	interleukin 1 alpha [Source:MGI Symbol;Acc:MGI:96542]	2	129.29961	129.309972	10.362	NO		-1	ENSMUSG00000027399	0	0		NONE
1228	Vita2b	Il1b	interleukin 1 beta [Source:MGI Symbol;Acc:MGI:96543]	2	129.36457	129.371139	6.569	NO		-1	ENSMUSG00000027398	0	0		NONE
1229	Vita2b	Sirpa	signal-regulatory protein alpha [Source:MGI Symbol;Acc:MGI:108563]	2	129.592835	129.632228	39.393	NO		1	ENSMUSG00000037902	23	9	missense_variant;missense_variant;missense_variant;missense_variant;missense_variant;missense_variant;missense_variant;missense_variant;missense_variant;missense_variant;missense_variant;missense_variant;missense_variant;missense_variant;missense_variant;missense_variant;missense_variant;missense_variant;missense_variant;missense_variant;missense_variant;missense_variant;missense_variant;missense…	MODERATE
1230	Vita2b	Pdyn	prodynorphin [Source:MGI Symbol;Acc:MGI:97535]	2	129.686565	129.699844	13.279	NO		-1	ENSMUSG00000027400	0	0		NONE
1231	Vita2b	Stk35	serine/threonine kinase 35 [Source:MGI Symbol;Acc:MGI:1914583]	2	129.800517	129.832287	31.77	NO		1	ENSMUSG00000037885	0	0		NONE
1232	Vita2b	Tgm3	transglutaminase 3, E polypeptide [Source:MGI Symbol;Acc:MGI:98732]	2	130.012349	130.050399	38.05	NO		1	ENSMUSG00000027401	1	1	missense_variant	MODERATE
1233	Vita2b	Tgm6	transglutaminase 6 [Source:MGI Symbol;Acc:MGI:3044321]	2	130.112416	130.154232	41.816	NO		1	ENSMUSG00000027403	4	1	missense_variant,splice_region_variant;missense_variant;missense_variant;missense_variant	MODERATE
1234	Vita2b	Snrpb	small nuclear ribonucleoprotein B [Source:MGI Symbol;Acc:MGI:98342]	2	130.171414	130.179403	7.989	NO		-1	ENSMUSG00000027404	0	0		NONE
1235	Vita2b	Tmc2	transmembrane channel-like gene family 2 [Source:MGI Symbol;Acc:MGI:2151017]	2	130.195194	130.264445	69.251	NO		1	ENSMUSG00000060332	2	2	missense_variant;missense_variant;missense_variant;missense_variant	MODERATE
1236	Vita2b	Nop56	NOP56 ribonucleoprotein [Source:MGI Symbol;Acc:MGI:1914384]	2	130.27443	130.279313	4.883	NO		1	ENSMUSG00000027405	6	8	missense_variant;missense_variant;missense_variant,NMD_transcript_variant;missense_variant;missense_variant;missense_variant;missense_variant;missense_variant;missense_variant;missense_variant,NMD_transcript_variant;missense_variant	MODERATE
1237	Vita2b	Idh3b	isocitrate dehydrogenase 3 (NAD+) beta [Source:MGI Symbol;Acc:MGI:2158650]	2	130.279309	130.284547	5.238	NO		-1	ENSMUSG00000027406	0	0		NONE
1238	Vita2b	Ebf4	early B cell factor 4 [Source:MGI Symbol;Acc:MGI:2385972]	2	130.295169	130.370481	75.312	NO		1	ENSMUSG00000053552	0	0		NONE
1239	Vita2b	Cpxm1	carboxypeptidase X 1 (M14 family) [Source:MGI Symbol;Acc:MGI:1934569]	2	130.390775	130.397574	6.799	NO		-1	ENSMUSG00000027408	6	1	missense_variant;missense_variant;missense_variant;missense_variant,splice_region_variant;missense_variant;missense_variant	MODERATE
1240	Vita2b	Tmem239	transmembrane 239 [Source:MGI Symbol;Acc:MGI:1914016]	2	130.406478	130.407902	1.424	NO		1	ENSMUSG00000049692	0	0		NONE
1241	Vita2b	Pced1a	PC-esterase domain containing 1A [Source:MGI Symbol;Acc:MGI:2442177]	2	130.417247	130.424701	7.454	NO		-1	ENSMUSG00000037773	2	2	missense_variant;missense_variant;missense_variant;missense_variant	MODERATE
1242	Vita2b	Vps16	VSP16 CORVET/HOPS core subunit [Source:MGI Symbol;Acc:MGI:2136772]	2	130.424339	130.444269	19.93	YES	celegans	1	ENSMUSG00000027411	2	2	missense_variant,splice_region_variant;missense_variant,splice_region_variant;missense_variant	MODERATE
1243	Vita2b	Ptpra	protein tyrosine phosphatase, receptor type, A [Source:MGI Symbol;Acc:MGI:97808]	2	130.450278	130.556124	105.846	NO		1	ENSMUSG00000027303	1	1	splice_acceptor_variant	HIGH
1244	Vita2b	Mrps26	mitochondrial ribosomal protein S26 [Source:MGI Symbol;Acc:MGI:1333830]	2	130.563742	130.568695	4.953	NO		1	ENSMUSG00000037740	1	1	missense_variant	MODERATE
1245	Vita2b	Oxt	oxytocin [Source:MGI Symbol;Acc:MGI:97453]	2	130.576173	130.577054	0.881	NO		1	ENSMUSG00000027301	0	0		NONE
1246	Vita2b	Avp	arginine vasopressin [Source:MGI Symbol;Acc:MGI:88121]	2	130.58062	130.582554	1.934	NO		-1	ENSMUSG00000037727	1	1	missense_variant	MODERATE
1247	Vita2b	Ubox5	U box domain containing 5 [Source:MGI Symbol;Acc:MGI:2154658]	2	130.590002	130.630038	40.036	NO		-1	ENSMUSG00000027300	9	2	missense_variant;missense_variant;missense_variant;missense_variant;missense_variant;missense_variant;missense_variant,NMD_transcript_variant;missense_variant,NMD_transcript_variant;missense_variant,NMD_transcript_variant	MODERATE
1248	Vita2b	Fastkd5	FAST kinase domains 5 [Source:MGI Symbol;Acc:MGI:2139469]	2	130.61384	130.630027	16.187	NO		-1	ENSMUSG00000079043	3	2	missense_variant;missense_variant;missense_variant;missense_variant;missense_variant;missense_variant	MODERATE
1249	Vita2b	Lzts3	leucine zipper, putative tumor suppressor family member 3 [Source:MGI Symbol;Acc:MGI:2656976]	2	130.632839	130.642803	9.964	NO		-1	ENSMUSG00000037703	3	3	missense_variant;missense_variant;missense_variant;missense_variant;missense_variant;missense_variant;missense_variant	MODERATE
1250	Vita2b	Ddrgk1	DDRGK domain containing 1 [Source:MGI Symbol;Acc:MGI:1924256]	2	130.65396	130.664659	10.699	NO		-1	ENSMUSG00000068290	0	0		NONE
1251	Vita2b	Itpa	inosine triphosphatase (nucleoside triphosphate pyrophosphatase) [Source:MGI Symbol;Acc:MGI:96622]	2	130.66761	130.681614	14.004	NO		1	ENSMUSG00000074797	2	2	splice_donor_variant,non_coding_transcript_variant;missense_variant	HIGH
1252	Vita2b	Slc4a11	solute carrier family 4, sodium bicarbonate transporter-like, member 11 [Source:MGI Symbol;Acc:MGI:2138987]	2	130.684113	130.697519	13.406	NO		-1	ENSMUSG00000074796	2	2	missense_variant;missense_variant;missense_variant	MODERATE
1253	Vita2c	Trmt6	tRNA methyltransferase 6 [Source:MGI Symbol;Acc:MGI:1914176]	2	132.804207	132.816055	11.848	NO		-1	ENSMUSG00000037376	3	1	missense_variant;missense_variant;missense_variant	MODERATE
1254	Vita2c	Mcm8	minichromosome maintenance 8 homologous recombination repair factor [Source:MGI Symbol;Acc:MGI:1913884]	2	132.816141	132.844197	28.056	NO		1	ENSMUSG00000027353	0	0		NONE
1255	Vita2c	Crls1	cardiolipin synthase 1 [Source:MGI Symbol;Acc:MGI:1913836]	2	132.846666	132.866785	20.119	NO		1	ENSMUSG00000027357	0	0		NONE
1256	Vita2c	Lrrn4	leucine rich repeat neuronal 4 [Source:MGI Symbol;Acc:MGI:2445154]	2	132.868305	132.880891	12.586	NO		-1	ENSMUSG00000043110	2	1	missense_variant;missense_variant	MODERATE
1257	Vita2c	Fermt1	fermitin family member 1 [Source:MGI Symbol;Acc:MGI:2443583]	2	132.904389	132.945906	41.517	NO		-1	ENSMUSG00000027356	3	1	missense_variant;missense_variant;missense_variant	MODERATE
1258	Vita2c	Bmp2	bone morphogenetic protein 2 [Source:MGI Symbol;Acc:MGI:88177]	2	133.552159	133.562885	10.726	NO		1	ENSMUSG00000027358	0	0		NONE
1259	Vita2c	Hao1	hydroxyacid oxidase 1, liver [Source:MGI Symbol;Acc:MGI:96011]	2	134.497361	134.554368	57.007	NO		-1	ENSMUSG00000027261	1	1	missense_variant	MODERATE
1260	Vita2c	Tmx4	thioredoxin-related transmembrane protein 4 [Source:MGI Symbol;Acc:MGI:106558]	2	134.594185	134.644145	49.96	NO		-1	ENSMUSG00000034723	0	0		NONE
1261	Vita2c	Plcb1	phospholipase C, beta 1 [Source:MGI Symbol;Acc:MGI:97613]	2	134.786067	135.475258	689.191	NO		1	ENSMUSG00000051177	0	0		NONE
1262	Vita2c	Plcb4	phospholipase C, beta 4 [Source:MGI Symbol;Acc:MGI:107464]	2	135.659011	136.014593	355.582	YES	celegans	1	ENSMUSG00000039943	0	0		NONE
1263	Vita2c	Lamp5	lysosomal-associated membrane protein family, member 5 [Source:MGI Symbol;Acc:MGI:1923411]	2	136.052239	136.069917	17.678	NO		1	ENSMUSG00000027270	0	0		NONE
1264	Vita2c	Pak7	p21 (RAC1) activated kinase 7 [Source:MGI Symbol;Acc:MGI:1920334]	2	136.081104	136.387967	306.863	NO		-1	ENSMUSG00000039913	0	0		NONE
1265	Vita2c	Ankef1	ankyrin repeat and EF-hand domain containing 1 [Source:MGI Symbol;Acc:MGI:2441685]	2	136.50191	136.562091	60.181	NO		1	ENSMUSG00000074771	0	0		NONE
1266	Vita2c	Snap25	synaptosomal-associated protein 25 [Source:MGI Symbol;Acc:MGI:98331]	2	136.713453	136.782428	68.975	YES	celegans	1	ENSMUSG00000027273	0	0		NONE
1267	Vita2c	Mkks	McKusick-Kaufman syndrome [Source:MGI Symbol;Acc:MGI:1891836]	2	136.87378	136.891389	17.609	NO		-1	ENSMUSG00000027274	0	0		NONE
1268	Vita2c	AL731706.1	novel protein	2	136.881271	136.891389	10.118	NO		-1	ENSMUSG00000115423	1	1	missense_variant	MODERATE
1269	Vita2c	AL731706.2	novel protein	2	136.8855	136.885679	0.179	NO		-1	ENSMUSG00000116563	0	0		NONE
1270	Vita2c	Slx4ip	SLX4 interacting protein [Source:MGI Symbol;Acc:MGI:1921493]	2	136.891218	137.07195	180.732	NO		1	ENSMUSG00000027281	0	0		NONE
1271	Vita2c	Jag1	jagged 1 [Source:MGI Symbol;Acc:MGI:1095416]	2	137.081456	137.116644	35.188	NO		-1	ENSMUSG00000027276	0	0		NONE
1272	Vita2c	Btbd3	BTB (POZ) domain containing 3 [Source:MGI Symbol;Acc:MGI:2385155]	2	138.256565	138.589292	332.727	NO		1	ENSMUSG00000062098	0	0		NONE
1273	Vita2c	Sptlc3	serine palmitoyltransferase, long chain base subunit 3 [Source:MGI Symbol;Acc:MGI:2444678]	2	139.493913	139.637674	143.761	NO		1	ENSMUSG00000039092	0	0		NONE
1274	Vita2c	Ism1	isthmin 1, angiogenesis inhibitor [Source:MGI Symbol;Acc:MGI:2442963]	2	139.678178	139.758581	80.403	NO		1	ENSMUSG00000074766	0	0		NONE
1275	Vita2c	Tasp1	taspase, threonine aspartase 1 [Source:MGI Symbol;Acc:MGI:1923062]	2	139.83348	140.066805	233.325	NO		-1	ENSMUSG00000039033	0	0		NONE
1276	Vita2c	Esf1	ESF1 nucleolar pre-rRNA processing protein homolog [Source:MGI Symbol;Acc:MGI:1913830]	2	140.119883	140.170564	50.681	NO		-1	ENSMUSG00000045624	4	1	missense_variant;missense_variant;missense_variant;missense_variant	MODERATE
1277	Vita2c	Ndufaf5	NADH:ubiquinone oxidoreductase complex assembly factor 5 [Source:MGI Symbol;Acc:MGI:1916737]	2	140.170649	140.203689	33.04	NO		1	ENSMUSG00000027384	2	1	missense_variant;missense_variant	MODERATE
1278	Vita2c	Sel1l2	sel-1 suppressor of lin-12-like 2 (C. elegans) [Source:MGI Symbol;Acc:MGI:2684964]	2	140.229855	140.389706	159.851	YES	scerevisiae	-1	ENSMUSG00000074764	2	2	missense_variant;missense_variant;missense_variant	MODERATE
1279	Vita2c	Macrod2	mono-ADP ribosylhydrolase 2 [Source:MGI Symbol;Acc:MGI:1920149]	2	140.395309	142.392966	1997.657	NO		1	ENSMUSG00000068205	8	5	missense_variant;missense_variant;missense_variant;missense_variant;missense_variant;missense_variant;missense_variant;missense_variant;missense_variant;missense_variant;missense_variant	MODERATE
1280	Vita2c	Flrt3	fibronectin leucine rich transmembrane protein 3 [Source:MGI Symbol;Acc:MGI:1918686]	2	140.650914	140.671469	20.555	NO		-1	ENSMUSG00000051379	0	0		NONE
1281	Vita2c	Kif16b	kinesin family member 16B [Source:MGI Symbol;Acc:MGI:1098240]	2	142.617474	142.901531	284.057	NO		-1	ENSMUSG00000038844	10	4	missense_variant;missense_variant;missense_variant;missense_variant;missense_variant;missense_variant;missense_variant;missense_variant;missense_variant;missense_variant;missense_variant;missense_variant;missense_variant;missense_variant;missense_variant;missense_variant;missense_variant;missense_variant;missense_variant;missense_variant;missense_variant;missense_variant;missense_variant	MODERATE
1282	Vita2c	Snrpb2	U2 small nuclear ribonucleoprotein B [Source:MGI Symbol;Acc:MGI:104805]	2	143.063039	143.072853	9.814	NO		1	ENSMUSG00000008333	0	0		NONE
1283	Vita2c	Otor	otoraplin [Source:MGI Symbol;Acc:MGI:1888678]	2	143.078473	143.081713	3.24	NO		1	ENSMUSG00000027416	0	0		NONE
1284	Vita2c	Pcsk2	proprotein convertase subtilisin/kexin type 2 [Source:MGI Symbol;Acc:MGI:97512]	2	143.546156	143.816285	270.129	YES	celegans	1	ENSMUSG00000027419	0	0		NONE
1285	Vita2c	Bfsp1	beaded filament structural protein 1, in lens-CP94 [Source:MGI Symbol;Acc:MGI:101770]	2	143.826528	143.863173	36.645	NO		-1	ENSMUSG00000027420	3	2	missense_variant;missense_variant;missense_variant;missense_variant;missense_variant;missense_variant	MODERATE
1286	Vita2c	Dstn	destrin [Source:MGI Symbol;Acc:MGI:1929270]	2	143.91532	143.943324	28.004	YES	celegans	1	ENSMUSG00000015932	0	0		NONE
1287	Vita2c	Rrbp1	ribosome binding protein 1 [Source:MGI Symbol;Acc:MGI:1932395]	2	143.947395	144.011263	63.868	NO		-1	ENSMUSG00000027422	12	2	missense_variant;missense_variant;missense_variant;missense_variant;missense_variant;missense_variant;missense_variant;missense_variant;missense_variant;missense_variant;missense_variant;missense_variant;missense_variant;missense_variant	MODERATE
1288	Vita2c	Banf2	barrier to autointegration factor 2 [Source:MGI Symbol;Acc:MGI:2684961]	2	144.033059	144.073979	40.92	NO		1	ENSMUSG00000037307	0	0		NONE
1289	Vita2c	Snx5	sorting nexin 5 [Source:MGI Symbol;Acc:MGI:1916428]	2	144.250123	144.270906	20.783	NO		-1	ENSMUSG00000027423	0	0		NONE
1290	Vita2c	Mgme1	mitochondrial genome maintenance exonuclease 1 [Source:MGI Symbol;Acc:MGI:1921778]	2	144.270663	144.281227	10.564	NO		1	ENSMUSG00000027424	4	3	missense_variant;missense_variant;missense_variant;missense_variant;missense_variant;missense_variant;missense_variant;missense_variant;missense_variant;missense_variant;missense_variant;missense_variant	MODERATE
1291	Vita2c	Ovol2	ovo like zinc finger 2 [Source:MGI Symbol;Acc:MGI:1338039]	2	144.305175	144.332146	26.971	NO		-1	ENSMUSG00000037279	0	0		NONE
1292	Vita2c	Kat14	lysine acetyltransferase 14 [Source:MGI Symbol;Acc:MGI:1917264]	2	144.368983	144.407676	38.693	NO		1	ENSMUSG00000027425	0	0		NONE
1293	Vita2c	Pet117	PET117 homolog [Source:MGI Symbol;Acc:MGI:5295678]	2	144.368996	144.373721	4.725	NO		1	ENSMUSG00000098387	0	0		NONE
1294	Vita2c	Dzank1	double zinc ribbon and ankyrin repeat domains 1 [Source:MGI Symbol;Acc:MGI:2139080]	2	144.470557	144.527414	56.857	NO		-1	ENSMUSG00000037259	1	2	missense_variant;missense_variant	MODERATE
1295	Vita2c	Polr3f	polymerase (RNA) III (DNA directed) polypeptide F [Source:MGI Symbol;Acc:MGI:1924086]	2	144.527718	144.541995	14.277	NO		1	ENSMUSG00000027427	0	0		NONE
1296	Vita2c	Rbbp9	retinoblastoma binding protein 9, serine hydrolase [Source:MGI Symbol;Acc:MGI:1347074]	2	144.542265	144.550869	8.604	NO		-1	ENSMUSG00000027428	1	1	splice_donor_variant,non_coding_transcript_variant	HIGH
1297	Vita2c	Sec23b	SEC23 homolog B, COPII coat complex component [Source:MGI Symbol;Acc:MGI:1350925]	2	144.556229	144.590749	34.52	NO		1	ENSMUSG00000027429	0	0		NONE
1298	Vita2c	Smim26	small integral membrane protein 26 [Source:MGI Symbol;Acc:MGI:2685407]	2	144.594054	144.595366	1.312	NO		1	ENSMUSG00000074754	0	0		NONE
1299	Vita2c	Dtd1	D-tyrosyl-tRNA deacylase 1 [Source:MGI Symbol;Acc:MGI:1913294]	2	144.599897	144.768758	168.861	NO		1	ENSMUSG00000027430	0	0		NONE
1300	Vita2c	Scp2d1	SCP2 sterol-binding domain containing 1 [Source:MGI Symbol;Acc:MGI:1913578]	2	144.823656	144.824415	0.759	NO		1	ENSMUSG00000027431	0	0		NONE
1301	Vita2c	Slc24a3	solute carrier family 24 (sodium/potassium/calcium exchanger), member 3 [Source:MGI Symbol;Acc:MGI:2137513]	2	145.167754	145.642166	474.412	NO		1	ENSMUSG00000063873	2	2	missense_variant;missense_variant;missense_variant	MODERATE
1302	Vita2c	Rin2	Ras and Rab interactor 2 [Source:MGI Symbol;Acc:MGI:1921280]	2	145.675215	145.887616	212.401	NO		1	ENSMUSG00000001768	5	7	splice_acceptor_variant,non_coding_transcript_variant;splice_acceptor_variant,non_coding_transcript_variant;missense_variant;missense_variant;missense_variant,NMD_transcript_variant;missense_variant,NMD_transcript_variant;missense_variant;missense_variant;missense_variant;missense_variant;missense_variant;missense_variant	HIGH
1303	Vita2c	Naa20	N(alpha)-acetyltransferase 20, NatB catalytic subunit [Source:MGI Symbol;Acc:MGI:1915127]	2	145.902099	145.916425	14.326	NO		1	ENSMUSG00000002728	2	1	missense_variant,NMD_transcript_variant;missense_variant,NMD_transcript_variant	MODERATE
1304	Vita2c	Crnkl1	crooked neck pre-mRNA splicing factor 1 [Source:MGI Symbol;Acc:MGI:1914127]	2	145.917479	145.935014	17.535	NO		-1	ENSMUSG00000001767	0	0		NONE
1305	Vita2c	Cfap61	cilia and flagella associated protein 61 [Source:MGI Symbol;Acc:MGI:1926024]	2	145.934784	146.215039	280.255	NO		1	ENSMUSG00000037143	5	5	missense_variant;missense_variant;missense_variant;missense_variant;missense_variant;missense_variant;missense_variant;missense_variant	MODERATE
1306	Vita2c	Insm1	insulinoma-associated 1 [Source:MGI Symbol;Acc:MGI:1859980]	2	146.221921	146.22502	3.099	NO		1	ENSMUSG00000068154	3	1	missense_variant;missense_variant;missense_variant	MODERATE
1307	Vita2c	Ralgapa2	Ral GTPase activating protein, alpha subunit 2 (catalytic) [Source:MGI Symbol;Acc:MGI:3036245]	2	146.239879	146.512344	272.465	NO		-1	ENSMUSG00000037110	6	5	missense_variant;missense_variant;missense_variant;missense_variant;missense_variant;missense_variant;missense_variant,NMD_transcript_variant;missense_variant;missense_variant;missense_variant;missense_variant;missense_variant;missense_variant;missense_variant;missense_variant;missense_variant;missense_variant;missense_variant;missense_variant;missense_variant;missense_variant;missense_variant;mi…	MODERATE
1308	Vita2c	Kiz	kizuna centrosomal protein [Source:MGI Symbol;Acc:MGI:2684960]	2	146.855864	146.970097	114.233	NO		1	ENSMUSG00000074749	3	2	missense_variant;missense_variant;missense_variant;missense_variant	MODERATE
1309	Vita2c	Xrn2	5'-3' exoribonuclease 2 [Source:MGI Symbol;Acc:MGI:894687]	2	147.012996	147.078	65.004	NO		1	ENSMUSG00000027433	0	0		NONE
1310	Vita2c	Nkx2-4	NK2 homeobox 4 [Source:MGI Symbol;Acc:MGI:97349]	2	147.083316	147.085445	2.129	NO		-1	ENSMUSG00000054160	0	0		NONE
1311	Vita2c	Nkx2-2	NK2 homeobox 2 [Source:MGI Symbol;Acc:MGI:97347]	2	147.177546	147.194243	16.697	NO		-1	ENSMUSG00000027434	1	1	missense_variant	MODERATE
1312	Vita2c	Pax1	paired box 1 [Source:MGI Symbol;Acc:MGI:97485]	2	147.361925	147.393295	31.37	NO		1	ENSMUSG00000037034	2	2	missense_variant;missense_variant;missense_variant	MODERATE
1313	Vita2c	Foxa2	forkhead box A2 [Source:MGI Symbol;Acc:MGI:1347476]	2	148.042877	148.046969	4.092	YES	celegans;dmelanogaster	-1	ENSMUSG00000037025	1	3	missense_variant;missense_variant;missense_variant	MODERATE
1314	Vita2c	Sstr4	somatostatin receptor 4 [Source:MGI Symbol;Acc:MGI:105372]	2	148.395344	148.396767	1.423	NO		1	ENSMUSG00000037014	1	1	missense_variant	MODERATE
1315	Vita2c	Thbd	thrombomodulin [Source:MGI Symbol;Acc:MGI:98736]	2	148.404466	148.408188	3.722	NO		-1	ENSMUSG00000074743	0	0		NONE
1316	Vita2c	Cd93	CD93 antigen [Source:MGI Symbol;Acc:MGI:106664]	2	148.43664	148.443563	6.923	NO		-1	ENSMUSG00000027435	1	1	missense_variant	MODERATE
1317	Vita2c	Nxt1	NTF2-related export protein 1 [Source:MGI Symbol;Acc:MGI:1929619]	2	148.672601	148.676027	3.426	NO		1	ENSMUSG00000036992	0	0		NONE
1318	Vita2c	Gzf1	GDNF-inducible zinc finger protein 1 [Source:MGI Symbol;Acc:MGI:1921783]	2	148.681023	148.692949	11.926	NO		1	ENSMUSG00000027439	0	0		NONE
1319	Vita2c	Napb	N-ethylmaleimide sensitive fusion protein attachment protein beta [Source:MGI Symbol;Acc:MGI:104562]	2	148.693985	148.732467	38.482	YES	celegans	-1	ENSMUSG00000027438	0	0		NONE
1320	Vita2c	Cstl1	cystatin-like 1 [Source:MGI Symbol;Acc:MGI:2652834]	2	148.750358	148.755433	5.075	NO		1	ENSMUSG00000055177	1	3	missense_variant;missense_variant;missense_variant	MODERATE
1321	Vita2c	Cst11	cystatin 11 [Source:MGI Symbol;Acc:MGI:1925490]	2	148.768609	148.771497	2.888	NO		-1	ENSMUSG00000036958	1	1	missense_variant	MODERATE
1322	Vita2c	Cstdc1	cystatin domain containing 1 [Source:MGI Symbol;Acc:MGI:1925859]	2	148.782009	148.785937	3.928	NO		1	ENSMUSG00000027444	0	0		NONE
1323	Vita2c	Cst12	cystatin 12 [Source:MGI Symbol;Acc:MGI:1916612]	2	148.789361	148.793546	4.185	NO		1	ENSMUSG00000027443	0	0		NONE
1324	Vita2c	Cst8	cystatin 8 (cystatin-related epididymal spermatogenic) [Source:MGI Symbol;Acc:MGI:107161]	2	148.798785	148.805595	6.81	NO		1	ENSMUSG00000027442	0	0		NONE
1325	Vita2c	Cst13	cystatin 13 [Source:MGI Symbol;Acc:MGI:1916544]	2	148.820081	148.83041	10.329	NO		1	ENSMUSG00000036924	0	0		NONE
1326	Vita2c	Cst9	cystatin 9 [Source:MGI Symbol;Acc:MGI:1340053]	2	148.835147	148.838738	3.591	NO		1	ENSMUSG00000027445	1	1	missense_variant	MODERATE
1327	Vita2c	Cstdc2	cystatin domain containing 2 [Source:MGI Symbol;Acc:MGI:1924955]	2	148.846711	148.865038	18.327	NO		-1	ENSMUSG00000027446	0	0		NONE
1328	Vita2c	Cst3	cystatin C [Source:MGI Symbol;Acc:MGI:102519]	2	148.871722	148.875692	3.97	NO		-1	ENSMUSG00000027447	0	0		NONE
1329	Vita2c	Cst10	cystatin 10 (chondrocytes) [Source:MGI Symbol;Acc:MGI:1930004]	2	149.405057	149.410293	5.236	NO		1	ENSMUSG00000033156	0	0		NONE
1330	Vita2c	Syndig1	synapse differentiation inducing 1 [Source:MGI Symbol;Acc:MGI:3702158]	2	149.829211	150.004392	175.181	NO		1	ENSMUSG00000074736	0	0		NONE
1331	Vita2c	Zfp120	zinc finger protein 120 [Source:MGI Symbol;Acc:MGI:1345179]	2	150.114406	150.136708	22.302	NO		-1	ENSMUSG00000068134	0	0		NONE
1332	Vita2c	Zfp937	zinc finger protein 937 [Source:MGI Symbol;Acc:MGI:3644476]	2	150.218073	150.240725	22.652	NO		1	ENSMUSG00000060336	0	0		NONE
1333	Vita2c	Zfp442	zinc finger protein 442 [Source:MGI Symbol;Acc:MGI:3651999]	2	150.407141	150.451486	44.345	NO		-1	ENSMUSG00000068130	0	0		NONE
1334	Vita2c	Zfp345	zinc finger protein 345 [Source:MGI Symbol;Acc:MGI:3652219]	2	150.470991	150.485091	14.1	NO		-1	ENSMUSG00000074731	0	0		NONE
1335	Vita2c	Cst7	cystatin F (leukocystatin) [Source:MGI Symbol;Acc:MGI:1298217]	2	150.570415	150.578944	8.529	NO		1	ENSMUSG00000068129	0	0		NONE
1336	Vita2c	Apmap	adipocyte plasma membrane associated protein [Source:MGI Symbol;Acc:MGI:1919131]	2	150.58308	150.608567	25.487	NO		-1	ENSMUSG00000033096	0	0		NONE
1337	Vita2c	Acss1	acyl-CoA synthetase short-chain family member 1 [Source:MGI Symbol;Acc:MGI:1915988]	2	150.618105	150.6685	50.395	NO		-1	ENSMUSG00000027452	0	0		NONE
1338	Vita2c	Vsx1	visual system homeobox 1 [Source:MGI Symbol;Acc:MGI:1890816]	2	150.680702	150.68936	8.658	NO		-1	ENSMUSG00000033080	0	0		NONE
1339	Vita2c	Entpd6	ectonucleoside triphosphate diphosphohydrolase 6 [Source:MGI Symbol;Acc:MGI:1202295]	2	150.749042	150.771675	22.633	NO		1	ENSMUSG00000033068	0	0		NONE
1340	Vita2c	Pygb	brain glycogen phosphorylase [Source:MGI Symbol;Acc:MGI:97828]	2	150.786735	150.831758	45.023	YES	dmelanogaster	1	ENSMUSG00000033059	0	0		NONE
1341	Vita2c	Abhd12	abhydrolase domain containing 12 [Source:MGI Symbol;Acc:MGI:1923442]	2	150.832493	150.904741	72.248	NO		-1	ENSMUSG00000032046	0	0		NONE
1342	Vita2c	Gins1	GINS complex subunit 1 (Psf1 homolog) [Source:MGI Symbol;Acc:MGI:1916520]	2	150.9054	150.93128	25.88	NO		1	ENSMUSG00000027454	0	0		NONE
1343	Vita2c	Ninl	ninein-like [Source:MGI Symbol;Acc:MGI:1925427]	2	150.934519	151.039382	104.863	NO		-1	ENSMUSG00000068115	0	0		NONE
1344	Vita2c	Nanp	N-acetylneuraminic acid phosphatase [Source:MGI Symbol;Acc:MGI:1914561]	2	151.029685	151.039398	9.713	NO		-1	ENSMUSG00000053916	0	0		NONE
1345	Vita2c	Nsfl1c	NSFL1 (p97) cofactor (p47) [Source:MGI Symbol;Acc:MGI:3042273]	2	151.494182	151.511414	17.232	NO		1	ENSMUSG00000027455	0	0		NONE
1346	Vita2c	Fkbp1a	FK506 binding protein 1a [Source:MGI Symbol;Acc:MGI:95541]	2	151.542483	151.561692	19.209	NO		1	ENSMUSG00000032966	0	0		NONE
1347	Vita2c	Sdcbp2	syndecan binding protein (syntenin) 2 [Source:MGI Symbol;Acc:MGI:2385156]	2	151.572622	151.590005	17.383	NO		1	ENSMUSG00000027456	0	0		NONE
1348	Vita2c	Snph	syntaphilin [Source:MGI Symbol;Acc:MGI:2139270]	2	151.590549	151.632593	42.044	NO		-1	ENSMUSG00000027457	0	0		NONE
1349	Vita2c	Rad21l	RAD21-like (S. pombe) [Source:MGI Symbol;Acc:MGI:3652039]	2	151.645404	151.668533	23.129	NO		-1	ENSMUSG00000074704	0	0		NONE
1350	Vita2c	Tmem74bos	transmembrane 74B, opposite strand [Source:MGI Symbol;Acc:MGI:3039588]	2	151.679361	151.686339	6.978	NO		-1	ENSMUSG00000087035	0	0		NONE
1351	Vita2c	Tmem74b	transmembrane protein 74B [Source:MGI Symbol;Acc:MGI:1918629]	2	151.702008	151.712157	10.149	NO		1	ENSMUSG00000044364	0	0		NONE
1352	Vita2c	Psmf1	proteasome (prosome, macropain) inhibitor subunit 1 [Source:MGI Symbol;Acc:MGI:1346072]	2	151.715812	151.744186	28.374	NO		-1	ENSMUSG00000032869	0	0		NONE
1353	Vita2c	Rspo4	R-spondin 4 [Source:MGI Symbol;Acc:MGI:1924467]	2	151.842927	151.874668	31.741	NO		1	ENSMUSG00000032852	0	0		NONE
1354	Vita2c	Angpt4	angiopoietin 4 [Source:MGI Symbol;Acc:MGI:1336887]	2	151.91121	151.945337	34.127	NO		1	ENSMUSG00000027460	0	0		NONE
1355	Vita2c	Fam110a	family with sequence similarity 110, member A [Source:MGI Symbol;Acc:MGI:1921097]	2	151.969398	151.980219	10.821	NO		-1	ENSMUSG00000027459	0	0		NONE
1356	Vita2c	Slc52a3	solute carrier protein family 52, member 3 [Source:MGI Symbol;Acc:MGI:1916948]	2	151.996511	152.009258	12.747	NO		1	ENSMUSG00000027463	0	0		NONE
1357	Vita2c	Scrt2	scratch family zinc finger 2 [Source:MGI Symbol;Acc:MGI:2139287]	2	152.081529	152.095802	14.273	NO		1	ENSMUSG00000060257	0	0		NONE
1358	Vita2c	Srxn1	sulfiredoxin 1 homolog (S. cerevisiae) [Source:MGI Symbol;Acc:MGI:104971]	2	152.105516	152.111376	5.86	NO		1	ENSMUSG00000032802	0	0		NONE
1359	Vita2c	Tcf15	transcription factor 15 [Source:MGI Symbol;Acc:MGI:104664]	2	152.143561	152.149097	5.536	NO		1	ENSMUSG00000068079	0	0		NONE
1360	Vita2c	Csnk2a1	casein kinase 2, alpha 1 polypeptide [Source:MGI Symbol;Acc:MGI:88543]	2	152.226839	152.281852	55.013	NO		1	ENSMUSG00000074698	0	0		NONE
1361	Vita2c	Tbc1d20	TBC1 domain family, member 20 [Source:MGI Symbol;Acc:MGI:1914481]	2	152.293828	152.313996	20.168	NO		1	ENSMUSG00000027465	0	0		NONE
1362	Vita2c	Rbck1	RanBP-type and C3HC4-type zinc finger containing 1 [Source:MGI Symbol;Acc:MGI:1344372]	2	152.316334	152.332653	16.319	NO		-1	ENSMUSG00000027466	0	0		NONE
1363	Vita2c	Trib3	tribbles pseudokinase 3 [Source:MGI Symbol;Acc:MGI:1345675]	2	152.337422	152.344032	6.61	NO		-1	ENSMUSG00000032715	0	0		NONE
1364	Vita2c	Nrsn2	neurensin 2 [Source:MGI Symbol;Acc:MGI:2684969]	2	152.368755	152.376638	7.883	NO		-1	ENSMUSG00000059361	0	0		NONE
1365	Vita2c	Sox12	SRY (sex determining region Y)-box 12 [Source:MGI Symbol;Acc:MGI:98360]	2	152.393611	152.398063	4.452	NO		-1	ENSMUSG00000051817	0	0		NONE
1366	Vita2c	Zcchc3	zinc finger, CCHC domain containing 3 [Source:MGI Symbol;Acc:MGI:1915167]	2	152.411955	152.415027	3.072	NO		-1	ENSMUSG00000074682	0	0		NONE
1367	Vita2c	Defb23	defensin beta 23 [Source:MGI Symbol;Acc:MGI:3644405]	2	152.459055	152.46462	5.565	NO		-1	ENSMUSG00000074681	0	0		NONE
1368	Vita2c	Defb20	defensin beta 20 [Source:MGI Symbol;Acc:MGI:2442320]	2	152.477063	152.479934	2.871	NO		1	ENSMUSG00000049560	0	0		NONE
1369	Vita2c	Defb22	defensin beta 22 [Source:MGI Symbol;Acc:MGI:3045368]	2	152.485663	152.490138	4.475	NO		-1	ENSMUSG00000027468	0	0		NONE
1370	Vita2c	Defb26	defensin beta 26 [Source:MGI Symbol;Acc:MGI:3643488]	2	152.507798	152.511692	3.894	NO		-1	ENSMUSG00000074680	0	0		NONE
1371	Vita2c	Defb28	defensin beta 28 [Source:MGI Symbol;Acc:MGI:3650536]	2	152.518255	152.521447	3.192	NO		1	ENSMUSG00000074679	0	0		NONE
1372	Vita2c	Defb29	defensin beta 29 [Source:MGI Symbol;Acc:MGI:1922650]	2	152.538714	152.540098	1.384	NO		-1	ENSMUSG00000044249	0	0		NONE
1373	Vita2c	Defb21	defensin beta 21 [Source:MGI Symbol;Acc:MGI:2684967]	2	152.572744	152.574944	2.2	NO		1	ENSMUSG00000056544	0	0		NONE
1374	Vita2c	Defb19	defensin beta 19 [Source:MGI Symbol;Acc:MGI:2385955]	2	152.576086	152.580312	4.226	NO		-1	ENSMUSG00000050645	0	0		NONE
1375	Vita2c	Defb45	defensin beta 45 [Source:MGI Symbol;Acc:MGI:3650541]	2	152.593191	152.599399	6.208	NO		-1	ENSMUSG00000062124	0	0		NONE
1376	Vita2c	Defb36	defensin beta 36 [Source:MGI Symbol;Acc:MGI:2385956]	2	152.604327	152.612729	8.402	NO		1	ENSMUSG00000044863	0	0		NONE
1377	Vita2c	Defb25	defensin beta 25 [Source:MGI Symbol;Acc:MGI:3651158]	2	152.622356	152.623053	0.697	NO		-1	ENSMUSG00000074678	1	1	missense_variant	MODERATE
1378	Vita2c	Rem1	rad and gem related GTP binding protein 1 [Source:MGI Symbol;Acc:MGI:1097696]	2	152.626951	152.635198	8.247	NO		1	ENSMUSG00000000359	0	0		NONE
1379	Vita2c	H13	histocompatibility 13 [Source:MGI Symbol;Acc:MGI:95886]	2	152.669461	152.70867	39.209	NO		1	ENSMUSG00000019188	4	4	missense_variant;missense_variant;missense_variant;missense_variant;missense_variant;missense_variant	MODERATE
1380	Vita2c	Mcts2	malignant T cell amplified sequence 2 [Source:MGI Symbol;Acc:MGI:1913655]	2	152.687035	152.687946	0.911	NO		1	ENSMUSG00000042814	2	1	missense_variant;missense_variant	MODERATE
1381	Vita2c	Id1	inhibitor of DNA binding 1, HLH protein [Source:MGI Symbol;Acc:MGI:96396]	2	152.736251	152.73741	1.159	NO		1	ENSMUSG00000042745	1	1	missense_variant	MODERATE
1382	Vita2c	Cox4i2	cytochrome c oxidase subunit 4I2 [Source:MGI Symbol;Acc:MGI:2135755]	2	152.754173	152.765037	10.864	NO		1	ENSMUSG00000009876	0	0		NONE
1383	Vita2c	Bcl2l1	BCL2-like 1 [Source:MGI Symbol;Acc:MGI:88139]	2	152.780668	152.831728	51.06	NO		-1	ENSMUSG00000007659	0	0		NONE
1384	Vita2c	Tpx2	TPX2, microtubule-associated [Source:MGI Symbol;Acc:MGI:1919369]	2	152.847964	152.895321	47.357	NO		1	ENSMUSG00000027469	0	0		NONE
1385	Vita2c	Mylk2	myosin, light polypeptide kinase 2, skeletal muscle [Source:MGI Symbol;Acc:MGI:2139434]	2	152.911352	152.923068	11.716	NO		1	ENSMUSG00000027470	1	1	missense_variant	MODERATE
1386	Vita2c	Foxs1	forkhead box S1 [Source:MGI Symbol;Acc:MGI:95546]	2	152.931898	152.933208	1.31	NO		-1	ENSMUSG00000074676	0	0		NONE
1387	Vita2c	Dusp15	dual specificity phosphatase-like 15 [Source:MGI Symbol;Acc:MGI:1934928]	2	152.940997	152.951698	10.701	NO		-1	ENSMUSG00000042662	0	0		NONE
1388	Vita2c	Ttll9	tubulin tyrosine ligase-like family, member 9 [Source:MGI Symbol;Acc:MGI:1913589]	2	152.962485	153.008482	45.997	NO		1	ENSMUSG00000074673	3	2	stop_lost;missense_variant,NMD_transcript_variant;missense_variant	HIGH
1389	Vita2c	Pdrg1	p53 and DNA damage regulated 1 [Source:MGI Symbol;Acc:MGI:1915809]	2	153.00889	153.015427	6.537	NO		-1	ENSMUSG00000027472	0	0		NONE
1390	Vita2c	Xkr7	X-linked Kx blood group related 7 [Source:MGI Symbol;Acc:MGI:3526711]	2	153.031852	153.055775	23.923	NO		1	ENSMUSG00000042631	1	1	missense_variant	MODERATE
1391	Vita2c	Ccm2l	cerebral cavernous malformation 2-like [Source:MGI Symbol;Acc:MGI:2385159]	2	153.065955	153.081735	15.78	NO		1	ENSMUSG00000027474	6	1	missense_variant;missense_variant;missense_variant;missense_variant;missense_variant;missense_variant	MODERATE
1392	Vita2c	Hck	hemopoietic cell kinase [Source:MGI Symbol;Acc:MGI:96052]	2	153.108468	153.151441	42.973	NO		1	ENSMUSG00000003283	0	0		NONE
1393	Vita2c	Tm9sf4	transmembrane 9 superfamily protein member 4 [Source:MGI Symbol;Acc:MGI:2139220]	2	153.161303	153.210466	49.163	NO		1	ENSMUSG00000068040	0	0		NONE
1394	Vita2c	Tspyl3	TSPY-like 3 [Source:MGI Symbol;Acc:MGI:2139328]	2	153.22237	153.225441	3.071	YES	scerevisiae	-1	ENSMUSG00000074671	2	1	missense_variant;missense_variant	MODERATE
1395	Vita2c	Plagl2	pleiomorphic adenoma gene-like 2 [Source:MGI Symbol;Acc:MGI:1933165]	2	153.227759	153.241426	13.667	NO		-1	ENSMUSG00000051413	1	2	missense_variant;missense_variant	MODERATE
1396	Vita2c	Pofut1	protein O-fucosyltransferase 1 [Source:MGI Symbol;Acc:MGI:2153207]	2	153.241533	153.270247	28.714	NO		1	ENSMUSG00000046020	1	2	missense_variant;missense_variant	MODERATE
1397	Vita2c	Kif3b	kinesin family member 3B [Source:MGI Symbol;Acc:MGI:107688]	2	153.291413	153.33339	41.977	NO		1	ENSMUSG00000027475	1	1	missense_variant	MODERATE
1398	Vita2c	Asxl1	additional sex combs like 1 [Source:MGI Symbol;Acc:MGI:2684063]	2	153.345829	153.404007	58.178	NO		1	ENSMUSG00000042548	11	2	missense_variant;missense_variant;missense_variant;missense_variant;missense_variant;missense_variant;missense_variant;missense_variant;missense_variant;missense_variant;missense_variant;missense_variant;missense_variant;missense_variant;missense_variant;missense_variant;missense_variant;missense_variant;missense_variant;missense_variant;missense_variant;missense_variant	MODERATE
1399	Vita2c	Nol4l	nucleolar protein 4-like [Source:MGI Symbol;Acc:MGI:1918765]	2	153.407462	153.529971	122.509	NO		-1	ENSMUSG00000061411	0	0		NONE
1400	Vita2c	Commd7	COMM domain containing 7 [Source:MGI Symbol;Acc:MGI:1914197]	2	153.616933	153.632781	15.848	NO		-1	ENSMUSG00000056941	2	2	missense_variant,splice_region_variant;missense_variant,splice_region_variant;missense_variant;missense_variant	MODERATE
1401	Vita2c	Dnmt3b	DNA methyltransferase 3B [Source:MGI Symbol;Acc:MGI:1261819]	2	153.64945	153.68773	38.28	NO		1	ENSMUSG00000027478	1	10	missense_variant;missense_variant;missense_variant;missense_variant;missense_variant;missense_variant;missense_variant;missense_variant;missense_variant;missense_variant	MODERATE
1402	Vita2c	Dnmt3c	DNA methyltransferase 3C [Source:MGI Symbol;Acc:MGI:3649996]	2	153.696652	153.729907	33.255	NO		1	ENSMUSG00000082079	5	1	missense_variant;missense_variant;missense_variant;missense_variant;missense_variant	MODERATE
1403	Vita2c	Mapre1	microtubule-associated protein, RP/EB family, member 1 [Source:MGI Symbol;Acc:MGI:891995]	2	153.741274	153.77331	32.036	NO		1	ENSMUSG00000027479	0	0		NONE
1404	Vita2c	Efcab8	EF-hand calcium binding domain 8 [Source:MGI Symbol;Acc:MGI:3644206]	2	153.779931	153.844751	64.82	NO		1	ENSMUSG00000044083	1	1	missense_variant	MODERATE
1405	Vita2c	Sun5	Sad1 and UNC84 domain containing 5 [Source:MGI Symbol;Acc:MGI:1923657]	2	153.856188	153.871084	14.896	NO		-1	ENSMUSG00000027480	0	0		NONE
1406	Vita2c	Bpifb2	BPI fold containing family B, member 2 [Source:MGI Symbol;Acc:MGI:1913807]	2	153.875045	153.89527	20.225	NO		1	ENSMUSG00000027481	0	0		NONE
1407	Vita2c	Bpifb6	BPI fold containing family B, member 6 [Source:MGI Symbol;Acc:MGI:2684965]	2	153.900388	153.912795	12.407	NO		1	ENSMUSG00000068009	1	1	missense_variant	MODERATE
1408	Vita2c	Bpifb3	BPI fold containing family B, member 3 [Source:MGI Symbol;Acc:MGI:2675077]	2	153.91823	153.932996	14.766	NO		1	ENSMUSG00000068008	1	2	missense_variant;missense_variant	MODERATE
1409	Vita2c	Bpifb4	BPI fold containing family B, member 4 [Source:MGI Symbol;Acc:MGI:2685852]	2	153.938221	153.964101	25.88	NO		1	ENSMUSG00000074665	2	2	missense_variant;missense_variant;missense_variant;missense_variant	MODERATE
1410	Vita2c	Bpifa6	BPI fold containing family A, member 6 [Source:MGI Symbol;Acc:MGI:3647736]	2	153.974945	154.000495	25.55	NO		1	ENSMUSG00000078998	21	1	missense_variant;missense_variant;missense_variant;missense_variant;missense_variant;missense_variant;missense_variant;missense_variant;missense_variant;missense_variant;missense_variant;missense_variant;missense_variant;missense_variant;missense_variant;missense_variant;missense_variant;missense_variant,splice_region_variant;missense_variant;missense_variant;missense_variant	MODERATE
1411	Vita2c	Bpifa2	BPI fold containing family A, member 2 [Source:MGI Symbol;Acc:MGI:97787]	2	154.008265	154.016079	7.814	NO		1	ENSMUSG00000042459	13	2	splice_donor_variant;missense_variant;missense_variant;missense_variant;missense_variant;missense_variant;missense_variant;missense_variant;missense_variant;missense_variant;missense_variant;missense_variant;missense_variant;missense_variant;missense_variant;missense_variant;missense_variant;missense_variant;missense_variant;missense_variant;missense_variant;missense_variant;missense_variant	HIGH
1412	Vita2c	Bpifa3	BPI fold containing family A, member 3 [Source:MGI Symbol;Acc:MGI:1920638]	2	154.130336	154.138356	8.02	NO		1	ENSMUSG00000027482	0	0		NONE
1413	Vita2c	Bpifa1	BPI fold containing family A, member 1 [Source:MGI Symbol;Acc:MGI:1338036]	2	154.14288	154.149219	6.339	NO		1	ENSMUSG00000027483	0	0		NONE
1414	Vita2c	Bpifa5	BPI fold containing family A, member 5 [Source:MGI Symbol;Acc:MGI:1914385]	2	154.162607	154.16845	5.843	NO		1	ENSMUSG00000027484	2	1	missense_variant;missense_variant	MODERATE
1415	Vita2c	Bpifb1	BPI fold containing family B, member 1 [Source:MGI Symbol;Acc:MGI:2137431]	2	154.190818	154.220369	29.551	NO		1	ENSMUSG00000027485	6	2	missense_variant;missense_variant;missense_variant;missense_variant;missense_variant;missense_variant;missense_variant;missense_variant;missense_variant;missense_variant;missense_variant;missense_variant	MODERATE
1416	Vita2c	Bpifb5	BPI fold containing family B, member 5 [Source:MGI Symbol;Acc:MGI:2385160]	2	154.223742	154.240902	17.16	NO		1	ENSMUSG00000038572	5	1	missense_variant;missense_variant;missense_variant;missense_variant;missense_variant,splice_region_variant	MODERATE
1417	Vita2c	Bpifb9a	BPI fold containing family B, member 9A [Source:MGI Symbol;Acc:MGI:3767993]	2	154.257854	154.271245	13.391	NO		1	ENSMUSG00000067998	2	1	missense_variant;missense_variant	MODERATE
1418	Vita2c	Bpifb9b	BPI fold containing family B, member 9B [Source:MGI Symbol;Acc:MGI:1918675]	2	154.307227	154.320646	13.419	NO		1	ENSMUSG00000067996	2	1	missense_variant;missense_variant,splice_region_variant	MODERATE
1419	Vita2c	Cdk5rap1	CDK5 regulatory subunit associated protein 1 [Source:MGI Symbol;Acc:MGI:1914221]	2	154.33538	154.37301	37.63	NO		-1	ENSMUSG00000027487	0	0		NONE
1420	Vita2c	Snta1	syntrophin, acidic 1 [Source:MGI Symbol;Acc:MGI:101772]	2	154.376313	154.408099	31.786	NO		-1	ENSMUSG00000027488	1	2	missense_variant;missense_variant	MODERATE
1421	Vita2c	Cbfa2t2	CBFA2/RUNX1 translocation partner 2 [Source:MGI Symbol;Acc:MGI:1333833]	2	154.436481	154.539356	102.875	NO		1	ENSMUSG00000038533	1	1	missense_variant	MODERATE
1422	Vita2c	Necab3	N-terminal EF-hand calcium binding protein 3 [Source:MGI Symbol;Acc:MGI:1861721]	2	154.544399	154.55889	14.491	NO		-1	ENSMUSG00000027489	0	0		NONE
1423	Vita2c	Actl10	actin-like 10 [Source:MGI Symbol;Acc:MGI:1917612]	2	154.551776	154.553276	1.5	NO		1	ENSMUSG00000078129	0	0		NONE
1424	Vita2c	E2f1	E2F transcription factor 1 [Source:MGI Symbol;Acc:MGI:101941]	2	154.559407	154.569892	10.485	YES	Human	-1	ENSMUSG00000027490	1	1	missense_variant	MODERATE
1425	Vita2c	Pxmp4	peroxisomal membrane protein 4 [Source:MGI Symbol;Acc:MGI:1891701]	2	154.585758	154.603708	17.95	NO		-1	ENSMUSG00000000876	0	0		NONE
1426	Vita2c	Zfp341	zinc finger protein 341 [Source:MGI Symbol;Acc:MGI:2682937]	2	154.613297	154.646821	33.524	NO		1	ENSMUSG00000059842	3	2	missense_variant;missense_variant;missense_variant;missense_variant;missense_variant;missense_variant	MODERATE
1427	Vita2c	Chmp4b	charged multivesicular body protein 4B [Source:MGI Symbol;Acc:MGI:1922858]	2	154.651705	154.694785	43.08	NO		1	ENSMUSG00000038467	0	0		NONE
1428	Vita2c	Raly	hnRNP-associated with lethal yellow [Source:MGI Symbol;Acc:MGI:97850]	2	154.791096	154.867261	76.165	NO		1	ENSMUSG00000027593	1	5	missense_variant;missense_variant;missense_variant;missense_variant;missense_variant	MODERATE
1429	Vita2c	a	nonagouti [Source:MGI Symbol;Acc:MGI:87853]	2	154.791402	155.051012	259.61	NO		1	ENSMUSG00000027596	1	4	missense_variant;missense_variant;missense_variant;missense_variant	MODERATE
1430	Vita2c	Eif2s2	eukaryotic translation initiation factor 2, subunit 2 (beta) [Source:MGI Symbol;Acc:MGI:1914454]	2	154.87141	154.892935	21.525	NO		-1	ENSMUSG00000074656	0	0		NONE
1431	Vita2c	Ahcy	S-adenosylhomocysteine hydrolase [Source:MGI Symbol;Acc:MGI:87968]	2	155.05931	155.074497	15.187	NO		-1	ENSMUSG00000027597	0	0		NONE
1432	Vita2c	Itch	itchy, E3 ubiquitin protein ligase [Source:MGI Symbol;Acc:MGI:1202301]	2	155.133509	155.226855	93.346	NO		1	ENSMUSG00000027598	0	0		NONE
1433	Vita2c	Dynlrb1	dynein light chain roadblock-type 1 [Source:MGI Symbol;Acc:MGI:1914318]	2	155.236533	155.250277	13.744	NO		1	ENSMUSG00000047459	0	0		NONE
1434	Vita2c	Map1lc3a	microtubule-associated protein 1 light chain 3 alpha [Source:MGI Symbol;Acc:MGI:1915661]	2	155.276297	155.278073	1.776	NO		1	ENSMUSG00000027602	0	0		NONE
1435	Vita2c	Pigu	phosphatidylinositol glycan anchor biosynthesis, class U [Source:MGI Symbol;Acc:MGI:3039607]	2	155.278243	155.35743	79.187	NO		-1	ENSMUSG00000038383	0	0		NONE
1436	Vita2c	Trp53inp2	transformation related protein 53 inducible nuclear protein 2 [Source:MGI Symbol;Acc:MGI:1915978]	2	155.381059	155.38985	8.791	NO		1	ENSMUSG00000038375	0	0		NONE
1437	Vita2c	Ncoa6	nuclear receptor coactivator 6 [Source:MGI Symbol;Acc:MGI:1929915]	2	155.390656	155.473894	83.238	NO		-1	ENSMUSG00000038369	3	4	missense_variant;missense_variant;missense_variant;missense_variant;missense_variant;missense_variant;missense_variant;missense_variant;missense_variant	MODERATE
1438	Vita2c	Ggt7	gamma-glutamyltransferase 7 [Source:MGI Symbol;Acc:MGI:1913385]	2	155.490379	155.518237	27.858	NO		-1	ENSMUSG00000027603	2	3	missense_variant;missense_variant;missense_variant;missense_variant;missense_variant;missense_variant	MODERATE
1439	Vita2c	Acss2	acyl-CoA synthetase short-chain family member 2 [Source:MGI Symbol;Acc:MGI:1890410]	2	155.517948	155.585724	67.776	NO		1	ENSMUSG00000027605	2	1	missense_variant;missense_variant	MODERATE
1440	Vita2c	Gss	glutathione synthetase [Source:MGI Symbol;Acc:MGI:95852]	2	155.563181	155.59281	29.629	YES	Human	-1	ENSMUSG00000027610	0	0		NONE
1441	Vita2c	Myh7b	myosin, heavy chain 7B, cardiac muscle, beta [Source:MGI Symbol;Acc:MGI:3710243]	2	155.611212	155.634307	23.095	NO		1	ENSMUSG00000074652	1	1	missense_variant	MODERATE
1442	Vita2c	Trpc4ap	transient receptor potential cation channel, subfamily C, member 4 associated protein [Source:MGI Symbol;Acc:MGI:1930751]	2	155.634271	155.692384	58.113	NO		-1	ENSMUSG00000038324	0	0		NONE
1443	Vita2c	Edem2	ER degradation enhancer, mannosidase alpha-like 2 [Source:MGI Symbol;Acc:MGI:1915540]	2	155.701677	155.729475	27.798	NO		-1	ENSMUSG00000038312	2	1	missense_variant;missense_variant	MODERATE
1444	Vita2c	Procr	protein C receptor, endothelial [Source:MGI Symbol;Acc:MGI:104596]	2	155.751117	155.755471	4.354	NO		1	ENSMUSG00000027611	2	2	missense_variant;missense_variant;missense_variant;missense_variant	MODERATE
1445	Vita2c	Mmp24	matrix metallopeptidase 24 [Source:MGI Symbol;Acc:MGI:1341867]	2	155.775342	155.818366	43.024	NO		1	ENSMUSG00000027612	1	1	missense_variant	MODERATE
1446	Vita2c	BC029722	cDNA sequence BC029722 [Source:MGI Symbol;Acc:MGI:3584273]	2	155.81773	155.819426	1.696	NO		-1	ENSMUSG00000074649	0	0		NONE
1447	Vita2c	Eif6	eukaryotic translation initiation factor 6 [Source:MGI Symbol;Acc:MGI:1196288]	2	155.819832	155.826925	7.093	NO		-1	ENSMUSG00000027613	0	0		NONE
1448	Vita2c	Fam83c	family with sequence similarity 83, member C [Source:MGI Symbol;Acc:MGI:1918655]	2	155.827548	155.834854	7.306	NO		-1	ENSMUSG00000074647	4	1	missense_variant;missense_variant;missense_variant;missense_variant	MODERATE
1449	Vita2c	Uqcc1	ubiquinol-cytochrome c reductase complex assembly factor 1 [Source:MGI Symbol;Acc:MGI:1929472]	2	155.846894	155.93031	83.416	NO		-1	ENSMUSG00000005882	1	6	missense_variant;missense_variant;missense_variant;missense_variant,NMD_transcript_variant;missense_variant,NMD_transcript_variant;missense_variant	MODERATE
1450	Vita2c	Gdf5	growth differentiation factor 5 [Source:MGI Symbol;Acc:MGI:95688]	2	155.941023	155.945367	4.344	NO		-1	ENSMUSG00000038259	1	1	missense_variant	MODERATE
1451	Vita2c	Cep250	centrosomal protein 250 [Source:MGI Symbol;Acc:MGI:108084]	2	155.956458	155.9989	42.442	NO		1	ENSMUSG00000038241	19	6	missense_variant;missense_variant;missense_variant;missense_variant;missense_variant;missense_variant;missense_variant;missense_variant;missense_variant;missense_variant;missense_variant;missense_variant;missense_variant;missense_variant;missense_variant;missense_variant;missense_variant;missense_variant;missense_variant;missense_variant;missense_variant;missense_variant;missense_variant;missense…	MODERATE
1452	Vita2c	Ergic3	ERGIC and golgi 3 [Source:MGI Symbol;Acc:MGI:1913616]	2	156.008045	156.018279	10.234	NO		1	ENSMUSG00000005881	0	0		NONE
1453	Vita2c	Fer1l4	fer-1-like 4 (C. elegans) [Source:MGI Symbol;Acc:MGI:1921812]	2	156.019139	156.052947	33.808	NO		-1	ENSMUSG00000013338	13	2	missense_variant;missense_variant;missense_variant;missense_variant;missense_variant;missense_variant;missense_variant;missense_variant;missense_variant;missense_variant;missense_variant;missense_variant;missense_variant;missense_variant	MODERATE
1454	Vita2c	Spag4	sperm associated antigen 4 [Source:MGI Symbol;Acc:MGI:2444120]	2	156.065175	156.070617	5.442	NO		1	ENSMUSG00000038180	0	0		NONE
1455	Vita2c	Cpne1	copine I [Source:MGI Symbol;Acc:MGI:2386621]	2	156.071842	156.111965	40.123	NO		-1	ENSMUSG00000074643	4	12	missense_variant;missense_variant;missense_variant;missense_variant;missense_variant;missense_variant;missense_variant;missense_variant;missense_variant;missense_variant;missense_variant;missense_variant;missense_variant,NMD_transcript_variant;missense_variant;missense_variant;missense_variant;missense_variant	MODERATE
1456	Vita2c	Rbm12	RNA binding motif protein 12 [Source:MGI Symbol;Acc:MGI:1922960]	2	156.091958	156.111978	20.02	NO		-1	ENSMUSG00000089824	5	5	missense_variant;missense_variant;missense_variant;missense_variant;missense_variant;missense_variant;missense_variant;missense_variant;missense_variant;missense_variant;missense_variant;missense_variant;missense_variant	MODERATE
1457	Vita2c	Nfs1	nitrogen fixation gene 1 (S. cerevisiae) [Source:MGI Symbol;Acc:MGI:1316706]	2	156.123639	156.144186	20.547	NO		-1	ENSMUSG00000027618	2	2	missense_variant;missense_variant	MODERATE
1458	Vita2c	Romo1	reactive oxygen species modulator 1 [Source:MGI Symbol;Acc:MGI:1914317]	2	156.144039	156.145797	1.758	NO		1	ENSMUSG00000067847	0	0		NONE
1459	Vita2c	Rbm39	RNA binding motif protein 39 [Source:MGI Symbol;Acc:MGI:2157953]	2	156.147239	156.180238	32.999	NO		-1	ENSMUSG00000027620	0	0		NONE
1460	Vita2c	Phf20	PHD finger protein 20 [Source:MGI Symbol;Acc:MGI:2444148]	2	156.196466	156.309952	113.486	NO		1	ENSMUSG00000038116	2	1	missense_variant;missense_variant	MODERATE
1461	Vita2c	Scand1	SCAN domain-containing 1 [Source:MGI Symbol;Acc:MGI:1343132]	2	156.311846	156.312747	0.901	NO		-1	ENSMUSG00000046229	1	1	missense_variant	MODERATE
1462	Vita2c	Cnbd2	cyclic nucleotide binding domain containing 2 [Source:MGI Symbol;Acc:MGI:1918123]	2	156.312299	156.375638	63.339	NO		1	ENSMUSG00000038085	4	2	missense_variant;missense_variant;missense_variant;missense_variant;missense_variant;missense_variant;missense_variant	MODERATE
1463	Vita2c	Epb41l1	erythrocyte membrane protein band 4.1 like 1 [Source:MGI Symbol;Acc:MGI:103010]	2	156.420909	156.543214	122.305	NO		1	ENSMUSG00000027624	7	7	missense_variant;missense_variant;missense_variant;missense_variant;missense_variant;missense_variant;missense_variant;missense_variant;missense_variant;missense_variant;missense_variant;missense_variant;missense_variant;missense_variant;missense_variant;missense_variant;missense_variant;missense_variant;missense_variant;missense_variant;missense_variant;missense_variant;missense_variant;missense…	MODERATE
1464	Vita2c	Aar2	AAR2 splicing factor homolog [Source:MGI Symbol;Acc:MGI:1915545]	2	156.547584	156.568972	21.388	NO		1	ENSMUSG00000027628	1	2	missense_variant;missense_variant	MODERATE
1465	Vita2c	Dlgap4	DLG associated protein 4 [Source:MGI Symbol;Acc:MGI:2138865]	2	156.613705	156.764363	150.658	NO		1	ENSMUSG00000061689	1	3	missense_variant;missense_variant;missense_variant	MODERATE
1466	Vita2c	Myl9	myosin, light polypeptide 9, regulatory [Source:MGI Symbol;Acc:MGI:2138915]	2	156.77542	156.781658	6.238	NO		1	ENSMUSG00000067818	0	0		NONE
1467	Vita2c	Tgif2	TGFB-induced factor homeobox 2 [Source:MGI Symbol;Acc:MGI:1915299]	2	156.840007	156.85557	15.563	YES	celegans	1	ENSMUSG00000062175	0	0		NONE
1468	Vita2c	Rab5if	RAB5 interacting factor [Source:MGI Symbol;Acc:MGI:1914638]	2	156.863128	156.873563	10.435	NO		1	ENSMUSG00000027637	1	1	missense_variant	MODERATE
1469	Vita2c	Sla2	Src-like-adaptor 2 [Source:MGI Symbol;Acc:MGI:1925049]	2	156.872457	156.887192	14.735	NO		-1	ENSMUSG00000027636	0	0		NONE
1470	Vita2c	Ndrg3	N-myc downstream regulated gene 3 [Source:MGI Symbol;Acc:MGI:1352499]	2	156.927345	156.992056	64.711	NO		-1	ENSMUSG00000027634	1	3	missense_variant;missense_variant;missense_variant	MODERATE
1471	Vita2c	Dsn1	DSN1 homolog, MIS12 kinetochore complex component [Source:MGI Symbol;Acc:MGI:1914184]	2	156.995265	157.007154	11.889	NO		-1	ENSMUSG00000027635	0	0		NONE
1472	Vita2c	Soga1	suppressor of glucose, autophagy associated 1 [Source:MGI Symbol;Acc:MGI:2444575]	2	157.015799	157.079254	63.455	NO		-1	ENSMUSG00000055485	6	1	missense_variant;missense_variant,splice_region_variant;missense_variant;missense_variant;missense_variant;missense_variant	MODERATE
1473	Vita2c	Tldc2	TBC/LysM associated domain containing 2 [Source:MGI Symbol;Acc:MGI:2686178]	2	157.087055	157.096482	9.427	NO		1	ENSMUSG00000074628	0	0		NONE
1474	Vita2c	Samhd1	SAM domain and HD domain, 1 [Source:MGI Symbol;Acc:MGI:1927468]	2	157.097533	157.135265	37.732	NO		-1	ENSMUSG00000027639	2	4	missense_variant;missense_variant;missense_variant;missense_variant;missense_variant;missense_variant;missense_variant;missense_variant	MODERATE
1475	Vita2c	Rbl1	RB transcriptional corepressor like 1 [Source:MGI Symbol;Acc:MGI:103300]	2	157.145893	157.204534	58.641	NO		-1	ENSMUSG00000027641	4	1	missense_variant;missense_variant;missense_variant;missense_variant	MODERATE
1476	Vita2c	Mroh8	maestro heat-like repeat family member 8 [Source:MGI Symbol;Acc:MGI:3603828]	2	157.20855	157.279549	70.999	NO		-1	ENSMUSG00000074627	1	1	missense_variant	MODERATE
1477	Vita2c	Rpn2	ribophorin II [Source:MGI Symbol;Acc:MGI:98085]	2	157.279017	157.326319	47.302	NO		1	ENSMUSG00000027642	2	2	missense_variant;missense_variant;missense_variant;missense_variant	MODERATE
1478	Vita2c	Ghrh	growth hormone releasing hormone [Source:MGI Symbol;Acc:MGI:95709]	2	157.329497	157.347506	18.009	YES	Human	-1	ENSMUSG00000027643	0	0		NONE
1479	Vita2c	Manbal	mannosidase, beta A, lysosomal-like [Source:MGI Symbol;Acc:MGI:1916411]	2	157.367594	157.396763	29.169	NO		1	ENSMUSG00000063019	1	1	missense_variant	MODERATE
1480	Vita2c	Src	Rous sarcoma oncogene [Source:MGI Symbol;Acc:MGI:98397]	2	157.418444	157.471862	53.418	NO		1	ENSMUSG00000027646	0	0		NONE
1481	Vita2c	Blcap	bladder cancer associated protein [Source:MGI Symbol;Acc:MGI:1858907]	2	157.556362	157.571274	14.912	NO		-1	ENSMUSG00000067787	0	0		NONE
1482	Vita2c	Nnat	neuronatin [Source:MGI Symbol;Acc:MGI:104716]	2	157.560078	157.562522	2.444	NO		1	ENSMUSG00000067786	0	0		NONE
1483	Vita2c	Ctnnbl1	catenin, beta like 1 [Source:MGI Symbol;Acc:MGI:1913892]	2	157.737401	157.891614	154.213	NO		1	ENSMUSG00000027649	1	1	missense_variant	MODERATE
1484	Vita2c	Vstm2l	V-set and transmembrane domain containing 2-like [Source:MGI Symbol;Acc:MGI:2685537]	2	157.914653	157.944719	30.066	NO		1	ENSMUSG00000037843	0	0		NONE
1485	Vita2c	Tti1	TELO2 interacting protein 1 [Source:MGI Symbol;Acc:MGI:1922675]	2	157.981803	158.028433	46.63	YES	celegans	-1	ENSMUSG00000027650	1	2	missense_variant;missense_variant	MODERATE
1486	Vita2c	Rprd1b	regulation of nuclear pre-mRNA domain containing 1B [Source:MGI Symbol;Acc:MGI:1917720]	2	158.028497	158.132297	103.8	NO		1	ENSMUSG00000027651	0	0		NONE
1487	Vita2c	Tgm2	transglutaminase 2, C polypeptide [Source:MGI Symbol;Acc:MGI:98731]	2	158.116402	158.146436	30.034	NO		-1	ENSMUSG00000037820	0	0		NONE
1488	Vita2c	Bpi	bactericidal permeablility increasing protein [Source:MGI Symbol;Acc:MGI:3045315]	2	158.258094	158.284531	26.437	NO		1	ENSMUSG00000052922	4	3	missense_variant;missense_variant;missense_variant;missense_variant;missense_variant;missense_variant;missense_variant;missense_variant;missense_variant;missense_variant;missense_variant;missense_variant	MODERATE
1489	Vita2c	Lbp	lipopolysaccharide binding protein [Source:MGI Symbol;Acc:MGI:1098776]	2	158.306493	158.332852	26.359	NO		1	ENSMUSG00000016024	3	3	missense_variant;missense_variant;missense_variant;missense_variant;missense_variant;missense_variant	MODERATE
1490	Vita2c	Snhg11	small nucleolar RNA host gene 11 [Source:MGI Symbol;Acc:MGI:2441845]	2	158.375638	158.386151	10.513	NO		1	ENSMUSG00000044349	1	1	missense_variant	MODERATE
1491	Vita3a	Pcdh10	protocadherin 10 [Source:MGI Symbol;Acc:MGI:1338042]	3	45.378398	45.435623	57.225	NO		1	ENSMUSG00000049100	0	0		NONE
1492	Vita3a	Pabpc4l	poly(A) binding protein, cytoplasmic 4-like [Source:MGI Symbol;Acc:MGI:3643087]	3	46.442197	46.448219	6.022	NO		-1	ENSMUSG00000090919	0	0		NONE
1493	Vita3a	Pcdh18	protocadherin 18 [Source:MGI Symbol;Acc:MGI:1920423]	3	49.743296	49.757325	14.029	NO		-1	ENSMUSG00000037892	2	3	missense_variant;missense_variant;missense_variant;missense_variant	MODERATE
1494	Vita3a	Slc7a11	solute carrier family 7 (cationic amino acid transporter, y+ system), member 11 [Source:MGI Symbol;Acc:MGI:1347355]	3	49.892526	50.443614	551.088	NO		-1	ENSMUSG00000027737	0	0		NONE
1495	Vita3a	Noct	nocturnin [Source:MGI Symbol;Acc:MGI:109382]	3	51.224447	51.251644	27.197	NO		1	ENSMUSG00000023087	1	4	missense_variant;missense_variant;missense_variant;missense_variant	MODERATE
1496	Vita3a	Elf2	E74-like factor 2 [Source:MGI Symbol;Acc:MGI:1916507]	3	51.25272	51.340663	87.943	NO		-1	ENSMUSG00000037174	0	0		NONE
1497	Vita3a	Mgarp	mitochondria localized glutamic acid rich protein [Source:MGI Symbol;Acc:MGI:1914999]	3	51.388412	51.396738	8.326	NO		-1	ENSMUSG00000037161	5	3	missense_variant;missense_variant;missense_variant;missense_variant;missense_variant;missense_variant;missense_variant;missense_variant;missense_variant;missense_variant;missense_variant;missense_variant;missense_variant;missense_variant;missense_variant	MODERATE
1498	Vita3a	Ndufc1	NADH:ubiquinone oxidoreductase subunit C1 [Source:MGI Symbol;Acc:MGI:1913627]	3	51.404677	51.408988	4.311	NO		-1	ENSMUSG00000037152	0	0		NONE
1499	Vita3a	Naa15	N(alpha)-acetyltransferase 15, NatA auxiliary subunit [Source:MGI Symbol;Acc:MGI:1922088]	3	51.415148	51.476507	61.359	NO		1	ENSMUSG00000063273	0	0		NONE
1500	Vita3a	Rab33b	RAB33B, member RAS oncogene family [Source:MGI Symbol;Acc:MGI:1330805]	3	51.48392	51.496232	12.312	NO		1	ENSMUSG00000027739	0	0		NONE
1501	Vita3a	Setd7	SET domain containing (lysine methyltransferase) 7 [Source:MGI Symbol;Acc:MGI:1920501]	3	51.515319	51.560879	45.56	NO		-1	ENSMUSG00000037111	0	0		NONE
1502	Vita3a	Mgst2	microsomal glutathione S-transferase 2 [Source:MGI Symbol;Acc:MGI:2448481]	3	51.66036	51.682677	22.317	NO		1	ENSMUSG00000074604	2	1	missense_variant;missense_variant	MODERATE
1503	Vita3a	Maml3	mastermind like transcriptional coactivator 3 [Source:MGI Symbol;Acc:MGI:2389461]	3	51.685907	52.105076	419.169	NO		-1	ENSMUSG00000061143	1	2	missense_variant;missense_variant	MODERATE
1504	Vita3a	Foxo1	forkhead box O1 [Source:MGI Symbol;Acc:MGI:1890077]	3	52.268336	52.353221	84.885	YES	Human	1	ENSMUSG00000044167	0	0		NONE
1505	Vita3a	Cog6	component of oligomeric golgi complex 6 [Source:MGI Symbol;Acc:MGI:1914792]	3	52.981875	53.017237	35.362	NO		-1	ENSMUSG00000027742	3	2	missense_variant;missense_variant;missense_variant;missense_variant	MODERATE
1506	Vita3a	Lhfp	lipoma HMGIC fusion partner [Source:MGI Symbol;Acc:MGI:1920048]	3	53.041528	53.261679	220.151	NO		1	ENSMUSG00000048332	0	0		NONE
1507	Vita3a	Nhlrc3	NHL repeat containing 3 [Source:MGI Symbol;Acc:MGI:2444520]	3	53.448583	53.463332	14.749	NO		-1	ENSMUSG00000042997	0	0		NONE
1508	Vita3a	Proser1	proline and serine rich 1 [Source:MGI Symbol;Acc:MGI:1919933]	3	53.463666	53.481755	18.089	NO		1	ENSMUSG00000049504	0	0		NONE
1509	Vita3a	Stoml3	stomatin (Epb7.2)-like 3 [Source:MGI Symbol;Acc:MGI:2388072]	3	53.488653	53.508502	19.849	NO		1	ENSMUSG00000027744	0	0		NONE
1510	Vita3a	Frem2	Fras1 related extracellular matrix protein 2 [Source:MGI Symbol;Acc:MGI:2444465]	3	53.513938	53.657355	143.417	NO		-1	ENSMUSG00000037016	10	1	missense_variant;missense_variant;missense_variant;missense_variant;missense_variant;missense_variant;missense_variant;missense_variant;missense_variant;missense_variant	MODERATE
1511	Vita3a	Ufm1	ubiquitin-fold modifier 1 [Source:MGI Symbol;Acc:MGI:1915140]	3	53.853376	53.86383	10.454	NO		-1	ENSMUSG00000027746	0	0		NONE
1512	Vita3a	Trpc4	transient receptor potential cation channel, subfamily C, member 4 [Source:MGI Symbol;Acc:MGI:109525]	3	54.156035	54.318471	162.436	NO		1	ENSMUSG00000027748	2	2	missense_variant;missense_variant;missense_variant;missense_variant	MODERATE
1513	Vita3a	Postn	periostin, osteoblast specific factor [Source:MGI Symbol;Acc:MGI:1926321]	3	54.361109	54.391037	29.928	NO		1	ENSMUSG00000027750	0	0		NONE
1514	Vita3a	Supt20	SPT20 SAGA complex component [Source:MGI Symbol;Acc:MGI:1929651]	3	54.692807	54.728766	35.959	NO		1	ENSMUSG00000027751	1	6	missense_variant;missense_variant;missense_variant;missense_variant;missense_variant,NMD_transcript_variant;missense_variant,NMD_transcript_variant	MODERATE
1515	Vita3a	Exosc8	exosome component 8 [Source:MGI Symbol;Acc:MGI:1916889]	3	54.728678	54.735393	6.715	NO		-1	ENSMUSG00000027752	0	0		NONE
1516	Vita3a	Alg5	asparagine-linked glycosylation 5 (dolichyl-phosphate beta-glucosyltransferase) [Source:MGI Symbol;Acc:MGI:1913498]	3	54.735539	54.751318	15.779	YES	scerevisiae	1	ENSMUSG00000036632	0	0		NONE
1517	Vita3a	Smad9	SMAD family member 9 [Source:MGI Symbol;Acc:MGI:1859993]	3	54.755582	54.801257	45.675	NO		1	ENSMUSG00000027796	0	0		NONE
1518	Vita3a	Rfxap	regulatory factor X-associated protein [Source:MGI Symbol;Acc:MGI:2180854]	3	54.803115	54.807791	4.676	NO		-1	ENSMUSG00000036615	0	0		NONE
1519	Vita3a	Sertm1	serine rich and transmembrane domain containing 1 [Source:MGI Symbol;Acc:MGI:3607715]	3	54.897068	54.915887	18.819	NO		-1	ENSMUSG00000056306	0	0		NONE
1520	Vita3a	Ccna1	cyclin A1 [Source:MGI Symbol;Acc:MGI:108042]	3	55.045469	55.055501	10.032	NO		-1	ENSMUSG00000027793	1	1	missense_variant	MODERATE
1521	Vita3a	Spg20	spastic paraplegia 20, spartin (Troyer syndrome) homolog (human) [Source:MGI Symbol;Acc:MGI:2139806]	3	55.112108	55.137322	25.214	NO		1	ENSMUSG00000036580	0	0		NONE
1522	Vita3a	Ccdc169	coiled-coil domain containing 169 [Source:MGI Symbol;Acc:MGI:2444356]	3	55.137339	55.172935	35.596	NO		1	ENSMUSG00000048655	0	0		NONE
1523	Vita3a	Sohlh2	spermatogenesis and oogenesis specific basic helix-loop-helix 2 [Source:MGI Symbol;Acc:MGI:1921684]	3	55.182028	55.209957	27.929	NO		1	ENSMUSG00000027794	0	0		NONE
1524	Vita3a	Dclk1	doublecortin-like kinase 1 [Source:MGI Symbol;Acc:MGI:1330861]	3	55.242364	55.539068	296.704	NO		1	ENSMUSG00000027797	0	0		NONE
1525	Vita3a	Nbea	neurobeachin [Source:MGI Symbol;Acc:MGI:1347075]	3	55.625195	56.183701	558.506	NO		-1	ENSMUSG00000027799	0	0		NONE
1526	Vita3a	Mab21l1	mab-21-like 1 [Source:MGI Symbol;Acc:MGI:1333773]	3	55.78251	55.785001	2.491	NO		1	ENSMUSG00000056947	0	0		NONE
1527	Vita3a	Tm4sf1	transmembrane 4 superfamily member 1 [Source:MGI Symbol;Acc:MGI:104678]	3	57.285611	57.301988	16.377	NO		-1	ENSMUSG00000027800	0	0		NONE
1528	Vita3a	Tm4sf4	transmembrane 4 superfamily member 4 [Source:MGI Symbol;Acc:MGI:2385173]	3	57.425314	57.441677	16.363	NO		1	ENSMUSG00000027801	1	1	missense_variant	MODERATE
1529	Vita3a	Wwtr1	WW domain containing transcription regulator 1 [Source:MGI Symbol;Acc:MGI:1917649]	3	57.455649	57.57591	120.261	NO		-1	ENSMUSG00000027803	0	0		NONE
1530	Vita3a	Commd2	COMM domain containing 2 [Source:MGI Symbol;Acc:MGI:1098806]	3	57.644349	57.651715	7.366	NO		-1	ENSMUSG00000036513	0	0		NONE
1531	Vita3a	Ankub1	ankrin repeat and ubiquitin domain containing 1 [Source:MGI Symbol;Acc:MGI:2685256]	3	57.657393	57.692799	35.406	NO		-1	ENSMUSG00000074591	0	0		NONE
1532	Vita3a	Rnf13	ring finger protein 13 [Source:MGI Symbol;Acc:MGI:1346341]	3	57.736062	57.835233	99.171	NO		1	ENSMUSG00000036503	0	0		NONE
1533	Vita3a	Pfn2	profilin 2 [Source:MGI Symbol;Acc:MGI:97550]	3	57.841895	57.848079	6.184	NO		-1	ENSMUSG00000027805	0	0		NONE
1534	Vita3a	Tsc22d2	TSC22 domain family, member 2 [Source:MGI Symbol;Acc:MGI:1919283]	3	58.414715	58.466783	52.068	NO		1	ENSMUSG00000027806	0	0		NONE
1535	Vita3a	Serp1	stress-associated endoplasmic reticulum protein 1 [Source:MGI Symbol;Acc:MGI:92638]	3	58.519817	58.525892	6.075	NO		-1	ENSMUSG00000027808	0	0		NONE
1536	Vita3a	Eif2a	eukaryotic translation initiation factor 2A [Source:MGI Symbol;Acc:MGI:1098684]	3	58.525821	58.557501	31.68	NO		1	ENSMUSG00000027810	0	0		NONE
1537	Vita3a	Selenot	selenoprotein T [Source:MGI Symbol;Acc:MGI:1916477]	3	58.576636	58.593133	16.497	NO		1	ENSMUSG00000075700	0	0		NONE
1538	Vita3a	Erich6	glutamate rich 6 [Source:MGI Symbol;Acc:MGI:3588212]	3	58.6163	58.637207	20.907	NO		-1	ENSMUSG00000070471	0	0		NONE
1539	Vita3a	Siah2	siah E3 ubiquitin protein ligase 2 [Source:MGI Symbol;Acc:MGI:108062]	3	58.674938	58.6924	17.462	NO		-1	ENSMUSG00000036432	0	0		NONE
1540	Vita3a	Mindy4b-ps	MINDY lysine 48 deubiquitinase 4B, pseudogene [Source:MGI Symbol;Acc:MGI:2140018]	3	58.788407	58.822311	33.904	NO		-1	ENSMUSG00000101860	1	1	missense_variant	MODERATE
1541	Vita3a	Clrn1	clarin 1 [Source:MGI Symbol;Acc:MGI:2388124]	3	58.844028	58.88534	41.312	NO		-1	ENSMUSG00000043850	1	1	missense_variant	MODERATE
1542	Vita3a	Med12l	mediator complex subunit 12-like [Source:MGI Symbol;Acc:MGI:2139916]	3	59.005825	59.318682	312.857	NO		1	ENSMUSG00000056476	0	0		NONE
1543	Vita3a	Gpr171	G protein-coupled receptor 171 [Source:MGI Symbol;Acc:MGI:2442043]	3	59.096448	59.101821	5.373	NO		-1	ENSMUSG00000050075	0	0		NONE
1544	Vita3a	P2ry14	purinergic receptor P2Y, G-protein coupled, 14 [Source:MGI Symbol;Acc:MGI:2155705]	3	59.113855	59.153618	39.763	NO		-1	ENSMUSG00000036381	0	0		NONE
1545	Vita3a	Gpr87	G protein-coupled receptor 87 [Source:MGI Symbol;Acc:MGI:1934133]	3	59.178923	59.195104	16.181	NO		-1	ENSMUSG00000051431	0	0		NONE
1546	Vita3a	P2ry13	purinergic receptor P2Y, G-protein coupled 13 [Source:MGI Symbol;Acc:MGI:1921441]	3	59.207892	59.210882	2.99	NO		-1	ENSMUSG00000036362	0	0		NONE
1547	Vita3a	P2ry12	purinergic receptor P2Y, G-protein coupled 12 [Source:MGI Symbol;Acc:MGI:1918089]	3	59.216272	59.262871	46.599	NO		-1	ENSMUSG00000036353	0	0		NONE
1548	Vita3a	Igsf10	immunoglobulin superfamily, member 10 [Source:MGI Symbol;Acc:MGI:1923481]	3	59.316735	59.344394	27.659	NO		-1	ENSMUSG00000036334	0	0		NONE
1549	Vita3a	Aadacl2fm2	AADACL2 family member 2 [Source:MGI Symbol;Acc:MGI:3779495]	3	59.72979	59.752333	22.543	NO		1	ENSMUSG00000090527	0	0		NONE
1550	Vita3a	Aadacl2fm3	AADACL2 family member 3 [Source:MGI Symbol;Acc:MGI:3643798]	3	59.861051	59.877313	16.262	NO		1	ENSMUSG00000095522	0	0		NONE
1551	Vita3a	Aadacl2fm1	AADACL2 family member 1 [Source:MGI Symbol;Acc:MGI:3028051]	3	59.925214	59.937949	12.735	NO		1	ENSMUSG00000036951	0	0		NONE
1552	Vita3a	Aadacl2	arylacetamide deacetylase like 2 [Source:MGI Symbol;Acc:MGI:3646333]	3	60.006743	60.02542	18.677	NO		1	ENSMUSG00000091376	0	0		NONE
1553	Vita3a	Aadac	arylacetamide deacetylase [Source:MGI Symbol;Acc:MGI:1915008]	3	60.025717	60.04016	14.443	NO		1	ENSMUSG00000027761	1	1	missense_variant	MODERATE
1554	Vita3a	Sucnr1	succinate receptor 1 [Source:MGI Symbol;Acc:MGI:1934135]	3	60.081869	60.087566	5.697	NO		1	ENSMUSG00000027762	0	0		NONE
1555	Vita3a	Mbnl1	muscleblind like splicing factor 1 [Source:MGI Symbol;Acc:MGI:1928482]	3	60.47283	60.62975	156.92	NO		1	ENSMUSG00000027763	1	1	missense_variant	MODERATE
1556	Vita3a	P2ry1	purinergic receptor P2Y, G-protein coupled 1 [Source:MGI Symbol;Acc:MGI:105049]	3	61.002795	61.008982	6.187	NO		1	ENSMUSG00000027765	0	0		NONE
1557	Vita3a	Rap2b	RAP2B, member of RAS oncogene family [Source:MGI Symbol;Acc:MGI:1921262]	3	61.361638	61.36843	6.792	NO		1	ENSMUSG00000036894	0	0		NONE
1558	Vita3a	Arhgef26	Rho guanine nucleotide exchange factor (GEF) 26 [Source:MGI Symbol;Acc:MGI:1918053]	3	62.338344	62.462221	123.877	NO		1	ENSMUSG00000036885	0	0		NONE
1559	Vita3a	Dhx36	DEAH (Asp-Glu-Ala-His) box polypeptide 36 [Source:MGI Symbol;Acc:MGI:1919412]	3	62.468013	62.507004	38.991	NO		-1	ENSMUSG00000027770	2	1	missense_variant;missense_variant	MODERATE
1560	Vita3a	Gpr149	G protein-coupled receptor 149 [Source:MGI Symbol;Acc:MGI:2443628]	3	62.529077	62.60514	76.063	NO		-1	ENSMUSG00000043441	2	1	missense_variant;missense_variant	MODERATE
1561	Vita3a	Mme	membrane metallo endopeptidase [Source:MGI Symbol;Acc:MGI:97004]	3	63.241537	63.38603	144.493	NO		1	ENSMUSG00000027820	0	0		NONE
1562	Vita3a	Strit1	small transmembrane regulator of ion transport 1 [Source:MGI Symbol;Acc:MGI:5593461]	3	63.481112	63.483879	2.767	NO		-1	ENSMUSG00000103476	0	0		NONE
1563	Vita3a	Plch1	phospholipase C, eta 1 [Source:MGI Symbol;Acc:MGI:2683547]	3	63.696234	63.899472	203.238	NO		-1	ENSMUSG00000036834	0	0		NONE
1564	Vita3a	Slc33a1	solute carrier family 33 (acetyl-CoA transporter), member 1 [Source:MGI Symbol;Acc:MGI:1332247]	3	63.933507	63.964768	31.261	NO		-1	ENSMUSG00000027822	0	0		NONE
1565	Vita3a	Vmn2r1	vomeronasal 2, receptor 1 [Source:MGI Symbol;Acc:MGI:3645892]	3	64.081547	64.109484	27.937	NO		1	ENSMUSG00000027824	1	1	missense_variant	MODERATE
1566	Vita3a	Vmn2r2	vomeronasal 2, receptor 2 [Source:MGI Symbol;Acc:MGI:3757666]	3	64.115278	64.141928	26.65	NO		-1	ENSMUSG00000043897	1	1	missense_variant	MODERATE
1567	Vita3a	Vmn2r3	vomeronasal 2, receptor 3 [Source:MGI Symbol;Acc:MGI:3643995]	3	64.257215	64.289709	32.494	NO		-1	ENSMUSG00000091572	0	0		NONE
1568	Vita3a	Vmn2r4	vomeronasal 2, receptor 4 [Source:MGI Symbol;Acc:MGI:3648229]	3	64.383044	64.415368	32.324	NO		-1	ENSMUSG00000092049	0	0		NONE
1569	Vita3a	Vmn2r5	vomeronasal 2, receptor 5 [Source:MGI Symbol;Acc:MGI:3649074]	3	64.488609	64.509842	21.233	NO		-1	ENSMUSG00000068999	0	0		NONE
1570	Vita3a	Vmn2r6	vomeronasal 2, receptor 6 [Source:MGI Symbol;Acc:MGI:3649068]	3	64.53131	64.56583	34.52	NO		-1	ENSMUSG00000090581	2	2	missense_variant;missense_variant;missense_variant;missense_variant	MODERATE
1571	Vita3a	Vmn2r7	vomeronasal 2, receptor 7 [Source:MGI Symbol;Acc:MGI:2441693]	3	64.685044	64.844765	159.721	NO		-1	ENSMUSG00000062200	1	3	missense_variant;missense_variant;missense_variant	MODERATE
1572	Vita3a	Kcnab1	potassium voltage-gated channel, shaker-related subfamily, beta member 1 [Source:MGI Symbol;Acc:MGI:109155]	3	64.949196	65.378223	429.027	NO		1	ENSMUSG00000027827	0	0		NONE
1573	Vita3a	Ssr3	signal sequence receptor, gamma [Source:MGI Symbol;Acc:MGI:1914687]	3	65.379655	65.392623	12.968	NO		-1	ENSMUSG00000027828	0	0		NONE
1574	Vita3a	Tiparp	TCDD-inducible poly(ADP-ribose) polymerase [Source:MGI Symbol;Acc:MGI:2159210]	3	65.52841	65.555518	27.108	NO		1	ENSMUSG00000034640	0	0		NONE
1575	Vita3a	Lekr1	leucine, glutamate and lysine rich 1 [Source:MGI Symbol;Acc:MGI:3645902]	3	65.666228	65.831355	165.127	NO		1	ENSMUSG00000074579	0	0		NONE
1576	Vita3a	Ccnl1	cyclin L1 [Source:MGI Symbol;Acc:MGI:1922664]	3	65.946151	65.958249	12.098	YES	celegans	-1	ENSMUSG00000027829	0	0		NONE
1577	Vita3a	Veph1	ventricular zone expressed PH domain-containing 1 [Source:MGI Symbol;Acc:MGI:1920039]	3	66.053558	66.296837	243.279	YES	celegans	-1	ENSMUSG00000027831	6	1	missense_variant;missense_variant;missense_variant;missense_variant;missense_variant;missense_variant	MODERATE
1578	Vita3a	Ptx3	pentraxin related gene [Source:MGI Symbol;Acc:MGI:104641]	3	66.21991	66.225805	5.895	NO		1	ENSMUSG00000027832	0	0		NONE
1579	Vita3a	Shox2	short stature homeobox 2 [Source:MGI Symbol;Acc:MGI:1201673]	3	66.971727	66.981771	10.044	NO		-1	ENSMUSG00000027833	0	0		NONE
1580	Vita3a	Rsrc1	arginine/serine-rich coiled-coil 1 [Source:MGI Symbol;Acc:MGI:1914130]	3	66.98139	67.358396	377.006	NO		1	ENSMUSG00000034544	0	0		NONE
1581	Vita3a	Mlf1	myeloid leukemia factor 1 [Source:MGI Symbol;Acc:MGI:1341819]	3	67.374097	67.400003	25.906	NO		1	ENSMUSG00000048416	0	0		NONE
1582	Vita3a	Gfm1	G elongation factor, mitochondrial 1 [Source:MGI Symbol;Acc:MGI:107339]	3	67.430096	67.476529	46.433	NO		1	ENSMUSG00000027774	0	0		NONE
1583	Vita3a	Lxn	latexin [Source:MGI Symbol;Acc:MGI:107633]	3	67.457998	67.463926	5.928	NO		-1	ENSMUSG00000047557	0	0		NONE
1584	Vita3a	Rarres1	retinoic acid receptor responder (tazarotene induced) 1 [Source:MGI Symbol;Acc:MGI:1924461]	3	67.478972	67.515523	36.551	NO		-1	ENSMUSG00000049404	1	1	missense_variant	MODERATE
1585	Vita3a	Mfsd1	major facilitator superfamily domain containing 1 [Source:MGI Symbol;Acc:MGI:1914118]	3	67.582741	67.604237	21.496	YES	scerevisiae	1	ENSMUSG00000027775	0	0		NONE
1586	Vita3a	Iqcj	IQ motif containing J [Source:MGI Symbol;Acc:MGI:3644166]	3	67.89222	68.056593	164.373	NO		1	ENSMUSG00000051777	0	0		NONE
1587	Vita3a	Iqschfp	Iqcj and Schip1 fusion protein [Source:MGI Symbol;Acc:MGI:5439400]	3	67.892232	68.626466	734.234	NO		1	ENSMUSG00000102422	1	1	missense_variant	MODERATE
1588	Vita3a	Schip1	schwannomin interacting protein 1 [Source:MGI Symbol;Acc:MGI:1353557]	3	68.064802	68.626481	561.679	NO		1	ENSMUSG00000027777	1	4	missense_variant;missense_variant;missense_variant;missense_variant	MODERATE
1589	Vita3a	Il12a	interleukin 12a [Source:MGI Symbol;Acc:MGI:96539]	3	68.690644	68.698547	7.903	NO		1	ENSMUSG00000027776	0	0		NONE
1590	Vita3a	Ift80	intraflagellar transport 80 [Source:MGI Symbol;Acc:MGI:1915509]	3	68.892499	69.00457	112.071	YES	celegans	-1	ENSMUSG00000027778	0	0		NONE
1591	Vita3a	Smc4	structural maintenance of chromosomes 4 [Source:MGI Symbol;Acc:MGI:1917349]	3	69.004738	69.034623	29.885	YES	celegans	1	ENSMUSG00000034349	0	0		NONE
1592	Vita3a	Trim59	tripartite motif-containing 59 [Source:MGI Symbol;Acc:MGI:1914199]	3	69.035288	69.044755	9.467	YES	celegans	-1	ENSMUSG00000034317	1	2	missense_variant;missense_variant	MODERATE
1593	Vita3a	Kpna4	karyopherin (importin) alpha 4 [Source:MGI Symbol;Acc:MGI:1100848]	3	69.067149	69.127113	59.964	NO		-1	ENSMUSG00000027782	2	1	missense_variant;missense_variant	MODERATE
1594	Vita3a	Arl14	ADP-ribosylation factor-like 14 [Source:MGI Symbol;Acc:MGI:1918869]	3	69.222419	69.223618	1.199	NO		1	ENSMUSG00000098207	1	1	missense_variant	MODERATE
1595	Vita3a	Ppm1l	protein phosphatase 1 (formerly 2C)-like [Source:MGI Symbol;Acc:MGI:2139740]	3	69.316861	69.560802	243.941	NO		1	ENSMUSG00000027784	0	0		NONE
1596	Vita3a	B3galnt1	UDP-GalNAc:betaGlcNAc beta 1,3-galactosaminyltransferase, polypeptide 1 [Source:MGI Symbol;Acc:MGI:1349405]	3	69.574158	69.59896	24.802	NO		-1	ENSMUSG00000043300	0	0		NONE
1597	Vita3a	Nmd3	NMD3 ribosome export adaptor [Source:MGI Symbol;Acc:MGI:2140103]	3	69.721985	69.756373	34.388	NO		1	ENSMUSG00000027787	0	0		NONE
1598	Vita3a	Sptssb	serine palmitoyltransferase, small subunit B [Source:MGI Symbol;Acc:MGI:1913433]	3	69.819542	69.85994	40.398	NO		-1	ENSMUSG00000043461	0	0		NONE
1599	Vita3a	Otol1	otolin 1 [Source:MGI Symbol;Acc:MGI:2685260]	3	70.007613	70.028708	21.095	NO		1	ENSMUSG00000027788	0	0		NONE
1600	Vita3a	Sis	sucrase isomaltase (alpha-glucosidase) [Source:MGI Symbol;Acc:MGI:1917233]	3	72.888557	72.967863	79.306	NO		-1	ENSMUSG00000027790	11	2	missense_variant;missense_variant;missense_variant;missense_variant;missense_variant;missense_variant;missense_variant;missense_variant;missense_variant;missense_variant;missense_variant;missense_variant;missense_variant;missense_variant;missense_variant;missense_variant;missense_variant;missense_variant;missense_variant;missense_variant;missense_variant;missense_variant	MODERATE
1601	Vita3a	Slitrk3	SLIT and NTRK-like family, member 3 [Source:MGI Symbol;Acc:MGI:2679447]	3	73.047265	73.057803	10.538	NO		-1	ENSMUSG00000048304	1	2	missense_variant;missense_variant	MODERATE
1602	Vita3a	Bche	butyrylcholinesterase [Source:MGI Symbol;Acc:MGI:894278]	3	73.635808	73.708415	72.607	NO		-1	ENSMUSG00000027792	0	0		NONE
1603	Vita3a	Zbbx	zinc finger, B-box domain containing [Source:MGI Symbol;Acc:MGI:2674085]	3	75.037907	75.165034	127.127	NO		-1	ENSMUSG00000034151	3	5	missense_variant;missense_variant;missense_variant;missense_variant;missense_variant;missense_variant;missense_variant;missense_variant;missense_variant;missense_variant;missense_variant	MODERATE
1604	Vita3a	Serpini2	serine (or cysteine) peptidase inhibitor, clade I, member 2 [Source:MGI Symbol;Acc:MGI:1915181]	3	75.24237	75.270078	27.708	NO		-1	ENSMUSG00000034139	1	1	missense_variant	MODERATE
1605	Vita3a	Wdr49	WD repeat domain 49 [Source:MGI Symbol;Acc:MGI:3645287]	3	75.274988	75.482156	207.168	NO		-1	ENSMUSG00000104301	6	3	missense_variant;missense_variant;missense_variant;missense_variant;missense_variant;missense_variant;missense_variant;missense_variant	MODERATE
1606	Vita3a	Pdcd10	programmed cell death 10 [Source:MGI Symbol;Acc:MGI:1928396]	3	75.51649	75.556856	40.366	NO		-1	ENSMUSG00000027835	0	0		NONE
1607	Vita3a	Serpini1	serine (or cysteine) peptidase inhibitor, clade I, member 1 [Source:MGI Symbol;Acc:MGI:1194506]	3	75.557547	75.643495	85.948	NO		1	ENSMUSG00000027834	0	0		NONE
1608	Vita3a	Golim4	golgi integral membrane protein 4 [Source:MGI Symbol;Acc:MGI:1920374]	3	75.875084	75.956949	81.865	NO		-1	ENSMUSG00000034109	1	3	missense_variant;missense_variant;missense_variant	MODERATE
1609	Vita3a	Fstl5	follistatin-like 5 [Source:MGI Symbol;Acc:MGI:2442179]	3	76.07427	76.710019	635.749	NO		1	ENSMUSG00000034098	2	3	missense_variant;missense_variant;missense_variant;missense_variant;missense_variant	MODERATE
1610	Vita3a	Rapgef2	Rap guanine nucleotide exchange factor (GEF) 2 [Source:MGI Symbol;Acc:MGI:2659071]	3	79.062516	79.286517	224.001	NO		-1	ENSMUSG00000062232	0	0		NONE
1611	Vita3a	Fnip2	folliculin interacting protein 2 [Source:MGI Symbol;Acc:MGI:2683054]	3	79.455974	79.567796	111.822	NO		-1	ENSMUSG00000061175	0	0		NONE
1612	Vita3a	Ppid	peptidylprolyl isomerase D (cyclophilin D) [Source:MGI Symbol;Acc:MGI:1914988]	3	79.591342	79.60365	12.308	NO		1	ENSMUSG00000027804	0	0		NONE
1613	Vita3a	Etfdh	electron transferring flavoprotein, dehydrogenase [Source:MGI Symbol;Acc:MGI:106100]	3	79.603788	79.6295	25.712	NO		-1	ENSMUSG00000027809	0	0		NONE
1614	Vita3a	Rxfp1	relaxin/insulin-like family peptide receptor 1 [Source:MGI Symbol;Acc:MGI:2682211]	3	79.641611	79.73788	96.269	NO		-1	ENSMUSG00000034009	0	0		NONE
1615	Vita3a	Tmem144	transmembrane protein 144 [Source:MGI Symbol;Acc:MGI:1917902]	3	79.812564	79.852773	40.209	NO		-1	ENSMUSG00000027956	0	0		NONE
1616	Vita3a	Gask1b	golgi associated kinase 1B [Source:MGI Symbol;Acc:MGI:1915909]	3	79.884533	79.94628	61.747	NO		1	ENSMUSG00000027955	0	0		NONE
1617	Vita3a	Gria2	glutamate receptor, ionotropic, AMPA2 (alpha 2) [Source:MGI Symbol;Acc:MGI:95809]	3	80.68145	80.802835	121.385	NO		-1	ENSMUSG00000033981	0	0		NONE
1618	Vita3a	Glrb	glycine receptor, beta subunit [Source:MGI Symbol;Acc:MGI:95751]	3	80.843599	80.91366	70.061	NO		-1	ENSMUSG00000028020	0	0		NONE
1619	Vita3a	Pdgfc	platelet-derived growth factor, C polypeptide [Source:MGI Symbol;Acc:MGI:1859631]	3	81.036416	81.21404	177.624	NO		1	ENSMUSG00000028019	0	0		NONE
1620	Vita3a	Ctso	cathepsin O [Source:MGI Symbol;Acc:MGI:2139628]	3	81.932601	81.956725	24.124	YES	celegans	1	ENSMUSG00000028015	2	1	missense_variant;missense_variant	MODERATE
1621	Vita3a	Tdo2	tryptophan 2,3-dioxygenase [Source:MGI Symbol;Acc:MGI:1928486]	3	81.95709	81.976202	19.112	NO		-1	ENSMUSG00000028011	1	1	missense_variant	MODERATE
1622	Vita3a	Asic5	acid-sensing (proton-gated) ion channel family member 5 [Source:MGI Symbol;Acc:MGI:1929259]	3	81.98229	82.021233	38.943	NO		1	ENSMUSG00000028008	0	0		NONE
1623	Vita3a	Gucy1b1	guanylate cyclase 1, soluble, beta 1 [Source:MGI Symbol;Acc:MGI:1860604]	3	82.032006	82.074689	42.683	NO		-1	ENSMUSG00000028005	0	0		NONE
1624	Vita3a	Gucy1a1	guanylate cyclase 1, soluble, alpha 1 [Source:MGI Symbol;Acc:MGI:1926562]	3	82.092427	82.145789	53.362	NO		-1	ENSMUSG00000033910	3	2	missense_variant;missense_variant;missense_variant;missense_variant;missense_variant;missense_variant	MODERATE
1625	Vita3a	Map9	microtubule-associated protein 9 [Source:MGI Symbol;Acc:MGI:2442208]	3	82.358044	82.395268	37.224	NO		1	ENSMUSG00000033900	5	5	stop_gained;stop_gained;stop_gained;stop_gained;stop_gained;missense_variant;missense_variant;missense_variant;missense_variant;missense_variant;missense_variant;missense_variant;missense_variant;missense_variant;missense_variant;missense_variant;missense_variant;missense_variant;missense_variant;missense_variant;missense_variant;missense_variant;missense_variant;missense_variant;missense_variant	HIGH
1626	Vita3a	Npy2r	neuropeptide Y receptor Y2 [Source:MGI Symbol;Acc:MGI:108418]	3	82.538383	82.548084	9.701	NO		-1	ENSMUSG00000028004	0	0		NONE
1627	Vita3a	Rbm46	RNA binding motif protein 46 [Source:MGI Symbol;Acc:MGI:3645057]	3	82.837228	82.876483	39.255	NO		-1	ENSMUSG00000033882	0	0		NONE
1628	Vita3a	Lrat	lecithin-retinol acyltransferase (phosphatidylcholine-retinol-O-acyltransferase) [Source:MGI Symbol;Acc:MGI:1891259]	3	82.892579	82.903973	11.394	NO		-1	ENSMUSG00000028003	0	0		NONE
1629	Vita3a	Fgg	fibrinogen gamma chain [Source:MGI Symbol;Acc:MGI:95526]	3	83.007724	83.015049	7.325	NO		1	ENSMUSG00000033860	1	2	missense_variant;missense_variant	MODERATE
1630	Vita3a	Fga	fibrinogen alpha chain [Source:MGI Symbol;Acc:MGI:1316726]	3	83.026076	83.033627	7.551	NO		1	ENSMUSG00000028001	2	2	missense_variant;missense_variant;missense_variant;missense_variant	MODERATE
1631	Vita3a	Fgb	fibrinogen beta chain [Source:MGI Symbol;Acc:MGI:99501]	3	83.040141	83.049863	9.722	NO		-1	ENSMUSG00000033831	2	1	missense_variant;missense_variant,splice_region_variant	MODERATE
1632	Vita3a	Plrg1	pleiotropic regulator 1 [Source:MGI Symbol;Acc:MGI:1858197]	3	83.055522	83.072355	16.833	NO		1	ENSMUSG00000027998	1	2	missense_variant,NMD_transcript_variant;missense_variant	MODERATE
1633	Vita3a	Dchs2	dachsous cadherin related 2 [Source:MGI Symbol;Acc:MGI:2685263]	3	83.127948	83.357209	229.261	NO		1	ENSMUSG00000102692	25	1	missense_variant;missense_variant;missense_variant;missense_variant;missense_variant;missense_variant;missense_variant;missense_variant;missense_variant;missense_variant;missense_variant;missense_variant;missense_variant;missense_variant;missense_variant;missense_variant;missense_variant;missense_variant;missense_variant;missense_variant;missense_variant;missense_variant;missense_variant;missense…	MODERATE
1634	Vita3a	Sfrp2	secreted frizzled-related protein 2 [Source:MGI Symbol;Acc:MGI:108078]	3	83.766321	83.774316	7.995	NO		1	ENSMUSG00000027996	0	0		NONE
1635	Vita3a	Tlr2	toll-like receptor 2 [Source:MGI Symbol;Acc:MGI:1346060]	3	83.836272	83.841767	5.495	NO		-1	ENSMUSG00000027995	1	1	missense_variant	MODERATE
1636	Vita3a	Tmem131l	transmembrane 131 like [Source:MGI Symbol;Acc:MGI:2443399]	3	83.897655	84.040175	142.52	NO		-1	ENSMUSG00000033767	6	3	missense_variant;missense_variant;missense_variant;missense_variant;missense_variant;missense_variant;missense_variant;missense_variant;missense_variant;missense_variant,splice_region_variant;missense_variant,splice_region_variant;missense_variant,splice_region_variant;missense_variant;missense_variant;missense_variant;missense_variant;missense_variant;missense_variant	MODERATE
1637	Vita3a	Mnd1	meiotic nuclear divisions 1 [Source:MGI Symbol;Acc:MGI:1924165]	3	84.087933	84.155786	67.853	NO		-1	ENSMUSG00000033752	0	0		NONE
1638	Vita3a	Trim2	tripartite motif-containing 2 [Source:MGI Symbol;Acc:MGI:1933163]	3	84.160439	84.306877	146.438	NO		-1	ENSMUSG00000027993	0	0		NONE
1639	Vita3a	Fhdc1	FH2 domain containing 1 [Source:MGI Symbol;Acc:MGI:2684972]	3	84.442198	84.480429	38.231	NO		-1	ENSMUSG00000041842	7	3	stop_lost;missense_variant;missense_variant;missense_variant;missense_variant;missense_variant;missense_variant;missense_variant;missense_variant;missense_variant;missense_variant;missense_variant;missense_variant	HIGH
1640	Vita3a	Arfip1	ADP-ribosylation factor interacting protein 1 [Source:MGI Symbol;Acc:MGI:1277120]	3	84.496093	84.582625	86.532	NO		-1	ENSMUSG00000074513	0	0		NONE
1641	Vita3a	Tigd4	tigger transposable element derived 4 [Source:MGI Symbol;Acc:MGI:2685264]	3	84.593574	84.597032	3.458	NO		1	ENSMUSG00000047819	2	1	missense_variant;missense_variant	MODERATE
1642	Vita3a	Tmem154	transmembrane protein 154 [Source:MGI Symbol;Acc:MGI:2444725]	3	84.666192	84.704575	38.383	NO		1	ENSMUSG00000056498	0	0		NONE
1643	Vita3a	Fbxw7	F-box and WD-40 domain protein 7 [Source:MGI Symbol;Acc:MGI:1354695]	3	84.815268	84.979198	163.93	NO		1	ENSMUSG00000028086	1	2	missense_variant;missense_variant	MODERATE
1644	Vita3a	Gatb	glutamyl-tRNA(Gln) amidotransferase, subunit B [Source:MGI Symbol;Acc:MGI:2442496]	3	85.574119	85.655622	81.503	YES	scerevisiae	1	ENSMUSG00000028085	0	0		NONE
1645	Vita3a	Fam160a1	family with sequence similarity 160, member A1 [Source:MGI Symbol;Acc:MGI:2444746]	3	85.660061	85.817291	157.23	NO		-1	ENSMUSG00000051000	2	3	missense_variant;missense_variant;missense_variant,NMD_transcript_variant	MODERATE
1646	Vita3a	Glt28d2	glycosyltransferase 28 domain containing 2 [Source:MGI Symbol;Acc:MGI:2443773]	3	85.869849	85.887516	17.667	NO		-1	ENSMUSG00000031286	0	0		NONE
1647	Vita3a	Sh3d19	SH3 domain protein D19 [Source:MGI Symbol;Acc:MGI:1350923]	3	85.971109	86.130526	159.417	NO		1	ENSMUSG00000028082	0	0		NONE
1648	Vita3a	Prss48	protease, serine 48 [Source:MGI Symbol;Acc:MGI:2685865]	3	85.99381	86.002491	8.681	NO		-1	ENSMUSG00000049013	3	1	missense_variant;missense_variant;missense_variant	MODERATE
1649	Vita3a	Rps3a1	ribosomal protein S3A1 [Source:MGI Symbol;Acc:MGI:1202063]	3	86.13794	86.142702	4.762	NO		-1	ENSMUSG00000028081	0	0		NONE
1650	Vita3a	Lrba	LPS-responsive beige-like anchor [Source:MGI Symbol;Acc:MGI:1933162]	3	86.22468	86.782692	558.012	NO		1	ENSMUSG00000028080	1	4	missense_variant;missense_variant;missense_variant;missense_variant	MODERATE
1651	Vita3a	Mab21l2	mab-21-like 2 [Source:MGI Symbol;Acc:MGI:1346022]	3	86.545581	86.548629	3.048	NO		-1	ENSMUSG00000057777	0	0		NONE
1652	Vita3a	Dclk2	doublecortin-like kinase 2 [Source:MGI Symbol;Acc:MGI:1918012]	3	86.786151	86.920852	134.701	NO		-1	ENSMUSG00000028078	1	6	missense_variant;missense_variant;missense_variant,NMD_transcript_variant;missense_variant;missense_variant;missense_variant	MODERATE
1653	Vita3a	Cd1d1	CD1d1 antigen [Source:MGI Symbol;Acc:MGI:107674]	3	86.995834	86.999441	3.607	NO		-1	ENSMUSG00000028076	0	0		NONE
1654	Vita3a	Kirrel	kirre like nephrin family adhesion molecule 1 [Source:MGI Symbol;Acc:MGI:1891396]	3	87.078593	87.174747	96.154	NO		-1	ENSMUSG00000041734	0	0		NONE
1655	Vita3a	Fcrls	Fc receptor-like S, scavenger receptor [Source:MGI Symbol;Acc:MGI:1933397]	3	87.250758	87.263738	12.98	NO		-1	ENSMUSG00000015852	1	1	missense_variant	MODERATE
1656	Vita3a	Cd5l	CD5 antigen-like [Source:MGI Symbol;Acc:MGI:1334419]	3	87.357881	87.371073	13.192	NO		1	ENSMUSG00000015854	1	1	missense_variant	MODERATE
1657	Vita3a	Fcrl1	Fc receptor-like 1 [Source:MGI Symbol;Acc:MGI:2442862]	3	87.376387	87.402934	26.547	NO		1	ENSMUSG00000059994	3	5	missense_variant;missense_variant;missense_variant;missense_variant;missense_variant;missense_variant;missense_variant;missense_variant;missense_variant;missense_variant;missense_variant;missense_variant	MODERATE
1658	Vita3a	Fcrl5	Fc receptor-like 5 [Source:MGI Symbol;Acc:MGI:3053558]	3	87.435773	87.500678	64.905	NO		1	ENSMUSG00000048031	10	5	missense_variant;missense_variant;missense_variant;missense_variant;missense_variant;missense_variant;missense_variant;missense_variant;missense_variant;missense_variant;missense_variant;missense_variant;missense_variant;missense_variant;missense_variant;missense_variant;missense_variant;missense_variant;missense_variant;missense_variant;missense_variant;missense_variant;missense_variant;missense…	MODERATE
1659	Vita3a	Etv3	ets variant 3 [Source:MGI Symbol;Acc:MGI:1350926]	3	87.525407	87.540156	14.749	NO		1	ENSMUSG00000003382	2	2	missense_variant;missense_variant;missense_variant;missense_variant	MODERATE
1660	Vita3a	ETV3L	ets variant 3-like [Source:NCBI gene;Acc:546801]	3	87.550099	87.561109	11.01	NO		1	ENSMUSG00000118505	0	0		NONE
1661	Vita3a	Arhgef11	Rho guanine nucleotide exchange factor (GEF) 11 [Source:MGI Symbol;Acc:MGI:2441869]	3	87.617559	87.738034	120.475	NO		1	ENSMUSG00000041977	4	4	missense_variant;missense_variant;missense_variant,NMD_transcript_variant;missense_variant;missense_variant;missense_variant;missense_variant;missense_variant;missense_variant;missense_variant	MODERATE
1662	Vita3a	Lrrc71	leucine rich repeat containing 71 [Source:MGI Symbol;Acc:MGI:1921735]	3	87.736923	87.748625	11.702	NO		-1	ENSMUSG00000023084	0	0		NONE
1663	Vita3a	Pear1	platelet endothelial aggregation receptor 1 [Source:MGI Symbol;Acc:MGI:1920432]	3	87.74789	87.824306	76.416	NO		-1	ENSMUSG00000028073	5	7	missense_variant;missense_variant;missense_variant;missense_variant;missense_variant;missense_variant;missense_variant;missense_variant;missense_variant;missense_variant;missense_variant;missense_variant;missense_variant;missense_variant;missense_variant;missense_variant,NMD_transcript_variant;missense_variant;missense_variant;missense_variant;missense_variant;missense_variant,NMD_transcript_vari…	MODERATE
1664	Vita3a	Ntrk1	neurotrophic tyrosine kinase, receptor, type 1 [Source:MGI Symbol;Acc:MGI:97383]	3	87.778244	87.795162	16.918	NO		-1	ENSMUSG00000028072	0	0		NONE
1665	Vita3a	Insrr	insulin receptor-related receptor [Source:MGI Symbol;Acc:MGI:1346037]	3	87.796951	87.816101	19.15	NO		1	ENSMUSG00000005640	0	0		NONE
1666	Vita3a	Sh2d2a	SH2 domain containing 2A [Source:MGI Symbol;Acc:MGI:1351596]	3	87.846755	87.855722	8.967	NO		1	ENSMUSG00000028071	1	2	missense_variant;missense_variant	MODERATE
1667	Vita3a	Prcc	papillary renal cell carcinoma (translocation-associated) [Source:MGI Symbol;Acc:MGI:2137738]	3	87.858903	87.885608	26.705	NO		-1	ENSMUSG00000004895	1	1	missense_variant	MODERATE
1668	Vita3a	Hdgf	heparin binding growth factor [Source:MGI Symbol;Acc:MGI:1194494]	3	87.906321	87.916132	9.811	NO		1	ENSMUSG00000004897	0	0		NONE
1669	Vita3a	Mrpl24	mitochondrial ribosomal protein L24 [Source:MGI Symbol;Acc:MGI:1914957]	3	87.919506	87.923672	4.166	YES	celegans	1	ENSMUSG00000019710	0	0		NONE
1670	Vita3a	Rrnad1	ribosomal RNA adenine dimethylase domain containing 1 [Source:MGI Symbol;Acc:MGI:2387197]	3	87.922601	87.930717	8.116	NO		-1	ENSMUSG00000004896	0	0		NONE
1671	Vita3a	Isg20l2	interferon stimulated exonuclease gene 20-like 2 [Source:MGI Symbol;Acc:MGI:2140076]	3	87.930314	87.940686	10.372	NO		1	ENSMUSG00000048039	3	1	missense_variant;missense_variant;missense_variant	MODERATE
1672	Vita3a	Crabp2	cellular retinoic acid binding protein II [Source:MGI Symbol;Acc:MGI:88491]	3	87.948666	87.953376	4.71	NO		1	ENSMUSG00000004885	0	0		NONE
1673	Vita3a	Nes	nestin [Source:MGI Symbol;Acc:MGI:101784]	3	87.971078	87.980451	9.373	NO		1	ENSMUSG00000004891	21	2	missense_variant;missense_variant;missense_variant;missense_variant;missense_variant;missense_variant;missense_variant;missense_variant;missense_variant;missense_variant;missense_variant;missense_variant;missense_variant;missense_variant;missense_variant;missense_variant;missense_variant;missense_variant;missense_variant;missense_variant;missense_variant;missense_variant;missense_variant;missense…	MODERATE
1674	Vita3a	Bcan	brevican [Source:MGI Symbol;Acc:MGI:1096385]	3	87.987531	88.00023	12.699	NO		-1	ENSMUSG00000004892	1	1	missense_variant	MODERATE
1675	Vita3a	Hapln2	hyaluronan and proteoglycan link protein 2 [Source:MGI Symbol;Acc:MGI:2137300]	3	88.02175	88.027583	5.833	NO		-1	ENSMUSG00000004894	0	0		NONE
1676	Vita3a	Gpatch4	G patch domain containing 4 [Source:MGI Symbol;Acc:MGI:1913864]	3	88.043108	88.055993	12.885	NO		1	ENSMUSG00000028069	2	4	missense_variant;missense_variant;missense_variant;missense_variant;missense_variant;missense_variant;missense_variant	MODERATE
1677	Vita3a	Naxe	NAD(P)HX epimerase [Source:MGI Symbol;Acc:MGI:2180167]	3	88.05652	88.058495	1.975	NO		-1	ENSMUSG00000028070	1	1	missense_variant	MODERATE
1678	Vita3a	Ttc24	tetratricopeptide repeat domain 24 [Source:MGI Symbol;Acc:MGI:2443841]	3	88.06941	88.078304	8.894	NO		-1	ENSMUSG00000051036	0	0		NONE
1679	Vita3a	Iqgap3	IQ motif containing GTPase activating protein 3 [Source:MGI Symbol;Acc:MGI:3028642]	3	88.081971	88.121048	39.077	NO		1	ENSMUSG00000028068	0	0		NONE
1680	Vita3a	Mef2d	myocyte enhancer factor 2D [Source:MGI Symbol;Acc:MGI:99533]	3	88.142372	88.172086	29.714	NO		1	ENSMUSG00000001419	0	0		NONE
1681	Vita3a	Rhbg	Rhesus blood group-associated B glycoprotein [Source:MGI Symbol;Acc:MGI:1927379]	3	88.242874	88.254709	11.835	NO		-1	ENSMUSG00000104445	2	1	missense_variant;missense_variant	MODERATE
1682	Vita3a	Tsacc	TSSK6 activating co-chaperone [Source:MGI Symbol;Acc:MGI:1924177]	3	88.282757	88.296999	14.242	NO		-1	ENSMUSG00000010538	0	0		NONE
1683	Vita3a	Cct3	chaperonin containing Tcp1, subunit 3 (gamma) [Source:MGI Symbol;Acc:MGI:104708]	3	88.297116	88.321767	24.651	NO		1	ENSMUSG00000001416	0	0		NONE
1684	Vita3a	Glmp	glycosylated lysosomal membrane protein [Source:MGI Symbol;Acc:MGI:1913318]	3	88.325023	88.331313	6.29	NO		1	ENSMUSG00000001418	0	0		NONE
1685	Vita3a	Tmem79	transmembrane protein 79 [Source:MGI Symbol;Acc:MGI:1919163]	3	88.328655	88.336148	7.493	NO		-1	ENSMUSG00000001420	0	0		NONE
1686	Vita3a	Smg5	Smg-5 homolog, nonsense mediated mRNA decay factor (C. elegans) [Source:MGI Symbol;Acc:MGI:2447364]	3	88.33626	88.362338	26.078	NO		1	ENSMUSG00000001415	0	0		NONE
1687	Vita3a	Paqr6	progestin and adipoQ receptor family member VI [Source:MGI Symbol;Acc:MGI:1916207]	3	88.364584	88.368541	3.957	NO		1	ENSMUSG00000041423	0	0		NONE
1688	Vita3a	Bglap3	bone gamma-carboxyglutamate protein 3 [Source:MGI Symbol;Acc:MGI:88155]	3	88.368616	88.372743	4.127	NO		-1	ENSMUSG00000074489	0	0		NONE
1689	Vita3a	Bglap2	bone gamma-carboxyglutamate protein 2 [Source:MGI Symbol;Acc:MGI:88157]	3	88.377736	88.378699	0.963	NO		-1	ENSMUSG00000074486	0	0		NONE
1690	Vita3a	Bglap	bone gamma carboxyglutamate protein [Source:MGI Symbol;Acc:MGI:88156]	3	88.383501	88.384464	0.963	NO		-1	ENSMUSG00000074483	0	0		NONE
1691	Vita3a	Pmf1	polyamine-modulated factor 1 [Source:MGI Symbol;Acc:MGI:1914287]	3	88.394143	88.410331	16.188	NO		-1	ENSMUSG00000028066	0	0		NONE
1692	Vita3a	Slc25a44	solute carrier family 25, member 44 [Source:MGI Symbol;Acc:MGI:2444391]	3	88.410498	88.425139	14.641	YES	celegans	-1	ENSMUSG00000050144	1	4	missense_variant;missense_variant;missense_variant;missense_variant	MODERATE
1693	Vita3a	Sema4a	sema domain, immunoglobulin domain (Ig), transmembrane domain (TM) and short cytoplasmic domain, (semaphorin) 4A [Source:MGI Symbol;Acc:MGI:107560]	3	88.435959	88.461182	25.223	NO		-1	ENSMUSG00000028064	0	0		NONE
1694	Vita3a	Lmna	lamin A [Source:MGI Symbol;Acc:MGI:96794]	3	88.480147	88.509956	29.809	YES	Human	-1	ENSMUSG00000028063	0	0		NONE
1695	Vita3a	Mex3a	mex3 RNA binding family member A [Source:MGI Symbol;Acc:MGI:1919890]	3	88.532395	88.541396	9.001	NO		1	ENSMUSG00000074480	0	0		NONE
1696	Vita3a	Rab25	RAB25, member RAS oncogene family [Source:MGI Symbol;Acc:MGI:1858203]	3	88.542029	88.5483	6.271	NO		-1	ENSMUSG00000008601	0	0		NONE
1697	Vita3a	Lamtor2	late endosomal/lysosomal adaptor, MAPK and MTOR activator 2 [Source:MGI Symbol;Acc:MGI:1932697]	3	88.549819	88.553074	3.255	NO		-1	ENSMUSG00000028062	0	0		NONE
1698	Vita3a	Ubqln4	ubiquilin 4 [Source:MGI Symbol;Acc:MGI:2150152]	3	88.553758	88.569725	15.967	NO		1	ENSMUSG00000008604	0	0		NONE
1699	Vita3a	Ssr2	signal sequence receptor, beta [Source:MGI Symbol;Acc:MGI:1913506]	3	88.575876	88.588419	12.543	NO		1	ENSMUSG00000041355	0	0		NONE
1700	Vita3a	Arhgef2	rho/rac guanine nucleotide exchange factor (GEF) 2 [Source:MGI Symbol;Acc:MGI:103264]	3	88.605966	88.648052	42.086	NO		1	ENSMUSG00000028059	1	9	missense_variant;missense_variant;missense_variant;missense_variant;missense_variant;missense_variant;missense_variant;missense_variant;missense_variant	MODERATE
1701	Vita3a	Rxfp4	relaxin family peptide receptor 4 [Source:MGI Symbol;Acc:MGI:2182926]	3	88.651898	88.653142	1.244	NO		-1	ENSMUSG00000049741	3	1	missense_variant;missense_variant;missense_variant	MODERATE
1702	Vita3a	Khdc4	KH domain containing 4, pre-mRNA splicing factor [Source:MGI Symbol;Acc:MGI:1921450]	3	88.685803	88.712924	27.121	NO		1	ENSMUSG00000028060	0	0		NONE
1703	Vita3a	Rit1	Ras-like without CAAX 1 [Source:MGI Symbol;Acc:MGI:108053]	3	88.716838	88.731049	14.211	NO		1	ENSMUSG00000028057	0	0		NONE
1704	Vita3a	Syt11	synaptotagmin XI [Source:MGI Symbol;Acc:MGI:1859547]	3	88.7447	88.775164	30.464	NO		-1	ENSMUSG00000068923	0	0		NONE
1705	Vita3a	Gon4l	gon-4-like (C.elegans) [Source:MGI Symbol;Acc:MGI:1917579]	3	88.835231	88.910103	74.872	NO		1	ENSMUSG00000054199	7	3	missense_variant;missense_variant;missense_variant;missense_variant;missense_variant;missense_variant;missense_variant;missense_variant;missense_variant;missense_variant;missense_variant;missense_variant;missense_variant;missense_variant;missense_variant;missense_variant;missense_variant;missense_variant;missense_variant;missense_variant;missense_variant	MODERATE
1706	Vita3a	Msto1	misato 1, mitochondrial distribution and morphology regulator [Source:MGI Symbol;Acc:MGI:2385175]	3	88.905107	88.913999	8.892	NO		-1	ENSMUSG00000068922	1	2	missense_variant;missense_variant	MODERATE
1707	Vita3a	Dap3	death associated protein 3 [Source:MGI Symbol;Acc:MGI:1929538]	3	88.920803	88.951181	30.378	NO		-1	ENSMUSG00000068921	0	0		NONE
1708	Vita3a	Ash1l	ASH1 like histone lysine methyltransferase [Source:MGI Symbol;Acc:MGI:2183158]	3	88.950622	89.079375	128.753	NO		1	ENSMUSG00000028053	3	2	missense_variant;missense_variant;missense_variant;missense_variant;missense_variant;missense_variant	MODERATE
1709	Vita3a	Rusc1	RUN and SH3 domain containing 1 [Source:MGI Symbol;Acc:MGI:1919546]	3	89.083981	89.093311	9.33	NO		-1	ENSMUSG00000041263	0	0		NONE
1710	Vita3a	Fdps	farnesyl diphosphate synthetase [Source:MGI Symbol;Acc:MGI:104888]	3	89.093588	89.101959	8.371	NO		-1	ENSMUSG00000059743	0	0		NONE
1711	Vita3a	Pklr	pyruvate kinase liver and red blood cell [Source:MGI Symbol;Acc:MGI:97604]	3	89.136142	89.146784	10.642	NO		1	ENSMUSG00000041237	0	0		NONE
1712	Vita3a	Hcn3	hyperpolarization-activated, cyclic nucleotide-gated K+ 3 [Source:MGI Symbol;Acc:MGI:1298211]	3	89.146074	89.160196	14.122	NO		-1	ENSMUSG00000028051	0	0		NONE
1713	Vita3a	Clk2	CDC-like kinase 2 [Source:MGI Symbol;Acc:MGI:1098669]	3	89.164795	89.176921	12.126	NO		1	ENSMUSG00000068917	2	6	missense_variant;missense_variant;missense_variant;missense_variant,NMD_transcript_variant;missense_variant;missense_variant;missense_variant;missense_variant;missense_variant;missense_variant	MODERATE
1714	Vita3a	Scamp3	secretory carrier membrane protein 3 [Source:MGI Symbol;Acc:MGI:1346346]	3	89.177473	89.182765	5.292	NO		1	ENSMUSG00000028049	1	3	missense_variant;missense_variant;missense_variant	MODERATE
1715	Vita3a	Fam189b	family with sequence similarity 189, member B [Source:MGI Symbol;Acc:MGI:1915771]	3	89.183143	89.189295	6.152	NO		1	ENSMUSG00000032657	0	0		NONE
1716	Vita3a	Gba	glucosidase, beta, acid [Source:MGI Symbol;Acc:MGI:95665]	3	89.202928	89.208966	6.038	NO		1	ENSMUSG00000028048	0	0		NONE
1717	Vita3a	Mtx1	metaxin 1 [Source:MGI Symbol;Acc:MGI:103025]	3	89.209081	89.227088	18.007	NO		-1	ENSMUSG00000064068	0	0		NONE
1718	Vita3a	Thbs3	thrombospondin 3 [Source:MGI Symbol;Acc:MGI:98739]	3	89.21518	89.226837	11.657	NO		1	ENSMUSG00000028047	1	1	missense_variant,NMD_transcript_variant	MODERATE
1719	Vita3a	Muc1	mucin 1, transmembrane [Source:MGI Symbol;Acc:MGI:97231]	3	89.229057	89.233381	4.324	NO		1	ENSMUSG00000042784	4	1	missense_variant;missense_variant;missense_variant;missense_variant	MODERATE
1720	Vita3a	Trim46	tripartite motif-containing 46 [Source:MGI Symbol;Acc:MGI:2673000]	3	89.234177	89.246309	12.132	NO		-1	ENSMUSG00000042766	1	2	missense_variant;missense_variant	MODERATE
1721	Vita3a	Krtcap2	keratinocyte associated protein 2 [Source:MGI Symbol;Acc:MGI:1913309]	3	89.245966	89.249906	3.94	NO		1	ENSMUSG00000042747	0	0		NONE
1722	Vita3a	Dpm3	dolichyl-phosphate mannosyltransferase polypeptide 3 [Source:MGI Symbol;Acc:MGI:1915813]	3	89.259358	89.267079	7.721	NO		1	ENSMUSG00000042737	0	0		NONE
1723	Vita3a	Slc50a1	solute carrier family 50 (sugar transporter), member 1 [Source:MGI Symbol;Acc:MGI:107417]	3	89.268246	89.27057	2.324	NO		-1	ENSMUSG00000027953	0	0		NONE
1724	Vita3a	Efna1	ephrin A1 [Source:MGI Symbol;Acc:MGI:103236]	3	89.271733	89.281142	9.409	NO		-1	ENSMUSG00000027954	0	0		NONE
1725	Vita3a	Efna3	ephrin A3 [Source:MGI Symbol;Acc:MGI:106644]	3	89.313899	89.322965	9.066	NO		-1	ENSMUSG00000028039	0	0		NONE
1726	Vita3a	Efna4	ephrin A4 [Source:MGI Symbol;Acc:MGI:106643]	3	89.33339	89.338028	4.638	NO		-1	ENSMUSG00000028040	0	0		NONE
1727	Vita3a	Adam15	a disintegrin and metallopeptidase domain 15 (metargidin) [Source:MGI Symbol;Acc:MGI:1333882]	3	89.338542	89.349996	11.454	NO		-1	ENSMUSG00000028041	0	0		NONE
1728	Vita3a	Dcst1	DC-STAMP domain containing 1 [Source:MGI Symbol;Acc:MGI:1925022]	3	89.350219	89.365253	15.034	NO		-1	ENSMUSG00000042672	0	0		NONE
1729	Vita3a	Dcst2	DC-STAMP domain containing 2 [Source:MGI Symbol;Acc:MGI:2685606]	3	89.361975	89.377549	15.574	NO		1	ENSMUSG00000109293	1	1	missense_variant	MODERATE
1730	Vita3a	Zbtb7b	zinc finger and BTB domain containing 7B [Source:MGI Symbol;Acc:MGI:102755]	3	89.377644	89.394776	17.132	NO		-1	ENSMUSG00000028042	0	0		NONE
1731	Vita3a	Lenep	lens epithelial protein [Source:MGI Symbol;Acc:MGI:1930020]	3	89.400988	89.402793	1.805	NO		-1	ENSMUSG00000078173	0	0		NONE
1732	Vita3a	Flad1	flavin adenine dinucleotide synthetase 1 [Source:MGI Symbol;Acc:MGI:2443030]	3	89.401004	89.41187	10.866	NO		-1	ENSMUSG00000042642	0	0		NONE
1733	Vita3a	Cks1b	CDC28 protein kinase 1b [Source:MGI Symbol;Acc:MGI:1889208]	3	89.415472	89.418383	2.911	NO		-1	ENSMUSG00000028044	0	0		NONE
1734	Vita3a	Shc1	src homology 2 domain-containing transforming protein C1 [Source:MGI Symbol;Acc:MGI:98296]	3	89.418443	89.430027	11.584	YES	celegans;Human	1	ENSMUSG00000042626	0	0		NONE
1735	Vita3a	Pygo2	pygopus 2 [Source:MGI Symbol;Acc:MGI:1916161]	3	89.430214	89.435128	4.914	NO		1	ENSMUSG00000047824	0	0		NONE
1736	Vita3a	Pbxip1	pre B cell leukemia transcription factor interacting protein 1 [Source:MGI Symbol;Acc:MGI:2441670]	3	89.436706	89.450952	14.246	NO		1	ENSMUSG00000042613	1	1	missense_variant	MODERATE
1737	Vita3a	Pmvk	phosphomevalonate kinase [Source:MGI Symbol;Acc:MGI:1915853]	3	89.454541	89.469013	14.472	NO		1	ENSMUSG00000027952	0	0		NONE
1738	Vita3a	Kcnn3	potassium intermediate/small conductance calcium-activated channel, subfamily N, member 3 [Source:MGI Symbol;Acc:MGI:2153183]	3	89.520164	89.675132	154.968	NO		1	ENSMUSG00000000794	0	0		NONE
1739	Vita3a	Adar	adenosine deaminase, RNA-specific [Source:MGI Symbol;Acc:MGI:1889575]	3	89.715022	89.753446	38.424	YES	celegans	1	ENSMUSG00000027951	0	0		NONE
1740	Vita3a	Chrnb2	cholinergic receptor, nicotinic, beta polypeptide 2 (neuronal) [Source:MGI Symbol;Acc:MGI:87891]	3	89.746195	89.764632	18.437	NO		-1	ENSMUSG00000027950	0	0		NONE
1741	Vita3a	Ube2q1	ubiquitin-conjugating enzyme E2Q family member 1 [Source:MGI Symbol;Acc:MGI:1917343]	3	89.773616	89.784	10.384	NO		1	ENSMUSG00000042572	0	0		NONE
1742	Vita3a	She	src homology 2 domain-containing transforming protein E [Source:MGI Symbol;Acc:MGI:1099462]	3	89.83137	89.858834	27.464	NO		1	ENSMUSG00000046280	0	0		NONE
1743	Vita3a	Il6ra	interleukin 6 receptor, alpha [Source:MGI Symbol;Acc:MGI:105304]	3	89.864059	89.913196	49.137	NO		-1	ENSMUSG00000027947	0	0		NONE
1744	Vita3a	Atp8b2	ATPase, class I, type 8B, member 2 [Source:MGI Symbol;Acc:MGI:1859660]	3	89.939481	89.963508	24.027	NO		-1	ENSMUSG00000060671	1	1	missense_variant	MODERATE
1745	Vita3a	Hax1	HCLS1 associated X-1 [Source:MGI Symbol;Acc:MGI:1346319]	3	89.995446	89.99878	3.334	NO		-1	ENSMUSG00000027944	0	0		NONE
1746	Vita3a	Ubap2l	ubiquitin-associated protein 2-like [Source:MGI Symbol;Acc:MGI:1921633]	3	90.00014	90.052628	52.488	NO		-1	ENSMUSG00000042520	0	0		NONE
1747	Vita3a	Tpm3	tropomyosin 3, gamma [Source:MGI Symbol;Acc:MGI:1890149]	3	90.072649	90.100902	28.253	NO		1	ENSMUSG00000027940	0	0		NONE
1748	Vita3a	Nup210l	nucleoporin 210-like [Source:MGI Symbol;Acc:MGI:1924845]	3	90.104132	90.212048	107.916	NO		1	ENSMUSG00000027939	8	2	missense_variant;missense_variant;missense_variant;missense_variant;missense_variant;missense_variant;missense_variant;missense_variant;missense_variant;missense_variant;missense_variant;missense_variant;missense_variant;missense_variant;missense_variant;missense_variant	MODERATE
1749	Vita3a	Rps27	ribosomal protein S27 [Source:MGI Symbol;Acc:MGI:1888676]	3	90.212522	90.213651	1.129	NO		-1	ENSMUSG00000090733	0	0		NONE
1750	Vita3a	Rab13	RAB13, member RAS oncogene family [Source:MGI Symbol;Acc:MGI:1927232]	3	90.213695	90.226385	12.69	NO		1	ENSMUSG00000027935	1	2	missense_variant;missense_variant	MODERATE
1751	Vita3a	Jtb	jumping translocation breakpoint [Source:MGI Symbol;Acc:MGI:1346082]	3	90.231597	90.235838	4.241	NO		1	ENSMUSG00000027937	0	0		NONE
1752	Vita3a	Creb3l4	cAMP responsive element binding protein 3-like 4 [Source:MGI Symbol;Acc:MGI:1916603]	3	90.2375	90.243512	6.012	YES	celegans	-1	ENSMUSG00000027938	0	0		NONE
1753	Vita3a	Slc39a1	solute carrier family 39 (zinc transporter), member 1 [Source:MGI Symbol;Acc:MGI:1353474]	3	90.248172	90.253612	5.44	NO		1	ENSMUSG00000052310	0	0		NONE
1754	Vita3a	Crtc2	CREB regulated transcription coactivator 2 [Source:MGI Symbol;Acc:MGI:1921593]	3	90.254163	90.264125	9.962	YES	celegans	1	ENSMUSG00000027936	0	0		NONE
1755	Vita3a	Dennd4b	DENN/MADD domain containing 4B [Source:MGI Symbol;Acc:MGI:2446201]	3	90.265185	90.280669	15.484	NO		1	ENSMUSG00000042404	0	0		NONE
1756	Vita3a	Gatad2b	GATA zinc finger domain containing 2B [Source:MGI Symbol;Acc:MGI:2443225]	3	90.293178	90.363407	70.229	NO		1	ENSMUSG00000042390	0	0		NONE
1757	Vita3a	Slc27a3	solute carrier family 27 (fatty acid transporter), member 3 [Source:MGI Symbol;Acc:MGI:1347358]	3	90.385239	90.389938	4.699	YES	celegans;scerevisiae	-1	ENSMUSG00000027932	1	1	missense_variant	MODERATE
1758	Vita3a	Ints3	integrator complex subunit 3 [Source:MGI Symbol;Acc:MGI:2140050]	3	90.391388	90.433622	42.234	NO		-1	ENSMUSG00000027933	0	0		NONE
1759	Vita3a	Npr1	natriuretic peptide receptor 1 [Source:MGI Symbol;Acc:MGI:97371]	3	90.450591	90.465866	15.275	NO		-1	ENSMUSG00000027931	1	1	missense_variant	MODERATE
1760	Vita3a	Ilf2	interleukin enhancer binding factor 2 [Source:MGI Symbol;Acc:MGI:1915031]	3	90.476126	90.488379	12.253	NO		1	ENSMUSG00000001016	0	0		NONE
1761	Vita3a	Snapin	SNAP-associated protein [Source:MGI Symbol;Acc:MGI:1333745]	3	90.488026	90.491033	3.007	NO		-1	ENSMUSG00000001018	0	0		NONE
1762	Vita3a	Chtop	chromatin target of PRMT1 [Source:MGI Symbol;Acc:MGI:1913761]	3	90.498956	90.509498	10.542	NO		-1	ENSMUSG00000001017	0	0		NONE
1763	Vita3a	S100a1	S100 calcium binding protein A1 [Source:MGI Symbol;Acc:MGI:1338917]	3	90.511034	90.514392	3.358	NO		-1	ENSMUSG00000044080	0	0		NONE
1764	Vita3a	S100a13	S100 calcium binding protein A13 [Source:MGI Symbol;Acc:MGI:109581]	3	90.514435	90.524581	10.146	NO		1	ENSMUSG00000042312	0	0		NONE
1765	Vita3a	S100a14	S100 calcium binding protein A14 [Source:MGI Symbol;Acc:MGI:1913416]	3	90.526856	90.528837	1.981	NO		1	ENSMUSG00000042306	0	0		NONE
1766	Vita3a	S100a16	S100 calcium binding protein A16 [Source:MGI Symbol;Acc:MGI:1915110]	3	90.537254	90.543151	5.897	NO		1	ENSMUSG00000074457	0	0		NONE
1767	Vita3a	S100a2	S100 calcium binding protein A2 [Source:MGI Symbol;Acc:MGI:3510999]	3	90.560363	90.591531	31.168	NO		1	ENSMUSG00000094018	0	0		NONE
1768	Vita3a	S100a3	S100 calcium binding protein A3 [Source:MGI Symbol;Acc:MGI:1338849]	3	90.584659	90.602702	18.043	NO		1	ENSMUSG00000001021	0	0		NONE
1769	Vita3a	S100a4	S100 calcium binding protein A4 [Source:MGI Symbol;Acc:MGI:1330282]	3	90.603771	90.606045	2.274	NO		1	ENSMUSG00000001020	0	0		NONE
1770	Vita3a	S100a5	S100 calcium binding protein A5 [Source:MGI Symbol;Acc:MGI:1338915]	3	90.608523	90.61178	3.257	NO		1	ENSMUSG00000001023	0	0		NONE
1771	Vita3a	S100a6	S100 calcium binding protein A6 (calcyclin) [Source:MGI Symbol;Acc:MGI:1339467]	3	90.612882	90.624181	11.299	NO		1	ENSMUSG00000001025	0	0		NONE
1772	Vita3a	S100a7a	S100 calcium binding protein A7A [Source:MGI Symbol;Acc:MGI:2687194]	3	90.654017	90.658669	4.652	NO		1	ENSMUSG00000063767	0	0		NONE
1773	Vita3a	S100a8	S100 calcium binding protein A8 (calgranulin A) [Source:MGI Symbol;Acc:MGI:88244]	3	90.668978	90.670035	1.057	NO		1	ENSMUSG00000056054	0	0		NONE
1774	Vita3a	S100a9	S100 calcium binding protein A9 (calgranulin B) [Source:MGI Symbol;Acc:MGI:1338947]	3	90.692632	90.695721	3.089	NO		-1	ENSMUSG00000056071	0	0		NONE
1775	Vita3a	Pglyrp4	peptidoglycan recognition protein 4 [Source:MGI Symbol;Acc:MGI:2686324]	3	90.726906	90.741517	14.611	NO		1	ENSMUSG00000042250	0	0		NONE
1776	Vita3a	S100a7l2	S100 calcium binding protein A7 like 2 [Source:MGI Symbol;Acc:MGI:2684973]	3	91.088137	91.090803	2.666	NO		-1	ENSMUSG00000091175	0	0		NONE
1777	Vita3a	Pglyrp3	peptidoglycan recognition protein 3 [Source:MGI Symbol;Acc:MGI:2685266]	3	92.014583	92.031582	16.999	NO		1	ENSMUSG00000042244	1	1	missense_variant	MODERATE
1778	Vita3a	Lor	loricrin [Source:MGI Symbol;Acc:MGI:96816]	3	92.080271	92.083142	2.871	NO		-1	ENSMUSG00000043165	1	1	missense_variant	MODERATE
1779	Vita3a	Prr9	proline rich 9 [Source:MGI Symbol;Acc:MGI:1925680]	3	92.122204	92.123947	1.743	NO		-1	ENSMUSG00000056270	0	0		NONE
1780	Vita3a	Lelp1	late cornified envelope-like proline-rich 1 [Source:MGI Symbol;Acc:MGI:1916582]	3	92.134997	92.142744	7.747	NO		-1	ENSMUSG00000027927	2	1	missense_variant;missense_variant	MODERATE
1781	Vita3a	Sprr2a1	small proline-rich protein 2A1 [Source:MGI Symbol;Acc:MGI:1330350]	3	92.215799	92.221911	6.112	NO		1	ENSMUSG00000078664	0	0		NONE
1782	Vita3a	Sprr2a2	small proline-rich protein 2A2 [Source:MGI Symbol;Acc:MGI:3845026]	3	92.21592	92.256724	40.804	NO		1	ENSMUSG00000068893	0	0		NONE
1783	Vita3a	Sprr2a3	small proline-rich protein 2A3 [Source:MGI Symbol;Acc:MGI:3845028]	3	92.285417	92.291405	5.988	NO		1	ENSMUSG00000074445	0	0		NONE
1784	Vita3a	Sprr2b	small proline-rich protein 2B [Source:MGI Symbol;Acc:MGI:1330352]	3	92.31662	92.318085	1.465	NO		1	ENSMUSG00000050092	0	0		NONE
1785	Vita3a	Sprr2d	small proline-rich protein 2D [Source:MGI Symbol;Acc:MGI:1330347]	3	92.33914	92.340873	1.733	NO		1	ENSMUSG00000042212	0	0		NONE
1786	Vita3a	Sprr2e	small proline-rich protein 2E [Source:MGI Symbol;Acc:MGI:1330346]	3	92.352143	92.353449	1.306	NO		1	ENSMUSG00000055030	0	0		NONE
1787	Vita3a	Sprr2f	small proline-rich protein 2F [Source:MGI Symbol;Acc:MGI:1330349]	3	92.365187	92.366442	1.255	NO		1	ENSMUSG00000050635	0	0		NONE
1788	Vita3a	Sprr2h	small proline-rich protein 2H [Source:MGI Symbol;Acc:MGI:1330343]	3	92.385685	92.387324	1.639	NO		1	ENSMUSG00000046259	0	0		NONE
1789	Vita3a	Sprr2i	small proline-rich protein 2I [Source:MGI Symbol;Acc:MGI:1330309]	3	92.407991	92.409271	1.28	NO		1	ENSMUSG00000042157	1	1	missense_variant	MODERATE
1790	Vita3a	Sprr2j-ps	small proline-rich protein 2J, pseudogene [Source:MGI Symbol;Acc:MGI:1330345]	3	92.418082	92.419396	1.314	NO		1	ENSMUSG00000027925	0	0		NONE
1791	Vita3a	Sprr2k	small proline-rich protein 2K [Source:MGI Symbol;Acc:MGI:1330344]	3	92.432582	92.433925	1.343	NO		1	ENSMUSG00000054215	1	1	missense_variant	MODERATE
1792	Vita3a	Sprr1b	small proline-rich protein 1B [Source:MGI Symbol;Acc:MGI:106659]	3	92.436809	92.438789	1.98	NO		-1	ENSMUSG00000048455	0	0		NONE
1793	Vita3a	Sprr3	small proline-rich protein 3 [Source:MGI Symbol;Acc:MGI:1330237]	3	92.456502	92.45872	2.218	NO		-1	ENSMUSG00000045539	0	0		NONE
1794	Vita3a	Sprr1a	small proline-rich protein 1A [Source:MGI Symbol;Acc:MGI:106660]	3	92.483952	92.485895	1.943	NO		-1	ENSMUSG00000050359	0	0		NONE
1795	Vita3a	Sprr4	small proline-rich protein 4 [Source:MGI Symbol;Acc:MGI:2654508]	3	92.500263	92.500493	0.23	NO		-1	ENSMUSG00000045566	0	0		NONE
1796	Vita3a	Ivl	involucrin [Source:MGI Symbol;Acc:MGI:96626]	3	92.570902	92.573735	2.833	NO		-1	ENSMUSG00000049128	6	1	missense_variant;missense_variant;missense_variant;missense_variant;missense_variant;missense_variant	MODERATE
1797	Vita3a	Smcp	sperm mitochondria-associated cysteine-rich protein [Source:MGI Symbol;Acc:MGI:96945]	3	92.583867	92.588997	5.13	NO		-1	ENSMUSG00000074435	0	0		NONE
1798	Vita3a	Lce6a	late cornified envelope 6A [Source:MGI Symbol;Acc:MGI:1925632]	3	92.620081	92.62166	1.579	NO		-1	ENSMUSG00000086848	0	0		NONE
1799	Vita3a	Lce1a1	late cornified envelope 1A1 [Source:MGI Symbol;Acc:MGI:1914377]	3	92.646535	92.648307	1.772	NO		-1	ENSMUSG00000057609	0	0		NONE
1800	Vita3a	Lce1b	late cornified envelope 1B [Source:MGI Symbol;Acc:MGI:1915970]	3	92.65565	92.656926	1.276	NO		-1	ENSMUSG00000027923	2	1	missense_variant;missense_variant	MODERATE
1801	Vita3a	Lce1a2	late cornified envelope 1A2 [Source:MGI Symbol;Acc:MGI:1920972]	3	92.668613	92.670315	1.702	NO		-1	ENSMUSG00000068890	3	1	missense_variant;missense_variant;missense_variant	MODERATE
1802	Vita3a	Lce1c	late cornified envelope 1C [Source:MGI Symbol;Acc:MGI:1920969]	3	92.679247	92.680918	1.671	NO		1	ENSMUSG00000042092	1	1	missense_variant	MODERATE
1803	Vita3a	Lce1d	late cornified envelope 1D [Source:MGI Symbol;Acc:MGI:1916861]	3	92.685499	92.68721	1.711	NO		-1	ENSMUSG00000103243	0	0		NONE
1804	Vita3a	Lce1e	late cornified envelope 1E [Source:MGI Symbol;Acc:MGI:1915944]	3	92.707401	92.709074	1.673	NO		-1	ENSMUSG00000068889	0	0		NONE
1805	Vita3a	Lce1f	late cornified envelope 1F [Source:MGI Symbol;Acc:MGI:1915078]	3	92.718685	92.72035	1.665	NO		-1	ENSMUSG00000042124	0	0		NONE
1806	Vita3a	Lce1g	late cornified envelope 1G [Source:MGI Symbol;Acc:MGI:1913445]	3	92.750148	92.752338	2.19	NO		-1	ENSMUSG00000027919	0	0		NONE
1807	Vita3a	Lce1h	late cornified envelope 1H [Source:MGI Symbol;Acc:MGI:1914968]	3	92.763215	92.765065	1.85	NO		-1	ENSMUSG00000049593	0	0		NONE
1808	Vita3a	Lce1i	late cornified envelope 1I [Source:MGI Symbol;Acc:MGI:1923835]	3	92.77721	92.778899	1.689	NO		-1	ENSMUSG00000068888	0	0		NONE
1809	Vita3a	Lce1j	late cornified envelope 1J [Source:MGI Symbol;Acc:MGI:3702532]	3	92.78884	92.790514	1.674	NO		-1	ENSMUSG00000068887	1	2	missense_variant;missense_variant	MODERATE
1810	Vita3a	Lce1k	late cornified envelope 1K [Source:MGI Symbol;Acc:MGI:3702534]	3	92.806291	92.807891	1.6	NO		-1	ENSMUSG00000095870	0	0		NONE
1811	Vita3a	Kprp	keratinocyte expressed, proline-rich [Source:MGI Symbol;Acc:MGI:1920981]	3	92.823074	92.827247	4.173	NO		-1	ENSMUSG00000059832	7	1	missense_variant;missense_variant;missense_variant;missense_variant;missense_variant;missense_variant;missense_variant	MODERATE
1812	Vita3a	Lce1l	late cornified envelope 1L [Source:MGI Symbol;Acc:MGI:1920980]	3	92.849949	92.851286	1.337	NO		-1	ENSMUSG00000046676	0	0		NONE
1813	Vita3a	Lce3a	late cornified envelope 3A [Source:MGI Symbol;Acc:MGI:3645650]	3	92.925287	92.92623	0.943	NO		-1	ENSMUSG00000054325	0	0		NONE
1814	Vita3a	Lce3b	late cornified envelope 3B [Source:MGI Symbol;Acc:MGI:1913594]	3	92.932979	92.934097	1.118	NO		1	ENSMUSG00000042031	0	0		NONE
1815	Vita3a	Lce3c	late cornified envelope 3C [Source:MGI Symbol;Acc:MGI:2135932]	3	92.944486	92.945733	1.247	NO		1	ENSMUSG00000045475	1	1	missense_variant	MODERATE
1816	Vita3a	Lce3d	late cornified envelope 3D [Source:MGI Symbol;Acc:MGI:3642919]	3	92.95739	92.958505	1.115	NO		1	ENSMUSG00000043472	3	1	missense_variant;missense_variant;missense_variant	MODERATE
1817	Vita3a	Lce3e	late cornified envelope 3E [Source:MGI Symbol;Acc:MGI:1916764]	3	92.967061	92.968281	1.22	NO		1	ENSMUSG00000074433	0	0		NONE
1818	Vita3a	Lce3f	late cornified envelope 3F [Source:MGI Symbol;Acc:MGI:1916770]	3	92.992226	92.993426	1.2	NO		1	ENSMUSG00000068885	1	1	missense_variant	MODERATE
1819	Vita3a	Crct1	cysteine-rich C-terminal 1 [Source:MGI Symbol;Acc:MGI:1921425]	3	93.014205	93.015687	1.482	NO		-1	ENSMUSG00000027913	0	0		NONE
1820	Vita3a	Lce1m	late cornified envelope 1M [Source:MGI Symbol;Acc:MGI:1913453]	3	93.01781	93.01906	1.25	NO		-1	ENSMUSG00000027912	1	1	missense_variant	MODERATE
1821	Vita3a	Tdpoz8	TD and POZ domain containing 8 [Source:MGI Symbol;Acc:MGI:3645677]	3	93.068823	93.075505	6.682	NO		1	ENSMUSG00000096879	0	0		NONE
1822	Vita3a	Crnn	cornulin [Source:MGI Symbol;Acc:MGI:2685861]	3	93.144787	93.149819	5.032	NO		1	ENSMUSG00000078657	14	3	missense_variant;missense_variant;missense_variant;missense_variant;missense_variant;missense_variant;missense_variant;missense_variant;missense_variant;missense_variant;missense_variant;missense_variant;missense_variant;missense_variant;missense_variant;missense_variant;missense_variant;missense_variant;missense_variant;missense_variant;missense_variant;missense_variant;missense_variant;missense…	MODERATE
1823	Vita3a	Flg2	filaggrin family member 2 [Source:MGI Symbol;Acc:MGI:3645678]	3	93.197278	93.221391	24.113	NO		1	ENSMUSG00000049133	22	1	missense_variant;missense_variant;missense_variant;missense_variant;missense_variant;missense_variant;missense_variant;missense_variant;missense_variant;missense_variant;missense_variant;missense_variant;missense_variant;missense_variant;missense_variant;missense_variant;missense_variant;missense_variant;missense_variant;missense_variant;missense_variant;missense_variant	MODERATE
1824	Vita3a	Flg	filaggrin [Source:MGI Symbol;Acc:MGI:95553]	3	93.273523	93.293686	20.163	NO		1	ENSMUSG00000102439	11	4	missense_variant;missense_variant;missense_variant;missense_variant;missense_variant;missense_variant;missense_variant;missense_variant;missense_variant;missense_variant;missense_variant	MODERATE
1825	Vita3a	Hrnr	hornerin [Source:MGI Symbol;Acc:MGI:3046938]	3	93.319749	93.33357	13.821	NO		1	ENSMUSG00000041991	1	2	missense_variant;missense_variant	MODERATE
1826	Vita3a	Rptn	repetin [Source:MGI Symbol;Acc:MGI:1099055]	3	93.393699	93.399442	5.743	NO		1	ENSMUSG00000041984	0	0		NONE
1827	Vita3a	Tchh	trichohyalin [Source:MGI Symbol;Acc:MGI:2177944]	3	93.44233	93.449077	6.747	NO		1	ENSMUSG00000052415	1	1	missense_variant	MODERATE
1828	Vita3a	Tchhl1	trichohyalin-like 1 [Source:MGI Symbol;Acc:MGI:1918575]	3	93.468754	93.47198	3.226	NO		1	ENSMUSG00000027908	2	1	missense_variant;missense_variant	MODERATE
1829	Vita3a	S100a11	S100 calcium binding protein A11 [Source:MGI Symbol;Acc:MGI:1338798]	3	93.520488	93.526287	5.799	NO		1	ENSMUSG00000027907	0	0		NONE
1830	Vita3a	S100a10	S100 calcium binding protein A10 (calpactin) [Source:MGI Symbol;Acc:MGI:1339468]	3	93.55508	93.564643	9.563	NO		1	ENSMUSG00000041959	0	0		NONE
1831	Vita3a	Tdpoz2	TD and POZ domain containing 2 [Source:MGI Symbol;Acc:MGI:3027902]	3	93.651542	93.652686	1.144	NO		-1	ENSMUSG00000103362	6	1	missense_variant;missense_variant;missense_variant;missense_variant;missense_variant;missense_variant	MODERATE
1832	Vita3a	Tdpoz1	TD and POZ domain containing 1 [Source:MGI Symbol;Acc:MGI:2449436]	3	93.669333	93.67631	6.977	NO		-1	ENSMUSG00000094084	2	2	missense_variant;missense_variant;missense_variant;missense_variant	MODERATE
1833	Vita3a	Tdpoz6	TD and POZ domain containing 6 [Source:MGI Symbol;Acc:MGI:5610824]	3	93.69205	93.69307	1.02	NO		-1	ENSMUSG00000103350	0	0		NONE
1834	Vita3a	Tdpoz4	TD and POZ domain containing 4 [Source:MGI Symbol;Acc:MGI:3027904]	3	93.796398	93.79751	1.112	NO		1	ENSMUSG00000060256	26	1	missense_variant;missense_variant;missense_variant;missense_variant;missense_variant;missense_variant;missense_variant;missense_variant;missense_variant;missense_variant;missense_variant;missense_variant;missense_variant;missense_variant;missense_variant;missense_variant;missense_variant;missense_variant;missense_variant;missense_variant;missense_variant;missense_variant;missense_variant;missense…	MODERATE
1835	Vita3a	Tdpoz3	TD and POZ domain containing 3 [Source:MGI Symbol;Acc:MGI:3027903]	3	93.82602	93.827117	1.097	NO		1	ENSMUSG00000058005	9	1	missense_variant;missense_variant;missense_variant;missense_variant;missense_variant;missense_variant;missense_variant;missense_variant;missense_variant	MODERATE
1836	Vita3a	Tdpoz5	TD and POZ domain containing 5 [Source:MGI Symbol;Acc:MGI:3027905]	3	93.960292	93.961314	1.022	NO		-1	ENSMUSG00000094163	0	0		NONE
1837	Vita3a	Tdpoz9	TD and POZ domain containing 9 [Source:MGI Symbol;Acc:MGI:3702970]	3	94.047981	94.054885	6.904	NO		-1	ENSMUSG00000094328	0	0		NONE
1838	Vita3a	Tdpoz7	Td and POZ domain containing 7 [Source:MGI Symbol;Acc:MGI:3710527]	3	94.071622	94.072644	1.022	NO		-1	ENSMUSG00000095251	0	0		NONE
1839	Vita3a	Spopfm2	speckle-type BTB/POZ protein family member 2 [Source:MGI Symbol;Acc:MGI:3702972]	3	94.174412	94.178193	3.781	NO		-1	ENSMUSG00000074424	0	0		NONE
1840	Vita3a	Spopfm3	speckle-type BTB/POZ protein family member 3 [Source:MGI Symbol;Acc:MGI:3644284]	3	94.196714	94.199802	3.088	NO		1	ENSMUSG00000090268	0	0		NONE
1841	Vita3a	Spopfm1	speckle-type BTB/POZ protein family member 1 [Source:MGI Symbol;Acc:MGI:3643869]	3	94.264036	94.266784	2.748	NO		1	ENSMUSG00000089696	0	0		NONE
1842	Vita3a	Them4	thioesterase superfamily member 4 [Source:MGI Symbol;Acc:MGI:1923028]	3	94.310089	94.33254	22.451	NO		1	ENSMUSG00000028145	1	1	missense_variant	MODERATE
1843	Vita3a	Them5	thioesterase superfamily member 5 [Source:MGI Symbol;Acc:MGI:1913448]	3	94.342099	94.347352	5.253	NO		1	ENSMUSG00000028148	0	0		NONE
1844	Vita3a	C2cd4d	C2 calcium-dependent domain containing 4D [Source:MGI Symbol;Acc:MGI:2685505]	3	94.362438	94.364566	2.128	NO		1	ENSMUSG00000091648	1	1	missense_variant	MODERATE
1845	Vita3a	Rorc	RAR-related orphan receptor gamma [Source:MGI Symbol;Acc:MGI:104856]	3	94.372794	94.398276	25.482	NO		1	ENSMUSG00000028150	1	1	missense_variant	MODERATE
1846	Vita3a	Lingo4	leucine rich repeat and Ig domain containing 4 [Source:MGI Symbol;Acc:MGI:2444651]	3	94.398517	94.404501	5.984	NO		1	ENSMUSG00000044505	0	0		NONE
1847	Vita3a	Tdrkh	tudor and KH domain containing protein [Source:MGI Symbol;Acc:MGI:1919884]	3	94.413273	94.434668	21.395	NO		1	ENSMUSG00000041912	0	0		NONE
1848	Vita3a	Oaz3	ornithine decarboxylase antizyme 3 [Source:MGI Symbol;Acc:MGI:1858170]	3	94.432414	94.443915	11.501	NO		-1	ENSMUSG00000028141	0	0		NONE
1849	Vita3a	Mrpl9	mitochondrial ribosomal protein L9 [Source:MGI Symbol;Acc:MGI:2137211]	3	94.443318	94.45113	7.812	NO		1	ENSMUSG00000028140	1	1	missense_variant	MODERATE
1850	Vita3a	Riiad1	regulatory subunit of type II PKA R-subunit (RIIa) domain containing 1 [Source:MGI Symbol;Acc:MGI:1913603]	3	94.464983	94.480341	15.358	NO		-1	ENSMUSG00000028139	0	0		NONE
1851	Vita3a	Celf3	CUGBP, Elav-like family member 3 [Source:MGI Symbol;Acc:MGI:1926034]	3	94.478295	94.492198	13.903	YES	scerevisiae	1	ENSMUSG00000028137	0	0		NONE
1852	Vita3a	Snx27	sorting nexin family member 27 [Source:MGI Symbol;Acc:MGI:1923992]	3	94.497544	94.582716	85.172	NO		-1	ENSMUSG00000028136	0	0		NONE
1853	Vita3a	Tuft1	tuftelin 1 [Source:MGI Symbol;Acc:MGI:109572]	3	94.612757	94.658872	46.115	NO		-1	ENSMUSG00000005968	2	4	missense_variant;missense_variant;missense_variant;missense_variant;missense_variant;missense_variant;missense_variant;missense_variant	MODERATE
1854	Vita3a	Selenbp2	selenium binding protein 2 [Source:MGI Symbol;Acc:MGI:104859]	3	94.693556	94.704413	10.857	NO		1	ENSMUSG00000068877	0	0		NONE
1855	Vita3a	Cgn	cingulin [Source:MGI Symbol;Acc:MGI:1927237]	3	94.760069	94.786515	26.446	NO		-1	ENSMUSG00000068876	2	2	missense_variant;missense_variant;missense_variant;missense_variant	MODERATE
1856	Vita3a	Pogz	pogo transposable element with ZNF domain [Source:MGI Symbol;Acc:MGI:2442117]	3	94.837567	94.882326	44.759	NO		1	ENSMUSG00000038902	0	0		NONE
1857	Vita3a	Psmb4	proteasome (prosome, macropain) subunit, beta type 4 [Source:MGI Symbol;Acc:MGI:1098257]	3	94.884093	94.886961	2.868	NO		-1	ENSMUSG00000005779	0	0		NONE
1858	Vita3a	Selenbp1	selenium binding protein 1 [Source:MGI Symbol;Acc:MGI:96825]	3	94.933056	94.944758	11.702	NO		1	ENSMUSG00000068874	1	1	missense_variant	MODERATE
1859	Vita3a	Rfx5	regulatory factor X, 5 (influences HLA class II expression) [Source:MGI Symbol;Acc:MGI:1858421]	3	94.954075	94.961561	7.486	YES	scerevisiae	1	ENSMUSG00000005774	1	4	missense_variant;missense_variant;missense_variant;missense_variant	MODERATE
1860	Vita3a	Pi4kb	phosphatidylinositol 4-kinase beta [Source:MGI Symbol;Acc:MGI:1334433]	3	94.974731	95.006843	32.112	NO		1	ENSMUSG00000038861	0	0		NONE
1861	Vita3a	Zfp687	zinc finger protein 687 [Source:MGI Symbol;Acc:MGI:1925516]	3	95.00659	95.015448	8.858	NO		-1	ENSMUSG00000019338	0	0		NONE
1862	Vita3a	Psmd4	proteasome (prosome, macropain) 26S subunit, non-ATPase, 4 [Source:MGI Symbol;Acc:MGI:1201670]	3	95.032694	95.042614	9.92	NO		-1	ENSMUSG00000005625	0	0		NONE
1863	Vita3a	Pip5k1a	phosphatidylinositol-4-phosphate 5-kinase, type 1 alpha [Source:MGI Symbol;Acc:MGI:107929]	3	95.05853	95.10693	48.4	NO		-1	ENSMUSG00000028126	0	0		NONE
1864	Vita3a	Vps72	vacuolar protein sorting 72 [Source:MGI Symbol;Acc:MGI:1202305]	3	95.111022	95.123051	12.029	NO		1	ENSMUSG00000008958	1	1	missense_variant	MODERATE
1865	Vita3a	Tmod4	tropomodulin 4 [Source:MGI Symbol;Acc:MGI:1355285]	3	95.124476	95.129209	4.733	NO		1	ENSMUSG00000005628	0	0		NONE
1866	Vita3a	Scnm1	sodium channel modifier 1 [Source:MGI Symbol;Acc:MGI:1341284]	3	95.129536	95.134011	4.475	NO		-1	ENSMUSG00000092607	1	1	stop_lost	HIGH
1867	Vita3a	Lysmd1	LysM, putative peptidoglycan-binding, domain containing 1 [Source:MGI Symbol;Acc:MGI:1919409]	3	95.134088	95.139518	5.43	NO		1	ENSMUSG00000053769	0	0		NONE
1868	Vita3a	Tnfaip8l2	tumor necrosis factor, alpha-induced protein 8-like 2 [Source:MGI Symbol;Acc:MGI:1917019]	3	95.139521	95.14236	2.839	NO		-1	ENSMUSG00000013707	0	0		NONE
1869	Vita3a	Sema6c	sema domain, transmembrane domain (TM), and cytoplasmic domain, (semaphorin) 6C [Source:MGI Symbol;Acc:MGI:1338032]	3	95.160457	95.174024	13.567	NO		1	ENSMUSG00000038777	0	0		NONE
1870	Vita3a	Gabpb2	GA repeat binding protein, beta 2 [Source:MGI Symbol;Acc:MGI:95612]	3	95.181766	95.217916	36.15	NO		-1	ENSMUSG00000038766	0	0		NONE
1871	Vita3a	Mllt11	myeloid/lymphoid or mixed-lineage leukemia; translocated to, 11 [Source:MGI Symbol;Acc:MGI:1929671]	3	95.219135	95.232171	13.036	NO		-1	ENSMUSG00000053192	0	0		NONE
1872	Vita3a	Cdc42se1	CDC42 small effector 1 [Source:MGI Symbol;Acc:MGI:1889510]	3	95.228732	95.236409	7.677	NO		1	ENSMUSG00000046722	0	0		NONE
1873	Vita3a	Bnipl	BCL2/adenovirus E1B 19kD interacting protein like [Source:MGI Symbol;Acc:MGI:2384749]	3	95.241271	95.251193	9.922	NO		-1	ENSMUSG00000028115	0	0		NONE
1874	Vita3a	Prune1	prune exopolyphosphatase [Source:MGI Symbol;Acc:MGI:1925152]	3	95.253674	95.282076	28.402	NO		-1	ENSMUSG00000015711	0	0		NONE
1875	Vita3a	Mindy1	MINDY lysine 48 deubiquitinase 1 [Source:MGI Symbol;Acc:MGI:1922257]	3	95.281345	95.296166	14.821	NO		1	ENSMUSG00000038712	0	0		NONE
1876	Vita3a	Anxa9	annexin A9 [Source:MGI Symbol;Acc:MGI:1923711]	3	95.296096	95.307176	11.08	NO		-1	ENSMUSG00000015702	0	0		NONE
1877	Vita3a	Cers2	ceramide synthase 2 [Source:MGI Symbol;Acc:MGI:1924143]	3	95.314791	95.323599	8.808	NO		1	ENSMUSG00000015714	0	0		NONE
1878	Vita3a	Setdb1	SET domain, bifurcated 1 [Source:MGI Symbol;Acc:MGI:1934229]	3	95.323525	95.357202	33.677	NO		-1	ENSMUSG00000015697	1	3	missense_variant;missense_variant;missense_variant	MODERATE
1879	Vita3a	Arnt	aryl hydrocarbon receptor nuclear translocator [Source:MGI Symbol;Acc:MGI:88071]	3	95.434388	95.49724	62.852	YES	celegans	1	ENSMUSG00000015522	1	4	missense_variant;missense_variant;missense_variant;missense_variant	MODERATE
1880	Vita3a	Ctsk	cathepsin K [Source:MGI Symbol;Acc:MGI:107823]	3	95.499256	95.509362	10.106	YES	celegans	1	ENSMUSG00000028111	0	0		NONE
1881	Vita3a	Ctss	cathepsin S [Source:MGI Symbol;Acc:MGI:107341]	3	95.526786	95.556403	29.617	YES	celegans	1	ENSMUSG00000038642	2	2	missense_variant;missense_variant;missense_variant,splice_region_variant;missense_variant,splice_region_variant	MODERATE
1882	Vita3a	Hormad1	HORMA domain containing 1 [Source:MGI Symbol;Acc:MGI:1915231]	3	95.559677	95.587671	27.994	NO		1	ENSMUSG00000028109	2	4	missense_variant;missense_variant;missense_variant;missense_variant;missense_variant;missense_variant;missense_variant	MODERATE
1883	Vita3a	Golph3l	golgi phosphoprotein 3-like [Source:MGI Symbol;Acc:MGI:1917129]	3	95.588934	95.619247	30.313	NO		1	ENSMUSG00000046519	0	0		NONE
1884	Vita3a	Ensa	endosulfine alpha [Source:MGI Symbol;Acc:MGI:1891189]	3	95.624993	95.632102	7.109	NO		1	ENSMUSG00000038619	0	0		NONE
1885	Vita3a	Mcl1	myeloid cell leukemia sequence 1 [Source:MGI Symbol;Acc:MGI:101769]	3	95.658788	95.663176	4.388	NO		1	ENSMUSG00000038612	0	0		NONE
1886	Vita3a	Adamtsl4	ADAMTS-like 4 [Source:MGI Symbol;Acc:MGI:2389008]	3	95.676201	95.687917	11.716	NO		-1	ENSMUSG00000015850	1	2	missense_variant;missense_variant	MODERATE
1887	Vita3a	Ecm1	extracellular matrix protein 1 [Source:MGI Symbol;Acc:MGI:103060]	3	95.734147	95.739569	5.422	NO		-1	ENSMUSG00000028108	2	6	missense_variant;missense_variant;missense_variant;missense_variant;missense_variant;missense_variant;missense_variant;missense_variant	MODERATE
1888	Vita3a	Tars2	threonyl-tRNA synthetase 2, mitochondrial (putative) [Source:MGI Symbol;Acc:MGI:1919057]	3	95.739976	95.760206	20.23	NO		-1	ENSMUSG00000028107	0	0		NONE
1889	Vita3a	Rprd2	regulation of nuclear pre-mRNA domain containing 2 [Source:MGI Symbol;Acc:MGI:1922387]	3	95.760341	95.818863	58.522	NO		-1	ENSMUSG00000028106	0	0		NONE
1890	Vita3a	Prpf3	pre-mRNA processing factor 3 [Source:MGI Symbol;Acc:MGI:1918017]	3	95.830124	95.855885	25.761	NO		-1	ENSMUSG00000015748	0	0		NONE
1891	Vita3a	Mrps21	mitochondrial ribosomal protein S21 [Source:MGI Symbol;Acc:MGI:1913542]	3	95.862634	95.871519	8.885	NO		-1	ENSMUSG00000054312	0	0		NONE
1892	Vita3a	Ciart	circadian associated repressor of transcription [Source:MGI Symbol;Acc:MGI:2684975]	3	95.878503	95.882251	3.748	NO		-1	ENSMUSG00000038550	0	0		NONE
1893	Vita3a	BC028528	cDNA sequence BC028528 [Source:MGI Symbol;Acc:MGI:2385885]	3	95.883954	95.892005	8.051	NO		-1	ENSMUSG00000038543	0	0		NONE
1894	Vita3a	Aph1a	aph1 homolog A, gamma secretase subunit [Source:MGI Symbol;Acc:MGI:2385110]	3	95.893969	95.898288	4.319	NO		1	ENSMUSG00000015750	0	0		NONE
1895	Vita3a	Car14	carbonic anhydrase 14 [Source:MGI Symbol;Acc:MGI:1344341]	3	95.897768	95.904691	6.923	NO		-1	ENSMUSG00000038526	0	0		NONE
1896	Vita3a	Anp32e	acidic (leucine-rich) nuclear phosphoprotein 32 family, member E [Source:MGI Symbol;Acc:MGI:1913721]	3	95.929246	95.94739	18.144	NO		1	ENSMUSG00000015749	0	0		NONE
1897	Vita3a	Plekho1	pleckstrin homology domain containing, family O member 1 [Source:MGI Symbol;Acc:MGI:1914470]	3	95.988429	95.996001	7.572	NO		-1	ENSMUSG00000015745	2	3	missense_variant;missense_variant;missense_variant;missense_variant	MODERATE
1898	Vita3a	Vps45	vacuolar protein sorting 45 [Source:MGI Symbol;Acc:MGI:891965]	3	95.999832	96.058466	58.634	NO		-1	ENSMUSG00000015747	0	0		NONE
1899	Vita3a	Otud7b	OTU domain containing 7B [Source:MGI Symbol;Acc:MGI:2654703]	3	96.104527	96.161129	56.602	NO		1	ENSMUSG00000038495	0	0		NONE
1900	Vita3a	Mtmr11	myotubularin related protein 11 [Source:MGI Symbol;Acc:MGI:2652817]	3	96.162004	96.171718	9.714	YES	celegans	1	ENSMUSG00000045934	0	0		NONE
1901	Vita3a	Sf3b4	splicing factor 3b, subunit 4 [Source:MGI Symbol;Acc:MGI:109580]	3	96.172332	96.177564	5.232	NO		1	ENSMUSG00000068856	0	0		NONE
1902	Vita3a	Sv2a	synaptic vesicle glycoprotein 2 a [Source:MGI Symbol;Acc:MGI:1927139]	3	96.181151	96.195521	14.37	NO		1	ENSMUSG00000038486	0	0		NONE
1903	Vita3a	Bola1	bolA-like 1 (E. coli) [Source:MGI Symbol;Acc:MGI:1916418]	3	96.196588	96.219709	23.121	NO		-1	ENSMUSG00000015943	0	0		NONE
1904	Vita3a	H2ac21	H2A clustered histone 21 [Source:MGI Symbol;Acc:MGI:2448314]	3	96.219865	96.220308	0.443	NO		1	ENSMUSG00000063689	0	0		NONE
1905	Vita3a	H2ac20	H2A clustered histone 20 [Source:MGI Symbol;Acc:MGI:2448316]	3	96.220361	96.22088	0.519	NO		-1	ENSMUSG00000068855	0	0		NONE
1906	Vita3a	H2bc21	H2B clustered histone 21 [Source:MGI Symbol;Acc:MGI:2448415]	3	96.221119	96.223738	2.619	NO		1	ENSMUSG00000068854	0	0		NONE
1907	Vita3a	H3c15	H3 clustered histone 15 [Source:MGI Symbol;Acc:MGI:2448357]	3	96.238108	96.239127	1.019	NO		-1	ENSMUSG00000081058	0	0		NONE
1908	Vita3a	H2ac19	H2A clustered histone 19 [Source:MGI Symbol;Acc:MGI:2448283]	3	96.239749	96.240276	0.527	NO		-1	ENSMUSG00000063954	0	0		NONE
1909	Vita3a	H2ac18	H2A clustered histone 18 [Source:MGI Symbol;Acc:MGI:96097]	3	96.245497	96.246082	0.585	NO		1	ENSMUSG00000064220	0	0		NONE
1910	Vita3a	H3c14	H3 clustered histone 14 [Source:MGI Symbol;Acc:MGI:2448355]	3	96.246685	96.248509	1.824	NO		1	ENSMUSG00000093769	0	0		NONE
1911	Vita3a	H4c14	H4 clustered histone 14 [Source:MGI Symbol;Acc:MGI:2140113]	3	96.261682	96.263311	1.629	NO		-1	ENSMUSG00000091405	0	0		NONE
1912	Vita3a	H3c13	H3 clustered histone 13 [Source:MGI Symbol;Acc:MGI:2448351]	3	96.268654	96.269141	0.487	NO		1	ENSMUSG00000074403	0	0		NONE
1913	Vita3a	H2bc18	H2B clustered histone 18 [Source:MGI Symbol;Acc:MGI:2448413]	3	96.269752	96.270132	0.38	NO		1	ENSMUSG00000105827	0	0		NONE
1914	Vita3a	Fcgr1	Fc receptor, IgG, high affinity I [Source:MGI Symbol;Acc:MGI:95498]	3	96.282909	96.293969	11.06	NO		-1	ENSMUSG00000015947	3	2	missense_variant;missense_variant;missense_variant;missense_variant,NMD_transcript_variant	MODERATE
1915	Vita3a	BC107364	cDNA sequence BC107364 [Source:MGI Symbol;Acc:MGI:3618860]	3	96.433788	96.452306	18.518	NO		-1	ENSMUSG00000046317	2	2	missense_variant;missense_variant;missense_variant;missense_variant	MODERATE
1916	Vita3a	Hjv	hemojuvelin BMP co-receptor [Source:MGI Symbol;Acc:MGI:1916835]	3	96.525172	96.52921	4.038	NO		1	ENSMUSG00000038403	0	0		NONE
1917	Vita3a	Txnip	thioredoxin interacting protein [Source:MGI Symbol;Acc:MGI:1889549]	3	96.557957	96.561883	3.926	YES	scerevisiae	1	ENSMUSG00000038393	0	0		NONE
1918	Vita3a	Polr3gl	polymerase (RNA) III (DNA directed) polypeptide G like [Source:MGI Symbol;Acc:MGI:1917120]	3	96.577872	96.594181	16.309	NO		-1	ENSMUSG00000028104	0	0		NONE
1919	Vita3a	Ankrd34a	ankyrin repeat domain 34A [Source:MGI Symbol;Acc:MGI:3617846]	3	96.596636	96.599775	3.139	NO		1	ENSMUSG00000049097	0	0		NONE
1920	Vita3a	Lix1l	Lix1-like [Source:MGI Symbol;Acc:MGI:3036267]	3	96.601149	96.626171	25.022	NO		1	ENSMUSG00000049288	0	0		NONE
1921	Vita3a	Rbm8a	RNA binding motif protein 8a [Source:MGI Symbol;Acc:MGI:1913129]	3	96.629933	96.633791	3.858	NO		1	ENSMUSG00000038374	0	0		NONE
1922	Vita3a	Pex11b	peroxisomal biogenesis factor 11 beta [Source:MGI Symbol;Acc:MGI:1338882]	3	96.635376	96.645366	9.99	NO		1	ENSMUSG00000028102	0	0		NONE
1923	Vita3a	Itga10	integrin, alpha 10 [Source:MGI Symbol;Acc:MGI:2153482]	3	96.645584	96.664519	18.935	NO		1	ENSMUSG00000090210	1	2	missense_variant;missense_variant	MODERATE
1924	Vita3a	Ankrd35	ankyrin repeat domain 35 [Source:MGI Symbol;Acc:MGI:2442590]	3	96.670131	96.691032	20.901	YES	scerevisiae	1	ENSMUSG00000038354	9	1	missense_variant;missense_variant;missense_variant;missense_variant;missense_variant;missense_variant;missense_variant;missense_variant;missense_variant	MODERATE
1925	Vita3a	Pias3	protein inhibitor of activated STAT 3 [Source:MGI Symbol;Acc:MGI:1913126]	3	96.696384	96.70607	9.686	NO		1	ENSMUSG00000028101	0	0		NONE
1926	Vita3a	Nudt17	nudix (nucleoside diphosphate linked moiety X)-type motif 17 [Source:MGI Symbol;Acc:MGI:1925623]	3	96.706067	96.708562	2.495	NO		-1	ENSMUSG00000028100	0	0		NONE
1927	Vita3a	Polr3c	polymerase (RNA) III (DNA directed) polypeptide C [Source:MGI Symbol;Acc:MGI:1921664]	3	96.71149	96.727628	16.138	NO		-1	ENSMUSG00000028099	2	4	missense_variant;missense_variant,NMD_transcript_variant;missense_variant;missense_variant;missense_variant,NMD_transcript_variant;missense_variant;missense_variant	MODERATE
1928	Vita3a	Rnf115	ring finger protein 115 [Source:MGI Symbol;Acc:MGI:1915095]	3	96.727664	96.791638	63.974	NO		1	ENSMUSG00000028098	0	0		NONE
1929	Vita3a	Cd160	CD160 antigen [Source:MGI Symbol;Acc:MGI:1860383]	3	96.798763	96.829351	30.588	NO		-1	ENSMUSG00000038304	1	3	missense_variant;missense_variant;missense_variant	MODERATE
1930	Vita3a	Pdzk1	PDZ domain containing 1 [Source:MGI Symbol;Acc:MGI:1928901]	3	96.829284	96.870926	41.642	NO		1	ENSMUSG00000038298	1	4	missense_variant;missense_variant;missense_variant;missense_variant,NMD_transcript_variant	MODERATE
1931	Vita3a	Gpr89	G protein-coupled receptor 89 [Source:MGI Symbol;Acc:MGI:1914799]	3	96.868281	96.905346	37.065	NO		-1	ENSMUSG00000028096	0	0		NONE
1932	Vita3a	Gja5	gap junction protein, alpha 5 [Source:MGI Symbol;Acc:MGI:95716]	3	96.904693	97.077416	172.723	NO		1	ENSMUSG00000057123	0	0		NONE
1933	Vita3a	Gja8	gap junction protein, alpha 8 [Source:MGI Symbol;Acc:MGI:99953]	3	96.913566	96.92602	12.454	NO		-1	ENSMUSG00000049908	0	0		NONE
1934	Vita3a	Acp6	acid phosphatase 6, lysophosphatidic [Source:MGI Symbol;Acc:MGI:1931010]	3	97.158777	97.177299	18.522	NO		1	ENSMUSG00000028093	0	0		NONE
1935	Vita3a	Bcl9	B cell CLL/lymphoma 9 [Source:MGI Symbol;Acc:MGI:1924828]	3	97.203662	97.297917	94.255	NO		-1	ENSMUSG00000038256	0	0		NONE
1936	Vita3a	Olfr1402	olfactory receptor 1402 [Source:MGI Symbol;Acc:MGI:3031236]	3	97.40745	97.42202	14.57	NO		-1	ENSMUSG00000051392	0	0		NONE
1937	Vita3a	Chd1l	chromodomain helicase DNA binding protein 1-like [Source:MGI Symbol;Acc:MGI:1915308]	3	97.560742	97.610203	49.461	NO		-1	ENSMUSG00000028089	0	0		NONE
1938	Vita3a	Fmo5	flavin containing monooxygenase 5 [Source:MGI Symbol;Acc:MGI:1310004]	3	97.628804	97.655282	26.478	NO		1	ENSMUSG00000028088	0	0		NONE
1939	Vita3a	Prkab2	protein kinase, AMP-activated, beta 2 non-catalytic subunit [Source:MGI Symbol;Acc:MGI:1336185]	3	97.658193	97.673812	15.619	YES	celegans;scerevisiae	1	ENSMUSG00000038205	0	0		NONE
1940	Vita3a	Pde4dip	phosphodiesterase 4D interacting protein (myomegalin) [Source:MGI Symbol;Acc:MGI:1891434]	3	97.689824	97.888707	198.883	NO		-1	ENSMUSG00000038170	0	0		NONE
1941	Vita3a	Sec22b	SEC22 homolog B, vesicle trafficking protein [Source:MGI Symbol;Acc:MGI:1338759]	3	97.90119	97.923276	22.086	NO		1	ENSMUSG00000027879	0	0		NONE
1942	Vita3a	Notch2	notch 2 [Source:MGI Symbol;Acc:MGI:97364]	3	98.013527	98.150361	136.834	NO		1	ENSMUSG00000027878	0	0		NONE
1943	Vita3a	Adam30	a disintegrin and metallopeptidase domain 30 [Source:MGI Symbol;Acc:MGI:1918328]	3	98.16063	98.164169	3.539	NO		1	ENSMUSG00000043468	0	0		NONE
1944	Vita3a	Reg4	regenerating islet-derived family, member 4 [Source:MGI Symbol;Acc:MGI:1914959]	3	98.222156	98.236748	14.592	NO		1	ENSMUSG00000027876	0	0		NONE
1945	Vita3a	Hmgcs2	3-hydroxy-3-methylglutaryl-Coenzyme A synthase 2 [Source:MGI Symbol;Acc:MGI:101939]	3	98.280435	98.310738	30.303	NO		1	ENSMUSG00000027875	1	2	missense_variant;missense_variant	MODERATE
1946	Vita3a	Phgdh	3-phosphoglycerate dehydrogenase [Source:MGI Symbol;Acc:MGI:1355330]	3	98.31317	98.33999	26.82	NO		-1	ENSMUSG00000053398	2	1	splice_donor_variant;missense_variant	HIGH
1947	Vita3a	Zfp697	zinc finger protein 697 [Source:MGI Symbol;Acc:MGI:2139736]	3	98.382461	98.753812	371.351	NO		1	ENSMUSG00000050064	0	0		NONE
1948	Vita3a	Hsd3b4	hydroxy-delta-5-steroid dehydrogenase, 3 beta- and steroid delta-isomerase 4 [Source:MGI Symbol;Acc:MGI:96236]	3	98.499071	98.510514	11.443	NO		-1	ENSMUSG00000095143	0	0		NONE
1949	Vita3a	Hsd3b5	hydroxy-delta-5-steroid dehydrogenase, 3 beta- and steroid delta-isomerase 5 [Source:MGI Symbol;Acc:MGI:104645]	3	98.618634	98.630252	11.618	NO		-1	ENSMUSG00000038092	2	1	missense_variant;missense_variant	MODERATE
1950	Vita3a	Hsd3b2	hydroxy-delta-5-steroid dehydrogenase, 3 beta- and steroid delta-isomerase 2 [Source:MGI Symbol;Acc:MGI:96234]	3	98.709255	98.724543	15.288	NO		-1	ENSMUSG00000063730	3	3	missense_variant;missense_variant;missense_variant;missense_variant;missense_variant;missense_variant;missense_variant;missense_variant;missense_variant	MODERATE
[truncated: 18,425 more rows]
