# Supplementary material for: Dynamics of genetic and somatic trade-offs in ageing and mortality
Source: Nature. 2026 Apr 22;654(8118):437–53. doi: 10.1038/s41586-026-10407-9 (PMC13253337; doi:10.1038/s41586-026-10407-9)
Supplement: Supplementary file 1 — This zipped file contains Supplementary Tables 1–16, including a guide to the tables. [file 41586_2026_10407_MOESM1_ESM.zip › Supplementary Tables_Arends_10Apr2026/S_Table_9_Vita_mapping_results_18Aug2025.xlsx]

## Sheet: S_Table_9.1_Combined
			#File_name	Supplementary Table 9.1
			#Table_title	Vita mapping results: Sex-combined controlling for site, cohort year, drug vs control, and sex (LOD scores)
			#Source_paper	Arends et al. (2026) Dynamics, genetics and somatic trade-offs in ageing and mortality. Nature 2026 (April 21): Supplements at. https://doi.org/10.1038/s41586-026-10407-9.
			#Contact	labwilliams@gmail.com,danny.arends@gmail.com, dashbrook@uthsc.edu, sroy12@uthsc.edu
			#Date	18Aug2025 by RWW and DA
			#Formatting	Conditional formatting highlights significant loci in green
			#Stastical_note	Mapping done using genotypes, rather than haplotypes
				T-age	1_3010272	1_3010274	1_4344820	1_6249843	1_7969906	1_24042124	1_26682184	1_31062737	1_31062758	1_31062759	1_34173196	1_36445187	1_37045066	1_37893993	1_42044440	1_47481218	1_58265070	1_58265096	1_58823920	1_59178631	1_60329343	1_63865803	1_72346423	1_75125895	1_75472884	1_76521721	1_80223453	1_86216552	1_87986124	1_90931519	1_93135308	1_93284444	1_93785926	1_100383536	1_101379811	1_101379818	1_106189355	1_111859457	1_120063246	1_120063257	1_120474787	1_121483290	1_125106352	1_127959819	1_132295971
				> 35	4.88	4.88	4.32	4.27	4.31	5.87	4.38	4.1	4.1	4.1	0.65	0.37	0.41	0.25	0.3	0.42	0.26	0.26	0.21	0.28	0.27	0.28	0.37	0.42	0.42	0.44	0.71	1.24	1.33	1.9	2.16	2.17	2.17	2.52	2.57	2.57	3.18	4.03	4.45	4.45	4.45	4.45	4.48	4.13	4.08
				> 50	5.01	5.01	4.45	4.4	4.44	6.02	4.51	4.21	4.21	4.21	0.68	0.39	0.43	0.28	0.34	0.46	0.28	0.28	0.24	0.29	0.28	0.29	0.37	0.42	0.42	0.45	0.73	1.25	1.35	1.93	2.2	2.21	2.2	2.57	2.63	2.63	3.27	4.14	4.57	4.57	4.57	4.57	4.61	4.26	4.2
				> 65	4.57	4.57	4.03	3.99	4.03	5.81	4.32	3.98	3.98	3.98	0.64	0.37	0.41	0.24	0.3	0.44	0.3	0.3	0.25	0.32	0.31	0.33	0.42	0.48	0.47	0.51	0.8	1.35	1.45	2.05	2.33	2.34	2.33	2.72	2.78	2.78	3.44	4.32	4.77	4.77	4.76	4.76	4.81	4.44	4.36
				> 80	4.57	4.57	4.03	3.99	4.03	5.81	4.32	3.98	3.98	3.98	0.64	0.37	0.41	0.24	0.3	0.44	0.3	0.3	0.25	0.32	0.31	0.33	0.42	0.48	0.47	0.51	0.8	1.35	1.45	2.05	2.33	2.34	2.33	2.72	2.78	2.78	3.44	4.32	4.77	4.77	4.76	4.76	4.81	4.44	4.36
				> 95	4.6	4.6	4.06	4.02	4.06	5.89	4.39	4.06	4.06	4.06	0.66	0.38	0.43	0.27	0.33	0.47	0.32	0.32	0.28	0.33	0.32	0.34	0.43	0.48	0.48	0.52	0.81	1.37	1.48	2.08	2.36	2.37	2.36	2.75	2.81	2.81	3.48	4.38	4.82	4.82	4.82	4.82	4.85	4.49	4.41
				> 110	4.68	4.68	4.13	4.09	4.13	5.91	4.4	4.05	4.05	4.05	0.63	0.36	0.4	0.26	0.33	0.47	0.33	0.33	0.27	0.34	0.33	0.35	0.44	0.49	0.49	0.52	0.81	1.35	1.45	2.04	2.31	2.32	2.32	2.68	2.74	2.74	3.4	4.27	4.69	4.69	4.69	4.69	4.74	4.38	4.31
				> 125	4.68	4.68	4.13	4.09	4.13	5.91	4.4	4.05	4.05	4.05	0.63	0.36	0.4	0.26	0.33	0.47	0.33	0.33	0.27	0.34	0.33	0.35	0.44	0.49	0.49	0.52	0.81	1.35	1.45	2.04	2.31	2.32	2.32	2.68	2.74	2.74	3.4	4.27	4.69	4.69	4.69	4.69	4.74	4.38	4.31
				> 140	4.67	4.67	4.13	4.1	4.15	6.02	4.49	4.14	4.14	4.14	0.67	0.39	0.44	0.26	0.32	0.46	0.33	0.33	0.27	0.34	0.34	0.36	0.47	0.52	0.52	0.54	0.83	1.37	1.48	2.07	2.34	2.35	2.35	2.71	2.77	2.77	3.41	4.23	4.57	4.57	4.56	4.57	4.62	4.27	4.2
				> 155	4.69	4.69	4.14	4.11	4.16	6.01	4.48	4.17	4.17	4.17	0.73	0.45	0.5	0.31	0.38	0.54	0.42	0.42	0.34	0.42	0.41	0.44	0.57	0.62	0.62	0.65	0.96	1.54	1.65	2.23	2.5	2.5	2.51	2.84	2.89	2.89	3.55	4.39	4.74	4.74	4.74	4.75	4.82	4.45	4.4
				> 170	4.89	4.89	4.34	4.31	4.36	6.22	4.66	4.34	4.34	4.34	0.78	0.5	0.54	0.39	0.47	0.66	0.48	0.48	0.42	0.47	0.46	0.48	0.6	0.66	0.65	0.69	1.02	1.61	1.72	2.33	2.6	2.61	2.6	2.91	2.97	2.97	3.65	4.52	4.89	4.89	4.88	4.89	4.94	4.58	4.53
				> 185	4.9	4.9	4.32	4.29	4.34	6.03	4.73	4.48	4.48	4.48	0.82	0.52	0.56	0.41	0.5	0.69	0.58	0.58	0.51	0.56	0.55	0.58	0.69	0.75	0.75	0.79	1.16	1.79	1.9	2.56	2.84	2.85	2.72	3.12	3.18	3.18	3.96	4.88	5.26	5.26	5.25	5.26	5.28	4.88	4.81
				> 200	5.17	5.17	4.56	4.52	4.55	6.18	4.86	4.6	4.6	4.6	0.82	0.51	0.55	0.45	0.55	0.77	0.68	0.68	0.61	0.65	0.65	0.67	0.82	0.88	0.88	0.92	1.31	1.92	2.04	2.7	2.98	2.99	2.83	3.18	3.25	3.25	4.01	4.93	5.29	5.29	5.29	5.3	5.29	4.89	4.82
				> 215	5.45	5.45	4.84	4.77	4.8	6.2	4.8	4.39	4.39	4.39	0.87	0.56	0.61	0.44	0.55	0.82	0.71	0.71	0.65	0.65	0.66	0.69	0.88	0.94	0.93	0.97	1.36	1.94	2.07	2.72	2.99	3	2.83	3.15	3.21	3.21	3.96	4.88	5.21	5.21	5.2	5.21	5.19	4.9	4.84
				> 230	5.57	5.57	4.95	4.88	4.9	6.22	4.9	4.47	4.47	4.47	0.9	0.59	0.64	0.47	0.59	0.87	0.78	0.78	0.71	0.72	0.73	0.76	0.99	1.04	1.04	1.07	1.46	2.02	2.14	2.77	3.03	3.03	2.85	3.13	3.18	3.18	3.92	4.86	5.24	5.24	5.23	5.25	5.24	4.96	4.92
				> 245	5.62	5.62	5.01	4.96	5.01	6.56	5.21	4.79	4.79	4.79	1.03	0.7	0.76	0.51	0.61	0.87	0.71	0.71	0.68	0.71	0.71	0.72	0.97	0.96	0.96	0.96	1.27	1.74	1.87	2.43	2.66	2.66	2.48	2.62	2.68	2.68	3.33	4.25	4.66	4.66	4.65	4.66	4.66	4.35	4.34
				> 260	5.56	5.56	4.92	4.86	4.88	6.21	4.88	4.45	4.45	4.45	0.8	0.51	0.57	0.33	0.41	0.65	0.53	0.53	0.49	0.53	0.54	0.56	0.79	0.79	0.78	0.78	1.06	1.51	1.62	2.15	2.39	2.39	2.26	2.48	2.54	2.54	3.21	4.1	4.46	4.46	4.44	4.45	4.45	4.11	4.08
				> 275	5.93	5.93	5.28	5.21	5.24	6.67	5.21	4.65	4.65	4.65	0.91	0.58	0.65	0.36	0.46	0.72	0.55	0.55	0.55	0.58	0.58	0.6	0.78	0.77	0.76	0.76	1.01	1.42	1.54	2.06	2.3	2.3	2.19	2.39	2.46	2.46	3.11	3.97	4.28	4.28	4.27	4.27	4.27	3.93	3.89
				> 290	5.89	5.89	5.21	5.14	5.15	6.56	5.13	4.58	4.58	4.58	0.92	0.6	0.67	0.41	0.52	0.8	0.62	0.62	0.57	0.57	0.57	0.58	0.67	0.64	0.64	0.64	0.9	1.3	1.42	1.9	2.12	2.13	2.04	2.25	2.32	2.32	2.96	3.83	4.18	4.18	4.15	4.15	4.14	3.79	3.74
				> 305	6.21	6.21	5.44	5.3	5.25	6.05	4.7	4.25	4.25	4.25	0.88	0.55	0.61	0.43	0.52	0.84	0.69	0.69	0.65	0.64	0.65	0.67	0.7	0.68	0.67	0.68	0.95	1.44	1.58	2.14	2.42	2.42	2.35	2.63	2.7	2.7	3.32	4.11	4.38	4.38	4.36	4.34	4.31	3.93	3.85
				> 320	6.1	6.1	5.29	5.15	5.08	5.72	4.4	3.95	3.95	3.95	0.79	0.5	0.56	0.44	0.56	0.91	0.65	0.65	0.63	0.59	0.6	0.6	0.59	0.58	0.57	0.59	0.79	1.29	1.41	1.99	2.28	2.28	2.25	2.58	2.66	2.66	3.28	4.05	4.33	4.33	4.3	4.27	4.22	3.82	3.75
				> 335	6.14	6.14	5.29	5.15	5.05	5.33	4.03	3.56	3.56	3.56	0.49	0.26	0.31	0.24	0.35	0.61	0.52	0.52	0.38	0.42	0.41	0.43	0.38	0.39	0.38	0.4	0.55	1.02	1.14	1.67	1.95	1.96	2.01	2.37	2.45	2.45	3.05	3.76	3.98	3.98	3.95	3.91	3.9	3.47	3.42
				> 350	5.78	5.78	4.93	4.8	4.72	5.43	4.17	3.76	3.76	3.76	0.58	0.37	0.42	0.34	0.47	0.79	0.6	0.6	0.46	0.43	0.43	0.44	0.38	0.39	0.39	0.41	0.58	1.06	1.18	1.69	1.96	1.97	2.01	2.33	2.41	2.41	3.02	3.72	3.95	3.95	3.91	3.88	3.89	3.45	3.38
				> 365	5.51	5.51	4.65	4.5	4.41	5.37	4.15	3.85	3.85	3.85	0.82	0.56	0.63	0.47	0.58	0.91	0.56	0.56	0.41	0.33	0.34	0.32	0.34	0.3	0.3	0.3	0.42	0.77	0.88	1.28	1.51	1.51	1.55	1.81	1.88	1.88	2.39	3.03	3.25	3.25	3.22	3.2	3.25	2.86	2.81
				> 380	5.41	5.41	4.6	4.45	4.36	5.4	4.1	3.79	3.79	3.79	0.93	0.67	0.76	0.56	0.68	0.98	0.55	0.55	0.33	0.3	0.29	0.29	0.38	0.4	0.4	0.4	0.49	0.8	0.91	1.29	1.51	1.52	1.59	1.86	1.93	1.93	2.42	3.04	3.22	3.22	3.18	3.17	3.15	2.81	2.74
				> 395	5.28	5.28	4.49	4.36	4.3	5.68	4.34	4	4	4	0.91	0.66	0.76	0.44	0.54	0.82	0.31	0.31	0.23	0.21	0.21	0.21	0.44	0.42	0.43	0.41	0.43	0.6	0.7	0.95	1.11	1.11	1.21	1.41	1.47	1.47	1.85	2.3	2.41	2.41	2.39	2.38	2.41	2.11	2.1
				> 410	5.3	5.3	4.48	4.35	4.29	5.69	4.33	4.02	4.02	4.02	1	0.76	0.88	0.5	0.61	0.93	0.32	0.32	0.19	0.17	0.17	0.17	0.54	0.5	0.51	0.49	0.53	0.67	0.79	1.01	1.16	1.16	1.21	1.32	1.36	1.36	1.65	2	2.02	2.02	1.99	1.97	2.02	1.72	1.71
				> 425	5.36	5.36	4.51	4.4	4.38	5.99	4.59	4.26	4.26	4.26	1.02	0.79	0.92	0.51	0.63	0.96	0.33	0.33	0.2	0.16	0.16	0.16	0.51	0.46	0.47	0.44	0.42	0.53	0.66	0.84	0.96	0.96	1.02	1.12	1.11	1.11	1.37	1.69	1.72	1.72	1.69	1.68	1.75	1.44	1.43
				> 440	5.48	5.48	4.56	4.39	4.31	5.71	4.37	4.12	4.12	4.12	1.17	0.97	1.12	0.67	0.78	1.13	0.4	0.4	0.24	0.15	0.15	0.13	0.41	0.36	0.37	0.35	0.32	0.38	0.47	0.61	0.7	0.7	0.81	0.84	0.84	0.84	1.02	1.28	1.34	1.34	1.32	1.31	1.43	1.16	1.18
				> 455	5.97	5.97	5.01	4.87	4.82	6.21	4.84	4.48	4.48	4.48	1.24	1.08	1.23	0.76	0.86	1.19	0.45	0.45	0.28	0.2	0.2	0.18	0.54	0.47	0.48	0.44	0.38	0.38	0.5	0.63	0.72	0.72	0.8	0.73	0.7	0.7	0.82	1.09	1.12	1.12	1.1	1.09	1.18	0.93	0.94
				> 470	5.76	5.76	4.81	4.68	4.62	6.12	4.81	4.46	4.46	4.46	1.29	1.16	1.3	0.91	0.97	1.22	0.4	0.4	0.26	0.13	0.13	0.12	0.6	0.51	0.53	0.48	0.42	0.41	0.55	0.64	0.75	0.75	0.85	0.74	0.71	0.71	0.79	1.02	0.99	0.99	0.96	0.95	1.01	0.8	0.8
				> 485	5.61	5.61	4.64	4.49	4.4	5.84	4.61	4.33	4.33	4.33	1.53	1.4	1.56	1.12	1.14	1.39	0.56	0.56	0.4	0.25	0.25	0.24	0.83	0.71	0.73	0.68	0.57	0.51	0.69	0.78	0.85	0.85	1	0.84	0.8	0.8	0.82	0.98	0.91	0.91	0.88	0.86	0.92	0.69	0.67
				> 500	5.39	5.39	4.37	4.22	4.15	5.54	4.45	4.17	4.17	4.17	1.34	1.24	1.31	0.85	0.89	1.22	0.53	0.53	0.35	0.27	0.27	0.28	0.93	0.73	0.75	0.71	0.64	0.61	0.75	0.79	0.86	0.86	1.14	0.98	0.95	0.95	0.94	1	0.82	0.82	0.79	0.77	0.88	0.63	0.61
				> 515	5.22	5.22	4.38	4.26	4.2	6.33	5.24	5.03	5.03	5.03	1.59	1.47	1.55	1	1.03	1.38	0.79	0.79	0.56	0.47	0.48	0.47	1.22	0.93	0.95	0.89	0.79	0.65	0.8	0.77	0.79	0.79	1.1	0.98	0.96	0.96	0.95	0.99	0.81	0.81	0.77	0.75	0.78	0.58	0.54
				> 530	5.16	5.16	4.25	4.12	4.05	6.08	4.97	4.76	4.76	4.76	1.75	1.68	1.77	1.16	1.19	1.54	0.84	0.84	0.63	0.51	0.48	0.45	1.21	0.95	0.97	0.9	0.78	0.56	0.71	0.66	0.68	0.67	0.98	0.91	0.9	0.9	0.89	0.9	0.75	0.75	0.71	0.7	0.76	0.57	0.56
				> 545	4.52	4.52	3.6	3.46	3.35	4.85	4.01	3.87	3.87	3.87	1.74	1.66	1.74	1.11	1.13	1.42	0.66	0.66	0.61	0.44	0.43	0.39	1.09	0.79	0.81	0.74	0.6	0.34	0.45	0.36	0.36	0.35	0.69	0.68	0.68	0.68	0.64	0.54	0.39	0.39	0.37	0.36	0.46	0.32	0.32
				> 560	4.44	4.44	3.51	3.39	3.31	4.87	4.06	3.99	3.99	3.99	1.86	1.8	1.81	1.18	1.26	1.63	0.89	0.89	0.82	0.58	0.59	0.56	1.37	1.09	1.12	1.03	0.85	0.46	0.58	0.45	0.44	0.44	0.81	0.76	0.76	0.76	0.67	0.51	0.35	0.35	0.33	0.31	0.34	0.23	0.24
				> 575	4.84	4.84	3.84	3.74	3.69	5.87	4.93	4.91	4.91	4.91	1.98	1.86	1.86	1.28	1.35	1.8	1.19	1.19	1.09	0.88	0.87	0.81	1.85	1.47	1.51	1.39	1.1	0.57	0.69	0.53	0.48	0.48	0.85	0.84	0.84	0.84	0.76	0.55	0.32	0.32	0.3	0.29	0.33	0.21	0.2
				> 590	5.29	5.29	4.32	4.24	4.2	6.06	5.05	4.89	4.89	4.89	1.56	1.53	1.54	1.16	1.3	1.79	1.08	1.08	0.96	0.74	0.73	0.69	1.54	1.18	1.19	1.11	0.93	0.51	0.59	0.46	0.43	0.43	0.81	0.87	0.89	0.89	0.86	0.64	0.4	0.4	0.37	0.35	0.42	0.25	0.25
				> 605	5.17	5.17	4.31	4.25	4.21	6.12	5.2	5.14	5.14	5.14	1.41	1.35	1.35	1.01	1.1	1.54	1.01	1.01	0.88	0.77	0.71	0.69	1.5	1.22	1.23	1.15	0.93	0.58	0.69	0.56	0.54	0.54	0.89	1.05	1.08	1.08	1.07	0.79	0.49	0.49	0.45	0.44	0.49	0.34	0.32
				> 620	4.71	4.71	3.87	3.82	3.79	5.77	4.91	4.67	4.67	4.67	1.34	1.29	1.29	0.96	1.01	1.45	1.06	1.06	0.86	0.72	0.67	0.63	1.42	1.11	1.12	1.04	0.85	0.52	0.63	0.49	0.46	0.46	0.65	0.75	0.78	0.78	0.79	0.65	0.48	0.48	0.45	0.44	0.53	0.36	0.33
				> 635	5.43	5.43	4.64	4.6	4.57	6.26	5.23	5.06	5.06	5.06	1.27	1.24	1.25	1	1.13	1.65	1.37	1.37	1.1	0.93	0.86	0.78	1.34	1.06	1.09	1.01	0.76	0.44	0.56	0.46	0.42	0.42	0.63	0.73	0.76	0.76	0.74	0.58	0.41	0.41	0.41	0.4	0.46	0.33	0.31
				> 650	4.99	4.99	4.33	4.33	4.33	6.02	5.11	4.87	4.87	4.87	1.04	0.97	0.97	0.69	0.85	1.35	1.33	1.33	1.04	0.92	0.89	0.83	1.2	0.96	0.98	0.9	0.67	0.4	0.51	0.46	0.45	0.45	0.72	0.89	0.93	0.93	0.96	0.8	0.59	0.59	0.59	0.59	0.67	0.52	0.51
				> 665	4.29	4.29	3.66	3.65	3.66	5.85	4.95	4.54	4.54	4.54	1.15	1.11	1.12	0.69	0.83	1.29	1.44	1.44	1.09	0.99	0.97	0.96	1.35	1.06	1.09	1.01	0.73	0.42	0.51	0.45	0.43	0.43	0.7	0.85	0.89	0.89	0.9	0.67	0.41	0.41	0.41	0.4	0.43	0.37	0.37
				> 680	4.63	4.63	3.98	3.99	4.04	6.62	5.6	5.32	5.32	5.32	0.97	0.91	0.92	0.52	0.68	1.04	1.25	1.25	0.82	0.77	0.74	0.77	1.2	0.99	1.02	0.94	0.67	0.36	0.42	0.43	0.45	0.45	0.72	1	1.07	1.07	1.17	0.96	0.65	0.65	0.64	0.62	0.61	0.57	0.55
				> 695	5.28	5.28	4.42	4.49	4.59	7.91	6.81	6.51	6.51	6.51	1.26	1.13	1.13	0.91	1.08	1.4	1.46	1.46	1.04	0.88	0.86	0.87	1.27	1.12	1.15	1.06	0.8	0.42	0.49	0.46	0.47	0.46	0.59	0.76	0.8	0.8	0.94	0.82	0.64	0.64	0.63	0.63	0.6	0.61	0.58
				> 710	4.96	4.96	4.17	4.25	4.36	7.51	6.55	6.17	6.17	6.17	1.24	1.11	1.11	0.85	0.91	1.14	1.13	1.13	0.8	0.66	0.63	0.62	0.76	0.67	0.64	0.58	0.41	0.27	0.37	0.41	0.47	0.48	0.57	0.77	0.81	0.81	0.89	0.8	0.67	0.67	0.66	0.67	0.68	0.73	0.74
				> 725	5.97	5.97	5.13	5.19	5.26	7.44	6.33	5.84	5.84	5.84	1.02	0.92	0.92	0.68	0.79	1.04	1.11	1.11	0.75	0.66	0.63	0.66	0.92	0.87	0.83	0.78	0.62	0.45	0.52	0.55	0.59	0.59	0.65	0.67	0.68	0.68	0.8	0.84	0.93	0.93	0.93	0.96	1.06	1.22	1.38
				> 740	6.31	6.31	5.33	5.44	5.54	7.85	6.99	6.58	6.58	6.58	1.81	1.72	1.76	1.58	1.77	1.95	1.48	1.48	1.16	0.79	0.76	0.72	0.95	0.8	0.75	0.7	0.62	0.36	0.41	0.41	0.44	0.43	0.4	0.33	0.32	0.32	0.37	0.43	0.59	0.59	0.6	0.62	0.7	0.9	1.05
				> 755	5.31	5.31	4.27	4.35	4.45	6.93	6.01	5.76	5.76	5.76	1.04	0.99	1.04	1.03	1.47	1.76	1.41	1.41	1.06	0.76	0.71	0.62	0.67	0.55	0.51	0.46	0.39	0.27	0.28	0.29	0.31	0.31	0.31	0.35	0.36	0.36	0.45	0.48	0.53	0.53	0.53	0.54	0.6	0.74	0.86
				> 770	5.36	5.36	4.2	4.28	4.41	7.32	6.6	6.43	6.43	6.43	1.24	1.15	1.22	1.32	1.83	2.15	1.43	1.43	1.25	1.03	0.94	0.77	0.62	0.47	0.44	0.4	0.35	0.26	0.28	0.3	0.33	0.33	0.37	0.39	0.39	0.39	0.45	0.48	0.56	0.56	0.56	0.57	0.64	0.81	0.95
				> 785	5.17	5.17	4.29	4.31	4.37	6.35	5.41	5.28	5.28	5.28	1.01	0.98	1.07	1.28	1.73	1.98	1.23	1.23	1.09	0.9	0.88	0.7	0.59	0.44	0.4	0.38	0.35	0.36	0.34	0.37	0.41	0.41	0.5	0.5	0.5	0.5	0.52	0.53	0.59	0.59	0.59	0.6	0.68	0.78	0.97
				> 800	6.29	6.29	5.49	5.5	5.54	6.55	5.38	4.93	4.93	4.93	0.56	0.58	0.67	1.12	1.59	1.69	0.95	0.95	0.67	0.5	0.53	0.44	0.45	0.32	0.31	0.3	0.3	0.33	0.3	0.31	0.32	0.32	0.41	0.36	0.35	0.35	0.38	0.39	0.37	0.37	0.36	0.35	0.38	0.42	0.52
				> 815	5.61	5.61	4.69	4.66	4.67	5.66	4.82	4.63	4.63	4.63	0.82	0.82	0.89	1.44	1.9	2.08	1.14	1.14	0.89	0.56	0.6	0.47	0.45	0.35	0.34	0.32	0.38	0.3	0.31	0.3	0.3	0.3	0.31	0.24	0.22	0.22	0.21	0.18	0.16	0.16	0.16	0.15	0.17	0.22	0.28
				> 830	6.05	6.05	5.23	5.31	5.4	6.5	5.63	5.29	5.29	5.29	0.78	0.82	0.86	1.43	1.88	1.97	1.2	1.2	0.83	0.58	0.6	0.45	0.34	0.37	0.36	0.35	0.36	0.32	0.36	0.29	0.25	0.24	0.23	0.14	0.12	0.12	0.17	0.26	0.36	0.36	0.37	0.39	0.4	0.45	0.54
				> 845	6.11	6.11	5.21	5.23	5.22	4.91	4.13	3.73	3.73	3.73	0.58	0.62	0.65	1.24	1.61	1.72	1.37	1.37	0.93	0.57	0.58	0.49	0.35	0.35	0.34	0.33	0.28	0.22	0.24	0.19	0.17	0.17	0.23	0.17	0.15	0.15	0.21	0.35	0.54	0.54	0.54	0.58	0.6	0.7	0.84
				> 860	6.52	6.52	5.67	5.69	5.68	4.71	4.05	3.65	3.65	3.65	0.46	0.51	0.55	1.15	1.59	1.69	1.47	1.47	1.06	0.7	0.65	0.58	0.4	0.45	0.43	0.41	0.42	0.32	0.33	0.19	0.15	0.15	0.26	0.19	0.18	0.18	0.25	0.4	0.58	0.58	0.59	0.63	0.64	0.73	0.85
				> 875	4.27	4.27	3.53	3.55	3.56	3.38	2.81	2.63	2.63	2.63	0.59	0.64	0.68	1.44	1.86	1.86	1.33	1.33	1.1	0.66	0.56	0.47	0.23	0.18	0.17	0.16	0.26	0.23	0.2	0.12	0.08	0.08	0.05	0.06	0.07	0.07	0.13	0.22	0.33	0.33	0.34	0.41	0.37	0.46	0.53
				> 890	4.85	4.85	4.26	4.28	4.29	3.68	3.23	2.94	2.94	2.94	0.74	0.93	0.97	1.76	2.28	2.48	1.76	1.76	1.7	0.99	0.82	0.72	0.54	0.51	0.49	0.47	0.73	0.7	0.66	0.6	0.55	0.55	0.41	0.47	0.49	0.49	0.59	0.73	0.74	0.74	0.75	0.82	0.71	0.68	0.71
				> 905	3.3	3.3	2.85	2.85	2.84	2.47	2.4	2.32	2.32	2.32	0.72	0.84	0.86	1.58	2.04	2.25	1.82	1.82	1.79	1.07	0.88	0.8	0.63	0.56	0.53	0.51	0.78	0.77	0.77	0.74	0.7	0.7	0.58	0.66	0.68	0.68	0.75	0.83	0.81	0.81	0.81	0.89	0.74	0.78	0.84
				> 920	3.58	3.58	3.31	3.3	3.3	3.05	2.9	2.69	2.69	2.69	0.97	1.14	1.16	2.04	2.53	2.53	1.83	1.83	1.91	1.28	1.12	0.98	0.66	0.56	0.53	0.51	0.69	0.68	0.62	0.56	0.5	0.5	0.4	0.42	0.45	0.45	0.55	0.65	0.63	0.63	0.62	0.71	0.52	0.6	0.65
				> 935	4.06	4.06	3.47	3.49	3.48	2.9	2.81	2.7	2.7	2.7	0.59	0.79	0.81	1.47	2.01	2.19	1.46	1.46	1.68	1.16	1.02	0.88	0.59	0.41	0.4	0.4	0.51	0.51	0.42	0.38	0.34	0.34	0.29	0.28	0.3	0.3	0.36	0.42	0.42	0.42	0.42	0.46	0.33	0.45	0.51
				> 950	2.97	2.97	2.43	2.44	2.44	2.06	2.01	1.97	1.97	1.97	0.54	0.76	0.78	1.48	2.14	2.41	2.26	2.26	2.07	1.49	1.31	1.19	0.72	0.52	0.51	0.5	0.55	0.48	0.38	0.3	0.23	0.22	0.16	0.14	0.16	0.16	0.21	0.25	0.27	0.27	0.27	0.31	0.24	0.28	0.34
				> 965	2.91	2.91	2.25	2.28	2.29	2.09	2	1.88	1.88	1.88	0.61	0.84	0.85	1.51	2.14	2.32	2.42	2.42	1.81	1.13	1.07	1.01	0.78	0.65	0.65	0.66	0.53	0.46	0.44	0.36	0.28	0.28	0.2	0.11	0.11	0.11	0.15	0.19	0.21	0.21	0.21	0.23	0.17	0.22	0.29
				> 980	2.37	2.37	1.92	1.92	1.93	1.49	1.38	1.22	1.22	1.22	0.35	0.46	0.49	1.02	1.56	1.73	1.62	1.62	1.05	0.57	0.56	0.53	0.39	0.3	0.3	0.32	0.3	0.36	0.33	0.29	0.26	0.26	0.27	0.18	0.17	0.17	0.17	0.21	0.22	0.22	0.22	0.22	0.14	0.17	0.16
				> 995	1.21	1.21	1.04	1.06	1.07	0.93	0.85	0.76	0.76	0.76	0.23	0.26	0.24	0.57	0.91	1.02	0.92	0.92	0.38	0.15	0.14	0.09	0.04	0.02	0.02	0.02	0.04	0.01	0.01	0.04	0.06	0.06	0.1	0.16	0.17	0.17	0.19	0.23	0.25	0.25	0.25	0.24	0.24	0.21	0.2
				> 1010	1.18	1.18	1.14	1.17	1.18	1.01	0.94	0.87	0.87	0.87	0.28	0.32	0.33	0.64	0.81	0.8	0.6	0.6	0.33	0.39	0.33	0.25	0.31	0.25	0.25	0.24	0.24	0.22	0.23	0.34	0.36	0.37	0.44	0.63	0.63	0.63	0.64	0.6	0.49	0.49	0.49	0.46	0.48	0.42	0.37
				> 1025	0.86	0.86	0.8	0.8	0.82	0.71	0.69	0.71	0.71	0.71	0.35	0.31	0.3	0.28	0.26	0.19	0.16	0.16	0.05	0.15	0.11	0.11	0.34	0.28	0.28	0.27	0.22	0.15	0.22	0.26	0.25	0.25	0.29	0.3	0.29	0.29	0.25	0.19	0.1	0.1	0.09	0.09	0.08	0.04	0.02
				> 1040	1.58	1.58	1.44	1.45	1.49	1.76	1.74	1.74	1.74	1.74	1	0.93	0.91	0.83	0.64	0.43	0.27	0.27	0.22	0.28	0.27	0.22	0.31	0.24	0.25	0.23	0.25	0.09	0.11	0.15	0.19	0.19	0.26	0.32	0.32	0.32	0.32	0.27	0.21	0.21	0.21	0.2	0.16	0.16	0.15
				> 1055	1.69	1.69	1.45	1.41	1.41	1.89	1.91	2.01	2.01	2.01	1.25	1.2	1.18	1.01	0.73	0.46	0.36	0.36	0.17	0.17	0.15	0.13	0.2	0.17	0.17	0.18	0.32	0.2	0.15	0.11	0.08	0.08	0.06	0.07	0.08	0.08	0.11	0.12	0.14	0.14	0.14	0.14	0.1	0.14	0.16
				> 1070	0.99	0.99	0.92	0.86	0.81	0.89	0.89	0.96	0.96	0.96	0.69	0.73	0.73	0.83	0.72	0.66	0.73	0.73	0.28	0.13	0.12	0.12	0.16	0.26	0.26	0.29	0.32	0.23	0.19	0.13	0.14	0.14	0.14	0.33	0.37	0.37	0.53	0.54	0.53	0.53	0.53	0.53	0.5	0.54	0.55
				> 1085	1.26	1.26	1.22	1.18	1.16	1.51	1.57	1.66	1.66	1.66	1.18	1.2	1.2	0.98	0.82	0.64	0.47	0.47	0.21	0.09	0.08	0.1	0.13	0.2	0.21	0.22	0.2	0.06	0.05	0.05	0.11	0.11	0.18	0.43	0.47	0.47	0.61	0.59	0.53	0.53	0.53	0.52	0.48	0.53	0.53
				> 1100	1.13	1.13	1.13	1.13	1.17	1.98	2.25	2.37	2.37	2.37	0.81	0.79	0.78	0.68	0.53	0.41	0.35	0.35	0.12	0.06	0.05	0.05	0.07	0.07	0.07	0.07	0.15	0.06	0.08	0.1	0.15	0.15	0.16	0.28	0.3	0.3	0.35	0.39	0.4	0.4	0.4	0.4	0.39	0.39	0.37
[truncated: 846 more columns]

## Sheet: S_Table_9.2_Male
			#File_name	Supplementary Table 9.2
			#Table_title	Vitamapping results: Male main effects controlling for site, cohort year, and drug vs control (LOD scores)
			#Source_paper	Arends et al. (2025) Genetics of longevity: Dynamic effects of sex and body weight trade-offs. Nature, in review, Aug 2025 and see (bioRxiv doi.org/10.1101/2025.04.27.649857)
			#Contact	labwilliams@gmail.com,danny.arends@gmail.com, dashbrook@uthsc.edu, sroy12@uthsc.edu
			#Date	18Aug2025 by RWW and DA
			#Formatting	Conditional formatting highlights significant loci in green
			#Stastical_note	Mapping done using genotypes, rather than haplotypes
				T-age	1_3010272	1_3010274	1_4344820	1_6249843	1_7969906	1_24042124	1_26682184	1_31062737	1_31062758	1_31062759	1_34173196	1_36445187	1_37045066	1_37893993	1_42044440	1_47481218	1_58265070	1_58265096	1_58823920	1_59178631	1_60329343	1_63865803	1_72346423	1_75125895	1_75472884	1_76521721	1_80223453	1_86216552	1_87986124	1_90931519	1_93135308	1_93284444	1_93785926	1_100383536	1_101379811	1_101379818	1_106189355	1_111859457	1_120063246	1_120063257	1_120474787	1_121483290	1_125106352	1_127959819	1_132295971
				> 35	2.77	2.77	2.21	2.16	2.15	2.73	2.26	2.24	2.24	2.24	0.55	0.51	0.51	0.69	0.77	0.82	0.92	0.92	0.81	0.86	0.85	0.83	1.12	1	0.97	1.02	1.56	2.28	2.47	3.32	3.55	3.57	3.16	3.39	3.39	3.39	3.72	4.4	4.96	4.96	5	4.99	4.95	4.4	4.33
				> 50	2.9	2.9	2.31	2.27	2.26	2.85	2.36	2.32	2.32	2.32	0.58	0.53	0.54	0.72	0.81	0.88	0.95	0.95	0.86	0.9	0.9	0.86	1.17	1.04	1.01	1.06	1.61	2.33	2.52	3.38	3.62	3.63	3.23	3.46	3.47	3.47	3.82	4.52	5.09	5.09	5.13	5.12	5.09	4.54	4.47
				> 65	2.86	2.86	2.28	2.25	2.24	2.9	2.42	2.36	2.36	2.36	0.59	0.53	0.54	0.68	0.77	0.85	0.96	0.96	0.88	0.91	0.92	0.9	1.21	1.08	1.05	1.1	1.66	2.38	2.57	3.45	3.69	3.7	3.3	3.53	3.54	3.54	3.9	4.6	5.18	5.18	5.21	5.21	5.17	4.62	4.55
				> 80	2.86	2.86	2.28	2.25	2.24	2.9	2.42	2.36	2.36	2.36	0.59	0.53	0.54	0.68	0.77	0.85	0.96	0.96	0.88	0.91	0.92	0.9	1.21	1.08	1.05	1.1	1.66	2.38	2.57	3.45	3.69	3.7	3.3	3.53	3.54	3.54	3.9	4.6	5.18	5.18	5.21	5.21	5.17	4.62	4.55
				> 95	2.89	2.89	2.3	2.27	2.27	2.96	2.47	2.41	2.41	2.41	0.62	0.56	0.57	0.7	0.79	0.9	0.99	0.99	0.93	0.95	0.96	0.93	1.25	1.12	1.08	1.14	1.7	2.43	2.62	3.51	3.75	3.77	3.37	3.61	3.61	3.61	3.98	4.69	5.27	5.27	5.3	5.3	5.25	4.7	4.63
				> 110	2.96	2.96	2.37	2.34	2.34	3	2.51	2.43	2.43	2.43	0.62	0.57	0.57	0.72	0.81	0.9	1.01	1.01	0.94	0.96	0.97	0.95	1.26	1.12	1.08	1.13	1.68	2.39	2.58	3.44	3.68	3.69	3.3	3.51	3.52	3.52	3.87	4.55	5.09	5.09	5.12	5.12	5.08	4.55	4.48
				> 125	2.96	2.96	2.37	2.34	2.34	3	2.51	2.43	2.43	2.43	0.62	0.57	0.57	0.72	0.81	0.9	1.01	1.01	0.94	0.96	0.97	0.95	1.26	1.12	1.08	1.13	1.68	2.39	2.58	3.44	3.68	3.69	3.3	3.51	3.52	3.52	3.87	4.55	5.09	5.09	5.12	5.12	5.08	4.55	4.48
				> 140	2.96	2.96	2.37	2.34	2.35	3.1	2.6	2.52	2.52	2.52	0.66	0.6	0.6	0.71	0.79	0.89	1.04	1.04	0.95	0.98	1	0.98	1.29	1.14	1.11	1.16	1.71	2.42	2.61	3.48	3.72	3.73	3.33	3.55	3.55	3.55	3.89	4.5	4.93	4.93	4.96	4.96	4.93	4.41	4.34
				> 155	3.05	3.05	2.44	2.42	2.43	3.16	2.64	2.56	2.56	2.56	0.69	0.63	0.63	0.74	0.84	0.95	1.07	1.07	1.01	1.03	1.04	1.02	1.34	1.19	1.15	1.2	1.76	2.47	2.64	3.48	3.69	3.7	3.29	3.41	3.4	3.4	3.77	4.43	4.93	4.93	4.96	4.97	4.97	4.47	4.44
				> 170	3.05	3.05	2.44	2.42	2.43	3.16	2.64	2.56	2.56	2.56	0.69	0.63	0.63	0.74	0.84	0.95	1.07	1.07	1.01	1.03	1.04	1.02	1.34	1.19	1.15	1.2	1.76	2.47	2.64	3.48	3.69	3.7	3.29	3.41	3.4	3.4	3.77	4.43	4.93	4.93	4.96	4.97	4.97	4.47	4.44
				> 185	2.93	2.93	2.33	2.29	2.29	2.88	2.62	2.57	2.57	2.57	0.68	0.61	0.61	0.7	0.81	0.91	1.18	1.18	1.1	1.13	1.15	1.14	1.48	1.32	1.28	1.34	1.93	2.68	2.86	3.74	3.95	3.96	3.42	3.63	3.64	3.64	4.09	4.78	5.3	5.3	5.33	5.34	5.33	4.8	4.74
				> 200	3.12	3.12	2.5	2.46	2.45	3.04	2.79	2.75	2.75	2.75	0.77	0.7	0.7	0.78	0.88	1.01	1.31	1.31	1.24	1.27	1.3	1.29	1.66	1.48	1.44	1.49	2.11	2.83	3.01	3.88	4.09	4.1	3.54	3.71	3.71	3.71	4.14	4.83	5.33	5.33	5.36	5.38	5.35	4.82	4.76
				> 215	3.19	3.19	2.55	2.5	2.49	2.98	2.67	2.61	2.61	2.61	0.76	0.68	0.69	0.72	0.85	1.04	1.37	1.37	1.32	1.33	1.37	1.38	1.75	1.56	1.52	1.57	2.18	2.89	3.07	3.95	4.16	4.17	3.59	3.75	3.75	3.75	4.17	4.86	5.35	5.35	5.38	5.4	5.37	5	4.97
				> 230	3.25	3.25	2.6	2.55	2.55	3.04	2.78	2.72	2.72	2.72	0.83	0.75	0.75	0.75	0.88	1.1	1.45	1.45	1.41	1.41	1.46	1.47	1.85	1.65	1.61	1.65	2.28	2.99	3.17	4.05	4.26	4.28	3.68	3.85	3.85	3.85	4.27	4.96	5.45	5.45	5.48	5.51	5.47	5.08	5.04
				> 245	3.38	3.38	2.72	2.7	2.72	3.41	3.14	3.1	3.1	3.1	1.07	0.98	0.98	0.87	0.99	1.22	1.54	1.54	1.61	1.64	1.68	1.64	1.9	1.64	1.6	1.61	2.17	2.82	3	3.83	4.04	4.05	3.44	3.43	3.44	3.44	3.81	4.47	4.94	4.94	4.97	4.99	4.96	4.54	4.54
				> 260	3.11	3.11	2.46	2.42	2.42	3.01	2.73	2.71	2.71	2.71	0.84	0.76	0.77	0.65	0.76	0.99	1.33	1.33	1.38	1.41	1.45	1.43	1.69	1.44	1.41	1.41	1.93	2.55	2.72	3.51	3.72	3.73	3.16	3.25	3.28	3.28	3.7	4.35	4.79	4.79	4.83	4.84	4.82	4.38	4.36
				> 275	3.39	3.39	2.7	2.67	2.68	3.47	3.13	2.99	2.99	2.99	1.02	0.9	0.91	0.68	0.83	1.11	1.36	1.36	1.54	1.52	1.57	1.55	1.67	1.4	1.36	1.36	1.83	2.4	2.57	3.35	3.58	3.59	3.04	3.13	3.16	3.16	3.55	4.16	4.53	4.53	4.56	4.58	4.54	4.1	4.06
				> 290	3.3	3.3	2.6	2.56	2.57	3.28	2.94	2.82	2.82	2.82	0.95	0.85	0.86	0.71	0.89	1.2	1.45	1.45	1.56	1.52	1.57	1.52	1.48	1.2	1.17	1.17	1.65	2.2	2.36	3.09	3.32	3.32	2.82	2.91	2.94	2.94	3.33	3.98	4.41	4.41	4.44	4.44	4.39	3.94	3.88
				> 305	3.61	3.61	2.83	2.73	2.66	2.78	2.48	2.47	2.47	2.47	0.94	0.8	0.8	0.75	0.89	1.26	1.6	1.6	1.74	1.68	1.75	1.73	1.62	1.32	1.28	1.29	1.79	2.47	2.67	3.53	3.82	3.83	3.3	3.47	3.5	3.5	3.82	4.34	4.7	4.7	4.73	4.71	4.65	4.15	4.07
				> 320	3.66	3.66	2.85	2.73	2.65	2.54	2.22	2.17	2.17	2.17	0.82	0.73	0.74	0.71	0.89	1.29	1.48	1.48	1.62	1.55	1.62	1.56	1.42	1.14	1.1	1.11	1.49	2.18	2.38	3.25	3.55	3.56	3.09	3.34	3.37	3.37	3.7	4.21	4.6	4.6	4.62	4.59	4.52	3.99	3.93
				> 335	3.56	3.56	2.74	2.62	2.52	2.17	1.87	1.81	1.81	1.81	0.6	0.54	0.56	0.6	0.75	1.02	1.29	1.29	1.19	1.19	1.21	1.15	0.99	0.8	0.76	0.79	1.13	1.8	2	2.83	3.14	3.16	2.76	3.08	3.13	3.13	3.47	3.91	4.2	4.2	4.22	4.17	4.11	3.55	3.48
				> 350	3.35	3.35	2.55	2.44	2.36	2.3	2.03	2.02	2.02	2.02	0.76	0.72	0.74	0.71	0.89	1.29	1.49	1.49	1.41	1.36	1.41	1.33	1.12	0.91	0.87	0.9	1.28	1.99	2.19	3.02	3.32	3.33	2.93	3.21	3.25	3.25	3.6	4.05	4.34	4.34	4.36	4.3	4.26	3.68	3.57
				> 365	3.15	3.15	2.36	2.25	2.17	2.33	2.05	2.12	2.12	2.12	0.92	0.85	0.87	0.82	1	1.41	1.42	1.42	1.34	1.25	1.3	1.18	0.91	0.68	0.64	0.65	0.96	1.56	1.73	2.46	2.75	2.77	2.4	2.66	2.71	2.71	3.02	3.42	3.68	3.68	3.7	3.65	3.65	3.08	2.96
				> 380	2.97	2.97	2.24	2.13	2.05	2.24	1.88	1.94	1.94	1.94	0.96	0.92	0.95	0.83	1.08	1.49	1.42	1.42	1.2	1.15	1.17	1.05	0.87	0.72	0.69	0.7	1.01	1.57	1.74	2.46	2.75	2.76	2.42	2.74	2.79	2.79	3.08	3.47	3.68	3.68	3.69	3.65	3.53	3.06	2.91
				> 395	2.81	2.81	2.08	2.02	1.98	2.61	2.26	2.35	2.35	2.35	0.94	0.87	0.88	0.65	0.84	1.22	0.96	0.96	1.07	1.03	1.06	0.97	0.8	0.65	0.63	0.62	0.87	1.16	1.25	1.73	1.91	1.91	1.64	1.87	1.92	1.92	2.12	2.37	2.51	2.51	2.52	2.5	2.45	2.08	2.01
				> 410	2.91	2.91	2.15	2.08	2.05	2.72	2.35	2.45	2.45	2.45	1.01	0.94	0.96	0.65	0.87	1.3	0.95	0.95	0.97	0.92	0.95	0.86	0.79	0.67	0.66	0.65	1.02	1.32	1.41	1.86	2.05	2.05	1.67	1.74	1.78	1.78	1.9	2.07	2.12	2.12	2.13	2.09	2.06	1.68	1.61
				> 425	2.73	2.73	1.96	1.91	1.9	2.66	2.27	2.37	2.37	2.37	0.86	0.79	0.81	0.5	0.73	1.19	0.87	0.87	0.88	0.85	0.88	0.83	0.75	0.6	0.59	0.58	0.82	1.07	1.17	1.53	1.68	1.68	1.35	1.44	1.39	1.39	1.55	1.76	1.79	1.79	1.81	1.77	1.77	1.4	1.33
				> 440	2.76	2.76	1.96	1.88	1.83	2.47	2.12	2.27	2.27	2.27	0.79	0.75	0.77	0.43	0.65	1.12	0.78	0.78	0.76	0.7	0.73	0.66	0.57	0.45	0.45	0.44	0.67	0.9	0.98	1.32	1.45	1.45	1.18	1.14	1.09	1.09	1.16	1.33	1.38	1.38	1.39	1.37	1.41	1.08	1.06
				> 455	3.3	3.3	2.4	2.36	2.35	3	2.59	2.65	2.65	2.65	0.64	0.63	0.65	0.32	0.53	0.95	0.65	0.65	0.62	0.58	0.62	0.59	0.54	0.41	0.42	0.4	0.57	0.74	0.83	1.15	1.28	1.28	1.02	0.93	0.86	0.86	0.91	1.08	1.11	1.11	1.12	1.1	1.12	0.83	0.82
				> 470	3.02	3.02	2.16	2.13	2.12	2.87	2.46	2.51	2.51	2.51	0.5	0.53	0.56	0.38	0.61	0.97	0.45	0.45	0.42	0.32	0.35	0.31	0.35	0.25	0.25	0.24	0.41	0.59	0.68	0.91	1.07	1.07	0.85	0.69	0.64	0.64	0.66	0.81	0.84	0.84	0.84	0.82	0.87	0.62	0.6
				> 485	3.04	3.04	2.14	2.09	2.07	2.9	2.49	2.58	2.58	2.58	0.57	0.58	0.61	0.45	0.67	1.07	0.56	0.56	0.51	0.42	0.46	0.42	0.52	0.43	0.44	0.42	0.58	0.71	0.8	1.02	1.11	1.11	0.93	0.76	0.71	0.71	0.68	0.8	0.8	0.8	0.8	0.77	0.84	0.55	0.53
				> 500	2.77	2.77	1.88	1.84	1.83	2.76	2.35	2.44	2.44	2.44	0.43	0.47	0.49	0.3	0.52	0.95	0.62	0.62	0.55	0.51	0.54	0.53	0.77	0.6	0.6	0.58	0.77	0.85	0.93	1.09	1.16	1.16	1.1	0.9	0.84	0.84	0.78	0.83	0.67	0.67	0.67	0.63	0.74	0.46	0.4
				> 515	2.75	2.75	2.01	1.98	1.99	3.51	3.1	3.26	3.26	3.26	0.6	0.67	0.7	0.4	0.69	1.22	0.97	0.97	0.92	0.85	0.9	0.85	1.05	0.77	0.77	0.73	0.88	0.82	0.91	0.99	1.03	1.03	0.98	0.78	0.74	0.74	0.69	0.75	0.65	0.65	0.65	0.6	0.6	0.4	0.33
				> 530	2.43	2.43	1.72	1.72	1.73	3.31	2.85	2.97	2.97	2.97	0.6	0.64	0.65	0.37	0.56	1.01	0.76	0.76	0.7	0.63	0.61	0.58	0.79	0.63	0.65	0.61	0.77	0.62	0.7	0.72	0.75	0.75	0.74	0.62	0.59	0.59	0.53	0.56	0.49	0.49	0.49	0.46	0.49	0.33	0.29
				> 545	2.15	2.15	1.47	1.41	1.37	2.11	1.83	1.88	1.88	1.88	0.49	0.52	0.53	0.34	0.51	0.9	0.47	0.47	0.48	0.36	0.37	0.33	0.51	0.39	0.43	0.38	0.43	0.26	0.31	0.29	0.31	0.31	0.39	0.34	0.33	0.33	0.28	0.25	0.18	0.18	0.18	0.15	0.2	0.15	0.11
				> 560	2.14	2.14	1.45	1.41	1.38	2.09	1.86	1.96	1.96	1.96	0.52	0.58	0.6	0.46	0.69	1.15	0.63	0.63	0.68	0.5	0.53	0.49	0.63	0.57	0.62	0.56	0.56	0.3	0.37	0.26	0.27	0.27	0.37	0.34	0.34	0.34	0.27	0.2	0.14	0.14	0.14	0.12	0.12	0.07	0.05
				> 575	2.37	2.37	1.56	1.55	1.55	2.94	2.68	2.87	2.87	2.87	0.71	0.78	0.8	0.65	0.92	1.45	1.05	1.05	1.17	0.96	0.99	0.89	1.09	0.94	1	0.9	0.78	0.36	0.44	0.28	0.27	0.27	0.37	0.36	0.37	0.37	0.32	0.24	0.17	0.17	0.16	0.15	0.17	0.15	0.11
				> 590	2.24	2.24	1.5	1.49	1.49	2.73	2.46	2.58	2.58	2.58	0.41	0.46	0.48	0.45	0.69	1.12	0.79	0.79	0.85	0.69	0.71	0.63	0.66	0.54	0.58	0.53	0.54	0.31	0.33	0.23	0.23	0.22	0.43	0.49	0.51	0.51	0.49	0.38	0.26	0.26	0.25	0.23	0.26	0.17	0.13
				> 605	2.25	2.25	1.62	1.61	1.6	2.81	2.7	2.78	2.78	2.78	0.39	0.42	0.44	0.46	0.68	1.04	0.76	0.76	0.87	0.74	0.68	0.59	0.6	0.47	0.51	0.47	0.44	0.28	0.32	0.22	0.22	0.22	0.4	0.56	0.59	0.59	0.61	0.47	0.33	0.33	0.32	0.29	0.33	0.26	0.21
				> 620	2.11	2.11	1.47	1.49	1.51	2.97	2.88	2.68	2.68	2.68	0.3	0.31	0.33	0.4	0.62	0.99	0.92	0.92	0.93	0.81	0.75	0.62	0.51	0.33	0.37	0.32	0.29	0.13	0.15	0.1	0.1	0.1	0.13	0.26	0.3	0.3	0.35	0.3	0.25	0.25	0.24	0.22	0.29	0.24	0.22
				> 635	2.65	2.65	1.88	1.9	1.92	3.33	3.17	2.96	2.96	2.96	0.46	0.49	0.51	0.65	0.88	1.21	1.14	1.14	1.19	1.08	0.97	0.77	0.47	0.32	0.35	0.31	0.25	0.15	0.18	0.13	0.13	0.13	0.23	0.42	0.46	0.46	0.51	0.45	0.37	0.37	0.36	0.34	0.39	0.3	0.26
				> 650	2.29	2.29	1.67	1.7	1.73	3.02	2.85	2.61	2.61	2.61	0.48	0.5	0.52	0.65	0.88	1.2	1.28	1.28	1.26	1.18	1.16	0.97	0.59	0.45	0.49	0.43	0.35	0.22	0.25	0.23	0.24	0.24	0.44	0.66	0.7	0.7	0.77	0.66	0.47	0.47	0.46	0.43	0.44	0.37	0.35
				> 665	1.97	1.97	1.42	1.41	1.41	2.68	2.44	2.12	2.12	2.12	0.29	0.31	0.33	0.39	0.59	0.9	1.21	1.21	1.09	1.03	1.02	0.91	0.62	0.51	0.55	0.5	0.36	0.25	0.28	0.26	0.27	0.27	0.51	0.75	0.8	0.8	0.89	0.7	0.4	0.4	0.39	0.35	0.25	0.28	0.24
				> 680	1.96	1.96	1.38	1.39	1.42	3.26	3.05	2.73	2.73	2.73	0.46	0.49	0.51	0.63	0.77	0.92	1.14	1.14	0.92	0.85	0.84	0.74	0.63	0.5	0.55	0.5	0.41	0.27	0.28	0.28	0.29	0.29	0.5	0.84	0.91	0.91	1.06	0.92	0.63	0.63	0.61	0.57	0.42	0.46	0.4
				> 695	2.41	2.41	1.75	1.79	1.85	4.06	3.78	3.49	3.49	3.49	0.6	0.61	0.62	0.84	1.02	1.19	1.37	1.37	1.14	1.04	1.02	0.88	0.72	0.55	0.6	0.55	0.4	0.29	0.28	0.3	0.32	0.32	0.39	0.74	0.82	0.82	1.02	0.94	0.74	0.74	0.73	0.69	0.61	0.71	0.63
				> 710	2.48	2.48	1.75	1.78	1.83	3.61	3.22	2.9	2.9	2.9	0.46	0.46	0.46	0.53	0.63	0.79	1.06	1.06	0.84	0.78	0.76	0.66	0.48	0.4	0.4	0.36	0.26	0.3	0.33	0.39	0.43	0.43	0.53	0.95	1.04	1.04	1.21	1.12	0.84	0.84	0.82	0.77	0.64	0.69	0.58
				> 725	3.1	3.1	2.29	2.34	2.42	3.92	3.43	3.01	3.01	3.01	0.48	0.45	0.47	0.46	0.52	0.69	1.05	1.05	0.79	0.79	0.76	0.72	0.61	0.54	0.53	0.49	0.35	0.32	0.37	0.4	0.44	0.44	0.5	0.89	0.97	0.97	1.15	1.06	0.81	0.81	0.79	0.74	0.64	0.7	0.62
				> 740	3.47	3.47	2.73	2.79	2.88	4.2	3.67	3.36	3.36	3.36	0.76	0.79	0.88	0.89	1.07	1.2	1.05	1.05	0.78	0.63	0.6	0.46	0.33	0.24	0.23	0.2	0.08	0.1	0.12	0.17	0.19	0.2	0.26	0.62	0.7	0.7	0.89	0.87	0.67	0.67	0.65	0.62	0.59	0.61	0.5
				> 755	3.08	3.08	2.29	2.29	2.31	3.35	2.98	3.01	3.01	3.01	0.39	0.43	0.52	0.65	0.93	1.12	1	1	0.7	0.61	0.56	0.4	0.24	0.17	0.16	0.15	0.14	0.23	0.25	0.31	0.32	0.32	0.44	0.76	0.86	0.86	0.98	0.99	0.83	0.83	0.81	0.77	0.71	0.64	0.5
				> 770	3.01	3.01	2.12	2.09	2.11	3.03	2.71	2.86	2.86	2.86	0.39	0.4	0.48	0.63	0.88	1.06	0.84	0.84	0.67	0.69	0.6	0.43	0.31	0.24	0.24	0.23	0.26	0.42	0.43	0.47	0.45	0.45	0.63	0.83	0.89	0.89	0.94	0.84	0.64	0.64	0.62	0.58	0.55	0.54	0.49
				> 785	3.66	3.66	2.69	2.62	2.6	2.88	2.5	2.57	2.57	2.57	0.46	0.49	0.6	0.75	0.98	1.15	0.84	0.84	0.67	0.64	0.65	0.45	0.41	0.3	0.29	0.29	0.4	0.52	0.47	0.52	0.49	0.49	0.67	0.67	0.7	0.7	0.67	0.6	0.5	0.5	0.49	0.47	0.48	0.45	0.46
				> 800	4.72	4.72	3.72	3.65	3.61	3.24	2.68	2.47	2.47	2.47	0.4	0.44	0.56	0.76	0.94	0.91	0.54	0.54	0.39	0.4	0.4	0.25	0.22	0.15	0.15	0.15	0.27	0.41	0.35	0.37	0.37	0.37	0.55	0.49	0.5	0.5	0.45	0.41	0.33	0.33	0.32	0.3	0.31	0.26	0.22
				> 815	4.84	4.84	3.63	3.56	3.5	2.93	2.53	2.31	2.31	2.31	0.84	0.88	0.95	1.09	1.2	1.16	0.57	0.57	0.5	0.33	0.38	0.24	0.23	0.15	0.14	0.14	0.13	0.15	0.07	0.07	0.06	0.06	0.14	0.13	0.15	0.15	0.16	0.15	0.17	0.17	0.17	0.18	0.18	0.16	0.14
				> 830	4.39	4.39	3.29	3.29	3.3	3.22	2.71	2.52	2.52	2.52	1.03	1.1	1.19	1.2	1.35	1.33	0.7	0.7	0.55	0.4	0.42	0.26	0.27	0.24	0.23	0.23	0.23	0.21	0.14	0.16	0.12	0.12	0.16	0.18	0.21	0.21	0.23	0.23	0.31	0.31	0.32	0.34	0.37	0.39	0.43
				> 845	3.73	3.73	2.64	2.6	2.58	2.09	1.85	1.69	1.69	1.69	0.8	0.87	0.96	1.23	1.35	1.37	0.87	0.87	0.76	0.52	0.51	0.35	0.25	0.26	0.25	0.25	0.19	0.25	0.17	0.2	0.19	0.19	0.19	0.24	0.28	0.28	0.31	0.35	0.57	0.57	0.6	0.64	0.68	0.74	0.83
				> 860	4.24	4.24	3.01	2.97	2.95	2.16	1.84	1.62	1.62	1.62	0.95	1.08	1.18	1.4	1.55	1.55	0.99	0.99	0.84	0.6	0.55	0.39	0.35	0.4	0.4	0.39	0.35	0.37	0.29	0.31	0.29	0.29	0.34	0.45	0.51	0.51	0.49	0.46	0.65	0.65	0.66	0.69	0.76	0.77	0.82
				> 875	4	4	2.88	2.91	2.94	2.72	2.4	2.3	2.3	2.3	2.42	2.48	2.62	2.8	2.76	2.68	1.65	1.65	1.55	1.27	1.15	0.87	0.54	0.44	0.45	0.46	0.48	0.62	0.46	0.45	0.46	0.46	0.45	0.56	0.57	0.57	0.59	0.62	0.85	0.85	0.86	0.9	1.03	0.94	0.91
				> 890	4.7	4.7	3.85	3.87	3.88	2.97	2.64	2.31	2.31	2.31	1.58	1.73	1.76	1.99	2.04	2.12	1.17	1.17	1.23	0.95	0.82	0.64	0.55	0.51	0.55	0.57	0.62	0.76	0.66	0.66	0.63	0.64	0.63	0.72	0.75	0.75	0.76	0.84	0.94	0.94	0.94	0.9	0.96	0.84	0.73
				> 905	2.91	2.91	2.26	2.28	2.29	1.8	1.71	1.64	1.64	1.64	1.52	1.62	1.61	1.78	1.81	1.82	1.24	1.24	1.18	0.91	0.77	0.6	0.48	0.36	0.39	0.39	0.41	0.43	0.34	0.43	0.41	0.41	0.49	0.67	0.73	0.73	0.83	0.91	0.91	0.91	0.91	0.84	0.95	0.78	0.71
				> 920	2.79	2.79	2.26	2.33	2.38	2.46	2.36	2.36	2.36	2.36	2.04	2.32	2.31	2.41	2.49	2.44	1.58	1.58	1.5	1.23	1.11	0.86	0.52	0.37	0.41	0.39	0.37	0.31	0.19	0.29	0.26	0.26	0.31	0.42	0.47	0.47	0.5	0.49	0.42	0.42	0.41	0.39	0.41	0.29	0.24
				> 935	2.85	2.85	2.37	2.44	2.49	2.63	2.59	2.76	2.76	2.76	1.64	1.96	1.96	1.88	2	2.18	1.38	1.38	1.41	1.16	1.04	0.84	0.4	0.27	0.27	0.26	0.23	0.23	0.11	0.15	0.12	0.12	0.13	0.17	0.19	0.19	0.22	0.23	0.24	0.24	0.24	0.23	0.28	0.2	0.17
				> 950	2.9	2.9	2.39	2.43	2.43	2.06	2.02	2.13	2.13	2.13	2.02	2.45	2.44	2.44	2.7	2.9	2.48	2.48	2.3	1.94	1.76	1.46	0.81	0.6	0.58	0.56	0.47	0.38	0.22	0.27	0.21	0.21	0.25	0.3	0.35	0.35	0.43	0.46	0.35	0.35	0.34	0.31	0.3	0.22	0.16
				> 965	2.76	2.76	2.23	2.3	2.34	2.34	2.3	2.42	2.42	2.42	2.22	2.71	2.67	2.66	2.91	3	2.39	2.39	2.06	1.61	1.5	1.21	0.63	0.48	0.47	0.45	0.38	0.39	0.28	0.36	0.31	0.31	0.41	0.56	0.64	0.64	0.74	0.74	0.54	0.54	0.53	0.51	0.49	0.39	0.31
				> 980	2.27	2.27	1.92	1.93	1.94	1.65	1.62	1.64	1.64	1.64	1.23	1.56	1.61	1.79	1.97	2.14	1.9	1.9	1.49	1.18	1.09	1	0.54	0.45	0.44	0.44	0.3	0.3	0.28	0.37	0.34	0.35	0.35	0.39	0.39	0.39	0.43	0.47	0.49	0.49	0.5	0.5	0.47	0.5	0.47
				> 995	1.01	1.01	0.95	0.96	0.96	0.87	0.84	0.79	0.79	0.79	0.63	0.83	0.86	1.09	1.21	1.27	1.04	1.04	0.67	0.6	0.53	0.43	0.58	0.52	0.52	0.51	0.51	0.5	0.44	0.56	0.55	0.56	0.59	0.65	0.65	0.65	0.7	0.72	0.67	0.67	0.66	0.65	0.59	0.57	0.5
				> 1010	1.18	1.18	1.05	1.07	1.08	0.99	0.94	0.87	0.87	0.87	0.6	0.73	0.76	0.72	0.79	0.85	0.62	0.62	0.55	0.64	0.59	0.5	1.12	1.13	1.13	1.14	1.23	1.29	1.13	1.22	1.16	1.16	1.29	1.25	1.24	1.24	1.23	1.16	1	1	0.99	0.97	0.93	0.81	0.72
				> 1025	1.03	1.03	0.85	0.87	0.91	0.85	0.82	0.8	0.8	0.8	0.69	0.67	0.67	0.51	0.44	0.44	0.46	0.46	0.36	0.38	0.37	0.34	0.8	0.82	0.82	0.82	0.79	0.76	0.75	0.82	0.77	0.77	0.86	0.77	0.76	0.76	0.72	0.65	0.56	0.56	0.56	0.55	0.54	0.49	0.47
				> 1040	1.44	1.44	1.2	1.25	1.31	1.32	1.31	1.25	1.25	1.25	1.2	1.07	1.04	0.78	0.59	0.51	0.45	0.45	0.41	0.42	0.41	0.37	0.74	0.81	0.81	0.82	0.8	0.76	0.78	0.84	0.83	0.83	0.98	0.87	0.85	0.85	0.76	0.72	0.67	0.67	0.66	0.66	0.63	0.63	0.61
				> 1055	1.68	1.68	1.35	1.39	1.45	1.32	1.32	1.24	1.24	1.24	0.98	1.01	1.02	0.68	0.55	0.46	0.33	0.33	0.31	0.36	0.33	0.25	0.34	0.35	0.35	0.35	0.32	0.28	0.33	0.35	0.36	0.37	0.39	0.38	0.38	0.38	0.4	0.43	0.5	0.5	0.5	0.51	0.48	0.58	0.61
				> 1070	0.37	0.37	0.38	0.37	0.38	0.37	0.38	0.4	0.4	0.4	0.6	0.7	0.72	0.52	0.4	0.44	0.57	0.57	0.29	0.2	0.19	0.19	0.14	0.18	0.18	0.19	0.15	0.11	0.13	0.11	0.14	0.14	0.17	0.23	0.24	0.24	0.3	0.34	0.45	0.45	0.46	0.47	0.48	0.57	0.69
				> 1085	0.45	0.45	0.47	0.47	0.48	0.7	0.75	0.78	0.78	0.78	0.91	1.04	1.06	0.59	0.43	0.35	0.37	0.37	0.2	0.13	0.13	0.12	0.13	0.21	0.21	0.21	0.17	0.13	0.17	0.14	0.18	0.18	0.2	0.28	0.29	0.29	0.38	0.43	0.55	0.55	0.56	0.57	0.6	0.69	0.79
				> 1100	0.15	0.15	0.16	0.15	0.14	0.34	0.46	0.56	0.56	0.56	0.38	0.46	0.48	0.35	0.38	0.33	0.19	0.19	0.1	0.09	0.07	0.05	0.04	0.05	0.05	0.06	0.04	0.04	0.07	0.05	0.05	0.05	0.06	0.09	0.1	0.1	0.2	0.34	0.58	0.58	0.59	0.62	0.69	0.79	0.93
[truncated: 846 more columns]

## Sheet: S_Table_9.3_Female
			#File_name	Supplementary Table 9.3
			#Table_title	Vita mapping results: Female main effects controlling for site, cohort year, and drug vs control,(LOD scores)
			#Source_paper	Arends et al. (2025) Genetics of longevity: Dynamic effects of sex and body weight trade-offs. Nature, in review, Aug 2025 and see (bioRxiv doi.org/10.1101/2025.04.27.649857)
			#Contact	labwilliams@gmail.com,danny.arends@gmail.com, dashbrook@uthsc.edu, sroy12@uthsc.edu
			#Date	18Aug2025 by RWW and DA
			#Formatting	Conditional formatting highlights significant loci in green
				#Stastical_note	Mapping done using genotypes, rather than haplotypes
				T-age	1_3010272	1_3010274	1_4344820	1_6249843	1_7969906	1_24042124	1_26682184	1_31062737	1_31062758	1_31062759	1_34173196	1_36445187	1_37045066	1_37893993	1_42044440	1_47481218	1_58265070	1_58265096	1_58823920	1_59178631	1_60329343	1_63865803	1_72346423	1_75125895	1_75472884	1_76521721	1_80223453	1_86216552	1_87986124	1_90931519	1_93135308	1_93284444	1_93785926	1_100383536	1_101379811	1_101379818	1_106189355	1_111859457	1_120063246	1_120063257	1_120474787	1_121483290	1_125106352	1_127959819	1_132295971
				> 35	2.39	2.39	2.29	2.28	2.34	3.95	3.07	2.92	2.92	2.92	1.22	1	1.18	0.61	0.47	0.39	0.22	0.22	0.22	0.15	0.17	0.15	0.36	0.22	0.21	0.19	0.12	0.06	0.12	0.1	0.07	0.07	0.21	0.27	0.28	0.28	0.3	0.32	0.35	0.35	0.35	0.38	0.47	0.43	0.47
				> 50	2.39	2.39	2.29	2.28	2.34	3.95	3.07	2.92	2.92	2.92	1.22	1	1.18	0.61	0.47	0.39	0.22	0.22	0.22	0.15	0.17	0.15	0.36	0.22	0.21	0.19	0.12	0.06	0.12	0.1	0.07	0.07	0.21	0.27	0.28	0.28	0.3	0.32	0.35	0.35	0.35	0.38	0.47	0.43	0.47
				> 65	1.91	1.91	1.81	1.81	1.86	3.57	2.72	2.56	2.56	2.56	1.13	0.94	1.12	0.55	0.4	0.32	0.15	0.15	0.18	0.14	0.16	0.15	0.39	0.25	0.24	0.23	0.13	0.08	0.15	0.13	0.11	0.11	0.29	0.37	0.38	0.38	0.4	0.41	0.41	0.41	0.41	0.44	0.54	0.47	0.5
				> 80	1.91	1.91	1.81	1.81	1.86	3.57	2.72	2.56	2.56	2.56	1.13	0.94	1.12	0.55	0.4	0.32	0.15	0.15	0.18	0.14	0.16	0.15	0.39	0.25	0.24	0.23	0.13	0.08	0.15	0.13	0.11	0.11	0.29	0.37	0.38	0.38	0.4	0.41	0.41	0.41	0.41	0.44	0.54	0.47	0.5
				> 95	1.91	1.91	1.81	1.81	1.86	3.57	2.72	2.56	2.56	2.56	1.13	0.94	1.12	0.55	0.4	0.32	0.15	0.15	0.18	0.14	0.16	0.15	0.39	0.25	0.24	0.23	0.13	0.08	0.15	0.13	0.11	0.11	0.29	0.37	0.38	0.38	0.4	0.41	0.41	0.41	0.41	0.44	0.54	0.47	0.5
				> 110	1.91	1.91	1.81	1.81	1.86	3.57	2.72	2.56	2.56	2.56	1.13	0.94	1.12	0.55	0.4	0.32	0.15	0.15	0.18	0.14	0.16	0.15	0.39	0.25	0.24	0.23	0.13	0.08	0.15	0.13	0.11	0.11	0.29	0.37	0.38	0.38	0.4	0.41	0.41	0.41	0.41	0.44	0.54	0.47	0.5
				> 125	1.91	1.91	1.81	1.81	1.86	3.57	2.72	2.56	2.56	2.56	1.13	0.94	1.12	0.55	0.4	0.32	0.15	0.15	0.18	0.14	0.16	0.15	0.39	0.25	0.24	0.23	0.13	0.08	0.15	0.13	0.11	0.11	0.29	0.37	0.38	0.38	0.4	0.41	0.41	0.41	0.41	0.44	0.54	0.47	0.5
				> 140	1.91	1.91	1.81	1.81	1.86	3.57	2.72	2.56	2.56	2.56	1.13	0.94	1.12	0.55	0.4	0.32	0.15	0.15	0.18	0.14	0.16	0.15	0.39	0.25	0.24	0.23	0.13	0.08	0.15	0.13	0.11	0.11	0.29	0.37	0.38	0.38	0.4	0.41	0.41	0.41	0.41	0.44	0.54	0.47	0.5
				> 155	1.85	1.85	1.76	1.76	1.81	3.52	2.67	2.58	2.58	2.58	1.16	0.95	1.14	0.59	0.42	0.32	0.1	0.1	0.11	0.1	0.12	0.12	0.41	0.29	0.27	0.26	0.16	0.12	0.2	0.2	0.19	0.19	0.43	0.56	0.58	0.58	0.63	0.6	0.53	0.53	0.52	0.56	0.66	0.55	0.57
				> 170	2.09	2.09	1.99	1.99	2.05	3.82	2.95	2.85	2.85	2.85	1.2	0.97	1.16	0.66	0.49	0.38	0.12	0.12	0.09	0.04	0.05	0.05	0.29	0.2	0.19	0.18	0.1	0.07	0.14	0.14	0.13	0.13	0.33	0.43	0.45	0.45	0.54	0.56	0.52	0.52	0.51	0.55	0.64	0.56	0.59
				> 185	2.24	2.24	2.14	2.14	2.21	4.01	3.13	3.02	3.02	3.02	1.25	1.01	1.19	0.72	0.54	0.43	0.14	0.14	0.09	0.03	0.03	0.03	0.24	0.17	0.16	0.16	0.09	0.06	0.13	0.12	0.11	0.11	0.28	0.38	0.4	0.4	0.5	0.55	0.53	0.53	0.52	0.55	0.64	0.57	0.61
				> 200	2.3	2.3	2.18	2.18	2.23	3.93	3.03	2.89	2.89	2.89	1.11	0.89	1.06	0.62	0.45	0.35	0.12	0.12	0.09	0.02	0.03	0.03	0.21	0.15	0.14	0.14	0.09	0.06	0.12	0.12	0.11	0.11	0.25	0.34	0.36	0.36	0.48	0.55	0.53	0.53	0.52	0.55	0.63	0.57	0.61
				> 215	2.57	2.57	2.47	2.45	2.5	4.07	3.12	2.7	2.7	2.7	1.14	0.93	1.12	0.65	0.51	0.44	0.16	0.16	0.11	0.02	0.03	0.02	0.25	0.19	0.18	0.17	0.13	0.08	0.15	0.14	0.12	0.12	0.25	0.31	0.32	0.32	0.44	0.5	0.47	0.47	0.45	0.48	0.56	0.51	0.54
				> 230	2.62	2.62	2.52	2.49	2.53	3.98	3.02	2.58	2.58	2.58	1.01	0.82	1	0.56	0.43	0.38	0.14	0.14	0.09	0.02	0.02	0.01	0.31	0.24	0.23	0.22	0.17	0.1	0.18	0.16	0.13	0.13	0.26	0.29	0.3	0.3	0.38	0.45	0.44	0.44	0.43	0.46	0.54	0.5	0.55
				> 245	2.52	2.52	2.4	2.37	2.4	3.88	2.96	2.55	2.55	2.55	1.11	0.94	1.12	0.63	0.49	0.44	0.19	0.19	0.17	0.07	0.07	0.05	0.36	0.26	0.24	0.23	0.17	0.08	0.17	0.14	0.1	0.09	0.2	0.23	0.24	0.24	0.29	0.35	0.37	0.37	0.36	0.38	0.46	0.42	0.47
				> 260	2.84	2.84	2.7	2.67	2.69	3.95	2.99	2.54	2.54	2.54	0.96	0.82	0.99	0.51	0.4	0.34	0.15	0.15	0.18	0.1	0.11	0.09	0.33	0.21	0.19	0.18	0.12	0.04	0.11	0.09	0.06	0.06	0.21	0.28	0.29	0.29	0.32	0.36	0.34	0.34	0.32	0.35	0.41	0.36	0.38
				> 275	2.84	2.84	2.7	2.66	2.68	3.82	2.86	2.41	2.41	2.41	0.85	0.72	0.88	0.44	0.33	0.29	0.12	0.12	0.16	0.1	0.11	0.1	0.31	0.18	0.17	0.16	0.09	0.03	0.09	0.08	0.06	0.06	0.23	0.32	0.33	0.33	0.37	0.41	0.39	0.39	0.38	0.4	0.47	0.4	0.43
				> 290	2.84	2.84	2.7	2.66	2.68	3.82	2.86	2.41	2.41	2.41	0.85	0.72	0.88	0.44	0.33	0.29	0.12	0.12	0.16	0.1	0.11	0.1	0.31	0.18	0.17	0.16	0.09	0.03	0.09	0.08	0.06	0.06	0.23	0.32	0.33	0.33	0.37	0.41	0.39	0.39	0.38	0.4	0.47	0.4	0.43
				> 305	2.84	2.84	2.7	2.66	2.68	3.82	2.86	2.41	2.41	2.41	0.85	0.72	0.88	0.44	0.33	0.29	0.12	0.12	0.16	0.1	0.11	0.1	0.31	0.18	0.17	0.16	0.09	0.03	0.09	0.08	0.06	0.06	0.23	0.32	0.33	0.33	0.37	0.41	0.39	0.39	0.38	0.4	0.47	0.4	0.43
				> 320	2.68	2.68	2.54	2.51	2.53	3.72	2.79	2.36	2.36	2.36	0.89	0.75	0.92	0.46	0.36	0.31	0.14	0.14	0.17	0.1	0.1	0.08	0.27	0.16	0.15	0.14	0.08	0.03	0.08	0.07	0.05	0.04	0.2	0.28	0.29	0.29	0.34	0.41	0.4	0.4	0.39	0.41	0.48	0.42	0.45
				> 335	2.85	2.85	2.71	2.67	2.69	3.84	2.89	2.45	2.45	2.45	0.91	0.79	0.96	0.48	0.38	0.33	0.15	0.15	0.19	0.12	0.12	0.1	0.34	0.21	0.19	0.18	0.11	0.04	0.11	0.09	0.06	0.06	0.22	0.29	0.3	0.3	0.34	0.39	0.38	0.38	0.36	0.38	0.45	0.41	0.44
				> 350	2.7	2.7	2.55	2.51	2.52	3.64	2.74	2.32	2.32	2.32	0.97	0.85	1.02	0.53	0.42	0.36	0.19	0.19	0.24	0.15	0.16	0.13	0.37	0.22	0.21	0.19	0.13	0.05	0.12	0.09	0.06	0.06	0.21	0.28	0.29	0.29	0.31	0.34	0.33	0.33	0.32	0.34	0.41	0.36	0.39
				> 365	2.62	2.62	2.45	2.38	2.36	3.43	2.57	2.21	2.21	2.21	1.06	0.95	1.13	0.6	0.48	0.41	0.21	0.21	0.27	0.18	0.19	0.14	0.45	0.28	0.26	0.25	0.17	0.07	0.15	0.12	0.07	0.07	0.21	0.27	0.27	0.27	0.25	0.26	0.26	0.26	0.25	0.27	0.35	0.31	0.35
				> 380	2.68	2.68	2.52	2.45	2.43	3.54	2.68	2.31	2.31	2.31	1.07	0.95	1.13	0.62	0.5	0.43	0.2	0.2	0.25	0.17	0.18	0.14	0.49	0.32	0.3	0.28	0.2	0.09	0.18	0.15	0.1	0.1	0.25	0.3	0.3	0.3	0.27	0.27	0.26	0.26	0.24	0.26	0.33	0.29	0.34
				> 395	2.72	2.72	2.51	2.43	2.4	3.32	2.48	2.11	2.11	2.11	0.97	0.88	1.05	0.58	0.49	0.45	0.23	0.23	0.33	0.25	0.26	0.21	0.54	0.34	0.31	0.29	0.21	0.1	0.2	0.18	0.15	0.15	0.3	0.32	0.32	0.32	0.3	0.29	0.27	0.27	0.25	0.27	0.34	0.31	0.35
				> 410	2.6	2.6	2.39	2.31	2.27	3.16	2.36	2.01	2.01	2.01	1.03	0.95	1.12	0.63	0.55	0.5	0.28	0.28	0.39	0.3	0.31	0.26	0.59	0.37	0.34	0.32	0.23	0.11	0.21	0.19	0.15	0.15	0.29	0.32	0.32	0.32	0.28	0.26	0.23	0.23	0.22	0.23	0.3	0.27	0.31
				> 425	2.87	2.87	2.66	2.58	2.55	3.61	2.78	2.39	2.39	2.39	1.21	1.12	1.3	0.8	0.7	0.64	0.36	0.36	0.46	0.33	0.34	0.28	0.6	0.37	0.34	0.32	0.25	0.1	0.21	0.18	0.13	0.13	0.24	0.24	0.24	0.24	0.21	0.2	0.2	0.2	0.18	0.19	0.26	0.23	0.27
				> 440	3.03	3.03	2.8	2.69	2.64	3.55	2.74	2.37	2.37	2.37	1.41	1.3	1.5	1	0.87	0.8	0.38	0.38	0.46	0.32	0.32	0.25	0.58	0.36	0.33	0.31	0.26	0.12	0.21	0.18	0.12	0.12	0.21	0.21	0.21	0.21	0.17	0.15	0.15	0.15	0.14	0.15	0.22	0.2	0.25
				> 455	2.94	2.94	2.7	2.59	2.53	3.43	2.73	2.41	2.41	2.41	1.58	1.44	1.65	1.13	0.96	0.87	0.39	0.39	0.42	0.27	0.26	0.19	0.64	0.43	0.41	0.39	0.32	0.16	0.28	0.24	0.17	0.17	0.29	0.25	0.24	0.24	0.19	0.17	0.15	0.15	0.14	0.15	0.22	0.18	0.21
				> 470	2.98	2.98	2.79	2.66	2.59	3.4	2.66	2.32	2.32	2.32	1.49	1.35	1.55	1.05	0.89	0.82	0.44	0.44	0.46	0.35	0.34	0.28	0.87	0.62	0.59	0.56	0.41	0.23	0.38	0.35	0.28	0.28	0.48	0.42	0.42	0.42	0.37	0.31	0.23	0.23	0.2	0.21	0.25	0.21	0.25
				> 485	2.8	2.8	2.61	2.48	2.39	3	2.43	2.16	2.16	2.16	1.68	1.56	1.75	1.22	1.03	0.93	0.53	0.53	0.59	0.44	0.43	0.35	0.97	0.69	0.66	0.62	0.48	0.27	0.44	0.4	0.33	0.33	0.51	0.41	0.4	0.4	0.34	0.27	0.2	0.2	0.17	0.17	0.2	0.18	0.2
				> 500	2.88	2.88	2.66	2.52	2.43	2.92	2.46	2.19	2.19	2.19	1.6	1.48	1.58	1.09	0.93	0.85	0.44	0.44	0.49	0.35	0.34	0.28	0.86	0.59	0.56	0.53	0.44	0.27	0.36	0.32	0.26	0.26	0.44	0.36	0.36	0.36	0.31	0.25	0.2	0.2	0.17	0.17	0.21	0.2	0.23
				> 515	2.68	2.68	2.47	2.34	2.26	2.89	2.42	2.18	2.18	2.18	1.63	1.53	1.63	1.1	0.94	0.88	0.47	0.47	0.52	0.4	0.39	0.33	0.94	0.64	0.6	0.57	0.47	0.26	0.35	0.31	0.25	0.25	0.44	0.4	0.41	0.41	0.39	0.29	0.2	0.2	0.17	0.18	0.23	0.19	0.22
				> 530	2.96	2.96	2.69	2.53	2.41	2.79	2.34	2.15	2.15	2.15	1.6	1.54	1.65	1.14	1.02	0.95	0.48	0.48	0.47	0.33	0.31	0.25	0.87	0.59	0.56	0.53	0.44	0.25	0.33	0.29	0.23	0.23	0.43	0.39	0.4	0.4	0.4	0.33	0.26	0.26	0.22	0.24	0.3	0.26	0.3
				> 545	2.65	2.65	2.39	2.26	2.17	2.81	2.37	2.23	2.23	2.23	1.54	1.41	1.52	1.01	0.88	0.81	0.4	0.4	0.44	0.32	0.31	0.25	0.82	0.5	0.47	0.44	0.37	0.21	0.28	0.24	0.19	0.19	0.42	0.39	0.39	0.39	0.37	0.28	0.2	0.2	0.17	0.19	0.27	0.23	0.28
				> 560	2.6	2.6	2.34	2.22	2.15	2.86	2.39	2.25	2.25	2.25	1.62	1.48	1.49	0.95	0.85	0.81	0.46	0.46	0.47	0.35	0.34	0.29	0.95	0.62	0.58	0.55	0.45	0.24	0.31	0.3	0.27	0.27	0.54	0.48	0.48	0.48	0.44	0.33	0.23	0.23	0.2	0.21	0.27	0.24	0.28
				> 575	2.65	2.65	2.4	2.27	2.21	2.93	2.42	2.29	2.29	2.29	1.61	1.46	1.47	0.92	0.8	0.78	0.47	0.47	0.45	0.38	0.37	0.32	1.04	0.68	0.64	0.6	0.47	0.26	0.34	0.34	0.31	0.31	0.56	0.55	0.56	0.56	0.52	0.37	0.23	0.23	0.2	0.21	0.27	0.25	0.3
				> 590	3.35	3.35	3.07	2.94	2.87	3.41	2.86	2.61	2.61	2.61	1.59	1.48	1.49	1.06	0.95	0.99	0.54	0.54	0.49	0.37	0.35	0.32	1.14	0.8	0.76	0.72	0.64	0.34	0.42	0.38	0.34	0.33	0.53	0.48	0.48	0.48	0.46	0.35	0.3	0.3	0.27	0.28	0.38	0.42	0.51
				> 605	3.17	3.17	2.88	2.78	2.72	3.44	2.87	2.69	2.69	2.69	1.64	1.51	1.52	1.05	0.91	0.92	0.56	0.56	0.47	0.42	0.4	0.36	1.16	0.89	0.85	0.81	0.67	0.41	0.51	0.5	0.47	0.47	0.72	0.73	0.72	0.72	0.66	0.5	0.41	0.41	0.36	0.37	0.49	0.58	0.64
				> 620	2.77	2.77	2.49	2.39	2.32	3.11	2.65	2.49	2.49	2.49	1.86	1.76	1.78	1.32	1.15	1.1	0.66	0.66	0.62	0.53	0.51	0.43	1.3	1.01	0.95	0.92	0.79	0.57	0.69	0.66	0.6	0.6	0.86	0.81	0.8	0.8	0.71	0.57	0.52	0.52	0.46	0.49	0.66	0.71	0.73
				> 635	2.9	2.9	2.8	2.72	2.65	3.26	2.82	2.69	2.69	2.69	1.83	1.73	1.74	1.36	1.2	1.2	0.77	0.77	0.65	0.51	0.48	0.43	1.27	1.04	1.03	1	0.91	0.64	0.77	0.7	0.62	0.62	0.86	0.71	0.69	0.69	0.57	0.45	0.43	0.43	0.44	0.46	0.58	0.73	0.76
				> 650	2.8	2.8	2.7	2.66	2.63	3.42	3.11	2.88	2.88	2.88	1.57	1.47	1.49	1.12	1	0.95	0.59	0.59	0.48	0.37	0.34	0.31	0.94	0.71	0.69	0.67	0.59	0.4	0.52	0.47	0.42	0.42	0.56	0.49	0.49	0.49	0.43	0.4	0.48	0.48	0.49	0.53	0.68	0.78	0.82
				> 665	2.44	2.44	2.37	2.34	2.33	3.54	3.22	2.94	2.94	2.94	1.66	1.55	1.58	1.04	0.94	0.93	0.59	0.59	0.49	0.39	0.37	0.33	0.91	0.69	0.67	0.65	0.6	0.38	0.5	0.42	0.36	0.36	0.49	0.39	0.38	0.38	0.32	0.28	0.33	0.33	0.34	0.36	0.48	0.58	0.62
				> 680	2.81	2.81	2.74	2.71	2.69	3.69	3.21	3.13	3.13	3.13	1.23	1.15	1.17	0.67	0.59	0.6	0.41	0.41	0.28	0.21	0.2	0.22	0.7	0.61	0.59	0.56	0.49	0.26	0.37	0.32	0.28	0.28	0.41	0.39	0.39	0.39	0.39	0.39	0.46	0.46	0.47	0.49	0.58	0.68	0.68
				> 695	3.02	3.02	2.78	2.76	2.76	4.04	3.52	3.43	3.43	3.43	1.29	1.19	1.21	0.76	0.72	0.76	0.52	0.52	0.4	0.26	0.25	0.29	0.83	0.81	0.79	0.75	0.79	0.48	0.64	0.57	0.49	0.49	0.6	0.46	0.44	0.44	0.41	0.46	0.57	0.57	0.58	0.6	0.68	0.76	0.73
				> 710	2.65	2.65	2.56	2.57	2.59	4.04	3.69	3.52	3.52	3.52	1.07	0.99	1.01	0.69	0.69	0.74	0.41	0.41	0.35	0.18	0.17	0.19	0.46	0.45	0.42	0.4	0.51	0.35	0.52	0.51	0.47	0.47	0.5	0.41	0.39	0.39	0.37	0.46	0.61	0.61	0.62	0.64	0.75	0.82	0.81
				> 725	2.98	2.98	2.84	2.83	2.81	3.69	3.35	3.16	3.16	3.16	0.88	0.84	0.86	0.62	0.66	0.73	0.43	0.43	0.36	0.18	0.16	0.21	0.55	0.63	0.6	0.58	0.8	0.69	0.9	0.87	0.81	0.81	0.82	0.63	0.59	0.59	0.64	0.94	1.34	1.34	1.37	1.41	1.62	1.73	1.77
				> 740	2.96	2.96	2.64	2.66	2.66	3.76	3.65	3.47	3.47	3.47	1.37	1.3	1.32	1.02	1.07	1.13	0.74	0.74	0.69	0.41	0.38	0.44	0.89	0.83	0.79	0.77	1.11	0.94	1.19	1.15	1.08	1.08	1	0.83	0.78	0.78	0.76	1.01	1.52	1.52	1.55	1.56	1.61	1.78	1.79
				> 755	2.49	2.49	2.17	2.21	2.24	3.6	3.21	2.97	2.97	2.97	0.95	0.92	0.96	0.66	0.88	1.05	0.73	0.73	0.73	0.45	0.42	0.45	0.82	0.73	0.68	0.65	0.92	0.78	1.02	0.98	0.92	0.91	0.86	0.71	0.68	0.68	0.69	0.93	1.32	1.32	1.34	1.34	1.38	1.46	1.43
				> 770	2.82	2.82	2.44	2.49	2.57	4.55	4.29	3.93	3.93	3.93	1.32	1.25	1.29	1.09	1.4	1.56	0.98	0.98	1.12	0.8	0.74	0.75	0.96	0.83	0.78	0.76	1.15	0.98	1.18	1.05	0.94	0.93	0.94	0.7	0.66	0.66	0.67	0.98	1.34	1.34	1.35	1.34	1.39	1.41	1.36
				> 785	2.07	2.07	1.99	2.02	2.07	3.68	3.14	2.89	2.89	2.89	1.02	1.03	1.09	0.83	1.1	1.24	0.8	0.8	0.87	0.66	0.6	0.64	0.9	0.68	0.62	0.6	0.9	0.76	0.85	0.72	0.64	0.63	0.69	0.49	0.46	0.46	0.46	0.64	0.86	0.86	0.87	0.87	0.95	0.88	0.9
				> 800	2.06	2.06	2.09	2.12	2.16	3.48	2.9	2.63	2.63	2.63	0.57	0.62	0.68	0.68	1.03	1.22	0.9	0.9	0.67	0.45	0.43	0.47	0.75	0.53	0.53	0.52	0.81	0.74	0.81	0.65	0.56	0.55	0.61	0.35	0.32	0.32	0.34	0.52	0.64	0.64	0.64	0.61	0.62	0.55	0.57
				> 815	1.59	1.59	1.6	1.62	1.64	3.04	2.58	2.53	2.53	2.53	0.66	0.67	0.74	0.68	1.08	1.31	0.92	0.92	0.71	0.53	0.5	0.49	0.76	0.63	0.64	0.63	0.79	0.77	0.89	0.82	0.78	0.78	0.79	0.52	0.5	0.5	0.42	0.5	0.55	0.55	0.54	0.5	0.47	0.43	0.39
				> 830	2.08	2.08	2.11	2.17	2.22	3.31	2.94	2.79	2.79	2.79	0.28	0.29	0.3	0.42	0.71	0.84	0.73	0.73	0.48	0.36	0.34	0.35	0.55	0.55	0.56	0.56	0.58	0.6	0.7	0.59	0.53	0.53	0.5	0.28	0.26	0.26	0.22	0.32	0.39	0.39	0.38	0.38	0.37	0.31	0.3
				> 845	2.48	2.48	2.49	2.52	2.51	2.73	2.23	1.97	1.97	1.97	0.37	0.38	0.39	0.33	0.5	0.58	0.7	0.7	0.33	0.2	0.22	0.26	0.49	0.5	0.52	0.53	0.51	0.57	0.65	0.6	0.59	0.59	0.64	0.43	0.41	0.41	0.35	0.45	0.52	0.52	0.51	0.5	0.56	0.41	0.39
				> 860	2.45	2.45	2.6	2.63	2.62	2.5	2.16	1.96	1.96	1.96	0.2	0.22	0.22	0.17	0.35	0.43	0.68	0.68	0.37	0.25	0.24	0.29	0.39	0.42	0.43	0.43	0.53	0.58	0.63	0.5	0.48	0.47	0.55	0.33	0.32	0.32	0.29	0.43	0.5	0.5	0.49	0.5	0.5	0.4	0.38
				> 875	0.78	0.78	0.83	0.84	0.83	0.89	0.69	0.61	0.61	0.61	0.85	0.84	0.83	0.24	0.28	0.32	0.45	0.45	0.27	0.09	0.08	0.11	0.29	0.32	0.34	0.34	0.59	0.63	0.64	0.66	0.64	0.63	0.64	0.56	0.56	0.56	0.55	0.54	0.46	0.46	0.45	0.49	0.4	0.33	0.31
				> 890	0.75	0.75	0.78	0.78	0.79	1.01	0.99	0.96	0.96	0.96	0.68	0.71	0.72	0.58	0.87	0.98	1.08	1.08	0.87	0.44	0.38	0.38	0.64	0.71	0.72	0.74	1.33	1.51	1.51	1.51	1.42	1.42	1.31	1.19	1.2	1.2	1.33	1.36	1.17	1.17	1.15	1.29	1.09	1.07	0.99
				> 905	0.64	0.64	0.67	0.66	0.65	0.88	1.03	1.01	1.01	1.01	0.84	0.82	0.82	0.73	1.04	1.19	1.12	1.12	1.04	0.59	0.52	0.53	0.85	0.96	0.98	1.01	1.67	1.98	2.02	2.02	1.97	1.97	1.85	1.71	1.73	1.73	1.97	2.12	1.95	1.95	1.91	2.1	1.66	1.69	1.61
				> 920	0.9	0.9	0.99	0.95	0.93	0.9	0.99	0.83	0.83	0.83	0.74	0.69	0.68	0.61	0.83	0.87	0.79	0.79	0.84	0.45	0.38	0.39	0.67	0.79	0.81	0.86	1.36	1.73	1.68	1.6	1.51	1.5	1.5	1.42	1.46	1.46	1.68	1.79	1.53	1.53	1.47	1.64	1.21	1.22	1.12
				> 935	1.18	1.18	1	0.98	0.96	0.72	0.78	0.64	0.64	0.64	0.6	0.54	0.54	0.46	0.71	0.8	0.6	0.6	0.74	0.4	0.35	0.34	0.51	0.51	0.52	0.55	1.04	1.24	1.15	1.04	0.95	0.95	0.94	0.83	0.84	0.84	1	1.07	0.92	0.92	0.92	1.01	0.69	0.85	0.8
				> 950	0.55	0.55	0.41	0.41	0.41	0.47	0.53	0.44	0.44	0.44	0.54	0.5	0.49	0.36	0.58	0.71	0.84	0.84	0.67	0.35	0.3	0.32	0.49	0.54	0.56	0.59	0.96	1.09	0.93	0.75	0.63	0.62	0.65	0.49	0.48	0.48	0.59	0.57	0.51	0.51	0.51	0.6	0.4	0.53	0.5
				> 965	0.64	0.64	0.47	0.47	0.47	0.42	0.45	0.33	0.33	0.33	0.67	0.61	0.6	0.34	0.5	0.61	0.96	0.96	0.6	0.29	0.28	0.35	0.77	0.87	0.89	0.94	1.14	1.3	1.18	1.04	0.93	0.92	0.99	0.68	0.67	0.67	0.74	0.67	0.56	0.56	0.55	0.57	0.38	0.44	0.41
				> 980	0.66	0.66	0.58	0.56	0.54	0.37	0.4	0.37	0.37	0.37	0.81	0.73	0.72	0.3	0.37	0.41	0.47	0.47	0.3	0.07	0.08	0.08	0.27	0.29	0.29	0.31	0.46	0.53	0.46	0.39	0.36	0.35	0.41	0.31	0.31	0.31	0.33	0.29	0.25	0.25	0.25	0.25	0.16	0.14	0.11
				> 995	0.32	0.32	0.25	0.25	0.25	0.27	0.38	0.43	0.43	0.43	0.83	0.74	0.71	0.28	0.35	0.44	0.48	0.48	0.32	0.1	0.12	0.12	0.34	0.4	0.39	0.39	0.5	0.41	0.34	0.25	0.22	0.22	0.26	0.1	0.1	0.1	0.1	0.11	0.2	0.2	0.2	0.21	0.27	0.17	0.18
				> 1010	0.28	0.28	0.28	0.28	0.29	0.25	0.36	0.45	0.45	0.45	0.4	0.32	0.3	0.22	0.29	0.31	0.27	0.27	0.1	0.03	0.03	0.02	0.1	0.15	0.15	0.15	0.24	0.21	0.18	0.11	0.09	0.09	0.1	0.03	0.03	0.03	0.03	0.05	0.09	0.09	0.09	0.09	0.11	0.08	0.09
				> 1025	0.35	0.35	0.34	0.32	0.31	0.15	0.16	0.26	0.26	0.26	0.63	0.54	0.53	0.18	0.16	0.18	0.22	0.22	0.19	0.23	0.21	0.25	0.54	0.55	0.52	0.5	0.51	0.35	0.4	0.36	0.37	0.37	0.36	0.25	0.24	0.24	0.32	0.34	0.36	0.36	0.36	0.36	0.38	0.37	0.37
				> 1040	0.52	0.52	0.5	0.48	0.47	0.71	0.78	0.96	0.96	0.96	0.99	0.92	0.9	0.53	0.34	0.3	0.3	0.3	0.26	0.28	0.28	0.29	0.4	0.34	0.31	0.3	0.45	0.3	0.24	0.17	0.12	0.12	0.11	0.05	0.05	0.05	0.15	0.13	0.1	0.1	0.09	0.09	0.08	0.08	0.08
				> 1055	0.51	0.51	0.48	0.46	0.48	1.07	1.12	1.31	1.31	1.31	1	0.94	0.93	0.67	0.55	0.52	0.56	0.56	0.33	0.23	0.25	0.31	0.55	0.55	0.55	0.57	0.89	0.7	0.58	0.4	0.29	0.29	0.26	0.06	0.05	0.05	0.11	0.13	0.12	0.12	0.12	0.12	0.12	0.1	0.09
				> 1070	0.74	0.74	0.71	0.65	0.62	0.68	0.67	0.78	0.78	0.78	0.39	0.4	0.4	0.43	0.51	0.56	0.39	0.39	0.15	0.05	0.05	0.07	0.16	0.23	0.23	0.25	0.44	0.29	0.2	0.1	0.05	0.05	0.03	0.06	0.07	0.07	0.15	0.15	0.13	0.13	0.13	0.13	0.15	0.11	0.09
				> 1085	0.97	0.97	0.98	0.93	0.93	0.92	0.91	0.98	0.98	0.98	0.45	0.44	0.44	0.43	0.48	0.48	0.35	0.35	0.17	0.1	0.09	0.12	0.16	0.22	0.22	0.23	0.27	0.11	0.05	0	0.01	0.01	0.04	0.16	0.18	0.18	0.23	0.23	0.25	0.25	0.26	0.26	0.33	0.32	0.34
				> 1100	1.85	1.85	1.84	1.88	1.97	2.23	2.2	2.17	2.17	2.17	0.9	0.85	0.84	0.83	0.8	0.76	0.6	0.6	0.26	0.14	0.14	0.14	0.12	0.1	0.1	0.09	0.24	0.14	0.13	0.15	0.18	0.18	0.21	0.32	0.32	0.32	0.28	0.34	0.52	0.52	0.53	0.55	0.52	0.56	0.58
[truncated: 846 more columns]

## Sheet: S.Table_9.4_Interaction
			#File_name	Supplementary Table 9.4
			#Table_title	Vita .apping of the sex interacton effects controlling for site, cohort year, and drug vs control (LOD scores)
			#Source_paper	Arends et al. (2025) Genetics of longevity: Dynamic effects of sex and body weight trade-offs. Nature, in review, Aug 2025 and see (bioRxiv doi.org/10.1101/2025.04.27.649857)
			#Contact	labwilliams@gmail.com,danny.arends@gmail.com, dashbrook@uthsc.edu, sroy12@uthsc.edu
			#Date	18Aug2025 by RWW and DA
			#Formatting	Conditional formatting highlights significant loci in green
			#Statistica-_note	No sex interaction effect estimated for Chr X markers. Mapping done using genotypes, rather than haplotypes
				T-age	1_3010272	1_3010274	1_4344820	1_6249843	1_7969906	1_24042124	1_26682184	1_31062737	1_31062758	1_31062759	1_34173196	1_36445187	1_37045066	1_37893993	1_42044440	1_47481218	1_58265070	1_58265096	1_58823920	1_59178631	1_60329343	1_63865803	1_72346423	1_75125895	1_75472884	1_76521721	1_80223453	1_86216552	1_87986124	1_90931519	1_93135308	1_93284444	1_93785926	1_100383536	1_101379811	1_101379818	1_106189355	1_111859457	1_120063246	1_120063257	1_120474787	1_121483290	1_125106352	1_127959819	1_132295971
				> 35	0.41	0.41	0.44	0.41	0.39	0.34	0.58	0.59	0.59	0.59	0.77	0.85	0.95	0.77	0.7	0.58	0.93	0.93	0.7	0.67	0.7	0.65	0.96	0.72	0.68	0.7	1.01	1.3	1.55	1.91	1.92	1.93	1.71	1.8	1.78	1.78	1.77	1.94	2.41	2.41	2.45	2.49	2.56	2.33	2.37
				> 50	0.42	0.42	0.45	0.42	0.4	0.34	0.58	0.58	0.58	0.58	0.78	0.87	0.96	0.77	0.71	0.6	0.94	0.94	0.73	0.69	0.73	0.68	1.01	0.76	0.72	0.74	1.05	1.34	1.59	1.96	1.97	1.98	1.76	1.84	1.82	1.82	1.81	1.98	2.45	2.45	2.5	2.53	2.61	2.38	2.42
				> 65	0.48	0.48	0.49	0.47	0.45	0.37	0.62	0.62	0.62	0.62	0.76	0.84	0.93	0.72	0.66	0.55	0.86	0.86	0.71	0.68	0.72	0.68	1.03	0.78	0.74	0.76	1.05	1.33	1.59	1.96	1.97	1.98	1.79	1.87	1.85	1.85	1.84	2	2.47	2.47	2.51	2.56	2.62	2.39	2.44
				> 80	0.48	0.48	0.49	0.47	0.45	0.37	0.62	0.62	0.62	0.62	0.76	0.84	0.93	0.72	0.66	0.55	0.86	0.86	0.71	0.68	0.72	0.68	1.03	0.78	0.74	0.76	1.05	1.33	1.59	1.96	1.97	1.98	1.79	1.87	1.85	1.85	1.84	2	2.47	2.47	2.51	2.56	2.62	2.39	2.44
				> 95	0.48	0.48	0.49	0.47	0.45	0.37	0.62	0.61	0.61	0.61	0.77	0.85	0.94	0.72	0.67	0.57	0.87	0.87	0.73	0.7	0.75	0.71	1.08	0.82	0.77	0.8	1.09	1.37	1.63	2.01	2.02	2.03	1.84	1.93	1.9	1.9	1.9	2.06	2.53	2.53	2.57	2.62	2.68	2.44	2.49
				> 110	0.5	0.5	0.51	0.49	0.47	0.39	0.65	0.65	0.65	0.65	0.81	0.89	0.98	0.76	0.7	0.58	0.9	0.9	0.75	0.72	0.76	0.73	1.07	0.8	0.76	0.78	1.07	1.34	1.59	1.96	1.97	1.98	1.79	1.87	1.85	1.85	1.83	1.98	2.42	2.42	2.47	2.51	2.57	2.34	2.38
				> 125	0.5	0.5	0.51	0.49	0.47	0.39	0.65	0.65	0.65	0.65	0.81	0.89	0.98	0.76	0.7	0.58	0.9	0.9	0.75	0.72	0.76	0.73	1.07	0.8	0.76	0.78	1.07	1.34	1.59	1.96	1.97	1.98	1.79	1.87	1.85	1.85	1.83	1.98	2.42	2.42	2.47	2.51	2.57	2.34	2.38
				> 140	0.47	0.47	0.48	0.46	0.44	0.39	0.66	0.67	0.67	0.67	0.82	0.89	0.98	0.75	0.69	0.58	0.93	0.93	0.78	0.74	0.79	0.75	1.07	0.8	0.76	0.78	1.07	1.34	1.6	1.97	1.98	1.99	1.79	1.88	1.85	1.85	1.83	1.95	2.33	2.33	2.37	2.42	2.48	2.25	2.29
				> 155	0.5	0.5	0.51	0.48	0.47	0.41	0.69	0.67	0.67	0.67	0.8	0.87	0.96	0.73	0.67	0.55	0.84	0.84	0.72	0.69	0.73	0.7	1.04	0.78	0.74	0.76	1.03	1.3	1.54	1.89	1.88	1.89	1.72	1.76	1.73	1.73	1.74	1.87	2.27	2.27	2.32	2.38	2.44	2.23	2.28
				> 170	0.45	0.45	0.47	0.44	0.43	0.4	0.7	0.69	0.69	0.69	0.78	0.84	0.92	0.73	0.65	0.51	0.82	0.82	0.64	0.61	0.65	0.62	0.92	0.68	0.64	0.66	0.93	1.19	1.43	1.76	1.76	1.77	1.58	1.61	1.58	1.58	1.59	1.72	2.13	2.13	2.17	2.23	2.31	2.11	2.17
				> 185	0.41	0.41	0.43	0.4	0.39	0.36	0.72	0.68	0.68	0.68	0.78	0.83	0.91	0.73	0.65	0.49	0.89	0.89	0.67	0.64	0.68	0.65	0.97	0.72	0.67	0.69	0.99	1.26	1.51	1.85	1.84	1.85	1.59	1.65	1.63	1.63	1.66	1.8	2.22	2.22	2.27	2.32	2.41	2.21	2.26
				> 200	0.42	0.42	0.43	0.4	0.38	0.36	0.73	0.7	0.7	0.7	0.79	0.86	0.94	0.72	0.64	0.49	0.94	0.94	0.75	0.72	0.76	0.74	1.02	0.75	0.71	0.72	1.02	1.28	1.52	1.86	1.85	1.86	1.59	1.64	1.61	1.61	1.63	1.77	2.19	2.19	2.23	2.28	2.38	2.17	2.23
				> 215	0.4	0.4	0.41	0.39	0.37	0.33	0.68	0.61	0.61	0.61	0.74	0.81	0.9	0.67	0.62	0.5	0.99	0.99	0.8	0.76	0.82	0.8	1.07	0.79	0.74	0.76	1.07	1.33	1.57	1.91	1.91	1.92	1.64	1.69	1.66	1.66	1.68	1.82	2.25	2.25	2.3	2.35	2.44	2.33	2.4
				> 230	0.36	0.36	0.37	0.35	0.33	0.32	0.66	0.6	0.6	0.6	0.72	0.8	0.87	0.62	0.58	0.5	1	1	0.83	0.8	0.85	0.82	1.11	0.83	0.78	0.79	1.1	1.39	1.64	2	2.01	2.02	1.73	1.81	1.79	1.79	1.8	1.92	2.31	2.31	2.36	2.41	2.48	2.34	2.39
				> 245	0.38	0.38	0.38	0.36	0.35	0.4	0.79	0.74	0.74	0.74	0.95	1.04	1.11	0.76	0.71	0.65	1.22	1.22	1.13	1.09	1.14	1.07	1.22	0.88	0.83	0.83	1.14	1.43	1.67	2.03	2.05	2.06	1.74	1.74	1.72	1.72	1.72	1.81	2.15	2.15	2.2	2.25	2.32	2.17	2.24
				> 260	0.3	0.3	0.3	0.28	0.26	0.27	0.62	0.58	0.58	0.58	0.79	0.88	0.94	0.6	0.57	0.54	1.14	1.14	1.07	1.03	1.1	1.04	1.15	0.81	0.76	0.76	1.06	1.33	1.55	1.9	1.92	1.93	1.63	1.68	1.68	1.68	1.7	1.78	2.12	2.12	2.17	2.21	2.29	2.13	2.17
				> 275	0.28	0.28	0.27	0.25	0.23	0.32	0.71	0.66	0.66	0.66	0.83	0.92	0.97	0.58	0.58	0.58	1.13	1.13	1.19	1.12	1.2	1.14	1.12	0.76	0.72	0.72	0.98	1.22	1.42	1.77	1.82	1.82	1.55	1.62	1.61	1.61	1.62	1.68	1.97	1.97	2.02	2.07	2.14	1.96	1.99
				> 290	0.27	0.27	0.25	0.23	0.21	0.24	0.58	0.55	0.55	0.55	0.75	0.85	0.9	0.56	0.58	0.6	1.13	1.13	1.19	1.12	1.2	1.13	1.03	0.68	0.64	0.64	0.88	1.11	1.3	1.64	1.68	1.69	1.43	1.5	1.5	1.5	1.5	1.58	1.88	1.88	1.93	1.98	2.03	1.84	1.86
				> 305	0.39	0.39	0.37	0.33	0.3	0.18	0.48	0.48	0.48	0.48	0.77	0.85	0.9	0.57	0.57	0.61	1.2	1.2	1.26	1.2	1.29	1.24	1.14	0.77	0.72	0.72	0.97	1.25	1.48	1.87	1.93	1.94	1.66	1.77	1.76	1.76	1.71	1.71	1.99	1.99	2.04	2.07	2.12	1.92	1.94
				> 320	0.46	0.46	0.44	0.4	0.37	0.18	0.43	0.41	0.41	0.41	0.75	0.83	0.9	0.54	0.54	0.6	1.12	1.12	1.15	1.09	1.17	1.1	0.99	0.65	0.6	0.6	0.79	1.08	1.31	1.7	1.76	1.77	1.51	1.64	1.64	1.64	1.57	1.58	1.86	1.86	1.9	1.93	1.98	1.77	1.79
				> 335	0.41	0.41	0.41	0.37	0.34	0.21	0.45	0.42	0.42	0.42	0.79	0.87	0.96	0.59	0.57	0.57	1.01	1.01	0.92	0.86	0.9	0.81	0.79	0.54	0.49	0.49	0.67	0.92	1.16	1.53	1.6	1.61	1.36	1.52	1.53	1.53	1.47	1.43	1.63	1.63	1.67	1.67	1.7	1.49	1.48
				> 350	0.43	0.43	0.43	0.4	0.38	0.23	0.48	0.46	0.46	0.46	0.92	1.02	1.11	0.64	0.64	0.69	1.13	1.13	1.08	1.02	1.08	0.98	0.94	0.65	0.59	0.6	0.8	1.07	1.32	1.69	1.75	1.76	1.51	1.65	1.65	1.65	1.59	1.57	1.79	1.79	1.83	1.84	1.87	1.65	1.63
				> 365	0.38	0.38	0.37	0.35	0.32	0.18	0.43	0.43	0.43	0.43	0.96	1.06	1.14	0.68	0.68	0.74	1.1	1.1	1.06	1	1.07	0.94	0.81	0.52	0.46	0.46	0.62	0.87	1.09	1.45	1.52	1.53	1.31	1.47	1.48	1.48	1.43	1.39	1.56	1.56	1.6	1.61	1.64	1.41	1.35
				> 380	0.3	0.3	0.32	0.3	0.27	0.14	0.35	0.35	0.35	0.35	0.91	1.03	1.11	0.63	0.69	0.78	1.08	1.08	0.97	0.91	0.95	0.81	0.77	0.49	0.45	0.45	0.63	0.85	1.07	1.42	1.5	1.51	1.29	1.5	1.52	1.52	1.46	1.4	1.55	1.55	1.58	1.58	1.54	1.37	1.3
				> 395	0.21	0.21	0.21	0.19	0.17	0.18	0.47	0.52	0.52	0.52	0.82	0.92	0.96	0.52	0.57	0.65	0.83	0.83	0.99	0.93	0.99	0.86	0.66	0.4	0.36	0.35	0.53	0.61	0.74	0.96	0.98	0.98	0.81	0.96	0.98	0.98	0.91	0.84	0.95	0.95	0.98	0.98	0.98	0.87	0.84
				> 410	0.25	0.25	0.23	0.21	0.2	0.24	0.56	0.61	0.61	0.61	0.84	0.95	0.98	0.52	0.57	0.67	0.85	0.85	0.97	0.9	0.96	0.83	0.6	0.36	0.33	0.33	0.6	0.69	0.79	1.01	1.04	1.04	0.79	0.86	0.88	0.88	0.8	0.72	0.79	0.79	0.82	0.82	0.82	0.71	0.69
				> 425	0.14	0.14	0.12	0.11	0.1	0.18	0.49	0.53	0.53	0.53	0.8	0.9	0.94	0.48	0.53	0.64	0.85	0.85	0.94	0.87	0.93	0.83	0.61	0.34	0.31	0.3	0.52	0.57	0.66	0.82	0.81	0.81	0.61	0.66	0.63	0.63	0.61	0.59	0.64	0.64	0.66	0.65	0.65	0.56	0.53
				> 440	0.2	0.2	0.22	0.2	0.19	0.23	0.54	0.59	0.59	0.59	0.73	0.81	0.85	0.39	0.41	0.51	0.67	0.67	0.75	0.69	0.74	0.64	0.51	0.29	0.25	0.26	0.48	0.56	0.67	0.83	0.82	0.82	0.62	0.59	0.55	0.55	0.5	0.47	0.52	0.52	0.54	0.53	0.54	0.48	0.46
				> 455	0.27	0.27	0.24	0.24	0.24	0.37	0.72	0.79	0.79	0.79	0.64	0.68	0.73	0.31	0.3	0.32	0.49	0.49	0.53	0.48	0.52	0.46	0.38	0.2	0.17	0.17	0.36	0.41	0.51	0.66	0.65	0.65	0.49	0.47	0.43	0.43	0.4	0.37	0.42	0.42	0.44	0.44	0.45	0.39	0.38
				> 470	0.23	0.23	0.17	0.17	0.17	0.27	0.53	0.58	0.58	0.58	0.4	0.45	0.51	0.18	0.22	0.27	0.3	0.3	0.35	0.32	0.35	0.28	0.34	0.18	0.14	0.15	0.25	0.3	0.4	0.51	0.51	0.51	0.41	0.36	0.33	0.33	0.31	0.27	0.31	0.31	0.32	0.33	0.36	0.29	0.29
				> 485	0.28	0.28	0.2	0.2	0.2	0.35	0.67	0.74	0.74	0.74	0.42	0.48	0.52	0.23	0.28	0.34	0.39	0.39	0.44	0.4	0.43	0.35	0.37	0.2	0.16	0.16	0.31	0.33	0.42	0.5	0.46	0.46	0.35	0.3	0.27	0.27	0.25	0.22	0.27	0.27	0.28	0.29	0.32	0.26	0.26
				> 500	0.21	0.21	0.16	0.16	0.16	0.37	0.66	0.74	0.74	0.74	0.43	0.48	0.52	0.26	0.3	0.35	0.47	0.47	0.48	0.43	0.47	0.41	0.47	0.28	0.24	0.24	0.42	0.39	0.44	0.52	0.46	0.46	0.38	0.29	0.27	0.27	0.23	0.22	0.22	0.22	0.22	0.21	0.24	0.22	0.19
				> 515	0.2	0.2	0.16	0.16	0.17	0.4	0.66	0.77	0.77	0.77	0.4	0.52	0.56	0.23	0.34	0.48	0.59	0.59	0.7	0.64	0.69	0.59	0.53	0.28	0.24	0.23	0.4	0.32	0.35	0.42	0.38	0.37	0.28	0.2	0.18	0.18	0.17	0.16	0.17	0.17	0.18	0.17	0.18	0.17	0.15
				> 530	0.06	0.06	0.03	0.04	0.05	0.3	0.55	0.64	0.64	0.64	0.26	0.33	0.36	0.14	0.18	0.24	0.37	0.37	0.4	0.36	0.35	0.31	0.27	0.13	0.11	0.11	0.31	0.23	0.22	0.25	0.2	0.2	0.15	0.08	0.07	0.07	0.06	0.06	0.08	0.08	0.09	0.09	0.1	0.13	0.13
				> 545	0.15	0.15	0.14	0.13	0.13	0.15	0.31	0.32	0.32	0.32	0.1	0.12	0.15	0.03	0.05	0.09	0.18	0.18	0.19	0.16	0.17	0.13	0.1	0.02	0.01	0.01	0.11	0.07	0.07	0.09	0.06	0.06	0.08	0.03	0.03	0.03	0.02	0.02	0.04	0.04	0.04	0.04	0.05	0.12	0.13
				> 560	0.19	0.19	0.19	0.18	0.18	0.19	0.34	0.35	0.35	0.35	0.1	0.12	0.14	0.04	0.08	0.13	0.15	0.15	0.2	0.17	0.19	0.15	0.08	0.01	0.01	0	0.06	0.03	0.02	0.02	0.01	0.01	0.05	0.03	0.03	0.03	0.03	0.02	0.03	0.03	0.02	0.03	0.04	0.09	0.1
				> 575	0.12	0.12	0.09	0.09	0.09	0.26	0.5	0.53	0.53	0.53	0.22	0.28	0.31	0.17	0.22	0.27	0.28	0.28	0.41	0.37	0.4	0.32	0.17	0.05	0.06	0.04	0.06	0.01	0.01	0	0	0	0.03	0.05	0.05	0.05	0.07	0.06	0.07	0.07	0.06	0.06	0.09	0.18	0.18
				> 590	0.1	0.1	0.11	0.1	0.09	0.23	0.5	0.52	0.52	0.52	0.3	0.3	0.31	0.16	0.15	0.11	0.17	0.17	0.23	0.2	0.21	0.14	0.08	0.01	0.01	0.01	0.1	0.05	0.06	0.05	0.03	0.03	0.09	0.08	0.08	0.08	0.1	0.08	0.12	0.12	0.11	0.11	0.16	0.28	0.3
				> 605	0.13	0.13	0.13	0.11	0.1	0.25	0.58	0.51	0.51	0.51	0.46	0.45	0.47	0.29	0.28	0.21	0.21	0.21	0.3	0.27	0.25	0.17	0.12	0.03	0.01	0.02	0.06	0.05	0.06	0.08	0.06	0.06	0.18	0.22	0.22	0.22	0.21	0.2	0.27	0.27	0.25	0.25	0.35	0.51	0.52
				> 620	0.06	0.06	0.04	0.04	0.04	0.46	0.91	0.7	0.7	0.7	0.66	0.66	0.69	0.54	0.53	0.42	0.42	0.42	0.51	0.47	0.43	0.3	0.23	0.1	0.08	0.08	0.11	0.1	0.13	0.18	0.16	0.16	0.28	0.29	0.29	0.29	0.29	0.27	0.38	0.38	0.35	0.37	0.51	0.67	0.7
				> 635	0.11	0.11	0.07	0.07	0.07	0.57	1.12	0.86	0.86	0.86	0.89	0.87	0.89	0.8	0.74	0.54	0.47	0.47	0.57	0.51	0.45	0.28	0.22	0.15	0.13	0.14	0.26	0.27	0.3	0.29	0.25	0.25	0.4	0.39	0.38	0.38	0.38	0.39	0.48	0.48	0.48	0.49	0.62	0.77	0.78
				> 650	0.1	0.1	0.08	0.07	0.08	0.57	1.09	0.8	0.8	0.8	0.89	0.9	0.93	0.9	0.85	0.63	0.5	0.5	0.58	0.53	0.52	0.36	0.19	0.09	0.08	0.07	0.17	0.17	0.2	0.18	0.15	0.15	0.26	0.27	0.27	0.27	0.3	0.33	0.43	0.43	0.44	0.45	0.53	0.69	0.7
				> 665	0.18	0.18	0.19	0.17	0.16	0.47	0.88	0.62	0.62	0.62	0.66	0.65	0.67	0.59	0.54	0.39	0.34	0.34	0.39	0.35	0.35	0.24	0.08	0.04	0.04	0.04	0.12	0.14	0.2	0.17	0.13	0.13	0.26	0.28	0.29	0.29	0.34	0.35	0.36	0.36	0.36	0.36	0.34	0.51	0.49
				> 680	0.15	0.15	0.14	0.11	0.08	0.48	0.9	0.7	0.7	0.7	0.67	0.68	0.7	0.7	0.56	0.35	0.26	0.26	0.28	0.24	0.24	0.15	0.04	0.02	0.02	0.02	0.13	0.11	0.17	0.12	0.08	0.08	0.18	0.24	0.26	0.26	0.33	0.4	0.46	0.46	0.47	0.46	0.41	0.58	0.52
				> 695	0.26	0.26	0.21	0.16	0.13	0.4	0.79	0.64	0.64	0.64	0.59	0.62	0.64	0.63	0.55	0.41	0.36	0.36	0.35	0.31	0.3	0.2	0.13	0.09	0.08	0.08	0.23	0.24	0.33	0.33	0.26	0.27	0.36	0.44	0.46	0.46	0.52	0.62	0.73	0.73	0.73	0.73	0.78	0.95	0.86
				> 710	0.3	0.3	0.24	0.19	0.14	0.24	0.51	0.34	0.34	0.34	0.27	0.3	0.32	0.32	0.31	0.26	0.3	0.3	0.25	0.21	0.21	0.15	0.08	0.07	0.06	0.06	0.24	0.29	0.4	0.41	0.36	0.36	0.43	0.59	0.62	0.62	0.71	0.8	0.8	0.8	0.8	0.77	0.77	0.84	0.7
				> 725	0.28	0.28	0.19	0.16	0.14	0.36	0.7	0.48	0.48	0.48	0.31	0.32	0.35	0.35	0.3	0.26	0.33	0.33	0.28	0.24	0.22	0.19	0.08	0.15	0.15	0.14	0.36	0.45	0.62	0.61	0.55	0.56	0.6	0.8	0.84	0.84	0.96	1.12	1.19	1.19	1.19	1.16	1.2	1.22	1.01
				> 740	0.41	0.41	0.35	0.31	0.28	0.41	0.63	0.42	0.42	0.42	0.28	0.33	0.38	0.28	0.26	0.21	0.21	0.21	0.13	0.1	0.08	0.06	0.09	0.12	0.11	0.12	0.42	0.59	0.81	0.84	0.77	0.78	0.81	1.09	1.13	1.13	1.27	1.46	1.65	1.65	1.65	1.61	1.58	1.55	1.29
				> 755	0.63	0.63	0.56	0.5	0.42	0.22	0.37	0.34	0.34	0.34	0.24	0.29	0.35	0.21	0.22	0.23	0.19	0.19	0.18	0.14	0.11	0.09	0.22	0.22	0.21	0.22	0.53	0.69	0.94	0.97	0.9	0.91	0.99	1.16	1.21	1.21	1.29	1.53	1.75	1.75	1.75	1.71	1.64	1.5	1.22
				> 770	0.91	0.91	0.75	0.67	0.61	0.4	0.55	0.46	0.46	0.46	0.4	0.42	0.46	0.34	0.34	0.31	0.24	0.24	0.34	0.31	0.25	0.27	0.48	0.47	0.46	0.47	0.94	1.08	1.27	1.17	1	1	1.16	1.11	1.13	1.13	1.18	1.39	1.53	1.53	1.53	1.48	1.45	1.3	1.06
				> 785	1.15	1.15	0.94	0.86	0.78	0.44	0.46	0.38	0.38	0.38	0.42	0.49	0.57	0.25	0.27	0.28	0.26	0.26	0.26	0.25	0.21	0.23	0.56	0.43	0.41	0.42	0.82	0.85	0.9	0.81	0.66	0.66	0.8	0.64	0.65	0.65	0.63	0.78	0.93	0.93	0.94	0.91	0.95	0.77	0.62
				> 800	1.11	1.11	0.84	0.78	0.71	0.37	0.37	0.28	0.28	0.28	0.39	0.45	0.53	0.26	0.29	0.32	0.35	0.35	0.25	0.24	0.19	0.19	0.43	0.3	0.31	0.32	0.69	0.76	0.81	0.68	0.57	0.57	0.72	0.46	0.47	0.47	0.43	0.59	0.71	0.71	0.71	0.68	0.66	0.52	0.4
				> 815	1.37	1.37	1.05	0.99	0.93	0.5	0.42	0.29	0.29	0.29	0.64	0.67	0.73	0.26	0.28	0.26	0.2	0.2	0.18	0.2	0.17	0.18	0.48	0.4	0.42	0.43	0.49	0.61	0.65	0.59	0.55	0.55	0.61	0.43	0.46	0.46	0.44	0.58	0.75	0.75	0.76	0.74	0.69	0.57	0.46
				> 830	0.93	0.93	0.61	0.56	0.51	0.19	0.15	0.08	0.08	0.08	0.52	0.54	0.58	0.15	0.11	0.09	0.08	0.08	0.07	0.08	0.06	0.08	0.42	0.37	0.39	0.4	0.39	0.48	0.47	0.45	0.41	0.41	0.43	0.34	0.38	0.38	0.35	0.39	0.54	0.54	0.55	0.56	0.59	0.5	0.45
				> 845	0.63	0.63	0.35	0.31	0.26	0.07	0.11	0.06	0.06	0.06	0.64	0.66	0.7	0.37	0.24	0.19	0.08	0.08	0.08	0.07	0.07	0.06	0.36	0.38	0.4	0.43	0.39	0.64	0.6	0.65	0.67	0.67	0.63	0.55	0.61	0.61	0.55	0.6	0.84	0.84	0.86	0.86	0.96	0.79	0.73
				> 860	0.78	0.78	0.42	0.37	0.32	0.08	0.08	0.03	0.03	0.03	0.73	0.8	0.86	0.48	0.35	0.28	0.11	0.11	0.1	0.1	0.08	0.05	0.29	0.32	0.36	0.37	0.4	0.63	0.59	0.63	0.66	0.66	0.64	0.63	0.7	0.7	0.62	0.62	0.79	0.79	0.79	0.78	0.9	0.71	0.64
				> 875	1.24	1.24	0.76	0.74	0.73	0.46	0.48	0.44	0.44	0.44	2.81	2.75	2.81	1.77	1.28	1.19	0.76	0.76	0.74	0.71	0.67	0.51	0.59	0.58	0.63	0.66	0.82	1.04	0.91	1	1.04	1.04	1.05	1.08	1.1	1.1	1.12	1.14	1.36	1.36	1.36	1.37	1.5	1.28	1.19
				> 890	1.4	1.4	1.04	1.02	1	0.56	0.61	0.48	0.48	0.48	1.67	1.63	1.61	0.99	0.74	0.68	0.5	0.5	0.45	0.44	0.41	0.33	0.65	0.7	0.79	0.85	1.21	1.56	1.48	1.54	1.48	1.48	1.54	1.45	1.49	1.49	1.62	1.69	1.72	1.72	1.69	1.71	1.74	1.63	1.42
				> 905	0.75	0.75	0.51	0.49	0.49	0.34	0.43	0.36	0.36	0.36	1.75	1.68	1.64	1.1	0.92	0.79	0.51	0.51	0.47	0.46	0.44	0.35	0.71	0.76	0.85	0.89	1.3	1.63	1.56	1.68	1.64	1.64	1.75	1.74	1.8	1.8	2.12	2.31	2.25	2.25	2.21	2.23	2.12	1.97	1.78
				> 920	0.56	0.56	0.36	0.37	0.38	0.42	0.52	0.49	0.49	0.49	1.94	1.97	1.93	1.14	0.92	0.83	0.53	0.53	0.46	0.43	0.39	0.29	0.53	0.6	0.68	0.73	1.02	1.32	1.19	1.25	1.19	1.19	1.33	1.35	1.42	1.42	1.61	1.65	1.38	1.38	1.33	1.36	1.19	1.01	0.81
				> 935	0.5	0.5	0.45	0.45	0.46	0.58	0.63	0.67	0.67	0.67	1.7	1.75	1.7	0.9	0.69	0.7	0.38	0.38	0.35	0.3	0.27	0.2	0.24	0.29	0.31	0.34	0.66	0.86	0.72	0.69	0.62	0.62	0.69	0.64	0.67	0.67	0.82	0.85	0.75	0.75	0.74	0.77	0.66	0.63	0.5
				> 950	0.96	0.96	0.89	0.88	0.86	0.57	0.59	0.55	0.55	0.55	1.96	2.1	2.04	1.17	0.98	1	0.8	0.8	0.73	0.67	0.62	0.49	0.52	0.58	0.59	0.61	0.81	0.93	0.67	0.63	0.53	0.53	0.67	0.6	0.63	0.63	0.79	0.78	0.61	0.61	0.61	0.62	0.49	0.52	0.38
				> 965	0.82	0.82	0.76	0.77	0.77	0.62	0.64	0.67	0.67	0.67	2.17	2.34	2.26	1.29	1.06	1.07	0.68	0.68	0.68	0.64	0.59	0.46	0.54	0.65	0.66	0.69	0.96	1.2	0.99	0.99	0.9	0.9	1.17	1.11	1.18	1.18	1.32	1.22	0.93	0.93	0.91	0.88	0.75	0.68	0.5
				> 980	0.86	0.86	0.86	0.82	0.79	0.5	0.54	0.62	0.62	0.62	1.54	1.67	1.68	0.91	0.64	0.67	0.52	0.52	0.55	0.5	0.45	0.4	0.33	0.36	0.36	0.35	0.42	0.44	0.37	0.4	0.37	0.37	0.46	0.46	0.48	0.48	0.56	0.53	0.54	0.54	0.54	0.55	0.56	0.54	0.52
				> 995	0.28	0.28	0.32	0.31	0.29	0.18	0.29	0.33	0.33	0.33	1.16	1.25	1.28	0.7	0.58	0.61	0.47	0.47	0.52	0.48	0.45	0.41	0.88	0.92	0.91	0.9	0.97	0.91	0.78	0.77	0.7	0.7	0.74	0.56	0.56	0.56	0.59	0.6	0.63	0.63	0.63	0.64	0.66	0.58	0.54
				> 1010	0.34	0.34	0.31	0.3	0.3	0.18	0.26	0.32	0.32	0.32	0.78	0.8	0.81	0.3	0.26	0.38	0.3	0.3	0.35	0.31	0.32	0.31	1.05	1.17	1.16	1.18	1.34	1.39	1.19	1.1	1	0.99	1.04	0.72	0.7	0.7	0.7	0.69	0.69	0.69	0.68	0.68	0.66	0.58	0.54
				> 1025	0.71	0.71	0.65	0.66	0.67	0.44	0.45	0.47	0.47	0.47	1.06	0.99	0.99	0.3	0.27	0.42	0.54	0.54	0.54	0.54	0.55	0.58	1.2	1.29	1.26	1.24	1.22	1.09	1.07	1.06	1.04	1.04	1.05	0.84	0.82	0.82	0.92	0.95	0.99	0.99	0.99	0.99	1.01	0.97	0.96
				> 1040	0.39	0.39	0.33	0.33	0.33	0.15	0.19	0.23	0.23	0.23	1.19	1.08	1.05	0.4	0.26	0.41	0.55	0.55	0.51	0.48	0.49	0.52	0.98	1.05	1.02	1.04	1.11	1.09	1.04	0.97	0.88	0.87	0.95	0.69	0.67	0.67	0.69	0.65	0.6	0.6	0.59	0.59	0.58	0.53	0.51
				> 1055	0.53	0.53	0.47	0.49	0.53	0.14	0.13	0.09	0.09	0.09	0.61	0.66	0.67	0.27	0.36	0.55	0.58	0.58	0.52	0.47	0.47	0.48	0.8	0.83	0.83	0.84	0.96	0.87	0.82	0.7	0.61	0.6	0.63	0.36	0.34	0.34	0.37	0.4	0.42	0.42	0.42	0.42	0.44	0.43	0.43
				> 1070	0.24	0.24	0.27	0.25	0.26	0.03	0.05	0.08	0.08	0.08	0.37	0.46	0.48	0.32	0.41	0.59	0.37	0.37	0.29	0.22	0.21	0.21	0.23	0.24	0.24	0.23	0.38	0.27	0.24	0.17	0.14	0.14	0.15	0.06	0.05	0.05	0.03	0.02	0.04	0.04	0.04	0.05	0.06	0.08	0.13
				> 1085	0.35	0.35	0.42	0.43	0.44	0.03	0.02	0.01	0.01	0.01	0.32	0.42	0.45	0.21	0.26	0.36	0.27	0.27	0.2	0.18	0.17	0.16	0.22	0.27	0.27	0.27	0.3	0.23	0.2	0.11	0.09	0.09	0.08	0.03	0.03	0.03	0.03	0.07	0.18	0.18	0.19	0.21	0.29	0.31	0.4
				> 1100	0.82	0.82	0.82	0.83	0.84	0.26	0.2	0.17	0.17	0.17	0.46	0.54	0.56	0.56	0.72	0.81	0.59	0.59	0.35	0.26	0.24	0.2	0.13	0.11	0.11	0.11	0.16	0.13	0.12	0.09	0.07	0.07	0.09	0.11	0.12	0.12	0.13	0.26	0.55	0.55	0.57	0.61	0.6	0.73	0.86
[truncated: 846 more columns]
