# Supplementary material for: Dynamics of genetic and somatic trade-offs in ageing and mortality
Source: Nature. 2026 Apr 22;654(8118):437–53. doi: 10.1038/s41586-026-10407-9 (PMC13253337; doi:10.1038/s41586-026-10407-9)
Supplement: Supplementary file 1 — This zipped file contains Supplementary Tables 1–16, including a guide to the tables. [file 41586_2026_10407_MOESM1_ESM.zip › Supplementary Tables_Arends_10Apr2026/S_Table_2_Vita_mortality_by_age_and_genotype_text_files/Vita11b_deathsIn15Dwindows_male.txt]

CH	CD	BH	BD	C	B	D	H	CH_alive	CD_alive	BH_alive	BD_alive	nGenotyped	nTotal
5-20	0	0	0	0	0	0	0	0	772	735	783	780	3070	3401
20-35	0	0	0	0	0	0	0	0	772	735	783	780	3070	3401
35-50	0	0	0	1	0	1	1	0	772	735	783	780	3070	3401
50-65	0	0	0	1	0	1	1	0	772	735	783	779	3069	3400
65-80	0	0	0	0	0	0	0	0	772	735	783	778	3068	3399
80-95	0	0	0	0	0	0	0	0	772	735	783	778	3068	3399
95-110	0	0	1	0	0	1	0	1	772	735	783	778	3068	3398
110-125	0	0	0	0	0	0	0	0	772	735	782	778	3067	3397
125-140	0	1	0	0	1	0	1	0	772	735	782	778	3067	3397
140-155	0	0	0	0	0	0	0	0	772	734	782	778	3066	3396
155-170	0	0	0	0	0	0	0	0	772	734	782	778	3066	3395
170-185	0	0	2	2	0	4	2	2	772	734	782	778	3066	3395
185-200	0	0	0	3	0	3	3	0	772	734	780	776	3062	3390
200-215	0	3	1	1	3	2	4	1	772	734	780	773	3059	3386
215-230	1	0	1	0	1	1	0	2	772	731	779	772	3054	3381
230-245	1	0	3	3	1	6	3	4	771	731	778	772	3052	3379
245-260	1	3	2	2	4	4	5	3	770	731	775	769	3045	3371
260-275	4	4	3	4	8	7	8	7	769	728	773	767	3037	3362
275-290	6	1	4	3	7	7	4	10	765	724	770	763	3022	3347
290-305	4	4	5	5	8	10	9	9	759	723	766	760	3008	3332
305-320	2	4	5	3	6	8	7	7	755	719	761	755	2990	3312
320-335	6	2	7	6	8	13	8	13	753	715	756	752	2976	3296
335-350	6	1	4	6	7	10	7	10	747	713	749	746	2955	3273
350-365	5	2	6	4	7	10	6	11	741	712	745	740	2938	3255
365-380	1	6	6	6	7	12	12	7	736	710	739	736	2921	3238
380-395	5	2	6	3	7	9	5	11	735	704	733	730	2902	3214
395-410	8	2	5	3	10	8	5	13	730	702	727	727	2886	3196
410-425	5	2	11	4	7	15	6	16	722	700	722	724	2868	3177
425-440	7	2	6	5	9	11	7	13	717	698	711	720	2846	3153
440-455	4	8	5	6	12	11	14	9	710	696	705	715	2826	3130
455-470	11	7	7	9	18	16	16	18	706	688	700	709	2803	3105
470-485	4	5	9	8	9	17	13	13	695	681	693	700	2769	3071
485-500	11	8	3	10	19	13	18	14	691	676	684	692	2743	3043
500-515	4	9	14	6	13	20	15	18	680	668	681	682	2711	3007
515-530	7	6	14	8	13	22	14	21	676	659	667	676	2678	2972
530-545	7	7	4	13	14	17	20	11	669	653	653	668	2643	2929
545-560	4	10	7	8	14	15	18	11	662	646	649	655	2612	2895
560-575	11	5	11	13	16	24	18	22	658	636	642	647	2583	2862
575-590	8	11	12	12	19	24	23	20	647	631	631	634	2543	2818
590-605	6	9	5	7	15	12	16	11	639	620	619	622	2500	2773
605-620	13	11	9	9	24	18	20	22	633	611	614	615	2473	2743
620-635	8	10	9	8	18	17	18	17	620	600	605	606	2431	2695
635-650	17	9	16	18	26	34	27	33	612	590	596	598	2396	2652
650-665	19	6	13	15	25	28	21	32	595	581	580	580	2336	2588
665-680	14	19	18	17	33	35	36	32	576	575	567	565	2283	2532
680-695	17	13	14	13	30	27	26	31	562	556	549	548	2215	2458
695-710	16	16	13	14	32	27	30	29	545	543	535	535	2158	2397
710-725	11	16	20	14	27	34	30	31	529	527	522	521	2099	2334
725-740	29	11	15	13	40	28	24	44	518	511	502	507	2038	2263
740-755	9	10	10	24	19	34	34	19	489	500	487	494	1970	2190
755-770	13	23	19	12	36	31	35	32	480	490	477	470	1917	2129
770-785	12	20	12	15	32	27	35	24	467	467	458	458	1850	2054
785-800	17	18	20	25	35	45	43	37	455	447	446	443	1791	1990
800-815	23	16	18	19	39	37	35	41	438	429	426	418	1711	1907
815-830	16	19	17	19	35	36	38	33	415	413	408	399	1635	1822
830-845	15	20	21	20	35	41	40	36	399	394	391	380	1564	1744
845-860	17	18	20	16	35	36	34	37	384	374	370	360	1488	1659
860-875	17	31	21	29	48	50	60	38	367	356	350	344	1417	1575
875-890	15	33	26	22	48	48	55	41	350	325	329	315	1319	1467
890-905	26	25	18	17	51	35	42	44	335	292	303	293	1223	1365
905-920	20	16	19	9	36	28	25	39	309	267	285	276	1137	1269
920-935	21	23	17	18	44	35	41	38	289	251	266	267	1073	1197
935-950	24	19	19	20	43	39	39	43	268	228	249	249	994	1107
950-965	24	18	18	21	42	39	39	42	244	209	230	229	912	1017
965-980	24	21	18	17	45	35	38	42	220	191	212	208	831	926
980-995	19	16	13	18	35	31	34	32	196	170	194	191	751	837
995-1010	29	9	21	16	38	37	25	50	177	154	181	173	685	756
1010-1025	15	20	23	21	35	44	41	38	148	145	160	157	610	676
1025-1040	17	16	14	18	33	32	34	31	133	125	137	136	531	587
1040-1055	19	13	19	12	32	31	25	38	116	109	123	118	466	512
1055-1070	12	16	17	17	28	34	33	29	97	96	104	106	403	448
1070-1085	15	9	9	14	24	23	23	24	85	80	87	89	341	383
1085-1100	9	7	23	13	16	36	20	32	70	71	78	75	294	333
1100-1115	13	13	9	9	26	18	22	22	61	64	55	62	242	277
1115-1130	10	14	5	9	24	14	23	15	48	51	46	53	198	228
1130-1145	6	7	9	7	13	16	14	15	38	37	41	44	160	186
1145-1160	5	7	9	5	12	14	12	14	32	30	32	37	131	153
1160-1175	5	4	4	5	9	9	9	9	27	23	23	32	105	121
1175-1190	3	2	5	6	5	11	8	8	22	19	19	27	87	100
1190-1205	5	2	5	8	7	13	10	10	19	17	14	21	71	79
1205-1220	3	5	1	4	8	5	9	4	14	15	9	13	51	57
1220-1235	3	2	4	3	5	7	5	7	11	10	8	9	38	44
1235-1250	2	2	0	4	4	4	6	2	8	8	4	6	26	32
1250-1265	0	1	0	0	1	0	1	0	6	6	4	2	18	22
1265-1280	1	1	4	1	2	5	2	5	6	5	4	2	17	20
1280-1295	1	1	0	1	2	1	2	1	5	4	0	1	10	11
1295-1310	2	1	0	0	3	0	1	2	4	3	0	0	7	8
1310-1325	1	1	0	0	2	0	1	1	2	2	0	0	4	5
1325-1340	1	1	0	0	2	0	1	1	1	1	0	0	2	3
1340-1355	0	0	0	0	0	0	0	0	0	0	0	0	0	0
1355-1370	0	0	0	0	0	0	0	0	0	0	0	0	0	0
1370-1385	0	0	0	0	0	0	0	0	0	0	0	0	0	0
1385-1400	0	0	0	0	0	0	0	0	0	0	0	0	0	0
1400-1415	0	0	0	0	0	0	0	0	0	0	0	0	0	0
1415-1430	0	0	0	0	0	0	0	0	0	0	0	0	0	0
1430-1445	0	0	0	0	0	0	0	0	0	0	0	0	0	0
1445-1460	0	0	0	0	0	0	0	0	0	0	0	0	0	0
1460-1475	0	0	0	0	0	0	0	0	0	0	0	0	0	0
1475-1490	0	0	0	0	0	0	0	0	0	0	0	0	0	0
