# Supplementary material for: Dynamics of genetic and somatic trade-offs in ageing and mortality
Source: Nature. 2026 Apr 22;654(8118):437–53. doi: 10.1038/s41586-026-10407-9 (PMC13253337; doi:10.1038/s41586-026-10407-9)
Supplement: Supplementary file 1 — This zipped file contains Supplementary Tables 1–16, including a guide to the tables. [file 41586_2026_10407_MOESM1_ESM.zip › Supplementary Tables_Arends_10Apr2026/S_Table_2_Vita_mortality_by_age_and_genotype_text_files/VitaXa_deathsIn15Dwindows_combined.txt]

CH	CD	BH	BD	C	B	D	H	CH_alive	CD_alive	BH_alive	BD_alive	nGenotyped	nTotal
5-20	0	0	0	0	0	0	0	0	1347	1305	1289	1277	5218	6438
20-35	0	0	0	0	0	0	0	0	1347	1305	1289	1277	5218	6438
35-50	0	0	0	1	0	1	1	0	1347	1305	1289	1277	5218	6438
50-65	1	0	1	0	1	1	0	2	1347	1305	1289	1276	5217	6437
65-80	0	0	0	0	0	0	0	0	1346	1305	1288	1276	5215	6434
80-95	0	0	0	0	0	0	0	0	1346	1305	1288	1276	5215	6434
95-110	0	0	0	0	0	0	0	0	1346	1305	1288	1276	5215	6433
110-125	0	0	0	0	0	0	0	0	1346	1305	1288	1276	5215	6432
125-140	0	1	0	0	1	0	1	0	1346	1305	1288	1276	5215	6432
140-155	3	0	1	1	3	2	1	4	1346	1304	1288	1276	5214	6431
155-170	1	0	1	0	1	1	0	2	1343	1304	1287	1275	5209	6426
170-185	0	1	1	2	1	3	3	1	1342	1304	1286	1275	5207	6424
185-200	0	1	1	3	1	4	4	1	1342	1303	1285	1273	5203	6418
200-215	2	2	1	3	4	4	5	3	1342	1302	1284	1270	5198	6413
215-230	0	1	1	1	1	2	2	1	1340	1300	1283	1267	5190	6405
230-245	1	2	1	3	3	4	5	2	1340	1299	1282	1266	5187	6402
245-260	1	3	2	5	4	7	8	3	1339	1297	1281	1263	5180	6392
260-275	0	8	0	3	8	3	11	0	1338	1294	1279	1258	5169	6380
275-290	0	3	0	7	3	7	10	0	1338	1286	1279	1255	5158	6364
290-305	0	11	0	4	11	4	15	0	1338	1283	1279	1248	5148	6349
305-320	0	10	0	3	10	3	13	0	1338	1272	1279	1244	5133	6329
320-335	1	12	1	8	13	9	20	2	1338	1262	1279	1241	5120	6312
335-350	0	7	1	6	7	7	13	1	1337	1250	1278	1233	5098	6287
350-365	2	5	0	5	7	5	10	2	1337	1243	1277	1227	5084	6268
365-380	1	9	0	5	10	5	14	1	1335	1238	1277	1222	5072	6249
380-395	0	10	3	6	10	9	16	3	1334	1229	1277	1217	5057	6224
395-410	0	7	1	6	7	7	13	1	1334	1219	1274	1211	5038	6203
410-425	3	8	2	8	11	10	16	5	1334	1212	1273	1205	5024	6183
425-440	5	12	3	6	17	9	18	8	1331	1204	1271	1197	5003	6154
440-455	2	7	2	11	9	13	18	4	1326	1192	1268	1191	4977	6122
455-470	3	16	5	13	19	18	29	8	1324	1185	1266	1180	4955	6092
470-485	3	12	3	7	15	10	19	6	1321	1169	1261	1167	4918	6049
485-500	3	13	4	7	16	11	20	7	1318	1157	1258	1160	4893	6015
500-515	6	11	3	9	17	12	20	9	1315	1144	1254	1153	4866	5970
515-530	1	15	5	16	16	21	31	6	1309	1133	1251	1144	4837	5925
530-545	3	18	7	6	21	13	24	10	1308	1118	1246	1128	4800	5873
545-560	0	13	2	11	13	13	24	2	1305	1100	1239	1122	4766	5825
560-575	6	18	1	10	24	11	28	7	1305	1087	1237	1111	4740	5786
575-590	10	14	8	17	24	25	31	18	1299	1069	1236	1101	4705	5732
590-605	6	14	6	6	20	12	20	12	1289	1055	1228	1084	4656	5665
605-620	12	18	8	18	30	26	36	20	1283	1041	1222	1078	4624	5618
620-635	13	14	9	14	27	23	28	22	1271	1023	1214	1060	4568	5546
635-650	12	20	15	24	32	39	44	27	1258	1009	1205	1046	4518	5475
650-665	20	22	11	24	42	35	46	31	1246	989	1190	1022	4447	5378
665-680	16	28	19	26	44	45	54	35	1226	967	1179	998	4370	5286
680-695	16	24	24	18	40	42	42	40	1210	939	1160	972	4281	5168
695-710	15	25	26	23	40	49	48	41	1194	915	1136	954	4199	5056
710-725	40	31	25	26	71	51	57	65	1179	890	1110	931	4110	4945
725-740	23	26	21	24	49	45	50	44	1139	859	1085	905	3988	4803
740-755	38	21	26	19	59	45	40	64	1116	833	1064	881	3894	4677
755-770	30	30	23	30	60	53	60	53	1078	812	1038	862	3790	4540
770-785	39	26	42	20	65	62	46	81	1048	782	1015	832	3677	4404
785-800	36	29	41	34	65	75	63	77	1009	756	973	812	3550	4252
800-815	35	31	38	25	66	63	56	73	973	727	932	778	3410	4079
815-830	45	27	43	28	72	71	55	88	938	696	894	753	3281	3903
830-845	54	25	43	35	79	78	60	97	893	669	851	725	3138	3729
845-860	38	36	37	31	74	68	67	75	839	644	808	690	2981	3543
860-875	61	44	47	44	105	91	88	108	801	608	771	659	2839	3377
875-890	42	34	42	34	76	76	68	84	740	564	724	615	2643	3148
890-905	38	33	48	34	71	82	67	86	698	530	682	581	2491	2945
905-920	40	30	39	28	70	67	58	79	660	497	634	547	2338	2740
920-935	50	38	43	36	88	79	74	93	620	467	595	519	2201	2574
935-950	35	42	34	32	77	66	74	69	570	429	552	483	2034	2379
950-965	35	36	52	40	71	92	76	87	535	387	518	451	1891	2208
965-980	64	36	50	38	100	88	74	114	500	351	466	411	1728	2022
980-995	51	26	49	34	77	83	60	100	436	315	416	373	1540	1812
995-1010	51	43	43	26	94	69	69	94	385	289	367	339	1380	1623
1010-1025	47	41	44	33	88	77	74	91	334	246	324	313	1217	1440
1025-1040	33	27	35	32	60	67	59	68	287	205	280	280	1052	1246
1040-1055	31	17	33	35	48	68	52	64	254	178	245	248	925	1098
1055-1070	37	23	31	25	60	56	48	68	223	161	212	213	809	958
1070-1085	31	17	21	19	48	40	36	52	186	138	181	188	693	813
1085-1100	27	11	38	31	38	69	42	65	155	121	160	169	605	698
1100-1115	25	19	30	23	44	53	42	55	128	110	122	138	498	559
1115-1130	21	22	13	15	43	28	37	34	103	91	92	115	401	444
1130-1145	20	15	17	16	35	33	31	37	82	69	79	100	330	362
1145-1160	11	13	14	17	24	31	30	25	62	54	62	84	262	292
1160-1175	11	9	10	11	20	21	20	21	51	41	48	67	207	231
1175-1190	7	8	6	12	15	18	20	13	40	32	38	56	166	187
1190-1205	11	5	8	13	16	21	18	19	33	24	32	44	133	152
1205-1220	6	6	10	6	12	16	12	16	22	19	24	31	96	110
1220-1235	5	2	5	8	7	13	10	10	16	13	14	25	68	77
1235-1250	3	3	2	6	6	8	9	5	11	11	9	17	48	54
1250-1265	2	2	3	0	4	3	2	5	8	8	7	11	34	39
1265-1280	1	1	1	6	2	7	7	2	6	6	4	11	27	31
1280-1295	1	1	0	2	2	2	3	1	5	5	3	5	18	20
1295-1310	1	2	1	1	3	2	3	2	4	4	3	3	14	15
1310-1325	0	1	0	1	1	1	2	0	3	2	2	2	9	10
1325-1340	0	1	0	1	1	1	2	0	3	1	2	1	7	8
1340-1355	0	0	1	0	0	1	0	1	3	0	2	0	5	5
1355-1370	1	0	0	0	1	0	0	1	3	0	1	0	4	4
1370-1385	0	0	0	0	0	0	0	0	2	0	1	0	3	3
1385-1400	1	0	1	0	1	1	0	2	2	0	1	0	3	3
1400-1415	0	0	0	0	0	0	0	0	1	0	0	0	1	1
1415-1430	0	0	0	0	0	0	0	0	1	0	0	0	1	1
1430-1445	0	0	0	0	0	0	0	0	1	0	0	0	1	1
1445-1460	1	0	0	0	1	0	0	1	1	0	0	0	1	1
1460-1475	0	0	0	0	0	0	0	0	0	0	0	0	0	0
1475-1490	0	0	0	0	0	0	0	0	0	0	0	0	0	0
