# Supplementary material for: Dynamics of genetic and somatic trade-offs in ageing and mortality
Source: Nature. 2026 Apr 22;654(8118):437–53. doi: 10.1038/s41586-026-10407-9 (PMC13253337; doi:10.1038/s41586-026-10407-9)
Supplement: Supplementary file 1 — This zipped file contains Supplementary Tables 1–16, including a guide to the tables. [file 41586_2026_10407_MOESM1_ESM.zip › Supplementary Tables_Arends_10Apr2026/S_Table_2_Vita_mortality_by_age_and_genotype_text_files/Vita14a_deathsIn15Dwindows_combined.txt]

CH	CD	BH	BD	C	B	D	H	CH_alive	CD_alive	BH_alive	BD_alive	nGenotyped	nTotal
5-20	0	0	0	0	0	0	0	0	1020	931	1034	922	3907	6438
20-35	0	0	0	0	0	0	0	0	1020	931	1034	922	3907	6438
35-50	0	1	0	0	1	0	1	0	1020	931	1034	922	3907	6438
50-65	1	0	0	1	1	1	1	1	1020	930	1034	922	3906	6437
65-80	0	0	0	0	0	0	0	0	1019	930	1034	921	3904	6434
80-95	0	0	0	1	0	1	1	0	1019	930	1034	921	3904	6434
95-110	0	1	0	0	1	0	1	0	1019	930	1034	920	3903	6433
110-125	0	0	0	0	0	0	0	0	1019	929	1034	920	3902	6432
125-140	0	0	0	1	0	1	1	0	1019	929	1034	920	3902	6432
140-155	1	2	0	1	3	1	3	1	1019	929	1034	919	3901	6431
155-170	0	0	0	0	0	0	0	0	1018	927	1034	918	3897	6426
170-185	2	0	2	2	2	4	2	4	1018	927	1034	918	3897	6424
185-200	1	0	1	2	1	3	2	2	1016	927	1032	916	3891	6418
200-215	1	1	2	4	2	6	5	3	1015	927	1031	914	3887	6413
215-230	0	0	0	2	0	2	2	0	1014	926	1029	910	3879	6405
230-245	0	0	2	6	0	8	6	2	1014	926	1029	908	3877	6402
245-260	2	2	2	5	4	7	7	4	1014	926	1027	902	3869	6392
260-275	1	3	1	7	4	8	10	2	1012	924	1025	897	3858	6380
275-290	0	2	5	5	2	10	7	5	1011	921	1024	890	3846	6364
290-305	2	3	3	7	5	10	10	5	1011	919	1019	885	3834	6349
305-320	3	3	2	5	6	7	8	5	1009	916	1016	878	3819	6329
320-335	6	4	7	4	10	11	8	13	1006	913	1014	873	3806	6312
335-350	2	6	3	5	8	8	11	5	1000	909	1007	869	3785	6287
350-365	1	4	4	3	5	7	7	5	998	903	1004	864	3769	6268
365-380	3	2	8	5	5	13	7	11	997	899	1000	861	3757	6249
380-395	2	4	2	5	6	7	9	4	994	897	992	856	3739	6224
395-410	1	7	1	2	8	3	9	2	992	893	990	851	3726	6203
410-425	5	2	5	9	7	14	11	10	991	886	989	849	3715	6183
425-440	6	4	4	5	10	9	9	10	986	884	984	840	3694	6154
440-455	9	2	4	9	11	13	11	13	980	880	980	835	3675	6122
455-470	6	8	9	6	14	15	14	15	971	878	976	826	3651	6092
470-485	5	3	7	3	8	10	6	12	965	870	967	820	3622	6049
485-500	5	8	10	1	13	11	9	15	960	867	960	817	3604	6015
500-515	10	4	6	10	14	16	14	16	955	859	950	816	3580	5970
515-530	6	10	13	4	16	17	14	19	945	855	944	806	3550	5925
530-545	6	6	8	11	12	19	17	14	939	845	931	802	3517	5873
545-560	7	7	7	4	14	11	11	14	933	839	923	791	3486	5825
560-575	5	10	8	10	15	18	20	13	926	832	916	787	3461	5786
575-590	9	13	10	13	22	23	26	19	921	822	908	777	3428	5732
590-605	10	4	6	7	14	13	11	16	912	809	898	764	3383	5665
605-620	13	8	12	16	21	28	24	25	902	805	892	757	3356	5618
620-635	6	11	10	15	17	25	26	16	889	797	880	741	3307	5546
635-650	13	20	18	13	33	31	33	31	883	786	870	726	3265	5475
650-665	17	14	14	8	31	22	22	31	870	766	852	713	3201	5378
665-680	15	16	20	16	31	36	32	35	853	752	838	705	3148	5286
680-695	18	16	18	10	34	28	26	36	838	736	818	689	3081	5168
695-710	14	21	18	19	35	37	40	32	820	720	800	679	3019	5056
710-725	23	21	24	21	44	45	42	47	806	699	782	660	2947	4945
725-740	19	19	22	18	38	40	37	41	783	678	758	639	2858	4803
740-755	25	16	23	18	41	41	34	48	764	659	736	621	2780	4677
755-770	31	20	29	13	51	42	33	60	739	643	713	603	2698	4540
770-785	20	23	25	25	43	50	48	45	708	623	684	590	2605	4404
785-800	38	21	37	17	59	54	38	75	688	600	659	565	2512	4252
800-815	22	23	23	30	45	53	53	45	650	579	622	548	2399	4079
815-830	30	26	28	24	56	52	50	58	628	556	599	518	2301	3903
830-845	39	28	23	26	67	49	54	62	598	530	571	494	2193	3729
845-860	32	20	38	14	52	52	34	70	559	502	548	468	2077	3543
860-875	24	35	44	43	59	87	78	68	527	482	510	454	1973	3377
875-890	25	36	29	26	61	55	62	54	503	447	466	411	1827	3148
890-905	33	31	30	25	64	55	56	63	478	411	437	385	1711	2945
905-920	25	17	31	28	42	59	45	56	445	380	407	360	1592	2740
920-935	34	33	32	30	67	62	63	66	420	363	376	332	1491	2574
935-950	30	31	34	24	61	58	55	64	386	330	344	302	1362	2379
950-965	33	26	30	24	59	54	50	63	356	299	310	278	1243	2208
965-980	37	35	30	30	72	60	65	67	323	273	280	254	1130	2022
980-995	25	24	26	39	49	65	63	51	286	238	250	224	998	1812
995-1010	29	25	38	26	54	64	51	67	261	214	224	185	884	1623
1010-1025	28	32	30	24	60	54	56	58	232	189	186	159	766	1440
1025-1040	31	20	29	24	51	53	44	60	204	157	156	135	652	1246
1040-1055	17	21	19	16	38	35	37	36	173	137	127	111	548	1098
1055-1070	25	20	13	23	45	36	43	38	156	116	108	95	475	958
1070-1085	20	13	20	16	33	36	29	40	131	96	95	72	394	813
1085-1100	27	13	15	13	40	28	26	42	111	83	75	56	325	698
1100-1115	20	18	11	4	38	15	22	31	84	70	60	43	257	559
1115-1130	17	4	13	5	21	18	9	30	64	52	49	39	204	444
1130-1145	7	11	6	7	18	13	18	13	47	48	36	34	165	362
1145-1160	6	6	4	8	12	12	14	10	40	37	30	27	134	292
1160-1175	8	2	3	4	10	7	6	11	34	31	26	19	110	231
1175-1190	7	1	4	3	8	7	4	11	26	29	23	15	93	187
1190-1205	7	9	2	6	16	8	15	9	19	28	19	12	78	152
1205-1220	4	9	6	0	13	6	9	10	12	19	17	6	54	110
1220-1235	3	2	3	2	5	5	4	6	8	10	11	6	35	77
1235-1250	3	2	1	2	5	3	4	4	5	8	8	4	25	54
1250-1265	0	1	0	0	1	0	1	0	2	6	7	2	17	39
1265-1280	0	3	3	0	3	3	3	3	2	5	7	2	16	31
1280-1295	1	1	0	0	2	0	1	1	2	2	4	2	10	20
1295-1310	0	0	0	2	0	2	2	0	1	1	4	2	8	15
1310-1325	0	0	0	0	0	0	0	0	1	1	4	0	6	10
1325-1340	1	0	1	0	1	1	0	2	1	1	4	0	6	8
1340-1355	0	0	1	0	0	1	0	1	0	1	3	0	4	5
1355-1370	0	1	0	0	1	0	1	0	0	1	2	0	3	4
1370-1385	0	0	0	0	0	0	0	0	0	0	2	0	2	3
1385-1400	0	0	1	0	0	1	0	1	0	0	2	0	2	3
1400-1415	0	0	0	0	0	0	0	0	0	0	1	0	1	1
1415-1430	0	0	0	0	0	0	0	0	0	0	1	0	1	1
1430-1445	0	0	0	0	0	0	0	0	0	0	1	0	1	1
1445-1460	0	0	1	0	0	1	0	1	0	0	1	0	1	1
1460-1475	0	0	0	0	0	0	0	0	0	0	0	0	0	0
1475-1490	0	0	0	0	0	0	0	0	0	0	0	0	0	0
