# Supplementary material for: Dynamics of genetic and somatic trade-offs in ageing and mortality
Source: Nature. 2026 Apr 22;654(8118):437–53. doi: 10.1038/s41586-026-10407-9 (PMC13253337; doi:10.1038/s41586-026-10407-9)
Supplement: Supplementary file 1 — This zipped file contains Supplementary Tables 1–16, including a guide to the tables. [file 41586_2026_10407_MOESM1_ESM.zip › Supplementary Tables_Arends_10Apr2026/S_Table_2_Vita_mortality_by_age_and_genotype_text_files/Vita9a_deathsIn15Dwindows_combined.txt]

CH	CD	BH	BD	C	B	D	H	CH_alive	CD_alive	BH_alive	BD_alive	nGenotyped	nTotal
5-20	0	0	0	0	0	0	0	0	648	707	670	728	2753	6438
20-35	0	0	0	0	0	0	0	0	648	707	670	728	2753	6438
35-50	0	0	1	0	0	1	0	1	648	707	670	728	2753	6438
50-65	0	2	0	0	2	0	2	0	648	707	669	728	2752	6437
65-80	0	0	0	0	0	0	0	0	648	705	669	728	2750	6434
80-95	1	0	0	0	1	0	0	1	648	705	669	728	2750	6434
95-110	0	0	0	0	0	0	0	0	647	705	669	728	2749	6433
110-125	0	0	0	0	0	0	0	0	647	705	669	728	2749	6432
125-140	0	0	1	0	0	1	0	1	647	705	669	728	2749	6432
140-155	0	0	0	2	0	2	2	0	647	705	668	728	2748	6431
155-170	1	0	0	0	1	0	0	1	647	705	668	726	2746	6426
170-185	0	3	2	0	3	2	3	2	646	705	668	726	2745	6424
185-200	0	0	2	1	0	3	1	2	646	702	666	726	2740	6418
200-215	1	1	2	1	2	3	2	3	646	702	664	725	2737	6413
215-230	1	0	0	0	1	0	0	1	645	701	662	724	2732	6405
230-245	0	4	1	1	4	2	5	1	644	701	662	724	2731	6402
245-260	1	2	0	3	3	3	5	1	644	697	661	723	2725	6392
260-275	2	2	2	2	4	4	4	4	643	695	661	720	2719	6380
275-290	2	4	2	0	6	2	4	4	641	693	659	718	2711	6364
290-305	2	3	3	2	5	5	5	5	639	689	657	718	2703	6349
305-320	2	0	2	2	2	4	2	4	637	686	654	716	2693	6329
320-335	1	5	3	4	6	7	9	4	635	686	652	714	2687	6312
335-350	7	1	2	1	8	3	2	9	634	681	649	710	2674	6287
350-365	3	3	3	1	6	4	4	6	627	680	647	709	2663	6268
365-380	7	3	1	3	10	4	6	8	624	677	644	708	2653	6249
380-395	5	2	3	1	7	4	3	8	617	674	643	705	2639	6224
395-410	2	2	4	2	4	6	4	6	612	672	640	704	2628	6203
410-425	1	5	7	3	6	10	8	8	610	670	636	702	2618	6183
425-440	1	2	5	6	3	11	8	6	609	665	629	699	2602	6154
440-455	4	3	5	1	7	6	4	9	608	663	624	693	2588	6122
455-470	3	3	14	2	6	16	5	17	604	660	619	692	2575	6092
470-485	3	5	5	1	8	6	6	8	601	657	605	690	2553	6049
485-500	2	7	9	9	9	18	16	11	598	652	600	689	2539	6015
500-515	2	9	10	4	11	14	13	12	596	645	591	680	2512	5970
515-530	10	4	4	5	14	9	9	14	594	636	581	676	2487	5925
530-545	5	7	4	10	12	14	17	9	584	632	577	671	2464	5873
545-560	6	5	8	4	11	12	9	14	579	625	573	661	2438	5825
560-575	12	6	5	6	18	11	12	17	573	620	565	657	2415	5786
575-590	11	11	7	8	22	15	19	18	561	614	560	651	2386	5732
590-605	6	8	8	6	14	14	14	14	550	603	553	643	2349	5665
605-620	10	10	4	12	20	16	22	14	544	595	545	637	2321	5618
620-635	12	10	6	13	22	19	23	18	534	585	541	625	2285	5546
635-650	15	12	9	18	27	27	30	24	522	575	535	612	2244	5475
650-665	11	11	6	11	22	17	22	17	507	563	526	594	2190	5378
665-680	10	11	15	17	21	32	28	25	496	552	520	583	2151	5286
680-695	11	8	13	15	19	28	23	24	486	541	505	566	2098	5168
695-710	9	10	21	16	19	37	26	30	475	533	492	551	2051	5056
710-725	16	11	13	21	27	34	32	29	466	523	471	535	1995	4945
725-740	11	14	14	15	25	29	29	25	450	512	458	514	1934	4803
740-755	11	19	16	16	30	32	35	27	439	498	444	499	1880	4677
755-770	18	26	14	16	44	30	42	32	428	479	428	483	1818	4540
770-785	21	22	18	15	43	33	37	39	410	453	414	467	1744	4404
785-800	13	21	25	19	34	44	40	38	389	431	396	452	1668	4252
800-815	14	23	17	22	37	39	45	31	376	410	371	433	1590	4079
815-830	19	22	18	22	41	40	44	37	362	387	354	411	1514	3903
830-845	15	23	26	25	38	51	48	41	343	365	336	389	1433	3729
845-860	13	21	19	25	34	44	46	32	328	342	310	364	1344	3543
860-875	28	34	35	30	62	65	64	63	315	321	291	339	1266	3377
875-890	24	34	23	31	58	54	65	47	287	287	256	309	1139	3148
890-905	22	23	24	28	45	52	51	46	263	253	233	278	1027	2945
905-920	21	19	15	19	40	34	38	36	241	230	209	250	930	2740
920-935	24	22	19	18	46	37	40	43	220	211	194	231	856	2574
935-950	20	25	16	20	45	36	45	36	196	189	175	213	773	2379
950-965	16	22	12	24	38	36	46	28	176	164	159	193	692	2208
965-980	15	17	23	30	32	53	47	38	160	142	147	169	618	2022
980-995	25	17	27	19	42	46	36	52	145	125	124	139	533	1812
995-1010	22	15	19	26	37	45	41	41	120	108	97	120	445	1623
1010-1025	17	21	14	27	38	41	48	31	98	93	78	94	363	1440
1025-1040	21	16	19	15	37	34	31	40	81	72	64	67	284	1246
1040-1055	19	9	10	7	28	17	16	29	60	56	45	52	213	1098
1055-1070	6	13	6	14	19	20	27	12	41	47	35	45	168	958
1070-1085	13	4	12	12	17	24	16	25	35	34	29	31	129	813
1085-1100	11	9	5	7	20	12	16	16	22	30	17	19	88	698
1100-1115	6	9	2	7	15	9	16	8	11	21	12	12	56	559
1115-1130	1	6	0	3	7	3	9	1	5	12	10	5	32	444
1130-1145	0	3	2	1	3	3	4	2	4	6	10	2	22	362
1145-1160	2	0	0	0	2	0	0	2	4	3	8	1	16	292
1160-1175	0	1	0	0	1	0	1	0	2	3	8	1	14	231
1175-1190	0	1	2	0	1	2	1	2	2	2	8	1	13	187
1190-1205	0	0	2	1	0	3	1	2	2	1	6	1	10	152
1205-1220	1	0	0	0	1	0	0	1	2	1	4	0	7	110
1220-1235	0	0	2	0	0	2	0	2	1	1	4	0	6	77
1235-1250	0	0	0	0	0	0	0	0	1	1	2	0	4	54
1250-1265	0	0	0	0	0	0	0	0	1	1	2	0	4	39
1265-1280	1	1	0	0	2	0	1	1	1	1	2	0	4	31
1280-1295	0	0	0	0	0	0	0	0	0	0	2	0	2	20
1295-1310	0	0	0	0	0	0	0	0	0	0	2	0	2	15
1310-1325	0	0	0	0	0	0	0	0	0	0	2	0	2	10
1325-1340	0	0	1	0	0	1	0	1	0	0	2	0	2	8
1340-1355	0	0	1	0	0	1	0	1	0	0	1	0	1	5
1355-1370	0	0	0	0	0	0	0	0	0	0	0	0	0	4
1370-1385	0	0	0	0	0	0	0	0	0	0	0	0	0	3
1385-1400	0	0	0	0	0	0	0	0	0	0	0	0	0	3
1400-1415	0	0	0	0	0	0	0	0	0	0	0	0	0	1
1415-1430	0	0	0	0	0	0	0	0	0	0	0	0	0	1
1430-1445	0	0	0	0	0	0	0	0	0	0	0	0	0	1
1445-1460	0	0	0	0	0	0	0	0	0	0	0	0	0	1
1460-1475	0	0	0	0	0	0	0	0	0	0	0	0	0	0
1475-1490	0	0	0	0	0	0	0	0	0	0	0	0	0	0
