# Supplementary material for: Dynamics of genetic and somatic trade-offs in ageing and mortality
Source: Nature. 2026 Apr 22;654(8118):437–53. doi: 10.1038/s41586-026-10407-9 (PMC13253337; doi:10.1038/s41586-026-10407-9)
Supplement: Supplementary file 1 — This zipped file contains Supplementary Tables 1–16, including a guide to the tables. [file 41586_2026_10407_MOESM1_ESM.zip › Supplementary Tables_Arends_10Apr2026/S_Table_2_Vita_mortality_by_age_and_genotype_text_files/Vita13a_deathsIn15Dwindows_female.txt]

CH	CD	BH	BD	C	B	D	H	CH_alive	CD_alive	BH_alive	BD_alive	nGenotyped	nTotal
5-20	0	0	0	0	0	0	0	0	601	638	617	590	2446	3037
20-35	0	0	0	0	0	0	0	0	601	638	617	590	2446	3037
35-50	0	0	0	0	0	0	0	0	601	638	617	590	2446	3037
50-65	1	0	0	0	1	0	0	1	601	638	617	590	2446	3037
65-80	0	0	0	0	0	0	0	0	600	638	617	590	2445	3035
80-95	0	0	0	0	0	0	0	0	600	638	617	590	2445	3035
95-110	0	0	0	0	0	0	0	0	600	638	617	590	2445	3035
110-125	0	0	0	0	0	0	0	0	600	638	617	590	2445	3035
125-140	0	0	0	0	0	0	0	0	600	638	617	590	2445	3035
140-155	1	0	2	0	1	2	0	3	600	638	617	590	2445	3035
155-170	0	1	0	1	1	1	2	0	599	638	615	590	2442	3031
170-185	1	0	0	0	1	0	0	1	599	637	615	589	2440	3029
185-200	0	0	0	1	0	1	1	0	598	637	615	589	2439	3028
200-215	0	0	1	1	0	2	1	1	598	637	615	588	2438	3027
215-230	0	0	1	0	0	1	0	1	598	637	614	587	2436	3024
230-245	2	0	0	0	2	0	0	2	598	637	613	587	2435	3023
245-260	2	1	0	0	3	0	1	2	596	637	613	587	2433	3021
260-275	0	1	0	0	1	0	1	0	594	636	613	587	2430	3018
275-290	0	0	0	0	0	0	0	0	594	635	613	587	2429	3017
290-305	0	0	0	0	0	0	0	0	594	635	613	587	2429	3017
305-320	0	0	1	0	0	1	0	1	594	635	613	587	2429	3017
320-335	0	0	0	0	0	0	0	0	594	635	612	587	2428	3016
335-350	0	1	0	0	1	0	1	0	594	635	612	587	2428	3014
350-365	0	0	1	0	0	1	0	1	594	634	612	587	2427	3013
365-380	0	0	1	0	0	1	0	1	594	634	611	587	2426	3011
380-395	0	0	1	1	0	2	1	1	594	634	610	587	2425	3010
395-410	1	0	0	0	1	0	0	1	594	634	609	586	2423	3007
410-425	1	2	1	0	3	1	2	2	593	634	609	586	2422	3006
425-440	5	2	2	0	7	2	2	7	592	632	608	586	2418	3001
440-455	2	1	1	1	3	2	2	3	587	630	606	586	2409	2992
455-470	1	3	2	2	4	4	5	3	585	629	605	585	2404	2987
470-485	0	3	0	2	3	2	5	0	584	626	603	583	2396	2978
485-500	1	6	0	0	7	0	6	1	584	623	603	581	2391	2972
500-515	3	2	3	0	5	3	2	6	583	617	603	581	2384	2963
515-530	1	3	1	2	4	3	5	2	580	615	600	581	2376	2953
530-545	5	2	3	0	7	3	2	8	579	612	599	579	2369	2944
545-560	2	1	1	0	3	1	1	3	574	610	596	579	2359	2930
560-575	2	0	2	3	2	5	3	4	572	609	595	579	2355	2924
575-590	4	6	8	3	10	11	9	12	570	609	593	576	2348	2914
590-605	7	2	4	1	9	5	3	11	566	603	585	573	2327	2892
605-620	7	7	3	3	14	6	10	10	559	601	581	572	2313	2875
620-635	7	3	3	9	10	12	12	10	552	594	578	569	2293	2851
635-650	6	7	2	10	13	12	17	8	545	591	575	560	2271	2823
650-665	5	10	6	9	15	15	19	11	539	584	573	550	2246	2790
665-680	16	6	6	10	22	16	16	22	534	574	567	541	2216	2754
680-695	7	14	7	9	21	16	23	14	518	568	561	531	2178	2710
695-710	9	9	7	14	18	21	23	16	511	554	554	522	2141	2659
710-725	17	14	15	6	31	21	20	32	502	545	547	508	2102	2611
725-740	10	11	8	8	21	16	19	18	485	531	532	502	2050	2540
740-755	9	15	10	21	24	31	36	19	475	520	524	494	2013	2487
755-770	12	14	11	15	26	26	29	23	466	505	514	473	1958	2411
770-785	14	17	24	13	31	37	30	38	454	491	503	458	1906	2350
785-800	18	20	16	20	38	36	40	34	440	474	479	445	1838	2262
800-815	22	18	17	16	40	33	34	39	422	454	463	425	1764	2172
815-830	19	25	14	22	44	36	47	33	400	436	446	409	1691	2081
830-845	20	25	17	15	45	32	40	37	381	411	432	387	1611	1985
845-860	11	18	20	22	29	42	40	31	361	386	415	372	1534	1884
860-875	28	18	27	21	46	48	39	55	350	368	395	350	1463	1802
875-890	14	26	23	15	40	38	41	37	322	350	368	329	1369	1681
890-905	27	26	22	11	53	33	37	49	308	324	345	314	1291	1580
905-920	16	21	23	22	37	45	43	39	281	298	323	303	1205	1471
920-935	21	22	22	18	43	40	40	43	265	277	300	281	1123	1377
935-950	13	14	21	18	27	39	32	34	244	255	278	263	1040	1272
950-965	16	20	21	25	36	46	45	37	231	241	257	245	974	1191
965-980	32	23	29	22	55	51	45	61	215	221	236	220	892	1096
980-995	20	21	25	20	41	45	41	45	183	198	207	198	786	975
995-1010	20	18	24	18	38	42	36	44	163	177	182	178	700	867
1010-1025	12	19	27	19	31	46	38	39	143	159	158	160	620	764
1025-1040	8	16	16	14	24	30	30	24	131	140	131	141	543	659
1040-1055	19	20	12	17	39	29	37	31	123	124	115	127	489	586
1055-1070	21	21	20	9	42	29	30	41	104	104	103	110	421	510
1070-1085	16	13	12	17	29	29	30	28	83	83	83	101	350	430
1085-1100	23	11	12	17	34	29	28	35	67	70	71	84	292	365
1100-1115	11	13	14	18	24	32	31	25	44	59	59	67	229	282
1115-1130	9	10	1	8	19	9	18	10	33	46	45	49	173	216
1130-1145	10	11	1	9	21	10	20	11	24	36	44	41	145	176
1145-1160	1	5	10	8	6	18	13	11	14	25	43	32	114	139
1160-1175	3	5	4	5	8	9	10	7	13	20	33	24	90	110
1175-1190	1	0	7	3	1	10	3	8	10	15	29	19	73	87
1190-1205	0	4	8	4	4	12	8	8	9	15	22	16	62	73
1205-1220	3	5	5	2	8	7	7	8	9	11	14	12	46	53
1220-1235	2	1	3	5	3	8	6	5	6	6	9	10	31	33
1235-1250	2	2	0	0	4	0	2	2	4	5	6	5	20	22
1250-1265	0	1	3	1	1	4	2	3	2	3	6	5	16	17
1265-1280	0	0	0	2	0	2	2	0	2	2	3	4	11	11
1280-1295	1	0	1	0	1	1	0	2	2	2	3	2	9	9
1295-1310	0	1	0	1	1	1	2	0	1	2	2	2	7	7
1310-1325	0	0	0	0	0	0	0	0	1	1	2	1	5	5
1325-1340	0	0	0	0	0	0	0	0	1	1	2	1	5	5
1340-1355	1	0	0	0	1	0	0	1	1	1	2	1	5	5
1355-1370	0	1	0	0	1	0	1	0	0	1	2	1	4	4
1370-1385	0	0	0	0	0	0	0	0	0	0	2	1	3	3
1385-1400	0	0	2	0	0	2	0	2	0	0	2	1	3	3
1400-1415	0	0	0	0	0	0	0	0	0	0	0	1	1	1
1415-1430	0	0	0	0	0	0	0	0	0	0	0	1	1	1
1430-1445	0	0	0	0	0	0	0	0	0	0	0	1	1	1
1445-1460	0	0	0	1	0	1	1	0	0	0	0	1	1	1
1460-1475	0	0	0	0	0	0	0	0	0	0	0	0	0	0
1475-1490	0	0	0	0	0	0	0	0	0	0	0	0	0	0
