# Supplementary material for: Dynamics of genetic and somatic trade-offs in ageing and mortality
Source: Nature. 2026 Apr 22;654(8118):437–53. doi: 10.1038/s41586-026-10407-9 (PMC13253337; doi:10.1038/s41586-026-10407-9)
Supplement: Supplementary file 1 — This zipped file contains Supplementary Tables 1–16, including a guide to the tables. [file 41586_2026_10407_MOESM1_ESM.zip › Supplementary Tables_Arends_10Apr2026/S_Table_2_Vita_mortality_by_age_and_genotype_text_files/Vita2a_deathsIn15Dwindows_female.txt]

CH	CD	BH	BD	C	B	D	H	CH_alive	CD_alive	BH_alive	BD_alive	nGenotyped	nTotal
5-20	0	0	0	0	0	0	0	0	309	339	386	336	1370	3037
20-35	0	0	0	0	0	0	0	0	309	339	386	336	1370	3037
35-50	0	0	0	0	0	0	0	0	309	339	386	336	1370	3037
50-65	0	0	1	0	0	1	0	1	309	339	386	336	1370	3037
65-80	0	0	0	0	0	0	0	0	309	339	385	336	1369	3035
80-95	0	0	0	0	0	0	0	0	309	339	385	336	1369	3035
95-110	0	0	0	0	0	0	0	0	309	339	385	336	1369	3035
110-125	0	0	0	0	0	0	0	0	309	339	385	336	1369	3035
125-140	0	0	0	0	0	0	0	0	309	339	385	336	1369	3035
140-155	0	1	0	1	1	1	2	0	309	339	385	336	1369	3035
155-170	0	0	0	1	0	1	1	0	309	338	385	335	1367	3031
170-185	0	1	0	0	1	0	1	0	309	338	385	334	1366	3029
185-200	0	0	0	0	0	0	0	0	309	337	385	334	1365	3028
200-215	1	1	0	0	2	0	1	1	309	337	385	334	1365	3027
215-230	0	0	0	0	0	0	0	0	308	336	385	334	1363	3024
230-245	0	1	0	0	1	0	1	0	308	336	385	334	1363	3023
245-260	0	1	0	1	1	1	2	0	308	335	385	334	1362	3021
260-275	0	0	0	0	0	0	0	0	308	334	385	333	1360	3018
275-290	0	0	0	0	0	0	0	0	308	334	385	333	1360	3017
290-305	0	0	0	0	0	0	0	0	308	334	385	333	1360	3017
305-320	1	0	0	0	1	0	0	1	308	334	385	333	1360	3017
320-335	0	1	0	0	1	0	1	0	307	334	385	333	1359	3016
335-350	0	1	0	0	1	0	1	0	307	333	385	333	1358	3014
350-365	0	1	0	0	1	0	1	0	307	332	385	333	1357	3013
365-380	1	0	0	0	1	0	0	1	307	331	385	333	1356	3011
380-395	0	3	0	0	3	0	3	0	306	331	385	333	1355	3010
395-410	1	0	0	0	1	0	0	1	306	328	385	333	1352	3007
410-425	1	0	0	0	1	0	0	1	305	328	385	333	1351	3006
425-440	0	3	1	0	3	1	3	1	304	328	385	333	1350	3001
440-455	0	1	1	1	1	2	2	1	304	325	384	333	1346	2992
455-470	2	2	0	1	4	1	3	2	304	324	383	332	1343	2987
470-485	1	2	0	0	3	0	2	1	302	322	383	331	1338	2978
485-500	0	1	2	1	1	3	2	2	301	320	383	331	1335	2972
500-515	1	0	2	0	1	2	0	3	301	319	381	330	1331	2963
515-530	0	1	1	0	1	1	1	1	300	319	379	330	1328	2953
530-545	3	1	5	1	4	6	2	8	300	318	378	330	1326	2944
545-560	0	3	0	2	3	2	5	0	297	317	373	329	1316	2930
560-575	1	1	1	2	2	3	3	2	297	314	373	327	1311	2924
575-590	3	3	3	3	6	6	6	6	296	313	372	325	1306	2914
590-605	3	0	3	3	3	6	3	6	293	310	369	322	1294	2892
605-620	3	4	1	4	7	5	8	4	290	310	366	319	1285	2875
620-635	1	8	3	4	9	7	12	4	287	306	365	315	1273	2851
635-650	2	6	8	4	8	12	10	10	286	298	362	311	1257	2823
650-665	4	3	2	6	7	8	9	6	284	292	354	307	1237	2790
665-680	4	4	5	7	8	12	11	9	280	289	352	301	1222	2754
680-695	4	7	8	4	11	12	11	12	276	285	347	294	1202	2710
695-710	1	8	8	8	9	16	16	9	272	278	339	290	1179	2659
710-725	7	6	9	11	13	20	17	16	271	270	331	282	1154	2611
725-740	6	6	7	9	12	16	15	13	264	264	322	271	1121	2540
740-755	11	9	11	6	20	17	15	22	258	258	315	262	1093	2487
755-770	7	11	5	10	18	15	21	12	247	249	304	256	1056	2411
770-785	11	14	14	10	25	24	24	25	240	238	299	246	1023	2350
785-800	13	8	12	8	21	20	16	25	229	224	285	236	974	2262
800-815	9	12	12	8	21	20	20	21	216	216	273	228	933	2172
815-830	8	10	10	14	18	24	24	18	207	204	261	220	892	2081
830-845	10	10	14	16	20	30	26	24	199	194	251	206	850	1985
845-860	11	6	11	13	17	24	19	22	189	184	237	190	800	1884
860-875	15	23	14	19	38	33	42	29	178	178	226	177	759	1802
875-890	6	15	17	14	21	31	29	23	163	155	212	158	688	1681
890-905	12	10	14	16	22	30	26	26	157	140	195	144	636	1580
905-920	11	8	15	10	19	25	18	26	145	130	181	128	584	1471
920-935	7	15	25	8	22	33	23	32	134	122	166	118	540	1377
935-950	13	10	10	11	23	21	21	23	127	107	141	110	485	1272
950-965	12	10	10	10	22	20	20	22	114	97	131	99	441	1191
965-980	9	13	11	23	22	34	36	20	102	87	121	89	399	1096
980-995	13	8	18	11	21	29	19	31	93	74	110	66	343	975
995-1010	15	13	15	12	28	27	25	30	80	66	92	55	293	867
1010-1025	17	10	15	11	27	26	21	32	65	53	77	43	238	764
1025-1040	9	4	13	5	13	18	9	22	48	43	62	32	185	659
1040-1055	11	2	8	9	13	17	11	19	39	39	49	27	154	586
1055-1070	5	9	9	3	14	12	12	14	28	37	41	18	124	510
1070-1085	7	6	13	4	13	17	10	20	23	28	32	15	98	430
1085-1100	8	10	4	2	18	6	12	12	16	22	19	11	68	365
1100-1115	2	5	7	4	7	11	9	9	8	12	15	9	44	282
1115-1130	1	0	2	1	1	3	1	3	6	7	8	5	26	216
1130-1145	1	2	1	2	3	3	4	2	5	7	6	4	22	176
1145-1160	0	0	2	0	0	2	0	2	4	5	5	2	16	139
1160-1175	2	0	0	0	2	0	0	2	4	5	3	2	14	110
1175-1190	1	1	0	0	2	0	1	1	2	5	3	2	12	87
1190-1205	0	1	1	0	1	1	1	1	1	4	3	2	10	73
1205-1220	1	0	2	1	1	3	1	3	1	3	2	2	8	53
1220-1235	0	2	0	0	2	0	2	0	0	3	0	1	4	33
1235-1250	0	0	0	0	0	0	0	0	0	1	0	1	2	22
1250-1265	0	1	0	0	1	0	1	0	0	1	0	1	2	17
1265-1280	0	0	0	0	0	0	0	0	0	0	0	1	1	11
1280-1295	0	0	0	0	0	0	0	0	0	0	0	1	1	9
1295-1310	0	0	0	0	0	0	0	0	0	0	0	1	1	7
1310-1325	0	0	0	0	0	0	0	0	0	0	0	1	1	5
1325-1340	0	0	0	0	0	0	0	0	0	0	0	1	1	5
1340-1355	0	0	0	1	0	1	1	0	0	0	0	1	1	5
1355-1370	0	0	0	0	0	0	0	0	0	0	0	0	0	4
1370-1385	0	0	0	0	0	0	0	0	0	0	0	0	0	3
1385-1400	0	0	0	0	0	0	0	0	0	0	0	0	0	3
1400-1415	0	0	0	0	0	0	0	0	0	0	0	0	0	1
1415-1430	0	0	0	0	0	0	0	0	0	0	0	0	0	1
1430-1445	0	0	0	0	0	0	0	0	0	0	0	0	0	1
1445-1460	0	0	0	0	0	0	0	0	0	0	0	0	0	1
1460-1475	0	0	0	0	0	0	0	0	0	0	0	0	0	0
1475-1490	0	0	0	0	0	0	0	0	0	0	0	0	0	0
