# Supplementary material for: Dynamics of genetic and somatic trade-offs in ageing and mortality
Source: Nature. 2026 Apr 22;654(8118):437–53. doi: 10.1038/s41586-026-10407-9 (PMC13253337; doi:10.1038/s41586-026-10407-9)
Supplement: Supplementary file 1 — This zipped file contains Supplementary Tables 1–16, including a guide to the tables. [file 41586_2026_10407_MOESM1_ESM.zip › Supplementary Tables_Arends_10Apr2026/S_Table_2_Vita_mortality_by_age_and_genotype_text_files/Vita10a_deathsIn15Dwindows_combined.txt]

CH	CD	BH	BD	C	B	D	H	CH_alive	CD_alive	BH_alive	BD_alive	nGenotyped	nTotal
5-20	0	0	0	0	0	0	0	0	1309	1386	1404	1388	5487	6438
20-35	0	0	0	0	0	0	0	0	1309	1386	1404	1388	5487	6438
35-50	0	0	0	1	0	1	1	0	1309	1386	1404	1388	5487	6438
50-65	1	0	1	1	1	2	1	2	1309	1386	1404	1387	5486	6437
65-80	0	0	0	0	0	0	0	0	1308	1386	1403	1386	5483	6434
80-95	0	1	0	0	1	0	1	0	1308	1386	1403	1386	5483	6434
95-110	1	0	0	0	1	0	0	1	1308	1385	1403	1386	5482	6433
110-125	0	0	0	0	0	0	0	0	1307	1385	1403	1386	5481	6432
125-140	1	0	0	0	1	0	0	1	1307	1385	1403	1386	5481	6432
140-155	0	0	2	1	0	3	1	2	1306	1385	1403	1386	5480	6431
155-170	2	0	0	0	2	0	0	2	1306	1385	1401	1385	5477	6426
170-185	1	1	2	1	2	3	2	3	1304	1385	1401	1385	5475	6424
185-200	2	1	0	1	3	1	2	2	1303	1384	1399	1384	5470	6418
200-215	3	1	1	3	4	4	4	4	1301	1383	1399	1383	5466	6413
215-230	1	1	0	1	2	1	2	1	1298	1382	1398	1380	5458	6405
230-245	2	1	2	4	3	6	5	4	1297	1381	1398	1379	5455	6402
245-260	4	5	2	1	9	3	6	6	1295	1380	1396	1375	5446	6392
260-275	7	5	3	0	12	3	5	10	1291	1375	1394	1374	5434	6380
275-290	5	0	6	4	5	10	4	11	1284	1370	1391	1374	5419	6364
290-305	2	4	9	4	6	13	8	11	1279	1370	1385	1370	5404	6349
305-320	3	3	4	6	6	10	9	7	1277	1366	1376	1366	5385	6329
320-335	5	4	5	9	9	14	13	10	1274	1363	1372	1360	5369	6312
335-350	4	3	7	4	7	11	7	11	1269	1359	1367	1351	5346	6287
350-365	0	7	7	3	7	10	10	7	1265	1356	1360	1347	5328	6268
365-380	5	6	8	3	11	11	9	13	1265	1349	1353	1344	5311	6249
380-395	6	7	2	5	13	7	12	8	1260	1343	1345	1341	5289	6224
395-410	6	1	4	6	7	10	7	10	1254	1336	1343	1336	5269	6203
410-425	7	7	8	3	14	11	10	15	1248	1335	1339	1330	5252	6183
425-440	4	6	9	8	10	17	14	13	1241	1328	1331	1327	5227	6154
440-455	3	8	6	10	11	16	18	9	1237	1322	1322	1319	5200	6122
455-470	8	9	14	9	17	23	18	22	1234	1314	1316	1309	5173	6092
470-485	12	4	5	7	16	12	11	17	1226	1305	1302	1300	5133	6049
485-500	8	16	5	10	24	15	26	13	1214	1301	1297	1293	5105	6015
500-515	10	11	9	9	21	18	20	19	1206	1285	1292	1283	5066	5970
515-530	7	13	7	14	20	21	27	14	1196	1274	1283	1274	5027	5925
530-545	8	4	11	17	12	28	21	19	1189	1261	1276	1260	4986	5873
545-560	13	9	6	5	22	11	14	19	1181	1257	1265	1243	4946	5825
560-575	9	10	7	12	19	19	22	16	1168	1248	1259	1238	4913	5786
575-590	11	17	17	10	28	27	27	28	1159	1238	1252	1226	4875	5732
590-605	12	12	6	6	24	12	18	18	1148	1221	1235	1216	4820	5665
605-620	12	11	18	16	23	34	27	30	1136	1209	1229	1210	4784	5618
620-635	15	8	12	17	23	29	25	27	1124	1198	1211	1194	4727	5546
635-650	20	14	24	19	34	43	33	44	1109	1190	1199	1177	4675	5475
650-665	17	20	18	23	37	41	43	35	1089	1176	1175	1158	4598	5378
665-680	21	25	32	20	46	52	45	53	1072	1156	1157	1135	4520	5286
680-695	9	20	30	23	29	53	43	39	1051	1131	1125	1115	4422	5168
695-710	22	24	21	26	46	47	50	43	1042	1111	1095	1092	4340	5056
710-725	34	24	29	31	58	60	55	63	1020	1087	1074	1066	4247	4945
725-740	24	16	32	37	40	69	53	56	986	1063	1045	1035	4129	4803
740-755	19	34	31	28	53	59	62	50	962	1047	1013	998	4020	4677
755-770	31	33	39	22	64	61	55	70	943	1013	982	970	3908	4540
770-785	34	34	28	37	68	65	71	62	912	980	943	948	3783	4404
785-800	33	35	34	41	68	75	76	67	878	946	915	911	3650	4252
800-815	26	45	35	35	71	70	80	61	845	911	881	870	3507	4079
815-830	33	31	43	37	64	80	68	76	819	866	846	835	3366	3903
830-845	38	40	49	34	78	83	74	87	786	835	803	798	3222	3729
845-860	34	43	27	43	77	70	86	61	748	795	754	764	3061	3543
860-875	43	41	42	60	84	102	101	85	714	752	727	721	2914	3377
875-890	33	49	43	41	82	84	90	76	671	711	685	661	2728	3148
890-905	43	44	38	35	87	73	79	81	638	662	642	620	2562	2945
905-920	40	35	29	34	75	63	69	69	595	618	604	585	2402	2740
920-935	46	37	45	38	83	83	75	91	555	583	575	551	2264	2574
935-950	40	41	37	38	81	75	79	77	509	546	530	513	2098	2379
950-965	42	43	39	40	85	79	83	81	469	505	493	475	1942	2208
965-980	37	56	48	48	93	96	104	85	427	462	454	435	1778	2022
980-995	31	37	50	42	68	92	79	81	390	406	406	387	1589	1812
995-1010	39	42	45	37	81	82	79	84	359	369	356	345	1429	1623
1010-1025	39	39	54	40	78	94	79	93	320	327	311	308	1266	1440
1025-1040	23	32	46	31	55	77	63	69	281	288	257	268	1094	1246
1040-1055	24	44	28	29	68	57	73	52	258	256	211	237	962	1098
1055-1070	25	42	28	38	67	66	80	53	234	212	183	208	837	958
1070-1085	30	15	27	23	45	50	38	57	209	170	155	170	704	813
1085-1100	28	35	23	25	63	48	60	51	179	155	128	147	609	698
1100-1115	27	19	25	24	46	49	43	52	151	120	105	122	498	559
1115-1130	24	15	15	16	39	31	31	39	124	101	80	98	403	444
1130-1145	22	16	13	15	38	28	31	35	100	86	65	82	333	362
1145-1160	18	13	14	13	31	27	26	32	78	70	52	67	267	292
1160-1175	8	14	11	7	22	18	21	19	60	57	38	54	209	231
1175-1190	11	7	5	10	18	15	17	16	52	43	27	47	169	187
1190-1205	11	3	10	11	14	21	14	21	41	36	22	37	136	152
1205-1220	12	10	3	6	22	9	16	15	30	33	12	26	101	110
1220-1235	4	10	2	5	14	7	15	6	18	23	9	20	70	77
1235-1250	3	6	1	4	9	5	10	4	14	13	7	15	49	54
1250-1265	1	1	1	3	2	4	4	2	11	7	6	11	35	39
1265-1280	6	4	0	1	10	1	5	6	10	6	5	8	29	31
1280-1295	0	1	1	3	1	4	4	1	4	2	5	7	18	20
1295-1310	1	1	1	1	2	2	2	2	4	1	4	4	13	15
1310-1325	1	0	0	1	1	1	1	1	3	0	3	3	9	10
1325-1340	0	0	1	1	0	2	1	1	2	0	3	2	7	8
1340-1355	1	0	0	0	1	0	0	1	2	0	2	1	5	5
1355-1370	0	0	0	1	0	1	1	0	1	0	2	1	4	4
1370-1385	0	0	0	0	0	0	0	0	1	0	2	0	3	3
1385-1400	1	0	1	0	1	1	0	2	1	0	2	0	3	3
1400-1415	0	0	0	0	0	0	0	0	0	0	1	0	1	1
1415-1430	0	0	0	0	0	0	0	0	0	0	1	0	1	1
1430-1445	0	0	0	0	0	0	0	0	0	0	1	0	1	1
1445-1460	0	0	1	0	0	1	0	1	0	0	1	0	1	1
1460-1475	0	0	0	0	0	0	0	0	0	0	0	0	0	0
1475-1490	0	0	0	0	0	0	0	0	0	0	0	0	0	0
