# Supplementary material for: Dynamics of genetic and somatic trade-offs in ageing and mortality
Source: Nature. 2026 Apr 22;654(8118):437–53. doi: 10.1038/s41586-026-10407-9 (PMC13253337; doi:10.1038/s41586-026-10407-9)
Supplement: Supplementary file 1 — This zipped file contains Supplementary Tables 1–16, including a guide to the tables. [file 41586_2026_10407_MOESM1_ESM.zip › Supplementary Tables_Arends_10Apr2026/S_Table_2_Vita_mortality_by_age_and_genotype_text_files/Vita4a_deathsIn15Dwindows_female.txt]

CH	CD	BH	BD	C	B	D	H	CH_alive	CD_alive	BH_alive	BD_alive	nGenotyped	nTotal
5-20	0	0	0	0	0	0	0	0	602	652	666	622	2542	3037
20-35	0	0	0	0	0	0	0	0	602	652	666	622	2542	3037
35-50	0	0	0	0	0	0	0	0	602	652	666	622	2542	3037
50-65	1	0	0	0	1	0	0	1	602	652	666	622	2542	3037
65-80	0	0	0	0	0	0	0	0	601	652	666	622	2541	3035
80-95	0	0	0	0	0	0	0	0	601	652	666	622	2541	3035
95-110	0	0	0	0	0	0	0	0	601	652	666	622	2541	3035
110-125	0	0	0	0	0	0	0	0	601	652	666	622	2541	3035
125-140	0	0	0	0	0	0	0	0	601	652	666	622	2541	3035
140-155	1	0	2	1	1	3	1	3	601	652	666	622	2541	3035
155-170	1	0	0	1	1	1	1	1	600	652	664	621	2537	3031
170-185	0	1	0	0	1	0	1	0	599	652	664	620	2535	3029
185-200	1	0	0	0	1	0	0	1	599	651	664	620	2534	3028
200-215	0	0	3	0	0	3	0	3	598	651	664	620	2533	3027
215-230	0	0	0	0	0	0	0	0	598	651	661	620	2530	3024
230-245	1	0	0	0	1	0	0	1	598	651	661	620	2530	3023
245-260	2	0	0	1	2	1	1	2	597	651	661	620	2529	3021
260-275	0	0	0	1	0	1	1	0	595	651	661	619	2526	3018
275-290	0	0	0	0	0	0	0	0	595	651	661	618	2525	3017
290-305	0	0	0	0	0	0	0	0	595	651	661	618	2525	3017
305-320	0	1	0	0	1	0	1	0	595	651	661	618	2525	3017
320-335	0	0	1	1	0	2	1	1	595	650	661	618	2524	3016
335-350	0	1	0	0	1	0	1	0	595	650	660	617	2522	3014
350-365	1	0	1	0	1	1	0	2	595	649	660	617	2521	3013
365-380	0	0	1	0	0	1	0	1	594	649	659	617	2519	3011
380-395	0	1	2	0	1	2	1	2	594	649	658	617	2518	3010
395-410	0	0	1	0	0	1	0	1	594	648	656	617	2515	3007
410-425	1	1	0	1	2	1	2	1	594	648	655	617	2514	3006
425-440	2	0	3	0	2	3	0	5	593	647	655	616	2511	3001
440-455	1	3	0	1	4	1	4	1	591	647	652	616	2506	2992
455-470	2	1	3	1	3	4	2	5	590	644	652	615	2501	2987
470-485	2	3	1	0	5	1	3	3	588	643	649	614	2494	2978
485-500	2	1	4	2	3	6	3	6	586	640	648	614	2488	2972
500-515	1	3	2	1	4	3	4	3	584	639	644	612	2479	2963
515-530	2	1	2	2	3	4	3	4	583	636	642	611	2472	2953
530-545	5	3	2	1	8	3	4	7	581	635	640	609	2465	2944
545-560	1	1	0	2	2	2	3	1	576	632	638	608	2454	2930
560-575	2	1	1	2	3	3	3	3	575	631	638	606	2450	2924
575-590	5	7	4	4	12	8	11	9	573	630	637	604	2444	2914
590-605	5	2	2	2	7	4	4	7	568	623	633	600	2424	2892
605-620	5	6	3	7	11	10	13	8	563	621	631	598	2413	2875
620-635	2	5	6	8	7	14	13	8	558	615	628	591	2392	2851
635-650	8	5	4	7	13	11	12	12	556	610	622	583	2371	2823
650-665	8	9	6	4	17	10	13	14	548	605	618	576	2347	2790
665-680	12	9	8	9	21	17	18	20	540	596	612	572	2320	2754
680-695	9	12	8	11	21	19	23	17	528	587	604	563	2282	2710
695-710	14	12	6	8	26	14	20	20	519	575	596	552	2242	2659
710-725	18	16	14	13	34	27	29	32	505	563	590	544	2202	2611
725-740	10	10	12	13	20	25	23	22	487	547	576	531	2141	2540
740-755	18	18	10	15	36	25	33	28	477	537	564	518	2096	2487
755-770	15	8	16	12	23	28	20	31	459	519	554	503	2035	2411
770-785	15	21	14	31	36	45	52	29	444	511	538	491	1984	2350
785-800	13	24	20	19	37	39	43	33	429	490	524	460	1903	2262
800-815	20	13	18	25	33	43	38	38	416	466	504	441	1827	2172
815-830	17	20	25	17	37	42	37	42	396	453	486	416	1751	2081
830-845	20	19	25	26	39	51	45	45	379	433	461	399	1672	1985
845-860	17	28	15	13	45	28	41	32	359	414	436	373	1582	1884
860-875	23	25	24	23	48	47	48	47	342	386	421	360	1509	1802
875-890	30	16	22	19	46	41	35	52	319	361	397	337	1414	1681
890-905	17	23	30	20	40	50	43	47	289	345	375	318	1327	1580
905-920	17	22	22	16	39	38	38	39	272	322	345	298	1237	1471
920-935	21	20	24	26	41	50	46	45	255	300	323	282	1160	1377
935-950	17	15	21	18	32	39	33	38	234	280	299	256	1069	1272
950-965	20	25	18	21	45	39	46	38	217	265	278	238	998	1191
965-980	27	31	30	18	58	48	49	57	197	240	260	217	914	1096
980-995	24	19	28	24	43	52	43	52	170	209	230	199	808	975
995-1010	18	25	25	23	43	48	48	43	146	190	202	175	713	867
1010-1025	11	28	24	16	39	40	44	35	128	165	177	152	622	764
1025-1040	17	14	12	16	31	28	30	29	117	137	153	136	543	659
1040-1055	14	25	19	11	39	30	36	33	100	123	141	120	484	586
1055-1070	13	14	21	19	27	40	33	34	86	98	122	109	415	510
1070-1085	14	17	15	12	31	27	29	29	73	84	101	90	348	430
1085-1100	13	17	21	17	30	38	34	34	59	67	86	78	290	365
1100-1115	13	14	14	11	27	25	25	27	46	50	65	61	222	282
1115-1130	8	7	11	6	15	17	13	19	33	36	51	50	170	216
1130-1145	5	4	10	7	9	17	11	15	25	29	40	44	138	176
1145-1160	6	5	6	6	11	12	11	12	20	25	30	37	112	139
1160-1175	3	3	3	10	6	13	13	6	14	20	24	31	89	110
1175-1190	3	3	2	4	6	6	7	5	11	17	21	21	70	87
1190-1205	3	6	4	3	9	7	9	7	8	14	19	17	58	73
1205-1220	1	2	7	4	3	11	6	8	5	8	15	14	42	53
1220-1235	2	1	2	5	3	7	6	4	4	6	8	10	28	33
1235-1250	1	2	2	0	3	2	2	3	2	5	6	5	18	22
1250-1265	0	1	2	2	1	4	3	2	1	3	4	5	13	17
1265-1280	0	0	1	1	0	2	1	1	1	2	2	3	8	11
1280-1295	0	1	0	0	1	0	1	0	1	2	1	2	6	9
1295-1310	0	1	0	1	1	1	2	0	1	1	1	2	5	7
1310-1325	0	0	0	0	0	0	0	0	1	0	1	1	3	5
1325-1340	0	0	0	0	0	0	0	0	1	0	1	1	3	5
1340-1355	1	0	0	0	1	0	0	1	1	0	1	1	3	5
1355-1370	0	0	0	0	0	0	0	0	0	0	1	1	2	4
1370-1385	0	0	0	0	0	0	0	0	0	0	1	1	2	3
1385-1400	0	0	0	1	0	1	1	0	0	0	1	1	2	3
1400-1415	0	0	0	0	0	0	0	0	0	0	1	0	1	1
1415-1430	0	0	0	0	0	0	0	0	0	0	1	0	1	1
1430-1445	0	0	0	0	0	0	0	0	0	0	1	0	1	1
1445-1460	0	0	1	0	0	1	0	1	0	0	1	0	1	1
1460-1475	0	0	0	0	0	0	0	0	0	0	0	0	0	0
1475-1490	0	0	0	0	0	0	0	0	0	0	0	0	0	0
