# Supplementary material for: Dynamics of genetic and somatic trade-offs in ageing and mortality
Source: Nature. 2026 Apr 22;654(8118):437–53. doi: 10.1038/s41586-026-10407-9 (PMC13253337; doi:10.1038/s41586-026-10407-9)
Supplement: Supplementary file 1 — This zipped file contains Supplementary Tables 1–16, including a guide to the tables. [file 41586_2026_10407_MOESM1_ESM.zip › Supplementary Tables_Arends_10Apr2026/S_Table_2_Vita_mortality_by_age_and_genotype_text_files/Vita11c_deathsIn15Dwindows_combined.txt]

CH	CD	BH	BD	C	B	D	H	CH_alive	CD_alive	BH_alive	BD_alive	nGenotyped	nTotal
5-20	0	0	0	0	0	0	0	0	1573	1450	1549	1566	6138	6438
20-35	0	0	0	0	0	0	0	0	1573	1450	1549	1566	6138	6438
35-50	0	0	0	1	0	1	1	0	1573	1450	1549	1566	6138	6438
50-65	0	0	2	1	0	3	1	2	1573	1450	1549	1565	6137	6437
65-80	0	0	0	0	0	0	0	0	1573	1450	1547	1564	6134	6434
80-95	0	0	1	0	0	1	0	1	1573	1450	1547	1564	6134	6434
95-110	0	0	0	1	0	1	1	0	1573	1450	1546	1564	6133	6433
110-125	0	0	0	0	0	0	0	0	1573	1450	1546	1563	6132	6432
125-140	0	0	0	0	0	0	0	0	1573	1450	1546	1563	6132	6432
140-155	0	1	1	3	1	4	4	1	1573	1450	1546	1563	6132	6431
155-170	0	1	0	0	1	0	1	0	1573	1449	1545	1560	6127	6426
170-185	0	0	2	4	0	6	4	2	1573	1448	1545	1560	6126	6424
185-200	0	1	1	3	1	4	4	1	1573	1448	1543	1556	6120	6418
200-215	1	1	2	4	2	6	5	3	1573	1447	1542	1553	6115	6413
215-230	1	0	2	0	1	2	0	3	1572	1446	1540	1549	6107	6405
230-245	1	2	4	3	3	7	5	5	1571	1446	1538	1549	6104	6402
245-260	1	4	2	5	5	7	9	3	1570	1444	1534	1546	6094	6392
260-275	4	3	5	3	7	8	6	9	1569	1440	1532	1541	6082	6380
275-290	5	0	6	4	5	10	4	11	1565	1437	1527	1538	6067	6364
290-305	5	2	7	4	7	11	6	12	1560	1437	1521	1534	6052	6349
305-320	3	3	6	5	6	11	8	9	1555	1435	1514	1530	6034	6329
320-335	6	3	7	8	9	15	11	13	1552	1432	1508	1525	6017	6312
335-350	1	5	9	3	6	12	8	10	1546	1429	1501	1517	5993	6287
350-365	8	1	5	4	9	9	5	13	1545	1424	1492	1514	5975	6268
365-380	5	5	8	7	10	15	12	13	1537	1423	1487	1510	5957	6249
380-395	5	4	7	2	9	9	6	12	1532	1418	1479	1503	5932	6224
395-410	7	3	4	4	10	8	7	11	1527	1414	1472	1501	5914	6203
410-425	5	5	10	6	10	16	11	15	1520	1411	1468	1497	5896	6183
425-440	6	6	9	9	12	18	15	15	1515	1406	1458	1491	5870	6154
440-455	8	9	6	7	17	13	16	14	1509	1400	1449	1482	5840	6122
455-470	11	5	11	15	16	26	20	22	1501	1391	1443	1475	5810	6092
470-485	8	5	7	11	13	18	16	15	1490	1386	1432	1460	5768	6049
485-500	13	6	13	12	19	25	18	26	1482	1381	1425	1449	5737	6015
500-515	10	6	12	11	16	23	17	22	1469	1375	1412	1437	5693	5970
515-530	10	13	16	8	23	24	21	26	1459	1369	1400	1426	5654	5925
530-545	12	14	9	11	26	20	25	21	1449	1356	1384	1418	5607	5873
545-560	3	9	9	16	12	25	25	12	1437	1342	1375	1407	5561	5825
560-575	12	11	15	13	23	28	24	27	1434	1333	1366	1391	5524	5786
575-590	9	18	18	20	27	38	38	27	1422	1322	1351	1378	5473	5732
590-605	9	16	8	12	25	20	28	17	1413	1304	1333	1358	5408	5665
605-620	16	15	18	20	31	38	35	34	1404	1288	1325	1346	5363	5618
620-635	16	17	16	19	33	35	36	32	1388	1273	1307	1326	5294	5546
635-650	34	16	20	24	50	44	40	54	1372	1256	1291	1307	5226	5475
650-665	21	25	25	18	46	43	43	46	1338	1240	1271	1283	5132	5378
665-680	28	20	31	31	48	62	51	59	1317	1215	1246	1265	5043	5286
680-695	31	21	25	31	52	56	52	56	1289	1195	1215	1234	4933	5168
695-710	27	25	26	21	52	47	46	53	1258	1174	1190	1203	4825	5056
710-725	36	27	28	41	63	69	68	64	1231	1149	1164	1182	4726	4945
725-740	42	25	24	27	67	51	52	66	1195	1122	1136	1141	4594	4803
740-755	37	28	29	36	65	65	64	66	1153	1097	1112	1114	4476	4677
755-770	25	34	41	32	59	73	66	66	1116	1069	1083	1078	4346	4540
770-785	39	33	33	40	72	73	73	72	1091	1035	1042	1046	4214	4404
785-800	32	42	36	58	74	94	100	68	1052	1002	1009	1006	4069	4252
800-815	43	44	46	34	87	80	78	89	1020	960	973	948	3901	4079
815-830	44	43	37	42	87	79	85	81	977	916	927	914	3734	3903
830-845	45	41	46	43	86	89	84	91	933	873	890	872	3568	3729
845-860	37	36	46	39	73	85	75	83	888	832	844	829	3393	3543
860-875	52	61	52	57	113	109	118	104	851	796	798	790	3235	3377
875-890	50	47	43	44	97	87	91	93	799	735	746	733	3013	3148
890-905	58	54	41	40	112	81	94	99	749	688	703	689	2829	2945
905-920	39	36	39	44	75	83	80	78	691	634	662	649	2636	2740
920-935	53	46	49	39	99	88	85	102	652	598	623	605	2478	2574
935-950	49	41	27	45	90	72	86	76	599	552	574	566	2291	2379
950-965	46	46	40	45	92	85	91	86	550	511	547	521	2129	2208
965-980	55	57	47	44	112	91	101	102	504	465	507	476	1952	2022
980-995	52	43	46	41	95	87	84	98	449	408	460	432	1749	1812
995-1010	48	28	62	34	76	96	62	110	397	365	414	391	1567	1623
1010-1025	50	36	44	57	86	101	93	94	349	337	352	357	1395	1440
1025-1040	36	35	28	42	71	70	77	64	299	301	308	300	1208	1246
1040-1055	35	33	36	30	68	66	63	71	263	266	280	258	1067	1098
1055-1070	42	30	41	29	72	70	59	83	228	233	244	228	933	958
1070-1085	35	20	29	26	55	55	46	64	186	203	203	199	791	813
1085-1100	32	38	33	31	70	64	69	65	151	183	174	173	681	698
1100-1115	29	28	27	28	57	55	56	56	119	145	141	142	547	559
1115-1130	19	20	22	21	39	43	41	41	90	117	114	114	435	444
1130-1145	12	20	14	24	32	38	44	26	71	97	92	93	353	362
1145-1160	14	14	18	14	28	32	28	32	59	77	78	69	283	292
1160-1175	7	16	9	12	23	21	28	16	45	63	60	55	223	231
1175-1190	8	9	12	6	17	18	15	20	38	47	51	43	179	187
1190-1205	11	6	12	10	17	22	16	23	30	38	39	37	144	152
1205-1220	4	9	9	9	13	18	18	13	19	32	27	27	105	110
1220-1235	4	8	5	6	12	11	14	9	15	23	18	18	74	77
1235-1250	3	6	0	5	9	5	11	3	11	15	13	12	51	54
1250-1265	2	2	2	1	4	3	3	4	8	9	13	7	37	39
1265-1280	1	4	4	1	5	5	5	5	6	7	11	6	30	31
1280-1295	2	1	1	1	3	2	2	3	5	3	7	5	20	20
1295-1310	2	1	1	1	3	2	2	3	3	2	6	4	15	15
1310-1325	0	0	1	1	0	2	1	1	1	1	5	3	10	10
1325-1340	1	0	2	0	1	2	0	3	1	1	4	2	8	8
1340-1355	0	0	0	1	0	1	1	0	0	1	2	2	5	5
1355-1370	0	0	0	1	0	1	1	0	0	1	2	1	4	4
1370-1385	0	0	0	0	0	0	0	0	0	1	2	0	3	3
1385-1400	0	0	2	0	0	2	0	2	0	1	2	0	3	3
1400-1415	0	0	0	0	0	0	0	0	0	1	0	0	1	1
1415-1430	0	0	0	0	0	0	0	0	0	1	0	0	1	1
1430-1445	0	0	0	0	0	0	0	0	0	1	0	0	1	1
1445-1460	0	1	0	0	1	0	1	0	0	1	0	0	1	1
1460-1475	0	0	0	0	0	0	0	0	0	0	0	0	0	0
1475-1490	0	0	0	0	0	0	0	0	0	0	0	0	0	0
