# Supplementary material for: Dynamics of genetic and somatic trade-offs in ageing and mortality
Source: Nature. 2026 Apr 22;654(8118):437–53. doi: 10.1038/s41586-026-10407-9 (PMC13253337; doi:10.1038/s41586-026-10407-9)
Supplement: Supplementary file 1 — This zipped file contains Supplementary Tables 1–16, including a guide to the tables. [file 41586_2026_10407_MOESM1_ESM.zip › Supplementary Tables_Arends_10Apr2026/S_Table_2_Vita_mortality_by_age_and_genotype_text_files/Vita1b_deathsIn15Dwindows_male.txt]

CH	CD	BH	BD	C	B	D	H	CH_alive	CD_alive	BH_alive	BD_alive	nGenotyped	nTotal
5-20	0	0	0	0	0	0	0	0	771	584	1054	327	2736	3401
20-35	0	0	0	0	0	0	0	0	771	584	1054	327	2736	3401
35-50	0	0	1	0	0	1	0	1	771	584	1054	327	2736	3401
50-65	0	1	0	0	1	0	1	0	771	584	1053	327	2735	3400
65-80	0	0	0	0	0	0	0	0	771	583	1053	327	2734	3399
80-95	0	0	1	0	0	1	0	1	771	583	1053	327	2734	3399
95-110	1	0	0	0	1	0	0	1	771	583	1052	327	2733	3398
110-125	0	0	0	0	0	0	0	0	770	583	1052	327	2732	3397
125-140	0	1	0	0	1	0	1	0	770	583	1052	327	2732	3397
140-155	0	0	1	0	0	1	0	1	770	582	1052	327	2731	3396
155-170	0	0	0	0	0	0	0	0	770	582	1051	327	2730	3395
170-185	2	0	1	2	2	3	2	3	770	582	1051	327	2730	3395
185-200	1	1	1	0	2	1	1	2	768	582	1050	325	2725	3390
200-215	0	1	2	1	1	3	2	2	767	581	1049	325	2722	3386
215-230	1	1	0	0	2	0	1	1	767	580	1047	324	2718	3381
230-245	1	2	4	0	3	4	2	5	766	579	1047	324	2716	3379
245-260	2	1	2	3	3	5	4	4	765	577	1043	324	2709	3371
260-275	3	6	5	0	9	5	6	8	763	576	1041	321	2701	3362
275-290	3	2	6	3	5	9	5	9	760	570	1036	321	2687	3347
290-305	6	1	6	2	7	8	3	12	757	568	1030	318	2673	3332
305-320	5	1	6	3	6	9	4	11	751	567	1024	316	2658	3312
320-335	10	3	4	4	13	8	7	14	746	566	1018	313	2643	3296
335-350	4	3	7	1	7	8	4	11	736	563	1014	309	2622	3273
350-365	1	5	7	3	6	10	8	8	732	560	1007	308	2607	3255
365-380	4	4	8	4	8	12	8	12	731	555	1000	305	2591	3238
380-395	3	5	6	0	8	6	5	9	727	551	992	301	2571	3214
395-410	5	5	6	1	10	7	6	11	724	546	986	301	2557	3196
410-425	5	4	8	4	9	12	8	13	719	541	980	300	2540	3177
425-440	6	2	6	2	8	8	4	12	714	537	972	296	2519	3153
440-455	5	5	10	2	10	12	7	15	708	535	966	294	2503	3130
455-470	7	3	11	5	10	16	8	18	703	530	956	292	2481	3105
470-485	5	6	9	4	11	13	10	14	696	527	945	287	2455	3071
485-500	11	7	5	3	18	8	10	16	691	521	936	283	2431	3043
500-515	6	5	14	3	11	17	8	20	680	514	931	280	2405	3007
515-530	10	11	12	7	21	19	18	22	674	509	917	277	2377	2972
530-545	10	2	6	10	12	16	12	16	664	498	905	270	2337	2929
545-560	9	6	9	4	15	13	10	18	654	496	899	260	2309	2895
560-575	7	14	14	2	21	16	16	21	645	490	890	256	2281	2862
575-590	14	6	11	5	20	16	11	25	638	476	876	254	2244	2818
590-605	9	4	8	2	13	10	6	17	624	470	865	249	2208	2773
605-620	11	12	9	4	23	13	16	20	615	466	857	247	2185	2743
620-635	11	8	12	2	19	14	10	23	604	454	848	243	2149	2695
635-650	16	12	16	10	28	26	22	32	593	446	836	241	2116	2652
650-665	14	10	16	8	24	24	18	30	577	434	820	231	2062	2588
665-680	17	12	20	3	29	23	15	37	563	424	804	223	2014	2532
680-695	8	11	25	3	19	28	14	33	546	412	784	220	1962	2458
695-710	11	10	18	10	21	28	20	29	538	401	759	217	1915	2397
710-725	17	12	21	6	29	27	18	38	527	391	741	207	1866	2334
725-740	14	7	27	9	21	36	16	41	510	379	720	201	1810	2263
740-755	17	8	14	9	25	23	17	31	496	372	693	192	1753	2190
755-770	23	17	15	9	40	24	26	38	479	364	679	183	1705	2129
770-785	14	5	23	9	19	32	14	37	456	347	664	174	1641	2054
785-800	23	12	27	10	35	37	22	50	442	342	641	165	1590	1990
800-815	13	9	28	10	22	38	19	41	419	330	614	155	1518	1907
815-830	11	14	24	7	25	31	21	35	406	321	586	145	1458	1822
830-845	21	16	18	14	37	32	30	39	395	307	562	138	1402	1744
845-860	21	15	24	7	36	31	22	45	374	291	544	124	1333	1659
860-875	24	21	34	6	45	40	27	58	353	276	520	117	1266	1575
875-890	27	14	27	6	41	33	20	54	329	255	486	111	1181	1467
890-905	21	19	21	15	40	36	34	42	302	241	459	105	1107	1365
905-920	13	9	29	4	22	33	13	42	281	222	438	90	1031	1269
920-935	21	15	30	6	36	36	21	51	268	213	409	86	976	1197
935-950	23	14	26	13	37	39	27	49	247	198	379	80	904	1107
950-965	19	21	31	5	40	36	26	50	224	184	353	67	828	1017
965-980	22	19	21	10	41	31	29	43	205	163	322	62	752	926
980-995	14	18	19	10	32	29	28	33	183	144	301	52	680	837
995-1010	16	12	29	6	28	35	18	45	169	126	282	42	619	756
1010-1025	16	16	38	8	32	46	24	54	153	114	253	36	556	676
1025-1040	14	11	27	8	25	35	19	41	137	98	215	28	478	587
1040-1055	15	13	22	3	28	25	16	37	123	87	188	20	418	512
1055-1070	15	14	16	7	29	23	21	31	108	74	166	17	365	448
1070-1085	9	5	20	3	14	23	8	29	93	60	150	10	313	383
1085-1100	14	11	17	1	25	18	12	31	84	55	130	7	276	333
1100-1115	9	7	24	1	16	25	8	33	70	44	113	6	233	277
1115-1130	8	6	16	0	14	16	6	24	61	37	89	5	192	228
1130-1145	10	7	10	1	17	11	8	20	53	31	73	5	162	186
1145-1160	10	5	10	1	15	11	6	20	43	24	63	4	134	153
1160-1175	8	2	9	0	10	9	2	17	33	19	53	3	108	121
1175-1190	5	6	8	0	11	8	6	13	25	17	44	3	89	100
1190-1205	3	4	11	2	7	13	6	14	20	11	36	3	70	79
1205-1220	3	2	5	0	5	5	2	8	17	7	25	1	50	57
1220-1235	6	2	3	0	8	3	2	9	14	5	20	1	40	44
1235-1250	3	2	4	0	5	4	2	7	8	3	17	1	29	32
1250-1265	1	0	1	0	1	1	0	2	5	1	13	1	20	22
1265-1280	2	1	6	0	3	6	1	8	4	1	12	1	18	20
1280-1295	0	0	1	1	0	2	1	1	2	0	6	1	9	11
1295-1310	2	0	1	0	2	1	0	3	2	0	5	0	7	8
1310-1325	0	0	1	0	0	1	0	1	0	0	4	0	4	5
1325-1340	0	0	3	0	0	3	0	3	0	0	3	0	3	3
1340-1355	0	0	0	0	0	0	0	0	0	0	0	0	0	0
1355-1370	0	0	0	0	0	0	0	0	0	0	0	0	0	0
1370-1385	0	0	0	0	0	0	0	0	0	0	0	0	0	0
1385-1400	0	0	0	0	0	0	0	0	0	0	0	0	0	0
1400-1415	0	0	0	0	0	0	0	0	0	0	0	0	0	0
1415-1430	0	0	0	0	0	0	0	0	0	0	0	0	0	0
1430-1445	0	0	0	0	0	0	0	0	0	0	0	0	0	0
1445-1460	0	0	0	0	0	0	0	0	0	0	0	0	0	0
1460-1475	0	0	0	0	0	0	0	0	0	0	0	0	0	0
1475-1490	0	0	0	0	0	0	0	0	0	0	0	0	0	0
