# Supplementary material for: Dynamics of genetic and somatic trade-offs in ageing and mortality
Source: Nature. 2026 Apr 22;654(8118):437–53. doi: 10.1038/s41586-026-10407-9 (PMC13253337; doi:10.1038/s41586-026-10407-9)
Supplement: Supplementary file 1 — This zipped file contains Supplementary Tables 1–16, including a guide to the tables. [file 41586_2026_10407_MOESM1_ESM.zip › Supplementary Tables_Arends_10Apr2026/S_Table_2_Vita_mortality_by_age_and_genotype_text_files/Vita15a_deathsIn15Dwindows_female.txt]

CH	CD	BH	BD	C	B	D	H	CH_alive	CD_alive	BH_alive	BD_alive	nGenotyped	nTotal
5-20	0	0	0	0	0	0	0	0	638	654	680	676	2648	3037
20-35	0	0	0	0	0	0	0	0	638	654	680	676	2648	3037
35-50	0	0	0	0	0	0	0	0	638	654	680	676	2648	3037
50-65	2	0	0	0	2	0	0	2	638	654	680	676	2648	3037
65-80	0	0	0	0	0	0	0	0	636	654	680	676	2646	3035
80-95	0	0	0	0	0	0	0	0	636	654	680	676	2646	3035
95-110	0	0	0	0	0	0	0	0	636	654	680	676	2646	3035
110-125	0	0	0	0	0	0	0	0	636	654	680	676	2646	3035
125-140	0	0	0	0	0	0	0	0	636	654	680	676	2646	3035
140-155	0	2	0	2	2	2	4	0	636	654	680	676	2646	3035
155-170	0	0	1	1	0	2	1	1	636	652	680	674	2642	3031
170-185	0	0	1	0	0	1	0	1	636	652	679	673	2640	3029
185-200	0	1	0	0	1	0	1	0	636	652	678	673	2639	3028
200-215	1	0	1	0	1	1	0	2	636	651	678	673	2638	3027
215-230	0	0	0	0	0	0	0	0	635	651	677	673	2636	3024
230-245	0	1	0	1	1	1	2	0	635	651	677	673	2636	3023
245-260	0	2	1	0	2	1	2	1	635	650	677	672	2634	3021
260-275	0	0	1	0	0	1	0	1	635	648	676	672	2631	3018
275-290	0	0	0	0	0	0	0	0	635	648	675	672	2630	3017
290-305	0	0	0	0	0	0	0	0	635	648	675	672	2630	3017
305-320	0	0	0	0	0	0	0	0	635	648	675	672	2630	3017
320-335	1	1	0	0	2	0	1	1	635	648	675	672	2630	3016
335-350	0	0	1	0	0	1	0	1	634	647	675	672	2628	3014
350-365	1	0	0	1	1	1	1	1	634	647	674	672	2627	3013
365-380	0	0	0	1	0	1	1	0	633	647	674	671	2625	3011
380-395	0	1	1	1	1	2	2	1	633	647	674	670	2624	3010
395-410	0	1	0	0	1	0	1	0	633	646	673	669	2621	3007
410-425	2	0	1	1	2	2	1	3	633	645	673	669	2620	3006
425-440	3	3	0	2	6	2	5	3	631	645	672	668	2616	3001
440-455	0	2	1	1	2	2	3	1	628	642	672	666	2608	2992
455-470	1	1	3	3	2	6	4	4	628	640	671	665	2604	2987
470-485	1	2	1	2	3	3	4	2	627	639	668	662	2596	2978
485-500	2	1	2	3	3	5	4	4	626	637	667	660	2590	2972
500-515	1	2	5	0	3	5	2	6	624	636	665	657	2582	2963
515-530	2	1	3	1	3	4	2	5	623	634	660	657	2574	2953
530-545	2	2	2	4	4	6	6	4	621	633	657	656	2567	2944
545-560	2	2	0	1	4	1	3	2	619	631	655	652	2557	2930
560-575	2	0	2	3	2	5	3	4	617	629	655	651	2552	2924
575-590	4	5	3	7	9	10	12	7	615	629	653	648	2545	2914
590-605	1	5	1	7	6	8	12	2	611	624	650	641	2526	2892
605-620	4	7	3	7	11	10	14	7	610	619	649	634	2512	2875
620-635	3	6	5	10	9	15	16	8	606	612	646	627	2491	2851
635-650	6	10	5	5	16	10	15	11	603	606	641	617	2467	2823
650-665	5	10	11	8	15	19	18	16	597	596	636	612	2441	2790
665-680	11	17	4	8	28	12	25	15	592	586	625	604	2407	2754
680-695	6	12	10	13	18	23	25	16	581	569	621	596	2367	2710
695-710	14	13	9	8	27	17	21	23	575	557	611	583	2326	2659
710-725	14	17	15	18	31	33	35	29	561	544	602	575	2282	2611
725-740	10	10	10	11	20	21	21	20	547	527	587	557	2218	2540
740-755	12	12	18	21	24	39	33	30	537	517	577	546	2177	2487
755-770	11	9	21	14	20	35	23	32	525	505	559	525	2114	2411
770-785	22	14	22	20	36	42	34	44	514	496	538	511	2059	2350
785-800	20	17	23	17	37	40	34	43	492	482	516	491	1981	2262
800-815	21	14	26	19	35	45	33	47	472	465	493	474	1904	2172
815-830	23	19	23	16	42	39	35	46	451	451	467	455	1824	2081
830-845	18	23	16	30	41	46	53	34	428	432	444	439	1743	1985
845-860	19	17	23	14	36	37	31	42	410	409	428	409	1656	1884
860-875	26	18	24	31	44	55	49	50	391	392	405	395	1583	1802
875-890	18	28	21	20	46	41	48	39	365	374	381	364	1484	1681
890-905	17	36	15	24	53	39	60	32	347	346	360	344	1397	1580
905-920	26	17	27	18	43	45	35	53	330	310	345	320	1305	1471
920-935	25	25	25	20	50	45	45	50	304	293	318	302	1217	1377
935-950	16	27	18	10	43	28	37	34	279	268	293	282	1122	1272
950-965	18	20	18	22	38	40	42	36	263	241	275	272	1051	1191
965-980	30	30	22	26	60	48	56	52	245	221	257	250	973	1096
980-995	31	20	22	25	51	47	45	53	215	191	235	224	865	975
995-1010	21	21	25	24	42	49	45	46	184	171	213	199	767	867
1010-1025	26	17	25	25	43	50	42	51	163	150	188	175	676	764
1025-1040	15	20	16	16	35	32	36	31	137	133	163	150	583	659
1040-1055	21	15	13	20	36	33	35	34	122	113	147	134	516	586
1055-1070	15	19	21	20	34	41	39	36	101	98	134	114	447	510
1070-1085	11	20	16	15	31	31	35	27	86	79	113	94	372	430
1085-1100	17	14	23	14	31	37	28	40	75	59	97	79	310	365
1100-1115	14	15	16	14	29	30	29	30	58	45	74	65	242	282
1115-1130	9	4	12	9	13	21	13	21	44	30	58	51	183	216
1130-1145	7	8	9	9	15	18	17	16	35	26	46	42	149	176
1145-1160	6	4	9	4	10	13	8	15	28	18	37	33	116	139
1160-1175	2	3	7	7	5	14	10	9	22	14	28	29	93	110
1175-1190	4	0	5	4	4	9	4	9	20	11	21	22	74	87
1190-1205	3	5	6	3	8	9	8	9	16	11	16	18	61	73
1205-1220	5	2	3	7	7	10	9	8	13	6	10	15	44	53
1220-1235	2	0	3	1	2	4	1	5	8	4	7	8	27	33
1235-1250	2	2	0	1	4	1	3	2	6	4	4	7	21	22
1250-1265	1	1	1	2	2	3	3	2	4	2	4	6	16	17
1265-1280	0	1	1	0	1	1	1	1	3	1	3	4	11	11
1280-1295	0	0	1	1	0	2	1	1	3	0	2	4	9	9
1295-1310	1	0	0	1	1	1	1	1	3	0	1	3	7	7
1310-1325	0	0	0	0	0	0	0	0	2	0	1	2	5	5
1325-1340	0	0	0	0	0	0	0	0	2	0	1	2	5	5
1340-1355	1	0	0	0	1	0	0	1	2	0	1	2	5	5
1355-1370	0	0	0	1	0	1	1	0	1	0	1	2	4	4
1370-1385	0	0	0	0	0	0	0	0	1	0	1	1	3	3
1385-1400	0	0	1	1	0	2	1	1	1	0	1	1	3	3
1400-1415	0	0	0	0	0	0	0	0	1	0	0	0	1	1
1415-1430	0	0	0	0	0	0	0	0	1	0	0	0	1	1
1430-1445	0	0	0	0	0	0	0	0	1	0	0	0	1	1
1445-1460	1	0	0	0	1	0	0	1	1	0	0	0	1	1
1460-1475	0	0	0	0	0	0	0	0	0	0	0	0	0	0
1475-1490	0	0	0	0	0	0	0	0	0	0	0	0	0	0
