# Supplementary material for: Dynamics of genetic and somatic trade-offs in ageing and mortality
Source: Nature. 2026 Apr 22;654(8118):437–53. doi: 10.1038/s41586-026-10407-9 (PMC13253337; doi:10.1038/s41586-026-10407-9)
Supplement: Supplementary file 1 — This zipped file contains Supplementary Tables 1–16, including a guide to the tables. [file 41586_2026_10407_MOESM1_ESM.zip › Supplementary Tables_Arends_10Apr2026/S_Table_2_Vita_mortality_by_age_and_genotype_text_files/Vita10a_deathsIn15Dwindows_male.txt]

CH	CD	BH	BD	C	B	D	H	CH_alive	CD_alive	BH_alive	BD_alive	nGenotyped	nTotal
5-20	0	0	0	0	0	0	0	0	672	708	727	761	2868	3401
20-35	0	0	0	0	0	0	0	0	672	708	727	761	2868	3401
35-50	0	0	0	1	0	1	1	0	672	708	727	761	2868	3401
50-65	0	0	1	0	0	1	0	1	672	708	727	760	2867	3400
65-80	0	0	0	0	0	0	0	0	672	708	726	760	2866	3399
80-95	0	1	0	0	1	0	1	0	672	708	726	760	2866	3399
95-110	1	0	0	0	1	0	0	1	672	707	726	760	2865	3398
110-125	0	0	0	0	0	0	0	0	671	707	726	760	2864	3397
125-140	1	0	0	0	1	0	0	1	671	707	726	760	2864	3397
140-155	0	0	0	0	0	0	0	0	670	707	726	760	2863	3396
155-170	0	0	0	0	0	0	0	0	670	707	726	760	2863	3395
170-185	1	1	2	1	2	3	2	3	670	707	726	760	2863	3395
185-200	2	1	0	1	3	1	2	2	669	706	724	759	2858	3390
200-215	1	1	1	2	2	3	3	2	667	705	724	758	2854	3386
215-230	0	1	0	1	1	1	2	0	666	704	723	756	2849	3381
230-245	1	1	1	4	2	5	5	2	666	703	723	755	2847	3379
245-260	4	3	1	1	7	2	4	5	665	702	722	751	2840	3371
260-275	6	5	3	0	11	3	5	9	661	699	721	750	2831	3362
275-290	5	0	6	4	5	10	4	11	655	694	718	750	2817	3347
290-305	2	4	9	4	6	13	8	11	650	694	712	746	2802	3332
305-320	3	3	4	6	6	10	9	7	648	690	703	742	2783	3312
320-335	4	4	4	9	8	13	13	8	645	687	699	736	2767	3296
335-350	4	3	6	4	7	10	7	10	641	683	695	727	2746	3273
350-365	0	6	6	3	6	9	9	6	637	680	689	723	2729	3255
365-380	4	6	8	3	10	11	9	12	637	674	683	720	2714	3238
380-395	5	6	2	4	11	6	10	7	633	668	675	717	2693	3214
395-410	6	1	4	6	7	10	7	10	628	662	673	713	2676	3196
410-425	7	5	7	2	12	9	7	14	622	661	669	707	2659	3177
425-440	1	6	6	6	7	12	12	7	615	656	662	705	2638	3153
440-455	3	5	6	9	8	15	14	9	614	650	656	699	2619	3130
455-470	7	8	10	6	15	16	14	17	611	645	650	690	2596	3105
470-485	8	4	5	6	12	11	10	13	604	637	640	684	2565	3071
485-500	7	12	4	9	19	13	21	11	596	633	635	678	2542	3043
500-515	8	9	6	8	17	14	17	14	589	621	631	669	2510	3007
515-530	7	9	7	12	16	19	21	14	581	612	625	661	2479	2972
530-545	7	3	8	11	10	19	14	15	574	603	618	649	2444	2929
545-560	9	9	5	4	18	9	13	14	567	600	610	638	2415	2895
560-575	8	7	6	12	15	18	19	14	558	591	605	634	2388	2862
575-590	5	11	13	7	16	20	18	18	550	584	599	622	2355	2818
590-605	9	5	4	4	14	8	9	13	545	573	586	615	2319	2773
605-620	7	7	11	13	14	24	20	18	536	568	582	611	2297	2743
620-635	12	5	5	9	17	14	14	17	529	561	571	598	2259	2695
635-650	14	9	17	13	23	30	22	31	517	556	566	589	2228	2652
650-665	10	14	12	12	24	24	26	22	503	547	549	576	2175	2588
665-680	14	15	20	12	29	32	27	34	493	533	537	564	2127	2532
680-695	5	10	22	8	15	30	18	27	479	518	517	552	2066	2458
695-710	14	12	12	14	26	26	26	26	474	508	495	544	2021	2397
710-725	20	10	13	16	30	29	26	33	460	496	483	530	1969	2334
725-740	11	8	16	26	19	42	34	27	440	486	470	514	1910	2263
740-755	10	13	15	13	23	28	26	25	429	478	454	488	1849	2190
755-770	17	16	21	15	33	36	31	38	419	465	439	475	1798	2129
770-785	12	9	9	18	21	27	27	21	402	449	418	460	1729	2054
785-800	16	16	16	20	32	36	36	32	390	440	409	442	1681	1990
800-815	12	20	14	21	32	35	41	26	374	424	393	422	1613	1907
815-830	11	15	22	17	26	39	32	33	362	404	379	401	1546	1822
830-845	20	17	18	17	37	35	34	38	351	389	357	384	1481	1744
845-860	17	22	11	21	39	32	43	28	331	372	339	367	1409	1659
860-875	16	20	21	30	36	51	50	37	314	350	328	346	1338	1575
875-890	12	25	23	20	37	43	45	35	298	330	307	316	1251	1467
890-905	19	20	18	15	39	33	35	37	286	305	284	296	1171	1365
905-920	16	14	15	15	30	30	29	31	267	285	266	281	1099	1269
920-935	19	20	15	19	39	34	39	34	251	271	251	266	1039	1197
935-950	20	22	17	22	42	39	44	37	232	251	236	247	966	1107
950-965	21	22	18	16	43	34	38	39	212	229	219	225	885	1017
965-980	17	23	21	19	40	40	42	38	191	207	201	209	808	926
980-995	10	15	22	19	25	41	34	32	174	184	180	190	728	837
995-1010	16	16	17	18	32	35	34	33	164	169	158	171	662	756
1010-1025	16	13	29	24	29	53	37	45	148	153	141	153	595	676
1025-1040	11	16	21	17	27	38	33	32	132	140	112	129	513	587
1040-1055	10	25	12	13	35	25	38	22	121	124	91	112	448	512
1055-1070	5	27	11	17	32	28	44	16	111	99	79	99	388	448
1070-1085	10	5	13	11	15	24	16	23	106	72	68	82	328	383
1085-1100	15	9	9	9	24	18	18	24	96	67	55	71	289	333
1100-1115	11	7	9	14	18	23	21	20	81	58	46	62	247	277
1115-1130	15	6	9	6	21	15	12	24	70	51	37	48	206	228
1130-1145	12	8	6	5	20	11	13	18	55	45	28	42	170	186
1145-1160	11	6	6	7	17	13	13	17	43	37	22	37	139	153
1160-1175	4	7	4	3	11	7	10	8	32	31	16	30	109	121
1175-1190	7	6	4	3	13	7	9	11	28	24	12	27	91	100
1190-1205	7	2	5	5	9	10	7	12	21	18	8	24	71	79
1205-1220	4	2	1	5	6	6	7	5	14	16	3	19	52	57
1220-1235	2	5	0	4	7	4	9	2	10	14	2	14	40	44
1235-1250	1	5	1	2	6	3	7	2	8	9	2	10	29	32
1250-1265	0	0	0	2	0	2	2	0	7	4	1	8	20	22
1265-1280	5	3	0	1	8	1	4	5	7	4	1	6	18	20
1280-1295	0	0	0	3	0	3	3	0	2	1	1	5	9	11
1295-1310	1	1	0	0	2	0	1	1	2	1	1	2	6	8
1310-1325	1	0	0	1	1	1	1	1	1	0	1	2	4	5
1325-1340	0	0	1	1	0	2	1	1	0	0	1	1	2	3
1340-1355	0	0	0	0	0	0	0	0	0	0	0	0	0	0
1355-1370	0	0	0	0	0	0	0	0	0	0	0	0	0	0
1370-1385	0	0	0	0	0	0	0	0	0	0	0	0	0	0
1385-1400	0	0	0	0	0	0	0	0	0	0	0	0	0	0
1400-1415	0	0	0	0	0	0	0	0	0	0	0	0	0	0
1415-1430	0	0	0	0	0	0	0	0	0	0	0	0	0	0
1430-1445	0	0	0	0	0	0	0	0	0	0	0	0	0	0
1445-1460	0	0	0	0	0	0	0	0	0	0	0	0	0	0
1460-1475	0	0	0	0	0	0	0	0	0	0	0	0	0	0
1475-1490	0	0	0	0	0	0	0	0	0	0	0	0	0	0
