# Supplementary material for: Dynamics of genetic and somatic trade-offs in ageing and mortality
Source: Nature. 2026 Apr 22;654(8118):437–53. doi: 10.1038/s41586-026-10407-9 (PMC13253337; doi:10.1038/s41586-026-10407-9)
Supplement: Supplementary file 1 — This zipped file contains Supplementary Tables 1–16, including a guide to the tables. [file 41586_2026_10407_MOESM1_ESM.zip › Supplementary Tables_Arends_10Apr2026/S_Table_2_Vita_mortality_by_age_and_genotype_text_files/Vita1d_deathsIn15Dwindows_combined.txt]

CH	CD	BH	BD	C	B	D	H	CH_alive	CD_alive	BH_alive	BD_alive	nGenotyped	nTotal
5-20	0	0	0	0	0	0	0	0	1368	986	1400	1010	4764	6438
20-35	0	0	0	0	0	0	0	0	1368	986	1400	1010	4764	6438
35-50	1	0	0	0	1	0	0	1	1368	986	1400	1010	4764	6438
50-65	1	0	0	1	1	1	1	1	1367	986	1400	1010	4763	6437
65-80	0	0	0	0	0	0	0	0	1366	986	1400	1009	4761	6434
80-95	0	1	0	0	1	0	1	0	1366	986	1400	1009	4761	6434
95-110	0	0	0	1	0	1	1	0	1366	985	1400	1009	4760	6433
110-125	0	0	0	0	0	0	0	0	1366	985	1400	1008	4759	6432
125-140	0	0	0	1	0	1	1	0	1366	985	1400	1008	4759	6432
140-155	2	1	0	0	3	0	1	2	1366	985	1400	1007	4758	6431
155-170	1	0	0	0	1	0	0	1	1364	984	1400	1007	4755	6426
170-185	1	0	4	1	1	5	1	5	1363	984	1400	1007	4754	6424
185-200	0	0	1	0	0	1	0	1	1362	984	1396	1006	4748	6418
200-215	0	2	3	1	2	4	3	3	1362	984	1395	1006	4747	6413
215-230	0	0	1	0	0	1	0	1	1362	982	1392	1005	4741	6405
230-245	0	6	0	3	6	3	9	0	1362	982	1391	1005	4740	6402
245-260	0	4	2	2	4	4	6	2	1362	976	1391	1002	4731	6392
260-275	1	1	4	5	2	9	6	5	1362	972	1389	1000	4723	6380
275-290	3	2	3	4	5	7	6	6	1361	971	1385	995	4712	6364
290-305	2	6	2	2	8	4	8	4	1358	969	1382	991	4700	6349
305-320	2	4	3	4	6	7	8	5	1356	963	1380	989	4688	6329
320-335	5	7	3	5	12	8	12	8	1354	959	1377	985	4675	6312
335-350	2	3	4	6	5	10	9	6	1349	952	1374	980	4655	6287
350-365	1	2	5	6	3	11	8	6	1347	949	1370	974	4640	6268
365-380	3	6	6	5	9	11	11	9	1346	947	1365	968	4626	6249
380-395	2	4	3	5	6	8	9	5	1343	941	1359	963	4606	6224
395-410	5	3	1	4	8	5	7	6	1341	937	1356	958	4592	6203
410-425	5	4	5	9	9	14	13	10	1336	934	1355	954	4579	6183
425-440	5	5	6	8	10	14	13	11	1331	930	1350	945	4556	6154
440-455	5	6	8	7	11	15	13	13	1326	925	1344	937	4532	6122
455-470	10	11	6	10	21	16	21	16	1321	919	1336	930	4506	6092
470-485	4	7	6	9	11	15	16	10	1311	908	1330	920	4469	6049
485-500	14	8	7	7	22	14	15	21	1307	901	1324	911	4443	6015
500-515	11	7	8	9	18	17	16	19	1293	893	1317	904	4407	5970
515-530	14	8	15	9	22	24	17	29	1282	886	1309	895	4372	5925
530-545	11	7	9	11	18	20	18	20	1268	878	1294	886	4326	5873
545-560	10	5	7	6	15	13	11	17	1257	871	1285	875	4288	5825
560-575	14	9	6	11	23	17	20	20	1247	866	1278	869	4260	5786
575-590	13	8	18	11	21	29	19	31	1233	857	1272	858	4220	5732
590-605	17	7	9	8	24	17	15	26	1220	849	1254	847	4170	5665
605-620	20	10	13	14	30	27	24	33	1203	842	1245	839	4129	5618
620-635	16	9	19	9	25	28	18	35	1183	832	1232	825	4072	5546
635-650	22	19	22	12	41	34	31	44	1167	823	1213	816	4019	5475
650-665	17	9	28	12	26	40	21	45	1145	804	1191	804	3944	5378
665-680	26	17	22	16	43	38	33	48	1128	795	1163	792	3878	5286
680-695	29	14	28	16	43	44	30	57	1102	778	1141	776	3797	5168
695-710	24	20	25	13	44	38	33	49	1073	764	1113	760	3710	5056
710-725	33	30	33	16	63	49	46	66	1049	744	1088	747	3628	4945
725-740	20	19	35	20	39	55	39	55	1016	714	1055	731	3516	4803
740-755	30	16	29	25	46	54	41	59	996	695	1020	711	3422	4677
755-770	21	26	28	27	47	55	53	49	966	679	991	686	3322	4540
770-785	33	22	41	20	55	61	42	74	945	653	963	659	3220	4404
785-800	38	20	38	30	58	68	50	76	912	631	922	639	3104	4252
800-815	37	16	40	38	53	78	54	77	874	611	884	609	2978	4079
815-830	39	23	45	27	62	72	50	84	837	595	844	571	2847	3903
830-845	45	32	41	28	77	69	60	86	798	572	799	544	2713	3729
845-860	38	24	32	33	62	65	57	70	753	540	758	516	2567	3543
860-875	46	44	54	34	90	88	78	100	715	516	726	483	2440	3377
875-890	39	31	38	40	70	78	71	77	669	472	672	449	2262	3148
890-905	42	33	52	33	75	85	66	94	630	441	634	409	2114	2945
905-920	37	33	35	21	70	56	54	72	588	408	582	376	1954	2740
920-935	50	23	38	32	73	70	55	88	551	375	547	355	1828	2574
935-950	40	24	27	26	64	53	50	67	501	352	509	323	1685	2379
950-965	36	27	43	25	63	68	52	79	461	328	482	297	1568	2208
965-980	55	42	39	22	97	61	64	94	425	301	439	272	1437	2022
980-995	41	41	37	19	82	56	60	78	370	259	400	250	1279	1812
995-1010	48	27	37	30	75	67	57	85	329	218	363	231	1141	1623
1010-1025	31	27	48	28	58	76	55	79	281	191	326	201	999	1440
1025-1040	33	22	34	23	55	57	45	67	250	164	278	173	865	1246
1040-1055	27	20	33	21	47	54	41	60	217	142	244	150	753	1098
1055-1070	36	17	33	16	53	49	33	69	190	122	211	129	652	958
1070-1085	25	16	17	18	41	35	34	42	154	105	178	113	550	813
1085-1100	23	19	27	24	42	51	43	50	129	89	161	95	474	698
1100-1115	24	12	29	20	36	49	32	53	106	70	134	71	381	559
1115-1130	14	13	17	16	27	33	29	31	82	58	105	51	296	444
1130-1145	15	12	17	8	27	25	20	32	68	45	88	35	236	362
1145-1160	14	6	13	8	20	21	14	27	53	33	71	27	184	292
1160-1175	10	5	10	2	15	12	7	20	39	27	58	19	143	231
1175-1190	3	6	10	2	9	12	8	13	29	22	48	17	116	187
1190-1205	11	5	11	3	16	14	8	22	26	16	38	15	95	152
1205-1220	4	3	9	4	7	13	7	13	15	11	27	12	65	110
1220-1235	1	4	8	4	5	12	8	9	11	8	18	8	45	77
1235-1250	3	1	2	1	4	3	2	5	10	4	10	4	28	54
1250-1265	2	0	1	2	2	3	2	3	7	3	8	3	21	39
1265-1280	3	0	3	0	3	3	0	6	5	3	7	1	16	31
1280-1295	0	1	1	0	1	1	1	1	2	3	4	1	10	20
1295-1310	0	1	1	0	1	1	1	1	2	2	3	1	8	15
1310-1325	0	0	1	0	0	1	0	1	2	1	2	1	6	10
1325-1340	2	0	0	0	2	0	0	2	2	1	1	1	5	8
1340-1355	0	0	0	0	0	0	0	0	0	1	1	1	3	5
1355-1370	0	0	1	0	0	1	0	1	0	1	1	1	3	4
1370-1385	0	0	0	0	0	0	0	0	0	1	0	1	2	3
1385-1400	0	1	0	0	1	0	1	0	0	1	0	1	2	3
1400-1415	0	0	0	0	0	0	0	0	0	0	0	1	1	1
1415-1430	0	0	0	0	0	0	0	0	0	0	0	1	1	1
1430-1445	0	0	0	0	0	0	0	0	0	0	0	1	1	1
1445-1460	0	0	0	1	0	1	1	0	0	0	0	1	1	1
1460-1475	0	0	0	0	0	0	0	0	0	0	0	0	0	0
1475-1490	0	0	0	0	0	0	0	0	0	0	0	0	0	0
