# Supplementary material for: Dynamics of genetic and somatic trade-offs in ageing and mortality
Source: Nature. 2026 Apr 22;654(8118):437–53. doi: 10.1038/s41586-026-10407-9 (PMC13253337; doi:10.1038/s41586-026-10407-9)
Supplement: Supplementary file 1 — This zipped file contains Supplementary Tables 1–16, including a guide to the tables. [file 41586_2026_10407_MOESM1_ESM.zip › Supplementary Tables_Arends_10Apr2026/S_Table_2_Vita_mortality_by_age_and_genotype_text_files/Vita5a_deathsIn15Dwindows_combined.txt]

CH	CD	BH	BD	C	B	D	H	CH_alive	CD_alive	BH_alive	BD_alive	nGenotyped	nTotal
5-20	0	0	0	0	0	0	0	0	1119	1096	1100	1143	4458	6438
20-35	0	0	0	0	0	0	0	0	1119	1096	1100	1143	4458	6438
35-50	0	0	1	0	0	1	0	1	1119	1096	1100	1143	4458	6438
50-65	0	1	0	1	1	1	2	0	1119	1096	1099	1143	4457	6437
65-80	0	0	0	0	0	0	0	0	1119	1095	1099	1142	4455	6434
80-95	0	0	0	0	0	0	0	0	1119	1095	1099	1142	4455	6434
95-110	0	0	0	0	0	0	0	0	1119	1095	1099	1142	4455	6433
110-125	0	0	0	0	0	0	0	0	1119	1095	1099	1142	4455	6432
125-140	1	0	0	0	1	0	0	1	1119	1095	1099	1142	4455	6432
140-155	0	2	1	0	2	1	2	1	1118	1095	1099	1142	4454	6431
155-170	1	0	0	0	1	0	0	1	1118	1093	1098	1142	4451	6426
170-185	0	1	0	1	1	1	2	0	1117	1093	1098	1142	4450	6424
185-200	0	2	1	2	2	3	4	1	1117	1092	1098	1141	4448	6418
200-215	4	1	1	1	5	2	2	5	1117	1090	1097	1139	4443	6413
215-230	0	1	0	1	1	1	2	0	1113	1089	1096	1138	4436	6405
230-245	0	1	1	1	1	2	2	1	1113	1088	1096	1137	4434	6402
245-260	6	1	2	3	7	5	4	8	1113	1087	1095	1136	4431	6392
260-275	6	3	2	2	9	4	5	8	1107	1086	1093	1133	4419	6380
275-290	3	2	5	3	5	8	5	8	1101	1083	1091	1131	4406	6364
290-305	5	0	1	4	5	5	4	6	1098	1081	1086	1128	4393	6349
305-320	1	3	5	3	4	8	6	6	1093	1081	1085	1124	4383	6329
320-335	5	4	3	5	9	8	9	8	1092	1078	1080	1121	4371	6312
335-350	3	9	2	1	12	3	10	5	1087	1074	1077	1116	4354	6287
350-365	3	4	2	4	7	6	8	5	1084	1065	1075	1115	4339	6268
365-380	3	2	4	9	5	13	11	7	1081	1061	1073	1111	4326	6249
380-395	3	4	4	4	7	8	8	7	1078	1059	1069	1102	4308	6224
395-410	2	2	3	5	4	8	7	5	1075	1055	1065	1098	4293	6203
410-425	7	5	5	7	12	12	12	12	1073	1053	1062	1093	4281	6183
425-440	11	5	4	2	16	6	7	15	1066	1048	1057	1086	4257	6154
440-455	6	4	6	5	10	11	9	12	1055	1043	1053	1084	4235	6122
455-470	5	11	7	7	16	14	18	12	1049	1039	1047	1079	4214	6092
470-485	7	5	4	5	12	9	10	11	1044	1028	1040	1072	4184	6049
485-500	4	6	6	16	10	22	22	10	1037	1023	1036	1067	4163	6015
500-515	2	6	12	6	8	18	12	14	1033	1017	1030	1051	4131	5970
515-530	9	9	6	11	18	17	20	15	1031	1011	1018	1045	4105	5925
530-545	3	7	8	11	10	19	18	11	1022	1002	1012	1034	4070	5873
545-560	9	4	9	3	13	12	7	18	1019	995	1004	1023	4041	5825
560-575	5	8	9	11	13	20	19	14	1010	991	995	1020	4016	5786
575-590	15	11	16	8	26	24	19	31	1005	983	986	1009	3983	5732
590-605	5	8	9	9	13	18	17	14	990	972	970	1001	3933	5665
605-620	7	17	11	9	24	20	26	18	985	964	961	992	3902	5618
620-635	14	10	14	7	24	21	17	28	978	947	950	983	3858	5546
635-650	14	12	15	20	26	35	32	29	964	937	936	976	3813	5475
650-665	19	14	18	15	33	33	29	37	950	925	921	956	3752	5378
665-680	20	17	11	23	37	34	40	31	931	911	903	941	3686	5286
680-695	20	14	15	24	34	39	38	35	911	894	892	918	3615	5168
695-710	17	27	19	16	44	35	43	36	891	880	877	894	3542	5056
710-725	23	29	25	21	52	46	50	48	874	853	858	878	3463	4945
725-740	21	19	22	24	40	46	43	43	851	824	833	857	3365	4803
740-755	21	18	23	23	39	46	41	44	830	805	811	833	3279	4677
755-770	26	26	25	34	52	59	60	51	809	787	788	810	3194	4540
770-785	23	29	28	22	52	50	51	51	783	761	763	776	3083	4404
785-800	31	34	27	32	65	59	66	58	760	732	735	754	2981	4252
800-815	27	27	32	17	54	49	44	59	729	698	708	722	2857	4079
815-830	32	33	31	32	65	63	65	63	702	671	676	705	2754	3903
830-845	31	46	32	29	77	61	75	63	670	638	645	673	2626	3729
845-860	29	30	28	32	59	60	62	57	639	592	613	644	2488	3543
860-875	45	32	36	38	77	74	70	81	610	562	585	612	2369	3377
875-890	26	34	38	32	60	70	66	64	565	530	549	574	2218	3148
890-905	29	27	33	37	56	70	64	62	539	496	511	542	2088	2945
905-920	29	28	31	30	57	61	58	60	510	469	478	505	1962	2740
920-935	33	31	33	43	64	76	74	66	481	441	447	475	1844	2574
935-950	35	26	27	36	61	63	62	62	448	410	414	432	1704	2379
950-965	37	36	33	30	73	63	66	70	413	384	387	396	1580	2208
965-980	36	38	40	33	74	73	71	76	376	348	354	366	1444	2022
980-995	33	28	36	34	61	70	62	69	340	310	314	333	1297	1812
995-1010	38	29	36	36	67	72	65	74	307	282	278	299	1166	1623
1010-1025	34	34	42	33	68	75	67	76	269	253	242	263	1027	1440
1025-1040	24	29	22	31	53	53	60	46	235	219	200	230	884	1246
1040-1055	24	20	27	26	44	53	46	51	211	190	178	199	778	1098
1055-1070	33	27	25	20	60	45	47	58	187	170	151	173	681	958
1070-1085	18	20	21	23	38	44	43	39	154	143	126	153	576	813
1085-1100	31	22	19	21	53	40	43	50	136	123	105	130	494	698
1100-1115	22	20	13	21	42	34	41	35	105	101	86	109	401	559
1115-1130	8	22	14	10	30	24	32	22	83	81	73	88	325	444
1130-1145	17	13	9	16	30	25	29	26	75	59	59	78	271	362
1145-1160	18	10	12	7	28	19	17	30	58	46	50	62	216	292
1160-1175	4	10	7	11	14	18	21	11	40	36	38	55	169	231
1175-1190	7	5	7	4	12	11	9	14	36	26	31	44	137	187
1190-1205	10	0	8	14	10	22	14	18	29	21	24	40	114	152
1205-1220	11	5	5	5	16	10	10	16	19	21	16	26	82	110
1220-1235	4	6	4	5	10	9	11	8	8	16	11	21	56	77
1235-1250	1	1	4	3	2	7	4	5	4	10	7	16	37	54
1250-1265	0	4	0	3	4	3	7	0	3	9	3	13	28	39
1265-1280	1	1	2	3	2	5	4	3	3	5	3	10	21	31
1280-1295	1	2	0	1	3	1	3	1	2	4	1	7	14	20
1295-1310	0	1	1	2	1	3	3	1	1	2	1	6	10	15
1310-1325	0	0	0	2	0	2	2	0	1	1	0	4	6	10
1325-1340	0	0	0	1	0	1	1	0	1	1	0	2	4	8
1340-1355	0	0	0	1	0	1	1	0	1	1	0	1	3	5
1355-1370	0	0	0	0	0	0	0	0	1	1	0	0	2	4
1370-1385	0	0	0	0	0	0	0	0	1	1	0	0	2	3
1385-1400	1	0	0	0	1	0	0	1	1	1	0	0	2	3
1400-1415	0	0	0	0	0	0	0	0	0	1	0	0	1	1
1415-1430	0	0	0	0	0	0	0	0	0	1	0	0	1	1
1430-1445	0	0	0	0	0	0	0	0	0	1	0	0	1	1
1445-1460	0	1	0	0	1	0	1	0	0	1	0	0	1	1
1460-1475	0	0	0	0	0	0	0	0	0	0	0	0	0	0
1475-1490	0	0	0	0	0	0	0	0	0	0	0	0	0	0
