# Supplementary material for: Dynamics of genetic and somatic trade-offs in ageing and mortality
Source: Nature. 2026 Apr 22;654(8118):437–53. doi: 10.1038/s41586-026-10407-9 (PMC13253337; doi:10.1038/s41586-026-10407-9)
Supplement: Supplementary file 1 — This zipped file contains Supplementary Tables 1–16, including a guide to the tables. [file 41586_2026_10407_MOESM1_ESM.zip › Supplementary Tables_Arends_10Apr2026/S_Table_2_Vita_mortality_by_age_and_genotype_text_files/Vita13a_deathsIn15Dwindows_male.txt]

CH	CD	BH	BD	C	B	D	H	CH_alive	CD_alive	BH_alive	BD_alive	nGenotyped	nTotal
5-20	0	0	0	0	0	0	0	0	715	662	672	703	2752	3401
20-35	0	0	0	0	0	0	0	0	715	662	672	703	2752	3401
35-50	1	0	0	0	1	0	0	1	715	662	672	703	2752	3401
50-65	0	0	0	1	0	1	1	0	714	662	672	703	2751	3400
65-80	0	0	0	0	0	0	0	0	714	662	672	702	2750	3399
80-95	0	0	1	0	0	1	0	1	714	662	672	702	2750	3399
95-110	0	0	0	0	0	0	0	0	714	662	671	702	2749	3398
110-125	0	0	0	0	0	0	0	0	714	662	671	702	2749	3397
125-140	0	0	0	0	0	0	0	0	714	662	671	702	2749	3397
140-155	0	1	0	0	1	0	1	0	714	662	671	702	2749	3396
155-170	0	0	0	0	0	0	0	0	714	661	671	702	2748	3395
170-185	2	0	1	0	2	1	0	3	714	661	671	702	2748	3395
185-200	0	2	1	1	2	2	3	1	712	661	670	702	2745	3390
200-215	3	0	1	1	3	2	1	4	712	659	669	701	2741	3386
215-230	0	0	1	1	0	2	1	1	709	659	668	700	2736	3381
230-245	1	3	1	2	4	3	5	2	709	659	667	699	2734	3379
245-260	2	1	2	1	3	3	2	4	708	656	666	697	2727	3371
260-275	7	2	0	2	9	2	4	7	706	655	664	696	2721	3362
275-290	3	6	1	1	9	2	7	4	699	653	664	694	2710	3347
290-305	4	4	5	2	8	7	6	9	696	647	663	693	2699	3332
305-320	4	7	2	1	11	3	8	6	692	643	658	691	2684	3312
320-335	6	3	3	4	9	7	7	9	688	636	656	690	2670	3296
335-350	6	4	1	4	10	5	8	7	682	633	653	686	2654	3273
350-365	3	4	4	3	7	7	7	7	676	629	652	682	2639	3255
365-380	8	3	5	4	11	9	7	13	673	625	648	679	2625	3238
380-395	0	5	5	4	5	9	9	5	665	622	643	675	2605	3214
395-410	6	3	2	1	9	3	4	8	665	617	638	671	2591	3196
410-425	9	4	1	4	13	5	8	10	659	614	636	670	2579	3177
425-440	6	4	4	3	10	7	7	10	650	610	635	666	2561	3153
440-455	7	3	2	7	10	9	10	9	644	606	631	663	2544	3130
455-470	8	12	9	5	20	14	17	17	637	603	629	656	2525	3105
470-485	11	6	2	4	17	6	10	13	629	591	620	651	2491	3071
485-500	12	11	7	5	23	12	16	19	618	585	618	647	2468	3043
500-515	9	8	5	5	17	10	13	14	606	574	611	642	2433	3007
515-530	7	15	5	10	22	15	25	12	597	566	606	637	2406	2972
530-545	9	6	7	4	15	11	10	16	590	551	601	627	2369	2929
545-560	7	7	4	8	14	12	15	11	581	545	594	623	2343	2895
560-575	9	5	12	6	14	18	11	21	574	538	590	615	2317	2862
575-590	9	4	11	12	13	23	16	20	565	533	578	609	2285	2818
590-605	6	4	7	6	10	13	10	13	556	529	567	597	2249	2773
605-620	11	11	8	10	22	18	21	19	550	525	560	591	2226	2743
620-635	9	6	7	11	15	18	17	16	539	514	552	581	2186	2695
635-650	10	16	13	12	26	25	28	23	530	508	545	570	2153	2652
650-665	13	10	10	12	23	22	22	23	520	492	532	558	2102	2588
665-680	23	14	11	14	37	25	28	34	507	482	522	546	2057	2532
680-695	16	12	10	9	28	19	21	26	484	468	511	532	1995	2458
695-710	7	13	12	17	20	29	30	19	468	456	501	523	1948	2397
710-725	10	14	16	18	24	34	32	26	461	443	489	506	1899	2334
725-740	18	16	11	12	34	23	28	29	451	429	473	488	1841	2263
740-755	10	14	16	14	24	30	28	26	433	413	462	476	1784	2190
755-770	20	10	19	16	30	35	26	39	423	399	446	462	1730	2129
770-785	17	15	9	19	32	28	34	26	403	389	427	446	1665	2054
785-800	18	14	14	23	32	37	37	32	386	374	418	427	1605	1990
800-815	14	15	18	22	29	40	37	32	368	360	404	404	1536	1907
815-830	21	8	19	20	29	39	28	40	354	345	386	382	1467	1822
830-845	20	21	15	15	41	30	36	35	333	337	367	362	1399	1744
845-860	18	18	22	16	36	38	34	40	313	316	352	347	1328	1659
860-875	20	20	27	23	40	50	43	47	295	298	330	331	1254	1575
875-890	14	15	24	25	29	49	40	38	275	278	303	308	1164	1467
890-905	23	21	17	13	44	30	34	40	261	263	279	283	1086	1365
905-920	10	19	18	12	29	30	31	28	238	242	262	270	1012	1269
920-935	21	15	17	18	36	35	33	38	228	223	244	258	953	1197
935-950	22	16	23	15	38	38	31	45	207	208	227	240	882	1107
950-965	15	19	25	12	34	37	31	40	185	192	204	225	806	1017
965-980	12	15	12	24	27	36	39	24	170	173	179	213	735	926
980-995	18	7	20	13	25	33	20	38	158	158	167	189	672	837
995-1010	19	17	10	14	36	24	31	29	140	151	147	176	614	756
1010-1025	26	15	17	24	41	41	39	43	121	134	137	162	554	676
1025-1040	15	14	12	22	29	34	36	27	95	119	120	138	472	587
1040-1055	9	17	16	15	26	31	32	25	80	105	108	116	409	512
1055-1070	11	13	18	6	24	24	19	29	71	88	92	101	352	448
1070-1085	11	7	10	12	18	22	19	21	60	75	74	95	304	383
1085-1100	8	8	15	12	16	27	20	23	49	68	64	83	264	333
1100-1115	8	11	6	15	19	21	26	14	41	60	49	71	221	277
1115-1130	6	10	6	13	16	19	23	12	33	49	43	56	181	228
1130-1145	5	5	4	8	10	12	13	9	27	39	37	43	146	186
1145-1160	5	6	9	6	11	15	12	14	22	34	33	35	124	153
1160-1175	2	6	3	5	8	8	11	5	17	28	24	29	98	121
1175-1190	2	3	4	7	5	11	10	6	15	22	21	24	82	100
1190-1205	4	8	4	4	12	8	12	8	13	19	17	17	66	79
1205-1220	0	4	4	3	4	7	7	4	9	11	13	13	46	57
1220-1235	3	2	2	1	5	3	3	5	9	7	9	10	35	44
1235-1250	1	2	2	4	3	6	6	3	6	5	7	9	27	32
1250-1265	0	1	0	1	1	1	2	0	5	3	5	5	18	22
1265-1280	3	2	3	1	5	4	3	6	5	2	5	4	16	20
1280-1295	0	0	1	1	0	2	1	1	2	0	2	3	7	11
1295-1310	1	0	1	1	1	2	1	2	2	0	1	2	5	8
1310-1325	0	0	0	1	0	1	1	0	1	0	0	1	2	5
1325-1340	1	0	0	0	1	0	0	1	1	0	0	0	1	3
1340-1355	0	0	0	0	0	0	0	0	0	0	0	0	0	0
1355-1370	0	0	0	0	0	0	0	0	0	0	0	0	0	0
1370-1385	0	0	0	0	0	0	0	0	0	0	0	0	0	0
1385-1400	0	0	0	0	0	0	0	0	0	0	0	0	0	0
1400-1415	0	0	0	0	0	0	0	0	0	0	0	0	0	0
1415-1430	0	0	0	0	0	0	0	0	0	0	0	0	0	0
1430-1445	0	0	0	0	0	0	0	0	0	0	0	0	0	0
1445-1460	0	0	0	0	0	0	0	0	0	0	0	0	0	0
1460-1475	0	0	0	0	0	0	0	0	0	0	0	0	0	0
1475-1490	0	0	0	0	0	0	0	0	0	0	0	0	0	0
