# Supplementary material for: Dynamics of genetic and somatic trade-offs in ageing and mortality
Source: Nature. 2026 Apr 22;654(8118):437–53. doi: 10.1038/s41586-026-10407-9 (PMC13253337; doi:10.1038/s41586-026-10407-9)
Supplement: Supplementary file 1 — This zipped file contains Supplementary Tables 1–16, including a guide to the tables. [file 41586_2026_10407_MOESM1_ESM.zip › Supplementary Tables_Arends_10Apr2026/S_Table_2_Vita_mortality_by_age_and_genotype_text_files/Vita1b_deathsIn15Dwindows_female.txt]

CH	CD	BH	BD	C	B	D	H	CH_alive	CD_alive	BH_alive	BD_alive	nGenotyped	nTotal
5-20	0	0	0	0	0	0	0	0	611	550	959	318	2438	3037
20-35	0	0	0	0	0	0	0	0	611	550	959	318	2438	3037
35-50	0	0	0	0	0	0	0	0	611	550	959	318	2438	3037
50-65	0	0	0	1	0	1	1	0	611	550	959	318	2438	3037
65-80	0	0	0	0	0	0	0	0	611	550	959	317	2437	3035
80-95	0	0	0	0	0	0	0	0	611	550	959	317	2437	3035
95-110	0	0	0	0	0	0	0	0	611	550	959	317	2437	3035
110-125	0	0	0	0	0	0	0	0	611	550	959	317	2437	3035
125-140	0	0	0	0	0	0	0	0	611	550	959	317	2437	3035
140-155	1	1	1	1	2	2	2	2	611	550	959	317	2437	3035
155-170	0	0	1	0	0	1	0	1	610	549	958	316	2433	3031
170-185	0	0	1	0	0	1	0	1	610	549	957	316	2432	3029
185-200	1	0	0	0	1	0	0	1	610	549	956	316	2431	3028
200-215	0	1	1	0	1	1	1	1	609	549	956	316	2430	3027
215-230	1	0	0	0	1	0	0	1	609	548	955	316	2428	3024
230-245	0	0	1	1	0	2	1	1	608	548	955	316	2427	3023
245-260	2	0	1	0	2	1	0	3	608	548	954	315	2425	3021
260-275	1	0	0	0	1	0	0	1	606	548	953	315	2422	3018
275-290	0	0	0	0	0	0	0	0	605	548	953	315	2421	3017
290-305	0	0	0	0	0	0	0	0	605	548	953	315	2421	3017
305-320	0	0	0	0	0	0	0	0	605	548	953	315	2421	3017
320-335	0	0	1	0	0	1	0	1	605	548	953	315	2421	3016
335-350	0	0	0	1	0	1	1	0	605	548	952	315	2420	3014
350-365	0	0	0	1	0	1	1	0	605	548	952	314	2419	3013
365-380	0	0	1	0	0	1	0	1	605	548	952	313	2418	3011
380-395	2	0	0	1	2	1	1	2	605	548	951	313	2417	3010
395-410	0	0	0	1	0	1	1	0	603	548	951	312	2414	3007
410-425	0	1	4	0	1	4	1	4	603	548	951	311	2413	3006
425-440	1	2	3	2	3	5	4	4	603	547	947	311	2408	3001
440-455	0	0	2	2	0	4	2	2	602	545	944	309	2400	2992
455-470	2	1	2	1	3	3	2	4	602	545	942	307	2396	2987
470-485	1	0	1	3	1	4	3	2	600	544	940	306	2390	2978
485-500	2	1	2	1	3	3	2	4	599	544	939	303	2385	2972
500-515	3	3	2	0	6	2	3	5	597	543	937	302	2379	2963
515-530	3	0	3	1	3	4	1	6	594	540	935	302	2371	2953
530-545	2	4	1	1	6	2	5	3	591	540	932	301	2364	2944
545-560	1	3	1	1	4	2	4	2	589	536	931	300	2356	2930
560-575	1	3	2	1	4	3	4	3	588	533	930	299	2350	2924
575-590	6	1	11	2	7	13	3	17	587	530	928	298	2343	2914
590-605	4	2	5	1	6	6	3	9	581	529	917	296	2323	2892
605-620	6	3	7	4	9	11	7	13	577	527	912	295	2311	2875
620-635	6	3	8	3	9	11	6	14	571	524	905	291	2291	2851
635-650	7	4	10	4	11	14	8	17	565	521	897	288	2271	2823
650-665	6	11	10	3	17	13	14	16	558	517	887	284	2246	2790
665-680	13	4	13	1	17	14	5	26	552	506	877	281	2216	2754
680-695	6	11	13	3	17	16	14	19	539	502	864	280	2185	2710
695-710	14	9	11	5	23	16	14	25	533	491	851	277	2152	2659
710-725	18	12	20	10	30	30	22	38	519	482	840	272	2113	2611
725-740	7	9	16	8	16	24	17	23	501	470	820	262	2053	2540
740-755	17	20	15	5	37	20	25	32	494	461	804	254	2013	2487
755-770	8	15	24	8	23	32	23	32	477	441	789	249	1956	2411
770-785	22	14	22	14	36	36	28	44	469	426	765	241	1901	2350
785-800	23	13	28	8	36	36	21	51	447	412	743	227	1829	2262
800-815	17	20	18	8	37	26	28	35	424	399	715	219	1757	2172
815-830	26	11	31	9	37	40	20	57	407	379	697	211	1694	2081
830-845	20	15	33	19	35	52	34	53	381	368	666	202	1617	1985
845-860	19	17	25	11	36	36	28	44	361	353	633	183	1530	1884
860-875	22	24	29	25	46	54	49	51	342	336	608	172	1458	1802
875-890	20	20	35	9	40	44	29	55	320	312	579	147	1358	1681
890-905	17	20	32	12	37	44	32	49	300	292	544	138	1274	1580
905-920	20	15	33	10	35	43	25	53	283	272	512	126	1193	1471
920-935	27	18	32	13	45	45	31	59	263	257	479	116	1115	1377
935-950	14	21	20	8	35	28	29	34	236	239	447	103	1025	1272
950-965	18	19	34	9	37	43	28	52	222	218	427	95	962	1191
965-980	20	22	40	11	42	51	33	60	204	199	393	86	882	1096
980-995	25	20	29	7	45	36	27	54	184	177	353	75	789	975
995-1010	17	22	35	9	39	44	31	52	159	157	324	68	708	867
1010-1025	14	24	34	13	38	47	37	48	142	135	289	59	625	764
1025-1040	19	8	31	4	27	35	12	50	128	111	255	46	540	659
1040-1055	12	10	29	5	22	34	15	41	109	103	224	42	478	586
1055-1070	14	17	26	3	31	29	20	40	97	93	195	37	422	510
1070-1085	11	12	21	12	23	33	24	32	83	76	169	34	362	430
1085-1100	16	11	29	9	27	38	20	45	72	64	148	22	306	365
1100-1115	15	11	18	2	26	20	13	33	56	53	119	13	241	282
1115-1130	8	7	17	0	15	17	7	25	41	42	101	11	195	216
1130-1145	6	7	17	2	13	19	9	23	33	35	84	11	163	176
1145-1160	4	10	14	1	14	15	11	18	27	28	67	9	131	139
1160-1175	4	3	12	2	7	14	5	16	23	18	53	8	102	110
1175-1190	4	4	4	0	8	4	4	8	19	15	41	6	81	87
1190-1205	2	5	11	0	7	11	5	13	15	11	37	6	69	73
1205-1220	5	3	10	2	8	12	5	15	13	6	26	6	51	53
1220-1235	3	1	5	2	4	7	3	8	8	3	16	4	31	33
1235-1250	2	0	2	0	2	2	0	4	5	2	11	2	20	22
1250-1265	0	0	5	0	0	5	0	5	3	2	9	2	16	17
1265-1280	1	0	1	0	1	1	0	2	3	2	4	2	11	11
1280-1295	0	1	1	0	1	1	1	1	2	2	3	2	9	9
1295-1310	1	0	0	1	1	1	1	1	2	1	2	2	7	7
1310-1325	0	0	0	0	0	0	0	0	1	1	2	1	5	5
1325-1340	0	0	0	0	0	0	0	0	1	1	2	1	5	5
1340-1355	0	1	0	0	1	0	1	0	1	1	2	1	5	5
1355-1370	0	0	0	1	0	1	1	0	1	0	2	1	4	4
1370-1385	0	0	0	0	0	0	0	0	1	0	2	0	3	3
1385-1400	0	0	2	0	0	2	0	2	1	0	2	0	3	3
1400-1415	0	0	0	0	0	0	0	0	1	0	0	0	1	1
1415-1430	0	0	0	0	0	0	0	0	1	0	0	0	1	1
1430-1445	0	0	0	0	0	0	0	0	1	0	0	0	1	1
1445-1460	1	0	0	0	1	0	0	1	1	0	0	0	1	1
1460-1475	0	0	0	0	0	0	0	0	0	0	0	0	0	0
1475-1490	0	0	0	0	0	0	0	0	0	0	0	0	0	0
