# Supplementary material for: Dynamics of genetic and somatic trade-offs in ageing and mortality
Source: Nature. 2026 Apr 22;654(8118):437–53. doi: 10.1038/s41586-026-10407-9 (PMC13253337; doi:10.1038/s41586-026-10407-9)
Supplement: Supplementary file 1 — This zipped file contains Supplementary Tables 1–16, including a guide to the tables. [file 41586_2026_10407_MOESM1_ESM.zip › Supplementary Tables_Arends_10Apr2026/S_Table_2_Vita_mortality_by_age_and_genotype_text_files/Vita6b_deathsIn15Dwindows_combined.txt]

CH	CD	BH	BD	C	B	D	H	CH_alive	CD_alive	BH_alive	BD_alive	nGenotyped	nTotal
5-20	0	0	0	0	0	0	0	0	1608	1505	1412	1587	6112	6438
20-35	0	0	0	0	0	0	0	0	1608	1505	1412	1587	6112	6438
35-50	1	0	0	0	1	0	0	1	1608	1505	1412	1587	6112	6438
50-65	2	1	0	0	3	0	1	2	1607	1505	1412	1587	6111	6437
65-80	0	0	0	0	0	0	0	0	1605	1504	1412	1587	6108	6434
80-95	1	0	0	0	1	0	0	1	1605	1504	1412	1587	6108	6434
95-110	0	0	0	0	0	0	0	0	1604	1504	1412	1587	6107	6433
110-125	0	0	0	0	0	0	0	0	1604	1504	1412	1587	6107	6432
125-140	0	0	1	0	0	1	0	1	1604	1504	1412	1587	6107	6432
140-155	2	1	1	1	3	2	2	3	1604	1504	1411	1587	6106	6431
155-170	1	0	0	1	1	1	1	1	1602	1503	1410	1586	6101	6426
170-185	1	4	0	1	5	1	5	1	1601	1503	1410	1585	6099	6424
185-200	0	2	3	0	2	3	2	3	1600	1499	1410	1584	6093	6418
200-215	2	4	0	2	6	2	6	2	1600	1497	1407	1584	6088	6413
215-230	1	0	1	1	1	2	1	2	1598	1493	1407	1582	6080	6405
230-245	2	3	3	2	5	5	5	5	1597	1493	1406	1581	6077	6402
245-260	4	4	1	3	8	4	7	5	1595	1490	1403	1579	6067	6392
260-275	1	5	3	5	6	8	10	4	1591	1486	1402	1576	6055	6380
275-290	1	4	6	4	5	10	8	7	1590	1481	1399	1571	6041	6364
290-305	6	6	3	5	12	8	11	9	1589	1477	1393	1567	6026	6349
305-320	4	3	7	3	7	10	6	11	1583	1471	1390	1562	6006	6329
320-335	8	7	4	6	15	10	13	12	1579	1468	1383	1559	5989	6312
335-350	5	4	2	7	9	9	11	7	1571	1461	1379	1553	5964	6287
350-365	7	2	3	6	9	9	8	10	1566	1457	1377	1546	5946	6268
365-380	6	10	3	5	16	8	15	9	1559	1455	1374	1540	5928	6249
380-395	6	6	4	5	12	9	11	10	1553	1445	1371	1535	5904	6224
395-410	6	5	4	5	11	9	10	10	1547	1439	1367	1530	5883	6203
410-425	12	6	5	5	18	10	11	17	1541	1434	1363	1525	5863	6183
425-440	8	9	5	9	17	14	18	13	1529	1428	1358	1520	5835	6154
440-455	6	6	7	9	12	16	15	13	1521	1419	1353	1511	5804	6122
455-470	9	10	5	17	19	22	27	14	1515	1413	1346	1502	5776	6092
470-485	7	12	10	1	19	11	13	17	1506	1403	1341	1485	5735	6049
485-500	10	13	12	8	23	20	21	22	1499	1391	1331	1484	5705	6015
500-515	12	10	3	16	22	19	26	15	1489	1378	1319	1476	5662	5970
515-530	12	14	7	17	26	24	31	19	1477	1368	1316	1460	5621	5925
530-545	9	7	12	18	16	30	25	21	1465	1354	1309	1443	5571	5873
545-560	8	11	4	14	19	18	25	12	1456	1347	1297	1425	5525	5825
560-575	17	14	6	16	31	22	30	23	1448	1336	1293	1411	5488	5786
575-590	13	24	11	18	37	29	42	24	1431	1322	1287	1395	5435	5732
590-605	9	12	8	15	21	23	27	17	1418	1298	1276	1377	5369	5665
605-620	18	17	15	19	35	34	36	33	1409	1286	1268	1362	5325	5618
620-635	22	24	12	10	46	22	34	34	1391	1269	1253	1343	5256	5546
635-650	27	19	26	21	46	47	40	53	1369	1245	1241	1333	5188	5475
650-665	23	25	23	16	48	39	41	46	1342	1226	1215	1312	5095	5378
665-680	29	29	32	22	58	54	51	61	1319	1201	1192	1296	5008	5286
680-695	28	31	18	34	59	52	65	46	1290	1172	1160	1274	4896	5168
695-710	18	43	20	24	61	44	67	38	1262	1141	1142	1240	4785	5056
710-725	36	34	22	42	70	64	76	58	1244	1098	1122	1216	4680	4945
725-740	29	22	31	39	51	70	61	60	1208	1064	1100	1174	4546	4803
740-755	33	25	31	41	58	72	66	64	1179	1042	1069	1135	4425	4677
755-770	35	44	24	25	79	49	69	59	1146	1017	1038	1094	4295	4540
770-785	40	28	35	42	68	77	70	75	1111	973	1014	1069	4167	4404
785-800	52	32	43	40	84	83	72	95	1071	945	979	1027	4022	4252
800-815	43	36	47	43	79	90	79	90	1019	913	936	987	3855	4079
815-830	43	37	43	41	80	84	78	86	976	877	889	944	3686	3903
830-845	53	46	43	37	99	80	83	96	933	840	846	903	3522	3729
845-860	35	44	35	45	79	80	89	70	880	794	803	866	3343	3543
860-875	70	51	41	58	121	99	109	111	845	750	768	821	3184	3377
875-890	54	51	38	48	105	86	99	92	775	699	727	763	2964	3148
890-905	55	38	55	51	93	106	89	110	721	648	689	715	2773	2945
905-920	35	43	33	47	78	80	90	68	666	610	634	664	2574	2740
920-935	43	43	52	46	86	98	89	95	631	567	601	617	2416	2574
935-950	42	43	39	37	85	76	80	81	588	524	549	571	2232	2379
950-965	37	41	54	44	78	98	85	91	546	481	510	534	2071	2208
965-980	62	42	47	50	104	97	92	109	509	440	456	490	1895	2022
980-995	43	45	39	52	88	91	97	82	447	398	409	440	1694	1812
995-1010	59	45	38	34	104	72	79	97	404	353	370	388	1515	1623
1010-1025	44	42	43	52	86	95	94	87	345	308	332	354	1339	1440
1025-1040	34	38	30	35	72	65	73	64	301	266	289	302	1158	1246
1040-1055	31	36	32	34	67	66	70	63	267	228	259	267	1021	1098
1055-1070	43	17	30	41	60	71	58	73	236	192	227	233	888	958
1070-1085	20	28	35	25	48	60	53	55	193	175	197	192	757	813
1085-1100	41	25	36	28	66	64	53	77	173	147	162	167	649	698
1100-1115	31	28	20	30	59	50	58	51	132	122	126	139	519	559
1115-1130	21	23	13	19	44	32	42	34	101	94	106	109	410	444
1130-1145	14	14	22	16	28	38	30	36	80	71	93	90	334	362
1145-1160	16	11	11	18	27	29	29	27	66	57	71	74	268	292
1160-1175	12	6	11	12	18	23	18	23	50	46	60	56	212	231
1175-1190	4	11	8	9	15	17	20	12	38	40	49	44	171	187
1190-1205	9	6	9	13	15	22	19	18	34	29	41	35	139	152
1205-1220	10	6	9	6	16	15	12	19	25	23	32	22	102	110
1220-1235	3	5	6	6	8	12	11	9	15	17	23	16	71	77
1235-1250	4	2	5	2	6	7	4	9	12	12	17	10	51	54
1250-1265	1	2	3	2	3	5	4	4	8	10	12	8	38	39
1265-1280	5	2	2	2	7	4	4	7	7	8	9	6	30	31
1280-1295	0	1	1	3	1	4	4	1	2	6	7	4	19	20
1295-1310	1	1	3	0	2	3	1	4	2	5	6	1	14	15
1310-1325	0	1	0	0	1	0	1	0	1	4	3	1	9	10
1325-1340	0	2	1	0	2	1	2	1	1	3	3	1	8	8
1340-1355	0	1	0	0	1	0	1	0	1	1	2	1	5	5
1355-1370	1	0	0	0	1	0	0	1	1	0	2	1	4	4
1370-1385	0	0	0	0	0	0	0	0	0	0	2	1	3	3
1385-1400	0	0	1	1	0	2	1	1	0	0	2	1	3	3
1400-1415	0	0	0	0	0	0	0	0	0	0	1	0	1	1
1415-1430	0	0	0	0	0	0	0	0	0	0	1	0	1	1
1430-1445	0	0	0	0	0	0	0	0	0	0	1	0	1	1
1445-1460	0	0	1	0	0	1	0	1	0	0	1	0	1	1
1460-1475	0	0	0	0	0	0	0	0	0	0	0	0	0	0
1475-1490	0	0	0	0	0	0	0	0	0	0	0	0	0	0
