# Supplementary material for: Dynamics of genetic and somatic trade-offs in ageing and mortality
Source: Nature. 2026 Apr 22;654(8118):437–53. doi: 10.1038/s41586-026-10407-9 (PMC13253337; doi:10.1038/s41586-026-10407-9)
Supplement: Supplementary file 1 — This zipped file contains Supplementary Tables 1–16, including a guide to the tables. [file 41586_2026_10407_MOESM1_ESM.zip › Supplementary Tables_Arends_10Apr2026/S_Table_2_Vita_mortality_by_age_and_genotype_text_files/Vita2b_deathsIn15Dwindows_male.txt]

CH	CD	BH	BD	C	B	D	H	CH_alive	CD_alive	BH_alive	BD_alive	nGenotyped	nTotal
5-20	0	0	0	0	0	0	0	0	592	577	690	649	2508	3401
20-35	0	0	0	0	0	0	0	0	592	577	690	649	2508	3401
35-50	0	1	0	0	1	0	1	0	592	577	690	649	2508	3401
50-65	0	0	0	1	0	1	1	0	592	576	690	649	2507	3400
65-80	0	0	0	0	0	0	0	0	592	576	690	648	2506	3399
80-95	0	1	0	0	1	0	1	0	592	576	690	648	2506	3399
95-110	0	0	0	1	0	1	1	0	592	575	690	648	2505	3398
110-125	0	0	0	0	0	0	0	0	592	575	690	647	2504	3397
125-140	0	0	0	1	0	1	1	0	592	575	690	647	2504	3397
140-155	1	0	0	0	1	0	0	1	592	575	690	646	2503	3396
155-170	0	0	0	0	0	0	0	0	591	575	690	646	2502	3395
170-185	1	0	1	1	1	2	1	2	591	575	690	646	2502	3395
185-200	0	0	1	1	0	2	1	1	590	575	689	645	2499	3390
200-215	1	0	1	1	1	2	1	2	590	575	688	644	2497	3386
215-230	1	0	0	1	1	1	1	1	589	575	687	643	2494	3381
230-245	5	0	1	0	5	1	0	6	588	575	687	642	2492	3379
245-260	1	3	3	2	4	5	5	4	583	575	686	642	2486	3371
260-275	5	2	3	1	7	4	3	8	582	572	683	640	2477	3362
275-290	7	1	5	0	8	5	1	12	577	570	680	639	2466	3347
290-305	4	2	6	4	6	10	6	10	570	569	675	639	2453	3332
305-320	1	4	5	4	5	9	8	6	566	567	669	635	2437	3312
320-335	3	2	6	5	5	11	7	9	565	563	664	631	2423	3296
335-350	3	3	5	4	6	9	7	8	562	561	658	626	2407	3273
350-365	6	1	3	2	7	5	3	9	559	558	653	622	2392	3255
365-380	11	3	3	0	14	3	3	14	553	557	650	620	2380	3238
380-395	7	1	5	4	8	9	5	12	542	554	647	620	2363	3214
395-410	3	1	4	4	4	8	5	7	535	553	642	616	2346	3196
410-425	7	3	6	1	10	7	4	13	532	552	638	612	2334	3177
425-440	4	1	3	4	5	7	5	7	525	549	632	611	2317	3153
440-455	6	1	8	4	7	12	5	14	521	548	629	607	2305	3130
455-470	7	6	5	7	13	12	13	12	515	547	621	603	2286	3105
470-485	5	5	6	2	10	8	7	11	508	541	616	596	2261	3071
485-500	9	6	9	5	15	14	11	18	503	536	610	594	2243	3043
500-515	11	6	7	7	17	14	13	18	494	530	601	589	2214	3007
515-530	6	5	13	11	11	24	16	19	483	524	594	582	2183	2972
530-545	9	3	13	4	12	17	7	22	477	519	581	571	2148	2929
545-560	9	5	7	6	14	13	11	16	468	516	568	567	2119	2895
560-575	11	11	7	10	22	17	21	18	459	511	561	561	2092	2862
575-590	10	6	8	6	16	14	12	18	448	500	554	551	2053	2818
590-605	4	4	8	4	8	12	8	12	438	494	546	545	2023	2773
605-620	10	9	10	8	19	18	17	20	434	490	538	541	2003	2743
620-635	4	10	12	9	14	21	19	16	424	481	528	533	1966	2695
635-650	12	16	9	9	28	18	25	21	420	471	516	524	1931	2652
650-665	10	10	12	6	20	18	16	22	408	455	507	515	1885	2588
665-680	10	12	17	15	22	32	27	27	398	445	495	509	1847	2532
680-695	13	12	8	12	25	20	24	21	388	433	478	494	1793	2458
695-710	12	13	11	14	25	25	27	23	375	421	470	482	1748	2397
710-725	10	16	15	13	26	28	29	25	363	408	459	468	1698	2334
725-740	13	10	14	12	23	26	22	27	353	392	444	455	1644	2263
740-755	7	9	15	16	16	31	25	22	340	382	430	443	1595	2190
755-770	19	17	17	8	36	25	25	36	333	373	415	427	1548	2129
770-785	7	13	16	13	20	29	26	23	314	356	398	419	1487	2054
785-800	13	12	15	19	25	34	31	28	307	343	382	406	1438	1990
800-815	11	21	12	22	32	34	43	23	294	331	367	387	1379	1907
815-830	12	13	16	21	25	37	34	28	283	310	355	365	1313	1822
830-845	15	13	18	19	28	37	32	33	271	297	339	344	1251	1744
845-860	10	10	27	16	20	43	26	37	256	284	321	325	1186	1659
860-875	17	20	17	21	37	38	41	34	246	274	294	309	1123	1575
875-890	15	15	24	26	30	50	41	39	229	254	277	288	1048	1467
890-905	14	17	19	24	31	43	41	33	214	239	253	262	968	1365
905-920	11	11	16	15	22	31	26	27	200	222	234	238	894	1269
920-935	11	11	15	23	22	38	34	26	189	211	218	223	841	1197
935-950	11	18	14	21	29	35	39	25	178	200	203	200	781	1107
950-965	14	22	16	15	36	31	37	30	167	182	189	179	717	1017
965-980	9	18	18	18	27	36	36	27	153	160	173	164	650	926
980-995	7	15	19	15	22	34	30	26	144	142	155	146	587	837
995-1010	13	16	16	15	29	31	31	29	137	127	136	131	531	756
1010-1025	6	23	13	16	29	29	39	19	124	111	120	116	471	676
1025-1040	16	12	18	15	28	33	27	34	118	88	107	100	413	587
1040-1055	8	19	8	9	27	17	28	16	102	76	89	85	352	512
1055-1070	15	9	7	16	24	23	25	22	94	57	81	76	308	448
1070-1085	10	7	7	13	17	20	20	17	79	48	74	60	261	383
1085-1100	11	10	12	10	21	22	20	23	69	41	67	47	224	333
1100-1115	7	11	6	9	18	15	20	13	58	31	55	37	181	277
1115-1130	9	3	3	8	12	11	11	12	51	20	49	28	148	228
1130-1145	7	1	15	3	8	18	4	22	42	17	46	20	125	186
1145-1160	9	3	7	2	12	9	5	16	35	16	31	17	99	153
1160-1175	4	2	2	3	6	5	5	6	26	13	24	15	78	121
1175-1190	8	0	3	2	8	5	2	11	22	11	22	12	67	100
1190-1205	2	3	6	4	5	10	7	8	14	11	19	10	54	79
1205-1220	2	1	3	0	3	3	1	5	12	8	13	6	39	57
1220-1235	3	2	3	2	5	5	4	6	10	7	10	6	33	44
1235-1250	5	0	1	2	5	3	2	6	7	5	7	4	23	32
1250-1265	0	1	0	0	1	0	1	0	2	5	6	2	15	22
1265-1280	1	1	2	1	2	3	2	3	2	4	6	2	14	20
1280-1295	0	2	0	0	2	0	2	0	1	3	4	1	9	11
1295-1310	0	1	0	1	1	1	2	0	1	1	4	1	7	8
1310-1325	0	0	2	0	0	2	0	2	1	0	4	0	5	5
1325-1340	1	0	2	0	1	2	0	3	1	0	2	0	3	3
1340-1355	0	0	0	0	0	0	0	0	0	0	0	0	0	0
1355-1370	0	0	0	0	0	0	0	0	0	0	0	0	0	0
1370-1385	0	0	0	0	0	0	0	0	0	0	0	0	0	0
1385-1400	0	0	0	0	0	0	0	0	0	0	0	0	0	0
1400-1415	0	0	0	0	0	0	0	0	0	0	0	0	0	0
1415-1430	0	0	0	0	0	0	0	0	0	0	0	0	0	0
1430-1445	0	0	0	0	0	0	0	0	0	0	0	0	0	0
1445-1460	0	0	0	0	0	0	0	0	0	0	0	0	0	0
1460-1475	0	0	0	0	0	0	0	0	0	0	0	0	0	0
1475-1490	0	0	0	0	0	0	0	0	0	0	0	0	0	0
