# Supplementary material for: Dynamics of genetic and somatic trade-offs in ageing and mortality
Source: Nature. 2026 Apr 22;654(8118):437–53. doi: 10.1038/s41586-026-10407-9 (PMC13253337; doi:10.1038/s41586-026-10407-9)
Supplement: Supplementary file 1 — This zipped file contains Supplementary Tables 1–16, including a guide to the tables. [file 41586_2026_10407_MOESM1_ESM.zip › Supplementary Tables_Arends_10Apr2026/S_Table_2_Vita_mortality_by_age_and_genotype_text_files/Vita18a_deathsIn15Dwindows_combined.txt]

CH	CD	BH	BD	C	B	D	H	CH_alive	CD_alive	BH_alive	BD_alive	nGenotyped	nTotal
5-20	0	0	0	0	0	0	0	0	1488	1440	1471	1502	5901	6438
20-35	0	0	0	0	0	0	0	0	1488	1440	1471	1502	5901	6438
35-50	1	0	0	0	1	0	0	1	1488	1440	1471	1502	5901	6438
50-65	1	0	0	2	1	2	2	1	1487	1440	1471	1502	5900	6437
65-80	0	0	0	0	0	0	0	0	1486	1440	1471	1500	5897	6434
80-95	1	0	0	0	1	0	0	1	1486	1440	1471	1500	5897	6434
95-110	0	0	0	0	0	0	0	0	1485	1440	1471	1500	5896	6433
110-125	0	0	0	0	0	0	0	0	1485	1440	1471	1500	5896	6432
125-140	0	0	1	0	0	1	0	1	1485	1440	1471	1500	5896	6432
140-155	0	3	1	0	3	1	3	1	1485	1440	1470	1500	5895	6431
155-170	0	1	1	0	1	1	1	1	1485	1437	1469	1500	5891	6426
170-185	0	1	2	3	1	5	4	2	1485	1436	1468	1500	5889	6424
185-200	0	1	2	2	1	4	3	2	1485	1435	1466	1497	5883	6418
200-215	1	2	4	1	3	5	3	5	1485	1434	1464	1495	5878	6413
215-230	1	0	1	0	1	1	0	2	1484	1432	1460	1494	5870	6405
230-245	3	2	1	4	5	5	6	4	1483	1432	1459	1494	5868	6402
245-260	4	2	4	1	6	5	3	8	1480	1430	1458	1490	5858	6392
260-275	4	3	4	5	7	9	8	8	1476	1428	1454	1489	5847	6380
275-290	4	4	4	2	8	6	6	8	1472	1425	1450	1484	5831	6364
290-305	5	1	7	6	6	13	7	12	1468	1421	1446	1482	5817	6349
305-320	5	1	8	3	6	11	4	13	1463	1420	1439	1476	5798	6329
320-335	6	2	5	8	8	13	10	11	1458	1419	1431	1473	5781	6312
335-350	5	4	3	6	9	9	10	8	1452	1417	1426	1465	5760	6287
350-365	3	4	6	4	7	10	8	9	1447	1413	1423	1459	5742	6268
365-380	4	6	11	4	10	15	10	15	1444	1409	1417	1455	5725	6249
380-395	6	3	5	5	9	10	8	11	1440	1403	1406	1451	5700	6224
395-410	7	2	10	1	9	11	3	17	1434	1400	1401	1446	5681	6203
410-425	6	6	6	8	12	14	14	12	1427	1398	1391	1445	5661	6183
425-440	4	5	6	13	9	19	18	10	1421	1392	1385	1437	5635	6154
440-455	7	7	7	8	14	15	15	14	1417	1387	1379	1424	5607	6122
455-470	11	5	10	14	16	24	19	21	1410	1380	1372	1416	5578	6092
470-485	8	7	6	8	15	14	15	14	1399	1375	1362	1402	5538	6049
485-500	9	4	14	14	13	28	18	23	1391	1368	1356	1394	5509	6015
500-515	11	10	8	11	21	19	21	19	1382	1364	1342	1380	5468	5970
515-530	8	13	15	14	21	29	27	23	1371	1354	1334	1369	5428	5925
530-545	7	8	17	13	15	30	21	24	1363	1341	1319	1355	5378	5873
545-560	13	10	10	5	23	15	15	23	1356	1333	1302	1342	5333	5825
560-575	16	6	18	12	22	30	18	34	1343	1323	1292	1337	5295	5786
575-590	16	13	19	16	29	35	29	35	1327	1317	1274	1325	5243	5732
590-605	6	10	17	12	16	29	22	23	1311	1304	1255	1309	5179	5665
605-620	18	11	19	18	29	37	29	37	1305	1294	1238	1297	5134	5618
620-635	16	20	20	12	36	32	32	36	1287	1283	1219	1279	5068	5546
635-650	21	20	20	30	41	50	50	41	1271	1263	1199	1267	5000	5475
650-665	23	18	21	18	41	39	36	44	1250	1243	1179	1237	4909	5378
665-680	23	24	31	30	47	61	54	54	1227	1225	1158	1219	4829	5286
680-695	31	25	18	28	56	46	53	49	1204	1201	1127	1189	4721	5168
695-710	22	23	29	29	45	58	52	51	1173	1176	1109	1161	4619	5056
710-725	30	36	27	39	66	66	75	57	1151	1153	1080	1132	4516	4945
725-740	37	26	26	26	63	52	52	63	1121	1117	1053	1093	4384	4803
740-755	25	34	28	39	59	67	73	53	1084	1091	1027	1067	4269	4677
755-770	28	31	28	39	59	67	70	56	1059	1057	999	1028	4143	4540
770-785	33	33	36	38	66	74	71	69	1031	1026	971	989	4017	4404
785-800	40	40	41	42	80	83	82	81	998	993	935	951	3877	4252
800-815	34	42	40	41	76	81	83	74	958	953	894	909	3714	4079
815-830	38	45	39	41	83	80	86	77	924	911	854	868	3557	3903
830-845	36	43	45	44	79	89	87	81	886	866	815	827	3394	3729
845-860	41	30	44	43	71	87	73	85	850	823	770	783	3226	3543
860-875	44	57	54	57	101	111	114	98	809	793	726	740	3068	3377
875-890	52	56	39	41	108	80	97	91	765	736	672	683	2856	3148
890-905	44	51	43	52	95	95	103	87	713	680	633	642	2668	2945
905-920	42	50	36	25	92	61	75	78	669	629	590	590	2478	2740
920-935	57	41	34	48	98	82	89	91	627	579	554	565	2325	2574
935-950	44	44	40	33	88	73	77	84	570	538	520	517	2145	2379
950-965	46	46	42	35	92	77	81	88	526	494	480	484	1984	2208
965-980	53	47	49	46	100	95	93	102	480	448	438	449	1815	2022
980-995	39	43	32	58	82	90	101	71	427	401	389	403	1620	1812
995-1010	45	41	40	46	86	86	87	85	388	358	357	345	1448	1623
1010-1025	45	42	54	35	87	89	77	99	343	317	317	299	1276	1440
1025-1040	33	27	36	37	60	73	64	69	298	275	263	264	1100	1246
1040-1055	35	35	30	23	70	53	58	65	265	248	227	227	967	1098
1055-1070	32	36	29	35	68	64	71	61	230	213	197	204	844	958
1070-1085	39	24	19	22	63	41	46	58	198	177	168	169	712	813
1085-1100	31	33	28	30	64	58	63	59	159	153	149	147	608	698
1100-1115	23	21	36	19	44	55	40	59	128	120	121	117	486	559
1115-1130	18	19	19	18	37	37	37	37	105	99	85	98	387	444
1130-1145	19	11	11	15	30	26	26	30	87	80	66	80	313	362
1145-1160	15	9	15	16	24	31	25	30	68	69	55	65	257	292
1160-1175	12	9	8	8	21	16	17	20	53	60	40	49	202	231
1175-1190	7	7	4	10	14	14	17	11	41	51	32	41	165	187
1190-1205	10	9	12	7	19	19	16	22	34	44	28	31	137	152
1205-1220	4	12	3	9	16	12	21	7	24	35	16	24	99	110
1220-1235	7	7	4	4	14	8	11	11	20	23	13	15	71	77
1235-1250	5	4	1	2	9	3	6	6	13	16	9	11	49	54
1250-1265	1	4	1	2	5	3	6	2	8	12	8	9	37	39
1265-1280	3	1	3	3	4	6	4	6	7	8	7	7	29	31
1280-1295	0	3	0	2	3	2	5	0	4	7	4	4	19	20
1295-1310	1	3	0	1	4	1	4	1	4	4	4	2	14	15
1310-1325	0	0	2	0	0	2	0	2	3	1	4	1	9	10
1325-1340	2	0	1	0	2	1	0	3	3	1	2	1	7	8
1340-1355	0	0	1	0	0	1	0	1	1	1	1	1	4	5
1355-1370	0	0	0	0	0	0	0	0	1	1	0	1	3	4
1370-1385	0	0	0	0	0	0	0	0	1	1	0	1	3	3
1385-1400	0	1	0	1	1	1	2	0	1	1	0	1	3	3
1400-1415	0	0	0	0	0	0	0	0	1	0	0	0	1	1
1415-1430	0	0	0	0	0	0	0	0	1	0	0	0	1	1
1430-1445	0	0	0	0	0	0	0	0	1	0	0	0	1	1
1445-1460	1	0	0	0	1	0	0	1	1	0	0	0	1	1
1460-1475	0	0	0	0	0	0	0	0	0	0	0	0	0	0
1475-1490	0	0	0	0	0	0	0	0	0	0	0	0	0	0
