# Supplementary material for: Dynamics of genetic and somatic trade-offs in ageing and mortality
Source: Nature. 2026 Apr 22;654(8118):437–53. doi: 10.1038/s41586-026-10407-9 (PMC13253337; doi:10.1038/s41586-026-10407-9)
Supplement: Supplementary file 1 — This zipped file contains Supplementary Tables 1–16, including a guide to the tables. [file 41586_2026_10407_MOESM1_ESM.zip › Supplementary Tables_Arends_10Apr2026/S_Table_2_Vita_mortality_by_age_and_genotype_text_files/VitaXa_deathsIn15Dwindows_female.txt]

CH	CD	BH	BD	C	B	D	H	CH_alive	CD_alive	BH_alive	BD_alive	nGenotyped	nTotal
5-20	0	0	0	0	0	0	0	0	1347	0	1289	0	2636	3037
20-35	0	0	0	0	0	0	0	0	1347	0	1289	0	2636	3037
35-50	0	0	0	0	0	0	0	0	1347	0	1289	0	2636	3037
50-65	1	0	1	0	1	1	0	2	1347	0	1289	0	2636	3037
65-80	0	0	0	0	0	0	0	0	1346	0	1288	0	2634	3035
80-95	0	0	0	0	0	0	0	0	1346	0	1288	0	2634	3035
95-110	0	0	0	0	0	0	0	0	1346	0	1288	0	2634	3035
110-125	0	0	0	0	0	0	0	0	1346	0	1288	0	2634	3035
125-140	0	0	0	0	0	0	0	0	1346	0	1288	0	2634	3035
140-155	3	0	1	0	3	1	0	4	1346	0	1288	0	2634	3035
155-170	1	0	1	0	1	1	0	2	1343	0	1287	0	2630	3031
170-185	0	0	1	0	0	1	0	1	1342	0	1286	0	2628	3029
185-200	0	0	1	0	0	1	0	1	1342	0	1285	0	2627	3028
200-215	2	0	1	0	2	1	0	3	1342	0	1284	0	2626	3027
215-230	0	0	1	0	0	1	0	1	1340	0	1283	0	2623	3024
230-245	1	0	1	0	1	1	0	2	1340	0	1282	0	2622	3023
245-260	1	0	2	0	1	2	0	3	1339	0	1281	0	2620	3021
260-275	0	0	0	0	0	0	0	0	1338	0	1279	0	2617	3018
275-290	0	0	0	0	0	0	0	0	1338	0	1279	0	2617	3017
290-305	0	0	0	0	0	0	0	0	1338	0	1279	0	2617	3017
305-320	0	0	0	0	0	0	0	0	1338	0	1279	0	2617	3017
320-335	1	0	1	0	1	1	0	2	1338	0	1279	0	2617	3016
335-350	0	0	1	0	0	1	0	1	1337	0	1278	0	2615	3014
350-365	2	0	0	0	2	0	0	2	1337	0	1277	0	2614	3013
365-380	1	0	0	0	1	0	0	1	1335	0	1277	0	2612	3011
380-395	0	0	3	0	0	3	0	3	1334	0	1277	0	2611	3010
395-410	0	0	1	0	0	1	0	1	1334	0	1274	0	2608	3007
410-425	3	0	2	0	3	2	0	5	1334	0	1273	0	2607	3006
425-440	5	0	3	0	5	3	0	8	1331	0	1271	0	2602	3001
440-455	2	0	2	0	2	2	0	4	1326	0	1268	0	2594	2992
455-470	3	0	5	0	3	5	0	8	1324	0	1266	0	2590	2987
470-485	3	0	3	0	3	3	0	6	1321	0	1261	0	2582	2978
485-500	3	0	4	0	3	4	0	7	1318	0	1258	0	2576	2972
500-515	6	0	3	0	6	3	0	9	1315	0	1254	0	2569	2963
515-530	1	0	5	0	1	5	0	6	1309	0	1251	0	2560	2953
530-545	3	0	7	0	3	7	0	10	1308	0	1246	0	2554	2944
545-560	0	0	2	0	0	2	0	2	1305	0	1239	0	2544	2930
560-575	6	0	1	0	6	1	0	7	1305	0	1237	0	2542	2924
575-590	10	0	8	0	10	8	0	18	1299	0	1236	0	2535	2914
590-605	6	0	6	0	6	6	0	12	1289	0	1228	0	2517	2892
605-620	12	0	8	0	12	8	0	20	1283	0	1222	0	2505	2875
620-635	13	0	9	0	13	9	0	22	1271	0	1214	0	2485	2851
635-650	12	0	15	0	12	15	0	27	1258	0	1205	0	2463	2823
650-665	20	0	11	0	20	11	0	31	1246	0	1190	0	2436	2790
665-680	16	0	19	0	16	19	0	35	1226	0	1179	0	2405	2754
680-695	16	0	24	0	16	24	0	40	1210	0	1160	0	2370	2710
695-710	15	0	26	0	15	26	0	41	1194	0	1136	0	2330	2659
710-725	40	0	25	0	40	25	0	65	1179	0	1110	0	2289	2611
725-740	23	0	21	0	23	21	0	44	1139	0	1085	0	2224	2540
740-755	38	0	26	0	38	26	0	64	1116	0	1064	0	2180	2487
755-770	30	0	23	0	30	23	0	53	1078	0	1038	0	2116	2411
770-785	39	0	42	0	39	42	0	81	1048	0	1015	0	2063	2350
785-800	36	0	41	0	36	41	0	77	1009	0	973	0	1982	2262
800-815	35	0	38	0	35	38	0	73	973	0	932	0	1905	2172
815-830	45	0	43	0	45	43	0	88	938	0	894	0	1832	2081
830-845	54	0	43	0	54	43	0	97	893	0	851	0	1744	1985
845-860	38	0	37	0	38	37	0	75	839	0	808	0	1647	1884
860-875	61	0	47	0	61	47	0	108	801	0	771	0	1572	1802
875-890	42	0	42	0	42	42	0	84	740	0	724	0	1464	1681
890-905	38	0	48	0	38	48	0	86	698	0	682	0	1380	1580
905-920	40	0	39	0	40	39	0	79	660	0	634	0	1294	1471
920-935	50	0	43	0	50	43	0	93	620	0	595	0	1215	1377
935-950	35	0	34	0	35	34	0	69	570	0	552	0	1122	1272
950-965	35	0	52	0	35	52	0	87	535	0	518	0	1053	1191
965-980	64	0	50	0	64	50	0	114	500	0	466	0	966	1096
980-995	51	0	49	0	51	49	0	100	436	0	416	0	852	975
995-1010	51	0	43	0	51	43	0	94	385	0	367	0	752	867
1010-1025	47	0	44	0	47	44	0	91	334	0	324	0	658	764
1025-1040	33	0	35	0	33	35	0	68	287	0	280	0	567	659
1040-1055	31	0	33	0	31	33	0	64	254	0	245	0	499	586
1055-1070	37	0	31	0	37	31	0	68	223	0	212	0	435	510
1070-1085	31	0	21	0	31	21	0	52	186	0	181	0	367	430
1085-1100	27	0	38	0	27	38	0	65	155	0	160	0	315	365
1100-1115	25	0	30	0	25	30	0	55	128	0	122	0	250	282
1115-1130	21	0	13	0	21	13	0	34	103	0	92	0	195	216
1130-1145	20	0	17	0	20	17	0	37	82	0	79	0	161	176
1145-1160	11	0	14	0	11	14	0	25	62	0	62	0	124	139
1160-1175	11	0	10	0	11	10	0	21	51	0	48	0	99	110
1175-1190	7	0	6	0	7	6	0	13	40	0	38	0	78	87
1190-1205	11	0	8	0	11	8	0	19	33	0	32	0	65	73
1205-1220	6	0	10	0	6	10	0	16	22	0	24	0	46	53
1220-1235	5	0	5	0	5	5	0	10	16	0	14	0	30	33
1235-1250	3	0	2	0	3	2	0	5	11	0	9	0	20	22
1250-1265	2	0	3	0	2	3	0	5	8	0	7	0	15	17
1265-1280	1	0	1	0	1	1	0	2	6	0	4	0	10	11
1280-1295	1	0	0	0	1	0	0	1	5	0	3	0	8	9
1295-1310	1	0	1	0	1	1	0	2	4	0	3	0	7	7
1310-1325	0	0	0	0	0	0	0	0	3	0	2	0	5	5
1325-1340	0	0	0	0	0	0	0	0	3	0	2	0	5	5
1340-1355	0	0	1	0	0	1	0	1	3	0	2	0	5	5
1355-1370	1	0	0	0	1	0	0	1	3	0	1	0	4	4
1370-1385	0	0	0	0	0	0	0	0	2	0	1	0	3	3
1385-1400	1	0	1	0	1	1	0	2	2	0	1	0	3	3
1400-1415	0	0	0	0	0	0	0	0	1	0	0	0	1	1
1415-1430	0	0	0	0	0	0	0	0	1	0	0	0	1	1
1430-1445	0	0	0	0	0	0	0	0	1	0	0	0	1	1
1445-1460	1	0	0	0	1	0	0	1	1	0	0	0	1	1
1460-1475	0	0	0	0	0	0	0	0	0	0	0	0	0	0
1475-1490	0	0	0	0	0	0	0	0	0	0	0	0	0	0
