# Supplementary material for: Dynamics of genetic and somatic trade-offs in ageing and mortality
Source: Nature. 2026 Apr 22;654(8118):437–53. doi: 10.1038/s41586-026-10407-9 (PMC13253337; doi:10.1038/s41586-026-10407-9)
Supplement: Supplementary file 1 — This zipped file contains Supplementary Tables 1–16, including a guide to the tables. [file 41586_2026_10407_MOESM1_ESM.zip › Supplementary Tables_Arends_10Apr2026/S_Table_2_Vita_mortality_by_age_and_genotype_text_files/Vita2b_deathsIn15Dwindows_combined.txt]

CH	CD	BH	BD	C	B	D	H	CH_alive	CD_alive	BH_alive	BD_alive	nGenotyped	nTotal
5-20	0	0	0	0	0	0	0	0	1130	1123	1310	1181	4744	6438
20-35	0	0	0	0	0	0	0	0	1130	1123	1310	1181	4744	6438
35-50	0	1	0	0	1	0	1	0	1130	1123	1310	1181	4744	6438
50-65	0	1	0	2	1	2	3	0	1130	1122	1310	1181	4743	6437
65-80	0	0	0	0	0	0	0	0	1130	1121	1310	1179	4740	6434
80-95	0	1	0	0	1	0	1	0	1130	1121	1310	1179	4740	6434
95-110	0	0	0	1	0	1	1	0	1130	1120	1310	1179	4739	6433
110-125	0	0	0	0	0	0	0	0	1130	1120	1310	1178	4738	6432
125-140	0	0	0	1	0	1	1	0	1130	1120	1310	1178	4738	6432
140-155	1	1	0	1	2	1	2	1	1130	1120	1310	1177	4737	6431
155-170	0	0	0	1	0	1	1	0	1129	1119	1310	1176	4734	6426
170-185	1	0	1	1	1	2	1	2	1129	1119	1310	1175	4733	6424
185-200	0	0	1	2	0	3	2	1	1128	1119	1309	1174	4730	6418
200-215	2	1	2	1	3	3	2	4	1128	1119	1308	1172	4727	6413
215-230	1	1	0	1	2	1	2	1	1126	1118	1306	1171	4721	6405
230-245	5	1	2	0	6	2	1	7	1125	1117	1306	1170	4718	6402
245-260	1	4	5	2	5	7	6	6	1120	1116	1304	1170	4710	6392
260-275	5	2	4	1	7	5	3	9	1119	1112	1299	1168	4698	6380
275-290	7	1	5	0	8	5	1	12	1114	1110	1295	1167	4686	6364
290-305	4	2	6	4	6	10	6	10	1107	1109	1290	1167	4673	6349
305-320	1	4	5	4	5	9	8	6	1103	1107	1284	1163	4657	6329
320-335	3	3	6	5	6	11	8	9	1102	1103	1279	1159	4643	6312
335-350	3	4	5	4	7	9	8	8	1099	1100	1273	1154	4626	6287
350-365	6	3	3	2	9	5	5	9	1096	1096	1268	1150	4610	6268
365-380	12	3	3	0	15	3	3	15	1090	1093	1265	1148	4596	6249
380-395	9	2	5	4	11	9	6	14	1078	1090	1262	1148	4578	6224
395-410	4	1	4	4	5	8	5	8	1069	1088	1257	1144	4558	6203
410-425	8	4	7	1	12	8	5	15	1065	1087	1253	1140	4545	6183
425-440	5	4	4	5	9	9	9	9	1057	1083	1246	1139	4525	6154
440-455	6	2	9	6	8	15	8	15	1052	1079	1242	1134	4507	6122
455-470	10	9	6	7	19	13	16	16	1046	1077	1233	1128	4484	6092
470-485	7	8	7	2	15	9	10	14	1036	1068	1227	1121	4452	6049
485-500	10	7	9	9	17	18	16	19	1029	1060	1220	1119	4428	6015
500-515	14	7	10	7	21	17	14	24	1019	1053	1211	1110	4393	5970
515-530	7	8	16	12	15	28	20	23	1005	1046	1201	1103	4355	5925
530-545	12	4	15	7	16	22	11	27	998	1038	1185	1091	4312	5873
545-560	9	8	7	8	17	15	16	16	986	1034	1170	1084	4274	5825
560-575	11	14	8	12	25	20	26	19	977	1026	1163	1076	4242	5786
575-590	17	11	10	9	28	19	20	27	966	1012	1155	1064	4197	5732
590-605	7	5	12	9	12	21	14	19	949	1001	1145	1055	4150	5665
605-620	17	13	11	13	30	24	26	28	942	996	1133	1046	4117	5618
620-635	6	20	16	15	26	31	35	22	925	983	1122	1033	4063	5546
635-650	16	24	15	16	40	31	40	31	919	963	1106	1018	4006	5475
650-665	15	19	18	12	34	30	31	33	903	939	1091	1002	3935	5378
665-680	19	22	22	25	41	47	47	41	888	920	1073	990	3871	5286
680-695	20	22	17	21	42	38	43	37	869	898	1051	965	3783	5168
695-710	16	22	21	24	38	45	46	37	849	876	1034	944	3703	5056
710-725	17	27	28	33	44	61	60	45	833	854	1013	920	3620	4945
725-740	23	18	26	26	41	52	44	49	816	827	985	887	3515	4803
740-755	23	24	31	27	47	58	51	54	793	809	959	861	3422	4677
755-770	29	31	28	18	60	46	49	57	770	785	928	834	3317	4540
770-785	23	30	35	25	53	60	55	58	741	754	900	816	3211	4404
785-800	34	28	34	35	62	69	63	68	718	724	865	791	3098	4252
800-815	26	37	30	37	63	67	74	56	684	696	831	756	2967	4079
815-830	30	32	36	43	62	79	75	66	658	659	801	719	2837	3903
830-845	25	35	41	37	60	78	72	66	628	627	765	676	2696	3729
845-860	25	18	41	33	43	74	51	66	603	592	724	639	2558	3543
860-875	37	47	44	38	84	82	85	81	578	574	683	606	2441	3377
875-890	26	32	45	54	58	99	86	71	541	527	639	568	2275	3148
890-905	30	39	38	44	69	82	83	68	515	495	594	514	2118	2945
905-920	28	23	39	33	51	72	56	67	485	456	556	470	1967	2740
920-935	28	32	43	39	60	82	71	71	457	433	517	437	1844	2574
935-950	28	35	33	31	63	64	66	61	429	401	474	398	1702	2379
950-965	37	37	29	32	74	61	69	66	401	366	441	367	1575	2208
965-980	31	39	41	45	70	86	84	72	364	329	412	335	1440	2022
980-995	26	32	41	38	58	79	70	67	333	290	371	290	1284	1812
995-1010	38	31	41	32	69	73	63	79	307	258	330	252	1147	1623
1010-1025	26	41	35	28	67	63	69	61	269	227	289	220	1005	1440
1025-1040	33	20	30	29	53	59	49	63	243	186	254	192	875	1246
1040-1055	30	31	21	19	61	40	50	51	210	166	224	163	763	1098
1055-1070	30	24	27	25	54	52	49	57	180	135	203	144	662	958
1070-1085	18	20	26	20	38	46	40	44	150	111	176	119	556	813
1085-1100	28	24	31	20	52	51	44	59	132	91	150	99	472	698
1100-1115	18	22	19	24	40	43	46	37	104	67	119	79	369	559
1115-1130	17	5	11	15	22	26	20	28	86	45	100	55	286	444
1130-1145	11	5	24	10	16	34	15	35	69	40	89	40	238	362
1145-1160	11	3	16	6	14	22	9	27	58	35	65	30	188	292
1160-1175	12	5	5	6	17	11	11	17	47	32	49	24	152	231
1175-1190	11	6	4	3	17	7	9	15	35	27	44	18	124	187
1190-1205	4	5	12	5	9	17	10	16	24	21	40	15	100	152
1205-1220	6	3	6	2	9	8	5	12	20	16	28	10	74	110
1220-1235	5	5	8	2	10	10	7	13	14	13	22	8	57	77
1235-1250	5	0	3	3	5	6	3	8	9	8	14	6	37	54
1250-1265	2	2	2	0	4	2	2	4	4	8	11	3	26	39
1265-1280	1	2	3	1	3	4	3	4	2	6	9	3	20	31
1280-1295	0	2	2	0	2	2	2	2	1	4	6	2	13	20
1295-1310	0	1	0	1	1	1	2	0	1	2	4	2	9	15
1310-1325	0	0	2	0	0	2	0	2	1	1	4	1	7	10
1325-1340	1	0	2	0	1	2	0	3	1	1	2	1	5	8
1340-1355	0	0	0	1	0	1	1	0	0	1	0	1	2	5
1355-1370	0	0	0	0	0	0	0	0	0	1	0	0	1	4
1370-1385	0	0	0	0	0	0	0	0	0	1	0	0	1	3
1385-1400	0	1	0	0	1	0	1	0	0	1	0	0	1	3
1400-1415	0	0	0	0	0	0	0	0	0	0	0	0	0	1
1415-1430	0	0	0	0	0	0	0	0	0	0	0	0	0	1
1430-1445	0	0	0	0	0	0	0	0	0	0	0	0	0	1
1445-1460	0	0	0	0	0	0	0	0	0	0	0	0	0	1
1460-1475	0	0	0	0	0	0	0	0	0	0	0	0	0	0
1475-1490	0	0	0	0	0	0	0	0	0	0	0	0	0	0
