# Supplementary material for: Dynamics of genetic and somatic trade-offs in ageing and mortality
Source: Nature. 2026 Apr 22;654(8118):437–53. doi: 10.1038/s41586-026-10407-9 (PMC13253337; doi:10.1038/s41586-026-10407-9)
Supplement: Supplementary file 1 — This zipped file contains Supplementary Tables 1–16, including a guide to the tables. [file 41586_2026_10407_MOESM1_ESM.zip › Supplementary Tables_Arends_10Apr2026/S_Table_2_Vita_mortality_by_age_and_genotype_text_files/Vita3a_deathsIn15Dwindows_male.txt]

CH	CD	BH	BD	C	B	D	H	CH_alive	CD_alive	BH_alive	BD_alive	nGenotyped	nTotal
5-20	0	0	0	0	0	0	0	0	663	718	732	726	2839	3401
20-35	0	0	0	0	0	0	0	0	663	718	732	726	2839	3401
35-50	0	0	1	0	0	1	0	1	663	718	732	726	2839	3401
50-65	1	0	0	0	1	0	0	1	663	718	731	726	2838	3400
65-80	0	0	0	0	0	0	0	0	662	718	731	726	2837	3399
80-95	0	1	0	0	1	0	1	0	662	718	731	726	2837	3399
95-110	0	0	0	1	0	1	1	0	662	717	731	726	2836	3398
110-125	0	0	0	0	0	0	0	0	662	717	731	725	2835	3397
125-140	0	0	1	0	0	1	0	1	662	717	731	725	2835	3397
140-155	1	0	0	0	1	0	0	1	662	717	730	725	2834	3396
155-170	0	0	0	0	0	0	0	0	661	717	730	725	2833	3395
170-185	0	1	1	3	1	4	4	1	661	717	730	725	2833	3395
185-200	0	1	1	2	1	3	3	1	661	716	729	722	2828	3390
200-215	0	3	1	1	3	2	4	1	661	715	728	720	2824	3386
215-230	0	1	0	1	1	1	2	0	661	712	727	719	2819	3381
230-245	1	4	1	1	5	2	5	2	661	711	727	718	2817	3379
245-260	2	1	2	3	3	5	4	4	660	707	726	717	2810	3371
260-275	3	7	2	2	10	4	9	5	658	706	724	714	2802	3362
275-290	0	7	3	4	7	7	11	3	655	699	722	712	2788	3347
290-305	6	7	1	4	13	5	11	7	655	692	719	708	2774	3332
305-320	1	7	3	3	8	6	10	4	649	685	718	704	2756	3312
320-335	7	2	4	6	9	10	8	11	648	678	715	701	2742	3296
335-350	6	2	4	4	8	8	6	10	641	676	711	695	2723	3273
350-365	2	5	3	6	7	9	11	5	635	674	707	691	2707	3255
365-380	5	6	5	6	11	11	12	10	633	669	704	685	2691	3238
380-395	3	4	5	5	7	10	9	8	628	663	699	679	2669	3214
395-410	3	2	1	8	5	9	10	4	625	659	694	674	2652	3196
410-425	1	9	1	8	10	9	17	2	622	657	693	666	2638	3177
425-440	6	7	5	3	13	8	10	11	621	648	692	658	2619	3153
440-455	3	11	5	5	14	10	16	8	615	641	687	655	2598	3130
455-470	6	7	12	4	13	16	11	18	612	630	682	650	2574	3105
470-485	6	8	5	2	14	7	10	11	606	623	670	646	2545	3071
485-500	6	7	12	10	13	22	17	18	600	615	665	644	2524	3043
500-515	7	6	6	10	13	16	16	13	594	608	653	634	2489	3007
515-530	5	7	7	18	12	25	25	12	587	602	647	624	2460	2972
530-545	8	7	10	5	15	15	12	18	582	595	640	606	2423	2929
545-560	5	10	6	6	15	12	16	11	574	588	630	601	2393	2895
560-575	5	10	13	9	15	22	19	18	569	578	624	595	2366	2862
575-590	10	13	8	9	23	17	22	18	564	568	611	586	2329	2818
590-605	5	7	6	7	12	13	14	11	554	555	603	577	2289	2773
605-620	11	7	11	12	18	23	19	22	549	548	597	570	2264	2743
620-635	11	13	5	12	24	17	25	16	538	541	586	558	2223	2695
635-650	10	18	8	18	28	26	36	18	527	528	581	546	2182	2652
650-665	14	10	12	13	24	25	23	26	517	510	573	528	2128	2588
665-680	17	11	14	22	28	36	33	31	503	500	561	515	2079	2532
680-695	12	12	12	9	24	21	21	24	486	489	547	493	2015	2458
695-710	13	15	12	15	28	27	30	25	474	477	535	484	1970	2397
710-725	12	19	15	17	31	32	36	27	461	462	523	469	1915	2334
725-740	14	9	21	17	23	38	26	35	449	443	508	452	1852	2263
740-755	17	11	9	15	28	24	26	26	435	434	487	435	1791	2190
755-770	10	18	18	18	28	36	36	28	418	423	478	420	1739	2129
770-785	17	6	16	10	23	26	16	33	408	405	460	402	1675	2054
785-800	13	24	12	21	37	33	45	25	391	399	444	392	1626	1990
800-815	15	14	19	22	29	41	36	34	378	375	432	371	1556	1907
815-830	11	16	25	16	27	41	32	36	363	361	413	349	1486	1822
830-845	18	16	19	23	34	42	39	37	352	345	388	333	1418	1744
845-860	18	17	21	17	35	38	34	39	334	329	369	310	1342	1659
860-875	23	24	28	20	47	48	44	51	316	312	348	293	1269	1575
875-890	25	16	27	17	41	44	33	52	293	288	320	273	1174	1467
890-905	17	22	24	20	39	44	42	41	268	272	293	256	1089	1365
905-920	10	13	20	17	23	37	30	30	251	250	269	236	1006	1269
920-935	19	19	13	18	38	31	37	32	241	237	249	219	946	1197
935-950	25	16	19	12	41	31	28	44	222	218	236	201	877	1107
950-965	19	24	17	13	43	30	37	36	197	202	217	189	805	1017
965-980	21	15	20	21	36	41	36	41	178	178	200	176	732	926
980-995	17	13	18	18	30	36	31	35	157	163	180	155	655	837
995-1010	11	16	19	19	27	38	35	30	140	150	162	137	589	756
1010-1025	20	19	21	14	39	35	33	41	129	134	143	118	524	676
1025-1040	14	15	19	17	29	36	32	33	109	115	122	104	450	587
1040-1055	13	12	17	10	25	27	22	30	95	100	103	87	385	512
1055-1070	10	12	18	12	22	30	24	28	82	88	86	77	333	448
1070-1085	14	14	11	3	28	14	17	25	72	76	68	65	281	383
1085-1100	11	15	8	10	26	18	25	19	58	62	57	62	239	333
1100-1115	11	10	8	7	21	15	17	19	47	47	49	52	195	277
1115-1130	10	6	2	7	16	9	13	12	36	37	41	45	159	228
1130-1145	2	5	4	8	7	12	13	6	26	31	39	38	134	186
1145-1160	6	7	8	6	13	14	13	14	24	26	35	30	115	153
1160-1175	5	2	4	3	7	7	5	9	18	19	27	24	88	121
1175-1190	4	5	5	3	9	8	8	9	13	17	23	21	74	100
1190-1205	4	4	3	3	8	6	7	7	9	12	18	18	57	79
1205-1220	1	4	3	4	5	7	8	4	5	8	15	15	43	57
1220-1235	2	1	3	2	3	5	3	5	4	4	12	11	31	44
1235-1250	1	1	2	3	2	5	4	3	2	3	9	9	23	32
1250-1265	0	0	0	2	0	2	2	0	1	2	7	6	16	22
1265-1280	1	1	2	2	2	4	3	3	1	2	7	4	14	20
1280-1295	0	0	0	2	0	2	2	0	0	1	5	2	8	11
1295-1310	0	0	2	0	0	2	0	2	0	1	5	0	6	8
1310-1325	0	1	1	0	1	1	1	1	0	1	3	0	4	5
1325-1340	0	0	2	0	0	2	0	2	0	0	2	0	2	3
1340-1355	0	0	0	0	0	0	0	0	0	0	0	0	0	0
1355-1370	0	0	0	0	0	0	0	0	0	0	0	0	0	0
1370-1385	0	0	0	0	0	0	0	0	0	0	0	0	0	0
1385-1400	0	0	0	0	0	0	0	0	0	0	0	0	0	0
1400-1415	0	0	0	0	0	0	0	0	0	0	0	0	0	0
1415-1430	0	0	0	0	0	0	0	0	0	0	0	0	0	0
1430-1445	0	0	0	0	0	0	0	0	0	0	0	0	0	0
1445-1460	0	0	0	0	0	0	0	0	0	0	0	0	0	0
1460-1475	0	0	0	0	0	0	0	0	0	0	0	0	0	0
1475-1490	0	0	0	0	0	0	0	0	0	0	0	0	0	0
