# Supplementary material for: Dynamics of genetic and somatic trade-offs in ageing and mortality
Source: Nature. 2026 Apr 22;654(8118):437–53. doi: 10.1038/s41586-026-10407-9 (PMC13253337; doi:10.1038/s41586-026-10407-9)
Supplement: Supplementary file 1 — This zipped file contains Supplementary Tables 1–16, including a guide to the tables. [file 41586_2026_10407_MOESM1_ESM.zip › Supplementary Tables_Arends_10Apr2026/S_Table_2_Vita_mortality_by_age_and_genotype_text_files/Vita1a_deathsIn15Dwindows_combined.txt]

T-age	CH	CD	BH	BD	C	B	D	H	CH_alive	CD_alive	BH_alive	BD_alive	nGenotyped	nTotal
5–20	0	0	0	0	0	0	0	0	1041	492	1055	545	3133	6438
20-35	0	0	0	0	0	0	0	0	1041	492	1055	545	3133	6438
35-50	0	0	1	0	0	1	0	1	1041	492	1055	545	3133	6438
50-65	0	0	0	2	0	2	2	0	1041	492	1054	545	3132	6437
65-80	0	0	0	0	0	0	0	0	1041	492	1054	543	3130	6434
80-95	0	0	0	0	0	0	0	0	1041	492	1054	543	3130	6434
95-110	0	0	0	0	0	0	0	0	1041	492	1054	543	3130	6433
110-125	0	0	0	0	0	0	0	0	1041	492	1054	543	3130	6432
125-140	0	1	0	0	1	0	1	0	1041	492	1054	543	3130	6432
140-155	1	1	2	1	2	3	2	3	1041	491	1054	543	3129	6431
155-170	0	0	1	0	0	1	0	1	1040	490	1052	542	3124	6426
170-185	1	0	1	0	1	1	0	2	1040	490	1051	542	3123	6424
185-200	3	0	1	0	3	1	0	4	1039	490	1050	542	3121	6418
200-215	0	2	4	1	2	5	3	4	1036	490	1049	542	3117	6413
215-230	1	1	0	0	2	0	1	1	1036	488	1045	541	3110	6405
230-245	1	2	2	1	3	3	3	3	1035	487	1045	541	3108	6402
245-260	2	0	2	2	2	4	2	4	1034	485	1043	540	3102	6392
260-275	1	2	5	0	3	5	2	6	1032	485	1041	538	3096	6380
275-290	3	0	3	2	3	5	2	6	1031	483	1036	538	3088	6364
290-305	6	0	5	2	6	7	2	11	1028	483	1033	536	3080	6349
305-320	2	1	5	4	3	9	5	7	1022	483	1028	534	3067	6329
320-335	5	3	3	4	8	7	7	8	1020	482	1023	530	3055	6312
335-350	5	2	2	5	7	7	7	7	1015	479	1020	526	3040	6287
350-365	2	2	4	2	4	6	4	6	1010	477	1018	521	3026	6268
365-380	2	2	3	4	4	7	6	5	1008	475	1014	519	3016	6249
380-395	5	3	3	3	8	6	6	8	1006	473	1011	515	3005	6224
395-410	2	2	5	2	4	7	4	7	1001	470	1008	512	2991	6203
410-425	1	3	6	4	4	10	7	7	999	468	1003	510	2980	6183
425-440	8	0	6	5	8	11	5	14	998	465	997	506	2966	6154
440-455	2	5	10	3	7	13	8	12	990	465	991	501	2947	6122
455-470	6	2	6	6	8	12	8	12	988	460	981	498	2927	6092
470-485	4	4	6	4	8	10	8	10	982	458	975	492	2907	6049
485-500	8	3	3	2	11	5	5	11	978	454	969	488	2889	6015
500-515	9	2	5	7	11	12	9	14	970	451	966	486	2873	5970
515-530	9	2	8	5	11	13	7	17	961	449	961	479	2850	5925
530-545	8	4	5	5	12	10	9	13	952	447	953	474	2826	5873
545-560	5	3	7	3	8	10	6	12	944	443	948	469	2804	5825
560-575	9	7	7	2	16	9	9	16	939	440	941	466	2786	5786
575-590	11	4	12	8	15	20	12	23	930	433	934	464	2761	5732
590-605	7	4	7	6	11	13	10	14	919	429	922	456	2726	5665
605-620	10	9	9	9	19	18	18	19	912	425	915	450	2702	5618
620-635	15	7	12	3	22	15	10	27	902	416	906	441	2665	5546
635-650	13	9	15	10	22	25	19	28	887	409	894	438	2628	5475
650-665	15	9	15	15	24	30	24	30	874	400	879	428	2581	5378
665-680	23	10	16	5	33	21	15	39	859	391	864	413	2527	5286
680-695	13	9	24	6	22	30	15	37	836	381	848	408	2473	5168
695-710	15	9	15	16	24	31	25	30	823	372	824	402	2421	5056
710-725	22	10	26	7	32	33	17	48	808	363	809	386	2366	4945
725-740	19	11	20	10	30	30	21	39	786	353	783	379	2301	4803
740-755	30	10	14	10	40	24	20	44	767	342	763	369	2241	4677
755-770	25	14	21	13	39	34	27	46	737	332	749	359	2177	4540
770-785	26	15	24	18	41	42	33	50	712	318	728	346	2104	4404
785-800	26	12	29	14	38	43	26	55	686	303	704	328	2021	4252
800-815	28	10	26	10	38	36	20	54	660	291	675	314	1940	4079
815-830	30	20	28	11	50	39	31	58	632	281	649	304	1866	3903
830-845	31	18	29	18	49	47	36	60	602	261	621	293	1777	3729
845-860	26	13	26	11	39	37	24	52	571	243	592	275	1681	3543
860-875	25	20	37	24	45	61	44	62	545	230	566	264	1605	3377
875-890	27	15	35	11	42	46	26	62	520	210	529	240	1499	3148
890-905	23	10	31	23	33	54	33	54	493	195	494	229	1411	2945
905-920	25	8	33	18	33	51	26	58	470	185	463	206	1324	2740
920-935	36	18	27	13	54	40	31	63	445	177	430	188	1240	2574
935-950	30	16	25	21	46	46	37	55	409	159	403	175	1146	2379
950-965	22	15	30	19	37	49	34	52	379	143	378	154	1054	2208
965-980	34	18	29	19	52	48	37	63	357	128	348	135	968	2022
980-995	27	19	19	17	46	36	36	46	323	110	319	116	868	1812
995-1010	29	16	27	15	45	42	31	56	296	91	300	99	786	1623
1010-1025	29	22	39	18	51	57	40	68	267	75	273	84	699	1440
1025-1040	22	10	28	10	32	38	20	50	238	53	234	66	591	1246
1040-1055	21	6	28	6	27	34	12	49	216	43	206	56	521	1098
1055-1070	32	10	24	14	42	38	24	56	195	37	178	50	460	958
1070-1085	23	6	16	12	29	28	18	39	163	27	154	36	380	813
1085-1100	29	5	26	7	34	33	12	55	140	21	138	24	323	698
1100-1115	26	2	25	1	28	26	3	51	111	16	112	17	256	559
1115-1130	21	2	15	2	23	17	4	36	85	14	87	16	202	444
1130-1145	14	4	8	5	18	13	9	22	64	12	72	14	162	362
1145-1160	10	3	16	4	13	20	7	26	50	8	64	9	131	292
1160-1175	11	0	6	0	11	6	0	17	40	5	48	5	98	231
1175-1190	5	0	3	1	5	4	1	8	29	5	42	5	81	187
1190-1205	5	3	12	0	8	12	3	17	24	5	39	4	72	152
1205-1220	6	1	8	0	7	8	1	14	19	2	27	4	52	110
1220-1235	5	0	2	1	5	3	1	7	13	1	19	4	37	77
1235-1250	2	0	4	1	2	5	1	6	8	1	17	3	29	54
1250-1265	0	0	3	0	0	3	0	3	6	1	13	2	22	39
1265-1280	2	1	4	0	3	4	1	6	6	1	10	2	19	31
1280-1295	0	0	2	0	0	2	0	2	4	0	6	2	12	20
1295-1310	3	0	1	0	3	1	0	4	4	0	4	2	10	15
1310-1325	0	0	1	1	0	2	1	1	1	0	3	2	6	10
1325-1340	1	0	1	0	1	1	0	2	1	0	2	1	4	8
1340-1355	0	0	0	0	0	0	0	0	0	0	1	1	2	5
1355-1370	0	0	0	1	0	1	1	0	0	0	1	1	2	4
1370-1385	0	0	0	0	0	0	0	0	0	0	1	0	1	3
1385-1400	0	0	1	0	0	1	0	1	0	0	1	0	1	3
1400-1415	0	0	0	0	0	0	0	0	0	0	0	0	0	1
1415-1430	0	0	0	0	0	0	0	0	0	0	0	0	0	1
1430-1445	0	0	0	0	0	0	0	0	0	0	0	0	0	1
1445-1460	0	0	0	0	0	0	0	0	0	0	0	0	0	1
1460-1475	0	0	0	0	0	0	0	0	0	0	0	0	0	0
1475-1490	0	0	0	0	0	0	0	0	0	0	0	0	0	0
