# Supplementary material for: Dynamics of genetic and somatic trade-offs in ageing and mortality
Source: Nature. 2026 Apr 22;654(8118):437–53. doi: 10.1038/s41586-026-10407-9 (PMC13253337; doi:10.1038/s41586-026-10407-9)
Supplement: Supplementary file 1 — This zipped file contains Supplementary Tables 1–16, including a guide to the tables. [file 41586_2026_10407_MOESM1_ESM.zip › Supplementary Tables_Arends_10Apr2026/S_Table_2_Vita_mortality_by_age_and_genotype_text_files/Vita11c_deathsIn15Dwindows_female.txt]

CH	CD	BH	BD	C	B	D	H	CH_alive	CD_alive	BH_alive	BD_alive	nGenotyped	nTotal
5-20	0	0	0	0	0	0	0	0	751	679	730	740	2900	3037
20-35	0	0	0	0	0	0	0	0	751	679	730	740	2900	3037
35-50	0	0	0	0	0	0	0	0	751	679	730	740	2900	3037
50-65	0	0	2	0	0	2	0	2	751	679	730	740	2900	3037
65-80	0	0	0	0	0	0	0	0	751	679	728	740	2898	3035
80-95	0	0	0	0	0	0	0	0	751	679	728	740	2898	3035
95-110	0	0	0	0	0	0	0	0	751	679	728	740	2898	3035
110-125	0	0	0	0	0	0	0	0	751	679	728	740	2898	3035
125-140	0	0	0	0	0	0	0	0	751	679	728	740	2898	3035
140-155	0	1	1	2	1	3	3	1	751	679	728	740	2898	3035
155-170	0	1	0	0	1	0	1	0	751	678	727	738	2894	3031
170-185	0	0	0	1	0	1	1	0	751	677	727	738	2893	3029
185-200	0	0	1	0	0	1	0	1	751	677	727	737	2892	3028
200-215	0	0	0	3	0	3	3	0	751	677	726	737	2891	3027
215-230	0	0	1	0	0	1	0	1	751	677	726	734	2888	3024
230-245	0	1	0	1	1	1	2	0	751	677	725	734	2887	3023
245-260	1	1	0	1	2	1	2	1	751	676	725	733	2885	3021
260-275	1	0	0	0	1	0	0	1	750	675	725	732	2882	3018
275-290	0	0	0	0	0	0	0	0	749	675	725	732	2881	3017
290-305	0	0	0	0	0	0	0	0	749	675	725	732	2881	3017
305-320	0	0	0	1	0	1	1	0	749	675	725	732	2881	3017
320-335	0	1	0	1	1	1	2	0	749	675	725	731	2880	3016
335-350	0	1	0	0	1	0	1	0	749	674	725	730	2878	3014
350-365	2	0	0	0	2	0	0	2	749	673	725	730	2877	3013
365-380	0	0	0	1	0	1	1	0	747	673	725	730	2875	3011
380-395	1	0	1	0	1	1	0	2	747	673	725	729	2874	3010
395-410	0	0	0	1	0	1	1	0	746	673	724	729	2872	3007
410-425	1	0	1	2	1	3	2	2	746	673	724	728	2871	3006
425-440	0	3	3	3	3	6	6	3	745	673	723	726	2867	3001
440-455	1	3	0	1	4	1	4	1	745	670	720	723	2858	2992
455-470	2	1	0	5	3	5	6	2	744	667	720	722	2853	2987
470-485	1	2	1	1	3	2	3	2	742	666	720	717	2845	2978
485-500	3	0	3	3	3	6	3	6	741	664	719	716	2840	2972
500-515	2	3	0	3	5	3	6	2	738	664	716	713	2831	2963
515-530	3	2	3	0	5	3	2	6	736	661	716	710	2823	2953
530-545	3	4	5	1	7	6	5	8	733	659	713	710	2815	2944
545-560	0	2	1	3	2	4	5	1	730	655	708	709	2802	2930
560-575	3	3	0	4	6	4	7	3	730	653	707	706	2796	2924
575-590	4	4	6	8	8	14	12	10	727	650	707	702	2786	2914
590-605	5	6	4	2	11	6	8	9	723	646	701	694	2764	2892
605-620	6	5	8	5	11	13	10	14	718	640	697	692	2747	2875
620-635	5	6	7	9	11	16	15	12	712	635	689	687	2723	2851
635-650	11	7	8	6	18	14	13	19	707	629	682	678	2696	2823
650-665	10	11	8	7	21	15	18	18	696	622	674	672	2664	2790
665-680	9	8	11	12	17	23	20	20	686	611	666	665	2628	2754
680-695	15	9	12	14	24	26	23	27	677	603	655	653	2588	2710
695-710	13	9	12	6	22	18	15	25	662	594	643	639	2538	2659
710-725	22	12	12	20	34	32	32	34	649	585	631	633	2498	2611
725-740	11	16	9	15	27	24	31	20	627	573	619	613	2432	2540
740-755	26	15	13	17	41	30	32	39	616	557	610	598	2381	2487
755-770	14	17	16	14	31	30	31	30	590	542	597	581	2310	2411
770-785	22	17	24	21	39	45	38	46	576	525	581	567	2249	2350
785-800	13	29	17	27	42	44	56	30	554	508	557	546	2165	2262
800-815	18	26	23	21	44	44	47	41	541	479	540	519	2079	2172
815-830	27	24	20	22	51	42	46	47	523	453	517	498	1991	2081
830-845	22	24	28	21	46	49	45	50	496	429	497	476	1898	1985
845-860	18	13	23	25	31	48	38	41	474	405	469	455	1803	1884
860-875	28	26	31	31	54	62	57	59	456	392	446	430	1724	1802
875-890	30	21	20	23	51	43	44	50	428	366	415	399	1608	1681
890-905	33	27	21	23	60	44	50	54	398	345	395	376	1514	1580
905-920	18	21	22	29	39	51	50	40	365	318	374	353	1410	1471
920-935	31	20	30	19	51	49	39	61	347	297	352	324	1320	1377
935-950	19	14	15	27	33	42	41	34	316	277	322	305	1220	1272
950-965	24	23	25	20	47	45	43	49	297	263	307	278	1145	1191
965-980	28	30	30	27	58	57	57	58	273	240	282	258	1053	1096
980-995	30	25	25	25	55	50	50	55	245	210	252	231	938	975
995-1010	28	17	32	18	45	50	35	60	215	185	227	206	833	867
1010-1025	28	18	26	27	46	53	45	54	187	168	195	188	738	764
1025-1040	18	19	16	19	37	35	38	34	159	150	169	161	639	659
1040-1055	20	17	17	18	37	35	35	37	141	131	153	142	567	586
1055-1070	29	14	26	9	43	35	23	55	121	114	136	124	495	510
1070-1085	17	10	20	15	27	35	25	37	92	100	110	115	417	430
1085-1100	21	27	16	16	48	32	43	37	75	90	90	100	355	365
1100-1115	14	12	19	19	26	38	31	33	54	63	74	84	275	282
1115-1130	6	8	13	13	14	26	21	19	40	51	55	65	211	216
1130-1145	8	11	6	12	19	18	23	14	34	43	42	52	171	176
1145-1160	7	5	7	10	12	17	15	14	26	32	36	40	134	139
1160-1175	2	9	5	7	11	12	16	7	19	27	29	30	105	110
1175-1190	5	2	4	3	7	7	5	9	17	18	24	23	82	87
1190-1205	6	3	4	6	9	10	9	10	12	16	20	20	68	73
1205-1220	3	4	6	5	7	11	9	9	6	13	16	14	49	53
1220-1235	1	3	3	4	4	7	7	4	3	9	10	9	31	33
1235-1250	1	2	0	2	3	2	4	1	2	6	7	5	20	22
1250-1265	1	1	2	1	2	3	2	3	1	4	7	3	15	17
1265-1280	0	0	1	0	0	1	0	1	0	3	5	2	10	11
1280-1295	0	1	1	0	1	1	1	1	0	3	4	2	9	9
1295-1310	0	1	1	0	1	1	1	1	0	2	3	2	7	7
1310-1325	0	0	0	0	0	0	0	0	0	1	2	2	5	5
1325-1340	0	0	0	0	0	0	0	0	0	1	2	2	5	5
1340-1355	0	0	0	1	0	1	1	0	0	1	2	2	5	5
1355-1370	0	0	0	1	0	1	1	0	0	1	2	1	4	4
1370-1385	0	0	0	0	0	0	0	0	0	1	2	0	3	3
1385-1400	0	0	2	0	0	2	0	2	0	1	2	0	3	3
1400-1415	0	0	0	0	0	0	0	0	0	1	0	0	1	1
1415-1430	0	0	0	0	0	0	0	0	0	1	0	0	1	1
1430-1445	0	0	0	0	0	0	0	0	0	1	0	0	1	1
1445-1460	0	1	0	0	1	0	1	0	0	1	0	0	1	1
1460-1475	0	0	0	0	0	0	0	0	0	0	0	0	0	0
1475-1490	0	0	0	0	0	0	0	0	0	0	0	0	0	0
