# Supplementary material for: Dynamics of genetic and somatic trade-offs in ageing and mortality
Source: Nature. 2026 Apr 22;654(8118):437–53. doi: 10.1038/s41586-026-10407-9 (PMC13253337; doi:10.1038/s41586-026-10407-9)
Supplement: Supplementary file 1 — This zipped file contains Supplementary Tables 1–16, including a guide to the tables. [file 41586_2026_10407_MOESM1_ESM.zip › Supplementary Tables_Arends_10Apr2026/S_Table_2_Vita_mortality_by_age_and_genotype_text_files/Vita4b_deathsIn15Dwindows_male.txt]

CH	CD	BH	BD	C	B	D	H	CH_alive	CD_alive	BH_alive	BD_alive	nGenotyped	nTotal
5-20	0	0	0	0	0	0	0	0	838	822	866	805	3331	3401
20-35	0	0	0	0	0	0	0	0	838	822	866	805	3331	3401
35-50	0	1	0	0	1	0	1	0	838	822	866	805	3331	3401
50-65	0	0	1	0	0	1	0	1	838	821	866	805	3330	3400
65-80	0	0	0	0	0	0	0	0	838	821	865	805	3329	3399
80-95	1	0	0	0	1	0	0	1	838	821	865	805	3329	3399
95-110	0	0	0	0	0	0	0	0	837	821	865	805	3328	3398
110-125	0	0	0	0	0	0	0	0	837	821	865	805	3328	3397
125-140	0	1	0	0	1	0	1	0	837	821	865	805	3328	3397
140-155	0	1	0	0	1	0	1	0	837	820	865	805	3327	3396
155-170	0	0	0	0	0	0	0	0	837	819	865	805	3326	3395
170-185	3	2	0	0	5	0	2	3	837	819	865	805	3326	3395
185-200	0	2	1	1	2	2	3	1	834	817	865	805	3321	3390
200-215	0	2	2	1	2	3	3	2	834	815	864	804	3317	3386
215-230	2	0	0	0	2	0	0	2	834	813	862	803	3312	3381
230-245	4	2	0	1	6	1	3	4	832	813	862	803	3310	3379
245-260	2	2	2	3	4	5	5	4	828	811	862	802	3303	3371
260-275	8	2	2	2	10	4	4	10	826	809	860	799	3294	3362
275-290	7	3	1	4	10	5	7	8	818	807	858	797	3280	3347
290-305	7	3	8	2	10	10	5	15	811	804	857	793	3265	3332
305-320	4	4	6	2	8	8	6	10	804	801	849	791	3245	3312
320-335	3	8	6	6	11	12	14	9	800	797	843	789	3229	3296
335-350	6	6	5	1	12	6	7	11	797	789	837	783	3206	3273
350-365	7	4	4	1	11	5	5	11	791	783	832	782	3188	3255
365-380	5	9	4	3	14	7	12	9	784	779	828	781	3172	3238
380-395	6	5	2	5	11	7	10	8	779	770	824	778	3151	3214
395-410	6	5	2	4	11	6	9	8	773	765	822	773	3133	3196
410-425	7	6	7	3	13	10	9	14	767	760	820	769	3116	3177
425-440	5	2	9	6	7	15	8	14	760	754	813	766	3093	3153
440-455	3	5	8	9	8	17	14	11	755	752	804	760	3071	3130
455-470	8	10	9	6	18	15	16	17	752	747	796	751	3046	3105
470-485	4	7	10	7	11	17	14	14	744	737	787	745	3013	3071
485-500	10	11	3	12	21	15	23	13	740	730	777	738	2985	3043
500-515	10	5	6	12	15	18	17	16	730	719	774	726	2949	3007
515-530	10	6	10	17	16	27	23	20	720	714	768	714	2916	2972
530-545	12	6	8	8	18	16	14	20	710	708	758	697	2873	2929
545-560	3	8	13	9	11	22	17	16	698	702	750	689	2839	2895
560-575	13	15	14	2	28	16	17	27	695	694	737	680	2806	2862
575-590	8	11	11	14	19	25	25	19	682	679	723	678	2762	2818
590-605	2	6	10	12	8	22	18	12	674	668	712	664	2718	2773
605-620	16	13	9	9	29	18	22	25	672	662	702	652	2688	2743
620-635	12	10	10	10	22	20	20	22	656	649	693	643	2641	2695
635-650	18	9	19	15	27	34	24	37	644	639	683	633	2599	2652
650-665	13	9	20	11	22	31	20	33	626	630	664	618	2538	2588
665-680	17	9	34	14	26	48	23	51	613	621	644	607	2485	2532
680-695	12	16	23	8	28	31	24	35	596	612	610	593	2411	2458
695-710	16	15	13	18	31	31	33	29	584	596	587	585	2352	2397
710-725	22	21	14	14	43	28	35	36	568	581	574	567	2290	2334
725-740	13	15	25	17	28	42	32	38	546	560	560	553	2219	2263
740-755	17	16	13	11	33	24	27	30	533	545	535	536	2149	2190
755-770	19	18	20	17	37	37	35	39	516	529	522	525	2092	2129
770-785	18	15	16	14	33	30	29	34	497	511	502	508	2018	2054
785-800	18	23	16	24	41	40	47	34	479	496	486	494	1955	1990
800-815	21	20	23	16	41	39	36	44	461	473	470	470	1874	1907
815-830	16	17	24	19	33	43	36	40	440	453	447	454	1794	1822
830-845	21	22	21	17	43	38	39	42	424	436	423	435	1718	1744
845-860	22	20	24	16	42	40	36	46	403	414	402	418	1637	1659
860-875	33	22	32	19	55	51	41	65	381	394	378	402	1555	1575
875-890	22	26	26	27	48	53	53	48	348	372	346	383	1449	1467
890-905	20	21	25	27	41	52	48	45	326	346	320	356	1348	1365
905-920	22	15	12	23	37	35	38	34	306	325	295	329	1255	1269
920-935	17	19	25	29	36	54	48	42	284	310	283	306	1183	1197
935-950	24	19	27	20	43	47	39	51	267	291	258	277	1093	1107
950-965	20	26	23	20	46	43	46	43	243	272	231	257	1003	1017
965-980	21	20	23	23	41	46	43	44	223	246	208	237	914	926
980-995	18	21	18	22	39	40	43	36	202	226	185	214	827	837
995-1010	16	12	26	26	28	52	38	42	184	205	167	192	748	756
1010-1025	22	32	16	19	54	35	51	38	168	193	141	166	668	676
1025-1040	19	16	20	19	35	39	35	39	146	161	125	147	579	587
1040-1055	15	11	15	22	26	37	33	30	127	145	105	128	505	512
1055-1070	18	23	11	12	41	23	35	29	112	134	90	106	442	448
1070-1085	12	9	12	14	21	26	23	24	94	111	79	94	378	383
1085-1100	15	15	11	14	30	25	29	26	82	102	67	80	331	333
1100-1115	14	10	10	15	24	25	25	24	67	87	56	66	276	277
1115-1130	9	10	9	13	19	22	23	18	53	77	46	51	227	228
1130-1145	15	8	4	6	23	10	14	19	44	67	37	38	186	186
1145-1160	8	9	5	10	17	15	19	13	29	59	33	32	153	153
1160-1175	5	11	2	3	16	5	14	7	21	50	28	22	121	121
1175-1190	4	10	3	4	14	7	14	7	16	39	26	19	100	100
1190-1205	3	6	7	6	9	13	12	10	12	29	23	15	79	79
1205-1220	3	4	5	1	7	6	5	8	9	23	16	9	57	57
1220-1235	2	3	3	4	5	7	7	5	6	19	11	8	44	44
1235-1250	2	5	2	1	7	3	6	4	4	16	8	4	32	32
1250-1265	1	1	0	0	2	0	1	1	2	11	6	3	22	22
1265-1280	1	4	2	2	5	4	6	3	1	10	6	3	20	20
1280-1295	0	2	0	1	2	1	3	0	0	6	4	1	11	11
1295-1310	0	2	1	0	2	1	2	1	0	4	4	0	8	8
1310-1325	0	1	1	0	1	1	1	1	0	2	3	0	5	5
1325-1340	0	1	2	0	1	2	1	2	0	1	2	0	3	3
1340-1355	0	0	0	0	0	0	0	0	0	0	0	0	0	0
1355-1370	0	0	0	0	0	0	0	0	0	0	0	0	0	0
1370-1385	0	0	0	0	0	0	0	0	0	0	0	0	0	0
1385-1400	0	0	0	0	0	0	0	0	0	0	0	0	0	0
1400-1415	0	0	0	0	0	0	0	0	0	0	0	0	0	0
1415-1430	0	0	0	0	0	0	0	0	0	0	0	0	0	0
1430-1445	0	0	0	0	0	0	0	0	0	0	0	0	0	0
1445-1460	0	0	0	0	0	0	0	0	0	0	0	0	0	0
1460-1475	0	0	0	0	0	0	0	0	0	0	0	0	0	0
1475-1490	0	0	0	0	0	0	0	0	0	0	0	0	0	0
