# Supplementary material for: Dynamics of genetic and somatic trade-offs in ageing and mortality
Source: Nature. 2026 Apr 22;654(8118):437–53. doi: 10.1038/s41586-026-10407-9 (PMC13253337; doi:10.1038/s41586-026-10407-9)
Supplement: Supplementary file 1 — This zipped file contains Supplementary Tables 1–16, including a guide to the tables. [file 41586_2026_10407_MOESM1_ESM.zip › Supplementary Tables_Arends_10Apr2026/S_Table_2_Vita_mortality_by_age_and_genotype_text_files/Vita18a_deathsIn15Dwindows_female.txt]

CH	CD	BH	BD	C	B	D	H	CH_alive	CD_alive	BH_alive	BD_alive	nGenotyped	nTotal
5-20	0	0	0	0	0	0	0	0	692	677	702	713	2784	3037
20-35	0	0	0	0	0	0	0	0	692	677	702	713	2784	3037
35-50	0	0	0	0	0	0	0	0	692	677	702	713	2784	3037
50-65	0	0	0	2	0	2	2	0	692	677	702	713	2784	3037
65-80	0	0	0	0	0	0	0	0	692	677	702	711	2782	3035
80-95	0	0	0	0	0	0	0	0	692	677	702	711	2782	3035
95-110	0	0	0	0	0	0	0	0	692	677	702	711	2782	3035
110-125	0	0	0	0	0	0	0	0	692	677	702	711	2782	3035
125-140	0	0	0	0	0	0	0	0	692	677	702	711	2782	3035
140-155	0	3	1	0	3	1	3	1	692	677	702	711	2782	3035
155-170	0	1	1	0	1	1	1	1	692	674	701	711	2778	3031
170-185	0	0	1	0	0	1	0	1	692	673	700	711	2776	3029
185-200	0	1	0	0	1	0	1	0	692	673	699	711	2775	3028
200-215	0	1	2	0	1	2	1	2	692	672	699	711	2774	3027
215-230	0	0	1	0	0	1	0	1	692	671	697	711	2771	3024
230-245	1	1	0	0	2	0	1	1	692	671	696	711	2770	3023
245-260	1	0	1	1	1	2	1	2	691	670	696	711	2768	3021
260-275	0	0	1	0	0	1	0	1	690	670	695	710	2765	3018
275-290	0	0	0	0	0	0	0	0	690	670	694	710	2764	3017
290-305	0	0	0	0	0	0	0	0	690	670	694	710	2764	3017
305-320	1	0	0	0	1	0	0	1	690	670	694	710	2764	3017
320-335	0	0	1	1	0	2	1	1	689	670	694	710	2763	3016
335-350	0	0	0	1	0	1	1	0	689	670	693	709	2761	3014
350-365	0	0	1	0	0	1	0	1	689	670	693	708	2760	3013
365-380	1	0	0	0	1	0	0	1	689	670	692	708	2759	3011
380-395	1	0	1	1	1	2	1	2	688	670	692	708	2758	3010
395-410	0	0	1	0	0	1	0	1	687	670	691	707	2755	3007
410-425	0	1	2	1	1	3	2	2	687	670	690	707	2754	3006
425-440	1	1	3	3	2	6	4	4	687	669	688	706	2750	3001
440-455	0	3	0	1	3	1	4	0	686	668	685	703	2742	2992
455-470	4	1	1	2	5	3	3	5	686	665	685	702	2738	2987
470-485	1	2	0	2	3	2	4	1	682	664	684	700	2730	2978
485-500	0	2	2	4	2	6	6	2	681	662	684	698	2725	2972
500-515	2	4	1	2	6	3	6	3	681	660	682	694	2717	2963
515-530	0	3	4	2	3	6	5	4	679	656	681	692	2708	2953
530-545	3	1	7	3	4	10	4	10	679	653	677	690	2699	2944
545-560	2	2	0	2	4	2	4	2	676	652	670	687	2685	2930
560-575	4	0	2	4	4	6	4	6	674	650	670	685	2679	2924
575-590	7	5	5	4	12	9	9	12	670	650	668	681	2669	2914
590-605	1	4	9	3	5	12	7	10	663	645	663	677	2648	2892
605-620	6	1	10	5	7	15	6	16	662	641	654	674	2631	2875
620-635	6	9	9	3	15	12	12	15	656	640	644	669	2609	2851
635-650	9	6	4	12	15	16	18	13	650	631	635	666	2582	2823
650-665	9	5	11	6	14	17	11	20	641	625	631	654	2551	2790
665-680	8	8	9	15	16	24	23	17	632	620	620	648	2520	2754
680-695	13	11	8	16	24	24	27	21	624	612	611	633	2480	2710
695-710	7	9	13	16	16	29	25	20	611	601	603	617	2432	2659
710-725	13	17	14	22	30	36	39	27	604	592	590	601	2387	2611
725-740	13	12	9	16	25	25	28	22	591	575	576	579	2321	2540
740-755	16	17	17	22	33	39	39	33	578	563	567	563	2271	2487
755-770	12	15	11	17	27	28	32	23	562	546	550	541	2199	2411
770-785	16	20	22	21	36	43	41	38	550	531	539	524	2144	2350
785-800	17	19	23	25	36	48	44	40	534	511	517	503	2065	2262
800-815	16	20	22	22	36	44	42	38	517	492	494	478	1981	2172
815-830	17	23	24	23	40	47	46	41	501	472	472	456	1901	2081
830-845	22	20	27	25	42	52	45	49	484	449	448	433	1814	1985
845-860	19	15	28	17	34	45	32	47	462	429	421	408	1720	1884
860-875	23	25	31	33	48	64	58	54	443	414	393	391	1641	1802
875-890	23	31	19	22	54	41	53	42	420	389	362	358	1529	1681
890-905	26	30	23	23	56	46	53	49	397	358	343	336	1434	1580
905-920	21	29	22	17	50	39	46	43	371	328	320	313	1332	1471
920-935	28	22	20	27	50	47	49	48	350	299	298	296	1243	1377
935-950	20	22	18	18	42	36	40	38	322	277	278	269	1146	1272
950-965	27	22	18	17	49	35	39	45	302	255	260	251	1068	1191
965-980	34	29	30	21	63	51	50	64	275	233	242	234	984	1096
980-995	24	20	18	32	44	50	52	42	241	204	212	213	870	975
995-1010	29	22	22	27	51	49	49	51	217	184	194	181	776	867
1010-1025	26	18	36	15	44	51	33	62	188	162	172	154	676	764
1025-1040	22	13	15	13	35	28	26	37	162	144	136	139	581	659
1040-1055	19	17	16	16	36	32	33	35	140	131	121	126	518	586
1055-1070	19	20	18	16	39	34	36	37	121	114	105	110	450	510
1070-1085	21	15	10	14	36	24	29	31	102	94	87	94	377	430
1085-1100	21	19	17	16	40	33	35	38	81	79	77	80	317	365
1100-1115	14	12	19	15	26	34	27	33	60	60	60	64	244	282
1115-1130	7	10	10	9	17	19	19	17	46	48	41	49	184	216
1130-1145	8	7	6	9	15	15	16	14	39	38	31	40	148	176
1145-1160	7	4	8	7	11	15	11	15	31	31	25	31	118	139
1160-1175	9	2	4	3	11	7	5	13	24	27	17	24	92	110
1175-1190	1	3	1	6	4	7	9	2	15	25	13	21	74	87
1190-1205	6	4	6	1	10	7	5	12	14	22	12	15	63	73
1205-1220	2	5	2	6	7	8	11	4	8	18	6	14	46	53
1220-1235	2	5	2	2	7	4	7	4	6	13	4	8	31	33
1235-1250	1	1	1	1	2	2	2	2	4	8	2	6	20	22
1250-1265	1	3	0	2	4	2	5	1	3	7	1	5	16	17
1265-1280	0	0	0	2	0	2	2	0	2	4	1	3	10	11
1280-1295	0	2	0	0	2	0	2	0	2	4	1	1	8	9
1295-1310	1	1	0	0	2	0	1	1	2	2	1	1	6	7
1310-1325	0	0	0	0	0	0	0	0	1	1	1	1	4	5
1325-1340	0	0	0	0	0	0	0	0	1	1	1	1	4	5
1340-1355	0	0	1	0	0	1	0	1	1	1	1	1	4	5
1355-1370	0	0	0	0	0	0	0	0	1	1	0	1	3	4
1370-1385	0	0	0	0	0	0	0	0	1	1	0	1	3	3
1385-1400	0	1	0	1	1	1	2	0	1	1	0	1	3	3
1400-1415	0	0	0	0	0	0	0	0	1	0	0	0	1	1
1415-1430	0	0	0	0	0	0	0	0	1	0	0	0	1	1
1430-1445	0	0	0	0	0	0	0	0	1	0	0	0	1	1
1445-1460	1	0	0	0	1	0	0	1	1	0	0	0	1	1
1460-1475	0	0	0	0	0	0	0	0	0	0	0	0	0	0
1475-1490	0	0	0	0	0	0	0	0	0	0	0	0	0	0
