# Supplementary material for: Dynamics of genetic and somatic trade-offs in ageing and mortality
Source: Nature. 2026 Apr 22;654(8118):437–53. doi: 10.1038/s41586-026-10407-9 (PMC13253337; doi:10.1038/s41586-026-10407-9)
Supplement: Supplementary file 1 — This zipped file contains Supplementary Tables 1–16, including a guide to the tables. [file 41586_2026_10407_MOESM1_ESM.zip › Supplementary Tables_Arends_10Apr2026/S_Table_2_Vita_mortality_by_age_and_genotype_text_files/Vita15a_deathsIn15Dwindows_male.txt]

CH	CD	BH	BD	C	B	D	H	CH_alive	CD_alive	BH_alive	BD_alive	nGenotyped	nTotal
5-20	0	0	0	0	0	0	0	0	749	745	719	768	2981	3401
20-35	0	0	0	0	0	0	0	0	749	745	719	768	2981	3401
35-50	0	1	0	0	1	0	1	0	749	745	719	768	2981	3401
50-65	0	0	1	0	0	1	0	1	749	744	719	768	2980	3400
65-80	0	0	0	0	0	0	0	0	749	744	718	768	2979	3399
80-95	0	0	0	1	0	1	1	0	749	744	718	768	2979	3399
95-110	1	0	0	0	1	0	0	1	749	744	718	767	2978	3398
110-125	0	0	0	0	0	0	0	0	748	744	718	767	2977	3397
125-140	1	0	0	0	1	0	0	1	748	744	718	767	2977	3397
140-155	0	1	0	0	1	0	1	0	747	744	718	767	2976	3396
155-170	0	0	0	0	0	0	0	0	747	743	718	767	2975	3395
170-185	1	4	0	0	5	0	4	1	747	743	718	767	2975	3395
185-200	1	0	1	1	1	2	1	2	746	739	718	767	2970	3390
200-215	2	2	1	0	4	1	2	3	745	739	717	766	2967	3386
215-230	0	1	0	0	1	0	1	0	743	737	716	766	2962	3381
230-245	1	4	2	1	5	3	5	3	743	736	716	766	2961	3379
245-260	4	1	1	2	5	3	3	5	742	732	714	765	2953	3371
260-275	5	3	2	2	8	4	5	7	738	731	713	763	2945	3362
275-290	4	6	3	2	10	5	8	7	733	728	711	761	2933	3347
290-305	7	4	3	5	11	8	9	10	729	722	708	759	2918	3332
305-320	4	6	1	4	10	5	10	5	722	718	705	754	2899	3312
320-335	7	1	5	6	8	11	7	12	718	712	704	750	2884	3296
335-350	4	7	2	2	11	4	9	6	711	711	699	744	2865	3273
350-365	6	4	2	2	10	4	6	8	707	704	697	742	2850	3255
365-380	8	7	5	3	15	8	10	13	701	700	695	740	2836	3238
380-395	3	9	3	3	12	6	12	6	693	693	690	737	2813	3214
395-410	2	4	5	7	6	12	11	7	690	684	687	734	2795	3196
410-425	5	6	6	2	11	8	8	11	688	680	682	727	2777	3177
425-440	7	9	1	1	16	2	10	8	683	674	676	725	2758	3153
440-455	4	4	10	4	8	14	8	14	676	665	675	724	2740	3130
455-470	10	9	6	6	19	12	15	16	672	661	665	720	2718	3105
470-485	8	5	7	3	13	10	8	15	662	652	659	714	2687	3071
485-500	11	6	8	8	17	16	14	19	654	647	652	711	2664	3043
500-515	7	10	5	9	17	14	19	12	643	641	644	703	2631	3007
515-530	7	10	8	11	17	19	21	15	636	631	639	694	2600	2972
530-545	9	8	7	7	17	14	15	16	629	621	631	683	2564	2929
545-560	9	4	5	13	13	18	17	14	620	613	624	676	2533	2895
560-575	9	8	14	8	17	22	16	23	611	609	619	663	2502	2862
575-590	10	12	8	8	22	16	20	18	602	601	605	655	2463	2818
590-605	7	10	4	5	17	9	15	11	592	589	597	647	2425	2773
605-620	7	14	8	18	21	26	32	15	585	579	593	642	2399	2743
620-635	10	8	7	13	18	20	21	17	578	565	585	624	2352	2695
635-650	12	17	10	19	29	29	36	22	568	557	578	611	2314	2652
650-665	10	14	12	11	24	23	25	22	556	540	568	592	2256	2588
665-680	19	11	17	13	30	30	24	36	546	526	556	581	2209	2532
680-695	17	12	10	11	29	21	23	27	527	515	539	568	2149	2458
695-710	14	14	11	17	28	28	31	25	510	503	529	557	2099	2397
710-725	13	13	17	18	26	35	31	30	496	489	518	540	2043	2334
725-740	15	18	15	17	33	32	35	30	483	476	501	522	1982	2263
740-755	9	13	15	19	22	34	32	24	468	458	486	505	1917	2190
755-770	19	17	13	20	36	33	37	32	459	445	471	486	1861	2129
770-785	11	8	15	19	19	34	27	26	440	428	458	466	1792	2054
785-800	20	17	18	17	37	35	34	38	429	420	443	447	1739	1990
800-815	16	24	17	19	40	36	43	33	409	403	425	430	1667	1907
815-830	21	19	15	16	40	31	35	36	393	379	408	411	1591	1822
830-845	14	20	22	17	34	39	37	36	372	360	393	395	1520	1744
845-860	25	12	20	20	37	40	32	45	358	340	371	378	1447	1659
860-875	20	25	26	21	45	47	46	46	333	328	351	358	1370	1575
875-890	22	18	29	21	40	50	39	51	313	303	325	337	1278	1467
890-905	13	24	22	22	37	44	46	35	291	285	296	316	1188	1365
905-920	24	11	15	13	35	28	24	39	278	261	274	294	1107	1269
920-935	24	22	20	16	46	36	38	44	254	250	259	281	1044	1197
935-950	27	23	21	14	50	35	37	48	230	228	239	265	962	1107
950-965	20	25	21	15	45	36	40	41	203	205	218	251	877	1017
965-980	23	21	18	17	44	35	38	41	183	180	197	236	796	926
980-995	19	16	18	20	35	38	36	37	160	159	179	219	717	837
995-1010	14	17	16	21	31	37	38	30	141	143	161	199	644	756
1010-1025	9	19	23	21	28	44	40	32	127	126	145	178	576	676
1025-1040	19	14	16	19	33	35	33	35	118	107	122	157	504	587
1040-1055	17	9	12	17	26	29	26	29	99	93	106	138	436	512
1055-1070	18	12	10	17	30	27	29	28	82	84	94	121	381	448
1070-1085	8	12	13	9	20	22	21	21	64	72	84	104	324	383
1085-1100	7	16	11	14	23	25	30	18	56	60	71	95	282	333
1100-1115	10	7	12	14	17	26	21	22	49	44	60	81	234	277
1115-1130	6	8	7	13	14	20	21	13	39	37	48	67	191	228
1130-1145	6	6	5	11	12	16	17	11	33	29	41	54	157	186
1145-1160	8	9	8	6	17	14	15	16	27	23	36	43	129	153
1160-1175	3	3	3	6	6	9	9	6	19	14	28	37	98	121
1175-1190	3	2	7	5	5	12	7	10	16	11	25	31	83	100
1190-1205	4	4	5	5	8	10	9	9	13	9	18	26	66	79
1205-1220	3	0	1	6	3	7	6	4	9	5	13	21	48	57
1220-1235	2	1	3	6	3	9	7	5	6	5	12	15	38	44
1235-1250	1	1	1	3	2	4	4	2	4	4	9	9	26	32
1250-1265	1	0	1	0	1	1	0	2	3	3	8	6	20	22
1265-1280	1	2	4	1	3	5	3	5	2	3	7	6	18	20
1280-1295	1	1	1	0	2	1	1	2	1	1	3	5	10	11
1295-1310	0	0	1	2	0	3	2	1	0	0	2	5	7	8
1310-1325	0	0	1	0	0	1	0	1	0	0	1	3	4	5
1325-1340	0	0	0	3	0	3	3	0	0	0	0	3	3	3
1340-1355	0	0	0	0	0	0	0	0	0	0	0	0	0	0
1355-1370	0	0	0	0	0	0	0	0	0	0	0	0	0	0
1370-1385	0	0	0	0	0	0	0	0	0	0	0	0	0	0
1385-1400	0	0	0	0	0	0	0	0	0	0	0	0	0	0
1400-1415	0	0	0	0	0	0	0	0	0	0	0	0	0	0
1415-1430	0	0	0	0	0	0	0	0	0	0	0	0	0	0
1430-1445	0	0	0	0	0	0	0	0	0	0	0	0	0	0
1445-1460	0	0	0	0	0	0	0	0	0	0	0	0	0	0
1460-1475	0	0	0	0	0	0	0	0	0	0	0	0	0	0
1475-1490	0	0	0	0	0	0	0	0	0	0	0	0	0	0
