# Supplementary material for: Dynamics of genetic and somatic trade-offs in ageing and mortality
Source: Nature. 2026 Apr 22;654(8118):437–53. doi: 10.1038/s41586-026-10407-9 (PMC13253337; doi:10.1038/s41586-026-10407-9)
Supplement: Supplementary file 1 — This zipped file contains Supplementary Tables 1–16, including a guide to the tables. [file 41586_2026_10407_MOESM1_ESM.zip › Supplementary Tables_Arends_10Apr2026/S_Table_2_Vita_mortality_by_age_and_genotype_text_files/Vita1c_deathsIn15Dwindows_male.txt]

CH	CD	BH	BD	C	B	D	H	CH_alive	CD_alive	BH_alive	BD_alive	nGenotyped	nTotal
5-20	0	0	0	0	0	0	0	0	813	678	792	633	2916	3401
20-35	0	0	0	0	0	0	0	0	813	678	792	633	2916	3401
35-50	1	0	0	0	1	0	0	1	813	678	792	633	2916	3401
50-65	0	0	1	0	0	1	0	1	812	678	792	633	2915	3400
65-80	0	0	0	0	0	0	0	0	812	678	791	633	2914	3399
80-95	0	0	1	0	0	1	0	1	812	678	791	633	2914	3399
95-110	0	0	0	1	0	1	1	0	812	678	790	633	2913	3398
110-125	0	0	0	0	0	0	0	0	812	678	790	632	2912	3397
125-140	0	0	0	1	0	1	1	0	812	678	790	632	2912	3397
140-155	0	0	0	0	0	0	0	0	812	678	790	631	2911	3396
155-170	0	0	0	0	0	0	0	0	812	678	790	631	2911	3395
170-185	2	1	2	0	3	2	1	4	812	678	790	631	2911	3395
185-200	0	1	2	1	1	3	2	2	810	677	788	631	2906	3390
200-215	0	2	2	1	2	3	3	2	810	676	786	630	2902	3386
215-230	0	1	1	0	1	1	1	1	810	674	784	629	2897	3381
230-245	0	5	0	3	5	3	8	0	810	673	783	629	2895	3379
245-260	2	3	1	3	5	4	6	3	810	668	783	626	2887	3371
260-275	2	3	4	5	5	9	8	6	808	665	782	623	2878	3362
275-290	3	4	3	4	7	7	8	6	806	662	778	618	2864	3347
290-305	7	5	3	2	12	5	7	10	803	658	775	614	2850	3332
305-320	3	3	2	4	6	6	7	5	796	653	772	612	2833	3312
320-335	6	5	3	7	11	10	12	9	793	650	770	608	2821	3296
335-350	4	4	5	3	8	8	7	9	787	645	767	601	2800	3273
350-365	1	4	3	7	5	10	11	4	783	641	762	598	2784	3255
365-380	7	5	6	6	12	12	11	13	782	637	759	591	2769	3238
380-395	2	3	1	10	5	11	13	3	775	632	753	585	2745	3214
395-410	3	4	2	7	7	9	11	5	773	629	752	575	2729	3196
410-425	4	5	5	8	9	13	13	9	770	625	750	568	2713	3177
425-440	6	3	4	7	9	11	10	10	766	620	745	560	2691	3153
440-455	3	5	7	7	8	14	12	10	760	617	741	553	2671	3130
455-470	7	4	9	11	11	20	15	16	757	612	734	546	2649	3105
470-485	6	9	5	6	15	11	15	11	750	608	725	535	2618	3071
485-500	10	6	5	9	16	14	15	15	744	599	720	529	2592	3043
500-515	8	9	6	7	17	13	16	14	734	593	715	520	2562	3007
515-530	9	7	10	9	16	19	16	19	726	584	709	513	2532	2972
530-545	7	4	6	13	11	19	17	13	717	577	699	504	2497	2929
545-560	6	10	7	7	16	14	17	13	710	573	693	491	2467	2895
560-575	13	9	7	12	22	19	21	20	704	563	686	484	2437	2862
575-590	13	10	11	7	23	18	17	24	691	554	679	472	2396	2818
590-605	11	5	5	7	16	12	12	16	678	544	668	465	2355	2773
605-620	12	8	13	9	20	22	17	25	667	539	663	458	2327	2743
620-635	11	7	9	8	18	17	15	20	655	531	650	449	2285	2695
635-650	17	16	14	9	33	23	25	31	644	524	641	441	2250	2652
650-665	11	13	14	8	24	22	21	25	627	508	627	432	2194	2588
665-680	20	13	14	13	33	27	26	34	616	495	613	424	2148	2532
680-695	16	10	14	10	26	24	20	30	596	482	599	411	2088	2458
695-710	17	15	15	7	32	22	22	32	580	472	585	401	2038	2397
710-725	16	14	19	9	30	28	23	35	563	457	570	394	1984	2334
725-740	13	8	21	16	21	37	24	34	547	443	551	385	1926	2263
740-755	18	9	17	11	27	28	20	35	534	435	530	369	1868	2190
755-770	16	21	21	11	37	32	32	37	516	426	513	358	1813	2129
770-785	12	13	22	10	25	32	23	34	500	405	492	347	1744	2054
785-800	18	20	20	18	38	38	38	38	488	392	470	337	1687	1990
800-815	15	13	22	15	28	37	28	37	470	372	450	319	1611	1907
815-830	18	17	25	9	35	34	26	43	455	359	428	304	1546	1822
830-845	21	13	24	15	34	39	28	45	437	342	403	295	1477	1744
845-860	21	18	18	15	39	33	33	39	416	329	379	280	1404	1659
860-875	28	19	23	21	47	44	40	51	395	311	361	265	1332	1575
875-890	23	21	24	19	44	43	40	47	367	292	338	244	1241	1467
890-905	24	21	18	16	45	34	37	42	344	271	314	225	1154	1365
905-920	15	21	15	10	36	25	31	30	320	250	296	209	1075	1269
920-935	21	22	17	16	43	33	38	38	305	229	281	199	1014	1197
935-950	27	19	19	14	46	33	33	46	284	207	264	183	938	1107
950-965	26	17	21	15	43	36	32	47	257	188	245	169	859	1017
965-980	19	23	22	11	42	33	34	41	231	171	224	154	780	926
980-995	22	15	18	17	37	35	32	40	212	148	202	143	705	837
995-1010	23	9	20	18	32	38	27	43	190	133	184	126	633	756
1010-1025	17	19	23	15	36	38	34	40	167	124	164	108	563	676
1025-1040	19	16	20	13	35	33	29	39	150	105	141	93	489	587
1040-1055	10	14	16	9	24	25	23	26	131	89	121	80	421	512
1055-1070	18	12	14	10	30	24	22	32	121	75	105	71	372	448
1070-1085	14	7	13	10	21	23	17	27	103	63	91	61	318	383
1085-1100	13	10	14	11	23	25	21	27	89	56	78	51	274	333
1100-1115	13	4	12	6	17	18	10	25	76	46	64	40	226	277
1115-1130	9	8	9	9	17	18	17	18	63	42	52	34	191	228
1130-1145	9	9	6	7	18	13	16	15	54	34	43	25	156	186
1145-1160	9	6	6	6	15	12	12	15	45	25	37	18	125	153
1160-1175	6	2	5	3	8	8	5	11	36	19	31	12	98	121
1175-1190	6	4	4	4	10	8	8	10	30	17	26	9	82	100
1190-1205	6	4	6	1	10	7	5	12	24	13	22	5	64	79
1205-1220	4	3	2	1	7	3	4	6	18	9	16	4	47	57
1220-1235	4	3	4	0	7	4	3	8	14	6	14	3	37	44
1235-1250	4	2	2	1	6	3	3	6	10	3	10	3	26	32
1250-1265	0	0	0	1	0	1	1	0	6	1	8	2	17	22
1265-1280	4	0	4	0	4	4	0	8	6	1	8	1	16	20
1280-1295	1	1	1	0	2	1	1	2	2	1	4	1	8	11
1295-1310	0	0	2	0	0	2	0	2	1	0	3	1	5	8
1310-1325	0	0	1	0	0	1	0	1	1	0	1	1	3	5
1325-1340	1	0	0	1	1	1	1	1	1	0	0	1	2	3
1340-1355	0	0	0	0	0	0	0	0	0	0	0	0	0	0
1355-1370	0	0	0	0	0	0	0	0	0	0	0	0	0	0
1370-1385	0	0	0	0	0	0	0	0	0	0	0	0	0	0
1385-1400	0	0	0	0	0	0	0	0	0	0	0	0	0	0
1400-1415	0	0	0	0	0	0	0	0	0	0	0	0	0	0
1415-1430	0	0	0	0	0	0	0	0	0	0	0	0	0	0
1430-1445	0	0	0	0	0	0	0	0	0	0	0	0	0	0
1445-1460	0	0	0	0	0	0	0	0	0	0	0	0	0	0
1460-1475	0	0	0	0	0	0	0	0	0	0	0	0	0	0
1475-1490	0	0	0	0	0	0	0	0	0	0	0	0	0	0
