# Supplementary material for: Dynamics of genetic and somatic trade-offs in ageing and mortality
Source: Nature. 2026 Apr 22;654(8118):437–53. doi: 10.1038/s41586-026-10407-9 (PMC13253337; doi:10.1038/s41586-026-10407-9)
Supplement: Supplementary file 1 — This zipped file contains Supplementary Tables 1–16, including a guide to the tables. [file 41586_2026_10407_MOESM1_ESM.zip › Supplementary Tables_Arends_10Apr2026/S_Table_2_Vita_mortality_by_age_and_genotype_text_files/Vita6a_deathsIn15Dwindows_combined.txt]

CH	CD	BH	BD	C	B	D	H	CH_alive	CD_alive	BH_alive	BD_alive	nGenotyped	nTotal
5-20	0	0	0	0	0	0	0	0	1308	1259	1189	1212	4968	6438
20-35	0	0	0	0	0	0	0	0	1308	1259	1189	1212	4968	6438
35-50	0	0	1	0	0	1	0	1	1308	1259	1189	1212	4968	6438
50-65	1	0	1	1	1	2	1	2	1308	1259	1188	1212	4967	6437
65-80	0	0	0	0	0	0	0	0	1307	1259	1187	1211	4964	6434
80-95	1	0	0	0	1	0	0	1	1307	1259	1187	1211	4964	6434
95-110	0	0	0	0	0	0	0	0	1306	1259	1187	1211	4963	6433
110-125	0	0	0	0	0	0	0	0	1306	1259	1187	1211	4963	6432
125-140	0	0	1	0	0	1	0	1	1306	1259	1187	1211	4963	6432
140-155	1	0	1	0	1	1	0	2	1306	1259	1186	1211	4962	6431
155-170	1	0	0	1	1	1	1	1	1305	1259	1185	1211	4960	6426
170-185	2	3	0	1	5	1	4	2	1304	1259	1185	1210	4958	6424
185-200	0	1	2	1	1	3	2	2	1302	1256	1185	1209	4952	6418
200-215	1	4	1	2	5	3	6	2	1302	1255	1183	1208	4948	6413
215-230	1	0	1	1	1	2	1	2	1301	1251	1182	1206	4940	6405
230-245	3	1	1	3	4	4	4	4	1300	1251	1181	1205	4937	6402
245-260	4	2	0	5	6	5	7	4	1297	1250	1180	1202	4929	6392
260-275	1	2	3	6	3	9	8	4	1293	1248	1180	1197	4918	6380
275-290	2	3	4	3	5	7	6	6	1292	1246	1177	1191	4906	6364
290-305	3	6	1	3	9	4	9	4	1290	1243	1173	1188	4894	6349
305-320	6	1	3	3	7	6	4	9	1287	1237	1172	1185	4881	6329
320-335	4	5	6	4	9	10	9	10	1281	1236	1169	1182	4868	6312
335-350	6	5	1	3	11	4	8	7	1277	1231	1163	1178	4849	6287
350-365	3	3	4	1	6	5	4	7	1271	1226	1162	1175	4834	6268
365-380	3	7	4	7	10	11	14	7	1268	1223	1158	1174	4823	6249
380-395	4	5	7	2	9	9	7	11	1265	1216	1154	1167	4802	6224
395-410	5	5	5	2	10	7	7	10	1261	1211	1147	1165	4784	6203
410-425	7	5	5	5	12	10	10	12	1256	1206	1142	1163	4767	6183
425-440	4	8	6	5	12	11	13	10	1249	1201	1137	1158	4745	6154
440-455	5	5	8	8	10	16	13	13	1245	1193	1131	1153	4722	6122
455-470	6	10	7	14	16	21	24	13	1240	1188	1123	1145	4696	6092
470-485	7	7	10	4	14	14	11	17	1234	1178	1116	1131	4659	6049
485-500	8	12	12	7	20	19	19	20	1227	1171	1106	1127	4631	6015
500-515	8	10	4	14	18	18	24	12	1219	1159	1094	1120	4592	5970
515-530	12	12	7	14	24	21	26	19	1211	1149	1090	1106	4556	5925
530-545	5	7	9	15	12	24	22	14	1199	1137	1083	1092	4511	5873
545-560	7	9	0	13	16	13	22	7	1194	1130	1074	1077	4475	5825
560-575	16	11	4	13	27	17	24	20	1187	1121	1074	1064	4446	5786
575-590	13	19	9	15	32	24	34	22	1171	1110	1070	1051	4402	5732
590-605	9	14	7	10	23	17	24	16	1158	1091	1061	1036	4346	5665
605-620	14	11	15	12	25	27	23	29	1149	1077	1054	1026	4306	5618
620-635	19	19	9	11	38	20	30	28	1135	1066	1039	1014	4254	5546
635-650	25	17	17	16	42	33	33	42	1116	1047	1030	1003	4196	5475
650-665	20	20	17	15	40	32	35	37	1091	1030	1013	987	4121	5378
665-680	23	25	24	14	48	38	39	47	1071	1010	996	972	4049	5286
680-695	15	29	17	23	44	40	52	32	1048	985	972	958	3963	5168
695-710	16	33	16	23	49	39	56	32	1033	956	955	935	3879	5056
710-725	29	33	23	34	62	57	67	52	1017	923	939	912	3791	4945
725-740	26	23	25	25	49	50	48	51	988	890	916	878	3672	4803
740-755	25	21	28	32	46	60	53	53	962	867	891	853	3573	4677
755-770	32	28	21	26	60	47	54	53	937	846	863	821	3467	4540
770-785	32	30	26	28	62	54	58	58	905	818	842	795	3360	4404
785-800	40	26	33	33	66	66	59	73	873	788	816	767	3244	4252
800-815	35	28	40	34	63	74	62	75	833	762	783	734	3112	4079
815-830	31	27	39	35	58	74	62	70	798	734	743	700	2975	3903
830-845	53	35	31	28	88	59	63	84	767	707	704	665	2843	3729
845-860	27	32	36	37	59	73	69	63	714	672	673	637	2696	3543
860-875	48	51	43	39	99	82	90	91	687	640	637	600	2564	3377
875-890	52	45	30	43	97	73	88	82	639	589	594	561	2383	3148
890-905	46	34	41	31	80	72	65	87	587	544	564	518	2213	2945
905-920	24	32	28	37	56	65	69	52	541	510	523	487	2061	2740
920-935	38	38	41	34	76	75	72	79	517	478	495	450	1940	2574
935-950	45	33	27	35	78	62	68	72	479	440	454	416	1789	2379
950-965	38	45	33	28	83	61	73	71	434	407	427	381	1649	2208
965-980	45	41	43	36	86	79	77	88	396	362	394	353	1505	2022
980-995	28	36	40	45	64	85	81	68	351	321	351	317	1340	1812
995-1010	51	30	32	30	81	62	60	83	323	285	311	272	1191	1623
1010-1025	37	40	38	37	77	75	77	75	272	255	279	242	1048	1440
1025-1040	24	36	32	24	60	56	60	56	235	215	241	205	896	1246
1040-1055	29	34	23	25	63	48	59	52	211	179	209	181	780	1098
1055-1070	32	15	30	24	47	54	39	62	182	145	186	156	669	958
1070-1085	20	23	28	20	43	48	43	48	150	130	156	132	568	813
1085-1100	35	19	30	15	54	45	34	65	130	107	128	112	477	698
1100-1115	23	16	21	16	39	37	32	44	95	88	98	97	378	559
1115-1130	10	19	17	15	29	32	34	27	72	72	77	81	302	444
1130-1145	12	12	14	12	24	26	24	26	62	53	60	66	241	362
1145-1160	9	9	6	12	18	18	21	15	50	41	46	54	191	292
1160-1175	8	6	7	6	14	13	12	15	41	32	40	42	155	231
1175-1190	5	7	4	7	12	11	14	9	33	26	33	36	128	187
1190-1205	4	2	8	14	6	22	16	12	28	19	29	29	105	152
1205-1220	8	3	9	5	11	14	8	17	24	17	21	15	77	110
1220-1235	4	4	4	5	8	9	9	8	16	14	12	10	52	77
1235-1250	2	3	4	1	5	5	4	6	12	10	8	5	35	54
1250-1265	1	2	0	1	3	1	3	1	10	7	4	4	25	39
1265-1280	5	2	2	0	7	2	2	7	9	5	4	3	21	31
1280-1295	1	0	0	1	1	1	1	1	4	3	2	3	12	20
1295-1310	2	1	1	0	3	1	1	3	3	3	2	2	10	15
1310-1325	0	0	0	0	0	0	0	0	1	2	1	2	6	10
1325-1340	0	1	1	1	1	2	2	1	1	2	1	2	6	8
1340-1355	0	1	0	0	1	0	1	0	1	1	0	1	3	5
1355-1370	1	0	0	0	1	0	0	1	1	0	0	1	2	4
1370-1385	0	0	0	0	0	0	0	0	0	0	0	1	1	3
1385-1400	0	0	0	1	0	1	1	0	0	0	0	1	1	3
1400-1415	0	0	0	0	0	0	0	0	0	0	0	0	0	1
1415-1430	0	0	0	0	0	0	0	0	0	0	0	0	0	1
1430-1445	0	0	0	0	0	0	0	0	0	0	0	0	0	1
1445-1460	0	0	0	0	0	0	0	0	0	0	0	0	0	1
1460-1475	0	0	0	0	0	0	0	0	0	0	0	0	0	0
1475-1490	0	0	0	0	0	0	0	0	0	0	0	0	0	0
