# Supplementary material for: Dynamics of genetic and somatic trade-offs in ageing and mortality
Source: Nature. 2026 Apr 22;654(8118):437–53. doi: 10.1038/s41586-026-10407-9 (PMC13253337; doi:10.1038/s41586-026-10407-9)
Supplement: Supplementary file 1 — This zipped file contains Supplementary Tables 1–16, including a guide to the tables. [file 41586_2026_10407_MOESM1_ESM.zip › Supplementary Tables_Arends_10Apr2026/S_Table_2_Vita_mortality_by_age_and_genotype_text_files/Vita14a_deathsIn15Dwindows_female.txt]

CH	CD	BH	BD	C	B	D	H	CH_alive	CD_alive	BH_alive	BD_alive	nGenotyped	nTotal
5-20	0	0	0	0	0	0	0	0	493	433	451	453	1830	3037
20-35	0	0	0	0	0	0	0	0	493	433	451	453	1830	3037
35-50	0	0	0	0	0	0	0	0	493	433	451	453	1830	3037
50-65	0	0	0	1	0	1	1	0	493	433	451	453	1830	3037
65-80	0	0	0	0	0	0	0	0	493	433	451	452	1829	3035
80-95	0	0	0	0	0	0	0	0	493	433	451	452	1829	3035
95-110	0	0	0	0	0	0	0	0	493	433	451	452	1829	3035
110-125	0	0	0	0	0	0	0	0	493	433	451	452	1829	3035
125-140	0	0	0	0	0	0	0	0	493	433	451	452	1829	3035
140-155	1	1	0	1	2	1	2	1	493	433	451	452	1829	3035
155-170	0	0	0	0	0	0	0	0	492	432	451	451	1826	3031
170-185	0	0	1	0	0	1	0	1	492	432	451	451	1826	3029
185-200	0	0	0	0	0	0	0	0	492	432	450	451	1825	3028
200-215	0	0	2	1	0	3	1	2	492	432	450	451	1825	3027
215-230	0	0	0	1	0	1	1	0	492	432	448	450	1822	3024
230-245	0	0	0	1	0	1	1	0	492	432	448	449	1821	3023
245-260	1	1	0	1	2	1	2	1	492	432	448	448	1820	3021
260-275	0	0	0	0	0	0	0	0	491	431	448	447	1817	3018
275-290	0	0	0	0	0	0	0	0	491	431	448	447	1817	3017
290-305	0	0	0	0	0	0	0	0	491	431	448	447	1817	3017
305-320	0	0	0	0	0	0	0	0	491	431	448	447	1817	3017
320-335	1	0	0	0	1	0	0	1	491	431	448	447	1817	3016
335-350	0	1	0	0	1	0	1	0	490	431	448	447	1816	3014
350-365	0	0	0	1	0	1	1	0	490	430	448	447	1815	3013
365-380	0	0	0	1	0	1	1	0	490	430	448	446	1814	3011
380-395	0	1	0	2	1	2	3	0	490	430	448	445	1813	3010
395-410	0	1	0	0	1	0	1	0	490	429	448	443	1810	3007
410-425	0	0	0	2	0	2	2	0	490	428	448	443	1809	3006
425-440	1	0	1	2	1	3	2	2	490	428	448	441	1807	3001
440-455	2	0	1	0	2	1	0	3	489	428	447	439	1803	2992
455-470	2	1	2	1	3	3	2	4	487	428	446	439	1800	2987
470-485	1	0	3	1	1	4	1	4	485	427	444	438	1794	2978
485-500	1	2	1	0	3	1	2	2	484	427	441	437	1789	2972
500-515	3	1	1	3	4	4	4	4	483	425	440	437	1785	2963
515-530	1	1	2	1	2	3	2	3	480	424	439	434	1777	2953
530-545	2	1	1	6	3	7	7	3	479	423	437	433	1772	2944
545-560	1	2	0	1	3	1	3	1	477	422	436	427	1762	2930
560-575	0	0	0	3	0	3	3	0	476	420	436	426	1758	2924
575-590	5	5	5	2	10	7	7	10	476	420	436	423	1755	2914
590-605	3	2	3	2	5	5	4	6	471	415	431	421	1738	2892
605-620	2	4	5	5	6	10	9	7	468	413	428	419	1728	2875
620-635	5	3	4	8	8	12	11	9	466	409	423	414	1712	2851
635-650	3	5	7	5	8	12	10	10	461	406	419	406	1692	2823
650-665	4	5	5	4	9	9	9	9	458	401	412	401	1672	2790
665-680	3	7	6	7	10	13	14	9	454	396	407	397	1654	2754
680-695	10	6	9	3	16	12	9	19	451	389	401	390	1631	2710
695-710	5	9	7	9	14	16	18	12	441	383	392	387	1603	2659
710-725	12	10	9	12	22	21	22	21	436	374	385	378	1573	2611
725-740	9	8	5	10	17	15	18	14	424	364	376	366	1530	2540
740-755	13	7	13	9	20	22	16	26	415	356	371	356	1498	2487
755-770	13	8	12	7	21	19	15	25	402	349	358	347	1456	2411
770-785	11	15	15	16	26	31	31	26	389	341	346	340	1416	2350
785-800	22	8	15	7	30	22	15	37	378	326	331	324	1359	2262
800-815	10	11	14	14	21	28	25	24	356	318	316	317	1307	2172
815-830	19	11	18	15	30	33	26	37	346	307	302	303	1258	2081
830-845	22	15	12	14	37	26	29	34	327	296	284	288	1195	1985
845-860	18	8	16	8	26	24	16	34	305	281	272	274	1132	1884
860-875	11	15	21	28	26	49	43	32	287	273	256	266	1082	1802
875-890	11	24	15	16	35	31	40	26	276	258	235	238	1007	1681
890-905	15	14	14	16	29	30	30	29	265	234	220	222	941	1580
905-920	19	8	12	23	27	35	31	31	250	220	206	206	882	1471
920-935	20	15	20	16	35	36	31	40	231	212	194	183	820	1377
935-950	13	17	18	10	30	28	27	31	211	197	174	167	749	1272
950-965	17	15	17	10	32	27	25	34	198	180	156	157	691	1191
965-980	20	23	13	20	43	33	43	33	181	165	139	147	632	1096
980-995	15	15	16	20	30	36	35	31	161	142	126	127	556	975
995-1010	21	18	17	17	39	34	35	38	146	127	110	107	490	867
1010-1025	17	18	15	17	35	32	35	32	125	109	93	90	417	764
1025-1040	17	9	12	13	26	25	22	29	108	91	78	73	350	659
1040-1055	9	13	11	9	22	20	22	20	91	82	66	60	299	586
1055-1070	16	11	7	13	27	20	24	23	82	69	55	51	257	510
1070-1085	9	10	12	10	19	22	20	21	66	58	48	38	210	430
1085-1100	17	9	10	7	26	17	16	27	57	48	36	28	169	365
1100-1115	11	11	5	1	22	6	12	16	40	39	26	21	126	282
1115-1130	9	4	6	1	13	7	5	15	29	28	21	20	98	216
1130-1145	5	4	3	6	9	9	10	8	20	24	15	19	78	176
1145-1160	3	2	2	4	5	6	6	5	15	20	12	13	60	139
1160-1175	4	1	0	3	5	3	4	4	12	18	10	9	49	110
1175-1190	1	1	2	1	2	3	2	3	8	17	10	6	41	87
1190-1205	2	3	1	3	5	4	6	3	7	16	8	5	36	73
1205-1220	2	8	3	0	10	3	8	5	5	13	7	2	27	53
1220-1235	1	2	1	1	3	2	3	2	3	5	4	2	14	33
1235-1250	2	0	0	0	2	0	0	2	2	3	3	1	9	22
1250-1265	0	0	0	0	0	0	0	0	0	3	3	1	7	17
1265-1280	0	1	0	0	1	0	1	0	0	3	3	1	7	11
1280-1295	0	1	0	0	1	0	1	0	0	2	3	1	6	9
1295-1310	0	0	0	1	0	1	1	0	0	1	3	1	5	7
1310-1325	0	0	0	0	0	0	0	0	0	1	3	0	4	5
1325-1340	0	0	0	0	0	0	0	0	0	1	3	0	4	5
1340-1355	0	0	1	0	0	1	0	1	0	1	3	0	4	5
1355-1370	0	1	0	0	1	0	1	0	0	1	2	0	3	4
1370-1385	0	0	0	0	0	0	0	0	0	0	2	0	2	3
1385-1400	0	0	1	0	0	1	0	1	0	0	2	0	2	3
1400-1415	0	0	0	0	0	0	0	0	0	0	1	0	1	1
1415-1430	0	0	0	0	0	0	0	0	0	0	1	0	1	1
1430-1445	0	0	0	0	0	0	0	0	0	0	1	0	1	1
1445-1460	0	0	1	0	0	1	0	1	0	0	1	0	1	1
1460-1475	0	0	0	0	0	0	0	0	0	0	0	0	0	0
1475-1490	0	0	0	0	0	0	0	0	0	0	0	0	0	0
