# Supplementary material for: Dynamics of genetic and somatic trade-offs in ageing and mortality
Source: Nature. 2026 Apr 22;654(8118):437–53. doi: 10.1038/s41586-026-10407-9 (PMC13253337; doi:10.1038/s41586-026-10407-9)
Supplement: Supplementary file 1 — This zipped file contains Supplementary Tables 1–16, including a guide to the tables. [file 41586_2026_10407_MOESM1_ESM.zip › Supplementary Tables_Arends_10Apr2026/S_Table_2_Vita_mortality_by_age_and_genotype_text_files/Vita11c_deathsIn15Dwindows_male.txt]

CH	CD	BH	BD	C	B	D	H	CH_alive	CD_alive	BH_alive	BD_alive	nGenotyped	nTotal
5-20	0	0	0	0	0	0	0	0	822	771	819	826	3238	3401
20-35	0	0	0	0	0	0	0	0	822	771	819	826	3238	3401
35-50	0	0	0	1	0	1	1	0	822	771	819	826	3238	3401
50-65	0	0	0	1	0	1	1	0	822	771	819	825	3237	3400
65-80	0	0	0	0	0	0	0	0	822	771	819	824	3236	3399
80-95	0	0	1	0	0	1	0	1	822	771	819	824	3236	3399
95-110	0	0	0	1	0	1	1	0	822	771	818	824	3235	3398
110-125	0	0	0	0	0	0	0	0	822	771	818	823	3234	3397
125-140	0	0	0	0	0	0	0	0	822	771	818	823	3234	3397
140-155	0	0	0	1	0	1	1	0	822	771	818	823	3234	3396
155-170	0	0	0	0	0	0	0	0	822	771	818	822	3233	3395
170-185	0	0	2	3	0	5	3	2	822	771	818	822	3233	3395
185-200	0	1	0	3	1	3	4	0	822	771	816	819	3228	3390
200-215	1	1	2	1	2	3	2	3	822	770	816	816	3224	3386
215-230	1	0	1	0	1	1	0	2	821	769	814	815	3219	3381
230-245	1	1	4	2	2	6	3	5	820	769	813	815	3217	3379
245-260	0	3	2	4	3	6	7	2	819	768	809	813	3209	3371
260-275	3	3	5	3	6	8	6	8	819	765	807	809	3200	3362
275-290	5	0	6	4	5	10	4	11	816	762	802	806	3186	3347
290-305	5	2	7	4	7	11	6	12	811	762	796	802	3171	3332
305-320	3	3	6	4	6	10	7	9	806	760	789	798	3153	3312
320-335	6	2	7	7	8	14	9	13	803	757	783	794	3137	3296
335-350	1	4	9	3	5	12	7	10	797	755	776	787	3115	3273
350-365	6	1	5	4	7	9	5	11	796	751	767	784	3098	3255
365-380	5	5	8	6	10	14	11	13	790	750	762	780	3082	3238
380-395	4	4	6	2	8	8	6	10	785	745	754	774	3058	3214
395-410	7	3	4	3	10	7	6	11	781	741	748	772	3042	3196
410-425	4	5	9	4	9	13	9	13	774	738	744	769	3025	3177
425-440	6	3	6	6	9	12	9	12	770	733	735	765	3003	3153
440-455	7	6	6	6	13	12	12	13	764	730	729	759	2982	3130
455-470	9	4	11	10	13	21	14	20	757	724	723	753	2957	3105
470-485	7	3	6	10	10	16	13	13	748	720	712	743	2923	3071
485-500	10	6	10	9	16	19	15	20	741	717	706	733	2897	3043
500-515	8	3	12	8	11	20	11	20	731	711	696	724	2862	3007
515-530	7	11	13	8	18	21	19	20	723	708	684	716	2831	2972
530-545	9	10	4	10	19	14	20	13	716	697	671	708	2792	2929
545-560	3	7	8	13	10	21	20	11	707	687	667	698	2759	2895
560-575	9	8	15	9	17	24	17	24	704	680	659	685	2728	2862
575-590	5	14	12	12	19	24	26	17	695	672	644	676	2687	2818
590-605	4	10	4	10	14	14	20	8	690	658	632	664	2644	2773
605-620	10	10	10	15	20	25	25	20	686	648	628	654	2616	2743
620-635	11	11	9	10	22	19	21	20	676	638	618	639	2571	2695
635-650	23	9	12	18	32	30	27	35	665	627	609	629	2530	2652
650-665	11	14	17	11	25	28	25	28	642	618	597	611	2468	2588
665-680	19	12	20	19	31	39	31	39	631	604	580	600	2415	2532
680-695	16	12	13	17	28	30	29	29	612	592	560	581	2345	2458
695-710	14	16	14	15	30	29	31	28	596	580	547	564	2287	2397
710-725	14	15	16	21	29	37	36	30	582	564	533	549	2228	2334
725-740	31	9	15	12	40	27	21	46	568	549	517	528	2162	2263
740-755	11	13	16	19	24	35	32	27	537	540	502	516	2095	2190
755-770	11	17	25	18	28	43	35	36	526	527	486	497	2036	2129
770-785	17	16	9	19	33	28	35	26	515	510	461	479	1965	2054
785-800	19	13	19	31	32	50	44	38	498	494	452	460	1904	1990
800-815	25	18	23	13	43	36	31	48	479	481	433	429	1822	1907
815-830	17	19	17	20	36	37	39	34	454	463	410	416	1743	1822
830-845	23	17	18	22	40	40	39	41	437	444	393	396	1670	1744
845-860	19	23	23	14	42	37	37	42	414	427	375	374	1590	1659
860-875	24	35	21	26	59	47	61	45	395	404	352	360	1511	1575
875-890	20	26	23	21	46	44	47	43	371	369	331	334	1405	1467
890-905	25	27	20	17	52	37	44	45	351	343	308	313	1315	1365
905-920	21	15	17	15	36	32	30	38	326	316	288	296	1226	1269
920-935	22	26	19	20	48	39	46	41	305	301	271	281	1158	1197
935-950	30	27	12	18	57	30	45	42	283	275	252	261	1071	1107
950-965	22	23	15	25	45	40	48	37	253	248	240	243	984	1017
965-980	27	27	17	17	54	34	44	44	231	225	225	218	899	926
980-995	22	18	21	16	40	37	34	43	204	198	208	201	811	837
995-1010	20	11	30	16	31	46	27	50	182	180	187	185	734	756
1010-1025	22	18	18	30	40	48	48	40	162	169	157	169	657	676
1025-1040	18	16	12	23	34	35	39	30	140	151	139	139	569	587
1040-1055	15	16	19	12	31	31	28	34	122	135	127	116	500	512
1055-1070	13	16	15	20	29	35	36	28	107	119	108	104	438	448
1070-1085	18	10	9	11	28	20	21	27	94	103	93	84	374	383
1085-1100	11	11	17	15	22	32	26	28	76	93	84	73	326	333
1100-1115	15	16	8	9	31	17	25	23	65	82	67	58	272	277
1115-1130	13	12	9	8	25	17	20	22	50	66	59	49	224	228
1130-1145	4	9	8	12	13	20	21	12	37	54	50	41	182	186
1145-1160	7	9	11	4	16	15	13	18	33	45	42	29	149	153
1160-1175	5	7	4	5	12	9	12	9	26	36	31	25	118	121
1175-1190	3	7	8	3	10	11	10	11	21	29	27	20	97	100
1190-1205	5	3	8	4	8	12	7	13	18	22	19	17	76	79
1205-1220	1	5	3	4	6	7	9	4	13	19	11	13	56	57
1220-1235	3	5	2	2	8	4	7	5	12	14	8	9	43	44
1235-1250	2	4	0	3	6	3	7	2	9	9	6	7	31	32
1250-1265	1	1	0	0	2	0	1	1	7	5	6	4	22	22
1265-1280	1	4	3	1	5	4	5	4	6	4	6	4	20	20
1280-1295	2	0	0	1	2	1	1	2	5	0	3	3	11	11
1295-1310	2	0	0	1	2	1	1	2	3	0	3	2	8	8
1310-1325	0	0	1	1	0	2	1	1	1	0	3	1	5	5
1325-1340	1	0	2	0	1	2	0	3	1	0	2	0	3	3
1340-1355	0	0	0	0	0	0	0	0	0	0	0	0	0	0
1355-1370	0	0	0	0	0	0	0	0	0	0	0	0	0	0
1370-1385	0	0	0	0	0	0	0	0	0	0	0	0	0	0
1385-1400	0	0	0	0	0	0	0	0	0	0	0	0	0	0
1400-1415	0	0	0	0	0	0	0	0	0	0	0	0	0	0
1415-1430	0	0	0	0	0	0	0	0	0	0	0	0	0	0
1430-1445	0	0	0	0	0	0	0	0	0	0	0	0	0	0
1445-1460	0	0	0	0	0	0	0	0	0	0	0	0	0	0
1460-1475	0	0	0	0	0	0	0	0	0	0	0	0	0	0
1475-1490	0	0	0	0	0	0	0	0	0	0	0	0	0	0
