# Supplementary material for: Dynamics of genetic and somatic trade-offs in ageing and mortality
Source: Nature. 2026 Apr 22;654(8118):437–53. doi: 10.1038/s41586-026-10407-9 (PMC13253337; doi:10.1038/s41586-026-10407-9)
Supplement: Supplementary file 1 — This zipped file contains Supplementary Tables 1–16, including a guide to the tables. [file 41586_2026_10407_MOESM1_ESM.zip › Supplementary Tables_Arends_10Apr2026/S_Table_2_Vita_mortality_by_age_and_genotype_text_files/Vita2a_deathsIn15Dwindows_combined.txt]

CH	CD	BH	BD	C	B	D	H	CH_alive	CD_alive	BH_alive	BD_alive	nGenotyped	nTotal
5-20	0	0	0	0	0	0	0	0	698	711	840	762	3011	6438
20-35	0	0	0	0	0	0	0	0	698	711	840	762	3011	6438
35-50	0	1	0	0	1	0	1	0	698	711	840	762	3011	6438
50-65	0	0	1	1	0	2	1	1	698	710	840	762	3010	6437
65-80	0	0	0	0	0	0	0	0	698	710	839	761	3008	6434
80-95	0	1	0	0	1	0	1	0	698	710	839	761	3008	6434
95-110	0	0	0	0	0	0	0	0	698	709	839	761	3007	6433
110-125	0	0	0	0	0	0	0	0	698	709	839	761	3007	6432
125-140	0	0	0	1	0	1	1	0	698	709	839	761	3007	6432
140-155	0	1	0	1	1	1	2	0	698	709	839	760	3006	6431
155-170	0	0	0	1	0	1	1	0	698	708	839	759	3004	6426
170-185	2	1	2	1	3	3	2	4	698	708	839	758	3003	6424
185-200	0	0	2	1	0	3	1	2	696	707	837	757	2997	6418
200-215	3	1	1	1	4	2	2	4	696	707	835	756	2994	6413
215-230	0	0	0	1	0	1	1	0	693	706	834	755	2988	6405
230-245	3	3	1	0	6	1	3	4	693	706	834	754	2987	6402
245-260	0	3	1	2	3	3	5	1	690	703	833	754	2980	6392
260-275	5	0	2	1	5	3	1	7	690	700	832	752	2974	6380
275-290	4	0	5	0	4	5	0	9	685	700	830	751	2966	6364
290-305	5	0	4	2	5	6	2	9	681	700	825	751	2957	6349
305-320	3	0	4	0	3	4	0	7	676	700	821	749	2946	6329
320-335	2	3	3	5	5	8	8	5	673	700	817	749	2939	6312
335-350	2	4	3	2	6	5	6	5	671	697	814	744	2926	6287
350-365	2	3	3	1	5	4	4	5	669	693	811	742	2915	6268
365-380	11	2	3	0	13	3	2	14	667	690	808	741	2906	6249
380-395	2	4	3	2	6	5	6	5	656	688	805	741	2890	6224
395-410	3	1	3	4	4	7	5	6	654	684	802	739	2879	6203
410-425	7	1	7	0	8	7	1	14	651	683	799	735	2868	6183
425-440	1	5	4	4	6	8	9	5	644	682	792	735	2853	6154
440-455	4	1	8	4	5	12	5	12	643	677	788	731	2839	6122
455-470	7	6	3	7	13	10	13	10	639	676	780	727	2822	6092
470-485	6	6	3	1	12	4	7	9	632	670	777	720	2799	6049
485-500	6	7	11	5	13	16	12	17	626	664	774	719	2783	6015
500-515	11	4	6	5	15	11	9	17	620	657	763	714	2754	5970
515-530	8	2	13	2	10	15	4	21	609	653	757	709	2728	5925
530-545	8	3	14	5	11	19	8	22	601	651	744	707	2703	5873
545-560	6	7	5	7	13	12	14	11	593	648	730	702	2673	5825
560-575	8	8	4	12	16	16	20	12	587	641	725	695	2648	5786
575-590	8	10	11	10	18	21	20	19	579	633	721	683	2616	5732
590-605	8	3	12	7	11	19	10	20	571	623	710	673	2577	5665
605-620	9	11	9	10	20	19	21	18	563	620	698	666	2547	5618
620-635	3	17	11	11	20	22	28	14	554	609	689	656	2508	5546
635-650	13	16	14	16	29	30	32	27	551	592	678	645	2466	5475
650-665	14	9	9	9	23	18	18	23	538	576	664	629	2407	5378
665-680	11	9	18	18	20	36	27	29	524	567	655	620	2366	5286
680-695	10	14	16	10	24	26	24	26	513	558	637	602	2310	5168
695-710	12	19	12	17	31	29	36	24	503	544	621	592	2260	5056
710-725	14	13	18	19	27	37	32	32	491	525	609	575	2200	4945
725-740	16	11	18	19	27	37	30	34	477	512	591	556	2136	4803
740-755	18	11	25	15	29	40	26	43	461	501	573	537	2072	4677
755-770	25	24	12	17	49	29	41	37	443	490	548	522	2003	4540
770-785	17	23	26	16	40	42	39	43	418	466	536	505	1925	4404
785-800	25	19	24	21	44	45	40	49	401	443	510	489	1843	4252
800-815	17	23	19	22	40	41	45	36	376	424	486	468	1754	4079
815-830	17	19	23	27	36	50	46	40	359	401	467	446	1673	3903
830-845	20	16	32	30	36	62	46	52	342	382	444	419	1587	3729
845-860	18	16	28	25	34	53	41	46	322	366	412	389	1489	3543
860-875	29	47	22	35	76	57	82	51	304	350	384	364	1402	3377
875-890	19	23	35	38	42	73	61	54	275	303	362	329	1269	3148
890-905	23	23	24	36	46	60	59	47	256	280	327	291	1154	2945
905-920	20	17	23	18	37	41	35	43	233	257	303	255	1048	2740
920-935	11	24	36	16	35	52	40	47	213	240	280	237	970	2574
935-950	20	24	20	22	44	42	46	40	202	216	244	221	883	2379
950-965	19	24	19	19	43	38	43	38	182	192	224	199	797	2208
965-980	16	22	23	34	38	57	56	39	163	168	205	180	716	2022
980-995	20	20	31	24	40	55	44	51	147	146	182	146	621	1812
995-1010	19	25	27	21	44	48	46	46	127	126	151	122	526	1623
1010-1025	20	21	21	25	41	46	46	41	108	101	124	101	434	1440
1025-1040	16	16	27	14	32	41	30	43	88	80	103	76	347	1246
1040-1055	15	9	14	15	24	29	24	29	72	64	76	62	274	1098
1055-1070	11	12	15	11	23	26	23	26	57	55	62	47	221	958
1070-1085	11	12	16	11	23	27	23	27	46	43	47	36	172	813
1085-1100	16	13	8	7	29	15	20	24	35	31	31	25	122	698
1100-1115	5	8	9	6	13	15	14	14	19	18	23	18	78	559
1115-1130	3	1	2	4	4	6	5	5	14	10	14	12	50	444
1130-1145	2	2	2	2	4	4	4	4	11	9	12	8	40	362
1145-1160	1	0	2	0	1	2	0	3	9	7	10	6	32	292
1160-1175	2	1	0	0	3	0	1	2	8	7	8	6	29	231
1175-1190	2	1	1	1	3	2	2	3	6	6	8	6	26	187
1190-1205	0	1	3	2	1	5	3	3	4	5	7	5	21	152
1205-1220	1	0	3	1	1	4	1	4	4	4	4	3	15	110
1220-1235	1	3	0	0	4	0	3	1	3	4	1	2	10	77
1235-1250	1	0	0	0	1	0	0	1	2	1	1	2	6	54
1250-1265	0	1	0	0	1	0	1	0	1	1	1	2	5	39
1265-1280	0	0	1	1	0	2	1	1	1	0	1	2	4	31
1280-1295	0	0	0	0	0	0	0	0	1	0	0	1	2	20
1295-1310	0	0	0	0	0	0	0	0	1	0	0	1	2	15
1310-1325	0	0	0	0	0	0	0	0	1	0	0	1	2	10
1325-1340	1	0	0	0	1	0	0	1	1	0	0	1	2	8
1340-1355	0	0	0	1	0	1	1	0	0	0	0	1	1	5
1355-1370	0	0	0	0	0	0	0	0	0	0	0	0	0	4
1370-1385	0	0	0	0	0	0	0	0	0	0	0	0	0	3
1385-1400	0	0	0	0	0	0	0	0	0	0	0	0	0	3
1400-1415	0	0	0	0	0	0	0	0	0	0	0	0	0	1
1415-1430	0	0	0	0	0	0	0	0	0	0	0	0	0	1
1430-1445	0	0	0	0	0	0	0	0	0	0	0	0	0	1
1445-1460	0	0	0	0	0	0	0	0	0	0	0	0	0	1
1460-1475	0	0	0	0	0	0	0	0	0	0	0	0	0	0
1475-1490	0	0	0	0	0	0	0	0	0	0	0	0	0	0
