# Supplementary material for: Dynamics of genetic and somatic trade-offs in ageing and mortality
Source: Nature. 2026 Apr 22;654(8118):437–53. doi: 10.1038/s41586-026-10407-9 (PMC13253337; doi:10.1038/s41586-026-10407-9)
Supplement: Supplementary file 1 — This zipped file contains Supplementary Tables 1–16, including a guide to the tables. [file 41586_2026_10407_MOESM1_ESM.zip › Supplementary Tables_Arends_10Apr2026/S_Table_2_Vita_mortality_by_age_and_genotype_text_files/Vita1d_deathsIn15Dwindows_female.txt]

CH	CD	BH	BD	C	B	D	H	CH_alive	CD_alive	BH_alive	BD_alive	nGenotyped	nTotal
5-20	0	0	0	0	0	0	0	0	655	461	638	475	2229	3037
20-35	0	0	0	0	0	0	0	0	655	461	638	475	2229	3037
35-50	0	0	0	0	0	0	0	0	655	461	638	475	2229	3037
50-65	0	0	0	1	0	1	1	0	655	461	638	475	2229	3037
65-80	0	0	0	0	0	0	0	0	655	461	638	474	2228	3035
80-95	0	0	0	0	0	0	0	0	655	461	638	474	2228	3035
95-110	0	0	0	0	0	0	0	0	655	461	638	474	2228	3035
110-125	0	0	0	0	0	0	0	0	655	461	638	474	2228	3035
125-140	0	0	0	0	0	0	0	0	655	461	638	474	2228	3035
140-155	2	1	0	0	3	0	1	2	655	461	638	474	2228	3035
155-170	1	0	0	0	1	0	0	1	653	460	638	474	2225	3031
170-185	0	0	1	0	0	1	0	1	652	460	638	474	2224	3029
185-200	0	0	0	0	0	0	0	0	652	460	637	474	2223	3028
200-215	0	0	1	1	0	2	1	1	652	460	637	474	2223	3027
215-230	0	0	0	0	0	0	0	0	652	460	636	473	2221	3024
230-245	0	1	0	1	1	1	2	0	652	460	636	473	2221	3023
245-260	0	2	0	0	2	0	2	0	652	459	636	472	2219	3021
260-275	1	0	0	0	1	0	0	1	652	457	636	472	2217	3018
275-290	0	0	0	0	0	0	0	0	651	457	636	472	2216	3017
290-305	0	0	0	0	0	0	0	0	651	457	636	472	2216	3017
305-320	0	0	1	0	0	1	0	1	651	457	636	472	2216	3017
320-335	0	1	0	0	1	0	1	0	651	457	635	472	2215	3016
335-350	0	0	0	1	0	1	1	0	651	456	635	472	2214	3014
350-365	0	1	1	0	1	1	1	1	651	456	635	471	2213	3013
365-380	0	1	0	0	1	0	1	0	651	455	634	471	2211	3011
380-395	0	1	1	0	1	1	1	1	651	454	634	471	2210	3010
395-410	0	0	1	0	0	1	0	1	651	453	633	471	2208	3007
410-425	1	1	0	1	2	1	2	1	651	453	632	471	2207	3006
425-440	1	1	2	2	2	4	3	3	650	452	632	470	2204	3001
440-455	1	3	0	1	4	1	4	1	649	451	630	468	2198	2992
455-470	3	4	1	1	7	2	5	4	648	448	630	467	2193	2987
470-485	0	0	0	3	0	3	3	0	645	444	629	466	2184	2978
485-500	2	1	2	1	3	3	2	4	645	444	629	463	2181	2972
500-515	3	2	1	1	5	2	3	4	643	443	627	462	2175	2963
515-530	1	2	5	0	3	5	2	6	640	441	626	461	2168	2953
530-545	6	2	3	3	8	6	5	9	639	439	621	461	2160	2944
545-560	1	1	1	2	2	3	3	2	633	437	618	458	2146	2930
560-575	3	2	2	2	5	4	4	5	632	436	617	456	2141	2924
575-590	2	1	8	4	3	12	5	10	629	434	615	454	2132	2914
590-605	4	6	1	4	10	5	10	5	627	433	607	450	2117	2892
605-620	5	5	2	5	10	7	10	7	623	427	606	446	2102	2875
620-635	4	4	9	4	8	13	8	13	618	422	604	441	2085	2851
635-650	6	5	7	5	11	12	10	13	614	418	595	437	2064	2823
650-665	8	3	9	7	11	16	10	17	608	413	588	432	2041	2790
665-680	11	4	10	9	15	19	13	21	600	410	579	425	2014	2754
680-695	11	7	13	5	18	18	12	24	589	406	569	416	1980	2710
695-710	12	8	11	5	20	16	13	23	578	399	556	411	1944	2659
710-725	16	18	15	7	34	22	25	31	566	391	545	406	1908	2611
725-740	7	9	12	13	16	25	22	19	550	373	530	399	1852	2540
740-755	16	10	12	15	26	27	25	28	543	364	518	386	1811	2487
755-770	9	8	13	16	17	29	24	22	527	354	506	371	1758	2411
770-785	23	14	18	14	37	32	28	41	518	346	493	355	1712	2350
785-800	20	11	24	12	31	36	23	44	495	332	475	341	1643	2262
800-815	20	9	16	21	29	37	30	36	475	321	451	329	1576	2172
815-830	21	12	27	15	33	42	27	48	455	312	435	308	1510	2081
830-845	24	21	21	14	45	35	35	45	434	300	408	293	1435	1985
845-860	18	12	15	17	30	32	29	33	410	279	387	279	1355	1884
860-875	24	23	30	21	47	51	44	54	392	267	372	262	1293	1802
875-890	21	13	22	15	34	37	28	43	368	244	342	241	1195	1681
890-905	21	17	26	14	38	40	31	47	347	231	320	226	1124	1580
905-920	26	15	19	11	41	30	26	45	326	214	294	212	1046	1471
920-935	30	10	18	21	40	39	31	48	300	199	275	201	975	1377
935-950	23	11	14	13	34	27	24	37	270	189	257	180	896	1272
950-965	18	16	23	12	34	35	28	41	247	178	243	167	835	1191
965-980	31	27	20	13	58	33	40	51	229	162	220	155	766	1096
980-995	23	23	19	11	46	30	34	42	198	135	200	142	675	975
995-1010	27	14	18	18	41	36	32	45	175	112	181	131	599	867
1010-1025	18	16	22	19	34	41	35	40	148	98	163	113	522	764
1025-1040	19	8	18	12	27	30	20	37	130	82	141	94	447	659
1040-1055	14	7	21	11	21	32	18	35	111	74	123	82	390	586
1055-1070	20	8	17	9	28	26	17	37	97	67	102	71	337	510
1070-1085	16	12	6	10	28	16	22	22	77	59	85	62	283	430
1085-1100	10	13	14	12	23	26	25	24	61	47	79	52	239	365
1100-1115	11	4	18	12	15	30	16	29	51	34	65	40	190	282
1115-1130	5	9	7	6	14	13	15	12	40	30	47	28	145	216
1130-1145	10	5	9	5	15	14	10	19	35	21	40	22	118	176
1145-1160	5	2	8	5	7	13	7	13	25	16	31	17	89	139
1160-1175	6	3	3	0	9	3	3	9	20	14	23	12	69	110
1175-1190	2	2	5	0	4	5	2	7	14	11	20	12	57	87
1190-1205	5	3	4	2	8	6	5	9	12	9	15	12	48	73
1205-1220	4	3	6	3	7	9	6	10	7	6	11	10	34	53
1220-1235	0	1	4	4	1	8	5	4	3	3	5	7	18	33
1235-1250	1	0	0	1	1	1	1	1	3	2	1	3	9	22
1250-1265	2	0	0	1	2	1	1	2	2	2	1	2	7	17
1265-1280	0	0	0	0	0	0	0	0	0	2	1	1	4	11
1280-1295	0	0	0	0	0	0	0	0	0	2	1	1	4	9
1295-1310	0	1	0	0	1	0	1	0	0	2	1	1	4	7
1310-1325	0	0	0	0	0	0	0	0	0	1	1	1	3	5
1325-1340	0	0	0	0	0	0	0	0	0	1	1	1	3	5
1340-1355	0	0	0	0	0	0	0	0	0	1	1	1	3	5
1355-1370	0	0	1	0	0	1	0	1	0	1	1	1	3	4
1370-1385	0	0	0	0	0	0	0	0	0	1	0	1	2	3
1385-1400	0	1	0	0	1	0	1	0	0	1	0	1	2	3
1400-1415	0	0	0	0	0	0	0	0	0	0	0	1	1	1
1415-1430	0	0	0	0	0	0	0	0	0	0	0	1	1	1
1430-1445	0	0	0	0	0	0	0	0	0	0	0	1	1	1
1445-1460	0	0	0	1	0	1	1	0	0	0	0	1	1	1
1460-1475	0	0	0	0	0	0	0	0	0	0	0	0	0	0
1475-1490	0	0	0	0	0	0	0	0	0	0	0	0	0	0
