# Supplementary material for: Dynamics of genetic and somatic trade-offs in ageing and mortality
Source: Nature. 2026 Apr 22;654(8118):437–53. doi: 10.1038/s41586-026-10407-9 (PMC13253337; doi:10.1038/s41586-026-10407-9)
Supplement: Supplementary file 1 — This zipped file contains Supplementary Tables 1–16, including a guide to the tables. [file 41586_2026_10407_MOESM1_ESM.zip › Supplementary Tables_Arends_10Apr2026/S_Table_2_Vita_mortality_by_age_and_genotype_text_files/Vita5a_deathsIn15Dwindows_female.txt]

CH	CD	BH	BD	C	B	D	H	CH_alive	CD_alive	BH_alive	BD_alive	nGenotyped	nTotal
5-20	0	0	0	0	0	0	0	0	532	551	510	536	2129	3037
20-35	0	0	0	0	0	0	0	0	532	551	510	536	2129	3037
35-50	0	0	0	0	0	0	0	0	532	551	510	536	2129	3037
50-65	0	1	0	1	1	1	2	0	532	551	510	536	2129	3037
65-80	0	0	0	0	0	0	0	0	532	550	510	535	2127	3035
80-95	0	0	0	0	0	0	0	0	532	550	510	535	2127	3035
95-110	0	0	0	0	0	0	0	0	532	550	510	535	2127	3035
110-125	0	0	0	0	0	0	0	0	532	550	510	535	2127	3035
125-140	0	0	0	0	0	0	0	0	532	550	510	535	2127	3035
140-155	0	1	1	0	1	1	1	1	532	550	510	535	2127	3035
155-170	1	0	0	0	1	0	0	1	532	549	509	535	2125	3031
170-185	0	0	0	0	0	0	0	0	531	549	509	535	2124	3029
185-200	0	0	0	1	0	1	1	0	531	549	509	535	2124	3028
200-215	2	0	0	0	2	0	0	2	531	549	509	534	2123	3027
215-230	0	0	0	1	0	1	1	0	529	549	509	534	2121	3024
230-245	0	1	0	0	1	0	1	0	529	549	509	533	2120	3023
245-260	1	0	0	2	1	2	2	1	529	548	509	533	2119	3021
260-275	1	0	0	0	1	0	0	1	528	548	509	531	2116	3018
275-290	0	0	0	0	0	0	0	0	527	548	509	531	2115	3017
290-305	0	0	0	0	0	0	0	0	527	548	509	531	2115	3017
305-320	0	0	0	0	0	0	0	0	527	548	509	531	2115	3017
320-335	0	1	0	0	1	0	1	0	527	548	509	531	2115	3016
335-350	0	1	0	0	1	0	1	0	527	547	509	531	2114	3014
350-365	0	2	0	0	2	0	2	0	527	546	509	531	2113	3013
365-380	0	0	0	1	0	1	1	0	527	544	509	531	2111	3011
380-395	0	1	0	0	1	0	1	0	527	544	509	530	2110	3010
395-410	0	0	0	1	0	1	1	0	527	543	509	530	2109	3007
410-425	1	0	0	2	1	2	2	1	527	543	509	529	2108	3006
425-440	2	2	2	0	4	2	2	4	526	543	509	527	2105	3001
440-455	1	0	0	0	1	0	0	1	524	541	507	527	2099	2992
455-470	2	4	0	0	6	0	4	2	523	541	507	527	2098	2987
470-485	0	1	2	2	1	4	3	2	521	537	507	527	2092	2978
485-500	0	0	4	1	0	5	1	4	521	536	505	525	2087	2972
500-515	2	0	1	2	2	3	2	3	521	536	501	524	2082	2963
515-530	1	3	1	1	4	2	4	2	519	536	500	522	2077	2953
530-545	0	2	3	3	2	6	5	3	518	533	499	521	2071	2944
545-560	0	0	2	1	0	3	1	2	518	531	496	518	2063	2930
560-575	0	2	1	0	2	1	2	1	518	531	494	517	2060	2924
575-590	8	5	3	3	13	6	8	11	518	529	493	517	2057	2914
590-605	1	3	4	4	4	8	7	5	510	524	490	514	2038	2892
605-620	4	5	2	5	9	7	10	6	509	521	486	510	2026	2875
620-635	7	5	7	1	12	8	6	14	505	516	484	505	2010	2851
635-650	4	4	4	6	8	10	10	8	498	511	477	504	1990	2823
650-665	9	6	10	2	15	12	8	19	494	507	473	498	1972	2790
665-680	4	7	5	11	11	16	18	9	485	501	463	496	1945	2754
680-695	8	5	6	12	13	18	17	14	481	494	458	485	1918	2710
695-710	5	12	10	8	17	18	20	15	473	489	452	473	1887	2659
710-725	9	18	16	9	27	25	27	25	468	477	442	465	1852	2611
725-740	9	10	6	11	19	17	21	15	459	459	426	456	1800	2540
740-755	12	13	16	9	25	25	22	28	450	449	420	445	1764	2487
755-770	12	13	11	15	25	26	28	23	438	436	404	436	1714	2411
770-785	10	20	15	17	30	32	37	25	426	423	393	421	1663	2350
785-800	14	21	11	23	35	34	44	25	416	403	378	404	1601	2262
800-815	17	12	17	9	29	26	21	34	402	382	367	381	1532	2172
815-830	19	18	14	18	37	32	36	33	385	370	350	372	1477	2081
830-845	20	26	21	14	46	35	40	41	366	352	336	354	1408	1985
845-860	18	13	14	14	31	28	27	32	346	326	315	340	1327	1884
860-875	22	16	23	20	38	43	36	45	328	313	301	326	1268	1802
875-890	13	18	18	17	31	35	35	31	306	297	278	306	1187	1681
890-905	19	11	20	23	30	43	34	39	293	279	260	289	1121	1580
905-920	18	15	14	18	33	32	33	32	274	268	240	266	1048	1471
920-935	17	17	14	24	34	38	41	31	256	253	226	248	983	1377
935-950	15	14	11	19	29	30	33	26	239	236	212	224	911	1272
950-965	24	20	15	13	44	28	33	39	224	222	201	205	852	1191
965-980	21	27	18	16	48	34	43	39	200	202	186	192	780	1096
980-995	16	14	22	20	30	42	34	38	179	175	168	176	698	975
995-1010	15	18	17	25	33	42	43	32	163	161	146	156	626	867
1010-1025	19	15	24	17	34	41	32	43	148	143	129	131	551	764
1025-1040	12	17	8	15	29	23	32	20	129	128	105	114	476	659
1040-1055	15	11	16	13	26	29	24	31	117	111	97	99	424	586
1055-1070	13	17	15	13	30	28	30	28	102	100	81	86	369	510
1070-1085	8	12	14	12	20	26	24	22	89	83	66	73	311	430
1085-1100	19	12	10	13	31	23	25	29	81	71	52	61	265	365
1100-1115	13	11	9	10	24	19	21	22	62	59	42	48	211	282
1115-1130	5	11	7	4	16	11	15	12	49	48	33	38	168	216
1130-1145	10	8	4	10	18	14	18	14	44	37	26	34	141	176
1145-1160	10	4	6	4	14	10	8	16	34	29	22	24	109	139
1160-1175	2	6	2	6	8	8	12	4	24	25	16	20	85	110
1175-1190	3	2	3	0	5	3	2	6	22	19	14	14	69	87
1190-1205	6	0	5	5	6	10	5	11	19	17	11	14	61	73
1205-1220	8	3	2	3	11	5	6	10	13	17	6	9	45	53
1220-1235	2	6	2	1	8	3	7	4	5	14	4	6	29	33
1235-1250	1	1	1	1	2	2	2	2	3	8	2	5	18	22
1250-1265	0	4	0	1	4	1	5	0	2	7	1	4	14	17
1265-1280	1	1	0	0	2	0	1	1	2	3	1	3	9	11
1280-1295	0	1	0	1	1	1	2	0	1	2	1	3	7	9
1295-1310	0	0	1	1	0	2	1	1	1	1	1	2	5	7
1310-1325	0	0	0	0	0	0	0	0	1	1	0	1	3	5
1325-1340	0	0	0	0	0	0	0	0	1	1	0	1	3	5
1340-1355	0	0	0	1	0	1	1	0	1	1	0	1	3	5
1355-1370	0	0	0	0	0	0	0	0	1	1	0	0	2	4
1370-1385	0	0	0	0	0	0	0	0	1	1	0	0	2	3
1385-1400	1	0	0	0	1	0	0	1	1	1	0	0	2	3
1400-1415	0	0	0	0	0	0	0	0	0	1	0	0	1	1
1415-1430	0	0	0	0	0	0	0	0	0	1	0	0	1	1
1430-1445	0	0	0	0	0	0	0	0	0	1	0	0	1	1
1445-1460	0	1	0	0	1	0	1	0	0	1	0	0	1	1
1460-1475	0	0	0	0	0	0	0	0	0	0	0	0	0	0
1475-1490	0	0	0	0	0	0	0	0	0	0	0	0	0	0
