# Supplementary material for: Dynamics of genetic and somatic trade-offs in ageing and mortality
Source: Nature. 2026 Apr 22;654(8118):437–53. doi: 10.1038/s41586-026-10407-9 (PMC13253337; doi:10.1038/s41586-026-10407-9)
Supplement: Supplementary file 1 — This zipped file contains Supplementary Tables 1–16, including a guide to the tables. [file 41586_2026_10407_MOESM1_ESM.zip › Supplementary Tables_Arends_10Apr2026/S_Table_2_Vita_mortality_by_age_and_genotype_text_files/Vita14b_deathsIn15Dwindows_male.txt]

CH	CD	BH	BD	C	B	D	H	CH_alive	CD_alive	BH_alive	BD_alive	nGenotyped	nTotal
5-20	0	0	0	0	0	0	0	0	610	545	594	564	2313	3401
20-35	0	0	0	0	0	0	0	0	610	545	594	564	2313	3401
35-50	0	1	0	0	1	0	1	0	610	545	594	564	2313	3401
50-65	0	0	0	0	0	0	0	0	610	544	594	564	2312	3400
65-80	0	0	0	0	0	0	0	0	610	544	594	564	2312	3399
80-95	0	0	0	0	0	0	0	0	610	544	594	564	2312	3399
95-110	0	0	0	0	0	0	0	0	610	544	594	564	2312	3398
110-125	0	0	0	0	0	0	0	0	610	544	594	564	2312	3397
125-140	0	0	0	1	0	1	1	0	610	544	594	564	2312	3397
140-155	0	1	0	0	1	0	1	0	610	544	594	563	2311	3396
155-170	0	0	0	0	0	0	0	0	610	543	594	563	2310	3395
170-185	1	0	0	0	1	0	0	1	610	543	594	563	2310	3395
185-200	1	0	1	2	1	3	2	2	609	543	594	563	2309	3390
200-215	1	1	0	3	2	3	4	1	608	543	593	561	2305	3386
215-230	1	0	0	1	1	1	1	1	607	542	593	558	2300	3381
230-245	0	1	1	2	1	3	3	1	606	542	593	557	2298	3379
245-260	1	1	1	3	2	4	4	2	606	541	592	555	2294	3371
260-275	1	3	0	6	4	6	9	1	605	540	591	552	2288	3362
275-290	1	0	3	3	1	6	3	4	604	537	591	546	2278	3347
290-305	4	3	3	6	7	9	9	7	603	537	588	543	2271	3332
305-320	4	2	2	6	6	8	8	6	599	534	585	537	2255	3312
320-335	2	4	8	2	6	10	6	10	595	532	583	531	2241	3296
335-350	2	4	4	2	6	6	6	6	593	528	575	529	2225	3273
350-365	2	4	4	1	6	5	5	6	591	524	571	527	2213	3255
365-380	3	2	6	2	5	8	4	9	589	520	567	526	2202	3238
380-395	3	4	4	2	7	6	6	7	586	518	561	524	2189	3214
395-410	0	5	3	4	5	7	9	3	583	514	557	522	2176	3196
410-425	2	2	4	7	4	11	9	6	583	509	554	518	2164	3177
425-440	4	6	3	3	10	6	9	7	581	507	550	511	2149	3153
440-455	4	2	1	7	6	8	9	5	577	501	547	508	2133	3130
455-470	5	8	8	8	13	16	16	13	573	499	546	501	2119	3105
470-485	6	5	3	2	11	5	7	9	568	491	538	493	2090	3071
485-500	6	4	9	1	10	10	5	15	562	486	535	491	2074	3043
500-515	6	4	5	7	10	12	11	11	556	482	526	490	2054	3007
515-530	5	5	8	5	10	13	10	13	550	478	521	483	2032	2972
530-545	2	4	6	7	6	13	11	8	545	473	513	478	2009	2929
545-560	8	5	7	6	13	13	11	15	543	469	507	471	1990	2895
560-575	5	6	7	7	11	14	13	12	535	464	500	465	1964	2862
575-590	5	3	7	13	8	20	16	12	530	458	493	458	1939	2818
590-605	8	4	2	5	12	7	9	10	525	455	486	445	1911	2773
605-620	11	4	8	9	15	17	13	19	517	451	484	440	1892	2743
620-635	5	9	5	11	14	16	20	10	506	447	476	431	1860	2695
635-650	8	13	9	6	21	15	19	17	501	438	471	420	1830	2652
650-665	15	12	9	9	27	18	21	24	493	425	462	414	1794	2588
665-680	19	7	18	12	26	30	19	37	478	413	453	405	1749	2532
680-695	10	8	8	13	18	21	21	18	459	406	435	393	1693	2458
695-710	9	12	12	11	21	23	23	21	449	398	427	380	1654	2397
710-725	14	9	13	8	23	21	17	27	440	386	415	369	1610	2334
725-740	4	12	18	13	16	31	25	22	426	377	402	361	1566	2263
740-755	11	10	8	8	21	16	18	19	422	365	384	348	1519	2190
755-770	13	16	12	6	29	18	22	25	411	355	376	340	1482	2129
770-785	13	11	8	12	24	20	23	21	398	339	364	334	1435	2054
785-800	14	10	19	14	24	33	24	33	385	328	356	322	1391	1990
800-815	14	12	9	12	26	21	24	23	371	318	337	308	1334	1907
815-830	11	15	10	12	26	22	27	21	357	306	328	296	1287	1822
830-845	18	13	11	9	31	20	22	29	346	291	318	284	1239	1744
845-860	15	16	13	6	31	19	22	28	328	278	307	275	1188	1659
860-875	10	19	18	22	29	40	41	28	313	262	294	269	1138	1575
875-890	18	13	15	14	31	29	27	33	303	243	276	247	1069	1467
890-905	10	15	16	16	25	32	31	26	285	230	261	233	1009	1365
905-920	11	8	23	10	19	33	18	34	275	215	245	217	952	1269
920-935	16	23	15	17	39	32	40	31	264	207	222	207	900	1197
935-950	18	14	18	12	32	30	26	36	248	184	207	190	829	1107
950-965	20	13	16	18	33	34	31	36	230	170	189	178	767	1017
965-980	21	15	19	14	36	33	29	40	210	157	173	160	700	926
980-995	13	10	12	20	23	32	30	25	189	142	154	146	631	837
995-1010	13	13	23	11	26	34	24	36	176	132	142	126	576	756
1010-1025	20	17	20	12	37	32	29	40	163	119	119	115	516	676
1025-1040	17	10	12	8	27	20	18	29	143	102	99	103	447	587
1040-1055	12	12	11	13	24	24	25	23	126	92	87	95	400	512
1055-1070	13	12	8	11	25	19	23	21	114	80	76	82	352	448
1070-1085	9	8	9	8	17	17	16	18	101	68	68	71	308	383
1085-1100	12	8	8	8	20	16	16	20	92	60	59	63	274	333
1100-1115	10	10	10	8	20	18	18	20	80	52	51	55	238	277
1115-1130	13	5	7	11	18	18	16	20	70	42	41	47	200	228
1130-1145	9	8	6	7	17	13	15	15	57	37	34	36	164	186
1145-1160	7	9	5	6	16	11	15	12	48	29	28	29	134	153
1160-1175	9	2	4	5	11	9	7	13	41	20	23	23	107	121
1175-1190	11	2	4	3	13	7	5	15	32	18	19	18	87	100
1190-1205	7	6	1	4	13	5	10	8	21	16	15	15	67	79
1205-1220	5	1	2	2	6	4	3	7	14	10	14	11	49	57
1220-1235	2	2	4	2	4	6	4	6	9	9	12	9	39	44
1235-1250	1	2	3	3	3	6	5	4	7	7	8	7	29	32
1250-1265	0	1	1	0	1	1	1	1	6	5	5	4	20	22
1265-1280	2	4	2	0	6	2	4	4	6	4	4	4	18	20
1280-1295	1	0	1	0	1	1	0	2	4	0	2	4	10	11
1295-1310	0	0	0	3	0	3	3	0	3	0	1	4	8	8
1310-1325	1	0	0	1	1	1	1	1	3	0	1	1	5	5
1325-1340	2	0	1	0	2	1	0	3	2	0	1	0	3	3
1340-1355	0	0	0	0	0	0	0	0	0	0	0	0	0	0
1355-1370	0	0	0	0	0	0	0	0	0	0	0	0	0	0
1370-1385	0	0	0	0	0	0	0	0	0	0	0	0	0	0
1385-1400	0	0	0	0	0	0	0	0	0	0	0	0	0	0
1400-1415	0	0	0	0	0	0	0	0	0	0	0	0	0	0
1415-1430	0	0	0	0	0	0	0	0	0	0	0	0	0	0
1430-1445	0	0	0	0	0	0	0	0	0	0	0	0	0	0
1445-1460	0	0	0	0	0	0	0	0	0	0	0	0	0	0
1460-1475	0	0	0	0	0	0	0	0	0	0	0	0	0	0
1475-1490	0	0	0	0	0	0	0	0	0	0	0	0	0	0
