# Supplementary material for: Dynamics of genetic and somatic trade-offs in ageing and mortality
Source: Nature. 2026 Apr 22;654(8118):437–53. doi: 10.1038/s41586-026-10407-9 (PMC13253337; doi:10.1038/s41586-026-10407-9)
Supplement: Supplementary file 1 — This zipped file contains Supplementary Tables 1–16, including a guide to the tables. [file 41586_2026_10407_MOESM1_ESM.zip › Supplementary Tables_Arends_10Apr2026/S_Table_2_Vita_mortality_by_age_and_genotype_text_files/Vita3a_deathsIn15Dwindows_female.txt]

CH	CD	BH	BD	C	B	D	H	CH_alive	CD_alive	BH_alive	BD_alive	nGenotyped	nTotal
5-20	0	0	0	0	0	0	0	0	624	624	626	619	2493	3037
20-35	0	0	0	0	0	0	0	0	624	624	626	619	2493	3037
35-50	0	0	0	0	0	0	0	0	624	624	626	619	2493	3037
50-65	0	1	0	1	1	1	2	0	624	624	626	619	2493	3037
65-80	0	0	0	0	0	0	0	0	624	623	626	618	2491	3035
80-95	0	0	0	0	0	0	0	0	624	623	626	618	2491	3035
95-110	0	0	0	0	0	0	0	0	624	623	626	618	2491	3035
110-125	0	0	0	0	0	0	0	0	624	623	626	618	2491	3035
125-140	0	0	0	0	0	0	0	0	624	623	626	618	2491	3035
140-155	1	1	1	1	2	2	2	2	624	623	626	618	2491	3035
155-170	1	0	0	1	1	1	1	1	623	622	625	617	2487	3031
170-185	0	0	0	1	0	1	1	0	622	622	625	616	2485	3029
185-200	0	0	0	0	0	0	0	0	622	622	625	615	2484	3028
200-215	0	0	1	2	0	3	2	1	622	622	625	615	2484	3027
215-230	0	1	0	0	1	0	1	0	622	622	624	613	2481	3024
230-245	1	1	0	0	2	0	1	1	622	621	624	613	2480	3023
245-260	0	2	0	0	2	0	2	0	621	620	624	613	2478	3021
260-275	0	0	0	1	0	1	1	0	621	618	624	613	2476	3018
275-290	0	0	0	0	0	0	0	0	621	618	624	612	2475	3017
290-305	0	0	0	0	0	0	0	0	621	618	624	612	2475	3017
305-320	0	0	0	0	0	0	0	0	621	618	624	612	2475	3017
320-335	0	1	0	0	1	0	1	0	621	618	624	612	2475	3016
335-350	0	0	0	1	0	1	1	0	621	617	624	612	2474	3014
350-365	0	1	1	0	1	1	1	1	621	617	624	611	2473	3013
365-380	0	0	1	0	0	1	0	1	621	616	623	611	2471	3011
380-395	1	0	1	1	1	2	1	2	621	616	622	611	2470	3010
395-410	1	0	0	0	1	0	0	1	620	616	621	610	2467	3007
410-425	1	0	1	1	1	2	1	2	619	616	621	610	2466	3006
425-440	0	2	3	2	2	5	4	3	618	616	620	609	2463	3001
440-455	0	2	0	2	2	2	4	0	618	614	617	607	2456	2992
455-470	1	1	2	4	2	6	5	3	618	612	617	605	2452	2987
470-485	0	1	1	3	1	4	4	1	617	611	615	601	2444	2978
485-500	1	4	2	0	5	2	4	3	617	610	614	598	2439	2972
500-515	3	1	2	2	4	4	3	5	616	606	612	598	2432	2963
515-530	3	2	0	2	5	2	4	3	613	605	610	596	2424	2953
530-545	3	4	1	1	7	2	5	4	610	603	610	594	2417	2944
545-560	1	0	2	3	1	5	3	3	607	599	609	593	2408	2930
560-575	0	3	5	1	3	6	4	5	606	599	607	590	2402	2924
575-590	3	8	4	1	11	5	9	7	606	596	602	589	2393	2914
590-605	3	3	2	4	6	6	7	5	603	588	598	588	2377	2892
605-620	3	6	7	3	9	10	9	10	600	585	596	584	2365	2875
620-635	4	4	8	6	8	14	10	12	597	579	589	581	2346	2851
635-650	6	13	4	7	19	11	20	10	593	575	581	575	2324	2823
650-665	5	6	11	9	11	20	15	16	587	562	577	568	2294	2790
665-680	8	8	11	11	16	22	19	19	582	556	566	559	2263	2754
680-695	7	7	13	12	14	25	19	20	574	548	555	548	2225	2710
695-710	13	6	16	7	19	23	13	29	567	541	542	536	2186	2659
710-725	7	15	21	14	22	35	29	28	554	535	526	529	2144	2611
725-740	10	11	14	9	21	23	20	24	547	520	505	515	2087	2540
740-755	19	12	13	14	31	27	26	32	537	509	491	506	2043	2487
755-770	14	11	13	11	25	24	22	27	518	497	478	492	1985	2411
770-785	25	18	15	18	43	33	36	40	504	486	465	481	1936	2350
785-800	18	23	15	18	41	33	41	33	479	468	450	463	1860	2262
800-815	20	23	18	14	43	32	37	38	461	445	435	445	1786	2172
815-830	15	26	21	16	41	37	42	36	441	422	417	431	1711	2081
830-845	28	17	21	19	45	40	36	49	426	396	396	415	1633	1985
845-860	20	16	19	15	36	34	31	39	398	379	375	396	1548	1884
860-875	29	30	29	16	59	45	46	58	378	363	356	381	1478	1802
875-890	14	19	25	26	33	51	45	39	349	333	327	365	1374	1681
890-905	22	19	19	30	41	49	49	41	335	314	302	339	1290	1580
905-920	20	17	23	17	37	40	34	43	313	295	283	309	1200	1471
920-935	29	23	22	19	52	41	42	51	293	278	260	292	1123	1377
935-950	20	15	17	18	35	35	33	37	264	255	238	273	1030	1272
950-965	15	21	24	24	36	48	45	39	244	240	221	255	960	1191
965-980	26	22	21	27	48	48	49	47	229	219	197	231	876	1096
980-995	23	15	23	23	38	46	38	46	203	197	176	204	780	975
995-1010	26	21	26	17	47	43	38	52	180	182	153	181	696	867
1010-1025	25	29	15	24	54	39	53	40	154	161	127	164	606	764
1025-1040	17	17	13	15	34	28	32	30	129	132	112	140	513	659
1040-1055	17	17	14	16	34	30	33	31	112	115	99	125	451	586
1055-1070	16	24	16	15	40	31	39	32	95	98	85	109	387	510
1070-1085	14	15	14	13	29	27	28	28	79	74	69	94	316	430
1085-1100	9	15	19	18	24	37	33	28	65	59	55	81	260	365
1100-1115	20	7	10	14	27	24	21	30	56	44	36	63	199	282
1115-1130	7	3	4	10	10	14	13	11	36	37	26	49	148	216
1130-1145	5	11	4	8	16	12	19	9	29	34	22	39	124	176
1145-1160	4	6	4	5	10	9	11	8	24	23	18	31	96	139
1160-1175	3	3	3	6	6	9	9	6	20	17	14	26	77	110
1175-1190	3	4	2	2	7	4	6	5	17	14	11	20	62	87
1190-1205	7	2	0	4	9	4	6	7	14	10	9	18	51	73
1205-1220	4	2	6	5	6	11	7	10	7	8	9	14	38	53
1220-1235	2	2	0	3	4	3	5	2	3	6	3	9	21	33
1235-1250	0	2	1	0	2	1	2	1	1	4	3	6	14	22
1250-1265	0	1	1	3	1	4	4	1	1	2	2	6	11	17
1265-1280	0	0	1	0	0	1	0	1	1	1	1	3	6	11
1280-1295	0	0	0	1	0	1	1	0	1	1	0	3	5	9
1295-1310	0	0	0	1	0	1	1	0	1	1	0	2	4	7
1310-1325	0	0	0	0	0	0	0	0	1	1	0	1	3	5
1325-1340	0	0	0	0	0	0	0	0	1	1	0	1	3	5
1340-1355	0	1	0	0	1	0	1	0	1	1	0	1	3	5
1355-1370	0	0	0	1	0	1	1	0	1	0	0	1	2	4
1370-1385	0	0	0	0	0	0	0	0	1	0	0	0	1	3
1385-1400	1	0	0	0	1	0	0	1	1	0	0	0	1	3
1400-1415	0	0	0	0	0	0	0	0	0	0	0	0	0	1
1415-1430	0	0	0	0	0	0	0	0	0	0	0	0	0	1
1430-1445	0	0	0	0	0	0	0	0	0	0	0	0	0	1
1445-1460	0	0	0	0	0	0	0	0	0	0	0	0	0	1
1460-1475	0	0	0	0	0	0	0	0	0	0	0	0	0	0
1475-1490	0	0	0	0	0	0	0	0	0	0	0	0	0	0
