# Supplementary material for: Dynamics of genetic and somatic trade-offs in ageing and mortality
Source: Nature. 2026 Apr 22;654(8118):437–53. doi: 10.1038/s41586-026-10407-9 (PMC13253337; doi:10.1038/s41586-026-10407-9)
Supplement: Supplementary file 1 — This zipped file contains Supplementary Tables 1–16, including a guide to the tables. [file 41586_2026_10407_MOESM1_ESM.zip › Supplementary Tables_Arends_10Apr2026/S_Table_2_Vita_mortality_by_age_and_genotype_text_files/Vita12a_deathsIn15Dwindows_female.txt]

CH	CD	BH	BD	C	B	D	H	CH_alive	CD_alive	BH_alive	BD_alive	nGenotyped	nTotal
5-20	0	0	0	0	0	0	0	0	708	735	721	781	2945	3037
20-35	0	0	0	0	0	0	0	0	708	735	721	781	2945	3037
35-50	0	0	0	0	0	0	0	0	708	735	721	781	2945	3037
50-65	0	1	0	1	1	1	2	0	708	735	721	781	2945	3037
65-80	0	0	0	0	0	0	0	0	708	734	721	780	2943	3035
80-95	0	0	0	0	0	0	0	0	708	734	721	780	2943	3035
95-110	0	0	0	0	0	0	0	0	708	734	721	780	2943	3035
110-125	0	0	0	0	0	0	0	0	708	734	721	780	2943	3035
125-140	0	0	0	0	0	0	0	0	708	734	721	780	2943	3035
140-155	0	2	1	1	2	2	3	1	708	734	721	780	2943	3035
155-170	0	1	0	1	1	1	2	0	708	732	720	779	2939	3031
170-185	0	0	0	1	0	1	1	0	708	731	720	778	2937	3029
185-200	0	0	0	1	0	1	1	0	708	731	720	777	2936	3028
200-215	0	2	1	0	2	1	2	1	708	731	720	776	2935	3027
215-230	1	0	0	0	1	0	0	1	708	729	719	776	2932	3024
230-245	0	2	0	0	2	0	2	0	707	729	719	776	2931	3023
245-260	1	1	1	0	2	1	1	2	707	727	719	776	2929	3021
260-275	0	0	0	1	0	1	1	0	706	726	718	776	2926	3018
275-290	0	0	0	0	0	0	0	0	706	726	718	775	2925	3017
290-305	0	0	0	0	0	0	0	0	706	726	718	775	2925	3017
305-320	0	0	0	1	0	1	1	0	706	726	718	775	2925	3017
320-335	0	0	1	1	0	2	1	1	706	726	718	774	2924	3016
335-350	0	0	0	1	0	1	1	0	706	726	717	773	2922	3014
350-365	1	0	1	0	1	1	0	2	706	726	717	772	2921	3013
365-380	1	0	0	0	1	0	0	1	705	726	716	772	2919	3011
380-395	1	0	1	1	1	2	1	2	704	726	716	772	2918	3010
395-410	0	0	1	0	0	1	0	1	703	726	715	771	2915	3007
410-425	2	0	0	3	2	3	3	2	703	726	714	771	2914	3006
425-440	1	2	4	2	3	6	4	5	701	726	714	768	2909	3001
440-455	1	1	1	2	2	3	3	2	700	724	710	766	2900	2992
455-470	3	2	1	3	5	4	5	4	699	723	709	764	2895	2987
470-485	2	1	0	2	3	2	3	2	696	721	708	761	2886	2978
485-500	3	4	0	1	7	1	5	3	694	720	708	759	2881	2972
500-515	0	3	3	4	3	7	7	3	691	716	708	758	2873	2963
515-530	4	2	2	0	6	2	2	6	691	713	705	754	2863	2953
530-545	3	0	6	2	3	8	2	9	687	711	703	754	2855	2944
545-560	2	2	0	2	4	2	4	2	684	711	697	752	2844	2930
560-575	2	5	3	0	7	3	5	5	682	709	697	750	2838	2924
575-590	6	4	3	9	10	12	13	9	680	704	694	750	2828	2914
590-605	3	5	7	1	8	8	6	10	674	700	691	741	2806	2892
605-620	2	5	8	8	7	16	13	10	671	695	684	740	2790	2875
620-635	6	6	7	8	12	15	14	13	669	690	676	732	2767	2851
635-650	8	5	10	8	13	18	13	18	663	684	669	724	2740	2823
650-665	10	7	8	10	17	18	17	18	655	679	659	716	2709	2790
665-680	10	10	11	10	20	21	20	21	645	672	651	706	2674	2754
680-695	12	12	12	13	24	25	25	24	635	662	640	696	2633	2710
695-710	15	8	15	10	23	25	18	30	623	650	628	683	2584	2659
710-725	16	12	20	20	28	40	32	36	608	642	613	673	2536	2611
725-740	8	15	16	11	23	27	26	24	592	630	593	653	2468	2540
740-755	23	13	18	15	36	33	28	41	584	615	577	642	2418	2487
755-770	19	13	17	11	32	28	24	36	561	602	559	627	2349	2411
770-785	17	18	25	26	35	51	44	42	542	589	542	616	2289	2350
785-800	18	24	26	19	42	45	43	44	525	571	517	590	2203	2262
800-815	20	13	23	32	33	55	45	43	507	547	491	571	2116	2172
815-830	17	23	25	27	40	52	50	42	487	534	468	539	2028	2081
830-845	27	21	16	35	48	51	56	43	470	511	443	512	1936	1985
845-860	23	19	16	24	42	40	43	39	443	490	427	477	1837	1884
860-875	40	28	27	22	68	49	50	67	420	471	411	453	1755	1802
875-890	19	22	27	28	41	55	50	46	380	443	384	431	1638	1681
890-905	25	22	31	28	47	59	50	56	361	421	357	403	1542	1580
905-920	25	25	24	18	50	42	43	49	336	399	326	375	1436	1471
920-935	17	32	23	30	49	53	62	40	311	374	302	357	1344	1377
935-950	24	25	12	18	49	30	43	36	294	342	279	327	1242	1272
950-965	25	27	23	17	52	40	44	48	270	317	267	309	1163	1191
965-980	29	31	24	33	60	57	64	53	245	290	244	292	1071	1096
980-995	25	27	33	22	52	55	49	58	216	259	220	259	954	975
995-1010	26	33	23	20	59	43	53	49	191	232	187	237	847	867
1010-1025	25	26	24	26	51	50	52	49	165	199	164	217	745	764
1025-1040	20	17	15	20	37	35	37	35	140	173	140	191	644	659
1040-1055	19	17	17	21	36	38	38	36	120	156	125	171	572	586
1055-1070	15	23	16	24	38	40	47	31	101	139	108	150	498	510
1070-1085	13	17	13	21	30	34	38	26	86	116	92	126	420	430
1085-1100	19	24	12	26	43	38	50	31	73	99	79	105	356	365
1100-1115	12	16	21	16	28	37	32	33	54	75	67	79	275	282
1115-1130	8	10	11	9	18	20	19	19	42	59	46	63	210	216
1130-1145	7	11	7	12	18	19	23	14	34	49	35	54	172	176
1145-1160	3	11	7	8	14	15	19	10	27	38	28	42	135	139
1160-1175	5	7	1	9	12	10	16	6	24	27	21	34	106	110
1175-1190	2	3	6	3	5	9	6	8	19	20	20	25	84	87
1190-1205	4	2	5	7	6	12	9	9	17	17	14	22	70	73
1205-1220	6	5	2	6	11	8	11	8	13	15	9	15	52	53
1220-1235	3	3	4	1	6	5	4	7	7	10	7	9	33	33
1235-1250	0	2	1	2	2	3	4	1	4	7	3	8	22	22
1250-1265	3	0	0	3	3	3	3	3	4	5	2	6	17	17
1265-1280	1	0	1	0	1	1	0	2	1	5	2	3	11	11
1280-1295	0	2	0	0	2	0	2	0	0	5	1	3	9	9
1295-1310	0	1	1	0	1	1	1	1	0	3	1	3	7	7
1310-1325	0	0	0	0	0	0	0	0	0	2	0	3	5	5
1325-1340	0	0	0	0	0	0	0	0	0	2	0	3	5	5
1340-1355	0	0	0	1	0	1	1	0	0	2	0	3	5	5
1355-1370	0	0	0	1	0	1	1	0	0	2	0	2	4	4
1370-1385	0	0	0	0	0	0	0	0	0	2	0	1	3	3
1385-1400	0	1	0	1	1	1	2	0	0	2	0	1	3	3
1400-1415	0	0	0	0	0	0	0	0	0	1	0	0	1	1
1415-1430	0	0	0	0	0	0	0	0	0	1	0	0	1	1
1430-1445	0	0	0	0	0	0	0	0	0	1	0	0	1	1
1445-1460	0	1	0	0	1	0	1	0	0	1	0	0	1	1
1460-1475	0	0	0	0	0	0	0	0	0	0	0	0	0	0
1475-1490	0	0	0	0	0	0	0	0	0	0	0	0	0	0
