# Supplementary material for: Dynamics of genetic and somatic trade-offs in ageing and mortality
Source: Nature. 2026 Apr 22;654(8118):437–53. doi: 10.1038/s41586-026-10407-9 (PMC13253337; doi:10.1038/s41586-026-10407-9)
Supplement: Supplementary file 1 — This zipped file contains Supplementary Tables 1–16, including a guide to the tables. [file 41586_2026_10407_MOESM1_ESM.zip › Supplementary Tables_Arends_10Apr2026/S_Table_2_Vita_mortality_by_age_and_genotype_text_files/Vita5a_deathsIn15Dwindows_male.txt]

CH	CD	BH	BD	C	B	D	H	CH_alive	CD_alive	BH_alive	BD_alive	nGenotyped	nTotal
5-20	0	0	0	0	0	0	0	0	587	545	590	607	2329	3401
20-35	0	0	0	0	0	0	0	0	587	545	590	607	2329	3401
35-50	0	0	1	0	0	1	0	1	587	545	590	607	2329	3401
50-65	0	0	0	0	0	0	0	0	587	545	589	607	2328	3400
65-80	0	0	0	0	0	0	0	0	587	545	589	607	2328	3399
80-95	0	0	0	0	0	0	0	0	587	545	589	607	2328	3399
95-110	0	0	0	0	0	0	0	0	587	545	589	607	2328	3398
110-125	0	0	0	0	0	0	0	0	587	545	589	607	2328	3397
125-140	1	0	0	0	1	0	0	1	587	545	589	607	2328	3397
140-155	0	1	0	0	1	0	1	0	586	545	589	607	2327	3396
155-170	0	0	0	0	0	0	0	0	586	544	589	607	2326	3395
170-185	0	1	0	1	1	1	2	0	586	544	589	607	2326	3395
185-200	0	2	1	1	2	2	3	1	586	543	589	606	2324	3390
200-215	2	1	1	1	3	2	2	3	586	541	588	605	2320	3386
215-230	0	1	0	0	1	0	1	0	584	540	587	604	2315	3381
230-245	0	0	1	1	0	2	1	1	584	539	587	604	2314	3379
245-260	5	1	2	1	6	3	2	7	584	539	586	603	2312	3371
260-275	5	3	2	2	8	4	5	7	579	538	584	602	2303	3362
275-290	3	2	5	3	5	8	5	8	574	535	582	600	2291	3347
290-305	5	0	1	4	5	5	4	6	571	533	577	597	2278	3332
305-320	1	3	5	3	4	8	6	6	566	533	576	593	2268	3312
320-335	5	3	3	5	8	8	8	8	565	530	571	590	2256	3296
335-350	3	8	2	1	11	3	9	5	560	527	568	585	2240	3273
350-365	3	2	2	4	5	6	6	5	557	519	566	584	2226	3255
365-380	3	2	4	8	5	12	10	7	554	517	564	580	2215	3238
380-395	3	3	4	4	6	8	7	7	551	515	560	572	2198	3214
395-410	2	2	3	4	4	7	6	5	548	512	556	568	2184	3196
410-425	6	5	5	5	11	10	10	11	546	510	553	564	2173	3177
425-440	9	3	2	2	12	4	5	11	540	505	548	559	2152	3153
440-455	5	4	6	5	9	11	9	11	531	502	546	557	2136	3130
455-470	3	7	7	7	10	14	14	10	526	498	540	552	2116	3105
470-485	7	4	2	3	11	5	7	9	523	491	533	545	2092	3071
485-500	4	6	2	15	10	17	21	6	516	487	531	542	2076	3043
500-515	0	6	11	4	6	15	10	11	512	481	529	527	2049	3007
515-530	8	6	5	10	14	15	16	13	512	475	518	523	2028	2972
530-545	3	5	5	8	8	13	13	8	504	469	513	513	1999	2929
545-560	9	4	7	2	13	9	6	16	501	464	508	505	1978	2895
560-575	5	6	8	11	11	19	17	13	492	460	501	503	1956	2862
575-590	7	6	13	5	13	18	11	20	487	454	493	492	1926	2818
590-605	4	5	5	5	9	10	10	9	480	448	480	487	1895	2773
605-620	3	12	9	4	15	13	16	12	476	443	475	482	1876	2743
620-635	7	5	7	6	12	13	11	14	473	431	466	478	1848	2695
635-650	10	8	11	14	18	25	22	21	466	426	459	472	1823	2652
650-665	10	8	8	13	18	21	21	18	456	418	448	458	1780	2588
665-680	16	10	6	12	26	18	22	22	446	410	440	445	1741	2532
680-695	12	9	9	12	21	21	21	21	430	400	434	433	1697	2458
695-710	12	15	9	8	27	17	23	21	418	391	425	421	1655	2397
710-725	14	11	9	12	25	21	23	23	406	376	416	413	1611	2334
725-740	12	9	16	13	21	29	22	28	392	365	407	401	1565	2263
740-755	9	5	7	14	14	21	19	16	380	356	391	388	1515	2190
755-770	14	13	14	19	27	33	32	28	371	351	384	374	1480	2129
770-785	13	9	13	5	22	18	14	26	357	338	370	355	1420	2054
785-800	17	13	16	9	30	25	22	33	344	329	357	350	1380	1990
800-815	10	15	15	8	25	23	23	25	327	316	341	341	1325	1907
815-830	13	15	17	14	28	31	29	30	317	301	326	333	1277	1822
830-845	11	20	11	15	31	26	35	22	304	286	309	319	1218	1744
845-860	11	17	14	18	28	32	35	25	293	266	298	304	1161	1659
860-875	23	16	13	18	39	31	34	36	282	249	284	286	1101	1575
875-890	13	16	20	15	29	35	31	33	259	233	271	268	1031	1467
890-905	10	16	13	14	26	27	30	23	246	217	251	253	967	1365
905-920	11	13	17	12	24	29	25	28	236	201	238	239	914	1269
920-935	16	14	19	19	30	38	33	35	225	188	221	227	861	1197
935-950	20	12	16	17	32	33	29	36	209	174	202	208	793	1107
950-965	13	16	18	17	29	35	33	31	189	162	186	191	728	1017
965-980	15	11	22	17	26	39	28	37	176	146	168	174	664	926
980-995	17	14	14	14	31	28	28	31	161	135	146	157	599	837
995-1010	23	11	19	11	34	30	22	42	144	121	132	143	540	756
1010-1025	15	19	18	16	34	34	35	33	121	110	113	132	476	676
1025-1040	12	12	14	16	24	30	28	26	106	91	95	116	408	587
1040-1055	9	9	11	13	18	24	22	20	94	79	81	100	354	512
1055-1070	20	10	10	7	30	17	17	30	85	70	70	87	312	448
1070-1085	10	8	7	11	18	18	19	17	65	60	60	80	265	383
1085-1100	12	10	9	8	22	17	18	21	55	52	53	69	229	333
1100-1115	9	9	4	11	18	15	20	13	43	42	44	61	190	277
1115-1130	3	11	7	6	14	13	17	10	34	33	40	50	157	228
1130-1145	7	5	5	6	12	11	11	12	31	22	33	44	130	186
1145-1160	8	6	6	3	14	9	9	14	24	17	28	38	107	153
1160-1175	2	4	5	5	6	10	9	7	16	11	22	35	84	121
1175-1190	4	3	4	4	7	8	7	8	14	7	17	30	68	100
1190-1205	4	0	3	9	4	12	9	7	10	4	13	26	53	79
1205-1220	3	2	3	2	5	5	4	6	6	4	10	17	37	57
1220-1235	2	0	2	4	2	6	4	4	3	2	7	15	27	44
1235-1250	0	0	3	2	0	5	2	3	1	2	5	11	19	32
1250-1265	0	0	0	2	0	2	2	0	1	2	2	9	14	22
1265-1280	0	0	2	3	0	5	3	2	1	2	2	7	12	20
1280-1295	1	1	0	0	2	0	1	1	1	2	0	4	7	11
1295-1310	0	1	0	1	1	1	2	0	0	1	0	4	5	8
1310-1325	0	0	0	2	0	2	2	0	0	0	0	3	3	5
1325-1340	0	0	0	1	0	1	1	0	0	0	0	1	1	3
1340-1355	0	0	0	0	0	0	0	0	0	0	0	0	0	0
1355-1370	0	0	0	0	0	0	0	0	0	0	0	0	0	0
1370-1385	0	0	0	0	0	0	0	0	0	0	0	0	0	0
1385-1400	0	0	0	0	0	0	0	0	0	0	0	0	0	0
1400-1415	0	0	0	0	0	0	0	0	0	0	0	0	0	0
1415-1430	0	0	0	0	0	0	0	0	0	0	0	0	0	0
1430-1445	0	0	0	0	0	0	0	0	0	0	0	0	0	0
1445-1460	0	0	0	0	0	0	0	0	0	0	0	0	0	0
1460-1475	0	0	0	0	0	0	0	0	0	0	0	0	0	0
1475-1490	0	0	0	0	0	0	0	0	0	0	0	0	0	0
