# Supplementary material for: Dynamics of genetic and somatic trade-offs in ageing and mortality
Source: Nature. 2026 Apr 22;654(8118):437–53. doi: 10.1038/s41586-026-10407-9 (PMC13253337; doi:10.1038/s41586-026-10407-9)
Supplement: Supplementary file 1 — This zipped file contains Supplementary Tables 1–16, including a guide to the tables. [file 41586_2026_10407_MOESM1_ESM.zip › Supplementary Tables_Arends_10Apr2026/S_Table_2_Vita_mortality_by_age_and_genotype_text_files/Vita11b_deathsIn15Dwindows_female.txt]

CH	CD	BH	BD	C	B	D	H	CH_alive	CD_alive	BH_alive	BD_alive	nGenotyped	nTotal
5-20	0	0	0	0	0	0	0	0	747	623	677	698	2745	3037
20-35	0	0	0	0	0	0	0	0	747	623	677	698	2745	3037
35-50	0	0	0	0	0	0	0	0	747	623	677	698	2745	3037
50-65	0	0	1	1	0	2	1	1	747	623	677	698	2745	3037
65-80	0	0	0	0	0	0	0	0	747	623	676	697	2743	3035
80-95	0	0	0	0	0	0	0	0	747	623	676	697	2743	3035
95-110	0	0	0	0	0	0	0	0	747	623	676	697	2743	3035
110-125	0	0	0	0	0	0	0	0	747	623	676	697	2743	3035
125-140	0	0	0	0	0	0	0	0	747	623	676	697	2743	3035
140-155	1	0	1	2	1	3	2	2	747	623	676	697	2743	3035
155-170	0	2	0	0	2	0	2	0	746	623	675	695	2739	3031
170-185	1	0	0	0	1	0	0	1	746	621	675	695	2737	3029
185-200	1	0	0	0	1	0	0	1	745	621	675	695	2736	3028
200-215	2	1	0	0	3	0	1	2	744	621	675	695	2735	3027
215-230	0	0	1	0	0	1	0	1	742	620	675	695	2732	3024
230-245	0	1	0	1	1	1	2	0	742	620	674	695	2731	3023
245-260	0	1	0	2	1	2	3	0	742	619	674	694	2729	3021
260-275	1	0	0	0	1	0	0	1	742	618	674	692	2726	3018
275-290	0	0	0	0	0	0	0	0	741	618	674	692	2725	3017
290-305	0	0	0	0	0	0	0	0	741	618	674	692	2725	3017
305-320	0	0	0	1	0	1	1	0	741	618	674	692	2725	3017
320-335	0	0	0	1	0	1	1	0	741	618	674	691	2724	3016
335-350	1	0	0	0	1	0	0	1	741	618	674	690	2723	3014
350-365	1	0	1	0	1	1	0	2	740	618	674	690	2722	3013
365-380	0	0	1	0	0	1	0	1	739	618	673	690	2720	3011
380-395	1	0	1	1	1	2	1	2	739	618	672	690	2719	3010
395-410	0	1	0	0	1	0	1	0	738	618	671	689	2716	3007
410-425	1	1	1	2	2	3	3	2	738	617	671	689	2715	3006
425-440	1	1	4	1	2	5	2	5	737	616	670	687	2710	3001
440-455	2	1	0	1	3	1	2	2	736	615	666	686	2703	2992
455-470	2	3	1	3	5	4	6	3	734	614	666	685	2699	2987
470-485	1	3	0	1	4	1	4	1	732	611	665	682	2690	2978
485-500	3	1	1	4	4	5	5	4	731	608	665	681	2685	2972
500-515	2	3	1	4	5	5	7	3	728	607	664	677	2676	2963
515-530	3	2	1	2	5	3	4	4	726	604	663	673	2666	2953
530-545	4	2	4	2	6	6	4	8	723	602	662	671	2658	2944
545-560	0	1	0	5	1	5	6	0	719	600	658	669	2646	2930
560-575	2	3	1	4	5	5	7	3	719	599	658	664	2640	2924
575-590	4	6	6	4	10	10	10	10	717	596	657	660	2630	2914
590-605	7	3	1	4	10	5	7	8	713	590	651	656	2610	2892
605-620	6	4	7	5	10	12	9	13	706	587	650	652	2595	2875
620-635	4	5	7	11	9	18	16	11	700	583	643	647	2573	2851
635-650	8	6	10	3	14	13	9	18	696	578	636	636	2546	2823
650-665	13	6	5	7	19	12	13	18	688	572	626	633	2519	2790
665-680	12	10	9	11	22	20	21	21	675	566	621	626	2488	2754
680-695	14	11	15	8	25	23	19	29	663	556	612	615	2446	2710
695-710	14	10	10	8	24	18	18	24	649	545	597	607	2398	2659
710-725	20	16	7	22	36	29	38	27	635	535	587	599	2356	2611
725-740	12	14	7	13	26	20	27	19	615	519	580	577	2291	2540
740-755	22	15	10	17	37	27	32	32	603	505	573	564	2245	2487
755-770	13	15	16	11	28	27	26	29	581	490	563	547	2181	2411
770-785	25	14	20	22	39	42	36	45	568	475	547	536	2126	2350
785-800	17	26	13	27	43	40	53	30	543	461	527	514	2045	2262
800-815	22	17	16	24	39	40	41	38	526	435	514	487	1962	2172
815-830	26	22	18	24	48	42	46	44	504	418	498	463	1883	2081
830-845	18	17	26	30	35	56	47	44	478	396	480	439	1793	1985
845-860	19	15	20	20	34	40	35	39	460	379	454	409	1702	1884
860-875	32	28	22	29	60	51	57	54	441	364	434	389	1628	1802
875-890	25	29	20	15	54	35	44	45	409	336	412	360	1517	1681
890-905	32	23	20	22	55	42	45	52	384	307	392	345	1428	1580
905-920	22	21	23	23	43	46	44	45	352	284	372	323	1331	1471
920-935	30	20	27	19	50	46	39	57	330	263	349	300	1242	1377
935-950	16	17	21	20	33	41	37	37	300	243	322	281	1146	1272
950-965	27	18	18	21	45	39	39	45	284	226	301	261	1072	1191
965-980	28	29	30	24	57	54	53	58	257	208	283	240	988	1096
980-995	21	23	25	29	44	54	52	46	229	179	253	216	877	975
995-1010	27	20	27	15	47	42	35	54	208	156	228	187	779	867
1010-1025	29	21	27	19	50	46	40	56	181	136	201	172	690	764
1025-1040	13	15	23	16	28	39	31	36	152	115	174	153	594	659
1040-1055	21	12	18	16	33	34	28	39	139	100	151	137	527	586
1055-1070	27	17	19	11	44	30	28	46	118	88	133	121	460	510
1070-1085	17	5	21	13	22	34	18	38	91	71	114	110	386	430
1085-1100	24	17	22	14	41	36	31	46	74	66	93	97	330	365
1100-1115	11	12	18	15	23	33	27	29	50	49	71	83	253	282
1115-1130	4	8	13	12	12	25	20	17	39	37	53	68	197	216
1130-1145	7	8	8	11	15	19	19	15	35	29	40	56	160	176
1145-1160	6	2	7	9	8	16	11	13	28	21	32	45	126	139
1160-1175	6	4	4	7	10	11	11	10	22	19	25	36	102	110
1175-1190	4	2	1	4	6	5	6	5	16	15	21	29	81	87
1190-1205	9	1	3	7	10	10	8	12	12	13	20	25	70	73
1205-1220	2	4	6	6	6	12	10	8	3	12	17	18	50	53
1220-1235	0	4	4	3	4	7	7	4	1	8	11	12	32	33
1235-1250	0	1	1	2	1	3	3	1	1	4	7	9	21	22
1250-1265	0	1	2	3	1	5	4	2	1	3	6	7	17	17
1265-1280	1	0	1	0	1	1	0	2	1	2	4	4	11	11
1280-1295	0	1	0	1	1	1	2	0	0	2	3	4	9	9
1295-1310	0	0	1	1	0	2	1	1	0	1	3	3	7	7
1310-1325	0	0	0	0	0	0	0	0	0	1	2	2	5	5
1325-1340	0	0	0	0	0	0	0	0	0	1	2	2	5	5
1340-1355	0	0	0	1	0	1	1	0	0	1	2	2	5	5
1355-1370	0	0	0	1	0	1	1	0	0	1	2	1	4	4
1370-1385	0	0	0	0	0	0	0	0	0	1	2	0	3	3
1385-1400	0	1	1	0	1	1	1	1	0	1	2	0	3	3
1400-1415	0	0	0	0	0	0	0	0	0	0	1	0	1	1
1415-1430	0	0	0	0	0	0	0	0	0	0	1	0	1	1
1430-1445	0	0	0	0	0	0	0	0	0	0	1	0	1	1
1445-1460	0	0	1	0	0	1	0	1	0	0	1	0	1	1
1460-1475	0	0	0	0	0	0	0	0	0	0	0	0	0	0
1475-1490	0	0	0	0	0	0	0	0	0	0	0	0	0	0
