# Supplementary material for: Dynamics of genetic and somatic trade-offs in ageing and mortality
Source: Nature. 2026 Apr 22;654(8118):437–53. doi: 10.1038/s41586-026-10407-9 (PMC13253337; doi:10.1038/s41586-026-10407-9)
Supplement: Supplementary file 1 — This zipped file contains Supplementary Tables 1–16, including a guide to the tables. [file 41586_2026_10407_MOESM1_ESM.zip › Supplementary Tables_Arends_10Apr2026/S_Table_2_Vita_mortality_by_age_and_genotype_text_files/Vita6a_deathsIn15Dwindows_male.txt]

CH	CD	BH	BD	C	B	D	H	CH_alive	CD_alive	BH_alive	BD_alive	nGenotyped	nTotal
5-20	0	0	0	0	0	0	0	0	703	667	606	636	2612	3401
20-35	0	0	0	0	0	0	0	0	703	667	606	636	2612	3401
35-50	0	0	1	0	0	1	0	1	703	667	606	636	2612	3401
50-65	1	0	0	0	1	0	0	1	703	667	605	636	2611	3400
65-80	0	0	0	0	0	0	0	0	702	667	605	636	2610	3399
80-95	1	0	0	0	1	0	0	1	702	667	605	636	2610	3399
95-110	0	0	0	0	0	0	0	0	701	667	605	636	2609	3398
110-125	0	0	0	0	0	0	0	0	701	667	605	636	2609	3397
125-140	0	0	1	0	0	1	0	1	701	667	605	636	2609	3397
140-155	0	0	0	0	0	0	0	0	701	667	604	636	2608	3396
155-170	0	0	0	0	0	0	0	0	701	667	604	636	2608	3395
170-185	2	2	0	1	4	1	3	2	701	667	604	636	2608	3395
185-200	0	1	1	1	1	2	2	1	699	665	604	635	2603	3390
200-215	0	3	1	1	3	2	4	1	699	664	603	634	2600	3386
215-230	0	0	1	1	0	2	1	1	699	661	602	633	2595	3381
230-245	2	1	1	2	3	3	3	3	699	661	601	632	2593	3379
245-260	3	2	0	3	5	3	5	3	697	660	600	630	2587	3371
260-275	1	2	2	6	3	8	8	3	694	658	600	627	2579	3362
275-290	2	3	4	3	5	7	6	6	693	656	598	621	2568	3347
290-305	3	6	1	3	9	4	9	4	691	653	594	618	2556	3332
305-320	5	1	3	3	6	6	4	8	688	647	593	615	2543	3312
320-335	4	5	5	3	9	8	8	9	683	646	590	612	2531	3296
335-350	6	4	1	3	10	4	7	7	679	641	585	609	2514	3273
350-365	3	3	4	0	6	4	3	7	673	637	584	606	2500	3255
365-380	2	7	4	7	9	11	14	6	670	634	580	606	2490	3238
380-395	3	5	5	2	8	7	7	8	668	627	576	599	2470	3214
395-410	5	5	4	2	10	6	7	9	665	622	571	597	2455	3196
410-425	7	2	4	5	9	9	7	11	660	617	567	595	2439	3177
425-440	3	4	5	5	7	10	9	8	653	615	563	590	2421	3153
440-455	5	5	7	5	10	12	10	12	650	611	558	585	2404	3130
455-470	4	9	5	10	13	15	19	9	645	606	551	580	2382	3105
470-485	5	7	9	3	12	12	10	14	641	597	546	570	2354	3071
485-500	6	12	10	4	18	14	16	16	636	590	537	567	2330	3043
500-515	5	8	4	11	13	15	19	9	630	578	527	563	2298	3007
515-530	9	11	5	12	20	17	23	14	625	570	523	552	2270	2972
530-545	2	6	5	13	8	18	19	7	616	559	518	540	2233	2929
545-560	6	7	0	11	13	11	18	6	614	553	513	527	2207	2895
560-575	13	8	3	12	21	15	20	16	608	546	513	516	2183	2862
575-590	9	12	4	12	21	16	24	13	595	538	510	504	2147	2818
590-605	7	7	3	8	14	11	15	10	586	526	506	492	2110	2773
605-620	12	8	7	8	20	15	16	19	579	519	503	484	2085	2743
620-635	17	11	1	8	28	9	19	18	567	511	496	476	2050	2695
635-650	12	15	12	12	27	24	27	24	550	500	495	468	2013	2652
650-665	12	15	10	7	27	17	22	22	538	485	483	456	1962	2588
665-680	15	17	10	11	32	21	28	25	526	470	473	449	1918	2532
680-695	8	16	12	8	24	20	24	20	511	453	463	438	1865	2458
695-710	12	20	8	13	32	21	33	20	503	437	451	430	1821	2397
710-725	12	14	14	19	26	33	33	26	491	417	443	417	1768	2334
725-740	14	12	16	11	26	27	23	30	479	403	429	398	1709	2263
740-755	10	6	20	11	16	31	17	30	465	391	413	387	1656	2190
755-770	16	18	12	16	34	28	34	28	455	385	393	376	1609	2129
770-785	17	10	8	10	27	18	20	25	439	367	381	360	1547	2054
785-800	18	12	15	17	30	32	29	33	422	357	373	350	1502	1990
800-815	17	9	19	15	26	34	24	36	404	345	358	333	1440	1907
815-830	14	12	16	19	26	35	31	30	387	336	339	318	1380	1822
830-845	27	18	8	9	45	17	27	35	373	324	323	299	1319	1744
845-860	15	18	18	21	33	39	39	33	346	306	315	290	1257	1659
860-875	26	26	18	16	52	34	42	44	331	288	297	269	1185	1575
875-890	31	20	15	24	51	39	44	46	305	262	279	253	1099	1467
890-905	21	16	20	16	37	36	32	41	274	242	264	229	1009	1365
905-920	14	11	10	15	25	25	26	24	253	226	244	213	936	1269
920-935	19	14	21	13	33	34	27	40	239	215	234	198	886	1197
935-950	27	16	15	15	43	30	31	42	220	201	213	185	819	1107
950-965	14	25	16	15	39	31	40	30	193	185	198	170	746	1017
965-980	19	15	21	14	34	35	29	40	179	160	182	155	676	926
980-995	14	14	20	20	28	40	34	34	160	145	161	141	607	837
995-1010	22	12	17	9	34	26	21	39	146	131	141	121	539	756
1010-1025	17	14	16	17	31	33	31	33	124	119	124	112	479	676
1025-1040	17	16	14	10	33	24	26	31	107	105	108	95	415	587
1040-1055	12	17	9	12	29	21	29	21	90	89	94	85	358	512
1055-1070	15	8	12	10	23	22	18	27	78	72	85	73	308	448
1070-1085	8	12	12	8	20	20	20	20	63	64	73	63	263	383
1085-1100	10	7	16	6	17	22	13	26	55	52	61	55	223	333
1100-1115	10	4	7	8	14	15	12	17	45	45	45	49	184	277
1115-1130	3	12	7	9	15	16	21	10	35	41	38	41	155	228
1130-1145	5	7	9	3	12	12	10	14	32	29	31	32	124	186
1145-1160	6	3	3	7	9	10	10	9	27	22	22	29	100	153
1160-1175	3	3	3	3	6	6	6	6	21	19	19	22	81	121
1175-1190	3	5	2	3	8	5	8	5	18	16	16	19	69	100
1190-1205	2	2	4	8	4	12	10	6	15	11	14	16	56	79
1205-1220	5	1	3	3	6	6	4	8	13	9	10	8	40	57
1220-1235	2	3	1	3	5	4	6	3	8	8	7	5	28	44
1235-1250	2	2	2	0	4	2	2	4	6	5	6	2	19	32
1250-1265	0	0	0	0	0	0	0	0	4	3	4	2	13	22
1265-1280	4	1	2	0	5	2	1	6	4	3	4	2	13	20
1280-1295	0	0	0	1	0	1	1	0	0	2	2	2	6	11
1295-1310	0	1	1	0	1	1	1	1	0	2	2	1	5	8
1310-1325	0	0	0	0	0	0	0	0	0	1	1	1	3	5
1325-1340	0	1	1	1	1	2	2	1	0	1	1	1	3	3
1340-1355	0	0	0	0	0	0	0	0	0	0	0	0	0	0
1355-1370	0	0	0	0	0	0	0	0	0	0	0	0	0	0
1370-1385	0	0	0	0	0	0	0	0	0	0	0	0	0	0
1385-1400	0	0	0	0	0	0	0	0	0	0	0	0	0	0
1400-1415	0	0	0	0	0	0	0	0	0	0	0	0	0	0
1415-1430	0	0	0	0	0	0	0	0	0	0	0	0	0	0
1430-1445	0	0	0	0	0	0	0	0	0	0	0	0	0	0
1445-1460	0	0	0	0	0	0	0	0	0	0	0	0	0	0
1460-1475	0	0	0	0	0	0	0	0	0	0	0	0	0	0
1475-1490	0	0	0	0	0	0	0	0	0	0	0	0	0	0
