# Supplementary material for: Dynamics of genetic and somatic trade-offs in ageing and mortality
Source: Nature. 2026 Apr 22;654(8118):437–53. doi: 10.1038/s41586-026-10407-9 (PMC13253337; doi:10.1038/s41586-026-10407-9)
Supplement: Supplementary file 1 — This zipped file contains Supplementary Tables 1–16, including a guide to the tables. [file 41586_2026_10407_MOESM1_ESM.zip › Supplementary Tables_Arends_10Apr2026/S_Table_2_Vita_mortality_by_age_and_genotype_text_files/Vita6b_deathsIn15Dwindows_female.txt]

CH	CD	BH	BD	C	B	D	H	CH_alive	CD_alive	BH_alive	BD_alive	nGenotyped	nTotal
5-20	0	0	0	0	0	0	0	0	760	682	657	766	2865	3037
20-35	0	0	0	0	0	0	0	0	760	682	657	766	2865	3037
35-50	0	0	0	0	0	0	0	0	760	682	657	766	2865	3037
50-65	1	1	0	0	2	0	1	1	760	682	657	766	2865	3037
65-80	0	0	0	0	0	0	0	0	759	681	657	766	2863	3035
80-95	0	0	0	0	0	0	0	0	759	681	657	766	2863	3035
95-110	0	0	0	0	0	0	0	0	759	681	657	766	2863	3035
110-125	0	0	0	0	0	0	0	0	759	681	657	766	2863	3035
125-140	0	0	0	0	0	0	0	0	759	681	657	766	2863	3035
140-155	2	0	1	1	2	2	1	3	759	681	657	766	2863	3035
155-170	1	0	0	1	1	1	1	1	757	681	656	765	2859	3031
170-185	0	0	0	1	0	1	1	0	756	681	656	764	2857	3029
185-200	0	0	1	0	0	1	0	1	756	681	656	763	2856	3028
200-215	1	1	0	1	2	1	2	1	756	681	655	763	2855	3027
215-230	0	0	1	0	0	1	0	1	755	680	655	762	2852	3024
230-245	1	0	0	1	1	1	1	1	755	680	654	762	2851	3023
245-260	2	1	0	0	3	0	1	2	754	680	654	761	2849	3021
260-275	0	0	1	0	0	1	0	1	752	679	654	761	2846	3018
275-290	0	0	0	0	0	0	0	0	752	679	653	761	2845	3017
290-305	0	0	0	0	0	0	0	0	752	679	653	761	2845	3017
305-320	1	0	0	0	1	0	0	1	752	679	653	761	2845	3017
320-335	0	0	1	1	0	2	1	1	751	679	653	761	2844	3016
335-350	0	1	0	0	1	0	1	0	751	679	652	760	2842	3014
350-365	0	0	0	2	0	2	2	0	751	678	652	760	2841	3013
365-380	1	0	0	0	1	0	0	1	751	678	652	758	2839	3011
380-395	1	0	1	1	1	2	1	2	750	678	652	758	2838	3010
395-410	1	0	0	0	1	0	0	1	749	678	651	757	2835	3007
410-425	1	2	1	0	3	1	2	2	748	678	651	757	2834	3006
425-440	2	3	2	2	5	4	5	4	747	676	650	757	2830	3001
440-455	0	1	1	3	1	4	4	1	745	673	648	755	2821	2992
455-470	3	1	1	4	4	5	5	4	745	672	647	752	2816	2987
470-485	3	2	1	0	5	1	2	4	742	671	646	748	2807	2978
485-500	2	0	4	2	2	6	2	6	739	669	645	748	2801	2972
500-515	2	2	1	3	4	4	5	3	737	669	641	746	2793	2963
515-530	2	2	2	2	4	4	4	4	735	667	640	743	2785	2953
530-545	3	1	6	3	4	9	4	9	733	665	638	741	2777	2944
545-560	2	2	0	1	4	1	3	2	730	664	632	738	2764	2930
560-575	4	4	0	2	8	2	6	4	728	662	632	737	2759	2924
575-590	5	7	4	5	12	9	12	9	724	658	632	735	2749	2914
590-605	1	4	4	7	5	11	11	5	719	651	628	730	2728	2892
605-620	4	6	7	7	10	14	13	11	718	647	624	723	2712	2875
620-635	6	9	8	4	15	12	13	14	714	641	617	716	2688	2851
635-650	12	3	12	6	15	18	9	24	708	632	609	712	2661	2823
650-665	11	8	8	8	19	16	16	19	696	629	597	706	2628	2790
665-680	15	8	12	6	23	18	14	27	685	621	589	698	2593	2754
680-695	10	15	6	19	25	25	34	16	670	613	577	692	2552	2710
695-710	7	17	11	10	24	21	27	18	660	598	571	673	2502	2659
710-725	20	16	9	21	36	30	37	29	653	581	560	663	2457	2611
725-740	10	9	11	22	19	33	31	21	633	565	551	642	2391	2540
740-755	20	22	9	22	42	31	44	29	623	556	540	620	2339	2487
755-770	16	20	12	10	36	22	30	28	603	534	531	598	2266	2411
770-785	21	14	20	29	35	49	43	41	587	514	519	588	2208	2350
785-800	28	15	25	20	43	45	35	53	566	500	499	559	2124	2262
800-815	21	18	24	23	39	47	41	45	538	485	474	539	2036	2172
815-830	22	19	24	23	41	47	42	46	517	467	450	516	1950	2081
830-845	22	24	30	20	46	50	44	52	495	448	426	493	1862	1985
845-860	16	23	19	19	39	38	42	35	473	424	396	473	1766	1884
860-875	37	23	22	35	60	57	58	59	457	401	377	454	1689	1802
875-890	25	22	20	25	47	45	47	45	420	378	355	419	1572	1681
890-905	37	21	26	25	58	51	46	63	395	356	335	394	1480	1580
905-920	17	22	19	33	39	52	55	36	358	335	309	369	1371	1471
920-935	23	25	23	29	48	52	54	46	341	313	290	336	1280	1377
935-950	18	25	15	17	43	32	42	33	318	288	267	307	1180	1272
950-965	24	18	25	20	42	45	38	49	300	263	252	290	1105	1191
965-980	32	28	24	31	60	55	59	56	276	245	227	270	1018	1096
980-995	22	27	22	31	49	53	58	44	244	217	203	239	903	975
995-1010	31	27	20	22	58	42	49	51	222	190	181	208	801	867
1010-1025	22	29	19	26	51	45	55	41	191	163	161	186	701	764
1025-1040	14	19	15	18	33	33	37	29	169	134	142	160	605	659
1040-1055	19	18	16	19	37	35	37	35	155	115	127	142	539	586
1055-1070	21	10	15	24	31	39	34	36	136	97	111	123	467	510
1070-1085	12	17	22	11	29	33	28	34	115	87	96	99	397	430
1085-1100	27	13	20	17	40	37	30	47	103	70	74	88	335	365
1100-1115	20	17	9	16	37	25	33	29	76	57	54	71	258	282
1115-1130	15	7	5	10	22	15	17	20	56	40	45	55	196	216
1130-1145	8	8	12	7	16	19	15	20	41	33	40	45	159	176
1145-1160	6	8	3	9	14	12	17	9	33	25	28	38	124	139
1160-1175	7	2	6	6	9	12	8	13	27	17	25	29	98	110
1175-1190	1	3	3	6	4	9	9	4	20	15	19	23	77	87
1190-1205	5	3	2	6	8	8	9	7	19	12	16	17	64	73
1205-1220	6	3	5	4	9	9	7	11	14	9	14	11	48	53
1220-1235	2	2	3	3	4	6	5	5	8	6	9	7	30	33
1235-1250	2	0	0	1	2	1	1	2	6	4	6	4	20	22
1250-1265	1	2	2	1	3	3	3	3	4	4	6	3	17	17
1265-1280	1	0	0	1	1	1	1	1	3	2	4	2	11	11
1280-1295	0	1	1	0	1	1	1	1	2	2	4	1	9	9
1295-1310	1	0	1	0	1	1	0	2	2	1	3	1	7	7
1310-1325	0	0	0	0	0	0	0	0	1	1	2	1	5	5
1325-1340	0	0	0	0	0	0	0	0	1	1	2	1	5	5
1340-1355	0	1	0	0	1	0	1	0	1	1	2	1	5	5
1355-1370	1	0	0	0	1	0	0	1	1	0	2	1	4	4
1370-1385	0	0	0	0	0	0	0	0	0	0	2	1	3	3
1385-1400	0	0	1	1	0	2	1	1	0	0	2	1	3	3
1400-1415	0	0	0	0	0	0	0	0	0	0	1	0	1	1
1415-1430	0	0	0	0	0	0	0	0	0	0	1	0	1	1
1430-1445	0	0	0	0	0	0	0	0	0	0	1	0	1	1
1445-1460	0	0	1	0	0	1	0	1	0	0	1	0	1	1
1460-1475	0	0	0	0	0	0	0	0	0	0	0	0	0	0
1475-1490	0	0	0	0	0	0	0	0	0	0	0	0	0	0
