# Supplementary material for: Dynamics of genetic and somatic trade-offs in ageing and mortality
Source: Nature. 2026 Apr 22;654(8118):437–53. doi: 10.1038/s41586-026-10407-9 (PMC13253337; doi:10.1038/s41586-026-10407-9)
Supplement: Supplementary file 1 — This zipped file contains Supplementary Tables 1–16, including a guide to the tables. [file 41586_2026_10407_MOESM1_ESM.zip › Supplementary Tables_Arends_10Apr2026/S_Table_2_Vita_mortality_by_age_and_genotype_text_files/Vita14b_deathsIn15Dwindows_combined.txt]

CH	CD	BH	BD	C	B	D	H	CH_alive	CD_alive	BH_alive	BD_alive	nGenotyped	nTotal
5-20	0	0	0	0	0	0	0	0	1180	1056	1115	1081	4432	6438
20-35	0	0	0	0	0	0	0	0	1180	1056	1115	1081	4432	6438
35-50	0	1	0	0	1	0	1	0	1180	1056	1115	1081	4432	6438
50-65	1	0	0	0	1	0	0	1	1180	1055	1115	1081	4431	6437
65-80	0	0	0	0	0	0	0	0	1179	1055	1115	1081	4430	6434
80-95	0	0	0	0	0	0	0	0	1179	1055	1115	1081	4430	6434
95-110	0	0	0	0	0	0	0	0	1179	1055	1115	1081	4430	6433
110-125	0	0	0	0	0	0	0	0	1179	1055	1115	1081	4430	6432
125-140	0	0	0	1	0	1	1	0	1179	1055	1115	1081	4430	6432
140-155	0	1	1	2	1	3	3	1	1179	1055	1115	1080	4429	6431
155-170	1	0	0	0	1	0	0	1	1179	1054	1114	1078	4425	6426
170-185	1	0	1	0	1	1	0	2	1178	1054	1114	1078	4424	6424
185-200	2	0	1	2	2	3	2	3	1177	1054	1113	1078	4422	6418
200-215	1	1	2	3	2	5	4	3	1175	1054	1112	1076	4417	6413
215-230	1	0	0	2	1	2	2	1	1174	1053	1110	1073	4410	6405
230-245	0	1	1	4	1	5	5	1	1173	1053	1110	1071	4407	6402
245-260	2	1	1	4	3	5	5	3	1173	1052	1109	1067	4401	6392
260-275	1	3	1	6	4	7	9	2	1171	1051	1108	1063	4393	6380
275-290	1	0	3	3	1	6	3	4	1170	1048	1107	1057	4382	6364
290-305	4	3	3	6	7	9	9	7	1169	1048	1104	1054	4375	6349
305-320	4	2	2	6	6	8	8	6	1165	1045	1101	1048	4359	6329
320-335	3	4	8	2	7	10	6	11	1161	1043	1099	1042	4345	6312
335-350	2	4	4	2	6	6	6	6	1158	1039	1091	1040	4328	6287
350-365	2	4	4	3	6	7	7	6	1156	1035	1087	1038	4316	6268
365-380	3	2	6	2	5	8	4	9	1154	1031	1083	1035	4303	6249
380-395	3	6	4	3	9	7	9	7	1151	1029	1077	1033	4290	6224
395-410	0	6	3	4	6	7	10	3	1148	1023	1073	1030	4274	6203
410-425	4	3	4	9	7	13	12	8	1148	1017	1070	1026	4261	6183
425-440	6	7	5	6	13	11	13	11	1144	1014	1066	1017	4241	6154
440-455	5	2	2	7	7	9	9	7	1138	1007	1061	1011	4217	6122
455-470	7	8	10	9	15	19	17	17	1133	1005	1059	1004	4201	6092
470-485	6	5	6	4	11	10	9	12	1126	997	1049	995	4167	6049
485-500	9	6	11	1	15	12	7	20	1120	992	1043	991	4146	6015
500-515	10	4	6	9	14	15	13	16	1111	986	1032	990	4119	5970
515-530	6	7	10	7	13	17	14	16	1101	982	1026	981	4090	5925
530-545	3	6	8	11	9	19	17	11	1095	975	1016	974	4060	5873
545-560	8	6	7	7	14	14	13	15	1092	969	1008	963	4032	5825
560-575	5	6	8	10	11	18	16	13	1084	963	1001	956	4004	5786
575-590	11	6	10	15	17	25	21	21	1079	957	993	946	3975	5732
590-605	12	8	4	7	20	11	15	16	1068	951	983	931	3933	5665
605-620	13	8	14	13	21	27	21	27	1056	943	979	924	3902	5618
620-635	10	10	9	22	20	31	32	19	1043	935	965	911	3854	5546
635-650	12	19	13	11	31	24	30	25	1033	925	956	889	3803	5475
650-665	22	22	16	13	44	29	35	38	1021	906	943	878	3748	5378
665-680	25	15	21	24	40	45	39	46	999	884	927	865	3675	5286
680-695	20	16	19	20	36	39	36	39	974	869	906	841	3590	5168
695-710	14	21	18	23	35	41	44	32	954	853	887	821	3515	5056
710-725	27	17	25	22	44	47	39	52	940	832	869	798	3439	4945
725-740	14	16	25	24	30	49	40	39	913	815	844	776	3348	4803
740-755	28	19	21	14	47	35	33	49	899	799	819	752	3269	4677
755-770	28	26	20	15	54	35	41	48	871	780	798	738	3187	4540
770-785	23	27	17	29	50	46	56	40	843	754	778	723	3098	4404
785-800	34	23	35	27	57	62	50	69	820	727	761	694	3002	4252
800-815	32	28	18	27	60	45	55	50	786	704	726	667	2883	4079
815-830	31	29	27	28	60	55	57	58	754	676	708	640	2778	3903
830-845	41	26	30	27	67	57	53	71	723	647	681	612	2663	3729
845-860	38	28	24	15	66	39	43	62	682	621	651	585	2539	3543
860-875	22	41	37	44	63	81	85	59	644	593	627	570	2434	3377
875-890	27	40	34	28	67	62	68	61	622	552	590	526	2290	3148
890-905	27	31	37	30	58	67	61	64	595	512	556	498	2161	2945
905-920	31	22	41	29	53	70	51	72	568	481	519	468	2036	2740
920-935	39	38	33	31	77	64	69	72	537	459	478	439	1913	2574
935-950	37	31	31	23	68	54	54	68	498	421	445	408	1772	2379
950-965	38	31	38	33	69	71	64	76	461	390	414	385	1650	2208
965-980	38	38	40	39	76	79	77	78	423	359	376	352	1510	2022
980-995	30	34	32	41	64	73	75	62	385	321	336	313	1355	1812
995-1010	31	33	43	25	64	68	58	74	355	287	304	272	1218	1623
1010-1025	37	32	40	34	69	74	66	77	324	254	261	247	1086	1440
1025-1040	31	22	24	18	53	42	40	55	287	222	221	213	943	1246
1040-1055	24	24	28	24	48	52	48	52	256	200	197	195	848	1098
1055-1070	33	21	23	25	54	48	46	56	232	176	169	171	748	958
1070-1085	22	21	22	15	43	37	36	44	199	155	146	146	646	813
1085-1100	32	18	26	22	50	48	40	58	177	134	124	131	566	698
1100-1115	24	30	23	15	54	38	45	47	145	116	98	109	468	559
1115-1130	25	12	16	15	37	31	27	41	121	86	75	94	376	444
1130-1145	18	16	10	16	34	26	32	28	96	74	59	79	308	362
1145-1160	11	16	8	17	27	25	33	19	78	58	49	63	248	292
1160-1175	15	6	5	13	21	18	19	20	67	42	41	46	196	231
1175-1190	16	4	7	5	20	12	9	23	52	36	36	33	157	187
1190-1205	13	9	2	11	22	13	20	15	36	32	29	28	125	152
1205-1220	8	8	7	3	16	10	11	15	23	23	27	17	90	110
1220-1235	4	5	7	3	9	10	8	11	15	15	20	14	64	77
1235-1250	1	3	3	5	4	8	8	4	11	10	13	11	45	54
1250-1265	3	1	2	1	4	3	2	5	10	7	10	6	33	39
1265-1280	2	4	3	1	6	4	5	5	7	6	8	5	26	31
1280-1295	1	2	1	0	3	1	2	2	5	2	5	4	16	20
1295-1310	0	0	0	3	0	3	3	0	4	0	4	4	12	15
1310-1325	1	0	0	1	1	1	1	1	4	0	4	1	9	10
1325-1340	2	0	1	0	2	1	0	3	3	0	4	0	7	8
1340-1355	0	0	1	0	0	1	0	1	1	0	3	0	4	5
1355-1370	0	0	0	0	0	0	0	0	1	0	2	0	3	4
1370-1385	0	0	0	0	0	0	0	0	1	0	2	0	3	3
1385-1400	1	0	1	0	1	1	0	2	1	0	2	0	3	3
1400-1415	0	0	0	0	0	0	0	0	0	0	1	0	1	1
1415-1430	0	0	0	0	0	0	0	0	0	0	1	0	1	1
1430-1445	0	0	0	0	0	0	0	0	0	0	1	0	1	1
1445-1460	0	0	1	0	0	1	0	1	0	0	1	0	1	1
1460-1475	0	0	0	0	0	0	0	0	0	0	0	0	0	0
1475-1490	0	0	0	0	0	0	0	0	0	0	0	0	0	0
