# Supplementary material for: Dynamics of genetic and somatic trade-offs in ageing and mortality
Source: Nature. 2026 Apr 22;654(8118):437–53. doi: 10.1038/s41586-026-10407-9 (PMC13253337; doi:10.1038/s41586-026-10407-9)
Supplement: Supplementary file 1 — This zipped file contains Supplementary Tables 1–16, including a guide to the tables. [file 41586_2026_10407_MOESM1_ESM.zip › Supplementary Tables_Arends_10Apr2026/S_Table_2_Vita_mortality_by_age_and_genotype_text_files/Vita17a_deathsIn15Dwindows_combined.txt]

CH	CD	BH	BD	C	B	D	H	CH_alive	CD_alive	BH_alive	BD_alive	nGenotyped	nTotal
5-20	0	0	0	0	0	0	0	0	1424	1388	1508	1359	5679	6438
20-35	0	0	0	0	0	0	0	0	1424	1388	1508	1359	5679	6438
35-50	0	0	1	0	0	1	0	1	1424	1388	1508	1359	5679	6438
50-65	0	1	1	1	1	2	2	1	1424	1388	1507	1359	5678	6437
65-80	0	0	0	0	0	0	0	0	1424	1387	1506	1358	5675	6434
80-95	0	0	0	1	0	1	1	0	1424	1387	1506	1358	5675	6434
95-110	0	0	0	1	0	1	1	0	1424	1387	1506	1357	5674	6433
110-125	0	0	0	0	0	0	0	0	1424	1387	1506	1356	5673	6432
125-140	0	1	0	0	1	0	1	0	1424	1387	1506	1356	5673	6432
140-155	0	3	0	1	3	1	4	0	1424	1386	1506	1356	5672	6431
155-170	1	0	1	0	1	1	0	2	1424	1383	1506	1355	5668	6426
170-185	3	0	1	1	3	2	1	4	1423	1383	1505	1355	5666	6424
185-200	2	2	1	0	4	1	2	3	1420	1383	1504	1354	5661	6418
200-215	0	2	5	1	2	6	3	5	1418	1381	1503	1354	5656	6413
215-230	1	1	0	1	2	1	2	1	1418	1379	1498	1353	5648	6405
230-245	2	4	2	1	6	3	5	4	1417	1378	1498	1352	5645	6402
245-260	2	2	2	3	4	5	5	4	1415	1374	1496	1351	5636	6392
260-275	4	2	3	5	6	8	7	7	1413	1372	1494	1348	5627	6380
275-290	2	5	3	3	7	6	8	5	1409	1370	1491	1343	5613	6364
290-305	2	6	3	6	8	9	12	5	1407	1365	1488	1340	5600	6349
305-320	5	6	1	4	11	5	10	6	1405	1359	1485	1334	5583	6329
320-335	5	6	6	8	11	14	14	11	1400	1353	1484	1330	5567	6312
335-350	0	6	2	9	6	11	15	2	1395	1347	1478	1322	5542	6287
350-365	2	4	2	7	6	9	11	4	1395	1341	1476	1313	5525	6268
365-380	4	8	5	6	12	11	14	9	1393	1337	1474	1306	5510	6249
380-395	4	8	3	5	12	8	13	7	1389	1329	1469	1300	5487	6224
395-410	3	5	4	4	8	8	9	7	1385	1321	1466	1295	5467	6203
410-425	7	6	6	7	13	13	13	13	1382	1316	1462	1291	5451	6183
425-440	6	11	5	7	17	12	18	11	1375	1310	1456	1284	5425	6154
440-455	4	8	8	8	12	16	16	12	1369	1299	1451	1277	5396	6122
455-470	9	10	6	10	19	16	20	15	1365	1291	1443	1269	5368	6092
470-485	4	9	10	7	13	17	16	14	1356	1281	1437	1259	5333	6049
485-500	9	9	10	9	18	19	18	19	1352	1272	1427	1252	5303	6015
500-515	8	6	13	11	14	24	17	21	1343	1263	1417	1243	5266	5970
515-530	11	9	17	8	20	25	17	28	1335	1257	1404	1232	5228	5925
530-545	12	9	12	12	21	24	21	24	1324	1248	1387	1224	5183	5873
545-560	10	9	10	9	19	19	18	20	1312	1239	1375	1212	5138	5825
560-575	11	12	10	17	23	27	29	21	1302	1230	1365	1203	5100	5786
575-590	18	18	17	10	36	27	28	35	1291	1218	1355	1186	5050	5732
590-605	12	10	12	7	22	19	17	24	1273	1200	1338	1176	4987	5665
605-620	15	10	23	13	25	36	23	38	1261	1190	1326	1169	4946	5618
620-635	15	16	17	13	31	30	29	32	1246	1180	1303	1156	4885	5546
635-650	16	25	24	21	41	45	46	40	1231	1164	1286	1143	4824	5475
650-665	26	17	24	12	43	36	29	50	1215	1139	1262	1122	4738	5378
665-680	19	25	31	21	44	52	46	50	1189	1122	1238	1110	4659	5286
680-695	25	27	29	20	52	49	47	54	1170	1097	1207	1089	4563	5168
695-710	27	18	32	27	45	59	45	59	1145	1070	1178	1069	4462	5056
710-725	31	27	31	37	58	68	64	62	1118	1052	1146	1042	4358	4945
725-740	22	27	35	29	49	64	56	57	1087	1025	1115	1005	4232	4803
740-755	26	22	47	28	48	75	50	73	1065	998	1080	976	4119	4677
755-770	35	24	36	33	59	69	57	71	1039	976	1033	948	3996	4540
770-785	29	41	34	29	70	63	70	63	1004	952	997	915	3868	4404
785-800	34	27	47	40	61	87	67	81	975	911	963	886	3735	4252
800-815	44	34	41	28	78	69	62	85	941	884	916	846	3587	4079
815-830	44	37	38	38	81	76	75	82	897	850	875	818	3440	3903
830-845	41	44	44	40	85	84	84	85	853	813	837	780	3283	3729
845-860	30	39	41	39	69	80	78	71	812	769	793	740	3114	3543
860-875	51	47	51	54	98	105	101	102	782	730	752	701	2965	3377
875-890	45	45	49	41	90	90	86	94	731	683	701	647	2762	3148
890-905	43	38	50	54	81	104	92	93	686	638	652	606	2582	2945
905-920	37	36	46	29	73	75	65	83	643	600	602	552	2397	2740
920-935	35	46	45	47	81	92	93	80	606	564	556	523	2249	2574
935-950	31	40	47	33	71	80	73	78	571	518	511	476	2076	2379
950-965	51	42	34	38	93	72	80	85	540	478	464	443	1925	2208
965-980	52	46	37	48	98	85	94	89	489	436	430	405	1760	2022
980-995	41	39	52	34	80	86	73	93	437	390	393	357	1577	1812
995-1010	45	39	41	38	84	79	77	86	396	351	341	323	1411	1623
1010-1025	44	40	52	35	84	87	75	96	351	312	300	285	1248	1440
1025-1040	37	31	30	33	68	63	64	67	307	272	248	250	1077	1246
1040-1055	28	25	33	35	53	68	60	61	270	241	218	217	946	1098
1055-1070	39	35	27	26	74	53	61	66	242	216	185	182	825	958
1070-1085	25	28	21	29	53	50	57	46	203	181	158	156	698	813
1085-1100	40	22	27	24	62	51	46	67	178	153	137	127	595	698
1100-1115	31	24	29	18	55	47	42	60	138	131	110	103	482	559
1115-1130	20	15	18	17	35	35	32	38	107	107	81	85	380	444
1130-1145	11	18	14	12	29	26	30	25	87	92	63	68	310	362
1145-1160	18	12	13	10	30	23	22	31	76	74	49	56	255	292
1160-1175	11	13	4	10	24	14	23	15	58	62	36	46	202	231
1175-1190	6	6	6	7	12	13	13	12	47	49	32	36	164	187
1190-1205	6	12	9	10	18	19	22	15	41	43	26	29	139	152
1205-1220	11	6	8	7	17	15	13	19	35	31	17	19	102	110
1220-1235	5	8	3	6	13	9	14	8	24	25	9	12	70	77
1235-1250	4	4	4	2	8	6	6	8	19	17	6	6	48	54
1250-1265	3	3	0	1	6	1	4	3	15	13	2	4	34	39
1265-1280	4	3	1	1	7	2	4	5	12	10	2	3	27	31
1280-1295	2	2	0	1	4	1	3	2	8	7	1	2	18	20
1295-1310	2	1	0	0	3	0	1	2	6	5	1	1	13	15
1310-1325	1	0	1	0	1	1	0	2	4	4	1	1	10	10
1325-1340	1	2	0	0	3	0	2	1	3	4	0	1	8	8
1340-1355	1	0	0	0	1	0	0	1	2	2	0	1	5	5
1355-1370	0	1	0	0	1	0	1	0	1	2	0	1	4	4
1370-1385	0	0	0	0	0	0	0	0	1	1	0	1	3	3
1385-1400	1	0	0	1	1	1	1	1	1	1	0	1	3	3
1400-1415	0	0	0	0	0	0	0	0	0	1	0	0	1	1
1415-1430	0	0	0	0	0	0	0	0	0	1	0	0	1	1
1430-1445	0	0	0	0	0	0	0	0	0	1	0	0	1	1
1445-1460	0	1	0	0	1	0	1	0	0	1	0	0	1	1
1460-1475	0	0	0	0	0	0	0	0	0	0	0	0	0	0
1475-1490	0	0	0	0	0	0	0	0	0	0	0	0	0	0
