# Supplementary material for: Dynamics of genetic and somatic trade-offs in ageing and mortality
Source: Nature. 2026 Apr 22;654(8118):437–53. doi: 10.1038/s41586-026-10407-9 (PMC13253337; doi:10.1038/s41586-026-10407-9)
Supplement: Supplementary file 1 — This zipped file contains Supplementary Tables 1–16, including a guide to the tables. [file 41586_2026_10407_MOESM1_ESM.zip › Supplementary Tables_Arends_10Apr2026/S_Table_2_Vita_mortality_by_age_and_genotype_text_files/Vita9b_deathsIn15Dwindows_combined.txt]

CH	CD	BH	BD	C	B	D	H	CH_alive	CD_alive	BH_alive	BD_alive	nGenotyped	nTotal
5-20	0	0	0	0	0	0	0	0	1234	1280	1234	1279	5027	6438
20-35	0	0	0	0	0	0	0	0	1234	1280	1234	1279	5027	6438
35-50	1	0	0	0	1	0	0	1	1234	1280	1234	1279	5027	6438
50-65	0	3	0	0	3	0	3	0	1233	1280	1234	1279	5026	6437
65-80	0	0	0	0	0	0	0	0	1233	1277	1234	1279	5023	6434
80-95	1	0	0	0	1	0	0	1	1233	1277	1234	1279	5023	6434
95-110	0	1	0	0	1	0	1	0	1232	1277	1234	1279	5022	6433
110-125	0	0	0	0	0	0	0	0	1232	1276	1234	1279	5021	6432
125-140	0	0	0	1	0	1	1	0	1232	1276	1234	1279	5021	6432
140-155	0	1	2	1	1	3	2	2	1232	1276	1234	1278	5020	6431
155-170	0	0	0	2	0	2	2	0	1232	1275	1232	1277	5016	6426
170-185	0	4	2	0	4	2	4	2	1232	1275	1232	1275	5014	6424
185-200	0	2	3	0	2	3	2	3	1232	1271	1230	1275	5008	6418
200-215	1	0	2	1	1	3	1	3	1232	1269	1227	1275	5003	6413
215-230	2	1	0	0	3	0	1	2	1231	1269	1225	1274	4999	6405
230-245	1	3	1	2	4	3	5	2	1229	1268	1225	1274	4996	6402
245-260	5	1	2	2	6	4	3	7	1228	1265	1224	1272	4989	6392
260-275	1	0	7	3	1	10	3	8	1223	1264	1222	1270	4979	6380
275-290	2	3	2	4	5	6	7	4	1222	1264	1215	1267	4968	6364
290-305	3	4	4	4	7	8	8	7	1220	1261	1213	1263	4957	6349
305-320	4	2	4	1	6	5	3	8	1217	1257	1209	1259	4942	6329
320-335	5	6	5	9	11	14	15	10	1213	1255	1205	1258	4931	6312
335-350	6	2	2	4	8	6	6	8	1208	1249	1200	1249	4906	6287
350-365	2	6	4	2	8	6	8	6	1202	1247	1198	1245	4892	6268
365-380	5	6	2	5	11	7	11	7	1200	1241	1194	1243	4878	6249
380-395	1	4	9	3	5	12	7	10	1195	1235	1192	1238	4860	6224
395-410	3	3	4	4	6	8	7	7	1194	1231	1183	1235	4843	6203
410-425	6	6	6	7	12	13	13	12	1191	1228	1179	1231	4829	6183
425-440	4	6	6	9	10	15	15	10	1185	1222	1173	1224	4804	6154
440-455	10	2	8	7	12	15	9	18	1181	1216	1167	1215	4779	6122
455-470	7	8	11	10	15	21	18	18	1171	1214	1159	1208	4752	6092
470-485	6	5	7	6	11	13	11	13	1164	1206	1148	1198	4716	6049
485-500	11	8	5	6	19	11	14	16	1158	1201	1141	1192	4692	6015
500-515	6	10	12	8	16	20	18	18	1147	1193	1136	1186	4662	5970
515-530	14	5	11	9	19	20	14	25	1141	1183	1124	1178	4626	5925
530-545	6	7	10	10	13	20	17	16	1127	1178	1113	1169	4587	5873
545-560	9	2	14	7	11	21	9	23	1121	1171	1103	1159	4554	5825
560-575	11	11	11	13	22	24	24	22	1112	1169	1089	1152	4522	5786
575-590	11	15	11	11	26	22	26	22	1101	1158	1078	1139	4476	5732
590-605	7	10	10	10	17	20	20	17	1090	1143	1067	1128	4428	5665
605-620	15	17	17	12	32	29	29	32	1083	1133	1057	1118	4391	5618
620-635	11	13	13	14	24	27	27	24	1068	1116	1040	1106	4330	5546
635-650	27	16	13	22	43	35	38	40	1057	1103	1027	1092	4279	5475
650-665	19	18	19	15	37	34	33	38	1030	1087	1014	1070	4201	5378
665-680	27	22	20	30	49	50	52	47	1011	1069	995	1055	4130	5286
680-695	24	28	22	14	52	36	42	46	984	1047	975	1025	4031	5168
695-710	23	17	19	28	40	47	45	42	960	1019	953	1011	3943	5056
710-725	25	29	23	30	54	53	59	48	937	1002	934	983	3856	4945
725-740	18	26	20	24	44	44	50	38	912	973	911	953	3749	4803
740-755	16	29	33	21	45	54	50	49	894	947	891	929	3661	4677
755-770	28	32	23	29	60	52	61	51	878	918	858	908	3562	4540
770-785	29	37	24	34	66	58	71	53	850	886	835	879	3450	4404
785-800	34	31	31	38	65	69	69	65	821	849	811	845	3326	4252
800-815	32	27	42	39	59	81	66	74	787	818	780	807	3192	4079
815-830	38	35	33	32	73	65	67	71	755	791	738	768	3052	3903
830-845	30	36	44	35	66	79	71	74	717	756	705	736	2914	3729
845-860	32	39	30	33	71	63	72	62	687	720	661	701	2769	3543
860-875	45	50	41	49	95	90	99	86	655	681	631	668	2635	3377
875-890	34	38	43	47	72	90	85	77	610	631	590	619	2450	3148
890-905	39	41	37	42	80	79	83	76	576	593	547	572	2288	2945
905-920	36	29	39	33	65	72	62	75	537	552	510	530	2129	2740
920-935	38	47	30	36	85	66	83	68	501	523	471	497	1992	2574
935-950	32	36	26	36	68	62	72	58	463	476	441	461	1841	2379
950-965	27	43	31	36	70	67	79	58	431	440	415	425	1711	2208
965-980	33	41	45	38	74	83	79	78	404	397	384	389	1574	2022
980-995	33	29	33	46	62	79	75	66	371	356	339	351	1417	1812
995-1010	35	49	33	34	84	67	83	68	338	327	306	305	1276	1623
1010-1025	41	34	32	44	75	76	78	73	303	278	273	271	1125	1440
1025-1040	33	32	25	34	65	59	66	58	262	244	241	227	974	1246
1040-1055	27	25	22	36	52	58	61	49	229	212	216	193	850	1098
1055-1070	30	23	28	39	53	67	62	58	202	187	194	157	740	958
1070-1085	26	27	20	22	53	42	49	46	172	164	166	118	620	813
1085-1100	28	24	32	24	52	56	48	60	146	137	146	96	525	698
1100-1115	21	24	24	14	45	38	38	45	118	113	114	72	417	559
1115-1130	18	13	18	9	31	27	22	36	97	89	90	58	334	444
1130-1145	9	12	17	14	21	31	26	26	79	76	72	49	276	362
1145-1160	12	15	8	10	27	18	25	20	70	64	55	35	224	292
1160-1175	11	5	10	7	16	17	12	21	58	49	47	25	179	231
1175-1190	9	11	5	4	20	9	15	14	47	44	37	18	146	187
1190-1205	11	13	5	4	24	9	17	16	38	33	32	14	117	152
1205-1220	3	6	13	5	9	18	11	16	27	20	27	10	84	110
1220-1235	5	4	5	2	9	7	6	10	24	14	14	5	57	77
1235-1250	5	4	0	1	9	1	5	5	19	10	9	3	41	54
1250-1265	2	2	2	1	4	3	3	4	14	6	9	2	31	39
1265-1280	7	1	2	0	8	2	1	9	12	4	7	1	24	31
1280-1295	0	1	2	0	1	2	1	2	5	3	5	1	14	20
1295-1310	2	2	0	1	4	1	3	2	5	2	3	1	11	15
1310-1325	0	0	0	0	0	0	0	0	3	0	3	0	6	10
1325-1340	2	0	1	0	2	1	0	3	3	0	3	0	6	8
1340-1355	0	0	1	0	0	1	0	1	1	0	2	0	3	5
1355-1370	0	0	0	0	0	0	0	0	1	0	1	0	2	4
1370-1385	0	0	0	0	0	0	0	0	1	0	1	0	2	3
1385-1400	1	0	1	0	1	1	0	2	1	0	1	0	2	3
1400-1415	0	0	0	0	0	0	0	0	0	0	0	0	0	1
1415-1430	0	0	0	0	0	0	0	0	0	0	0	0	0	1
1430-1445	0	0	0	0	0	0	0	0	0	0	0	0	0	1
1445-1460	0	0	0	0	0	0	0	0	0	0	0	0	0	1
1460-1475	0	0	0	0	0	0	0	0	0	0	0	0	0	0
1475-1490	0	0	0	0	0	0	0	0	0	0	0	0	0	0
