# Supplementary material for: Dynamics of genetic and somatic trade-offs in ageing and mortality
Source: Nature. 2026 Apr 22;654(8118):437–53. doi: 10.1038/s41586-026-10407-9 (PMC13253337; doi:10.1038/s41586-026-10407-9)
Supplement: Supplementary file 1 — This zipped file contains Supplementary Tables 1–16, including a guide to the tables. [file 41586_2026_10407_MOESM1_ESM.zip › Supplementary Tables_Arends_10Apr2026/S_Table_2_Vita_mortality_by_age_and_genotype_text_files/Vita18a_deathsIn15Dwindows_male.txt]

CH	CD	BH	BD	C	B	D	H	CH_alive	CD_alive	BH_alive	BD_alive	nGenotyped	nTotal
5-20	0	0	0	0	0	0	0	0	796	763	769	789	3117	3401
20-35	0	0	0	0	0	0	0	0	796	763	769	789	3117	3401
35-50	1	0	0	0	1	0	0	1	796	763	769	789	3117	3401
50-65	1	0	0	0	1	0	0	1	795	763	769	789	3116	3400
65-80	0	0	0	0	0	0	0	0	794	763	769	789	3115	3399
80-95	1	0	0	0	1	0	0	1	794	763	769	789	3115	3399
95-110	0	0	0	0	0	0	0	0	793	763	769	789	3114	3398
110-125	0	0	0	0	0	0	0	0	793	763	769	789	3114	3397
125-140	0	0	1	0	0	1	0	1	793	763	769	789	3114	3397
140-155	0	0	0	0	0	0	0	0	793	763	768	789	3113	3396
155-170	0	0	0	0	0	0	0	0	793	763	768	789	3113	3395
170-185	0	1	1	3	1	4	4	1	793	763	768	789	3113	3395
185-200	0	0	2	2	0	4	2	2	793	762	767	786	3108	3390
200-215	1	1	2	1	2	3	2	3	793	762	765	784	3104	3386
215-230	1	0	0	0	1	0	0	1	792	761	763	783	3099	3381
230-245	2	1	1	4	3	5	5	3	791	761	763	783	3098	3379
245-260	3	2	3	0	5	3	2	6	789	760	762	779	3090	3371
260-275	4	3	3	5	7	8	8	7	786	758	759	779	3082	3362
275-290	4	4	4	2	8	6	6	8	782	755	756	774	3067	3347
290-305	5	1	7	6	6	13	7	12	778	751	752	772	3053	3332
305-320	4	1	8	3	5	11	4	12	773	750	745	766	3034	3312
320-335	6	2	4	7	8	11	9	10	769	749	737	763	3018	3296
335-350	5	4	3	5	9	8	9	8	763	747	733	756	2999	3273
350-365	3	4	5	4	7	9	8	8	758	743	730	751	2982	3255
365-380	3	6	11	4	9	15	10	14	755	739	725	747	2966	3238
380-395	5	3	4	4	8	8	7	9	752	733	714	743	2942	3214
395-410	7	2	9	1	9	10	3	16	747	730	710	739	2926	3196
410-425	6	5	4	7	11	11	12	10	740	728	701	738	2907	3177
425-440	3	4	3	10	7	13	14	6	734	723	697	731	2885	3153
440-455	7	4	7	7	11	14	11	14	731	719	694	721	2865	3130
455-470	7	4	9	12	11	21	16	16	724	715	687	714	2840	3105
470-485	7	5	6	6	12	12	11	13	717	711	678	702	2808	3071
485-500	9	2	12	10	11	22	12	21	710	706	672	696	2784	3043
500-515	9	6	7	9	15	16	15	16	701	704	660	686	2751	3007
515-530	8	10	11	12	18	23	22	19	692	698	653	677	2720	2972
530-545	4	7	10	10	11	20	17	14	684	688	642	665	2679	2929
545-560	11	8	10	3	19	13	11	21	680	681	632	655	2648	2895
560-575	12	6	16	8	18	24	14	28	669	673	622	652	2616	2862
575-590	9	8	14	12	17	26	20	23	657	667	606	644	2574	2818
590-605	5	6	8	9	11	17	15	13	648	659	592	632	2531	2773
605-620	12	10	9	13	22	22	23	21	643	653	584	623	2503	2743
620-635	10	11	11	9	21	20	20	21	631	643	575	610	2459	2695
635-650	12	14	16	18	26	34	32	28	621	632	564	601	2418	2652
650-665	14	13	10	12	27	22	25	24	609	618	548	583	2358	2588
665-680	15	16	22	15	31	37	31	37	595	605	538	571	2309	2532
680-695	18	14	10	12	32	22	26	28	580	589	516	556	2241	2458
695-710	15	14	16	13	29	29	27	31	562	575	506	544	2187	2397
710-725	17	19	13	17	36	30	36	30	547	561	490	531	2129	2334
725-740	24	14	17	10	38	27	24	41	530	542	477	514	2063	2263
740-755	9	17	11	17	26	28	34	20	506	528	460	504	1998	2190
755-770	16	16	17	22	32	39	38	33	497	511	449	487	1944	2129
770-785	17	13	14	17	30	31	30	31	481	495	432	465	1873	2054
785-800	23	21	18	17	44	35	38	41	464	482	418	448	1812	1990
800-815	18	22	18	19	40	37	41	36	441	461	400	431	1733	1907
815-830	21	22	15	18	43	33	40	36	423	439	382	412	1656	1822
830-845	14	23	18	19	37	37	42	32	402	417	367	394	1580	1744
845-860	22	15	16	26	37	42	41	38	388	394	349	375	1506	1659
860-875	21	32	23	24	53	47	56	44	366	379	333	349	1427	1575
875-890	29	25	20	19	54	39	44	49	345	347	310	325	1327	1467
890-905	18	21	20	29	39	49	50	38	316	322	290	306	1234	1365
905-920	21	21	14	8	42	22	29	35	298	301	270	277	1146	1269
920-935	29	19	14	21	48	35	40	43	277	280	256	269	1082	1197
935-950	24	22	22	15	46	37	37	46	248	261	242	248	999	1107
950-965	19	24	24	18	43	42	42	43	224	239	220	233	916	1017
965-980	19	18	19	25	37	44	43	38	205	215	196	215	831	926
980-995	15	23	14	26	38	40	49	29	186	197	177	190	750	837
995-1010	16	19	18	19	35	37	38	34	171	174	163	164	672	756
1010-1025	19	24	18	20	43	38	44	37	155	155	145	145	600	676
1025-1040	11	14	21	24	25	45	38	32	136	131	127	125	519	587
1040-1055	16	18	14	7	34	21	25	30	125	117	106	101	449	512
1055-1070	13	16	11	19	29	30	35	24	109	99	92	94	394	448
1070-1085	18	9	9	8	27	17	17	27	96	83	81	75	335	383
1085-1100	10	14	11	14	24	25	28	21	78	74	72	67	291	333
1100-1115	9	9	17	4	18	21	13	26	68	60	61	53	242	277
1115-1130	11	9	9	9	20	18	18	20	59	51	44	49	203	228
1130-1145	11	4	5	6	15	11	10	16	48	42	35	40	165	186
1145-1160	8	5	7	9	13	16	14	15	37	38	30	34	139	153
1160-1175	3	7	4	5	10	9	12	7	29	33	23	25	110	121
1175-1190	6	4	3	4	10	7	8	9	26	26	19	20	91	100
1190-1205	4	5	6	6	9	12	11	10	20	22	16	16	74	79
1205-1220	2	7	1	3	9	4	10	3	16	17	10	10	53	57
1220-1235	5	2	2	2	7	4	4	7	14	10	9	7	40	44
1235-1250	4	3	0	1	7	1	4	4	9	8	7	5	29	32
1250-1265	0	1	1	0	1	1	1	1	5	5	7	4	21	22
1265-1280	3	1	3	1	4	4	2	6	5	4	6	4	19	20
1280-1295	0	1	0	2	1	2	3	0	2	3	3	3	11	11
1295-1310	0	2	0	1	2	1	3	0	2	2	3	1	8	8
1310-1325	0	0	2	0	0	2	0	2	2	0	3	0	5	5
1325-1340	2	0	1	0	2	1	0	3	2	0	1	0	3	3
1340-1355	0	0	0	0	0	0	0	0	0	0	0	0	0	0
1355-1370	0	0	0	0	0	0	0	0	0	0	0	0	0	0
1370-1385	0	0	0	0	0	0	0	0	0	0	0	0	0	0
1385-1400	0	0	0	0	0	0	0	0	0	0	0	0	0	0
1400-1415	0	0	0	0	0	0	0	0	0	0	0	0	0	0
1415-1430	0	0	0	0	0	0	0	0	0	0	0	0	0	0
1430-1445	0	0	0	0	0	0	0	0	0	0	0	0	0	0
1445-1460	0	0	0	0	0	0	0	0	0	0	0	0	0	0
1460-1475	0	0	0	0	0	0	0	0	0	0	0	0	0	0
1475-1490	0	0	0	0	0	0	0	0	0	0	0	0	0	0
