# Supplementary material for: Dynamics of genetic and somatic trade-offs in ageing and mortality
Source: Nature. 2026 Apr 22;654(8118):437–53. doi: 10.1038/s41586-026-10407-9 (PMC13253337; doi:10.1038/s41586-026-10407-9)
Supplement: Supplementary file 1 — This zipped file contains Supplementary Tables 1–16, including a guide to the tables. [file 41586_2026_10407_MOESM1_ESM.zip › Supplementary Tables_Arends_10Apr2026/S_Table_2_Vita_mortality_by_age_and_genotype_text_files/Vita13a_deathsIn15Dwindows_combined.txt]

CH	CD	BH	BD	C	B	D	H	CH_alive	CD_alive	BH_alive	BD_alive	nGenotyped	nTotal
5-20	0	0	0	0	0	0	0	0	1316	1300	1289	1293	5198	6438
20-35	0	0	0	0	0	0	0	0	1316	1300	1289	1293	5198	6438
35-50	1	0	0	0	1	0	0	1	1316	1300	1289	1293	5198	6438
50-65	1	0	0	1	1	1	1	1	1315	1300	1289	1293	5197	6437
65-80	0	0	0	0	0	0	0	0	1314	1300	1289	1292	5195	6434
80-95	0	0	1	0	0	1	0	1	1314	1300	1289	1292	5195	6434
95-110	0	0	0	0	0	0	0	0	1314	1300	1288	1292	5194	6433
110-125	0	0	0	0	0	0	0	0	1314	1300	1288	1292	5194	6432
125-140	0	0	0	0	0	0	0	0	1314	1300	1288	1292	5194	6432
140-155	1	1	2	0	2	2	1	3	1314	1300	1288	1292	5194	6431
155-170	0	1	0	1	1	1	2	0	1313	1299	1286	1292	5190	6426
170-185	3	0	1	0	3	1	0	4	1313	1298	1286	1291	5188	6424
185-200	0	2	1	2	2	3	4	1	1310	1298	1285	1291	5184	6418
200-215	3	0	2	2	3	4	2	5	1310	1296	1284	1289	5179	6413
215-230	0	0	2	1	0	3	1	2	1307	1296	1282	1287	5172	6405
230-245	3	3	1	2	6	3	5	4	1307	1296	1280	1286	5169	6402
245-260	4	2	2	1	6	3	3	6	1304	1293	1279	1284	5160	6392
260-275	7	3	0	2	10	2	5	7	1300	1291	1277	1283	5151	6380
275-290	3	6	1	1	9	2	7	4	1293	1288	1277	1281	5139	6364
290-305	4	4	5	2	8	7	6	9	1290	1282	1276	1280	5128	6349
305-320	4	7	3	1	11	4	8	7	1286	1278	1271	1278	5113	6329
320-335	6	3	3	4	9	7	7	9	1282	1271	1268	1277	5098	6312
335-350	6	5	1	4	11	5	9	7	1276	1268	1265	1273	5082	6287
350-365	3	4	5	3	7	8	7	8	1270	1263	1264	1269	5066	6268
365-380	8	3	6	4	11	10	7	14	1267	1259	1259	1266	5051	6249
380-395	0	5	6	5	5	11	10	6	1259	1256	1253	1262	5030	6224
395-410	7	3	2	1	10	3	4	9	1259	1251	1247	1257	5014	6203
410-425	10	6	2	4	16	6	10	12	1252	1248	1245	1256	5001	6183
425-440	11	6	6	3	17	9	9	17	1242	1242	1243	1252	4979	6154
440-455	9	4	3	8	13	11	12	12	1231	1236	1237	1249	4953	6122
455-470	9	15	11	7	24	18	22	20	1222	1232	1234	1241	4929	6092
470-485	11	9	2	6	20	8	15	13	1213	1217	1223	1234	4887	6049
485-500	13	17	7	5	30	12	22	20	1202	1208	1221	1228	4859	6015
500-515	12	10	8	5	22	13	15	20	1189	1191	1214	1223	4817	5970
515-530	8	18	6	12	26	18	30	14	1177	1181	1206	1218	4782	5925
530-545	14	8	10	4	22	14	12	24	1169	1163	1200	1206	4738	5873
545-560	9	8	5	8	17	13	16	14	1155	1155	1190	1202	4702	5825
560-575	11	5	14	9	16	23	14	25	1146	1147	1185	1194	4672	5786
575-590	13	10	19	15	23	34	25	32	1135	1142	1171	1185	4633	5732
590-605	13	6	11	7	19	18	13	24	1122	1132	1152	1170	4576	5665
605-620	18	18	11	13	36	24	31	29	1109	1126	1141	1163	4539	5618
620-635	16	9	10	20	25	30	29	26	1091	1108	1130	1150	4479	5546
635-650	16	23	15	22	39	37	45	31	1075	1099	1120	1130	4424	5475
650-665	18	20	16	21	38	37	41	34	1059	1076	1105	1108	4348	5378
665-680	39	20	17	24	59	41	44	56	1041	1056	1089	1087	4273	5286
680-695	23	26	17	18	49	35	44	40	1002	1036	1072	1063	4173	5168
695-710	16	22	19	31	38	50	53	35	979	1010	1055	1045	4089	5056
710-725	27	28	31	24	55	55	52	58	963	988	1036	1014	4001	4945
725-740	28	27	19	20	55	39	47	47	936	960	1005	990	3891	4803
740-755	19	29	26	35	48	61	64	45	908	933	986	970	3797	4677
755-770	32	24	30	31	56	61	55	62	889	904	960	935	3688	4540
770-785	31	32	33	32	63	65	64	64	857	880	930	904	3571	4404
785-800	36	34	30	43	70	73	77	66	826	848	897	872	3443	4252
800-815	36	33	35	38	69	73	71	71	790	814	867	829	3300	4079
815-830	40	33	33	42	73	75	75	73	754	781	832	791	3158	3903
830-845	40	46	32	30	86	62	76	72	714	748	799	749	3010	3729
845-860	29	36	42	38	65	80	74	71	674	702	767	719	2862	3543
860-875	48	38	54	44	86	98	82	102	645	666	725	681	2717	3377
875-890	28	41	47	40	69	87	81	75	597	628	671	637	2533	3148
890-905	50	47	39	24	97	63	71	89	569	587	624	597	2377	2945
905-920	26	40	41	34	66	75	74	67	519	540	585	573	2217	2740
920-935	42	37	39	36	79	75	73	81	493	500	544	539	2076	2574
935-950	35	30	44	33	65	77	63	79	451	463	505	503	1922	2379
950-965	31	39	46	37	70	83	76	77	416	433	461	470	1780	2208
965-980	44	38	41	46	82	87	84	85	385	394	415	433	1627	2022
980-995	38	28	45	33	66	78	61	83	341	356	374	387	1458	1812
995-1010	39	35	34	32	74	66	67	73	303	328	329	354	1314	1623
1010-1025	38	34	44	43	72	87	77	82	264	293	295	322	1174	1440
1025-1040	23	30	28	36	53	64	66	51	226	259	251	279	1015	1246
1040-1055	28	37	28	32	65	60	69	56	203	229	223	243	898	1098
1055-1070	32	34	38	15	66	53	49	70	175	192	195	211	773	958
1070-1085	27	20	22	29	47	51	49	49	143	158	157	196	654	813
1085-1100	31	19	27	29	50	56	48	58	116	138	135	167	556	698
1100-1115	19	24	20	33	43	53	57	39	85	119	108	138	450	559
1115-1130	15	20	7	21	35	28	41	22	66	95	88	105	354	444
1130-1145	15	16	5	17	31	22	33	20	51	75	81	84	291	362
1145-1160	6	11	19	14	17	33	25	25	36	59	76	67	238	292
1160-1175	5	11	7	10	16	17	21	12	30	48	57	53	188	231
1175-1190	3	3	11	10	6	21	13	14	25	37	50	43	155	187
1190-1205	4	12	12	8	16	20	20	16	22	34	39	33	128	152
1205-1220	3	9	9	5	12	14	14	12	18	22	27	25	92	110
1220-1235	5	3	5	6	8	11	9	10	15	13	18	20	66	77
1235-1250	3	4	2	4	7	6	8	5	10	10	13	14	47	54
1250-1265	0	2	3	2	2	5	4	3	7	6	11	10	34	39
1265-1280	3	2	3	3	5	6	5	6	7	4	8	8	27	31
1280-1295	1	0	2	1	1	3	1	3	4	2	5	5	16	20
1295-1310	1	1	1	2	2	3	3	2	3	2	3	4	12	15
1310-1325	0	0	0	1	0	1	1	0	2	1	2	2	7	10
1325-1340	1	0	0	0	1	0	0	1	2	1	2	1	6	8
1340-1355	1	0	0	0	1	0	0	1	1	1	2	1	5	5
1355-1370	0	1	0	0	1	0	1	0	0	1	2	1	4	4
1370-1385	0	0	0	0	0	0	0	0	0	0	2	1	3	3
1385-1400	0	0	2	0	0	2	0	2	0	0	2	1	3	3
1400-1415	0	0	0	0	0	0	0	0	0	0	0	1	1	1
1415-1430	0	0	0	0	0	0	0	0	0	0	0	1	1	1
1430-1445	0	0	0	0	0	0	0	0	0	0	0	1	1	1
1445-1460	0	0	0	1	0	1	1	0	0	0	0	1	1	1
1460-1475	0	0	0	0	0	0	0	0	0	0	0	0	0	0
1475-1490	0	0	0	0	0	0	0	0	0	0	0	0	0	0
