# Supplementary material for: Dynamics of genetic and somatic trade-offs in ageing and mortality
Source: Nature. 2026 Apr 22;654(8118):437–53. doi: 10.1038/s41586-026-10407-9 (PMC13253337; doi:10.1038/s41586-026-10407-9)
Supplement: Supplementary file 1 — This zipped file contains Supplementary Tables 1–16, including a guide to the tables. [file 41586_2026_10407_MOESM1_ESM.zip › Supplementary Tables_Arends_10Apr2026/S_Table_2_Vita_mortality_by_age_and_genotype_text_files/Vita1c_deathsIn15Dwindows_female.txt]

CH	CD	BH	BD	C	B	D	H	CH_alive	CD_alive	BH_alive	BD_alive	nGenotyped	nTotal
5-20	0	0	0	0	0	0	0	0	683	624	643	619	2569	3037
20-35	0	0	0	0	0	0	0	0	683	624	643	619	2569	3037
35-50	0	0	0	0	0	0	0	0	683	624	643	619	2569	3037
50-65	1	1	0	0	2	0	1	1	683	624	643	619	2569	3037
65-80	0	0	0	0	0	0	0	0	682	623	643	619	2567	3035
80-95	0	0	0	0	0	0	0	0	682	623	643	619	2567	3035
95-110	0	0	0	0	0	0	0	0	682	623	643	619	2567	3035
110-125	0	0	0	0	0	0	0	0	682	623	643	619	2567	3035
125-140	0	0	0	0	0	0	0	0	682	623	643	619	2567	3035
140-155	2	2	0	0	4	0	2	2	682	623	643	619	2567	3035
155-170	0	0	2	0	0	2	0	2	680	621	643	619	2563	3031
170-185	0	0	1	0	0	1	0	1	680	621	641	619	2561	3029
185-200	0	0	1	0	0	1	0	1	680	621	640	619	2560	3028
200-215	0	1	1	1	1	2	2	1	680	621	639	619	2559	3027
215-230	0	0	0	0	0	0	0	0	680	620	638	618	2556	3024
230-245	0	1	0	1	1	1	2	0	680	620	638	618	2556	3023
245-260	0	1	0	1	1	1	2	0	680	619	638	617	2554	3021
260-275	1	0	0	0	1	0	0	1	680	618	638	616	2552	3018
275-290	0	0	0	0	0	0	0	0	679	618	638	616	2551	3017
290-305	0	0	0	0	0	0	0	0	679	618	638	616	2551	3017
305-320	0	0	1	0	0	1	0	1	679	618	638	616	2551	3017
320-335	0	1	0	0	1	0	1	0	679	618	637	616	2550	3016
335-350	0	0	0	1	0	1	1	0	679	617	637	616	2549	3014
350-365	0	0	0	1	0	1	1	0	679	617	637	615	2548	3013
365-380	0	1	0	0	1	0	1	0	679	617	637	614	2547	3011
380-395	0	2	1	0	2	1	2	1	679	616	637	614	2546	3010
395-410	0	0	0	1	0	1	1	0	679	614	636	614	2543	3007
410-425	0	1	2	1	1	3	2	2	679	614	636	613	2542	3006
425-440	2	1	1	3	3	4	4	3	679	613	634	612	2538	3001
440-455	1	2	0	0	3	0	2	1	677	612	633	609	2531	2992
455-470	3	4	1	0	7	1	4	4	676	610	633	609	2528	2987
470-485	0	2	2	2	2	4	4	2	673	606	632	609	2520	2978
485-500	2	1	2	1	3	3	2	4	673	604	630	607	2514	2972
500-515	4	2	1	3	6	4	5	5	671	603	628	606	2508	2963
515-530	3	2	3	0	5	3	2	6	667	601	627	603	2498	2953
530-545	4	2	2	4	6	6	6	6	664	599	624	603	2490	2944
545-560	1	3	1	1	4	2	4	2	660	597	622	599	2478	2930
560-575	2	3	2	2	5	4	5	4	659	594	621	598	2472	2924
575-590	3	5	8	2	8	10	7	11	657	591	619	596	2463	2914
590-605	3	8	1	4	11	5	12	4	654	586	611	594	2445	2892
605-620	5	5	3	5	10	8	10	8	651	578	610	590	2429	2875
620-635	5	6	7	6	11	13	12	12	646	573	607	585	2411	2851
635-650	10	5	7	5	15	12	10	17	641	567	600	579	2387	2823
650-665	7	4	10	7	11	17	11	17	631	562	593	574	2360	2790
665-680	15	9	9	5	24	14	14	24	624	558	583	567	2332	2754
680-695	6	11	13	10	17	23	21	19	609	549	574	562	2294	2710
695-710	10	9	14	10	19	24	19	24	603	538	561	552	2254	2659
710-725	14	16	24	8	30	32	24	38	593	529	547	542	2211	2611
725-740	6	14	11	13	20	24	27	17	579	513	523	534	2149	2540
740-755	20	12	13	17	32	30	29	33	573	499	512	521	2105	2487
755-770	9	11	11	15	20	26	26	20	553	487	499	504	2043	2411
770-785	28	15	13	21	43	34	36	41	544	476	488	489	1997	2350
785-800	22	14	20	22	36	42	36	42	516	461	475	468	1920	2262
800-815	19	19	15	23	38	38	42	34	494	447	455	446	1842	2172
815-830	21	13	26	23	34	49	36	47	475	428	440	423	1766	2081
830-845	22	22	20	19	44	39	41	42	454	415	414	400	1683	1985
845-860	18	13	20	20	31	40	33	38	432	393	394	381	1600	1884
860-875	22	26	27	37	48	64	63	49	414	380	374	361	1529	1802
875-890	19	23	24	16	42	40	39	43	392	354	347	324	1417	1681
890-905	22	25	28	18	47	46	43	50	373	331	323	308	1335	1580
905-920	29	18	18	16	47	34	34	47	351	306	295	290	1242	1471
920-935	37	15	21	21	52	42	36	58	322	288	277	274	1161	1377
935-950	26	17	11	18	43	29	35	37	285	273	256	253	1067	1272
950-965	19	23	18	18	42	36	41	37	259	256	245	235	995	1191
965-980	33	28	22	27	61	49	55	55	240	233	227	217	917	1096
980-995	27	23	18	22	50	40	45	45	207	205	205	190	807	975
995-1010	26	19	21	24	45	45	43	47	180	182	187	168	717	867
1010-1025	20	26	19	27	46	46	53	39	154	163	166	144	627	764
1025-1040	18	12	23	10	30	33	22	41	134	137	147	117	535	659
1040-1055	18	16	16	14	34	30	30	34	116	125	124	107	472	586
1055-1070	20	15	23	9	35	32	24	43	98	109	108	93	408	510
1070-1085	16	17	11	16	33	27	33	27	78	94	85	84	341	430
1085-1100	18	14	17	21	32	38	35	35	62	77	74	68	281	365
1100-1115	10	15	13	11	25	24	26	23	44	63	57	47	211	282
1115-1130	5	13	8	8	18	16	21	13	34	48	44	36	162	216
1130-1145	6	10	7	4	16	11	14	13	29	35	36	28	128	176
1145-1160	4	4	9	6	8	15	10	13	23	25	29	24	101	139
1160-1175	3	7	3	2	10	5	9	6	19	21	20	18	78	110
1175-1190	2	1	4	3	3	7	4	6	16	14	17	16	63	87
1190-1205	5	6	1	2	11	3	8	6	14	13	13	13	53	73
1205-1220	2	2	5	5	4	10	7	7	9	7	12	11	39	53
1220-1235	0	1	4	4	1	8	5	4	7	5	7	6	25	33
1235-1250	3	1	0	0	4	0	1	3	7	4	3	2	16	22
1250-1265	2	0	0	1	2	1	1	2	4	3	3	2	12	17
1265-1280	0	1	0	0	1	0	1	0	2	3	3	1	9	11
1280-1295	0	1	1	0	1	1	1	1	2	2	3	1	8	9
1295-1310	1	0	0	0	1	0	0	1	2	1	2	1	6	7
1310-1325	0	0	0	0	0	0	0	0	1	1	2	1	5	5
1325-1340	0	0	0	0	0	0	0	0	1	1	2	1	5	5
1340-1355	1	0	0	0	1	0	0	1	1	1	2	1	5	5
1355-1370	0	0	1	0	0	1	0	1	0	1	2	1	4	4
1370-1385	0	0	0	0	0	0	0	0	0	1	1	1	3	3
1385-1400	0	1	1	0	1	1	1	1	0	1	1	1	3	3
1400-1415	0	0	0	0	0	0	0	0	0	0	0	1	1	1
1415-1430	0	0	0	0	0	0	0	0	0	0	0	1	1	1
1430-1445	0	0	0	0	0	0	0	0	0	0	0	1	1	1
1445-1460	0	0	0	1	0	1	1	0	0	0	0	1	1	1
1460-1475	0	0	0	0	0	0	0	0	0	0	0	0	0	0
1475-1490	0	0	0	0	0	0	0	0	0	0	0	0	0	0
