# Supplementary material for: Dynamics of genetic and somatic trade-offs in ageing and mortality
Source: Nature. 2026 Apr 22;654(8118):437–53. doi: 10.1038/s41586-026-10407-9 (PMC13253337; doi:10.1038/s41586-026-10407-9)
Supplement: Supplementary file 1 — This zipped file contains Supplementary Tables 1–16, including a guide to the tables. [file 41586_2026_10407_MOESM1_ESM.zip › Supplementary Tables_Arends_10Apr2026/S_Table_2_Vita_mortality_by_age_and_genotype_text_files/Vita9b_deathsIn15Dwindows_male.txt]

CH	CD	BH	BD	C	B	D	H	CH_alive	CD_alive	BH_alive	BD_alive	nGenotyped	nTotal
5-20	0	0	0	0	0	0	0	0	645	672	641	703	2661	3401
20-35	0	0	0	0	0	0	0	0	645	672	641	703	2661	3401
35-50	1	0	0	0	1	0	0	1	645	672	641	703	2661	3401
50-65	0	1	0	0	1	0	1	0	644	672	641	703	2660	3400
65-80	0	0	0	0	0	0	0	0	644	671	641	703	2659	3399
80-95	1	0	0	0	1	0	0	1	644	671	641	703	2659	3399
95-110	0	1	0	0	1	0	1	0	643	671	641	703	2658	3398
110-125	0	0	0	0	0	0	0	0	643	670	641	703	2657	3397
125-140	0	0	0	1	0	1	1	0	643	670	641	703	2657	3397
140-155	0	0	0	0	0	0	0	0	643	670	641	702	2656	3396
155-170	0	0	0	0	0	0	0	0	643	670	641	702	2656	3395
170-185	0	3	2	0	3	2	3	2	643	670	641	702	2656	3395
185-200	0	2	2	0	2	2	2	2	643	667	639	702	2651	3390
200-215	1	0	1	1	1	2	1	2	643	665	637	702	2647	3386
215-230	1	1	0	0	2	0	1	1	642	665	636	701	2644	3381
230-245	1	2	1	1	3	2	3	2	641	664	636	701	2642	3379
245-260	4	1	1	1	5	2	2	5	640	662	635	700	2637	3371
260-275	1	0	6	3	1	9	3	7	636	661	634	699	2630	3362
275-290	2	3	2	4	5	6	7	4	635	661	628	696	2620	3347
290-305	3	4	4	4	7	8	8	7	633	658	626	692	2609	3332
305-320	4	2	4	1	6	5	3	8	630	654	622	688	2594	3312
320-335	5	6	5	7	11	12	13	10	626	652	618	687	2583	3296
335-350	6	2	2	3	8	5	5	8	621	646	613	680	2560	3273
350-365	1	5	4	2	6	6	7	5	615	644	611	677	2547	3255
365-380	5	6	2	4	11	6	10	7	614	639	607	675	2535	3238
380-395	1	4	6	3	5	9	7	7	609	633	605	671	2518	3214
395-410	3	3	4	3	6	7	6	7	608	629	599	668	2504	3196
410-425	4	6	6	5	10	11	11	10	605	626	595	665	2491	3177
425-440	3	3	5	6	6	11	9	8	601	620	589	660	2470	3153
440-455	8	1	8	6	9	14	7	16	598	617	584	654	2453	3130
455-470	5	7	8	8	12	16	15	13	590	616	576	648	2430	3105
470-485	4	3	7	5	7	12	8	11	585	609	568	640	2402	3071
485-500	10	4	5	4	14	9	8	15	581	606	561	635	2383	3043
500-515	6	7	9	6	13	15	13	15	571	602	556	631	2360	3007
515-530	12	1	10	8	13	18	9	22	565	595	547	625	2332	2972
530-545	4	5	7	7	9	14	12	11	553	594	537	617	2301	2929
545-560	8	2	11	5	10	16	7	19	549	589	530	610	2278	2895
560-575	8	8	10	12	16	22	20	18	541	587	519	605	2252	2862
575-590	7	12	5	9	19	14	21	12	533	579	509	593	2214	2818
590-605	7	5	6	6	12	12	11	13	526	567	504	584	2181	2773
605-620	11	12	11	6	23	17	18	22	519	562	498	578	2157	2743
620-635	6	11	8	6	17	14	17	14	508	550	487	572	2117	2695
635-650	17	9	10	15	26	25	24	27	502	539	479	566	2086	2652
650-665	12	12	11	9	24	20	21	23	485	530	469	551	2035	2588
665-680	19	14	11	19	33	30	33	30	473	518	458	542	1991	2532
680-695	12	20	8	11	32	19	31	20	454	504	447	523	1928	2458
695-710	14	11	10	11	25	21	22	24	442	484	439	512	1877	2397
710-725	11	13	12	17	24	29	30	23	428	473	429	501	1831	2334
725-740	11	15	11	14	26	25	29	22	417	460	417	484	1778	2263
740-755	7	13	14	9	20	23	22	21	406	445	406	470	1727	2190
755-770	12	19	13	17	31	30	36	25	399	432	392	461	1684	2129
770-785	8	16	9	16	24	25	32	17	387	413	379	444	1623	2054
785-800	13	14	20	21	27	41	35	33	379	397	370	428	1574	1990
800-815	15	11	22	23	26	45	34	37	366	383	350	407	1506	1907
815-830	16	17	12	18	33	30	35	28	351	372	328	384	1435	1822
830-845	13	13	24	13	26	37	26	37	335	355	316	366	1372	1744
845-860	16	15	15	20	31	35	35	31	322	342	292	353	1309	1659
860-875	21	20	18	29	41	47	49	39	306	327	277	333	1243	1575
875-890	14	20	20	31	34	51	51	34	285	307	259	304	1155	1467
890-905	16	19	18	25	35	43	44	34	271	287	239	273	1070	1365
905-920	12	11	20	15	23	35	26	32	255	268	221	248	992	1269
920-935	19	24	12	17	43	29	41	31	243	257	201	233	934	1197
935-950	15	17	13	22	32	35	39	28	224	233	189	216	862	1107
950-965	14	25	15	14	39	29	39	29	209	216	176	194	795	1017
965-980	16	13	14	18	29	32	31	30	195	191	161	180	727	926
980-995	13	16	13	20	29	33	36	26	179	178	147	162	666	837
995-1010	18	22	15	13	40	28	35	33	166	162	134	142	604	756
1010-1025	18	17	11	23	35	34	40	29	148	140	119	129	536	676
1025-1040	18	15	12	19	33	31	34	30	130	123	108	106	467	587
1040-1055	11	15	10	16	26	26	31	21	112	108	96	87	403	512
1055-1070	11	13	11	18	24	29	31	22	101	93	86	71	351	448
1070-1085	10	16	8	10	26	18	26	18	90	80	75	53	298	383
1085-1100	12	10	15	8	22	23	18	27	80	64	67	43	254	333
1100-1115	13	8	11	5	21	16	13	24	68	54	52	35	209	277
1115-1130	9	6	7	4	15	11	10	16	55	46	41	30	172	228
1130-1145	4	7	6	9	11	15	16	10	46	40	34	26	146	186
1145-1160	7	6	6	4	13	10	10	13	42	33	28	17	120	153
1160-1175	6	3	3	3	9	6	6	9	35	27	22	13	97	121
1175-1190	5	8	3	2	13	5	10	8	29	24	19	10	82	100
1190-1205	6	7	3	3	13	6	10	9	24	16	16	8	64	79
1205-1220	2	2	7	0	4	7	2	9	18	9	13	5	45	57
1220-1235	3	2	2	2	5	4	4	5	16	7	6	5	34	44
1235-1250	4	3	0	1	7	1	4	4	13	5	4	3	25	32
1250-1265	0	1	0	1	1	1	2	0	9	2	4	2	17	22
1265-1280	5	1	2	0	6	2	1	7	9	1	4	1	15	20
1280-1295	0	0	1	0	0	1	0	1	4	0	2	1	7	11
1295-1310	2	0	0	1	2	1	1	2	4	0	1	1	6	8
1310-1325	0	0	0	0	0	0	0	0	2	0	1	0	3	5
1325-1340	2	0	1	0	2	1	0	3	2	0	1	0	3	3
1340-1355	0	0	0	0	0	0	0	0	0	0	0	0	0	0
1355-1370	0	0	0	0	0	0	0	0	0	0	0	0	0	0
1370-1385	0	0	0	0	0	0	0	0	0	0	0	0	0	0
1385-1400	0	0	0	0	0	0	0	0	0	0	0	0	0	0
1400-1415	0	0	0	0	0	0	0	0	0	0	0	0	0	0
1415-1430	0	0	0	0	0	0	0	0	0	0	0	0	0	0
1430-1445	0	0	0	0	0	0	0	0	0	0	0	0	0	0
1445-1460	0	0	0	0	0	0	0	0	0	0	0	0	0	0
1460-1475	0	0	0	0	0	0	0	0	0	0	0	0	0	0
1475-1490	0	0	0	0	0	0	0	0	0	0	0	0	0	0
