# Supplementary material for: Dynamics of genetic and somatic trade-offs in ageing and mortality
Source: Nature. 2026 Apr 22;654(8118):437–53. doi: 10.1038/s41586-026-10407-9 (PMC13253337; doi:10.1038/s41586-026-10407-9)
Supplement: Supplementary file 1 — This zipped file contains Supplementary Tables 1–16, including a guide to the tables. [file 41586_2026_10407_MOESM1_ESM.zip › Supplementary Tables_Arends_10Apr2026/S_Table_2_Vita_mortality_by_age_and_genotype_text_files/Vita2c_deathsIn15Dwindows_male.txt]

CH	CD	BH	BD	C	B	D	H	CH_alive	CD_alive	BH_alive	BD_alive	nGenotyped	nTotal
5-20	0	0	0	0	0	0	0	0	601	609	673	687	2570	3401
20-35	0	0	0	0	0	0	0	0	601	609	673	687	2570	3401
35-50	0	1	0	0	1	0	1	0	601	609	673	687	2570	3401
50-65	0	0	1	0	0	1	0	1	601	608	673	687	2569	3400
65-80	0	0	0	0	0	0	0	0	601	608	672	687	2568	3399
80-95	0	1	0	0	1	0	1	0	601	608	672	687	2568	3399
95-110	0	0	0	0	0	0	0	0	601	607	672	687	2567	3398
110-125	0	0	0	0	0	0	0	0	601	607	672	687	2567	3397
125-140	0	0	0	1	0	1	1	0	601	607	672	687	2567	3397
140-155	0	0	0	0	0	0	0	0	601	607	672	686	2566	3396
155-170	0	0	0	0	0	0	0	0	601	607	672	686	2566	3395
170-185	2	0	2	1	2	3	1	4	601	607	672	686	2566	3395
185-200	0	1	1	1	1	2	2	1	599	607	670	685	2561	3390
200-215	0	1	2	1	1	3	2	2	599	606	669	684	2558	3386
215-230	0	0	0	1	0	1	1	0	599	605	667	683	2554	3381
230-245	3	0	1	1	3	2	1	4	599	605	667	682	2553	3379
245-260	1	3	1	2	4	3	5	2	596	605	666	681	2548	3371
260-275	2	2	4	2	4	6	4	6	595	602	665	679	2541	3362
275-290	5	2	4	0	7	4	2	9	593	600	661	677	2531	3347
290-305	3	2	4	4	5	8	6	7	588	598	657	677	2520	3332
305-320	2	2	6	3	4	9	5	8	585	596	653	673	2507	3312
320-335	4	3	4	8	7	12	11	8	583	594	647	670	2494	3296
335-350	2	4	5	4	6	9	8	7	579	591	643	662	2475	3273
350-365	4	2	6	2	6	8	4	10	577	587	638	658	2460	3255
365-380	10	4	8	0	14	8	4	18	573	585	632	656	2446	3238
380-395	5	0	5	4	5	9	4	10	563	581	624	656	2424	3214
395-410	5	2	5	2	7	7	4	10	558	581	619	652	2410	3196
410-425	4	4	8	2	8	10	6	12	553	579	614	650	2396	3177
425-440	6	2	5	3	8	8	5	11	549	575	606	648	2378	3153
440-455	5	1	8	6	6	14	7	13	543	573	601	645	2362	3130
455-470	5	4	8	6	9	14	10	13	538	572	593	639	2342	3105
470-485	5	6	7	2	11	9	8	12	533	568	585	633	2319	3071
485-500	7	9	7	8	16	15	17	14	528	562	578	631	2299	3043
500-515	6	8	8	5	14	13	13	14	521	553	571	623	2268	3007
515-530	4	8	12	7	12	19	15	16	515	545	563	618	2241	2972
530-545	7	1	8	6	8	14	7	15	511	537	551	611	2210	2929
545-560	5	4	6	10	9	16	14	11	504	536	543	605	2188	2895
560-575	9	10	7	9	19	16	19	16	499	532	537	595	2163	2862
575-590	13	7	6	8	20	14	15	19	490	522	530	586	2128	2818
590-605	5	3	11	5	8	16	8	16	477	515	524	578	2094	2773
605-620	9	12	11	8	21	19	20	20	472	512	513	573	2070	2743
620-635	6	10	9	10	16	19	20	15	463	500	502	565	2030	2695
635-650	15	18	6	5	33	11	23	21	457	490	493	555	1995	2652
650-665	10	10	12	7	20	19	17	22	442	472	487	550	1951	2588
665-680	15	7	20	13	22	33	20	35	432	462	475	543	1912	2532
680-695	13	12	6	11	25	17	23	19	417	455	455	530	1857	2458
695-710	12	11	13	11	23	24	22	25	404	443	449	519	1815	2397
710-725	11	16	12	17	27	29	33	23	392	432	436	508	1768	2334
725-740	9	15	15	17	24	32	32	24	381	416	424	491	1712	2263
740-755	10	11	8	18	21	26	29	18	372	401	409	474	1656	2190
755-770	15	11	13	11	26	24	22	28	362	390	401	456	1609	2129
770-785	8	12	18	16	20	34	28	26	347	379	388	445	1559	2054
785-800	14	17	16	21	31	37	38	30	339	367	370	429	1505	1990
800-815	14	16	13	24	30	37	40	27	325	350	354	408	1437	1907
815-830	16	16	13	20	32	33	36	29	311	334	341	384	1370	1822
830-845	10	17	18	21	27	39	38	28	295	318	328	364	1305	1744
845-860	9	11	21	21	20	42	32	30	285	301	310	343	1239	1659
860-875	19	26	23	25	45	48	51	42	276	290	289	322	1177	1575
875-890	16	14	21	27	30	48	41	37	257	264	266	297	1084	1467
890-905	13	15	20	23	28	43	38	33	241	250	245	270	1006	1365
905-920	13	12	14	13	25	27	25	27	228	235	225	247	935	1269
920-935	17	13	16	22	30	38	35	33	215	223	211	234	883	1197
935-950	14	16	15	19	30	34	35	29	198	210	195	212	815	1107
950-965	18	24	10	15	42	25	39	28	184	194	180	193	751	1017
965-980	13	16	16	19	29	35	35	29	166	170	170	178	684	926
980-995	13	13	20	18	26	38	31	33	153	154	154	159	620	837
995-1010	13	16	14	20	29	34	36	27	140	141	134	141	556	756
1010-1025	11	22	22	17	33	39	39	33	127	125	120	121	493	676
1025-1040	16	10	15	14	26	29	24	31	116	103	98	104	421	587
1040-1055	11	19	4	4	30	8	23	15	100	93	83	90	366	512
1055-1070	12	11	7	17	23	24	28	19	89	74	79	86	328	448
1070-1085	12	9	9	11	21	20	20	21	77	63	72	69	281	383
1085-1100	11	5	9	13	16	22	18	20	65	54	63	58	240	333
1100-1115	7	13	7	11	20	18	24	14	54	49	54	45	202	277
1115-1130	10	8	5	8	18	13	16	15	47	36	47	34	164	228
1130-1145	4	0	13	6	4	19	6	17	37	28	42	26	133	186
1145-1160	8	7	5	2	15	7	9	13	33	28	29	20	110	153
1160-1175	4	4	3	3	8	6	7	7	25	21	24	18	88	121
1175-1190	8	1	1	1	9	2	2	9	21	17	21	15	74	100
1190-1205	3	7	5	4	10	9	11	8	13	16	20	14	63	79
1205-1220	1	2	1	2	3	3	4	2	10	9	15	10	44	57
1220-1235	4	1	3	3	5	6	4	7	9	7	14	8	38	44
1235-1250	3	2	1	1	5	2	3	4	5	6	11	5	27	32
1250-1265	0	1	0	0	1	0	1	0	2	4	10	4	20	22
1265-1280	1	1	4	3	2	7	4	5	2	3	10	4	19	20
1280-1295	0	2	1	0	2	1	2	1	1	2	6	1	10	11
1295-1310	0	0	1	1	0	2	1	1	1	0	5	1	7	8
1310-1325	0	0	2	0	0	2	0	2	1	0	4	0	5	5
1325-1340	1	0	2	0	1	2	0	3	1	0	2	0	3	3
1340-1355	0	0	0	0	0	0	0	0	0	0	0	0	0	0
1355-1370	0	0	0	0	0	0	0	0	0	0	0	0	0	0
1370-1385	0	0	0	0	0	0	0	0	0	0	0	0	0	0
1385-1400	0	0	0	0	0	0	0	0	0	0	0	0	0	0
1400-1415	0	0	0	0	0	0	0	0	0	0	0	0	0	0
1415-1430	0	0	0	0	0	0	0	0	0	0	0	0	0	0
1430-1445	0	0	0	0	0	0	0	0	0	0	0	0	0	0
1445-1460	0	0	0	0	0	0	0	0	0	0	0	0	0	0
1460-1475	0	0	0	0	0	0	0	0	0	0	0	0	0	0
1475-1490	0	0	0	0	0	0	0	0	0	0	0	0	0	0
