# Supplementary material for: Dynamics of genetic and somatic trade-offs in ageing and mortality
Source: Nature. 2026 Apr 22;654(8118):437–53. doi: 10.1038/s41586-026-10407-9 (PMC13253337; doi:10.1038/s41586-026-10407-9)
Supplement: Supplementary file 1 — This zipped file contains Supplementary Tables 1–16, including a guide to the tables. [file 41586_2026_10407_MOESM1_ESM.zip › Supplementary Tables_Arends_10Apr2026/S_Table_2_Vita_mortality_by_age_and_genotype_text_files/Vita11a_deathsIn15Dwindows_female.txt]

CH	CD	BH	BD	C	B	D	H	CH_alive	CD_alive	BH_alive	BD_alive	nGenotyped	nTotal
5-20	0	0	0	0	0	0	0	0	717	739	752	722	2930	3037
20-35	0	0	0	0	0	0	0	0	717	739	752	722	2930	3037
35-50	0	0	0	0	0	0	0	0	717	739	752	722	2930	3037
50-65	0	0	2	0	0	2	0	2	717	739	752	722	2930	3037
65-80	0	0	0	0	0	0	0	0	717	739	750	722	2928	3035
80-95	0	0	0	0	0	0	0	0	717	739	750	722	2928	3035
95-110	0	0	0	0	0	0	0	0	717	739	750	722	2928	3035
110-125	0	0	0	0	0	0	0	0	717	739	750	722	2928	3035
125-140	0	0	0	0	0	0	0	0	717	739	750	722	2928	3035
140-155	2	1	0	1	3	1	2	2	717	739	750	722	2928	3035
155-170	1	0	0	1	1	1	1	1	715	738	750	721	2924	3031
170-185	0	0	0	1	0	1	1	0	714	738	750	720	2922	3029
185-200	1	0	0	0	1	0	0	1	714	738	750	719	2921	3028
200-215	2	1	0	0	3	0	1	2	713	738	750	719	2920	3027
215-230	0	0	1	0	0	1	0	1	711	737	750	719	2917	3024
230-245	0	1	0	0	1	0	1	0	711	737	749	719	2916	3023
245-260	0	2	0	1	2	1	3	0	711	736	749	719	2915	3021
260-275	1	0	0	0	1	0	0	1	711	734	749	718	2912	3018
275-290	0	0	0	0	0	0	0	0	710	734	749	718	2911	3017
290-305	0	0	0	0	0	0	0	0	710	734	749	718	2911	3017
305-320	0	0	0	0	0	0	0	0	710	734	749	718	2911	3017
320-335	0	0	1	1	0	2	1	1	710	734	749	718	2911	3016
335-350	0	1	0	0	1	0	1	0	710	734	748	717	2909	3014
350-365	0	0	1	1	0	2	1	1	710	733	748	717	2908	3013
365-380	0	0	1	0	0	1	0	1	710	733	747	716	2906	3011
380-395	0	1	1	1	1	2	2	1	710	733	746	716	2905	3010
395-410	0	1	0	0	1	0	1	0	710	732	745	715	2902	3007
410-425	2	0	0	2	2	2	2	2	710	731	745	715	2901	3006
425-440	3	1	1	4	4	5	5	4	708	731	745	713	2897	3001
440-455	3	1	0	1	4	1	2	3	705	730	744	709	2888	2992
455-470	2	4	2	1	6	3	5	4	702	729	744	708	2883	2987
470-485	1	0	1	4	1	5	4	2	700	725	742	707	2874	2978
485-500	1	2	2	3	3	5	5	3	699	725	741	703	2868	2972
500-515	3	2	2	3	5	5	5	5	698	723	739	700	2860	2963
515-530	3	3	2	1	6	3	4	5	695	721	737	697	2850	2953
530-545	2	3	4	3	5	7	6	6	692	718	735	696	2841	2944
545-560	2	0	2	2	2	4	2	4	690	715	731	693	2829	2930
560-575	1	3	4	1	4	5	4	5	688	715	729	691	2823	2924
575-590	4	3	6	8	7	14	11	10	687	712	725	690	2814	2914
590-605	5	3	3	6	8	9	9	8	683	709	719	682	2793	2892
605-620	11	7	2	4	18	6	11	13	678	706	716	676	2776	2875
620-635	3	6	8	8	9	16	14	11	667	699	714	672	2752	2851
635-650	10	3	12	8	13	20	11	22	664	693	706	664	2727	2823
650-665	9	11	6	9	20	15	20	15	654	690	694	656	2694	2790
665-680	9	6	15	11	15	26	17	24	645	679	688	647	2659	2754
680-695	13	11	10	13	24	23	24	23	636	673	673	636	2618	2710
695-710	11	15	7	13	26	20	28	18	623	662	663	623	2571	2659
710-725	20	19	15	16	39	31	35	35	612	647	656	610	2525	2611
725-740	13	16	7	13	29	20	29	20	592	628	641	594	2455	2540
740-755	10	30	17	16	40	33	46	27	579	612	634	581	2406	2487
755-770	14	11	20	15	25	35	26	34	569	582	617	565	2333	2411
770-785	18	23	22	21	41	43	44	40	555	571	597	550	2273	2350
785-800	19	30	20	20	49	40	50	39	537	548	575	529	2189	2262
800-815	17	23	19	27	40	46	50	36	518	518	555	509	2100	2172
815-830	19	20	25	25	39	50	45	44	501	495	536	482	2014	2081
830-845	21	10	32	33	31	65	43	53	482	475	511	457	1925	1985
845-860	23	23	17	19	46	36	42	40	461	465	479	424	1829	1884
860-875	23	37	30	24	60	54	61	53	438	442	462	405	1747	1802
875-890	21	24	24	27	45	51	51	45	415	405	432	381	1633	1681
890-905	23	31	31	18	54	49	49	54	394	381	408	354	1537	1580
905-920	31	15	29	18	46	47	33	60	371	350	377	336	1434	1471
920-935	28	18	36	20	46	56	38	64	340	335	348	318	1341	1377
935-950	20	16	22	18	36	40	34	42	312	317	312	298	1239	1272
950-965	30	23	17	24	53	41	47	47	292	301	290	280	1163	1191
965-980	25	32	32	29	57	61	61	57	262	278	273	256	1069	1096
980-995	27	33	19	29	60	48	62	46	237	246	241	227	951	975
995-1010	26	32	16	25	58	41	57	42	210	213	222	198	843	867
1010-1025	30	27	22	20	57	42	47	52	184	181	206	173	744	764
1025-1040	18	14	20	18	32	38	32	38	154	154	184	153	645	659
1040-1055	28	14	17	16	42	33	30	45	136	140	164	135	575	586
1055-1070	17	21	17	25	38	42	46	34	108	126	147	119	500	510
1070-1085	9	17	20	18	26	38	35	29	91	105	130	94	420	430
1085-1100	22	21	21	15	43	36	36	43	82	88	110	76	356	365
1100-1115	8	19	18	18	27	36	37	26	60	67	89	61	277	282
1115-1130	6	8	17	8	14	25	16	23	52	48	71	43	214	216
1130-1145	11	6	14	5	17	19	11	25	46	40	54	35	175	176
1145-1160	6	7	8	8	13	16	15	14	35	34	40	30	139	139
1160-1175	6	2	8	7	8	15	9	14	29	27	32	22	110	110
1175-1190	6	3	3	2	9	5	5	9	23	25	24	15	87	87
1190-1205	3	8	5	4	11	9	12	8	17	22	21	13	73	73
1205-1220	6	4	5	5	10	10	9	11	14	14	16	9	53	53
1220-1235	3	4	3	1	7	4	5	6	8	10	11	4	33	33
1235-1250	2	0	1	2	2	3	2	3	5	6	8	3	22	22
1250-1265	2	2	2	0	4	2	2	4	3	6	7	1	17	17
1265-1280	0	0	1	1	0	2	1	1	1	4	5	1	11	11
1280-1295	0	2	0	0	2	0	2	0	1	4	4	0	9	9
1295-1310	1	0	1	0	1	1	0	2	1	2	4	0	7	7
1310-1325	0	0	0	0	0	0	0	0	0	2	3	0	5	5
1325-1340	0	0	0	0	0	0	0	0	0	2	3	0	5	5
1340-1355	0	1	0	0	1	0	1	0	0	2	3	0	5	5
1355-1370	0	0	1	0	0	1	0	1	0	1	3	0	4	4
1370-1385	0	0	0	0	0	0	0	0	0	1	2	0	3	3
1385-1400	0	1	1	0	1	1	1	1	0	1	2	0	3	3
1400-1415	0	0	0	0	0	0	0	0	0	0	1	0	1	1
1415-1430	0	0	0	0	0	0	0	0	0	0	1	0	1	1
1430-1445	0	0	0	0	0	0	0	0	0	0	1	0	1	1
1445-1460	0	0	1	0	0	1	0	1	0	0	1	0	1	1
1460-1475	0	0	0	0	0	0	0	0	0	0	0	0	0	0
1475-1490	0	0	0	0	0	0	0	0	0	0	0	0	0	0
