# Supplementary material for: Dynamics of genetic and somatic trade-offs in ageing and mortality
Source: Nature. 2026 Apr 22;654(8118):437–53. doi: 10.1038/s41586-026-10407-9 (PMC13253337; doi:10.1038/s41586-026-10407-9)
Supplement: Supplementary file 1 — This zipped file contains Supplementary Tables 1–16, including a guide to the tables. [file 41586_2026_10407_MOESM1_ESM.zip › Supplementary Tables_Arends_10Apr2026/S_Table_2_Vita_mortality_by_age_and_genotype_text_files/Vita1c_deathsIn15Dwindows_combined.txt]

CH	CD	BH	BD	C	B	D	H	CH_alive	CD_alive	BH_alive	BD_alive	nGenotyped	nTotal
5-20	0	0	0	0	0	0	0	0	1496	1302	1435	1252	5485	6438
20-35	0	0	0	0	0	0	0	0	1496	1302	1435	1252	5485	6438
35-50	1	0	0	0	1	0	0	1	1496	1302	1435	1252	5485	6438
50-65	1	1	1	0	2	1	1	2	1495	1302	1435	1252	5484	6437
65-80	0	0	0	0	0	0	0	0	1494	1301	1434	1252	5481	6434
80-95	0	0	1	0	0	1	0	1	1494	1301	1434	1252	5481	6434
95-110	0	0	0	1	0	1	1	0	1494	1301	1433	1252	5480	6433
110-125	0	0	0	0	0	0	0	0	1494	1301	1433	1251	5479	6432
125-140	0	0	0	1	0	1	1	0	1494	1301	1433	1251	5479	6432
140-155	2	2	0	0	4	0	2	2	1494	1301	1433	1250	5478	6431
155-170	0	0	2	0	0	2	0	2	1492	1299	1433	1250	5474	6426
170-185	2	1	3	0	3	3	1	5	1492	1299	1431	1250	5472	6424
185-200	0	1	3	1	1	4	2	3	1490	1298	1428	1250	5466	6418
200-215	0	3	3	2	3	5	5	3	1490	1297	1425	1249	5461	6413
215-230	0	1	1	0	1	1	1	1	1490	1294	1422	1247	5453	6405
230-245	0	6	0	4	6	4	10	0	1490	1293	1421	1247	5451	6402
245-260	2	4	1	4	6	5	8	3	1490	1287	1421	1243	5441	6392
260-275	3	3	4	5	6	9	8	7	1488	1283	1420	1239	5430	6380
275-290	3	4	3	4	7	7	8	6	1485	1280	1416	1234	5415	6364
290-305	7	5	3	2	12	5	7	10	1482	1276	1413	1230	5401	6349
305-320	3	3	3	4	6	7	7	6	1475	1271	1410	1228	5384	6329
320-335	6	6	3	7	12	10	13	9	1472	1268	1407	1224	5371	6312
335-350	4	4	5	4	8	9	8	9	1466	1262	1404	1217	5349	6287
350-365	1	4	3	8	5	11	12	4	1462	1258	1399	1213	5332	6268
365-380	7	6	6	6	13	12	12	13	1461	1254	1396	1205	5316	6249
380-395	2	5	2	10	7	12	15	4	1454	1248	1390	1199	5291	6224
395-410	3	4	2	8	7	10	12	5	1452	1243	1388	1189	5272	6203
410-425	4	6	7	9	10	16	15	11	1449	1239	1386	1181	5255	6183
425-440	8	4	5	10	12	15	14	13	1445	1233	1379	1172	5229	6154
440-455	4	7	7	7	11	14	14	11	1437	1229	1374	1162	5202	6122
455-470	10	8	10	11	18	21	19	20	1433	1222	1367	1155	5177	6092
470-485	6	11	7	8	17	15	19	13	1423	1214	1357	1144	5138	6049
485-500	12	7	7	10	19	17	17	19	1417	1203	1350	1136	5106	6015
500-515	12	11	7	10	23	17	21	19	1405	1196	1343	1126	5070	5970
515-530	12	9	13	9	21	22	18	25	1393	1185	1336	1116	5030	5925
530-545	11	6	8	17	17	25	23	19	1381	1176	1323	1107	4987	5873
545-560	7	13	8	8	20	16	21	15	1370	1170	1315	1090	4945	5825
560-575	15	12	9	14	27	23	26	24	1363	1157	1307	1082	4909	5786
575-590	16	15	19	9	31	28	24	35	1348	1145	1298	1068	4859	5732
590-605	14	13	6	11	27	17	24	20	1332	1130	1279	1059	4800	5665
605-620	17	13	16	14	30	30	27	33	1318	1117	1273	1048	4756	5618
620-635	16	13	16	14	29	30	27	32	1301	1104	1257	1034	4696	5546
635-650	27	21	21	14	48	35	35	48	1285	1091	1241	1020	4637	5475
650-665	18	17	24	15	35	39	32	42	1258	1070	1220	1006	4554	5378
665-680	35	22	23	18	57	41	40	58	1240	1053	1196	991	4480	5286
680-695	22	21	27	20	43	47	41	49	1205	1031	1173	973	4382	5168
695-710	27	24	29	17	51	46	41	56	1183	1010	1146	953	4292	5056
710-725	30	30	43	17	60	60	47	73	1156	986	1117	936	4195	4945
725-740	19	22	32	29	41	61	51	51	1126	956	1074	919	4075	4803
740-755	38	21	30	28	59	58	49	68	1107	934	1042	890	3973	4677
755-770	25	32	32	26	57	58	58	57	1069	913	1012	862	3856	4540
770-785	40	28	35	31	68	66	59	75	1044	881	980	836	3741	4404
785-800	40	34	40	40	74	80	74	80	1004	853	945	805	3607	4252
800-815	34	32	37	38	66	75	70	71	964	819	905	765	3453	4079
815-830	39	30	51	32	69	83	62	90	930	787	868	727	3312	3903
830-845	43	35	44	34	78	78	69	87	891	757	817	695	3160	3729
845-860	39	31	38	35	70	73	66	77	848	722	773	661	3004	3543
860-875	50	45	50	58	95	108	103	100	809	691	735	626	2861	3377
875-890	42	44	48	35	86	83	79	90	759	646	685	568	2658	3148
890-905	46	46	46	34	92	80	80	92	717	602	637	533	2489	2945
905-920	44	39	33	26	83	59	65	77	671	556	591	499	2317	2740
920-935	58	37	38	37	95	75	74	96	627	517	558	473	2175	2574
935-950	53	36	30	32	89	62	68	83	569	480	520	436	2005	2379
950-965	45	40	39	33	85	72	73	84	516	444	490	404	1854	2208
965-980	52	51	44	38	103	82	89	96	471	404	451	371	1697	2022
980-995	49	38	36	39	87	75	77	85	419	353	407	333	1512	1812
995-1010	49	28	41	42	77	83	70	90	370	315	371	294	1350	1623
1010-1025	37	45	42	42	82	84	87	79	321	287	330	252	1190	1440
1025-1040	37	28	43	23	65	66	51	80	284	242	288	210	1024	1246
1040-1055	28	30	32	23	58	55	53	60	247	214	245	187	893	1098
1055-1070	38	27	37	19	65	56	46	75	219	184	213	164	780	958
1070-1085	30	24	24	26	54	50	50	54	181	157	176	145	659	813
1085-1100	31	24	31	32	55	63	56	62	151	133	152	119	555	698
1100-1115	23	19	25	17	42	42	36	48	120	109	121	87	437	559
1115-1130	14	21	17	17	35	34	38	31	97	90	96	70	353	444
1130-1145	15	19	13	11	34	24	30	28	83	69	79	53	284	362
1145-1160	13	10	15	12	23	27	22	28	68	50	66	42	226	292
1160-1175	9	9	8	5	18	13	14	17	55	40	51	30	176	231
1175-1190	8	5	8	7	13	15	12	16	46	31	43	25	145	187
1190-1205	11	10	7	3	21	10	13	18	38	26	35	18	117	152
1205-1220	6	5	7	6	11	13	11	13	27	16	28	15	86	110
1220-1235	4	4	8	4	8	12	8	12	21	11	21	9	62	77
1235-1250	7	3	2	1	10	3	4	9	17	7	13	5	42	54
1250-1265	2	0	0	2	2	2	2	2	10	4	11	4	29	39
1265-1280	4	1	4	0	5	4	1	8	8	4	11	2	25	31
1280-1295	1	2	2	0	3	2	2	3	4	3	7	2	16	20
1295-1310	1	0	2	0	1	2	0	3	3	1	5	2	11	15
1310-1325	0	0	1	0	0	1	0	1	2	1	3	2	8	10
1325-1340	1	0	0	1	1	1	1	1	2	1	2	2	7	8
1340-1355	1	0	0	0	1	0	0	1	1	1	2	1	5	5
1355-1370	0	0	1	0	0	1	0	1	0	1	2	1	4	4
1370-1385	0	0	0	0	0	0	0	0	0	1	1	1	3	3
1385-1400	0	1	1	0	1	1	1	1	0	1	1	1	3	3
1400-1415	0	0	0	0	0	0	0	0	0	0	0	1	1	1
1415-1430	0	0	0	0	0	0	0	0	0	0	0	1	1	1
1430-1445	0	0	0	0	0	0	0	0	0	0	0	1	1	1
1445-1460	0	0	0	1	0	1	1	0	0	0	0	1	1	1
1460-1475	0	0	0	0	0	0	0	0	0	0	0	0	0	0
1475-1490	0	0	0	0	0	0	0	0	0	0	0	0	0	0
