# Supplementary material for: Dynamics of genetic and somatic trade-offs in ageing and mortality
Source: Nature. 2026 Apr 22;654(8118):437–53. doi: 10.1038/s41586-026-10407-9 (PMC13253337; doi:10.1038/s41586-026-10407-9)
Supplement: Supplementary file 1 — This zipped file contains Supplementary Tables 1–16, including a guide to the tables. [file 41586_2026_10407_MOESM1_ESM.zip › Supplementary Tables_Arends_10Apr2026/S_Table_2_Vita_mortality_by_age_and_genotype_text_files/Vita17a_deathsIn15Dwindows_female.txt]

CH	CD	BH	BD	C	B	D	H	CH_alive	CD_alive	BH_alive	BD_alive	nGenotyped	nTotal
5-20	0	0	0	0	0	0	0	0	673	621	707	667	2668	3037
20-35	0	0	0	0	0	0	0	0	673	621	707	667	2668	3037
35-50	0	0	0	0	0	0	0	0	673	621	707	667	2668	3037
50-65	0	1	0	1	1	1	2	0	673	621	707	667	2668	3037
65-80	0	0	0	0	0	0	0	0	673	620	707	666	2666	3035
80-95	0	0	0	0	0	0	0	0	673	620	707	666	2666	3035
95-110	0	0	0	0	0	0	0	0	673	620	707	666	2666	3035
110-125	0	0	0	0	0	0	0	0	673	620	707	666	2666	3035
125-140	0	0	0	0	0	0	0	0	673	620	707	666	2666	3035
140-155	0	3	0	0	3	0	3	0	673	620	707	666	2666	3035
155-170	1	0	1	0	1	1	0	2	673	617	707	666	2663	3031
170-185	1	0	0	0	1	0	0	1	672	617	706	666	2661	3029
185-200	1	0	0	0	1	0	0	1	671	617	706	666	2660	3028
200-215	0	1	2	0	1	2	1	2	670	617	706	666	2659	3027
215-230	0	0	0	1	0	1	1	0	670	616	704	666	2656	3024
230-245	1	0	0	1	1	1	1	1	670	616	704	665	2655	3023
245-260	0	0	0	1	0	1	1	0	669	616	704	664	2653	3021
260-275	0	1	0	0	1	0	1	0	669	616	704	663	2652	3018
275-290	0	0	0	0	0	0	0	0	669	615	704	663	2651	3017
290-305	0	0	0	0	0	0	0	0	669	615	704	663	2651	3017
305-320	0	0	0	1	0	1	1	0	669	615	704	663	2651	3017
320-335	0	2	0	0	2	0	2	0	669	615	704	662	2650	3016
335-350	0	0	0	1	0	1	1	0	669	613	704	662	2648	3014
350-365	0	1	0	0	1	0	1	0	669	613	704	661	2647	3013
365-380	0	1	0	0	1	0	1	0	669	612	704	661	2646	3011
380-395	1	1	1	0	2	1	1	2	669	611	704	661	2645	3010
395-410	0	0	1	0	0	1	0	1	668	610	703	661	2642	3007
410-425	1	3	0	0	4	0	3	1	668	610	702	661	2641	3006
425-440	1	4	1	3	5	4	7	2	667	607	702	661	2637	3001
440-455	0	3	2	0	3	2	3	2	666	603	701	658	2628	2992
455-470	4	1	2	1	5	3	2	6	666	600	699	658	2623	2987
470-485	1	2	3	0	3	3	2	4	662	599	697	657	2615	2978
485-500	0	2	3	2	2	5	4	3	661	597	694	657	2609	2972
500-515	1	2	3	2	3	5	4	4	661	595	691	655	2602	2963
515-530	4	1	1	1	5	2	2	5	660	593	688	653	2594	2953
530-545	3	3	2	6	6	8	9	5	656	592	687	652	2587	2944
545-560	4	0	1	1	4	2	1	5	653	589	685	646	2573	2930
560-575	3	3	1	3	6	4	6	4	649	589	684	645	2567	2924
575-590	5	7	6	3	12	9	10	11	646	586	683	642	2557	2914
590-605	3	5	3	2	8	5	7	6	641	579	677	639	2536	2892
605-620	7	3	6	2	10	8	5	13	638	574	674	637	2523	2875
620-635	6	6	7	3	12	10	9	13	631	571	668	635	2505	2851
635-650	5	9	10	4	14	14	13	15	625	565	661	632	2483	2823
650-665	10	7	10	1	17	11	8	20	620	556	651	628	2455	2790
665-680	5	9	12	11	14	23	20	17	610	549	641	627	2427	2754
680-695	11	8	14	12	19	26	20	25	605	540	629	616	2390	2710
695-710	13	8	13	10	21	23	18	26	594	532	615	604	2345	2659
710-725	17	12	15	18	29	33	30	32	581	524	602	594	2301	2611
725-740	13	6	17	12	19	29	18	30	564	512	587	576	2239	2540
740-755	18	9	27	14	27	41	23	45	551	506	570	564	2191	2487
755-770	14	8	24	12	22	36	20	38	533	497	543	550	2123	2411
770-785	17	20	17	21	37	38	41	34	519	489	519	538	2065	2350
785-800	16	17	23	23	33	46	40	39	502	469	502	517	1990	2262
800-815	22	18	21	16	40	37	34	43	486	452	479	494	1911	2172
815-830	27	14	22	22	41	44	36	49	464	434	458	478	1834	2081
830-845	23	23	22	23	46	45	46	45	437	420	436	456	1749	1985
845-860	15	21	16	21	36	37	42	31	414	397	414	433	1658	1884
860-875	27	27	20	35	54	55	62	47	399	376	398	412	1585	1802
875-890	21	19	23	25	40	48	44	44	372	349	378	377	1476	1681
890-905	23	19	29	26	42	55	45	52	351	330	355	352	1388	1580
905-920	21	21	24	20	42	44	41	45	328	311	326	326	1291	1471
920-935	20	23	26	24	43	50	47	46	307	290	302	306	1205	1377
935-950	13	20	22	17	33	39	37	35	287	267	276	282	1112	1272
950-965	27	15	21	23	42	44	38	48	274	247	254	265	1040	1191
965-980	28	27	20	37	55	57	64	48	247	232	233	242	954	1096
980-995	17	23	31	24	40	55	47	48	219	205	213	205	842	975
995-1010	22	24	19	26	46	45	50	41	202	182	182	181	747	867
1010-1025	24	19	32	17	43	49	36	56	180	158	163	155	656	764
1025-1040	17	20	12	16	37	28	36	29	156	139	131	138	564	659
1040-1055	17	13	18	19	30	37	32	35	139	119	119	122	499	586
1055-1070	21	17	16	14	38	30	31	37	122	106	101	103	432	510
1070-1085	14	18	13	12	32	25	30	27	101	89	85	89	364	430
1085-1100	21	13	14	17	34	31	30	35	87	71	72	77	307	365
1100-1115	20	9	19	11	29	30	20	39	66	58	58	60	242	282
1115-1130	7	6	8	9	13	17	15	15	46	49	39	49	183	216
1130-1145	6	11	6	8	17	14	19	12	39	43	31	40	153	176
1145-1160	7	7	7	5	14	12	12	14	33	32	25	32	122	139
1160-1175	4	6	2	7	10	9	13	6	26	25	18	27	96	110
1175-1190	2	2	3	3	4	6	5	5	22	19	16	20	77	87
1190-1205	2	6	5	5	8	10	11	7	20	17	13	17	67	73
1205-1220	5	2	7	5	7	12	7	12	18	11	8	12	49	53
1220-1235	3	3	0	5	6	5	8	3	13	9	1	7	30	33
1235-1250	2	0	1	1	2	2	1	3	10	6	1	2	19	22
1250-1265	3	2	0	0	5	0	2	3	8	6	0	1	15	17
1265-1280	0	1	0	0	1	0	1	0	5	4	0	1	10	11
1280-1295	1	1	0	0	2	0	1	1	5	3	0	1	9	9
1295-1310	2	0	0	0	2	0	0	2	4	2	0	1	7	7
1310-1325	0	0	0	0	0	0	0	0	2	2	0	1	5	5
1325-1340	0	0	0	0	0	0	0	0	2	2	0	1	5	5
1340-1355	1	0	0	0	1	0	0	1	2	2	0	1	5	5
1355-1370	0	1	0	0	1	0	1	0	1	2	0	1	4	4
1370-1385	0	0	0	0	0	0	0	0	1	1	0	1	3	3
1385-1400	1	0	0	1	1	1	1	1	1	1	0	1	3	3
1400-1415	0	0	0	0	0	0	0	0	0	1	0	0	1	1
1415-1430	0	0	0	0	0	0	0	0	0	1	0	0	1	1
1430-1445	0	0	0	0	0	0	0	0	0	1	0	0	1	1
1445-1460	0	1	0	0	1	0	1	0	0	1	0	0	1	1
1460-1475	0	0	0	0	0	0	0	0	0	0	0	0	0	0
1475-1490	0	0	0	0	0	0	0	0	0	0	0	0	0	0
