# Supplementary material for: Dynamics of genetic and somatic trade-offs in ageing and mortality
Source: Nature. 2026 Apr 22;654(8118):437–53. doi: 10.1038/s41586-026-10407-9 (PMC13253337; doi:10.1038/s41586-026-10407-9)
Supplement: Supplementary file 1 — This zipped file contains Supplementary Tables 1–16, including a guide to the tables. [file 41586_2026_10407_MOESM1_ESM.zip › Supplementary Tables_Arends_10Apr2026/S_Table_2_Vita_mortality_by_age_and_genotype_text_files/Vita6a_deathsIn15Dwindows_female.txt]

CH	CD	BH	BD	C	B	D	H	CH_alive	CD_alive	BH_alive	BD_alive	nGenotyped	nTotal
5-20	0	0	0	0	0	0	0	0	605	592	583	576	2356	3037
20-35	0	0	0	0	0	0	0	0	605	592	583	576	2356	3037
35-50	0	0	0	0	0	0	0	0	605	592	583	576	2356	3037
50-65	0	0	1	1	0	2	1	1	605	592	583	576	2356	3037
65-80	0	0	0	0	0	0	0	0	605	592	582	575	2354	3035
80-95	0	0	0	0	0	0	0	0	605	592	582	575	2354	3035
95-110	0	0	0	0	0	0	0	0	605	592	582	575	2354	3035
110-125	0	0	0	0	0	0	0	0	605	592	582	575	2354	3035
125-140	0	0	0	0	0	0	0	0	605	592	582	575	2354	3035
140-155	1	0	1	0	1	1	0	2	605	592	582	575	2354	3035
155-170	1	0	0	1	1	1	1	1	604	592	581	575	2352	3031
170-185	0	1	0	0	1	0	1	0	603	592	581	574	2350	3029
185-200	0	0	1	0	0	1	0	1	603	591	581	574	2349	3028
200-215	1	1	0	1	2	1	2	1	603	591	580	574	2348	3027
215-230	1	0	0	0	1	0	0	1	602	590	580	573	2345	3024
230-245	1	0	0	1	1	1	1	1	601	590	580	573	2344	3023
245-260	1	0	0	2	1	2	2	1	600	590	580	572	2342	3021
260-275	0	0	1	0	0	1	0	1	599	590	580	570	2339	3018
275-290	0	0	0	0	0	0	0	0	599	590	579	570	2338	3017
290-305	0	0	0	0	0	0	0	0	599	590	579	570	2338	3017
305-320	1	0	0	0	1	0	0	1	599	590	579	570	2338	3017
320-335	0	0	1	1	0	2	1	1	598	590	579	570	2337	3016
335-350	0	1	0	0	1	0	1	0	598	590	578	569	2335	3014
350-365	0	0	0	1	0	1	1	0	598	589	578	569	2334	3013
365-380	1	0	0	0	1	0	0	1	598	589	578	568	2333	3011
380-395	1	0	2	0	1	2	0	3	597	589	578	568	2332	3010
395-410	0	0	1	0	0	1	0	1	596	589	576	568	2329	3007
410-425	0	3	1	0	3	1	3	1	596	589	575	568	2328	3006
425-440	1	4	1	0	5	1	4	2	596	586	574	568	2324	3001
440-455	0	0	1	3	0	4	3	1	595	582	573	568	2318	2992
455-470	2	1	2	4	3	6	5	4	595	582	572	565	2314	2987
470-485	2	0	1	1	2	2	1	3	593	581	570	561	2305	2978
485-500	2	0	2	3	2	5	3	4	591	581	569	560	2301	2972
500-515	3	2	0	3	5	3	5	3	589	581	567	557	2294	2963
515-530	3	1	2	2	4	4	3	5	586	579	567	554	2286	2953
530-545	3	1	4	2	4	6	3	7	583	578	565	552	2278	2944
545-560	1	2	0	2	3	2	4	1	580	577	561	550	2268	2930
560-575	3	3	1	1	6	2	4	4	579	575	561	548	2263	2924
575-590	4	7	5	3	11	8	10	9	576	572	560	547	2255	2914
590-605	2	7	4	2	9	6	9	6	572	565	555	544	2236	2892
605-620	2	3	8	4	5	12	7	10	570	558	551	542	2221	2875
620-635	2	8	8	3	10	11	11	10	568	555	543	538	2204	2851
635-650	13	2	5	4	15	9	6	18	566	547	535	535	2183	2823
650-665	8	5	7	8	13	15	13	15	553	545	530	531	2159	2790
665-680	8	8	14	3	16	17	11	22	545	540	523	523	2131	2754
680-695	7	13	5	15	20	20	28	12	537	532	509	520	2098	2710
695-710	4	13	8	10	17	18	23	12	530	519	504	505	2058	2659
710-725	17	19	9	15	36	24	34	26	526	506	496	495	2023	2611
725-740	12	11	9	14	23	23	25	21	509	487	487	480	1963	2540
740-755	15	15	8	21	30	29	36	23	497	476	478	466	1917	2487
755-770	16	10	9	10	26	19	20	25	482	461	470	445	1858	2411
770-785	15	20	18	18	35	36	38	33	466	451	461	435	1813	2350
785-800	22	14	18	16	36	34	30	40	451	431	443	417	1742	2262
800-815	18	19	21	19	37	40	38	39	429	417	425	401	1672	2172
815-830	17	15	23	16	32	39	31	40	411	398	404	382	1595	2081
830-845	26	17	23	19	43	42	36	49	394	383	381	366	1524	1985
845-860	12	14	18	16	26	34	30	30	368	366	358	347	1439	1884
860-875	22	25	25	23	47	48	48	47	356	352	340	331	1379	1802
875-890	21	25	15	19	46	34	44	36	334	327	315	308	1284	1681
890-905	25	18	21	15	43	36	33	46	313	302	300	289	1204	1580
905-920	10	21	18	22	31	40	43	28	288	284	279	274	1125	1471
920-935	19	24	20	21	43	41	45	39	278	263	261	252	1054	1377
935-950	18	17	12	20	35	32	37	30	259	239	241	231	970	1272
950-965	24	20	17	13	44	30	33	41	241	222	229	211	903	1191
965-980	26	26	22	22	52	44	48	48	217	202	212	198	829	1096
980-995	14	22	20	25	36	45	47	34	191	176	190	176	733	975
995-1010	29	18	15	21	47	36	39	44	177	154	170	151	652	867
1010-1025	20	26	22	20	46	42	46	42	148	136	155	130	569	764
1025-1040	7	20	18	14	27	32	34	25	128	110	133	110	481	659
1040-1055	17	17	14	13	34	27	30	31	121	90	115	96	422	586
1055-1070	17	7	18	14	24	32	21	35	104	73	101	83	361	510
1070-1085	12	11	16	12	23	28	23	28	87	66	83	69	305	430
1085-1100	25	12	14	9	37	23	21	39	75	55	67	57	254	365
1100-1115	13	12	14	8	25	22	20	27	50	43	53	48	194	282
1115-1130	7	7	10	6	14	16	13	17	37	31	39	40	147	216
1130-1145	7	5	5	9	12	14	14	12	30	24	29	34	117	176
1145-1160	3	6	3	5	9	8	11	6	23	19	24	25	91	139
1160-1175	5	3	4	3	8	7	6	9	20	13	21	20	74	110
1175-1190	2	2	2	4	4	6	6	4	15	10	17	17	59	87
1190-1205	2	0	4	6	2	10	6	6	13	8	15	13	49	73
1205-1220	3	2	6	2	5	8	4	9	11	8	11	7	37	53
1220-1235	2	1	3	2	3	5	3	5	8	6	5	5	24	33
1235-1250	0	1	2	1	1	3	2	2	6	5	2	3	16	22
1250-1265	1	2	0	1	3	1	3	1	6	4	0	2	12	17
1265-1280	1	1	0	0	2	0	1	1	5	2	0	1	8	11
1280-1295	1	0	0	0	1	0	0	1	4	1	0	1	6	9
1295-1310	2	0	0	0	2	0	0	2	3	1	0	1	5	7
1310-1325	0	0	0	0	0	0	0	0	1	1	0	1	3	5
1325-1340	0	0	0	0	0	0	0	0	1	1	0	1	3	5
1340-1355	0	1	0	0	1	0	1	0	1	1	0	1	3	5
1355-1370	1	0	0	0	1	0	0	1	1	0	0	1	2	4
1370-1385	0	0	0	0	0	0	0	0	0	0	0	1	1	3
1385-1400	0	0	0	1	0	1	1	0	0	0	0	1	1	3
1400-1415	0	0	0	0	0	0	0	0	0	0	0	0	0	1
1415-1430	0	0	0	0	0	0	0	0	0	0	0	0	0	1
1430-1445	0	0	0	0	0	0	0	0	0	0	0	0	0	1
1445-1460	0	0	0	0	0	0	0	0	0	0	0	0	0	1
1460-1475	0	0	0	0	0	0	0	0	0	0	0	0	0	0
1475-1490	0	0	0	0	0	0	0	0	0	0	0	0	0	0
