# Supplementary material for: Dynamics of genetic and somatic trade-offs in ageing and mortality
Source: Nature. 2026 Apr 22;654(8118):437–53. doi: 10.1038/s41586-026-10407-9 (PMC13253337; doi:10.1038/s41586-026-10407-9)
Supplement: Supplementary file 1 — This zipped file contains Supplementary Tables 1–16, including a guide to the tables. [file 41586_2026_10407_MOESM1_ESM.zip › Supplementary Tables_Arends_10Apr2026/S_Table_2_Vita_mortality_by_age_and_genotype_text_files/Vita4a_deathsIn15Dwindows_combined.txt]

CH	CD	BH	BD	C	B	D	H	CH_alive	CD_alive	BH_alive	BD_alive	nGenotyped	nTotal
5-20	0	0	0	0	0	0	0	0	1279	1333	1365	1373	5350	6438
20-35	0	0	0	0	0	0	0	0	1279	1333	1365	1373	5350	6438
35-50	0	1	0	0	1	0	1	0	1279	1333	1365	1373	5350	6438
50-65	1	0	1	0	1	1	0	2	1279	1332	1365	1373	5349	6437
65-80	0	0	0	0	0	0	0	0	1278	1332	1364	1373	5347	6434
80-95	0	0	1	0	0	1	0	1	1278	1332	1364	1373	5347	6434
95-110	1	0	0	0	1	0	0	1	1278	1332	1363	1373	5346	6433
110-125	0	0	0	0	0	0	0	0	1277	1332	1363	1373	5345	6432
125-140	0	1	0	0	1	0	1	0	1277	1332	1363	1373	5345	6432
140-155	2	0	2	1	2	3	1	4	1277	1331	1363	1373	5344	6431
155-170	1	0	0	1	1	1	1	1	1275	1331	1361	1372	5339	6426
170-185	0	3	0	3	3	3	6	0	1274	1331	1361	1371	5337	6424
185-200	1	1	1	2	2	3	3	2	1274	1328	1361	1368	5331	6418
200-215	4	0	3	1	4	4	1	7	1273	1327	1360	1366	5326	6413
215-230	0	0	0	2	0	2	2	0	1269	1327	1357	1365	5318	6405
230-245	3	2	1	3	5	4	5	4	1269	1327	1357	1363	5316	6402
245-260	4	1	0	6	5	6	7	4	1266	1325	1356	1360	5307	6392
260-275	4	1	6	4	5	10	5	10	1262	1324	1356	1354	5296	6380
275-290	1	2	6	3	3	9	5	7	1258	1323	1350	1350	5281	6364
290-305	2	4	3	7	6	10	11	5	1257	1321	1344	1347	5269	6349
305-320	5	3	4	4	8	8	7	9	1255	1317	1341	1340	5253	6329
320-335	4	6	7	5	10	12	11	11	1250	1314	1337	1336	5237	6312
335-350	2	4	5	4	6	9	8	7	1246	1308	1330	1331	5215	6287
350-365	6	4	5	2	10	7	6	11	1244	1304	1325	1327	5200	6268
365-380	4	9	6	5	13	11	14	10	1238	1300	1320	1325	5183	6249
380-395	5	4	5	5	9	10	9	10	1234	1291	1314	1320	5159	6224
395-410	3	2	5	7	5	12	9	8	1229	1287	1309	1315	5140	6203
410-425	6	6	5	5	12	10	11	11	1226	1285	1304	1308	5123	6183
425-440	6	6	6	5	12	11	11	12	1220	1279	1299	1303	5101	6154
440-455	4	7	5	12	11	17	19	9	1214	1273	1293	1298	5078	6122
455-470	10	7	8	6	17	14	13	18	1210	1266	1288	1286	5050	6092
470-485	6	10	5	9	16	14	19	11	1200	1259	1280	1280	5019	6049
485-500	7	11	13	11	18	24	22	20	1194	1249	1275	1271	4989	6015
500-515	5	13	14	8	18	22	21	19	1187	1238	1262	1260	4947	5970
515-530	8	11	12	12	19	24	23	20	1182	1225	1248	1252	4907	5925
530-545	13	8	9	11	21	20	19	22	1174	1214	1236	1240	4864	5873
545-560	6	6	4	13	12	17	19	10	1161	1206	1227	1229	4823	5825
560-575	10	13	10	12	23	22	25	20	1155	1200	1223	1216	4794	5786
575-590	13	18	12	16	31	28	34	25	1145	1187	1213	1204	4749	5732
590-605	8	8	12	9	16	21	17	20	1132	1169	1201	1188	4690	5665
605-620	16	21	12	14	37	26	35	28	1124	1161	1189	1179	4653	5618
620-635	10	16	18	14	26	32	30	28	1108	1140	1177	1165	4590	5546
635-650	17	19	15	25	36	40	44	32	1098	1124	1159	1151	4532	5475
650-665	22	20	16	14	42	30	34	38	1081	1105	1144	1126	4456	5378
665-680	28	26	27	16	54	43	42	55	1059	1085	1128	1112	4384	5286
680-695	22	24	17	21	46	38	45	39	1031	1059	1101	1096	4287	5168
695-710	32	29	18	15	61	33	44	50	1009	1035	1084	1075	4203	5056
710-725	40	25	22	32	65	54	57	62	977	1006	1066	1060	4109	4945
725-740	31	22	29	22	53	51	44	60	937	981	1044	1028	3990	4803
740-755	34	29	19	25	63	44	54	53	906	959	1015	1006	3886	4677
755-770	35	25	27	29	60	56	54	62	872	930	996	981	3779	4540
770-785	32	33	26	39	65	65	72	58	837	905	969	952	3663	4404
785-800	38	42	31	37	80	68	79	69	805	872	943	913	3533	4252
800-815	36	26	42	36	62	78	62	78	767	830	912	876	3385	4079
815-830	42	33	37	34	75	71	67	79	731	804	870	840	3245	3903
830-845	39	36	41	47	75	88	83	80	689	771	833	806	3099	3729
845-860	39	44	34	29	83	63	73	73	650	735	792	759	2936	3543
860-875	41	51	49	49	92	98	100	90	611	691	758	730	2790	3377
875-890	44	36	46	44	80	90	80	90	570	640	709	681	2600	3148
890-905	29	44	54	38	73	92	82	83	526	604	663	637	2430	2945
905-920	32	36	34	31	68	65	67	66	497	560	609	599	2265	2740
920-935	37	32	48	44	69	92	76	85	465	524	575	568	2132	2574
935-950	37	32	42	40	69	82	72	79	428	492	527	524	1971	2379
950-965	38	56	35	36	94	71	92	73	391	460	485	484	1820	2208
965-980	48	49	46	39	97	85	88	94	353	404	450	448	1655	2022
980-995	39	35	44	45	74	89	80	83	305	355	404	409	1473	1812
995-1010	35	37	39	46	72	85	83	74	266	320	360	364	1310	1623
1010-1025	26	49	44	35	75	79	84	70	231	283	321	318	1153	1440
1025-1040	32	25	28	39	57	67	64	60	205	234	277	283	999	1246
1040-1055	23	33	39	23	56	62	56	62	173	209	249	244	875	1098
1055-1070	24	24	35	34	48	69	58	59	150	176	210	221	757	958
1070-1085	20	22	28	25	42	53	47	48	126	152	175	187	640	813
1085-1100	23	26	32	29	49	61	55	55	106	130	147	162	545	698
1100-1115	19	27	21	21	46	42	48	40	83	104	115	133	435	559
1115-1130	12	13	18	20	25	38	33	30	64	77	94	112	347	444
1130-1145	12	13	14	14	25	28	27	26	52	64	76	92	284	362
1145-1160	13	10	11	10	23	21	20	24	40	51	62	78	231	292
1160-1175	6	7	6	17	13	23	24	12	27	41	51	68	187	231
1175-1190	4	6	9	10	10	19	16	13	21	34	45	51	151	187
1190-1205	6	11	11	8	17	19	19	17	17	28	36	41	122	152
1205-1220	4	5	9	8	9	17	13	13	11	17	25	33	86	110
1220-1235	2	4	3	11	6	14	15	5	7	12	16	25	60	77
1235-1250	2	3	6	0	5	6	3	8	5	8	13	14	40	54
1250-1265	0	1	2	3	1	5	4	2	3	5	7	14	29	39
1265-1280	1	2	3	4	3	7	6	4	3	4	5	11	23	31
1280-1295	0	1	0	2	1	2	3	0	2	2	2	7	13	20
1295-1310	1	1	1	2	2	3	3	2	2	1	2	5	10	15
1310-1325	0	0	0	1	0	1	1	0	1	0	1	3	5	10
1325-1340	0	0	0	1	0	1	1	0	1	0	1	2	4	8
1340-1355	1	0	0	0	1	0	0	1	1	0	1	1	3	5
1355-1370	0	0	0	0	0	0	0	0	0	0	1	1	2	4
1370-1385	0	0	0	0	0	0	0	0	0	0	1	1	2	3
1385-1400	0	0	0	1	0	1	1	0	0	0	1	1	2	3
1400-1415	0	0	0	0	0	0	0	0	0	0	1	0	1	1
1415-1430	0	0	0	0	0	0	0	0	0	0	1	0	1	1
1430-1445	0	0	0	0	0	0	0	0	0	0	1	0	1	1
1445-1460	0	0	1	0	0	1	0	1	0	0	1	0	1	1
1460-1475	0	0	0	0	0	0	0	0	0	0	0	0	0	0
1475-1490	0	0	0	0	0	0	0	0	0	0	0	0	0	0
