# Supplementary material for: Dynamics of genetic and somatic trade-offs in ageing and mortality
Source: Nature. 2026 Apr 22;654(8118):437–53. doi: 10.1038/s41586-026-10407-9 (PMC13253337; doi:10.1038/s41586-026-10407-9)
Supplement: Supplementary file 1 — This zipped file contains Supplementary Tables 1–16, including a guide to the tables. [file 41586_2026_10407_MOESM1_ESM.zip › Supplementary Tables_Arends_10Apr2026/S_Table_2_Vita_mortality_by_age_and_genotype_text_files/Vita6b_deathsIn15Dwindows_male.txt]

CH	CD	BH	BD	C	B	D	H	CH_alive	CD_alive	BH_alive	BD_alive	nGenotyped	nTotal
5-20	0	0	0	0	0	0	0	0	848	823	755	821	3247	3401
20-35	0	0	0	0	0	0	0	0	848	823	755	821	3247	3401
35-50	1	0	0	0	1	0	0	1	848	823	755	821	3247	3401
50-65	1	0	0	0	1	0	0	1	847	823	755	821	3246	3400
65-80	0	0	0	0	0	0	0	0	846	823	755	821	3245	3399
80-95	1	0	0	0	1	0	0	1	846	823	755	821	3245	3399
95-110	0	0	0	0	0	0	0	0	845	823	755	821	3244	3398
110-125	0	0	0	0	0	0	0	0	845	823	755	821	3244	3397
125-140	0	0	1	0	0	1	0	1	845	823	755	821	3244	3397
140-155	0	1	0	0	1	0	1	0	845	823	754	821	3243	3396
155-170	0	0	0	0	0	0	0	0	845	822	754	821	3242	3395
170-185	1	4	0	0	5	0	4	1	845	822	754	821	3242	3395
185-200	0	2	2	0	2	2	2	2	844	818	754	821	3237	3390
200-215	1	3	0	1	4	1	4	1	844	816	752	821	3233	3386
215-230	1	0	0	1	1	1	1	1	843	813	752	820	3228	3381
230-245	1	3	3	1	4	4	4	4	842	813	752	819	3226	3379
245-260	2	3	1	3	5	4	6	3	841	810	749	818	3218	3371
260-275	1	5	2	5	6	7	10	3	839	807	748	815	3209	3362
275-290	1	4	6	4	5	10	8	7	838	802	746	810	3196	3347
290-305	6	6	3	5	12	8	11	9	837	798	740	806	3181	3332
305-320	3	3	7	3	6	10	6	10	831	792	737	801	3161	3312
320-335	8	7	3	5	15	8	12	11	828	789	730	798	3145	3296
335-350	5	3	2	7	8	9	10	7	820	782	727	793	3122	3273
350-365	7	2	3	4	9	7	6	10	815	779	725	786	3105	3255
365-380	5	10	3	5	15	8	15	8	808	777	722	782	3089	3238
380-395	5	6	3	4	11	7	10	8	803	767	719	777	3066	3214
395-410	5	5	4	5	10	9	10	9	798	761	716	773	3048	3196
410-425	11	4	4	5	15	9	9	15	793	756	712	768	3029	3177
425-440	6	6	3	7	12	10	13	9	782	752	708	763	3005	3153
440-455	6	5	6	6	11	12	11	12	776	746	705	756	2983	3130
455-470	6	9	4	13	15	17	22	10	770	741	699	750	2960	3105
470-485	4	10	9	1	14	10	11	13	764	732	695	737	2928	3071
485-500	8	13	8	6	21	14	19	16	760	722	686	736	2904	3043
500-515	10	8	2	13	18	15	21	12	752	709	678	730	2869	3007
515-530	10	12	5	15	22	20	27	15	742	701	676	717	2836	2972
530-545	6	6	6	15	12	21	21	12	732	689	671	702	2794	2929
545-560	6	9	4	13	15	17	22	10	726	683	665	687	2761	2895
560-575	13	10	6	14	23	20	24	19	720	674	661	674	2729	2862
575-590	8	17	7	13	25	20	30	15	707	664	655	660	2686	2818
590-605	8	8	4	8	16	12	16	12	699	647	648	647	2641	2773
605-620	14	11	8	12	25	20	23	22	691	639	644	639	2613	2743
620-635	16	15	4	6	31	10	21	20	677	628	636	627	2568	2695
635-650	15	16	14	15	31	29	31	29	661	613	632	621	2527	2652
650-665	12	17	15	8	29	23	25	27	646	597	618	606	2467	2588
665-680	14	21	20	16	35	36	37	34	634	580	603	598	2415	2532
680-695	18	16	12	15	34	27	31	30	620	559	583	582	2344	2458
695-710	11	26	9	14	37	23	40	20	602	543	571	567	2283	2397
710-725	16	18	13	21	34	34	39	29	591	517	562	553	2223	2334
725-740	19	13	20	17	32	37	30	39	575	499	549	532	2155	2263
740-755	13	3	22	19	16	41	22	35	556	486	529	515	2086	2190
755-770	19	24	12	15	43	27	39	31	543	483	507	496	2029	2129
770-785	19	14	15	13	33	28	27	34	524	459	495	481	1959	2054
785-800	24	17	18	20	41	38	37	42	505	445	480	468	1898	1990
800-815	22	18	23	20	40	43	38	45	481	428	462	448	1819	1907
815-830	21	18	19	18	39	37	36	40	459	410	439	428	1736	1822
830-845	31	22	13	17	53	30	39	44	438	392	420	410	1660	1744
845-860	19	21	16	26	40	42	47	35	407	370	407	393	1577	1659
860-875	33	28	19	23	61	42	51	52	388	349	391	367	1495	1575
875-890	29	29	18	23	58	41	52	47	355	321	372	344	1392	1467
890-905	18	17	29	26	35	55	43	47	326	292	354	321	1293	1365
905-920	18	21	14	14	39	28	35	32	308	275	325	295	1203	1269
920-935	20	18	29	17	38	46	35	49	290	254	311	281	1136	1197
935-950	24	18	24	20	42	44	38	48	270	236	282	264	1052	1107
950-965	13	23	29	24	36	53	47	42	246	218	258	244	966	1017
965-980	30	14	23	19	44	42	33	53	233	195	229	220	877	926
980-995	21	18	17	21	39	38	39	38	203	181	206	201	791	837
995-1010	28	18	18	12	46	30	30	46	182	163	189	180	714	756
1010-1025	22	13	24	26	35	50	39	46	154	145	171	168	638	676
1025-1040	20	19	15	17	39	32	36	35	132	132	147	142	553	587
1040-1055	12	18	16	15	30	31	33	28	112	113	132	125	482	512
1055-1070	22	7	15	17	29	32	24	37	100	95	116	110	421	448
1070-1085	8	11	13	14	19	27	25	21	78	88	101	93	360	383
1085-1100	14	12	16	11	26	27	23	30	70	77	88	79	314	333
1100-1115	11	11	11	14	22	25	25	22	56	65	72	68	261	277
1115-1130	6	16	8	9	22	17	25	14	45	54	61	54	214	228
1130-1145	6	6	10	9	12	19	15	16	39	38	53	45	175	186
1145-1160	10	3	8	9	13	17	12	18	33	32	43	36	144	153
1160-1175	5	4	5	6	9	11	10	10	23	29	35	27	114	121
1175-1190	3	8	5	3	11	8	11	8	18	25	30	21	94	100
1190-1205	4	3	7	7	7	14	10	11	15	17	25	18	75	79
1205-1220	4	3	4	2	7	6	5	8	11	14	18	11	54	57
1220-1235	1	3	3	3	4	6	6	4	7	11	14	9	41	44
1235-1250	2	2	5	1	4	6	3	7	6	8	11	6	31	32
1250-1265	0	0	1	1	0	2	1	1	4	6	6	5	21	22
1265-1280	4	2	2	1	6	3	3	6	4	6	5	4	19	20
1280-1295	0	0	0	3	0	3	3	0	0	4	3	3	10	11
1295-1310	0	1	2	0	1	2	1	2	0	4	3	0	7	8
1310-1325	0	1	0	0	1	0	1	0	0	3	1	0	4	5
1325-1340	0	2	1	0	2	1	2	1	0	2	1	0	3	3
1340-1355	0	0	0	0	0	0	0	0	0	0	0	0	0	0
1355-1370	0	0	0	0	0	0	0	0	0	0	0	0	0	0
1370-1385	0	0	0	0	0	0	0	0	0	0	0	0	0	0
1385-1400	0	0	0	0	0	0	0	0	0	0	0	0	0	0
1400-1415	0	0	0	0	0	0	0	0	0	0	0	0	0	0
1415-1430	0	0	0	0	0	0	0	0	0	0	0	0	0	0
1430-1445	0	0	0	0	0	0	0	0	0	0	0	0	0	0
1445-1460	0	0	0	0	0	0	0	0	0	0	0	0	0	0
1460-1475	0	0	0	0	0	0	0	0	0	0	0	0	0	0
1475-1490	0	0	0	0	0	0	0	0	0	0	0	0	0	0
