# Supplementary material for: Dynamics of genetic and somatic trade-offs in ageing and mortality
Source: Nature. 2026 Apr 22;654(8118):437–53. doi: 10.1038/s41586-026-10407-9 (PMC13253337; doi:10.1038/s41586-026-10407-9)
Supplement: Supplementary file 1 — This zipped file contains Supplementary Tables 1–16, including a guide to the tables. [file 41586_2026_10407_MOESM1_ESM.zip › Supplementary Tables_Arends_10Apr2026/S_Table_2_Vita_mortality_by_age_and_genotype_text_files/Vita9b_deathsIn15Dwindows_female.txt]

CH	CD	BH	BD	C	B	D	H	CH_alive	CD_alive	BH_alive	BD_alive	nGenotyped	nTotal
5-20	0	0	0	0	0	0	0	0	589	608	593	576	2366	3037
20-35	0	0	0	0	0	0	0	0	589	608	593	576	2366	3037
35-50	0	0	0	0	0	0	0	0	589	608	593	576	2366	3037
50-65	0	2	0	0	2	0	2	0	589	608	593	576	2366	3037
65-80	0	0	0	0	0	0	0	0	589	606	593	576	2364	3035
80-95	0	0	0	0	0	0	0	0	589	606	593	576	2364	3035
95-110	0	0	0	0	0	0	0	0	589	606	593	576	2364	3035
110-125	0	0	0	0	0	0	0	0	589	606	593	576	2364	3035
125-140	0	0	0	0	0	0	0	0	589	606	593	576	2364	3035
140-155	0	1	2	1	1	3	2	2	589	606	593	576	2364	3035
155-170	0	0	0	2	0	2	2	0	589	605	591	575	2360	3031
170-185	0	1	0	0	1	0	1	0	589	605	591	573	2358	3029
185-200	0	0	1	0	0	1	0	1	589	604	591	573	2357	3028
200-215	0	0	1	0	0	1	0	1	589	604	590	573	2356	3027
215-230	1	0	0	0	1	0	0	1	589	604	589	573	2355	3024
230-245	0	1	0	1	1	1	2	0	588	604	589	573	2354	3023
245-260	1	0	1	1	1	2	1	2	588	603	589	572	2352	3021
260-275	0	0	1	0	0	1	0	1	587	603	588	571	2349	3018
275-290	0	0	0	0	0	0	0	0	587	603	587	571	2348	3017
290-305	0	0	0	0	0	0	0	0	587	603	587	571	2348	3017
305-320	0	0	0	0	0	0	0	0	587	603	587	571	2348	3017
320-335	0	0	0	2	0	2	2	0	587	603	587	571	2348	3016
335-350	0	0	0	1	0	1	1	0	587	603	587	569	2346	3014
350-365	1	1	0	0	2	0	1	1	587	603	587	568	2345	3013
365-380	0	0	0	1	0	1	1	0	586	602	587	568	2343	3011
380-395	0	0	3	0	0	3	0	3	586	602	587	567	2342	3010
395-410	0	0	0	1	0	1	1	0	586	602	584	567	2339	3007
410-425	2	0	0	2	2	2	2	2	586	602	584	566	2338	3006
425-440	1	3	1	3	4	4	6	2	584	602	584	564	2334	3001
440-455	2	1	0	1	3	1	2	2	583	599	583	561	2326	2992
455-470	2	1	3	2	3	5	3	5	581	598	583	560	2322	2987
470-485	2	2	0	1	4	1	3	2	579	597	580	558	2314	2978
485-500	1	4	0	2	5	2	6	1	577	595	580	557	2309	2972
500-515	0	3	3	2	3	5	5	3	576	591	580	555	2302	2963
515-530	2	4	1	1	6	2	5	3	576	588	577	553	2294	2953
530-545	2	2	3	3	4	6	5	5	574	584	576	552	2286	2944
545-560	1	0	3	2	1	5	2	4	572	582	573	549	2276	2930
560-575	3	3	1	1	6	2	4	4	571	582	570	547	2270	2924
575-590	4	3	6	2	7	8	5	10	568	579	569	546	2262	2914
590-605	0	5	4	4	5	8	9	4	564	576	563	544	2247	2892
605-620	4	5	6	6	9	12	11	10	564	571	559	540	2234	2875
620-635	5	2	5	8	7	13	10	10	560	566	553	534	2213	2851
635-650	10	7	3	7	17	10	14	13	555	564	548	526	2193	2823
650-665	7	6	8	6	13	14	12	15	545	557	545	519	2166	2790
665-680	8	8	9	11	16	20	19	17	538	551	537	513	2139	2754
680-695	12	8	14	3	20	17	11	26	530	543	528	502	2103	2710
695-710	9	6	9	17	15	26	23	18	518	535	514	499	2066	2659
710-725	14	16	11	13	30	24	29	25	509	529	505	482	2025	2611
725-740	7	11	9	10	18	19	21	16	495	513	494	469	1971	2540
740-755	9	16	19	12	25	31	28	28	488	502	485	459	1934	2487
755-770	16	13	10	12	29	22	25	26	479	486	466	447	1878	2411
770-785	21	21	15	18	42	33	39	36	463	473	456	435	1827	2350
785-800	21	17	11	17	38	28	34	32	442	452	441	417	1752	2262
800-815	17	16	20	16	33	36	32	37	421	435	430	400	1686	2172
815-830	22	18	21	14	40	35	32	43	404	419	410	384	1617	2081
830-845	17	23	20	22	40	42	45	37	382	401	389	370	1542	1985
845-860	16	24	15	13	40	28	37	31	365	378	369	348	1460	1884
860-875	24	30	23	20	54	43	50	47	349	354	354	335	1392	1802
875-890	20	18	23	16	38	39	34	43	325	324	331	315	1295	1681
890-905	23	22	19	17	45	36	39	42	305	306	308	299	1218	1580
905-920	24	18	19	18	42	37	36	43	282	284	289	282	1137	1471
920-935	19	23	18	19	42	37	42	37	258	266	270	264	1058	1377
935-950	17	19	13	14	36	27	33	30	239	243	252	245	979	1272
950-965	13	18	16	22	31	38	40	29	222	224	239	231	916	1191
965-980	17	28	31	20	45	51	48	48	209	206	223	209	847	1096
980-995	20	13	20	26	33	46	39	40	192	178	192	189	751	975
995-1010	17	27	18	21	44	39	48	35	172	165	172	163	672	867
1010-1025	23	17	21	21	40	42	38	44	155	138	154	142	589	764
1025-1040	15	17	13	15	32	28	32	28	132	121	133	121	507	659
1040-1055	16	10	12	20	26	32	30	28	117	104	120	106	447	586
1055-1070	19	10	17	21	29	38	31	36	101	94	108	86	389	510
1070-1085	16	11	12	12	27	24	23	28	82	84	91	65	322	430
1085-1100	16	14	17	16	30	33	30	33	66	73	79	53	271	365
1100-1115	8	16	13	9	24	22	25	21	50	59	62	37	208	282
1115-1130	9	7	11	5	16	16	12	20	42	43	49	28	162	216
1130-1145	5	5	11	5	10	16	10	16	33	36	38	23	130	176
1145-1160	5	9	2	6	14	8	15	7	28	31	27	18	104	139
1160-1175	5	2	7	4	7	11	6	12	23	22	25	12	82	110
1175-1190	4	3	2	2	7	4	5	6	18	20	18	8	64	87
1190-1205	5	6	2	1	11	3	7	7	14	17	16	6	53	73
1205-1220	1	4	6	5	5	11	9	7	9	11	14	5	39	53
1220-1235	2	2	3	0	4	3	2	5	8	7	8	0	23	33
1235-1250	1	1	0	0	2	0	1	1	6	5	5	0	16	22
1250-1265	2	1	2	0	3	2	1	4	5	4	5	0	14	17
1265-1280	2	0	0	0	2	0	0	2	3	3	3	0	9	11
1280-1295	0	1	1	0	1	1	1	1	1	3	3	0	7	9
1295-1310	0	2	0	0	2	0	2	0	1	2	2	0	5	7
1310-1325	0	0	0	0	0	0	0	0	1	0	2	0	3	5
1325-1340	0	0	0	0	0	0	0	0	1	0	2	0	3	5
1340-1355	0	0	1	0	0	1	0	1	1	0	2	0	3	5
1355-1370	0	0	0	0	0	0	0	0	1	0	1	0	2	4
1370-1385	0	0	0	0	0	0	0	0	1	0	1	0	2	3
1385-1400	1	0	1	0	1	1	0	2	1	0	1	0	2	3
1400-1415	0	0	0	0	0	0	0	0	0	0	0	0	0	1
1415-1430	0	0	0	0	0	0	0	0	0	0	0	0	0	1
1430-1445	0	0	0	0	0	0	0	0	0	0	0	0	0	1
1445-1460	0	0	0	0	0	0	0	0	0	0	0	0	0	1
1460-1475	0	0	0	0	0	0	0	0	0	0	0	0	0	0
1475-1490	0	0	0	0	0	0	0	0	0	0	0	0	0	0
