# Supplementary material for: Dynamics of genetic and somatic trade-offs in ageing and mortality
Source: Nature. 2026 Apr 22;654(8118):437–53. doi: 10.1038/s41586-026-10407-9 (PMC13253337; doi:10.1038/s41586-026-10407-9)
Supplement: Supplementary file 1 — This zipped file contains Supplementary Tables 1–16, including a guide to the tables. [file 41586_2026_10407_MOESM1_ESM.zip › Supplementary Tables_Arends_10Apr2026/S_Table_2_Vita_mortality_by_age_and_genotype_text_files/Vita11a_deathsIn15Dwindows_combined.txt]

CH	CD	BH	BD	C	B	D	H	CH_alive	CD_alive	BH_alive	BD_alive	nGenotyped	nTotal
5-20	0	0	0	0	0	0	0	0	1495	1613	1560	1534	6202	6438
20-35	0	0	0	0	0	0	0	0	1495	1613	1560	1534	6202	6438
35-50	1	0	0	0	1	0	0	1	1495	1613	1560	1534	6202	6438
50-65	1	0	2	0	1	2	0	3	1494	1613	1560	1534	6201	6437
65-80	0	0	0	0	0	0	0	0	1493	1613	1558	1534	6198	6434
80-95	0	0	1	0	0	1	0	1	1493	1613	1558	1534	6198	6434
95-110	0	0	0	0	0	0	0	0	1493	1613	1557	1534	6197	6433
110-125	0	0	0	0	0	0	0	0	1493	1613	1557	1534	6197	6432
125-140	0	0	1	0	0	1	0	1	1493	1613	1557	1534	6197	6432
140-155	2	1	1	1	3	2	2	3	1493	1613	1556	1534	6196	6431
155-170	1	0	0	1	1	1	1	1	1491	1612	1555	1533	6191	6426
170-185	1	1	2	2	2	4	3	3	1490	1612	1555	1532	6189	6424
185-200	2	1	0	2	3	2	3	2	1489	1611	1553	1530	6183	6418
200-215	2	3	0	3	5	3	6	2	1487	1610	1553	1528	6178	6413
215-230	1	1	1	0	2	1	1	2	1485	1607	1553	1525	6170	6405
230-245	1	2	1	3	3	4	5	2	1484	1606	1552	1525	6167	6402
245-260	2	5	1	4	7	5	9	3	1483	1604	1551	1522	6160	6392
260-275	3	5	4	3	8	7	8	7	1481	1599	1550	1518	6148	6380
275-290	8	2	0	5	10	5	7	8	1478	1594	1546	1515	6133	6364
290-305	1	3	5	11	4	16	14	6	1470	1592	1546	1510	6118	6349
305-320	2	5	3	5	7	8	10	5	1469	1589	1541	1499	6098	6329
320-335	7	3	9	5	10	14	8	16	1467	1584	1538	1494	6083	6312
335-350	4	6	4	5	10	9	11	8	1460	1581	1529	1489	6059	6287
350-365	4	4	6	4	8	10	8	10	1456	1575	1525	1484	6040	6268
365-380	6	5	11	1	11	12	6	17	1452	1571	1519	1480	6022	6249
380-395	1	6	9	5	7	14	11	10	1446	1566	1508	1479	5999	6224
395-410	5	7	4	4	12	8	11	9	1445	1560	1499	1474	5978	6203
410-425	14	2	7	4	16	11	6	21	1440	1553	1495	1470	5958	6183
425-440	7	5	8	9	12	17	14	15	1426	1551	1488	1466	5931	6154
440-455	11	9	4	6	20	10	15	15	1419	1546	1480	1457	5902	6122
455-470	14	14	8	6	28	14	20	22	1408	1537	1476	1451	5872	6092
470-485	8	5	8	13	13	21	18	16	1394	1523	1468	1445	5830	6049
485-500	6	13	11	13	19	24	26	17	1386	1518	1460	1432	5796	6015
500-515	10	14	9	12	24	21	26	19	1380	1505	1449	1419	5753	5970
515-530	14	16	12	10	30	22	26	26	1370	1491	1440	1407	5708	5925
530-545	9	10	10	16	19	26	26	19	1356	1475	1428	1397	5656	5873
545-560	6	8	10	13	14	23	21	16	1347	1465	1418	1381	5611	5825
560-575	11	15	17	8	26	25	23	28	1341	1457	1408	1368	5574	5786
575-590	14	17	18	15	31	33	32	32	1330	1442	1391	1360	5523	5732
590-605	13	12	10	11	25	21	23	23	1316	1425	1373	1345	5459	5665
605-620	19	20	15	17	39	32	37	34	1303	1413	1363	1334	5413	5618
620-635	18	18	16	15	36	31	33	34	1284	1393	1348	1317	5342	5546
635-650	17	19	28	29	36	57	48	45	1266	1375	1332	1302	5275	5475
650-665	27	22	19	20	49	39	42	46	1249	1356	1304	1273	5182	5378
665-680	17	26	33	39	43	72	65	50	1222	1334	1285	1253	5094	5286
680-695	21	30	26	28	51	54	58	47	1205	1308	1252	1214	4979	5168
695-710	17	36	21	30	53	51	66	38	1184	1278	1226	1186	4874	5056
710-725	37	37	33	34	74	67	71	70	1167	1242	1205	1156	4770	4945
725-740	29	32	27	30	61	57	62	56	1130	1205	1172	1122	4629	4803
740-755	23	43	35	31	66	66	74	58	1101	1173	1145	1092	4511	4677
755-770	27	31	44	31	58	75	62	71	1078	1130	1110	1061	4379	4540
770-785	34	39	35	39	73	74	78	69	1051	1099	1066	1030	4246	4404
785-800	37	51	39	44	88	83	95	76	1017	1060	1031	991	4099	4252
800-815	37	47	32	48	84	80	95	69	980	1009	992	947	3928	4079
815-830	41	36	41	48	77	89	84	82	943	962	960	899	3764	3903
830-845	35	30	55	53	65	108	83	90	902	926	919	851	3598	3729
845-860	44	40	46	34	84	80	74	90	867	896	864	798	3425	3543
860-875	45	62	64	49	107	113	111	109	823	856	818	764	3261	3377
875-890	46	52	36	59	98	95	111	82	778	794	754	715	3041	3148
890-905	44	59	53	37	103	90	96	97	732	742	718	656	2848	2945
905-920	47	36	42	37	83	79	73	89	688	683	665	619	2655	2740
920-935	48	47	54	40	95	94	87	102	641	647	623	582	2493	2574
935-950	38	41	41	43	79	84	84	79	593	600	569	542	2304	2379
950-965	44	52	34	50	96	84	102	78	555	559	528	499	2141	2208
965-980	48	52	55	48	100	103	100	103	511	507	494	449	1961	2022
980-995	41	57	36	48	98	84	105	77	463	455	439	401	1758	1812
995-1010	52	48	38	37	100	75	85	90	422	398	403	353	1576	1623
1010-1025	54	48	40	41	102	81	89	94	370	350	365	316	1401	1440
1025-1040	35	37	34	38	72	72	75	69	316	302	325	275	1218	1246
1040-1055	50	23	33	30	73	63	53	83	281	265	291	237	1074	1098
1055-1070	31	36	38	38	67	76	74	69	231	242	258	207	938	958
1070-1085	21	31	34	24	52	58	55	55	200	206	220	169	795	813
1085-1100	38	33	36	26	71	62	59	74	179	175	186	145	685	698
1100-1115	20	33	27	31	53	58	64	47	141	142	150	119	552	559
1115-1130	14	21	26	20	35	46	41	40	121	109	123	88	441	444
1130-1145	24	12	19	14	36	33	26	43	107	88	97	68	360	362
1145-1160	16	18	14	13	34	27	31	30	83	76	78	54	291	292
1160-1175	14	5	13	11	19	24	16	27	67	58	64	41	230	231
1175-1190	11	9	8	7	20	15	16	19	53	53	51	30	187	187
1190-1205	11	14	9	8	25	17	22	20	42	44	43	23	152	152
1205-1220	10	7	9	7	17	16	14	19	31	30	34	15	110	110
1220-1235	6	8	8	1	14	9	9	14	21	23	25	8	77	77
1235-1250	4	3	4	4	7	8	7	8	15	15	17	7	54	54
1250-1265	2	3	3	0	5	3	3	5	11	12	13	3	39	39
1265-1280	3	0	5	3	3	8	3	8	9	9	10	3	31	31
1280-1295	3	2	0	0	5	0	2	3	6	9	5	0	20	20
1295-1310	1	3	1	0	4	1	3	2	3	7	5	0	15	15
1310-1325	1	0	1	0	1	1	0	2	2	4	4	0	10	10
1325-1340	1	2	0	0	3	0	2	1	1	4	3	0	8	8
1340-1355	0	1	0	0	1	0	1	0	0	2	3	0	5	5
1355-1370	0	0	1	0	0	1	0	1	0	1	3	0	4	4
1370-1385	0	0	0	0	0	0	0	0	0	1	2	0	3	3
1385-1400	0	1	1	0	1	1	1	1	0	1	2	0	3	3
1400-1415	0	0	0	0	0	0	0	0	0	0	1	0	1	1
1415-1430	0	0	0	0	0	0	0	0	0	0	1	0	1	1
1430-1445	0	0	0	0	0	0	0	0	0	0	1	0	1	1
1445-1460	0	0	1	0	0	1	0	1	0	0	1	0	1	1
1460-1475	0	0	0	0	0	0	0	0	0	0	0	0	0	0
1475-1490	0	0	0	0	0	0	0	0	0	0	0	0	0	0
