# Supplementary material for: Dynamics of genetic and somatic trade-offs in ageing and mortality
Source: Nature. 2026 Apr 22;654(8118):437–53. doi: 10.1038/s41586-026-10407-9 (PMC13253337; doi:10.1038/s41586-026-10407-9)
Supplement: Supplementary file 1 — This zipped file contains Supplementary Tables 1–16, including a guide to the tables. [file 41586_2026_10407_MOESM1_ESM.zip › Supplementary Tables_Arends_10Apr2026/S_Table_2_Vita_mortality_by_age_and_genotype_text_files/Vita2c_deathsIn15Dwindows_female.txt]

CH	CD	BH	BD	C	B	D	H	CH_alive	CD_alive	BH_alive	BD_alive	nGenotyped	nTotal
5-20	0	0	0	0	0	0	0	0	558	555	583	581	2277	3037
20-35	0	0	0	0	0	0	0	0	558	555	583	581	2277	3037
35-50	0	0	0	0	0	0	0	0	558	555	583	581	2277	3037
50-65	0	1	0	1	1	1	2	0	558	555	583	581	2277	3037
65-80	0	0	0	0	0	0	0	0	558	554	583	580	2275	3035
80-95	0	0	0	0	0	0	0	0	558	554	583	580	2275	3035
95-110	0	0	0	0	0	0	0	0	558	554	583	580	2275	3035
110-125	0	0	0	0	0	0	0	0	558	554	583	580	2275	3035
125-140	0	0	0	0	0	0	0	0	558	554	583	580	2275	3035
140-155	1	1	1	1	2	2	2	2	558	554	583	580	2275	3035
155-170	0	0	1	0	0	1	0	1	557	553	582	579	2271	3031
170-185	0	0	0	1	0	1	1	0	557	553	581	579	2270	3029
185-200	0	0	0	0	0	0	0	0	557	553	581	578	2269	3028
200-215	1	1	1	0	2	1	1	2	557	553	581	578	2269	3027
215-230	0	0	0	0	0	0	0	0	556	552	580	578	2266	3024
230-245	0	1	0	0	1	0	1	0	556	552	580	578	2266	3023
245-260	0	1	1	0	1	1	1	1	556	551	580	578	2265	3021
260-275	0	0	0	0	0	0	0	0	556	550	579	578	2263	3018
275-290	0	0	0	0	0	0	0	0	556	550	579	578	2263	3017
290-305	0	0	0	0	0	0	0	0	556	550	579	578	2263	3017
305-320	1	0	0	0	1	0	0	1	556	550	579	578	2263	3017
320-335	0	1	0	1	1	1	2	0	555	550	579	578	2262	3016
335-350	0	1	0	0	1	0	1	0	555	549	579	577	2260	3014
350-365	0	1	0	0	1	0	1	0	555	548	579	577	2259	3013
365-380	0	0	0	0	0	0	0	0	555	547	579	577	2258	3011
380-395	2	0	0	0	2	0	0	2	555	547	579	577	2258	3010
395-410	1	0	0	0	1	0	0	1	553	547	579	577	2256	3007
410-425	1	1	1	1	2	2	2	2	552	547	579	577	2255	3006
425-440	1	4	1	2	5	3	6	2	551	546	578	576	2251	3001
440-455	0	2	0	2	2	2	4	0	550	542	577	574	2243	2992
455-470	4	3	1	0	7	1	3	5	550	540	577	572	2239	2987
470-485	0	1	1	0	1	1	1	1	546	537	576	572	2231	2978
485-500	1	2	1	2	3	3	4	2	546	536	575	572	2229	2972
500-515	2	2	2	2	4	4	4	4	545	534	574	570	2223	2963
515-530	0	2	2	1	2	3	3	2	543	532	572	568	2215	2953
530-545	4	2	3	3	6	6	5	7	543	530	570	567	2210	2944
545-560	0	3	0	3	3	3	6	0	539	528	567	564	2198	2930
560-575	0	2	1	4	2	5	6	1	539	525	567	561	2192	2924
575-590	8	4	2	2	12	4	6	10	539	523	566	557	2185	2914
590-605	3	1	2	5	4	7	6	5	531	519	564	555	2169	2892
605-620	5	5	1	9	10	10	14	6	528	518	562	550	2158	2875
620-635	2	7	5	3	9	8	10	7	523	513	561	541	2138	2851
635-650	6	9	5	6	15	11	15	11	521	506	556	538	2121	2823
650-665	3	9	2	9	12	11	18	5	515	497	551	532	2095	2790
665-680	8	9	3	13	17	16	22	11	512	488	549	523	2072	2754
680-695	5	8	11	10	13	21	18	16	504	479	546	510	2039	2710
695-710	8	11	9	7	19	16	18	17	499	471	535	500	2005	2659
710-725	9	16	13	15	25	28	31	22	491	460	526	493	1970	2611
725-740	7	5	13	8	12	21	13	20	482	444	513	478	1917	2540
740-755	12	18	17	12	30	29	30	29	475	439	500	470	1884	2487
755-770	9	15	11	13	24	24	28	20	463	421	483	458	1825	2411
770-785	19	18	18	19	37	37	37	37	454	406	472	445	1777	2350
785-800	21	14	20	16	35	36	30	41	435	388	454	426	1703	2262
800-815	14	17	19	15	31	34	32	33	414	374	434	410	1632	2172
815-830	16	20	19	25	36	44	45	35	400	357	415	395	1567	2081
830-845	13	18	23	21	31	44	39	36	384	337	396	370	1487	1985
845-860	16	11	16	20	27	36	31	32	371	319	373	349	1412	1884
860-875	22	26	18	18	48	36	44	40	355	308	357	329	1349	1802
875-890	14	17	19	27	31	46	44	33	333	282	339	311	1265	1681
890-905	20	19	18	19	39	37	38	38	319	265	320	284	1188	1580
905-920	18	17	21	15	35	36	32	39	299	246	302	265	1112	1471
920-935	19	21	23	15	40	38	36	42	281	229	281	250	1041	1377
935-950	16	14	16	15	30	31	29	32	262	208	258	235	963	1272
950-965	24	20	12	19	44	31	39	36	246	194	242	220	902	1191
965-980	21	25	22	29	46	51	54	43	222	174	230	201	827	1096
980-995	18	14	21	26	32	47	40	39	201	149	208	172	730	975
995-1010	25	13	25	23	38	48	36	50	183	135	187	146	651	867
1010-1025	26	22	22	19	48	41	41	48	158	122	162	123	565	764
1025-1040	14	8	14	18	22	32	26	28	132	100	140	104	476	659
1040-1055	21	13	16	8	34	24	21	37	118	92	126	86	422	586
1055-1070	15	18	15	12	33	27	30	30	97	79	110	78	364	510
1070-1085	11	8	17	9	19	26	17	28	82	61	95	66	304	430
1085-1100	15	11	16	13	26	29	24	31	71	53	78	57	259	365
1100-1115	12	11	9	14	23	23	25	21	56	42	62	44	204	282
1115-1130	8	3	10	8	11	18	11	18	44	31	53	30	158	216
1130-1145	4	3	11	10	7	21	13	15	36	28	43	22	129	176
1145-1160	4	4	12	4	8	16	8	16	32	25	32	12	101	139
1160-1175	7	4	2	2	11	4	6	9	28	21	20	8	77	110
1175-1190	2	6	0	1	8	1	7	2	21	17	18	6	62	87
1190-1205	5	4	7	1	9	8	5	12	19	11	18	5	53	73
1205-1220	8	2	4	2	10	6	4	12	14	7	11	4	36	53
1220-1235	1	1	4	0	2	4	1	5	6	5	7	2	20	33
1235-1250	0	1	1	1	1	2	2	1	5	4	3	2	14	22
1250-1265	2	0	1	0	2	1	0	3	5	3	2	1	11	17
1265-1280	0	1	0	0	1	0	1	0	3	3	1	1	8	11
1280-1295	0	0	1	0	0	1	0	1	3	2	1	1	7	9
1295-1310	1	0	0	1	1	1	1	1	3	2	0	1	6	7
1310-1325	0	0	0	0	0	0	0	0	2	2	0	0	4	5
1325-1340	0	0	0	0	0	0	0	0	2	2	0	0	4	5
1340-1355	0	0	0	0	0	0	0	0	2	2	0	0	4	5
1355-1370	1	0	0	0	1	0	0	1	2	2	0	0	4	4
1370-1385	0	0	0	0	0	0	0	0	1	2	0	0	3	3
1385-1400	1	1	0	0	2	0	1	1	1	2	0	0	3	3
1400-1415	0	0	0	0	0	0	0	0	0	1	0	0	1	1
1415-1430	0	0	0	0	0	0	0	0	0	1	0	0	1	1
1430-1445	0	0	0	0	0	0	0	0	0	1	0	0	1	1
1445-1460	0	1	0	0	1	0	1	0	0	1	0	0	1	1
1460-1475	0	0	0	0	0	0	0	0	0	0	0	0	0	0
1475-1490	0	0	0	0	0	0	0	0	0	0	0	0	0	0
