# Supplementary material for: Dynamics of genetic and somatic trade-offs in ageing and mortality
Source: Nature. 2026 Apr 22;654(8118):437–53. doi: 10.1038/s41586-026-10407-9 (PMC13253337; doi:10.1038/s41586-026-10407-9)
Supplement: Supplementary file 1 — This zipped file contains Supplementary Tables 1–16, including a guide to the tables. [file 41586_2026_10407_MOESM1_ESM.zip › Supplementary Tables_Arends_10Apr2026/S_Table_2_Vita_mortality_by_age_and_genotype_text_files/Vita14b_deathsIn15Dwindows_female.txt]

CH	CD	BH	BD	C	B	D	H	CH_alive	CD_alive	BH_alive	BD_alive	nGenotyped	nTotal
5-20	0	0	0	0	0	0	0	0	570	511	521	517	2119	3037
20-35	0	0	0	0	0	0	0	0	570	511	521	517	2119	3037
35-50	0	0	0	0	0	0	0	0	570	511	521	517	2119	3037
50-65	1	0	0	0	1	0	0	1	570	511	521	517	2119	3037
65-80	0	0	0	0	0	0	0	0	569	511	521	517	2118	3035
80-95	0	0	0	0	0	0	0	0	569	511	521	517	2118	3035
95-110	0	0	0	0	0	0	0	0	569	511	521	517	2118	3035
110-125	0	0	0	0	0	0	0	0	569	511	521	517	2118	3035
125-140	0	0	0	0	0	0	0	0	569	511	521	517	2118	3035
140-155	0	0	1	2	0	3	2	1	569	511	521	517	2118	3035
155-170	1	0	0	0	1	0	0	1	569	511	520	515	2115	3031
170-185	0	0	1	0	0	1	0	1	568	511	520	515	2114	3029
185-200	1	0	0	0	1	0	0	1	568	511	519	515	2113	3028
200-215	0	0	2	0	0	2	0	2	567	511	519	515	2112	3027
215-230	0	0	0	1	0	1	1	0	567	511	517	515	2110	3024
230-245	0	0	0	2	0	2	2	0	567	511	517	514	2109	3023
245-260	1	0	0	1	1	1	1	1	567	511	517	512	2107	3021
260-275	0	0	1	0	0	1	0	1	566	511	517	511	2105	3018
275-290	0	0	0	0	0	0	0	0	566	511	516	511	2104	3017
290-305	0	0	0	0	0	0	0	0	566	511	516	511	2104	3017
305-320	0	0	0	0	0	0	0	0	566	511	516	511	2104	3017
320-335	1	0	0	0	1	0	0	1	566	511	516	511	2104	3016
335-350	0	0	0	0	0	0	0	0	565	511	516	511	2103	3014
350-365	0	0	0	2	0	2	2	0	565	511	516	511	2103	3013
365-380	0	0	0	0	0	0	0	0	565	511	516	509	2101	3011
380-395	0	2	0	1	2	1	3	0	565	511	516	509	2101	3010
395-410	0	1	0	0	1	0	1	0	565	509	516	508	2098	3007
410-425	2	1	0	2	3	2	3	2	565	508	516	508	2097	3006
425-440	2	1	2	3	3	5	4	4	563	507	516	506	2092	3001
440-455	1	0	1	0	1	1	0	2	561	506	514	503	2084	2992
455-470	2	0	2	1	2	3	1	4	560	506	513	503	2082	2987
470-485	0	0	3	2	0	5	2	3	558	506	511	502	2077	2978
485-500	3	2	2	0	5	2	2	5	558	506	508	500	2072	2972
500-515	4	0	1	2	4	3	2	5	555	504	506	500	2065	2963
515-530	1	2	2	2	3	4	4	3	551	504	505	498	2058	2953
530-545	1	2	2	4	3	6	6	3	550	502	503	496	2051	2944
545-560	0	1	0	1	1	1	2	0	549	500	501	492	2042	2930
560-575	0	0	1	3	0	4	3	1	549	499	501	491	2040	2924
575-590	6	3	3	2	9	5	5	9	549	499	500	488	2036	2914
590-605	4	4	2	2	8	4	6	6	543	496	497	486	2022	2892
605-620	2	4	6	4	6	10	8	8	539	492	495	484	2010	2875
620-635	5	1	4	11	6	15	12	9	537	488	489	480	1994	2851
635-650	4	6	4	5	10	9	11	8	532	487	485	469	1973	2823
650-665	7	10	7	4	17	11	14	14	528	481	481	464	1954	2790
665-680	6	8	3	12	14	15	20	9	521	471	474	460	1926	2754
680-695	10	8	11	7	18	18	15	21	515	463	471	448	1897	2710
695-710	5	9	6	12	14	18	21	11	505	455	460	441	1861	2659
710-725	13	8	12	14	21	26	22	25	500	446	454	429	1829	2611
725-740	10	4	7	11	14	18	15	17	487	438	442	415	1782	2540
740-755	17	9	13	6	26	19	15	30	477	434	435	404	1750	2487
755-770	15	10	8	9	25	17	19	23	460	425	422	398	1705	2411
770-785	10	16	9	17	26	26	33	19	445	415	414	389	1663	2350
785-800	20	13	16	13	33	29	26	36	435	399	405	372	1611	2262
800-815	18	16	9	15	34	24	31	27	415	386	389	359	1549	2172
815-830	20	14	17	16	34	33	30	37	397	370	380	344	1491	2081
830-845	23	13	19	18	36	37	31	42	377	356	363	328	1424	1985
845-860	23	12	11	9	35	20	21	34	354	343	344	310	1351	1884
860-875	12	22	19	22	34	41	44	31	331	331	333	301	1296	1802
875-890	9	27	19	14	36	33	41	28	319	309	314	279	1221	1681
890-905	17	16	21	14	33	35	30	38	310	282	295	265	1152	1580
905-920	20	14	18	19	34	37	33	38	293	266	274	251	1084	1471
920-935	23	15	18	14	38	32	29	41	273	252	256	232	1013	1377
935-950	19	17	13	11	36	24	28	32	250	237	238	218	943	1272
950-965	18	18	22	15	36	37	33	40	231	220	225	207	883	1191
965-980	17	23	21	25	40	46	48	38	213	202	203	192	810	1096
980-995	17	24	20	21	41	41	45	37	196	179	182	167	724	975
995-1010	18	20	20	14	38	34	34	38	179	155	162	146	642	867
1010-1025	17	15	20	22	32	42	37	37	161	135	142	132	570	764
1025-1040	14	12	12	10	26	22	22	26	144	120	122	110	496	659
1040-1055	12	12	17	11	24	28	23	29	130	108	110	100	448	586
1055-1070	20	9	15	14	29	29	23	35	118	96	93	89	396	510
1070-1085	13	13	13	7	26	20	20	26	98	87	78	75	338	430
1085-1100	20	10	18	14	30	32	24	38	85	74	65	68	292	365
1100-1115	14	20	13	7	34	20	27	27	65	64	47	54	230	282
1115-1130	12	7	9	4	19	13	11	21	51	44	34	47	176	216
1130-1145	9	8	4	9	17	13	17	13	39	37	25	43	144	176
1145-1160	4	7	3	11	11	14	18	7	30	29	21	34	114	139
1160-1175	6	4	1	8	10	9	12	7	26	22	18	23	89	110
1175-1190	5	2	3	2	7	5	4	8	20	18	17	15	70	87
1190-1205	6	3	1	7	9	8	10	7	15	16	14	13	58	73
1205-1220	3	7	5	1	10	6	8	8	9	13	13	6	41	53
1220-1235	2	3	3	1	5	4	4	5	6	6	8	5	25	33
1235-1250	0	1	0	2	1	2	3	0	4	3	5	4	16	22
1250-1265	3	0	1	1	3	2	1	4	4	2	5	2	13	17
1265-1280	0	0	1	1	0	2	1	1	1	2	4	1	8	11
1280-1295	0	2	0	0	2	0	2	0	1	2	3	0	6	9
1295-1310	0	0	0	0	0	0	0	0	1	0	3	0	4	7
1310-1325	0	0	0	0	0	0	0	0	1	0	3	0	4	5
1325-1340	0	0	0	0	0	0	0	0	1	0	3	0	4	5
1340-1355	0	0	1	0	0	1	0	1	1	0	3	0	4	5
1355-1370	0	0	0	0	0	0	0	0	1	0	2	0	3	4
1370-1385	0	0	0	0	0	0	0	0	1	0	2	0	3	3
1385-1400	1	0	1	0	1	1	0	2	1	0	2	0	3	3
1400-1415	0	0	0	0	0	0	0	0	0	0	1	0	1	1
1415-1430	0	0	0	0	0	0	0	0	0	0	1	0	1	1
1430-1445	0	0	0	0	0	0	0	0	0	0	1	0	1	1
1445-1460	0	0	1	0	0	1	0	1	0	0	1	0	1	1
1460-1475	0	0	0	0	0	0	0	0	0	0	0	0	0	0
1475-1490	0	0	0	0	0	0	0	0	0	0	0	0	0	0
