# Supplementary material for: Dynamics of genetic and somatic trade-offs in ageing and mortality
Source: Nature. 2026 Apr 22;654(8118):437–53. doi: 10.1038/s41586-026-10407-9 (PMC13253337; doi:10.1038/s41586-026-10407-9)
Supplement: Supplementary file 1 — This zipped file contains Supplementary Tables 1–16, including a guide to the tables. [file 41586_2026_10407_MOESM1_ESM.zip › Supplementary Tables_Arends_10Apr2026/S_Table_2_Vita_mortality_by_age_and_genotype_text_files/Vita15b_deathsIn15Dwindows_male.txt]

CH	CD	BH	BD	C	B	D	H	CH_alive	CD_alive	BH_alive	BD_alive	nGenotyped	nTotal
5-20	0	0	0	0	0	0	0	0	759	699	714	746	2918	3401
20-35	0	0	0	0	0	0	0	0	759	699	714	746	2918	3401
35-50	0	1	0	0	1	0	1	0	759	699	714	746	2918	3401
50-65	0	0	1	0	0	1	0	1	759	698	714	746	2917	3400
65-80	0	0	0	0	0	0	0	0	759	698	713	746	2916	3399
80-95	0	0	0	1	0	1	1	0	759	698	713	746	2916	3399
95-110	0	0	0	0	0	0	0	0	759	698	713	745	2915	3398
110-125	0	0	0	0	0	0	0	0	759	698	713	745	2915	3397
125-140	1	0	0	0	1	0	0	1	759	698	713	745	2915	3397
140-155	1	0	0	0	1	0	0	1	758	698	713	745	2914	3396
155-170	0	0	0	0	0	0	0	0	757	698	713	745	2913	3395
170-185	1	3	0	1	4	1	4	1	757	698	713	745	2913	3395
185-200	2	0	1	1	2	2	1	3	756	695	713	744	2908	3390
200-215	2	2	1	0	4	1	2	3	754	695	712	743	2904	3386
215-230	1	1	0	0	2	0	1	1	752	693	711	743	2899	3381
230-245	3	1	2	0	4	2	1	5	751	692	711	743	2897	3379
245-260	4	1	3	0	5	3	1	7	748	691	709	743	2891	3371
260-275	7	2	3	1	9	4	3	10	744	690	706	743	2883	3362
275-290	6	3	2	2	9	4	5	8	737	688	703	742	2870	3347
290-305	6	3	4	3	9	7	6	10	731	685	701	740	2857	3332
305-320	6	3	3	2	9	5	5	9	725	682	697	737	2841	3312
320-335	8	0	6	6	8	12	6	14	719	679	694	735	2827	3296
335-350	4	8	3	2	12	5	10	7	711	679	688	729	2807	3273
350-365	7	5	1	0	12	1	5	8	707	671	685	727	2790	3255
365-380	7	6	6	4	13	10	10	13	700	666	684	727	2777	3238
380-395	2	4	2	3	6	5	7	4	693	660	678	723	2754	3214
395-410	0	2	5	7	2	12	9	5	691	656	676	720	2743	3196
410-425	7	7	3	2	14	5	9	10	691	654	671	713	2729	3177
425-440	6	6	3	2	12	5	8	9	684	647	668	711	2710	3153
440-455	6	3	7	4	9	11	7	13	678	641	665	709	2693	3130
455-470	7	9	7	9	16	16	18	14	672	638	658	705	2673	3105
470-485	9	4	8	4	13	12	8	17	665	629	651	696	2641	3071
485-500	10	7	8	6	17	14	13	18	656	625	643	692	2616	3043
500-515	11	7	7	7	18	14	14	18	646	618	635	686	2585	3007
515-530	8	10	11	11	18	22	21	19	635	611	628	679	2553	2972
530-545	6	7	7	7	13	14	14	13	627	601	617	668	2513	2929
545-560	9	4	3	9	13	12	13	12	621	594	610	661	2486	2895
560-575	13	7	12	8	20	20	15	25	612	590	607	652	2461	2862
575-590	13	10	9	10	23	19	20	22	599	583	595	644	2421	2818
590-605	10	6	5	7	16	12	13	15	586	573	586	634	2379	2773
605-620	15	7	14	10	22	24	17	29	576	567	581	627	2351	2743
620-635	9	9	8	10	18	18	19	17	561	560	567	617	2305	2695
635-650	12	15	10	15	27	25	30	22	552	551	559	607	2269	2652
650-665	11	10	14	11	21	25	21	25	540	536	549	592	2217	2588
665-680	14	15	24	16	29	40	31	38	529	526	535	581	2171	2532
680-695	16	10	12	9	26	21	19	28	515	511	511	565	2102	2458
695-710	13	16	11	14	29	25	30	24	499	501	499	556	2055	2397
710-725	15	8	15	22	23	37	30	30	486	485	488	542	2001	2334
725-740	16	15	20	16	31	36	31	36	471	477	473	520	1941	2263
740-755	8	13	14	17	21	31	30	22	455	462	453	504	1874	2190
755-770	13	18	13	23	31	36	41	26	447	449	439	487	1822	2129
770-785	11	10	15	19	21	34	29	26	434	431	426	464	1755	2054
785-800	19	20	13	20	39	33	40	32	423	421	411	445	1700	1990
800-815	13	16	22	18	29	40	34	35	404	401	398	425	1628	1907
815-830	13	22	17	20	35	37	42	30	391	385	376	407	1559	1822
830-845	18	18	17	20	36	37	38	35	378	363	359	387	1487	1744
845-860	19	14	19	17	33	36	31	38	360	345	342	367	1414	1659
860-875	30	24	27	20	54	47	44	57	341	331	323	350	1345	1575
875-890	24	17	27	22	41	49	39	51	311	307	296	330	1244	1467
890-905	19	23	25	20	42	45	43	44	287	290	269	308	1154	1365
905-920	19	12	15	13	31	28	25	34	268	267	244	288	1067	1269
920-935	21	20	21	14	41	35	34	42	249	255	229	275	1008	1197
935-950	28	19	17	19	47	36	38	45	228	235	208	261	932	1107
950-965	23	20	13	21	43	34	41	36	200	216	191	242	849	1017
965-980	22	21	23	16	43	39	37	45	177	196	178	221	772	926
980-995	17	18	18	16	35	34	34	35	155	175	155	205	690	837
995-1010	14	14	17	22	28	39	36	31	138	157	137	189	621	756
1010-1025	15	21	16	16	36	32	37	31	124	143	120	167	554	676
1025-1040	15	12	10	22	27	32	34	25	109	122	104	151	486	587
1040-1055	10	17	11	16	27	27	33	21	94	110	94	129	427	512
1055-1070	20	13	7	14	33	21	27	27	84	93	83	113	373	448
1070-1085	10	8	12	10	18	22	18	22	64	80	76	99	319	383
1085-1100	8	17	13	10	25	23	27	21	54	72	64	89	279	333
1100-1115	6	16	9	12	22	21	28	15	46	55	51	79	231	277
1115-1130	10	7	9	9	17	18	16	19	40	39	42	67	188	228
1130-1145	6	7	4	13	13	17	20	10	30	32	33	58	153	186
1145-1160	6	6	5	8	12	13	14	11	24	25	29	45	123	153
1160-1175	5	1	6	5	6	11	6	11	18	19	24	37	98	121
1175-1190	1	4	3	8	5	11	12	4	13	18	18	32	81	100
1190-1205	7	3	2	5	10	7	8	9	12	14	15	24	65	79
1205-1220	2	1	2	5	3	7	6	4	5	11	13	19	48	57
1220-1235	2	2	3	4	4	7	6	5	3	10	11	14	38	44
1235-1250	0	3	3	4	3	7	7	3	1	8	8	10	27	32
1250-1265	0	1	1	0	1	1	1	1	1	5	5	6	17	22
1265-1280	0	2	3	2	2	5	4	3	1	4	4	6	15	20
1280-1295	1	1	1	0	2	1	1	2	1	2	1	4	8	11
1295-1310	0	0	0	1	0	1	1	0	0	1	0	4	5	8
1310-1325	0	1	0	0	1	0	1	0	0	1	0	3	4	5
1325-1340	0	0	0	3	0	3	3	0	0	0	0	3	3	3
1340-1355	0	0	0	0	0	0	0	0	0	0	0	0	0	0
1355-1370	0	0	0	0	0	0	0	0	0	0	0	0	0	0
1370-1385	0	0	0	0	0	0	0	0	0	0	0	0	0	0
1385-1400	0	0	0	0	0	0	0	0	0	0	0	0	0	0
1400-1415	0	0	0	0	0	0	0	0	0	0	0	0	0	0
1415-1430	0	0	0	0	0	0	0	0	0	0	0	0	0	0
1430-1445	0	0	0	0	0	0	0	0	0	0	0	0	0	0
1445-1460	0	0	0	0	0	0	0	0	0	0	0	0	0	0
1460-1475	0	0	0	0	0	0	0	0	0	0	0	0	0	0
1475-1490	0	0	0	0	0	0	0	0	0	0	0	0	0	0
