# Supplementary material for: Dynamics of genetic and somatic trade-offs in ageing and mortality
Source: Nature. 2026 Apr 22;654(8118):437–53. doi: 10.1038/s41586-026-10407-9 (PMC13253337; doi:10.1038/s41586-026-10407-9)
Supplement: Supplementary file 1 — This zipped file contains Supplementary Tables 1–16, including a guide to the tables. [file 41586_2026_10407_MOESM1_ESM.zip › Supplementary Tables_Arends_10Apr2026/S_Table_2_Vita_mortality_by_age_and_genotype_text_files/Vita15a_deathsIn15Dwindows_combined.txt]

CH	CD	BH	BD	C	B	D	H	CH_alive	CD_alive	BH_alive	BD_alive	nGenotyped	nTotal
5-20	0	0	0	0	0	0	0	0	1387	1399	1399	1444	5629	6438
20-35	0	0	0	0	0	0	0	0	1387	1399	1399	1444	5629	6438
35-50	0	1	0	0	1	0	1	0	1387	1399	1399	1444	5629	6438
50-65	2	0	1	0	2	1	0	3	1387	1398	1399	1444	5628	6437
65-80	0	0	0	0	0	0	0	0	1385	1398	1398	1444	5625	6434
80-95	0	0	0	1	0	1	1	0	1385	1398	1398	1444	5625	6434
95-110	1	0	0	0	1	0	0	1	1385	1398	1398	1443	5624	6433
110-125	0	0	0	0	0	0	0	0	1384	1398	1398	1443	5623	6432
125-140	1	0	0	0	1	0	0	1	1384	1398	1398	1443	5623	6432
140-155	0	3	0	2	3	2	5	0	1383	1398	1398	1443	5622	6431
155-170	0	0	1	1	0	2	1	1	1383	1395	1398	1441	5617	6426
170-185	1	4	1	0	5	1	4	2	1383	1395	1397	1440	5615	6424
185-200	1	1	1	1	2	2	2	2	1382	1391	1396	1440	5609	6418
200-215	3	2	2	0	5	2	2	5	1381	1390	1395	1439	5605	6413
215-230	0	1	0	0	1	0	1	0	1378	1388	1393	1439	5598	6405
230-245	1	5	2	2	6	4	7	3	1378	1387	1393	1439	5597	6402
245-260	4	3	2	2	7	4	5	6	1377	1382	1391	1437	5587	6392
260-275	5	3	3	2	8	5	5	8	1373	1379	1389	1435	5576	6380
275-290	4	6	3	2	10	5	8	7	1368	1376	1386	1433	5563	6364
290-305	7	4	3	5	11	8	9	10	1364	1370	1383	1431	5548	6349
305-320	4	6	1	4	10	5	10	5	1357	1366	1380	1426	5529	6329
320-335	8	2	5	6	10	11	8	13	1353	1360	1379	1422	5514	6312
335-350	4	7	3	2	11	5	9	7	1345	1358	1374	1416	5493	6287
350-365	7	4	2	3	11	5	7	9	1341	1351	1371	1414	5477	6268
365-380	8	7	5	4	15	9	11	13	1334	1347	1369	1411	5461	6249
380-395	3	10	4	4	13	8	14	7	1326	1340	1364	1407	5437	6224
395-410	2	5	5	7	7	12	12	7	1323	1330	1360	1403	5416	6203
410-425	7	6	7	3	13	10	9	14	1321	1325	1355	1396	5397	6183
425-440	10	12	1	3	22	4	15	11	1314	1319	1348	1393	5374	6154
440-455	4	6	11	5	10	16	11	15	1304	1307	1347	1390	5348	6122
455-470	11	10	9	9	21	18	19	20	1300	1301	1336	1385	5322	6092
470-485	9	7	8	5	16	13	12	17	1289	1291	1327	1376	5283	6049
485-500	13	7	10	11	20	21	18	23	1280	1284	1319	1371	5254	6015
500-515	8	12	10	9	20	19	21	18	1267	1277	1309	1360	5213	5970
515-530	9	11	11	12	20	23	23	20	1259	1265	1299	1351	5174	5925
530-545	11	10	9	11	21	20	21	20	1250	1254	1288	1339	5131	5873
545-560	11	6	5	14	17	19	20	16	1239	1244	1279	1328	5090	5825
560-575	11	8	16	11	19	27	19	27	1228	1238	1274	1314	5054	5786
575-590	14	17	11	15	31	26	32	25	1217	1230	1258	1303	5008	5732
590-605	8	15	5	12	23	17	27	13	1203	1213	1247	1288	4951	5665
605-620	11	21	11	25	32	36	46	22	1195	1198	1242	1276	4911	5618
620-635	13	14	12	23	27	35	37	25	1184	1177	1231	1251	4843	5546
635-650	18	27	15	24	45	39	51	33	1171	1163	1219	1228	4781	5475
650-665	15	24	23	19	39	42	43	38	1153	1136	1204	1204	4697	5378
665-680	30	28	21	21	58	42	49	51	1138	1112	1181	1185	4616	5286
680-695	23	24	20	24	47	44	48	43	1108	1084	1160	1164	4516	5168
695-710	28	27	20	25	55	45	52	48	1085	1060	1140	1140	4425	5056
710-725	27	30	32	36	57	68	66	59	1057	1033	1120	1115	4325	4945
725-740	25	28	25	28	53	53	56	50	1030	1003	1088	1079	4200	4803
740-755	21	25	33	40	46	73	65	54	1005	975	1063	1051	4094	4677
755-770	30	26	34	34	56	68	60	64	984	950	1030	1011	3975	4540
770-785	33	22	37	39	55	76	61	70	954	924	996	977	3851	4404
785-800	40	34	41	34	74	75	68	81	921	902	959	938	3720	4252
800-815	37	38	43	38	75	81	76	80	881	868	918	904	3571	4079
815-830	44	38	38	32	82	70	70	82	844	830	875	866	3415	3903
830-845	32	43	38	47	75	85	90	70	800	792	837	834	3263	3729
845-860	44	29	43	34	73	77	63	87	768	749	799	787	3103	3543
860-875	46	43	50	52	89	102	95	96	724	720	756	753	2953	3377
875-890	40	46	50	41	86	91	87	90	678	677	706	701	2762	3148
890-905	30	60	37	46	90	83	106	67	638	631	656	660	2585	2945
905-920	50	28	42	31	78	73	59	92	608	571	619	614	2412	2740
920-935	49	47	45	36	96	81	83	94	558	543	577	583	2261	2574
935-950	43	50	39	24	93	63	74	82	509	496	532	547	2084	2379
950-965	38	45	39	37	83	76	82	77	466	446	493	523	1928	2208
965-980	53	51	40	43	104	83	94	93	428	401	454	486	1769	2022
980-995	50	36	40	45	86	85	81	90	375	350	414	443	1582	1812
995-1010	35	38	41	45	73	86	83	76	325	314	374	398	1411	1623
1010-1025	35	36	48	46	71	94	82	83	290	276	333	353	1252	1440
1025-1040	34	34	32	35	68	67	69	66	255	240	285	307	1087	1246
1040-1055	38	24	25	37	62	62	61	63	221	206	253	272	952	1098
1055-1070	33	31	31	37	64	68	68	64	183	182	228	235	828	958
1070-1085	19	32	29	24	51	53	56	48	150	151	197	198	696	813
1085-1100	24	30	34	28	54	62	58	58	131	119	168	174	592	698
1100-1115	24	22	28	28	46	56	50	52	107	89	134	146	476	559
1115-1130	15	12	19	22	27	41	34	34	83	67	106	118	374	444
1130-1145	13	14	14	20	27	34	34	27	68	55	87	96	306	362
1145-1160	14	13	17	10	27	27	23	31	55	41	73	76	245	292
1160-1175	5	6	10	13	11	23	19	15	41	28	56	66	191	231
1175-1190	7	2	12	9	9	21	11	19	36	22	46	53	157	187
1190-1205	7	9	11	8	16	19	17	18	29	20	34	44	127	152
1205-1220	8	2	4	13	10	17	15	12	22	11	23	36	92	110
1220-1235	4	1	6	7	5	13	8	10	14	9	19	23	65	77
1235-1250	3	3	1	4	6	5	7	4	10	8	13	16	47	54
1250-1265	2	1	2	2	3	4	3	4	7	5	12	12	36	39
1265-1280	1	3	5	1	4	6	4	6	5	4	10	10	29	31
1280-1295	1	1	2	1	2	3	2	3	4	1	5	9	19	20
1295-1310	1	0	1	3	1	4	3	2	3	0	3	8	14	15
1310-1325	0	0	1	0	0	1	0	1	2	0	2	5	9	10
1325-1340	0	0	0	3	0	3	3	0	2	0	1	5	8	8
1340-1355	1	0	0	0	1	0	0	1	2	0	1	2	5	5
1355-1370	0	0	0	1	0	1	1	0	1	0	1	2	4	4
1370-1385	0	0	0	0	0	0	0	0	1	0	1	1	3	3
1385-1400	0	0	1	1	0	2	1	1	1	0	1	1	3	3
1400-1415	0	0	0	0	0	0	0	0	1	0	0	0	1	1
1415-1430	0	0	0	0	0	0	0	0	1	0	0	0	1	1
1430-1445	0	0	0	0	0	0	0	0	1	0	0	0	1	1
1445-1460	1	0	0	0	1	0	0	1	1	0	0	0	1	1
1460-1475	0	0	0	0	0	0	0	0	0	0	0	0	0	0
1475-1490	0	0	0	0	0	0	0	0	0	0	0	0	0	0
