# Supplementary material for: Dynamics of genetic and somatic trade-offs in ageing and mortality
Source: Nature. 2026 Apr 22;654(8118):437–53. doi: 10.1038/s41586-026-10407-9 (PMC13253337; doi:10.1038/s41586-026-10407-9)
Supplement: Supplementary file 1 — This zipped file contains Supplementary Tables 1–16, including a guide to the tables. [file 41586_2026_10407_MOESM1_ESM.zip › Supplementary Tables_Arends_10Apr2026/S_Table_2_Vita_mortality_by_age_and_genotype_text_files/Vita12a_deathsIn15Dwindows_combined.txt]

CH	CD	BH	BD	C	B	D	H	CH_alive	CD_alive	BH_alive	BD_alive	nGenotyped	nTotal
5-20	0	0	0	0	0	0	0	0	1521	1539	1545	1622	6227	6438
20-35	0	0	0	0	0	0	0	0	1521	1539	1545	1622	6227	6438
35-50	0	1	0	0	1	0	1	0	1521	1539	1545	1622	6227	6438
50-65	0	2	0	1	2	1	3	0	1521	1538	1545	1622	6226	6437
65-80	0	0	0	0	0	0	0	0	1521	1536	1545	1621	6223	6434
80-95	1	0	0	0	1	0	0	1	1521	1536	1545	1621	6223	6434
95-110	0	0	0	0	0	0	0	0	1520	1536	1545	1621	6222	6433
110-125	0	0	0	0	0	0	0	0	1520	1536	1545	1621	6222	6432
125-140	0	0	0	1	0	1	1	0	1520	1536	1545	1621	6222	6432
140-155	0	2	1	2	2	3	4	1	1520	1536	1545	1620	6221	6431
155-170	0	1	0	1	1	1	2	0	1520	1534	1544	1618	6216	6426
170-185	1	0	3	2	1	5	2	4	1520	1533	1544	1617	6214	6424
185-200	3	0	0	2	3	2	2	3	1519	1533	1541	1615	6208	6418
200-215	4	3	1	0	7	1	3	5	1516	1533	1541	1613	6203	6413
215-230	2	1	0	0	3	0	1	2	1512	1530	1540	1613	6195	6405
230-245	3	4	1	2	7	3	6	4	1510	1529	1540	1613	6192	6402
245-260	5	3	1	3	8	4	6	6	1507	1525	1539	1611	6182	6392
260-275	3	3	4	6	6	10	9	7	1502	1522	1538	1608	6170	6380
275-290	7	1	3	4	8	7	5	10	1499	1519	1534	1602	6154	6364
290-305	6	2	5	7	8	12	9	11	1492	1518	1531	1598	6139	6349
305-320	3	5	1	8	8	9	13	4	1486	1516	1526	1591	6119	6329
320-335	7	6	5	7	13	12	13	12	1483	1511	1525	1583	6102	6312
335-350	4	5	4	6	9	10	11	8	1476	1505	1520	1576	6077	6287
350-365	4	6	5	4	10	9	10	9	1472	1500	1516	1570	6058	6268
365-380	6	7	8	4	13	12	11	14	1468	1494	1511	1566	6039	6249
380-395	6	5	5	5	11	10	10	11	1462	1487	1503	1562	6014	6224
395-410	4	6	5	5	10	10	11	9	1456	1482	1498	1557	5993	6203
410-425	6	7	6	10	13	16	17	12	1452	1476	1493	1552	5973	6183
425-440	6	8	6	10	14	16	18	12	1446	1469	1487	1542	5944	6154
440-455	7	5	7	11	12	18	16	14	1440	1461	1481	1532	5914	6122
455-470	11	6	13	13	17	26	19	24	1433	1456	1474	1521	5884	6092
470-485	8	7	9	7	15	16	14	17	1422	1450	1461	1508	5841	6049
485-500	14	11	10	8	25	18	19	24	1414	1443	1452	1501	5810	6015
500-515	11	16	6	12	27	18	28	17	1400	1432	1442	1493	5767	5970
515-530	17	17	9	8	34	17	25	26	1389	1416	1436	1481	5722	5925
530-545	9	6	16	13	15	29	19	25	1372	1399	1427	1473	5671	5873
545-560	8	9	12	9	17	21	18	20	1363	1393	1411	1460	5627	5825
560-575	13	19	14	7	32	21	26	27	1355	1384	1399	1451	5589	5786
575-590	19	16	13	18	35	31	34	32	1342	1365	1385	1444	5536	5732
590-605	7	14	14	9	21	23	23	21	1323	1349	1372	1426	5470	5665
605-620	19	13	18	19	32	37	32	37	1316	1335	1358	1417	5426	5618
620-635	15	19	17	18	34	35	37	32	1297	1322	1340	1398	5357	5546
635-650	18	19	27	28	37	55	47	45	1282	1303	1323	1380	5288	5475
650-665	27	14	25	23	41	48	37	52	1264	1284	1296	1352	5196	5378
665-680	30	27	32	25	57	57	52	62	1237	1270	1271	1329	5107	5286
680-695	26	25	29	26	51	55	51	55	1207	1243	1239	1304	4993	5168
695-710	29	20	34	27	49	61	47	63	1181	1218	1210	1278	4887	5056
710-725	32	29	43	35	61	78	64	75	1152	1198	1176	1251	4777	4945
725-740	30	24	30	34	54	64	58	60	1120	1169	1133	1216	4638	4803
740-755	35	29	34	31	64	65	60	69	1090	1145	1103	1182	4520	4677
755-770	33	33	41	28	66	69	61	74	1055	1116	1069	1151	4391	4540
770-785	39	29	39	39	68	78	68	78	1022	1083	1028	1123	4256	4404
785-800	42	40	43	42	82	85	82	85	983	1054	989	1084	4110	4252
800-815	35	34	46	52	69	98	86	81	941	1014	946	1042	3943	4079
815-830	37	44	47	42	81	89	86	84	906	980	900	990	3776	3903
830-845	41	46	40	54	87	94	100	81	869	936	853	948	3606	3729
845-860	42	39	31	52	81	83	91	73	828	890	813	894	3425	3543
860-875	64	46	58	54	110	112	100	122	786	851	782	842	3261	3377
875-890	46	45	52	51	91	103	96	98	722	805	724	788	3039	3148
890-905	47	38	50	60	85	110	98	97	676	760	672	737	2845	2945
905-920	40	45	41	37	85	78	82	81	629	722	622	677	2650	2740
920-935	39	52	48	48	91	96	100	87	589	677	581	640	2487	2574
935-950	39	49	37	41	88	78	90	76	550	625	533	592	2300	2379
950-965	50	43	47	36	93	83	79	97	511	576	496	551	2134	2208
965-980	48	55	44	53	103	97	108	92	461	533	449	515	1958	2022
980-995	42	45	53	40	87	93	85	95	413	478	405	462	1758	1812
995-1010	50	52	45	32	102	77	84	95	371	433	352	422	1578	1623
1010-1025	51	45	38	52	96	90	97	89	321	381	307	390	1399	1440
1025-1040	36	35	38	36	71	74	71	74	270	336	269	338	1213	1246
1040-1055	36	33	32	37	69	69	70	68	234	301	231	302	1068	1098
1055-1070	25	40	32	44	65	76	84	57	198	268	199	265	930	958
1070-1085	27	29	23	30	56	53	59	50	173	228	167	221	789	813
1085-1100	35	39	21	41	74	62	80	56	146	199	144	191	680	698
1100-1115	24	29	30	29	53	59	58	54	111	160	123	150	544	559
1115-1130	19	24	20	17	43	37	41	39	87	131	93	121	432	444
1130-1145	16	18	13	22	34	35	40	29	68	107	73	104	352	362
1145-1160	11	24	11	15	35	26	39	22	52	89	60	82	283	292
1160-1175	7	10	6	15	17	21	25	13	41	65	49	67	222	231
1175-1190	5	12	12	6	17	18	18	17	34	55	43	52	184	187
1190-1205	7	9	8	16	16	24	25	15	29	43	31	46	149	152
1205-1220	9	7	5	11	16	16	18	14	22	34	23	30	109	110
1220-1235	6	7	8	2	13	10	9	14	13	27	18	19	77	77
1235-1250	0	7	3	5	7	8	12	3	7	20	10	17	54	54
1250-1265	3	1	0	4	4	4	5	3	7	13	7	12	39	39
1265-1280	2	6	3	0	8	3	6	5	4	12	7	8	31	31
1280-1295	1	2	0	2	3	2	4	1	2	6	4	8	20	20
1295-1310	1	2	2	0	3	2	2	3	1	4	4	6	15	15
1310-1325	0	0	1	1	0	2	1	1	0	2	2	6	10	10
1325-1340	0	0	1	2	0	3	2	1	0	2	1	5	8	8
1340-1355	0	0	0	1	0	1	1	0	0	2	0	3	5	5
1355-1370	0	0	0	1	0	1	1	0	0	2	0	2	4	4
1370-1385	0	0	0	0	0	0	0	0	0	2	0	1	3	3
1385-1400	0	1	0	1	1	1	2	0	0	2	0	1	3	3
1400-1415	0	0	0	0	0	0	0	0	0	1	0	0	1	1
1415-1430	0	0	0	0	0	0	0	0	0	1	0	0	1	1
1430-1445	0	0	0	0	0	0	0	0	0	1	0	0	1	1
1445-1460	0	1	0	0	1	0	1	0	0	1	0	0	1	1
1460-1475	0	0	0	0	0	0	0	0	0	0	0	0	0	0
1475-1490	0	0	0	0	0	0	0	0	0	0	0	0	0	0
