# Supplementary material for: Dynamics of genetic and somatic trade-offs in ageing and mortality
Source: Nature. 2026 Apr 22;654(8118):437–53. doi: 10.1038/s41586-026-10407-9 (PMC13253337; doi:10.1038/s41586-026-10407-9)
Supplement: Supplementary file 1 — This zipped file contains Supplementary Tables 1–16, including a guide to the tables. [file 41586_2026_10407_MOESM1_ESM.zip › Supplementary Tables_Arends_10Apr2026/S_Table_2_Vita_mortality_by_age_and_genotype_text_files/Vita11b_deathsIn15Dwindows_combined.txt]

CH	CD	BH	BD	C	B	D	H	CH_alive	CD_alive	BH_alive	BD_alive	nGenotyped	nTotal
5-20	0	0	0	0	0	0	0	0	1519	1358	1460	1478	5815	6438
20-35	0	0	0	0	0	0	0	0	1519	1358	1460	1478	5815	6438
35-50	0	0	0	1	0	1	1	0	1519	1358	1460	1478	5815	6438
50-65	0	0	1	2	0	3	2	1	1519	1358	1460	1477	5814	6437
65-80	0	0	0	0	0	0	0	0	1519	1358	1459	1475	5811	6434
80-95	0	0	0	0	0	0	0	0	1519	1358	1459	1475	5811	6434
95-110	0	0	1	0	0	1	0	1	1519	1358	1459	1475	5811	6433
110-125	0	0	0	0	0	0	0	0	1519	1358	1458	1475	5810	6432
125-140	0	1	0	0	1	0	1	0	1519	1358	1458	1475	5810	6432
140-155	1	0	1	2	1	3	2	2	1519	1357	1458	1475	5809	6431
155-170	0	2	0	0	2	0	2	0	1518	1357	1457	1473	5805	6426
170-185	1	0	2	2	1	4	2	3	1518	1355	1457	1473	5803	6424
185-200	1	0	0	3	1	3	3	1	1517	1355	1455	1471	5798	6418
200-215	2	4	1	1	6	2	5	3	1516	1355	1455	1468	5794	6413
215-230	1	0	2	0	1	2	0	3	1514	1351	1454	1467	5786	6405
230-245	1	1	3	4	2	7	5	4	1513	1351	1452	1467	5783	6402
245-260	1	4	2	4	5	6	8	3	1512	1350	1449	1463	5774	6392
260-275	5	4	3	4	9	7	8	8	1511	1346	1447	1459	5763	6380
275-290	6	1	4	3	7	7	4	10	1506	1342	1444	1455	5747	6364
290-305	4	4	5	5	8	10	9	9	1500	1341	1440	1452	5733	6349
305-320	2	4	5	4	6	9	8	7	1496	1337	1435	1447	5715	6329
320-335	6	2	7	7	8	14	9	13	1494	1333	1430	1443	5700	6312
335-350	7	1	4	6	8	10	7	11	1488	1331	1423	1436	5678	6287
350-365	6	2	7	4	8	11	6	13	1481	1330	1419	1430	5660	6268
365-380	1	6	7	6	7	13	12	8	1475	1328	1412	1426	5641	6249
380-395	6	2	7	4	8	11	6	13	1474	1322	1405	1420	5621	6224
395-410	8	3	5	3	11	8	6	13	1468	1320	1398	1416	5602	6203
410-425	6	3	12	6	9	18	9	18	1460	1317	1393	1413	5583	6183
425-440	8	3	10	6	11	16	9	18	1454	1314	1381	1407	5556	6154
440-455	6	9	5	7	15	12	16	11	1446	1311	1371	1401	5529	6122
455-470	13	10	8	12	23	20	22	21	1440	1302	1366	1394	5502	6092
470-485	5	8	9	9	13	18	17	14	1427	1292	1358	1382	5459	6049
485-500	14	9	4	14	23	18	23	18	1422	1284	1349	1373	5428	6015
500-515	6	12	15	10	18	25	22	21	1408	1275	1345	1359	5387	5970
515-530	10	8	15	10	18	25	18	25	1402	1263	1330	1349	5344	5925
530-545	11	9	8	15	20	23	24	19	1392	1255	1315	1339	5301	5873
545-560	4	11	7	13	15	20	24	11	1381	1246	1307	1324	5258	5825
560-575	13	8	12	17	21	29	25	25	1377	1235	1300	1311	5223	5786
575-590	12	17	18	16	29	34	33	30	1364	1227	1288	1294	5173	5732
590-605	13	12	6	11	25	17	23	19	1352	1210	1270	1278	5110	5665
605-620	19	15	16	14	34	30	29	35	1339	1198	1264	1267	5068	5618
620-635	12	15	16	19	27	35	34	28	1320	1183	1248	1253	5004	5546
635-650	25	15	26	21	40	47	36	51	1308	1168	1232	1234	4942	5475
650-665	32	12	18	22	44	40	34	50	1283	1153	1206	1213	4855	5378
665-680	26	29	27	28	55	55	57	53	1251	1141	1188	1191	4771	5286
680-695	31	24	29	21	55	50	45	60	1225	1112	1161	1163	4661	5168
695-710	30	26	23	22	56	45	48	53	1194	1088	1132	1142	4556	5056
710-725	31	32	27	36	63	63	68	58	1164	1062	1109	1120	4455	4945
725-740	41	25	22	26	66	48	51	63	1133	1030	1082	1084	4329	4803
740-755	31	25	20	41	56	61	66	51	1092	1005	1060	1058	4215	4677
755-770	26	38	35	23	64	58	61	61	1061	980	1040	1017	4098	4540
770-785	37	34	32	37	71	69	71	69	1035	942	1005	994	3976	4404
785-800	34	44	33	52	78	85	96	67	998	908	973	957	3836	4252
800-815	45	33	34	43	78	77	76	79	964	864	940	905	3673	4079
815-830	42	41	35	43	83	78	84	77	919	831	906	862	3518	3903
830-845	33	37	47	50	70	97	87	80	877	790	871	819	3357	3729
845-860	36	33	40	36	69	76	69	76	844	753	824	769	3190	3543
860-875	49	59	43	58	108	101	117	92	808	720	784	733	3045	3377
875-890	40	62	46	37	102	83	99	86	759	661	741	675	2836	3148
890-905	58	48	38	39	106	77	87	96	719	599	695	638	2651	2945
905-920	42	37	42	32	79	74	69	84	661	551	657	599	2468	2740
920-935	51	43	44	37	94	81	80	95	619	514	615	567	2315	2574
935-950	40	36	40	40	76	80	76	80	568	471	571	530	2140	2379
950-965	51	36	36	42	87	78	78	87	528	435	531	490	1984	2208
965-980	52	50	48	41	102	89	91	100	477	399	495	448	1819	2022
980-995	40	39	38	47	79	85	86	78	425	349	447	407	1628	1812
995-1010	56	29	48	31	85	79	60	104	385	310	409	360	1464	1623
1010-1025	44	41	50	40	85	90	81	94	329	281	361	329	1300	1440
1025-1040	30	31	37	34	61	71	65	67	285	240	311	289	1125	1246
1040-1055	40	25	37	28	65	65	53	77	255	209	274	255	993	1098
1055-1070	39	33	36	28	72	64	61	75	215	184	237	227	863	958
1070-1085	32	14	30	27	46	57	41	62	176	151	201	199	727	813
1085-1100	33	24	45	27	57	72	51	78	144	137	171	172	624	698
1100-1115	24	25	27	24	49	51	49	51	111	113	126	145	495	559
1115-1130	14	22	18	21	36	39	43	32	87	88	99	121	395	444
1130-1145	13	15	17	18	28	35	33	30	73	66	81	100	320	362
1145-1160	11	9	16	14	20	30	23	27	60	51	64	82	257	292
1160-1175	11	8	8	12	19	20	20	19	49	42	48	68	207	231
1175-1190	7	4	6	10	11	16	14	13	38	34	40	56	168	187
1190-1205	14	3	8	15	17	23	18	22	31	30	34	46	141	152
1205-1220	5	9	7	10	14	17	19	12	17	27	26	31	101	110
1220-1235	3	6	8	6	9	14	12	11	12	18	19	21	70	77
1235-1250	2	3	1	6	5	7	9	3	9	12	11	15	47	54
1250-1265	0	2	2	3	2	5	5	2	7	9	10	9	35	39
1265-1280	2	1	5	1	3	6	2	7	7	7	8	6	28	31
1280-1295	1	2	0	2	3	2	4	1	5	6	3	5	19	20
1295-1310	2	1	1	1	3	2	2	3	4	4	3	3	14	15
1310-1325	1	1	0	0	2	0	1	1	2	3	2	2	9	10
1325-1340	1	1	0	0	2	0	1	1	1	2	2	2	7	8
1340-1355	0	0	0	1	0	1	1	0	0	1	2	2	5	5
1355-1370	0	0	0	1	0	1	1	0	0	1	2	1	4	4
1370-1385	0	0	0	0	0	0	0	0	0	1	2	0	3	3
1385-1400	0	1	1	0	1	1	1	1	0	1	2	0	3	3
1400-1415	0	0	0	0	0	0	0	0	0	0	1	0	1	1
1415-1430	0	0	0	0	0	0	0	0	0	0	1	0	1	1
1430-1445	0	0	0	0	0	0	0	0	0	0	1	0	1	1
1445-1460	0	0	1	0	0	1	0	1	0	0	1	0	1	1
1460-1475	0	0	0	0	0	0	0	0	0	0	0	0	0	0
1475-1490	0	0	0	0	0	0	0	0	0	0	0	0	0	0
