# Supplementary material for: Dynamics of genetic and somatic trade-offs in ageing and mortality
Source: Nature. 2026 Apr 22;654(8118):437–53. doi: 10.1038/s41586-026-10407-9 (PMC13253337; doi:10.1038/s41586-026-10407-9)
Supplement: Supplementary file 1 — This zipped file contains Supplementary Tables 1–16, including a guide to the tables. [file 41586_2026_10407_MOESM1_ESM.zip › Supplementary Tables_Arends_10Apr2026/S_Table_2_Vita_mortality_by_age_and_genotype_text_files/Vita12a_deathsIn15Dwindows_male.txt]

CH	CD	BH	BD	C	B	D	H	CH_alive	CD_alive	BH_alive	BD_alive	nGenotyped	nTotal
5-20	0	0	0	0	0	0	0	0	813	804	824	841	3282	3401
20-35	0	0	0	0	0	0	0	0	813	804	824	841	3282	3401
35-50	0	1	0	0	1	0	1	0	813	804	824	841	3282	3401
50-65	0	1	0	0	1	0	1	0	813	803	824	841	3281	3400
65-80	0	0	0	0	0	0	0	0	813	802	824	841	3280	3399
80-95	1	0	0	0	1	0	0	1	813	802	824	841	3280	3399
95-110	0	0	0	0	0	0	0	0	812	802	824	841	3279	3398
110-125	0	0	0	0	0	0	0	0	812	802	824	841	3279	3397
125-140	0	0	0	1	0	1	1	0	812	802	824	841	3279	3397
140-155	0	0	0	1	0	1	1	0	812	802	824	840	3278	3396
155-170	0	0	0	0	0	0	0	0	812	802	824	839	3277	3395
170-185	1	0	3	1	1	4	1	4	812	802	824	839	3277	3395
185-200	3	0	0	1	3	1	1	3	811	802	821	838	3272	3390
200-215	4	1	0	0	5	0	1	4	808	802	821	837	3268	3386
215-230	1	1	0	0	2	0	1	1	804	801	821	837	3263	3381
230-245	3	2	1	2	5	3	4	4	803	800	821	837	3261	3379
245-260	4	2	0	3	6	3	5	4	800	798	820	835	3253	3371
260-275	3	3	4	5	6	9	8	7	796	796	820	832	3244	3362
275-290	7	1	3	4	8	7	5	10	793	793	816	827	3229	3347
290-305	6	2	5	7	8	12	9	11	786	792	813	823	3214	3332
305-320	3	5	1	7	8	8	12	4	780	790	808	816	3194	3312
320-335	7	6	4	6	13	10	12	11	777	785	807	809	3178	3296
335-350	4	5	4	5	9	9	10	8	770	779	803	803	3155	3273
350-365	3	6	4	4	9	8	10	7	766	774	799	798	3137	3255
365-380	5	7	8	4	12	12	11	13	763	768	795	794	3120	3238
380-395	5	5	4	4	10	8	9	9	758	761	787	790	3096	3214
395-410	4	6	4	5	10	9	11	8	753	756	783	786	3078	3196
410-425	4	7	6	7	11	13	14	10	749	750	779	781	3059	3177
425-440	5	6	2	8	11	10	14	7	745	743	773	774	3035	3153
440-455	6	4	6	9	10	15	13	12	740	737	771	766	3014	3130
455-470	8	4	12	10	12	22	14	20	734	733	765	757	2989	3105
470-485	6	6	9	5	12	14	11	15	726	729	753	747	2955	3071
485-500	11	7	10	7	18	17	14	21	720	723	744	742	2929	3043
500-515	11	13	3	8	24	11	21	14	709	716	734	735	2894	3007
515-530	13	15	7	8	28	15	23	20	698	703	731	727	2859	2972
530-545	6	6	10	11	12	21	17	16	685	688	724	719	2816	2929
545-560	6	7	12	7	13	19	14	18	679	682	714	708	2783	2895
560-575	11	14	11	7	25	18	21	22	673	675	702	701	2751	2862
575-590	13	12	10	9	25	19	21	23	662	661	691	694	2708	2818
590-605	4	9	7	8	13	15	17	11	649	649	681	685	2664	2773
605-620	17	8	10	11	25	21	19	27	645	640	674	677	2636	2743
620-635	9	13	10	10	22	20	23	19	628	632	664	666	2590	2695
635-650	10	14	17	20	24	37	34	27	619	619	654	656	2548	2652
650-665	17	7	17	13	24	30	20	34	609	605	637	636	2487	2588
665-680	20	17	21	15	37	36	32	41	592	598	620	623	2433	2532
680-695	14	13	17	13	27	30	26	31	572	581	599	608	2360	2458
695-710	14	12	19	17	26	36	29	33	558	568	582	595	2303	2397
710-725	16	17	23	15	33	38	32	39	544	556	563	578	2241	2334
725-740	22	9	14	23	31	37	32	36	528	539	540	563	2170	2263
740-755	12	16	16	16	28	32	32	28	506	530	526	540	2102	2190
755-770	14	20	24	17	34	41	37	38	494	514	510	524	2042	2129
770-785	22	11	14	13	33	27	24	36	480	494	486	507	1967	2054
785-800	24	16	17	23	40	40	39	41	458	483	472	494	1907	1990
800-815	15	21	23	20	36	43	41	38	434	467	455	471	1827	1907
815-830	20	21	22	15	41	37	36	42	419	446	432	451	1748	1822
830-845	14	25	24	19	39	43	44	38	399	425	410	436	1670	1744
845-860	19	20	15	28	39	43	48	34	385	400	386	417	1588	1659
860-875	24	18	31	32	42	63	50	55	366	380	371	389	1506	1575
875-890	27	23	25	23	50	48	46	52	342	362	340	357	1401	1467
890-905	22	16	19	32	38	51	48	41	315	339	315	334	1303	1365
905-920	15	20	17	19	35	36	39	32	293	323	296	302	1214	1269
920-935	22	20	25	18	42	43	38	47	278	303	279	283	1143	1197
935-950	15	24	25	23	39	48	47	40	256	283	254	265	1058	1107
950-965	25	16	24	19	41	43	35	49	241	259	229	242	971	1017
965-980	19	24	20	20	43	40	44	39	216	243	205	223	887	926
980-995	17	18	20	18	35	38	36	37	197	219	185	203	804	837
995-1010	24	19	22	12	43	34	31	46	180	201	165	185	731	756
1010-1025	26	19	14	26	45	40	45	40	156	182	143	173	654	676
1025-1040	16	18	23	16	34	39	34	39	130	163	129	147	569	587
1040-1055	17	16	15	16	33	31	32	32	114	145	106	131	496	512
1055-1070	10	17	16	20	27	36	37	26	97	129	91	115	432	448
1070-1085	14	12	10	9	26	19	21	24	87	112	75	95	369	383
1085-1100	16	15	9	15	31	24	30	25	73	100	65	86	324	333
1100-1115	12	13	9	13	25	22	26	21	57	85	56	71	269	277
1115-1130	11	14	9	8	25	17	22	20	45	72	47	58	222	228
1130-1145	9	7	6	10	16	16	17	15	34	58	38	50	180	186
1145-1160	8	13	4	7	21	11	20	12	25	51	32	40	148	153
1160-1175	2	3	5	6	5	11	9	7	17	38	28	33	116	121
1175-1190	3	9	6	3	12	9	12	9	15	35	23	27	100	100
1190-1205	3	7	3	9	10	12	16	6	12	26	17	24	79	79
1205-1220	3	2	3	5	5	8	7	6	9	19	14	15	57	57
1220-1235	3	4	4	1	7	5	5	7	6	17	11	10	44	44
1235-1250	0	5	2	3	5	5	8	2	3	13	7	9	32	32
1250-1265	0	1	0	1	1	1	2	0	3	8	5	6	22	22
1265-1280	1	6	2	0	7	2	6	3	3	7	5	5	20	20
1280-1295	1	0	0	2	1	2	2	1	2	1	3	5	11	11
1295-1310	1	1	1	0	2	1	1	2	1	1	3	3	8	8
1310-1325	0	0	1	1	0	2	1	1	0	0	2	3	5	5
1325-1340	0	0	1	2	0	3	2	1	0	0	1	2	3	3
1340-1355	0	0	0	0	0	0	0	0	0	0	0	0	0	0
1355-1370	0	0	0	0	0	0	0	0	0	0	0	0	0	0
1370-1385	0	0	0	0	0	0	0	0	0	0	0	0	0	0
1385-1400	0	0	0	0	0	0	0	0	0	0	0	0	0	0
1400-1415	0	0	0	0	0	0	0	0	0	0	0	0	0	0
1415-1430	0	0	0	0	0	0	0	0	0	0	0	0	0	0
1430-1445	0	0	0	0	0	0	0	0	0	0	0	0	0	0
1445-1460	0	0	0	0	0	0	0	0	0	0	0	0	0	0
1460-1475	0	0	0	0	0	0	0	0	0	0	0	0	0	0
1475-1490	0	0	0	0	0	0	0	0	0	0	0	0	0	0
