# Supplementary material for: Dynamics of genetic and somatic trade-offs in ageing and mortality
Source: Nature. 2026 Apr 22;654(8118):437–53. doi: 10.1038/s41586-026-10407-9 (PMC13253337; doi:10.1038/s41586-026-10407-9)
Supplement: Supplementary file 1 — This zipped file contains Supplementary Tables 1–16, including a guide to the tables. [file 41586_2026_10407_MOESM1_ESM.zip › Supplementary Tables_Arends_10Apr2026/S_Table_2_Vita_mortality_by_age_and_genotype_text_files/Vita10a_deathsIn15Dwindows_female.txt]

CH	CD	BH	BD	C	B	D	H	CH_alive	CD_alive	BH_alive	BD_alive	nGenotyped	nTotal
5-20	0	0	0	0	0	0	0	0	637	678	677	627	2619	3037
20-35	0	0	0	0	0	0	0	0	637	678	677	627	2619	3037
35-50	0	0	0	0	0	0	0	0	637	678	677	627	2619	3037
50-65	1	0	0	1	1	1	1	1	637	678	677	627	2619	3037
65-80	0	0	0	0	0	0	0	0	636	678	677	626	2617	3035
80-95	0	0	0	0	0	0	0	0	636	678	677	626	2617	3035
95-110	0	0	0	0	0	0	0	0	636	678	677	626	2617	3035
110-125	0	0	0	0	0	0	0	0	636	678	677	626	2617	3035
125-140	0	0	0	0	0	0	0	0	636	678	677	626	2617	3035
140-155	0	0	2	1	0	3	1	2	636	678	677	626	2617	3035
155-170	2	0	0	0	2	0	0	2	636	678	675	625	2614	3031
170-185	0	0	0	0	0	0	0	0	634	678	675	625	2612	3029
185-200	0	0	0	0	0	0	0	0	634	678	675	625	2612	3028
200-215	2	0	0	1	2	1	1	2	634	678	675	625	2612	3027
215-230	1	0	0	0	1	0	0	1	632	678	675	624	2609	3024
230-245	1	0	1	0	1	1	0	2	631	678	675	624	2608	3023
245-260	0	2	1	0	2	1	2	1	630	678	674	624	2606	3021
260-275	1	0	0	0	1	0	0	1	630	676	673	624	2603	3018
275-290	0	0	0	0	0	0	0	0	629	676	673	624	2602	3017
290-305	0	0	0	0	0	0	0	0	629	676	673	624	2602	3017
305-320	0	0	0	0	0	0	0	0	629	676	673	624	2602	3017
320-335	1	0	1	0	1	1	0	2	629	676	673	624	2602	3016
335-350	0	0	1	0	0	1	0	1	628	676	672	624	2600	3014
350-365	0	1	1	0	1	1	1	1	628	676	671	624	2599	3013
365-380	1	0	0	0	1	0	0	1	628	675	670	624	2597	3011
380-395	1	1	0	1	2	1	2	1	627	675	670	624	2596	3010
395-410	0	0	0	0	0	0	0	0	626	674	670	623	2593	3007
410-425	0	2	1	1	2	2	3	1	626	674	670	623	2593	3006
425-440	3	0	3	2	3	5	2	6	626	672	669	622	2589	3001
440-455	0	3	0	1	3	1	4	0	623	672	666	620	2581	2992
455-470	1	1	4	3	2	7	4	5	623	669	666	619	2577	2987
470-485	4	0	0	1	4	1	1	4	622	668	662	616	2568	2978
485-500	1	4	1	1	5	2	5	2	618	668	662	615	2563	2972
500-515	2	2	3	1	4	4	3	5	617	664	661	614	2556	2963
515-530	0	4	0	2	4	2	6	0	615	662	658	613	2548	2953
530-545	1	1	3	6	2	9	7	4	615	658	658	611	2542	2944
545-560	4	0	1	1	4	2	1	5	614	657	655	605	2531	2930
560-575	1	3	1	0	4	1	3	2	610	657	654	604	2525	2924
575-590	6	6	4	3	12	7	9	10	609	654	653	604	2520	2914
590-605	3	7	2	2	10	4	9	5	603	648	649	601	2501	2892
605-620	5	4	7	3	9	10	7	12	600	641	647	599	2487	2875
620-635	3	3	7	8	6	15	11	10	595	637	640	596	2468	2851
635-650	6	5	7	6	11	13	11	13	592	634	633	588	2447	2823
650-665	7	6	6	11	13	17	17	13	586	629	626	582	2423	2790
665-680	7	10	12	8	17	20	18	19	579	623	620	571	2393	2754
680-695	4	10	8	15	14	23	25	12	572	613	608	563	2356	2710
695-710	8	12	9	12	20	21	24	17	568	603	600	548	2319	2659
710-725	14	14	16	15	28	31	29	30	560	591	591	536	2278	2611
725-740	13	8	16	11	21	27	19	29	546	577	575	521	2219	2540
740-755	9	21	16	15	30	31	36	25	533	569	559	510	2171	2487
755-770	14	17	18	7	31	25	24	32	524	548	543	495	2110	2411
770-785	22	25	19	19	47	38	44	41	510	531	525	488	2054	2350
785-800	17	19	18	21	36	39	40	35	488	506	506	469	1969	2262
800-815	14	25	21	14	39	35	39	35	471	487	488	448	1894	2172
815-830	22	16	21	20	38	41	36	43	457	462	467	434	1820	2081
830-845	18	23	31	17	41	48	40	49	435	446	446	414	1741	1985
845-860	17	21	16	22	38	38	43	33	417	423	415	397	1652	1884
860-875	27	21	21	30	48	51	51	48	400	402	399	375	1576	1802
875-890	21	24	20	21	45	41	45	41	373	381	378	345	1477	1681
890-905	24	24	20	20	48	40	44	44	352	357	358	324	1391	1580
905-920	24	21	14	19	45	33	40	38	328	333	338	304	1303	1471
920-935	27	17	30	19	44	49	36	57	304	312	324	285	1225	1377
935-950	20	19	20	16	39	36	35	40	277	295	294	266	1132	1272
950-965	21	21	21	24	42	45	45	42	257	276	274	250	1057	1191
965-980	20	33	27	29	53	56	62	47	236	255	253	226	970	1096
980-995	21	22	28	23	43	51	45	49	216	222	226	197	861	975
995-1010	23	26	28	19	49	47	45	51	195	200	198	174	767	867
1010-1025	23	26	25	16	49	41	42	48	172	174	170	155	671	764
1025-1040	12	16	25	14	28	39	30	37	149	148	145	139	581	659
1040-1055	14	19	16	16	33	32	35	30	137	132	120	125	514	586
1055-1070	20	15	17	21	35	38	36	37	123	113	104	109	449	510
1070-1085	20	10	14	12	30	26	22	34	103	98	87	88	376	430
1085-1100	13	26	14	16	39	30	42	27	83	88	73	76	320	365
1100-1115	16	12	16	10	28	26	22	32	70	62	59	60	251	282
1115-1130	9	9	6	10	18	16	19	15	54	50	43	50	197	216
1130-1145	10	8	7	10	18	17	18	17	45	41	37	40	163	176
1145-1160	7	7	8	6	14	14	13	15	35	33	30	30	128	139
1160-1175	4	7	7	4	11	11	11	11	28	26	22	24	100	110
1175-1190	4	1	1	7	5	8	8	5	24	19	15	20	78	87
1190-1205	4	1	5	6	5	11	7	9	20	18	14	13	65	73
1205-1220	8	8	2	1	16	3	9	10	16	17	9	7	49	53
1220-1235	2	5	2	1	7	3	6	4	8	9	7	6	30	33
1235-1250	2	1	0	2	3	2	3	2	6	4	5	5	20	22
1250-1265	1	1	1	1	2	2	2	2	4	3	5	3	15	17
1265-1280	1	1	0	0	2	0	1	1	3	2	4	2	11	11
1280-1295	0	1	1	0	1	1	1	1	2	1	4	2	9	9
1295-1310	0	0	1	1	0	2	1	1	2	0	3	2	7	7
1310-1325	0	0	0	0	0	0	0	0	2	0	2	1	5	5
1325-1340	0	0	0	0	0	0	0	0	2	0	2	1	5	5
1340-1355	1	0	0	0	1	0	0	1	2	0	2	1	5	5
1355-1370	0	0	0	1	0	1	1	0	1	0	2	1	4	4
1370-1385	0	0	0	0	0	0	0	0	1	0	2	0	3	3
1385-1400	1	0	1	0	1	1	0	2	1	0	2	0	3	3
1400-1415	0	0	0	0	0	0	0	0	0	0	1	0	1	1
1415-1430	0	0	0	0	0	0	0	0	0	0	1	0	1	1
1430-1445	0	0	0	0	0	0	0	0	0	0	1	0	1	1
1445-1460	0	0	1	0	0	1	0	1	0	0	1	0	1	1
1460-1475	0	0	0	0	0	0	0	0	0	0	0	0	0	0
1475-1490	0	0	0	0	0	0	0	0	0	0	0	0	0	0
