# Supplementary material for: Dynamics of genetic and somatic trade-offs in ageing and mortality
Source: Nature. 2026 Apr 22;654(8118):437–53. doi: 10.1038/s41586-026-10407-9 (PMC13253337; doi:10.1038/s41586-026-10407-9)
Supplement: Supplementary file 1 — This zipped file contains Supplementary Tables 1–16, including a guide to the tables. [file 41586_2026_10407_MOESM1_ESM.zip › Supplementary Tables_Arends_10Apr2026/S_Table_2_Vita_mortality_by_age_and_genotype_text_files/Vita15b_deathsIn15Dwindows_combined.txt]

CH	CD	BH	BD	C	B	D	H	CH_alive	CD_alive	BH_alive	BD_alive	nGenotyped	nTotal
5-20	0	0	0	0	0	0	0	0	1394	1330	1403	1401	5528	6438
20-35	0	0	0	0	0	0	0	0	1394	1330	1403	1401	5528	6438
35-50	0	1	0	0	1	0	1	0	1394	1330	1403	1401	5528	6438
50-65	2	0	1	0	2	1	0	3	1394	1329	1403	1401	5527	6437
65-80	0	0	0	0	0	0	0	0	1392	1329	1402	1401	5524	6434
80-95	0	0	0	1	0	1	1	0	1392	1329	1402	1401	5524	6434
95-110	0	0	0	0	0	0	0	0	1392	1329	1402	1400	5523	6433
110-125	0	0	0	0	0	0	0	0	1392	1329	1402	1400	5523	6432
125-140	1	0	0	0	1	0	0	1	1392	1329	1402	1400	5523	6432
140-155	2	1	1	1	3	2	2	3	1391	1329	1402	1400	5522	6431
155-170	0	1	1	0	1	1	1	1	1389	1328	1401	1399	5517	6426
170-185	1	3	1	1	4	2	4	2	1389	1327	1400	1399	5515	6424
185-200	2	0	2	1	2	3	1	4	1388	1324	1399	1398	5509	6418
200-215	3	2	2	1	5	3	3	5	1386	1324	1397	1397	5504	6413
215-230	2	1	0	0	3	0	1	2	1383	1322	1395	1396	5496	6405
230-245	3	2	2	1	5	3	3	5	1381	1321	1395	1396	5493	6402
245-260	4	3	3	0	7	3	3	7	1378	1319	1393	1395	5485	6392
260-275	7	2	4	1	9	5	3	11	1374	1316	1390	1395	5475	6380
275-290	6	3	2	2	9	4	5	8	1367	1314	1386	1394	5461	6364
290-305	6	3	4	3	9	7	6	10	1361	1311	1384	1392	5448	6349
305-320	6	3	4	2	9	6	5	10	1355	1308	1380	1389	5432	6329
320-335	9	1	6	6	10	12	7	15	1349	1305	1376	1387	5417	6312
335-350	4	8	4	2	12	6	10	8	1340	1304	1370	1381	5395	6287
350-365	7	5	2	1	12	3	6	9	1336	1296	1366	1379	5377	6268
365-380	7	6	6	5	13	11	11	13	1329	1291	1364	1378	5362	6249
380-395	2	5	3	4	7	7	9	5	1322	1285	1358	1373	5338	6224
395-410	0	3	5	7	3	12	10	5	1320	1280	1355	1369	5324	6203
410-425	9	7	6	2	16	8	9	15	1320	1277	1350	1362	5309	6183
425-440	8	8	3	4	16	7	12	11	1311	1270	1344	1360	5285	6154
440-455	6	3	9	6	9	15	9	15	1303	1262	1341	1356	5262	6122
455-470	8	10	9	13	18	22	23	17	1297	1259	1332	1350	5238	6092
470-485	9	5	10	6	14	16	11	19	1289	1249	1323	1337	5198	6049
485-500	10	8	8	11	18	19	19	18	1280	1244	1313	1331	5168	6015
500-515	12	7	12	10	19	22	17	24	1270	1236	1305	1320	5131	5970
515-530	10	12	13	12	22	25	24	23	1258	1229	1293	1310	5090	5925
530-545	11	7	11	11	18	22	18	22	1248	1217	1280	1298	5043	5873
545-560	12	5	4	9	17	13	14	16	1237	1210	1269	1287	5003	5825
560-575	15	8	15	12	23	27	20	30	1225	1205	1265	1278	4973	5786
575-590	17	17	11	14	34	25	31	28	1210	1197	1250	1266	4923	5732
590-605	12	9	7	13	21	20	22	19	1193	1180	1239	1252	4864	5665
605-620	19	14	18	15	33	33	29	37	1181	1171	1232	1239	4823	5618
620-635	11	19	15	17	30	32	36	26	1162	1157	1214	1224	4757	5546
635-650	19	24	17	21	43	38	45	36	1151	1138	1199	1207	4695	5475
650-665	16	20	24	17	36	41	37	40	1132	1114	1182	1186	4614	5378
665-680	23	29	27	27	52	54	56	50	1116	1094	1158	1169	4537	5286
680-695	33	17	21	18	50	39	35	54	1093	1065	1131	1142	4431	5168
695-710	24	25	22	22	49	44	47	46	1060	1048	1110	1124	4342	5056
710-725	28	24	29	42	52	71	66	57	1036	1023	1088	1102	4249	4945
725-740	28	26	34	26	54	60	52	62	1008	999	1059	1060	4126	4803
740-755	20	25	33	38	45	71	63	53	980	973	1025	1034	4012	4677
755-770	25	25	40	34	50	74	59	65	960	948	992	996	3896	4540
770-785	33	21	37	37	54	74	58	70	935	923	952	962	3772	4404
785-800	36	40	36	35	76	71	75	72	902	902	915	925	3644	4252
800-815	33	29	54	34	62	88	63	87	866	862	879	890	3497	4079
815-830	36	41	37	38	77	75	79	73	833	833	825	856	3347	3903
830-845	32	44	36	51	76	87	95	68	797	792	788	818	3195	3729
845-860	31	37	40	32	68	72	69	71	765	748	752	767	3032	3543
860-875	55	49	51	53	104	104	102	106	734	711	712	735	2892	3377
875-890	45	40	45	44	85	89	84	90	679	662	661	682	2684	3148
890-905	45	53	38	47	98	85	100	83	634	622	616	638	2510	2945
905-920	42	31	32	32	73	64	63	74	589	569	578	591	2327	2740
920-935	45	44	48	37	89	85	81	93	547	538	546	559	2190	2574
935-950	45	41	32	30	86	62	71	77	502	494	498	522	2016	2379
950-965	43	40	31	44	83	75	84	74	457	453	466	492	1868	2208
965-980	59	46	45	41	105	86	87	104	414	413	435	448	1710	2022
980-995	42	36	45	37	78	82	73	87	355	367	390	407	1519	1812
995-1010	38	32	47	42	70	89	74	85	313	331	345	370	1359	1623
1010-1025	36	41	46	35	77	81	76	82	275	299	298	328	1200	1440
1025-1040	28	29	28	38	57	66	67	56	239	258	252	293	1042	1246
1040-1055	28	37	19	33	65	52	70	47	211	229	224	255	919	1098
1055-1070	33	29	28	31	62	59	60	61	183	192	205	222	802	958
1070-1085	25	21	28	23	46	51	44	53	150	163	177	191	681	813
1085-1100	22	32	35	24	54	59	56	57	125	142	149	168	584	698
1100-1115	21	31	20	32	52	52	63	41	103	110	114	144	471	559
1115-1130	16	14	19	18	30	37	32	35	82	79	94	112	367	444
1130-1145	15	17	10	17	32	27	34	25	66	65	75	94	300	362
1145-1160	12	11	14	12	23	26	23	26	51	48	65	77	241	292
1160-1175	7	6	15	11	13	26	17	22	39	37	51	65	192	231
1175-1190	5	5	6	11	10	17	16	11	32	31	36	54	153	187
1190-1205	9	6	7	10	15	17	16	16	27	26	30	43	126	152
1205-1220	7	3	7	11	10	18	14	14	18	20	23	33	94	110
1220-1235	5	5	5	6	10	11	11	10	11	17	16	22	66	77
1235-1250	2	4	3	5	6	8	9	5	6	12	11	16	45	54
1250-1265	0	3	2	3	3	5	6	2	4	8	8	11	31	39
1265-1280	0	3	3	2	3	5	5	3	4	5	6	8	23	31
1280-1295	1	1	2	0	2	2	1	3	4	2	3	6	15	20
1295-1310	1	0	0	2	1	2	2	1	3	1	1	6	11	15
1310-1325	0	1	0	0	1	0	1	0	2	1	1	4	8	10
1325-1340	0	0	0	3	0	3	3	0	2	0	1	4	7	8
1340-1355	1	0	0	0	1	0	0	1	2	0	1	1	4	5
1355-1370	0	0	0	0	0	0	0	0	1	0	1	1	3	4
1370-1385	0	0	0	0	0	0	0	0	1	0	1	1	3	3
1385-1400	0	0	1	1	0	2	1	1	1	0	1	1	3	3
1400-1415	0	0	0	0	0	0	0	0	1	0	0	0	1	1
1415-1430	0	0	0	0	0	0	0	0	1	0	0	0	1	1
1430-1445	0	0	0	0	0	0	0	0	1	0	0	0	1	1
1445-1460	1	0	0	0	1	0	0	1	1	0	0	0	1	1
1460-1475	0	0	0	0	0	0	0	0	0	0	0	0	0	0
1475-1490	0	0	0	0	0	0	0	0	0	0	0	0	0	0
