# Supplementary material for: Dynamics of genetic and somatic trade-offs in ageing and mortality
Source: Nature. 2026 Apr 22;654(8118):437–53. doi: 10.1038/s41586-026-10407-9 (PMC13253337; doi:10.1038/s41586-026-10407-9)
Supplement: Supplementary file 1 — This zipped file contains Supplementary Tables 1–16, including a guide to the tables. [file 41586_2026_10407_MOESM1_ESM.zip › Supplementary Tables_Arends_10Apr2026/S_Table_2_Vita_mortality_by_age_and_genotype_text_files/Vita2a_deathsIn15Dwindows_male.txt]

CH	CD	BH	BD	C	B	D	H	CH_alive	CD_alive	BH_alive	BD_alive	nGenotyped	nTotal
5-20	0	0	0	0	0	0	0	0	389	372	454	426	1641	3401
20-35	0	0	0	0	0	0	0	0	389	372	454	426	1641	3401
35-50	0	1	0	0	1	0	1	0	389	372	454	426	1641	3401
50-65	0	0	0	1	0	1	1	0	389	371	454	426	1640	3400
65-80	0	0	0	0	0	0	0	0	389	371	454	425	1639	3399
80-95	0	1	0	0	1	0	1	0	389	371	454	425	1639	3399
95-110	0	0	0	0	0	0	0	0	389	370	454	425	1638	3398
110-125	0	0	0	0	0	0	0	0	389	370	454	425	1638	3397
125-140	0	0	0	1	0	1	1	0	389	370	454	425	1638	3397
140-155	0	0	0	0	0	0	0	0	389	370	454	424	1637	3396
155-170	0	0	0	0	0	0	0	0	389	370	454	424	1637	3395
170-185	2	0	2	1	2	3	1	4	389	370	454	424	1637	3395
185-200	0	0	2	1	0	3	1	2	387	370	452	423	1632	3390
200-215	2	0	1	1	2	2	1	3	387	370	450	422	1629	3386
215-230	0	0	0	1	0	1	1	0	385	370	449	421	1625	3381
230-245	3	2	1	0	5	1	2	4	385	370	449	420	1624	3379
245-260	0	2	1	1	2	2	3	1	382	368	448	420	1618	3371
260-275	5	0	2	1	5	3	1	7	382	366	447	419	1614	3362
275-290	4	0	5	0	4	5	0	9	377	366	445	418	1606	3347
290-305	5	0	4	2	5	6	2	9	373	366	440	418	1597	3332
305-320	2	0	4	0	2	4	0	6	368	366	436	416	1586	3312
320-335	2	2	3	5	4	8	7	5	366	366	432	416	1580	3296
335-350	2	3	3	2	5	5	5	5	364	364	429	411	1568	3273
350-365	2	2	3	1	4	4	3	5	362	361	426	409	1558	3255
365-380	10	2	3	0	12	3	2	13	360	359	423	408	1550	3238
380-395	2	1	3	2	3	5	3	5	350	357	420	408	1535	3214
395-410	2	1	3	4	3	7	5	5	348	356	417	406	1527	3196
410-425	6	1	7	0	7	7	1	13	346	355	414	402	1517	3177
425-440	1	2	3	4	3	7	6	4	340	354	407	402	1503	3153
440-455	4	0	7	3	4	10	3	11	339	352	404	398	1493	3130
455-470	5	4	3	6	9	9	10	8	335	352	397	395	1479	3105
470-485	5	4	3	1	9	4	5	8	330	348	394	389	1461	3071
485-500	6	6	9	4	12	13	10	15	325	344	391	388	1448	3043
500-515	10	4	4	5	14	9	9	14	319	338	382	384	1423	3007
515-530	8	1	12	2	9	14	3	20	309	334	378	379	1400	2972
530-545	5	2	9	4	7	13	6	14	301	333	366	377	1377	2929
545-560	6	4	5	5	10	10	9	11	296	331	357	373	1357	2895
560-575	7	7	3	10	14	13	17	10	290	327	352	368	1337	2862
575-590	5	7	8	7	12	15	14	13	283	320	349	358	1310	2818
590-605	5	3	9	4	8	13	7	14	278	313	341	351	1283	2773
605-620	6	7	8	6	13	14	13	14	273	310	332	347	1262	2743
620-635	2	9	8	7	11	15	16	10	267	303	324	341	1235	2695
635-650	11	10	6	12	21	18	22	17	265	294	316	334	1209	2652
650-665	10	6	7	3	16	10	9	17	254	284	310	322	1170	2588
665-680	7	5	13	11	12	24	16	20	244	278	303	319	1144	2532
680-695	6	7	8	6	13	14	13	14	237	273	290	308	1108	2458
695-710	11	11	4	9	22	13	20	15	231	266	282	302	1081	2397
710-725	7	7	9	8	14	17	15	16	220	255	278	293	1046	2334
725-740	10	5	11	10	15	21	15	21	213	248	269	285	1015	2263
740-755	7	2	14	9	9	23	11	21	203	243	258	275	979	2190
755-770	18	13	7	7	31	14	20	25	196	241	244	266	947	2129
770-785	6	9	12	6	15	18	15	18	178	228	237	259	902	2054
785-800	12	11	12	13	23	25	24	24	172	219	225	253	869	1990
800-815	8	11	7	14	19	21	25	15	160	208	213	240	821	1907
815-830	9	9	13	13	18	26	22	22	152	197	206	226	781	1822
830-845	10	6	18	14	16	32	20	28	143	188	193	213	737	1744
845-860	7	10	17	12	17	29	22	24	133	182	175	199	689	1659
860-875	14	24	8	16	38	24	40	22	126	172	158	187	643	1575
875-890	13	8	18	24	21	42	32	31	112	148	150	171	581	1467
890-905	11	13	10	20	24	30	33	21	99	140	132	147	518	1365
905-920	9	9	8	8	18	16	17	17	88	127	122	127	464	1269
920-935	4	9	11	8	13	19	17	15	79	118	114	119	430	1197
935-950	7	14	10	11	21	21	25	17	75	109	103	111	398	1107
950-965	7	14	9	9	21	18	23	16	68	95	93	100	356	1017
965-980	7	9	12	11	16	23	20	19	61	81	84	91	317	926
980-995	7	12	13	13	19	26	25	20	54	72	72	80	278	837
995-1010	4	12	12	9	16	21	21	16	47	60	59	67	233	756
1010-1025	3	11	6	14	14	20	25	9	43	48	47	58	196	676
1025-1040	7	12	14	9	19	23	21	21	40	37	41	44	162	587
1040-1055	4	7	6	6	11	12	13	10	33	25	27	35	120	512
1055-1070	6	3	6	8	9	14	11	12	29	18	21	29	97	448
1070-1085	4	6	3	7	10	10	13	7	23	15	15	21	74	383
1085-1100	8	3	4	5	11	9	8	12	19	9	12	14	54	333
1100-1115	3	3	2	2	6	4	5	5	11	6	8	9	34	277
1115-1130	2	1	0	3	3	3	4	2	8	3	6	7	24	228
1130-1145	1	0	1	0	1	1	0	2	6	2	6	4	18	186
1145-1160	1	0	0	0	1	0	0	1	5	2	5	4	16	153
1160-1175	0	1	0	0	1	0	1	0	4	2	5	4	15	121
1175-1190	1	0	1	1	1	2	1	2	4	1	5	4	14	100
1190-1205	0	0	2	2	0	4	2	2	3	1	4	3	11	79
1205-1220	0	0	1	0	0	1	0	1	3	1	2	1	7	57
1220-1235	1	1	0	0	2	0	1	1	3	1	1	1	6	44
1235-1250	1	0	0	0	1	0	0	1	2	0	1	1	4	32
1250-1265	0	0	0	0	0	0	0	0	1	0	1	1	3	22
1265-1280	0	0	1	1	0	2	1	1	1	0	1	1	3	20
1280-1295	0	0	0	0	0	0	0	0	1	0	0	0	1	11
1295-1310	0	0	0	0	0	0	0	0	1	0	0	0	1	8
1310-1325	0	0	0	0	0	0	0	0	1	0	0	0	1	5
1325-1340	1	0	0	0	1	0	0	1	1	0	0	0	1	3
1340-1355	0	0	0	0	0	0	0	0	0	0	0	0	0	0
1355-1370	0	0	0	0	0	0	0	0	0	0	0	0	0	0
1370-1385	0	0	0	0	0	0	0	0	0	0	0	0	0	0
1385-1400	0	0	0	0	0	0	0	0	0	0	0	0	0	0
1400-1415	0	0	0	0	0	0	0	0	0	0	0	0	0	0
1415-1430	0	0	0	0	0	0	0	0	0	0	0	0	0	0
1430-1445	0	0	0	0	0	0	0	0	0	0	0	0	0	0
1445-1460	0	0	0	0	0	0	0	0	0	0	0	0	0	0
1460-1475	0	0	0	0	0	0	0	0	0	0	0	0	0	0
1475-1490	0	0	0	0	0	0	0	0	0	0	0	0	0	0
