# Supplementary material for: Dynamics of genetic and somatic trade-offs in ageing and mortality
Source: Nature. 2026 Apr 22;654(8118):437–53. doi: 10.1038/s41586-026-10407-9 (PMC13253337; doi:10.1038/s41586-026-10407-9)
Supplement: Supplementary file 1 — This zipped file contains Supplementary Tables 1–16, including a guide to the tables. [file 41586_2026_10407_MOESM1_ESM.zip › Supplementary Tables_Arends_10Apr2026/S_Table_2_Vita_mortality_by_age_and_genotype_text_files/Vita3a_deathsIn15Dwindows_combined.txt]

CH	CD	BH	BD	C	B	D	H	CH_alive	CD_alive	BH_alive	BD_alive	nGenotyped	nTotal
5-20	0	0	0	0	0	0	0	0	1287	1342	1358	1345	5332	6438
20-35	0	0	0	0	0	0	0	0	1287	1342	1358	1345	5332	6438
35-50	0	0	1	0	0	1	0	1	1287	1342	1358	1345	5332	6438
50-65	1	1	0	1	2	1	2	1	1287	1342	1357	1345	5331	6437
65-80	0	0	0	0	0	0	0	0	1286	1341	1357	1344	5328	6434
80-95	0	1	0	0	1	0	1	0	1286	1341	1357	1344	5328	6434
95-110	0	0	0	1	0	1	1	0	1286	1340	1357	1344	5327	6433
110-125	0	0	0	0	0	0	0	0	1286	1340	1357	1343	5326	6432
125-140	0	0	1	0	0	1	0	1	1286	1340	1357	1343	5326	6432
140-155	2	1	1	1	3	2	2	3	1286	1340	1356	1343	5325	6431
155-170	1	0	0	1	1	1	1	1	1284	1339	1355	1342	5320	6426
170-185	0	1	1	4	1	5	5	1	1283	1339	1355	1341	5318	6424
185-200	0	1	1	2	1	3	3	1	1283	1338	1354	1337	5312	6418
200-215	0	3	2	3	3	5	6	2	1283	1337	1353	1335	5308	6413
215-230	0	2	0	1	2	1	3	0	1283	1334	1351	1332	5300	6405
230-245	2	5	1	1	7	2	6	3	1283	1332	1351	1331	5297	6402
245-260	2	3	2	3	5	5	6	4	1281	1327	1350	1330	5288	6392
260-275	3	7	2	3	10	5	10	5	1279	1324	1348	1327	5278	6380
275-290	0	7	3	4	7	7	11	3	1276	1317	1346	1324	5263	6364
290-305	6	7	1	4	13	5	11	7	1276	1310	1343	1320	5249	6349
305-320	1	7	3	3	8	6	10	4	1270	1303	1342	1316	5231	6329
320-335	7	3	4	6	10	10	9	11	1269	1296	1339	1313	5217	6312
335-350	6	2	4	5	8	9	7	10	1262	1293	1335	1307	5197	6287
350-365	2	6	4	6	8	10	12	6	1256	1291	1331	1302	5180	6268
365-380	5	6	6	6	11	12	12	11	1254	1285	1327	1296	5162	6249
380-395	4	4	6	6	8	12	10	10	1249	1279	1321	1290	5139	6224
395-410	4	2	1	8	6	9	10	5	1245	1275	1315	1284	5119	6203
410-425	2	9	2	9	11	11	18	4	1241	1273	1314	1276	5104	6183
425-440	6	9	8	5	15	13	14	14	1239	1264	1312	1267	5082	6154
440-455	3	13	5	7	16	12	20	8	1233	1255	1304	1262	5054	6122
455-470	7	8	14	8	15	22	16	21	1230	1242	1299	1255	5026	6092
470-485	6	9	6	5	15	11	14	12	1223	1234	1285	1247	4989	6049
485-500	7	11	14	10	18	24	21	21	1217	1225	1279	1242	4963	6015
500-515	10	7	8	12	17	20	19	18	1210	1214	1265	1232	4921	5970
515-530	8	9	7	20	17	27	29	15	1200	1207	1257	1220	4884	5925
530-545	11	11	11	6	22	17	17	22	1192	1198	1250	1200	4840	5873
545-560	6	10	8	9	16	17	19	14	1181	1187	1239	1194	4801	5825
560-575	5	13	18	10	18	28	23	23	1175	1177	1231	1185	4768	5786
575-590	13	21	12	10	34	22	31	25	1170	1164	1213	1175	4722	5732
590-605	8	10	8	11	18	19	21	16	1157	1143	1201	1165	4666	5665
605-620	14	13	18	15	27	33	28	32	1149	1133	1193	1154	4629	5618
620-635	15	17	13	18	32	31	35	28	1135	1120	1175	1139	4569	5546
635-650	16	31	12	25	47	37	56	28	1120	1103	1162	1121	4506	5475
650-665	19	16	23	22	35	45	38	42	1104	1072	1150	1096	4422	5378
665-680	25	19	25	33	44	58	52	50	1085	1056	1127	1074	4342	5286
680-695	19	19	25	21	38	46	40	44	1060	1037	1102	1041	4240	5168
695-710	26	21	28	22	47	50	43	54	1041	1018	1077	1020	4156	5056
710-725	19	34	36	31	53	67	65	55	1015	997	1049	998	4059	4945
725-740	24	20	35	26	44	61	46	59	996	963	1013	967	3939	4803
740-755	36	23	22	29	59	51	52	58	972	943	978	941	3834	4677
755-770	24	29	31	29	53	60	58	55	936	920	956	912	3724	4540
770-785	42	24	31	28	66	59	52	73	912	891	925	883	3611	4404
785-800	31	47	27	39	78	66	86	58	870	867	894	855	3486	4252
800-815	35	37	37	36	72	73	73	72	839	820	867	816	3342	4079
815-830	26	42	46	32	68	78	74	72	804	783	830	780	3197	3903
830-845	46	33	40	42	79	82	75	86	778	741	784	748	3051	3729
845-860	38	33	40	32	71	72	65	78	732	708	744	706	2890	3543
860-875	52	54	57	36	106	93	90	109	694	675	704	674	2747	3377
875-890	39	35	52	43	74	95	78	91	642	621	647	638	2548	3148
890-905	39	41	43	50	80	93	91	82	603	586	595	595	2379	2945
905-920	30	30	43	34	60	77	64	73	564	545	552	545	2206	2740
920-935	48	42	35	37	90	72	79	83	534	515	509	511	2069	2574
935-950	45	31	36	30	76	66	61	81	486	473	474	474	1907	2379
950-965	34	45	41	37	79	78	82	75	441	442	438	444	1765	2208
965-980	47	37	41	48	84	89	85	88	407	397	397	407	1608	2022
980-995	40	28	41	41	68	82	69	81	360	360	356	359	1435	1812
995-1010	37	37	45	36	74	81	73	82	320	332	315	318	1285	1623
1010-1025	45	48	36	38	93	74	86	81	283	295	270	282	1130	1440
1025-1040	31	32	32	32	63	64	64	63	238	247	234	244	963	1246
1040-1055	30	29	31	26	59	57	55	61	207	215	202	212	836	1098
1055-1070	26	36	34	27	62	61	63	60	177	186	171	186	720	958
1070-1085	28	29	25	16	57	41	45	53	151	150	137	159	597	813
1085-1100	20	30	27	28	50	55	58	47	123	121	112	143	499	698
1100-1115	31	17	18	21	48	39	38	49	103	91	85	115	394	559
1115-1130	17	9	6	17	26	23	26	23	72	74	67	94	307	444
1130-1145	7	16	8	16	23	24	32	15	55	65	61	77	258	362
1145-1160	10	13	12	11	23	23	24	22	48	49	53	61	211	292
1160-1175	8	5	7	9	13	16	14	15	38	36	41	50	165	231
1175-1190	7	9	7	5	16	12	14	14	30	31	34	41	136	187
1190-1205	11	6	3	7	17	10	13	14	23	22	27	36	108	152
1205-1220	5	6	9	9	11	18	15	14	12	16	24	29	81	110
1220-1235	4	3	3	5	7	8	8	7	7	10	15	20	52	77
1235-1250	1	3	3	3	4	6	6	4	3	7	12	15	37	54
1250-1265	0	1	1	5	1	6	6	1	2	4	9	12	27	39
1265-1280	1	1	3	2	2	5	3	4	2	3	8	7	20	31
1280-1295	0	0	0	3	0	3	3	0	1	2	5	5	13	20
1295-1310	0	0	2	1	0	3	1	2	1	2	5	2	10	15
1310-1325	0	1	1	0	1	1	1	1	1	2	3	1	7	10
1325-1340	0	0	2	0	0	2	0	2	1	1	2	1	5	8
1340-1355	0	1	0	0	1	0	1	0	1	1	0	1	3	5
1355-1370	0	0	0	1	0	1	1	0	1	0	0	1	2	4
1370-1385	0	0	0	0	0	0	0	0	1	0	0	0	1	3
1385-1400	1	0	0	0	1	0	0	1	1	0	0	0	1	3
1400-1415	0	0	0	0	0	0	0	0	0	0	0	0	0	1
1415-1430	0	0	0	0	0	0	0	0	0	0	0	0	0	1
1430-1445	0	0	0	0	0	0	0	0	0	0	0	0	0	1
1445-1460	0	0	0	0	0	0	0	0	0	0	0	0	0	1
1460-1475	0	0	0	0	0	0	0	0	0	0	0	0	0	0
1475-1490	0	0	0	0	0	0	0	0	0	0	0	0	0	0
