# Supplementary material for: Dynamics of genetic and somatic trade-offs in ageing and mortality
Source: Nature. 2026 Apr 22;654(8118):437–53. doi: 10.1038/s41586-026-10407-9 (PMC13253337; doi:10.1038/s41586-026-10407-9)
Supplement: Supplementary file 1 — This zipped file contains Supplementary Tables 1–16, including a guide to the tables. [file 41586_2026_10407_MOESM1_ESM.zip › Supplementary Tables_Arends_10Apr2026/S_Table_2_Vita_mortality_by_age_and_genotype_text_files/Vita1a_deathsIn15Dwindows_male.txt]

CH	CD	BH	BD	C	B	D	H	CH_alive	CD_alive	BH_alive	BD_alive	nGenotyped	nTotal
5-20	0	0	0	0	0	0	0	0	586	249	541	289	1665	3401
20-35	0	0	0	0	0	0	0	0	586	249	541	289	1665	3401
35-50	0	0	1	0	0	1	0	1	586	249	541	289	1665	3401
50-65	0	0	0	0	0	0	0	0	586	249	540	289	1664	3400
65-80	0	0	0	0	0	0	0	0	586	249	540	289	1664	3399
80-95	0	0	0	0	0	0	0	0	586	249	540	289	1664	3399
95-110	0	0	0	0	0	0	0	0	586	249	540	289	1664	3398
110-125	0	0	0	0	0	0	0	0	586	249	540	289	1664	3397
125-140	0	1	0	0	1	0	1	0	586	249	540	289	1664	3397
140-155	0	0	1	0	0	1	0	1	586	248	540	289	1663	3396
155-170	0	0	0	0	0	0	0	0	586	248	539	289	1662	3395
170-185	1	0	0	0	1	0	0	1	586	248	539	289	1662	3395
185-200	2	0	1	0	2	1	0	3	585	248	539	289	1661	3390
200-215	0	1	2	1	1	3	2	2	583	248	538	289	1658	3386
215-230	0	1	0	0	1	0	1	0	583	247	536	288	1654	3381
230-245	1	2	2	0	3	2	2	3	583	246	536	288	1653	3379
245-260	2	0	1	2	2	3	2	3	582	244	534	288	1648	3371
260-275	1	2	5	0	3	5	2	6	580	244	533	286	1643	3362
275-290	3	0	3	2	3	5	2	6	579	242	528	286	1635	3347
290-305	6	0	5	2	6	7	2	11	576	242	525	284	1627	3332
305-320	2	1	5	4	3	9	5	7	570	242	520	282	1614	3312
320-335	5	3	2	4	8	6	7	7	568	241	515	278	1602	3296
335-350	5	2	2	4	7	6	6	7	563	238	513	274	1588	3273
350-365	2	2	3	1	4	4	3	5	558	236	511	270	1575	3255
365-380	2	2	3	4	4	7	6	5	556	234	508	269	1567	3238
380-395	3	3	3	2	6	5	5	6	554	232	505	265	1556	3214
395-410	2	2	5	1	4	6	3	7	551	229	502	263	1545	3196
410-425	1	3	3	4	4	7	7	4	549	227	497	262	1535	3177
425-440	7	0	3	4	7	7	4	10	548	224	494	258	1524	3153
440-455	2	5	8	1	7	9	6	10	541	224	491	254	1510	3130
455-470	5	1	5	6	6	11	7	10	539	219	483	253	1494	3105
470-485	4	3	4	1	7	5	4	8	534	218	478	247	1477	3071
485-500	5	3	1	2	8	3	5	6	530	215	474	246	1465	3043
500-515	6	2	5	6	8	11	8	11	525	212	473	244	1454	3007
515-530	5	2	6	4	7	10	6	11	519	210	468	238	1435	2972
530-545	6	1	5	4	7	9	5	11	514	208	462	234	1418	2929
545-560	5	3	6	3	8	9	6	11	508	207	457	230	1402	2895
560-575	8	6	5	2	14	7	8	13	503	204	451	227	1385	2862
575-590	7	2	7	7	9	14	9	14	495	198	446	225	1364	2818
590-605	5	2	4	3	7	7	5	9	488	196	439	218	1341	2773
605-620	8	7	6	4	15	10	11	14	483	194	435	215	1327	2743
620-635	10	2	8	0	12	8	2	18	475	187	429	211	1302	2695
635-650	10	6	9	6	16	15	12	19	465	185	421	211	1282	2652
650-665	11	5	8	12	16	20	17	19	455	179	412	205	1251	2588
665-680	16	7	9	4	23	13	11	25	444	174	404	193	1215	2532
680-695	10	3	12	4	13	16	7	22	428	167	395	189	1179	2458
695-710	11	5	10	7	16	17	12	21	418	164	383	185	1150	2397
710-725	13	5	13	2	18	15	7	26	407	159	373	178	1117	2334
725-740	13	4	16	6	17	22	10	29	394	154	360	176	1084	2263
740-755	14	2	7	6	16	13	8	21	381	150	344	170	1045	2190
755-770	19	7	8	6	26	14	13	27	367	148	337	164	1016	2129
770-785	10	5	12	7	15	19	12	22	348	141	329	158	976	2054
785-800	14	7	19	4	21	23	11	33	338	136	317	151	942	1990
800-815	12	4	13	3	16	16	7	25	324	129	298	147	898	1907
815-830	11	11	12	5	22	17	16	23	312	125	285	144	866	1822
830-845	12	6	11	7	18	18	13	23	301	114	273	139	827	1744
845-860	13	7	11	5	20	16	12	24	289	108	262	132	791	1659
860-875	12	9	24	9	21	33	18	36	276	101	251	127	755	1575
875-890	14	9	12	3	23	15	12	26	264	92	227	118	701	1467
890-905	9	5	12	15	14	27	20	21	250	83	215	115	663	1365
905-920	10	4	9	8	14	17	12	19	241	78	203	100	622	1269
920-935	18	10	11	6	28	17	16	29	231	74	194	92	591	1197
935-950	20	7	13	8	27	21	15	33	213	64	183	86	546	1107
950-965	10	5	16	10	15	26	15	26	193	57	170	78	498	1017
965-980	17	5	9	10	22	19	15	26	183	52	154	68	457	926
980-995	9	12	3	8	21	11	20	12	166	47	145	58	416	837
995-1010	10	5	10	7	15	17	12	20	157	35	142	50	384	756
1010-1025	15	11	21	7	26	28	18	36	147	30	132	43	352	676
1025-1040	11	3	14	7	14	21	10	25	132	19	111	36	298	587
1040-1055	10	3	12	3	13	15	6	22	121	16	97	29	263	512
1055-1070	16	1	7	8	17	15	9	23	111	13	85	26	235	448
1070-1085	11	4	8	5	15	13	9	19	95	12	78	18	203	383
1085-1100	16	0	8	1	16	9	1	24	84	8	70	13	175	333
1100-1115	8	1	14	1	9	15	2	22	68	8	62	12	150	277
1115-1130	12	0	7	2	12	9	2	19	60	7	48	11	126	228
1130-1145	11	2	3	3	13	6	5	14	48	7	41	9	105	186
1145-1160	8	3	9	3	11	12	6	17	37	5	38	6	86	153
1160-1175	8	0	3	0	8	3	0	11	29	2	29	3	63	121
1175-1190	3	0	2	1	3	3	1	5	21	2	26	3	52	100
1190-1205	2	1	7	0	3	7	1	9	18	2	24	2	46	79
1205-1220	4	0	5	0	4	5	0	9	16	1	17	2	36	57
1220-1235	5	0	0	0	5	0	0	5	12	1	12	2	27	44
1235-1250	2	0	3	1	2	4	1	5	7	1	12	2	22	32
1250-1265	0	0	0	0	0	0	0	0	5	1	9	1	16	22
1265-1280	2	1	4	0	3	4	1	6	5	1	9	1	16	20
1280-1295	0	0	2	0	0	2	0	2	3	0	5	1	9	11
1295-1310	2	0	1	0	2	1	0	3	3	0	3	1	7	8
1310-1325	0	0	1	1	0	2	1	1	1	0	2	1	4	5
1325-1340	1	0	1	0	1	1	0	2	1	0	1	0	2	3
1340-1355	0	0	0	0	0	0	0	0	0	0	0	0	0	0
1355-1370	0	0	0	0	0	0	0	0	0	0	0	0	0	0
1370-1385	0	0	0	0	0	0	0	0	0	0	0	0	0	0
1385-1400	0	0	0	0	0	0	0	0	0	0	0	0	0	0
1400-1415	0	0	0	0	0	0	0	0	0	0	0	0	0	0
1415-1430	0	0	0	0	0	0	0	0	0	0	0	0	0	0
1430-1445	0	0	0	0	0	0	0	0	0	0	0	0	0	0
1445-1460	0	0	0	0	0	0	0	0	0	0	0	0	0	0
1460-1475	0	0	0	0	0	0	0	0	0	0	0	0	0	0
1475-1490	0	0	0	0	0	0	0	0	0	0	0	0	0	0
