# Supplementary material for: Dynamics of genetic and somatic trade-offs in ageing and mortality
Source: Nature. 2026 Apr 22;654(8118):437–53. doi: 10.1038/s41586-026-10407-9 (PMC13253337; doi:10.1038/s41586-026-10407-9)
Supplement: Supplementary file 1 — This zipped file contains Supplementary Tables 1–16, including a guide to the tables. [file 41586_2026_10407_MOESM1_ESM.zip › Supplementary Tables_Arends_10Apr2026/S_Table_2_Vita_mortality_by_age_and_genotype_text_files/Vita2c_deathsIn15Dwindows_combined.txt]

CH	CD	BH	BD	C	B	D	H	CH_alive	CD_alive	BH_alive	BD_alive	nGenotyped	nTotal
5-20	0	0	0	0	0	0	0	0	1159	1164	1256	1268	4847	6438
20-35	0	0	0	0	0	0	0	0	1159	1164	1256	1268	4847	6438
35-50	0	1	0	0	1	0	1	0	1159	1164	1256	1268	4847	6438
50-65	0	1	1	1	1	2	2	1	1159	1163	1256	1268	4846	6437
65-80	0	0	0	0	0	0	0	0	1159	1162	1255	1267	4843	6434
80-95	0	1	0	0	1	0	1	0	1159	1162	1255	1267	4843	6434
95-110	0	0	0	0	0	0	0	0	1159	1161	1255	1267	4842	6433
110-125	0	0	0	0	0	0	0	0	1159	1161	1255	1267	4842	6432
125-140	0	0	0	1	0	1	1	0	1159	1161	1255	1267	4842	6432
140-155	1	1	1	1	2	2	2	2	1159	1161	1255	1266	4841	6431
155-170	0	0	1	0	0	1	0	1	1158	1160	1254	1265	4837	6426
170-185	2	0	2	2	2	4	2	4	1158	1160	1253	1265	4836	6424
185-200	0	1	1	1	1	2	2	1	1156	1160	1251	1263	4830	6418
200-215	1	2	3	1	3	4	3	4	1156	1159	1250	1262	4827	6413
215-230	0	0	0	1	0	1	1	0	1155	1157	1247	1261	4820	6405
230-245	3	1	1	1	4	2	2	4	1155	1157	1247	1260	4819	6402
245-260	1	4	2	2	5	4	6	3	1152	1156	1246	1259	4813	6392
260-275	2	2	4	2	4	6	4	6	1151	1152	1244	1257	4804	6380
275-290	5	2	4	0	7	4	2	9	1149	1150	1240	1255	4794	6364
290-305	3	2	4	4	5	8	6	7	1144	1148	1236	1255	4783	6349
305-320	3	2	6	3	5	9	5	9	1141	1146	1232	1251	4770	6329
320-335	4	4	4	9	8	13	13	8	1138	1144	1226	1248	4756	6312
335-350	2	5	5	4	7	9	9	7	1134	1140	1222	1239	4735	6287
350-365	4	3	6	2	7	8	5	10	1132	1135	1217	1235	4719	6268
365-380	10	4	8	0	14	8	4	18	1128	1132	1211	1233	4704	6249
380-395	7	0	5	4	7	9	4	12	1118	1128	1203	1233	4682	6224
395-410	6	2	5	2	8	7	4	11	1111	1128	1198	1229	4666	6203
410-425	5	5	9	3	10	12	8	14	1105	1126	1193	1227	4651	6183
425-440	7	6	6	5	13	11	11	13	1100	1121	1184	1224	4629	6154
440-455	5	3	8	8	8	16	11	13	1093	1115	1178	1219	4605	6122
455-470	9	7	9	6	16	15	13	18	1088	1112	1170	1211	4581	6092
470-485	5	7	8	2	12	10	9	13	1079	1105	1161	1205	4550	6049
485-500	8	11	8	10	19	18	21	16	1074	1098	1153	1203	4528	6015
500-515	8	10	10	7	18	17	17	18	1066	1087	1145	1193	4491	5970
515-530	4	10	14	8	14	22	18	18	1058	1077	1135	1186	4456	5925
530-545	11	3	11	9	14	20	12	22	1054	1067	1121	1178	4420	5873
545-560	5	7	6	13	12	19	20	11	1043	1064	1110	1169	4386	5825
560-575	9	12	8	13	21	21	25	17	1038	1057	1104	1156	4355	5786
575-590	21	11	8	10	32	18	21	29	1029	1045	1096	1143	4313	5732
590-605	8	4	13	10	12	23	14	21	1008	1034	1088	1133	4263	5665
605-620	14	17	12	17	31	29	34	26	1000	1030	1075	1123	4228	5618
620-635	8	17	14	13	25	27	30	22	986	1013	1063	1106	4168	5546
635-650	21	27	11	11	48	22	38	32	978	996	1049	1093	4116	5475
650-665	13	19	14	16	32	30	35	27	957	969	1038	1082	4046	5378
665-680	23	16	23	26	39	49	42	46	944	950	1024	1066	3984	5286
680-695	18	20	17	21	38	38	41	35	921	934	1001	1040	3896	5168
695-710	20	22	22	18	42	40	40	42	903	914	984	1019	3820	5056
710-725	20	32	25	32	52	57	64	45	883	892	962	1001	3738	4945
725-740	16	20	28	25	36	53	45	44	863	860	937	969	3629	4803
740-755	22	29	25	30	51	55	59	47	847	840	909	944	3540	4677
755-770	24	26	24	24	50	48	50	48	825	811	884	914	3434	4540
770-785	27	30	36	35	57	71	65	63	801	785	860	890	3336	4404
785-800	35	31	36	37	66	73	68	71	774	755	824	855	3208	4252
800-815	28	33	32	39	61	71	72	60	739	724	788	818	3069	4079
815-830	32	36	32	45	68	77	81	64	711	691	756	779	2937	3903
830-845	23	35	41	42	58	83	77	64	679	655	724	734	2792	3729
845-860	25	22	37	41	47	78	63	62	656	620	683	692	2651	3543
860-875	41	52	41	43	93	84	95	82	631	598	646	651	2526	3377
875-890	30	31	40	54	61	94	85	70	590	546	605	608	2349	3148
890-905	33	34	38	42	67	80	76	71	560	515	565	554	2194	2945
905-920	31	29	35	28	60	63	57	66	527	481	527	512	2047	2740
920-935	36	34	39	37	70	76	71	75	496	452	492	484	1924	2574
935-950	30	30	31	34	60	65	64	61	460	418	453	447	1778	2379
950-965	42	44	22	34	86	56	78	64	430	388	422	413	1653	2208
965-980	34	41	38	48	75	86	89	72	388	344	400	379	1511	2022
980-995	31	27	41	44	58	85	71	72	354	303	362	331	1350	1812
995-1010	38	29	39	43	67	82	72	77	323	276	321	287	1207	1623
1010-1025	37	44	44	36	81	80	80	81	285	247	282	244	1058	1440
1025-1040	30	18	29	32	48	61	50	59	248	203	238	208	897	1246
1040-1055	32	32	20	12	64	32	44	52	218	185	209	176	788	1098
1055-1070	27	29	22	29	56	51	58	49	186	153	189	164	692	958
1070-1085	23	17	26	20	40	46	37	49	159	124	167	135	585	813
1085-1100	26	16	25	26	42	51	42	51	136	107	141	115	499	698
1100-1115	19	24	16	25	43	41	49	35	110	91	116	89	406	559
1115-1130	18	11	15	16	29	31	27	33	91	67	100	64	322	444
1130-1145	8	3	24	16	11	40	19	32	73	56	85	48	262	362
1145-1160	12	11	17	6	23	23	17	29	65	53	61	32	211	292
1160-1175	11	8	5	5	19	10	13	16	53	42	44	26	165	231
1175-1190	10	7	1	2	17	3	9	11	42	34	39	21	136	187
1190-1205	8	11	12	5	19	17	16	20	32	27	38	19	116	152
1205-1220	9	4	5	4	13	9	8	14	24	16	26	14	80	110
1220-1235	5	2	7	3	7	10	5	12	15	12	21	10	58	77
1235-1250	3	3	2	2	6	4	5	5	10	10	14	7	41	54
1250-1265	2	1	1	0	3	1	1	3	7	7	12	5	31	39
1265-1280	1	2	4	3	3	7	5	5	5	6	11	5	27	31
1280-1295	0	2	2	0	2	2	2	2	4	4	7	2	17	20
1295-1310	1	0	1	2	1	3	2	2	4	2	5	2	13	15
1310-1325	0	0	2	0	0	2	0	2	3	2	4	0	9	10
1325-1340	1	0	2	0	1	2	0	3	3	2	2	0	7	8
1340-1355	0	0	0	0	0	0	0	0	2	2	0	0	4	5
1355-1370	1	0	0	0	1	0	0	1	2	2	0	0	4	4
1370-1385	0	0	0	0	0	0	0	0	1	2	0	0	3	3
1385-1400	1	1	0	0	2	0	1	1	1	2	0	0	3	3
1400-1415	0	0	0	0	0	0	0	0	0	1	0	0	1	1
1415-1430	0	0	0	0	0	0	0	0	0	1	0	0	1	1
1430-1445	0	0	0	0	0	0	0	0	0	1	0	0	1	1
1445-1460	0	1	0	0	1	0	1	0	0	1	0	0	1	1
1460-1475	0	0	0	0	0	0	0	0	0	0	0	0	0	0
1475-1490	0	0	0	0	0	0	0	0	0	0	0	0	0	0
