# Supplementary material for: Dynamics of genetic and somatic trade-offs in ageing and mortality
Source: Nature. 2026 Apr 22;654(8118):437–53. doi: 10.1038/s41586-026-10407-9 (PMC13253337; doi:10.1038/s41586-026-10407-9)
Supplement: Supplementary file 1 — This zipped file contains Supplementary Tables 1–16, including a guide to the tables. [file 41586_2026_10407_MOESM1_ESM.zip › Supplementary Tables_Arends_10Apr2026/S_Table_2_Vita_mortality_by_age_and_genotype_text_files/Vita11a_deathsIn15Dwindows_male.txt]

CH	CD	BH	BD	C	B	D	H	CH_alive	CD_alive	BH_alive	BD_alive	nGenotyped	nTotal
5-20	0	0	0	0	0	0	0	0	778	874	808	812	3272	3401
20-35	0	0	0	0	0	0	0	0	778	874	808	812	3272	3401
35-50	1	0	0	0	1	0	0	1	778	874	808	812	3272	3401
50-65	1	0	0	0	1	0	0	1	777	874	808	812	3271	3400
65-80	0	0	0	0	0	0	0	0	776	874	808	812	3270	3399
80-95	0	0	1	0	0	1	0	1	776	874	808	812	3270	3399
95-110	0	0	0	0	0	0	0	0	776	874	807	812	3269	3398
110-125	0	0	0	0	0	0	0	0	776	874	807	812	3269	3397
125-140	0	0	1	0	0	1	0	1	776	874	807	812	3269	3397
140-155	0	0	1	0	0	1	0	1	776	874	806	812	3268	3396
155-170	0	0	0	0	0	0	0	0	776	874	805	812	3267	3395
170-185	1	1	2	1	2	3	2	3	776	874	805	812	3267	3395
185-200	1	1	0	2	2	2	3	1	775	873	803	811	3262	3390
200-215	0	2	0	3	2	3	5	0	774	872	803	809	3258	3386
215-230	1	1	0	0	2	0	1	1	774	870	803	806	3253	3381
230-245	1	1	1	3	2	4	4	2	773	869	803	806	3251	3379
245-260	2	3	1	3	5	4	6	3	772	868	802	803	3245	3371
260-275	2	5	4	3	7	7	8	6	770	865	801	800	3236	3362
275-290	8	2	0	5	10	5	7	8	768	860	797	797	3222	3347
290-305	1	3	5	11	4	16	14	6	760	858	797	792	3207	3332
305-320	2	5	3	5	7	8	10	5	759	855	792	781	3187	3312
320-335	7	3	8	4	10	12	7	15	757	850	789	776	3172	3296
335-350	4	5	4	5	9	9	10	8	750	847	781	772	3150	3273
350-365	4	4	5	3	8	8	7	9	746	842	777	767	3132	3255
365-380	6	5	10	1	11	11	6	16	742	838	772	764	3116	3238
380-395	1	5	8	4	6	12	9	9	736	833	762	763	3094	3214
395-410	5	6	4	4	11	8	10	9	735	828	754	759	3076	3196
410-425	12	2	7	2	14	9	4	19	730	822	750	755	3057	3177
425-440	4	4	7	5	8	12	9	11	718	820	743	753	3034	3153
440-455	8	8	4	5	16	9	13	12	714	816	736	748	3014	3130
455-470	12	10	6	5	22	11	15	18	706	808	732	743	2989	3105
470-485	7	5	7	9	12	16	14	14	694	798	726	738	2956	3071
485-500	5	11	9	10	16	19	21	14	687	793	719	729	2928	3043
500-515	7	12	7	9	19	16	21	14	682	782	710	719	2893	3007
515-530	11	13	10	9	24	19	22	21	675	770	703	710	2858	2972
530-545	7	7	6	13	14	19	20	13	664	757	693	701	2815	2929
545-560	4	8	8	11	12	19	19	12	657	750	687	688	2782	2895
560-575	10	12	13	7	22	20	19	23	653	742	679	677	2751	2862
575-590	10	14	12	7	24	19	21	22	643	730	666	670	2709	2818
590-605	8	9	7	5	17	12	14	15	633	716	654	663	2666	2773
605-620	8	13	13	13	21	26	26	21	625	707	647	658	2637	2743
620-635	15	12	8	7	27	15	19	23	617	694	634	645	2590	2695
635-650	7	16	16	21	23	37	37	23	602	682	626	638	2548	2652
650-665	18	11	13	11	29	24	22	31	595	666	610	617	2488	2588
665-680	8	20	18	28	28	46	48	26	577	655	597	606	2435	2532
680-695	8	19	16	15	27	31	34	24	569	635	579	578	2361	2458
695-710	6	21	14	17	27	31	38	20	561	616	563	563	2303	2397
710-725	17	18	18	18	35	36	36	35	555	595	549	546	2245	2334
725-740	16	16	20	17	32	37	33	36	538	577	531	528	2174	2263
740-755	13	13	18	15	26	33	28	31	522	561	511	511	2105	2190
755-770	13	20	24	16	33	40	36	37	509	548	493	496	2046	2129
770-785	16	16	13	18	32	31	34	29	496	528	469	480	1973	2054
785-800	18	21	19	24	39	43	45	37	480	512	456	462	1910	1990
800-815	20	24	13	21	44	34	45	33	462	491	437	438	1828	1907
815-830	22	16	16	23	38	39	39	38	442	467	424	417	1750	1822
830-845	14	20	23	20	34	43	40	37	420	451	408	394	1673	1744
845-860	21	17	29	15	38	44	32	50	406	431	385	374	1596	1659
860-875	22	25	34	25	47	59	50	56	385	414	356	359	1514	1575
875-890	25	28	12	32	53	44	60	37	363	389	322	334	1408	1467
890-905	21	28	22	19	49	41	47	43	338	361	310	302	1311	1365
905-920	16	21	13	19	37	32	40	29	317	333	288	283	1221	1269
920-935	20	29	18	20	49	38	49	38	301	312	275	264	1152	1197
935-950	18	25	19	25	43	44	50	37	281	283	257	244	1065	1107
950-965	14	29	17	26	43	43	55	31	263	258	238	219	978	1017
965-980	23	20	23	19	43	42	39	46	249	229	221	193	892	926
980-995	14	24	17	19	38	36	43	31	226	209	198	174	807	837
995-1010	26	16	22	12	42	34	28	48	212	185	181	155	733	756
1010-1025	24	21	18	21	45	39	42	42	186	169	159	143	657	676
1025-1040	17	23	14	20	40	34	43	31	162	148	141	122	573	587
1040-1055	22	9	16	14	31	30	23	38	145	125	127	102	499	512
1055-1070	14	15	21	13	29	34	28	35	123	116	111	88	438	448
1070-1085	12	14	14	6	26	20	20	26	109	101	90	75	375	383
1085-1100	16	12	15	11	28	26	23	31	97	87	76	69	329	333
1100-1115	12	14	9	13	26	22	27	21	81	75	61	58	275	277
1115-1130	8	13	9	12	21	21	25	17	69	61	52	45	227	228
1130-1145	13	6	5	9	19	14	15	18	61	48	43	33	185	186
1145-1160	10	11	6	5	21	11	16	16	48	42	38	24	152	153
1160-1175	8	3	5	4	11	9	7	13	38	31	32	19	120	121
1175-1190	5	6	5	5	11	10	11	10	30	28	27	15	100	100
1190-1205	8	6	4	4	14	8	10	12	25	22	22	10	79	79
1205-1220	4	3	4	2	7	6	5	8	17	16	18	6	57	57
1220-1235	3	4	5	0	7	5	4	8	13	13	14	4	44	44
1235-1250	2	3	3	2	5	5	5	5	10	9	9	4	32	32
1250-1265	0	1	1	0	1	1	1	1	8	6	6	2	22	22
1265-1280	3	0	4	2	3	6	2	7	8	5	5	2	20	20
1280-1295	3	0	0	0	3	0	0	3	5	5	1	0	11	11
1295-1310	0	3	0	0	3	0	3	0	2	5	1	0	8	8
1310-1325	1	0	1	0	1	1	0	2	2	2	1	0	5	5
1325-1340	1	2	0	0	3	0	2	1	1	2	0	0	3	3
1340-1355	0	0	0	0	0	0	0	0	0	0	0	0	0	0
1355-1370	0	0	0	0	0	0	0	0	0	0	0	0	0	0
1370-1385	0	0	0	0	0	0	0	0	0	0	0	0	0	0
1385-1400	0	0	0	0	0	0	0	0	0	0	0	0	0	0
1400-1415	0	0	0	0	0	0	0	0	0	0	0	0	0	0
1415-1430	0	0	0	0	0	0	0	0	0	0	0	0	0	0
1430-1445	0	0	0	0	0	0	0	0	0	0	0	0	0	0
1445-1460	0	0	0	0	0	0	0	0	0	0	0	0	0	0
1460-1475	0	0	0	0	0	0	0	0	0	0	0	0	0	0
1475-1490	0	0	0	0	0	0	0	0	0	0	0	0	0	0
