# Supplementary material for: Dynamics of genetic and somatic trade-offs in ageing and mortality
Source: Nature. 2026 Apr 22;654(8118):437–53. doi: 10.1038/s41586-026-10407-9 (PMC13253337; doi:10.1038/s41586-026-10407-9)
Supplement: Supplementary file 1 — This zipped file contains Supplementary Tables 1–16, including a guide to the tables. [file 41586_2026_10407_MOESM1_ESM.zip › Supplementary Tables_Arends_10Apr2026/S_Table_2_Vita_mortality_by_age_and_genotype_text_files/Vita2b_deathsIn15Dwindows_female.txt]

CH	CD	BH	BD	C	B	D	H	CH_alive	CD_alive	BH_alive	BD_alive	nGenotyped	nTotal
5-20	0	0	0	0	0	0	0	0	538	546	620	532	2236	3037
20-35	0	0	0	0	0	0	0	0	538	546	620	532	2236	3037
35-50	0	0	0	0	0	0	0	0	538	546	620	532	2236	3037
50-65	0	1	0	1	1	1	2	0	538	546	620	532	2236	3037
65-80	0	0	0	0	0	0	0	0	538	545	620	531	2234	3035
80-95	0	0	0	0	0	0	0	0	538	545	620	531	2234	3035
95-110	0	0	0	0	0	0	0	0	538	545	620	531	2234	3035
110-125	0	0	0	0	0	0	0	0	538	545	620	531	2234	3035
125-140	0	0	0	0	0	0	0	0	538	545	620	531	2234	3035
140-155	0	1	0	1	1	1	2	0	538	545	620	531	2234	3035
155-170	0	0	0	1	0	1	1	0	538	544	620	530	2232	3031
170-185	0	0	0	0	0	0	0	0	538	544	620	529	2231	3029
185-200	0	0	0	1	0	1	1	0	538	544	620	529	2231	3028
200-215	1	1	1	0	2	1	1	2	538	544	620	528	2230	3027
215-230	0	1	0	0	1	0	1	0	537	543	619	528	2227	3024
230-245	0	1	1	0	1	1	1	1	537	542	619	528	2226	3023
245-260	0	1	2	0	1	2	1	2	537	541	618	528	2224	3021
260-275	0	0	1	0	0	1	0	1	537	540	616	528	2221	3018
275-290	0	0	0	0	0	0	0	0	537	540	615	528	2220	3017
290-305	0	0	0	0	0	0	0	0	537	540	615	528	2220	3017
305-320	0	0	0	0	0	0	0	0	537	540	615	528	2220	3017
320-335	0	1	0	0	1	0	1	0	537	540	615	528	2220	3016
335-350	0	1	0	0	1	0	1	0	537	539	615	528	2219	3014
350-365	0	2	0	0	2	0	2	0	537	538	615	528	2218	3013
365-380	1	0	0	0	1	0	0	1	537	536	615	528	2216	3011
380-395	2	1	0	0	3	0	1	2	536	536	615	528	2215	3010
395-410	1	0	0	0	1	0	0	1	534	535	615	528	2212	3007
410-425	1	1	1	0	2	1	1	2	533	535	615	528	2211	3006
425-440	1	3	1	1	4	2	4	2	532	534	614	528	2208	3001
440-455	0	1	1	2	1	3	3	1	531	531	613	527	2202	2992
455-470	3	3	1	0	6	1	3	4	531	530	612	525	2198	2987
470-485	2	3	1	0	5	1	3	3	528	527	611	525	2191	2978
485-500	1	1	0	4	2	4	5	1	526	524	610	525	2185	2972
500-515	3	1	3	0	4	3	1	6	525	523	610	521	2179	2963
515-530	1	3	3	1	4	4	4	4	522	522	607	521	2172	2953
530-545	3	1	2	3	4	5	4	5	521	519	604	520	2164	2944
545-560	0	3	0	2	3	2	5	0	518	518	602	517	2155	2930
560-575	0	3	1	2	3	3	5	1	518	515	602	515	2150	2924
575-590	7	5	2	3	12	5	8	9	518	512	601	513	2144	2914
590-605	3	1	4	5	4	9	6	7	511	507	599	510	2127	2892
605-620	7	4	1	5	11	6	9	8	508	506	595	505	2114	2875
620-635	2	10	4	6	12	10	16	6	501	502	594	500	2097	2851
635-650	4	8	6	7	12	13	15	10	499	492	590	494	2075	2823
650-665	5	9	6	6	14	12	15	11	495	484	584	487	2050	2790
665-680	9	10	5	10	19	15	20	14	490	475	578	481	2024	2754
680-695	7	10	9	9	17	18	19	16	481	465	573	471	1990	2710
695-710	4	9	10	10	13	20	19	14	474	455	564	462	1955	2659
710-725	7	11	13	20	18	33	31	20	470	446	554	452	1922	2611
725-740	10	8	12	14	18	26	22	22	463	435	541	432	1871	2540
740-755	16	15	16	11	31	27	26	32	453	427	529	418	1827	2487
755-770	10	14	11	10	24	21	24	21	437	412	513	407	1769	2411
770-785	16	17	19	12	33	31	29	35	427	398	502	397	1724	2350
785-800	21	16	19	16	37	35	32	40	411	381	483	385	1660	2262
800-815	15	16	18	15	31	33	31	33	390	365	464	369	1588	2172
815-830	18	19	20	22	37	42	41	38	375	349	446	354	1524	2081
830-845	10	22	23	18	32	41	40	33	357	330	426	332	1445	1985
845-860	15	8	14	17	23	31	25	29	347	308	403	314	1372	1884
860-875	20	27	27	17	47	44	44	47	332	300	389	297	1318	1802
875-890	11	17	21	28	28	49	45	32	312	273	362	280	1227	1681
890-905	16	22	19	20	38	39	42	35	301	256	341	252	1150	1580
905-920	17	12	23	18	29	41	30	40	285	234	322	232	1073	1471
920-935	17	21	28	16	38	44	37	45	268	222	299	214	1003	1377
935-950	17	17	19	10	34	29	27	36	251	201	271	198	921	1272
950-965	23	15	13	17	38	30	32	36	234	184	252	188	858	1191
965-980	22	21	23	27	43	50	48	45	211	169	239	171	790	1096
980-995	19	17	22	23	36	45	40	41	189	148	216	144	697	975
995-1010	25	15	25	17	40	42	32	50	170	131	194	121	616	867
1010-1025	20	18	22	12	38	34	30	42	145	116	169	104	534	764
1025-1040	17	8	12	14	25	26	22	29	125	98	147	92	462	659
1040-1055	22	12	13	10	34	23	22	35	108	90	135	78	411	586
1055-1070	15	15	20	9	30	29	24	35	86	78	122	68	354	510
1070-1085	8	13	19	7	21	26	20	27	71	63	102	59	295	430
1085-1100	17	14	19	10	31	29	24	36	63	50	83	52	248	365
1100-1115	11	11	13	15	22	28	26	24	46	36	64	42	188	282
1115-1130	8	2	8	7	10	15	9	16	35	25	51	27	138	216
1130-1145	4	4	9	7	8	16	11	13	27	23	43	20	113	176
1145-1160	2	0	9	4	2	13	4	11	23	19	34	13	89	139
1160-1175	8	3	3	3	11	6	6	11	21	19	25	9	74	110
1175-1190	3	6	1	1	9	2	7	4	13	16	22	6	57	87
1190-1205	2	2	6	1	4	7	3	8	10	10	21	5	46	73
1205-1220	4	2	3	2	6	5	4	7	8	8	15	4	35	53
1220-1235	2	3	5	0	5	5	3	7	4	6	12	2	24	33
1235-1250	0	0	2	1	0	3	1	2	2	3	7	2	14	22
1250-1265	2	1	2	0	3	2	1	4	2	3	5	1	11	17
1265-1280	0	1	1	0	1	1	1	1	0	2	3	1	6	11
1280-1295	0	0	2	0	0	2	0	2	0	1	2	1	4	9
1295-1310	0	0	0	0	0	0	0	0	0	1	0	1	2	7
1310-1325	0	0	0	0	0	0	0	0	0	1	0	1	2	5
1325-1340	0	0	0	0	0	0	0	0	0	1	0	1	2	5
1340-1355	0	0	0	1	0	1	1	0	0	1	0	1	2	5
1355-1370	0	0	0	0	0	0	0	0	0	1	0	0	1	4
1370-1385	0	0	0	0	0	0	0	0	0	1	0	0	1	3
1385-1400	0	1	0	0	1	0	1	0	0	1	0	0	1	3
1400-1415	0	0	0	0	0	0	0	0	0	0	0	0	0	1
1415-1430	0	0	0	0	0	0	0	0	0	0	0	0	0	1
1430-1445	0	0	0	0	0	0	0	0	0	0	0	0	0	1
1445-1460	0	0	0	0	0	0	0	0	0	0	0	0	0	1
1460-1475	0	0	0	0	0	0	0	0	0	0	0	0	0	0
1475-1490	0	0	0	0	0	0	0	0	0	0	0	0	0	0
