# Supplementary material for: Dynamics of genetic and somatic trade-offs in ageing and mortality
Source: Nature. 2026 Apr 22;654(8118):437–53. doi: 10.1038/s41586-026-10407-9 (PMC13253337; doi:10.1038/s41586-026-10407-9)
Supplement: Supplementary file 1 — This zipped file contains Supplementary Tables 1–16, including a guide to the tables. [file 41586_2026_10407_MOESM1_ESM.zip › Supplementary Tables_Arends_10Apr2026/S_Table_2_Vita_mortality_by_age_and_genotype_text_files/Vita4b_deathsIn15Dwindows_combined.txt]

CH	CD	BH	BD	C	B	D	H	CH_alive	CD_alive	BH_alive	BD_alive	nGenotyped	nTotal
5-20	0	0	0	0	0	0	0	0	1529	1574	1634	1582	6319	6438
20-35	0	0	0	0	0	0	0	0	1529	1574	1634	1582	6319	6438
35-50	0	1	0	0	1	0	1	0	1529	1574	1634	1582	6319	6438
50-65	0	1	2	0	1	2	1	2	1529	1573	1634	1582	6318	6437
65-80	0	0	0	0	0	0	0	0	1529	1572	1632	1582	6315	6434
80-95	1	0	0	0	1	0	0	1	1529	1572	1632	1582	6315	6434
95-110	0	0	0	0	0	0	0	0	1528	1572	1632	1582	6314	6433
110-125	0	0	0	0	0	0	0	0	1528	1572	1632	1582	6314	6432
125-140	0	1	0	0	1	0	1	0	1528	1572	1632	1582	6314	6432
140-155	0	3	2	0	3	2	3	2	1528	1571	1632	1582	6313	6431
155-170	0	1	0	1	1	1	2	0	1528	1568	1630	1582	6308	6426
170-185	3	2	0	1	5	1	3	3	1528	1567	1630	1581	6306	6424
185-200	0	2	2	1	2	3	3	2	1525	1565	1630	1580	6300	6418
200-215	2	2	2	2	4	4	4	4	1525	1563	1628	1579	6295	6413
215-230	2	0	0	1	2	1	1	2	1523	1561	1626	1577	6287	6405
230-245	4	2	2	1	6	3	3	6	1521	1561	1626	1576	6284	6402
245-260	5	2	2	3	7	5	5	7	1517	1559	1624	1575	6275	6392
260-275	8	3	2	2	11	4	5	10	1512	1557	1622	1572	6263	6380
275-290	7	3	1	4	10	5	7	8	1504	1554	1620	1570	6248	6364
290-305	7	3	8	2	10	10	5	15	1497	1551	1619	1566	6233	6349
305-320	4	4	7	2	8	9	6	11	1490	1548	1611	1564	6213	6329
320-335	4	9	6	6	13	12	15	10	1486	1544	1604	1562	6196	6312
335-350	6	7	5	1	13	6	8	11	1482	1535	1598	1556	6171	6287
350-365	9	4	4	1	13	5	5	13	1476	1528	1593	1555	6152	6268
365-380	6	9	4	3	15	7	12	10	1467	1524	1589	1554	6134	6249
380-395	6	6	2	7	12	9	13	8	1461	1515	1585	1551	6112	6224
395-410	6	5	3	4	11	7	9	9	1455	1509	1583	1544	6091	6203
410-425	8	6	9	5	14	14	11	17	1449	1504	1580	1540	6073	6183
425-440	8	3	12	8	11	20	11	20	1441	1498	1571	1535	6045	6154
440-455	4	5	11	10	9	21	15	15	1433	1495	1559	1527	6014	6122
455-470	10	10	14	8	20	22	18	24	1429	1490	1548	1517	5984	6092
470-485	4	8	11	11	12	22	19	15	1419	1480	1534	1509	5942	6049
485-500	12	13	7	12	25	19	25	19	1415	1472	1523	1498	5908	6015
500-515	13	9	7	14	22	21	23	20	1403	1459	1516	1486	5864	5970
515-530	10	9	13	20	19	33	29	23	1390	1450	1509	1472	5821	5925
530-545	16	10	13	8	26	21	18	29	1380	1441	1496	1452	5769	5873
545-560	4	10	14	10	14	24	20	18	1364	1431	1483	1444	5722	5825
560-575	15	16	19	4	31	23	20	34	1360	1421	1469	1434	5684	5786
575-590	14	15	15	21	29	36	36	29	1345	1405	1450	1430	5630	5732
590-605	4	11	16	16	15	32	27	20	1331	1390	1435	1409	5565	5665
605-620	18	21	12	18	39	30	39	30	1327	1379	1419	1393	5518	5618
620-635	17	16	16	21	33	37	37	33	1309	1358	1407	1375	5449	5546
635-650	20	24	28	22	44	50	46	48	1292	1342	1391	1354	5379	5475
650-665	21	20	24	23	41	47	43	45	1272	1318	1363	1332	5285	5378
665-680	24	21	42	30	45	72	51	66	1251	1298	1339	1309	5197	5286
680-695	23	31	39	17	54	56	48	62	1227	1277	1297	1279	5080	5168
695-710	32	19	27	30	51	57	49	59	1204	1246	1258	1262	4970	5056
710-725	39	35	30	37	74	67	72	69	1172	1227	1231	1232	4862	4945
725-740	26	28	35	32	54	67	60	61	1133	1192	1201	1195	4721	4803
740-755	35	32	32	32	67	64	64	67	1107	1164	1166	1163	4600	4677
755-770	41	28	37	29	69	66	57	78	1072	1132	1134	1131	4469	4540
770-785	37	33	36	44	70	80	77	73	1031	1104	1097	1102	4334	4404
785-800	35	46	42	47	81	89	93	77	994	1071	1061	1058	4184	4252
800-815	35	43	45	45	78	90	88	80	959	1025	1019	1011	4014	4079
815-830	41	46	46	37	87	83	83	87	924	982	974	966	3846	3903
830-845	46	42	50	44	88	94	86	96	883	936	928	929	3676	3729
845-860	39	37	46	41	76	87	78	85	837	894	878	885	3494	3543
860-875	60	50	58	58	110	116	108	118	798	857	832	844	3331	3377
875-890	42	48	56	53	90	109	101	98	738	807	774	786	3105	3148
890-905	45	47	56	50	92	106	97	101	696	759	718	733	2906	2945
905-920	41	41	37	47	82	84	88	78	651	712	662	683	2708	2740
920-935	42	49	46	57	91	103	106	88	610	671	625	636	2542	2574
935-950	44	40	45	40	84	85	80	89	568	622	579	579	2348	2379
950-965	41	60	42	40	101	82	100	83	524	582	534	539	2179	2208
965-980	59	46	54	48	105	102	94	113	483	522	492	499	1996	2022
980-995	40	48	48	50	88	98	98	88	424	476	438	451	1789	1812
995-1010	40	43	52	48	83	100	91	92	384	428	390	401	1603	1623
1010-1025	52	65	35	40	117	75	105	87	344	385	338	353	1420	1440
1025-1040	38	32	38	38	70	76	70	76	292	320	303	313	1228	1246
1040-1055	29	33	34	40	62	74	73	63	254	288	265	275	1082	1098
1055-1070	30	48	33	33	78	66	81	63	225	255	231	235	946	958
1070-1085	26	27	30	29	53	59	56	56	195	207	198	202	802	813
1085-1100	39	37	28	34	76	62	71	67	169	180	168	173	690	698
1100-1115	31	14	30	37	45	67	51	61	130	143	140	139	552	559
1115-1130	21	20	19	20	41	39	40	40	99	129	110	102	440	444
1130-1145	22	16	18	14	38	32	30	40	78	109	91	82	360	362
1145-1160	13	16	13	19	29	32	35	26	56	93	73	68	290	292
1160-1175	9	17	6	11	26	17	28	15	43	77	60	49	229	231
1175-1190	5	14	8	8	19	16	22	13	34	60	54	38	186	187
1190-1205	8	10	15	9	18	24	19	23	29	46	46	30	151	152
1205-1220	9	10	7	7	19	14	17	16	21	36	31	21	109	110
1220-1235	4	6	9	4	10	13	10	13	12	26	24	14	76	77
1235-1250	5	6	2	2	11	4	8	7	8	20	15	10	53	54
1250-1265	1	2	5	0	3	5	2	6	3	14	13	8	38	39
1265-1280	1	4	2	4	5	6	8	3	2	12	8	8	30	31
1280-1295	1	3	0	1	4	1	4	1	1	8	6	4	19	20
1295-1310	0	2	2	1	2	3	3	2	0	5	6	3	14	15
1310-1325	0	1	1	0	1	1	1	1	0	3	4	2	9	10
1325-1340	0	1	2	0	1	2	1	2	0	2	3	2	7	8
1340-1355	0	0	0	1	0	1	1	0	0	1	1	2	4	5
1355-1370	0	0	1	0	0	1	0	1	0	1	1	1	3	4
1370-1385	0	0	0	0	0	0	0	0	0	1	0	1	2	3
1385-1400	0	1	0	1	1	1	2	0	0	1	0	1	2	3
1400-1415	0	0	0	0	0	0	0	0	0	0	0	0	0	1
1415-1430	0	0	0	0	0	0	0	0	0	0	0	0	0	1
1430-1445	0	0	0	0	0	0	0	0	0	0	0	0	0	1
1445-1460	0	0	0	0	0	0	0	0	0	0	0	0	0	1
1460-1475	0	0	0	0	0	0	0	0	0	0	0	0	0	0
1475-1490	0	0	0	0	0	0	0	0	0	0	0	0	0	0
