# Supplementary material for: Dynamics of genetic and somatic trade-offs in ageing and mortality
Source: Nature. 2026 Apr 22;654(8118):437–53. doi: 10.1038/s41586-026-10407-9 (PMC13253337; doi:10.1038/s41586-026-10407-9)
Supplement: Supplementary file 1 — This zipped file contains Supplementary Tables 1–16, including a guide to the tables. [file 41586_2026_10407_MOESM1_ESM.zip › Supplementary Tables_Arends_10Apr2026/S_Table_2_Vita_mortality_by_age_and_genotype_text_files/Vita4b_deathsIn15Dwindows_female.txt]

CH	CD	BH	BD	C	B	D	H	CH_alive	CD_alive	BH_alive	BD_alive	nGenotyped	nTotal
5-20	0	0	0	0	0	0	0	0	691	752	768	777	2988	3037
20-35	0	0	0	0	0	0	0	0	691	752	768	777	2988	3037
35-50	0	0	0	0	0	0	0	0	691	752	768	777	2988	3037
50-65	0	1	1	0	1	1	1	1	691	752	768	777	2988	3037
65-80	0	0	0	0	0	0	0	0	691	751	767	777	2986	3035
80-95	0	0	0	0	0	0	0	0	691	751	767	777	2986	3035
95-110	0	0	0	0	0	0	0	0	691	751	767	777	2986	3035
110-125	0	0	0	0	0	0	0	0	691	751	767	777	2986	3035
125-140	0	0	0	0	0	0	0	0	691	751	767	777	2986	3035
140-155	0	2	2	0	2	2	2	2	691	751	767	777	2986	3035
155-170	0	1	0	1	1	1	2	0	691	749	765	777	2982	3031
170-185	0	0	0	1	0	1	1	0	691	748	765	776	2980	3029
185-200	0	0	1	0	0	1	0	1	691	748	765	775	2979	3028
200-215	2	0	0	1	2	1	1	2	691	748	764	775	2978	3027
215-230	0	0	0	1	0	1	1	0	689	748	764	774	2975	3024
230-245	0	0	2	0	0	2	0	2	689	748	764	773	2974	3023
245-260	3	0	0	0	3	0	0	3	689	748	762	773	2972	3021
260-275	0	1	0	0	1	0	1	0	686	748	762	773	2969	3018
275-290	0	0	0	0	0	0	0	0	686	747	762	773	2968	3017
290-305	0	0	0	0	0	0	0	0	686	747	762	773	2968	3017
305-320	0	0	1	0	0	1	0	1	686	747	762	773	2968	3017
320-335	1	1	0	0	2	0	1	1	686	747	761	773	2967	3016
335-350	0	1	0	0	1	0	1	0	685	746	761	773	2965	3014
350-365	2	0	0	0	2	0	0	2	685	745	761	773	2964	3013
365-380	1	0	0	0	1	0	0	1	683	745	761	773	2962	3011
380-395	0	1	0	2	1	2	3	0	682	745	761	773	2961	3010
395-410	0	0	1	0	0	1	0	1	682	744	761	771	2958	3007
410-425	1	0	2	2	1	4	2	3	682	744	760	771	2957	3006
425-440	3	1	3	2	4	5	3	6	681	744	758	769	2952	3001
440-455	1	0	3	1	1	4	1	4	678	743	755	767	2943	2992
455-470	2	0	5	2	2	7	2	7	677	743	752	766	2938	2987
470-485	0	1	1	4	1	5	5	1	675	743	747	764	2929	2978
485-500	2	2	4	0	4	4	2	6	675	742	746	760	2923	2972
500-515	3	4	1	2	7	3	6	4	673	740	742	760	2915	2963
515-530	0	3	3	3	3	6	6	3	670	736	741	758	2905	2953
530-545	4	4	5	0	8	5	4	9	670	733	738	755	2896	2944
545-560	1	2	1	1	3	2	3	2	666	729	733	755	2883	2930
560-575	2	1	5	2	3	7	3	7	665	727	732	754	2878	2924
575-590	6	4	4	7	10	11	11	10	663	726	727	752	2868	2914
590-605	2	5	6	4	7	10	9	8	657	722	723	745	2847	2892
605-620	2	8	3	9	10	12	17	5	655	717	717	741	2830	2875
620-635	5	6	6	11	11	17	17	11	653	709	714	732	2808	2851
635-650	2	15	9	7	17	16	22	11	648	703	708	721	2780	2823
650-665	8	11	4	12	19	16	23	12	646	688	699	714	2747	2790
665-680	7	12	8	16	19	24	28	15	638	677	695	702	2712	2754
680-695	11	15	16	9	26	25	24	27	631	665	687	686	2669	2710
695-710	16	4	14	12	20	26	16	30	620	650	671	677	2618	2659
710-725	17	14	16	23	31	39	37	33	604	646	657	665	2572	2611
725-740	13	13	10	15	26	25	28	23	587	632	641	642	2502	2540
740-755	18	16	19	21	34	40	37	37	574	619	631	627	2451	2487
755-770	22	10	17	12	32	29	22	39	556	603	612	606	2377	2411
770-785	19	18	20	30	37	50	48	39	534	593	595	594	2316	2350
785-800	17	23	26	23	40	49	46	43	515	575	575	564	2229	2262
800-815	14	23	22	29	37	51	52	36	498	552	549	541	2140	2172
815-830	25	29	22	18	54	40	47	47	484	529	527	512	2052	2081
830-845	25	20	29	27	45	56	47	54	459	500	505	494	1958	1985
845-860	17	17	22	25	34	47	42	39	434	480	476	467	1857	1884
860-875	27	28	26	39	55	65	67	53	417	463	454	442	1776	1802
875-890	20	22	30	26	42	56	48	50	390	435	428	403	1656	1681
890-905	25	26	31	23	51	54	49	56	370	413	398	377	1558	1580
905-920	19	26	25	24	45	49	50	44	345	387	367	354	1453	1471
920-935	25	30	21	28	55	49	58	46	326	361	342	330	1359	1377
935-950	20	21	18	20	41	38	41	38	301	331	321	302	1255	1272
950-965	21	34	19	20	55	39	54	40	281	310	303	282	1176	1191
965-980	38	26	31	25	64	56	51	69	260	276	284	262	1082	1096
980-995	22	27	30	28	49	58	55	52	222	250	253	237	962	975
995-1010	24	31	26	22	55	48	53	50	200	223	223	209	855	867
1010-1025	30	33	19	21	63	40	54	49	176	192	197	187	752	764
1025-1040	19	16	18	19	35	37	35	37	146	159	178	166	649	659
1040-1055	14	22	19	18	36	37	40	33	127	143	160	147	577	586
1055-1070	12	25	22	21	37	43	46	34	113	121	141	129	504	510
1070-1085	14	18	18	15	32	33	33	32	101	96	119	108	424	430
1085-1100	24	22	17	20	46	37	42	41	87	78	101	93	359	365
1100-1115	17	4	20	22	21	42	26	37	63	56	84	73	276	282
1115-1130	12	10	10	7	22	17	17	22	46	52	64	51	213	216
1130-1145	7	8	14	8	15	22	16	21	34	42	54	44	174	176
1145-1160	5	7	8	9	12	17	16	13	27	34	40	36	137	139
1160-1175	4	6	4	8	10	12	14	8	22	27	32	27	108	110
1175-1190	1	4	5	4	5	9	8	6	18	21	28	19	86	87
1190-1205	5	4	8	3	9	11	7	13	17	17	23	15	72	73
1205-1220	6	6	2	6	12	8	12	8	12	13	15	12	52	53
1220-1235	2	3	6	0	5	6	3	8	6	7	13	6	32	33
1235-1250	3	1	0	1	4	1	2	3	4	4	7	6	21	22
1250-1265	0	1	5	0	1	5	1	5	1	3	7	5	16	17
1265-1280	0	0	0	2	0	2	2	0	1	2	2	5	10	11
1280-1295	1	1	0	0	2	0	1	1	1	2	2	3	8	9
1295-1310	0	0	1	1	0	2	1	1	0	1	2	3	6	7
1310-1325	0	0	0	0	0	0	0	0	0	1	1	2	4	5
1325-1340	0	0	0	0	0	0	0	0	0	1	1	2	4	5
1340-1355	0	0	0	1	0	1	1	0	0	1	1	2	4	5
1355-1370	0	0	1	0	0	1	0	1	0	1	1	1	3	4
1370-1385	0	0	0	0	0	0	0	0	0	1	0	1	2	3
1385-1400	0	1	0	1	1	1	2	0	0	1	0	1	2	3
1400-1415	0	0	0	0	0	0	0	0	0	0	0	0	0	1
1415-1430	0	0	0	0	0	0	0	0	0	0	0	0	0	1
1430-1445	0	0	0	0	0	0	0	0	0	0	0	0	0	1
1445-1460	0	0	0	0	0	0	0	0	0	0	0	0	0	1
1460-1475	0	0	0	0	0	0	0	0	0	0	0	0	0	0
1475-1490	0	0	0	0	0	0	0	0	0	0	0	0	0	0
