# Supplementary material for: Dynamics of genetic and somatic trade-offs in ageing and mortality
Source: Nature. 2026 Apr 22;654(8118):437–53. doi: 10.1038/s41586-026-10407-9 (PMC13253337; doi:10.1038/s41586-026-10407-9)
Supplement: Supplementary file 1 — This zipped file contains Supplementary Tables 1–16, including a guide to the tables. [file 41586_2026_10407_MOESM1_ESM.zip › Supplementary Tables_Arends_10Apr2026/S_Table_2_Vita_mortality_by_age_and_genotype_text_files/Vita1d_deathsIn15Dwindows_male.txt]

CH	CD	BH	BD	C	B	D	H	CH_alive	CD_alive	BH_alive	BD_alive	nGenotyped	nTotal
5-20	0	0	0	0	0	0	0	0	713	525	762	535	2535	3401
20-35	0	0	0	0	0	0	0	0	713	525	762	535	2535	3401
35-50	1	0	0	0	1	0	0	1	713	525	762	535	2535	3401
50-65	1	0	0	0	1	0	0	1	712	525	762	535	2534	3400
65-80	0	0	0	0	0	0	0	0	711	525	762	535	2533	3399
80-95	0	1	0	0	1	0	1	0	711	525	762	535	2533	3399
95-110	0	0	0	1	0	1	1	0	711	524	762	535	2532	3398
110-125	0	0	0	0	0	0	0	0	711	524	762	534	2531	3397
125-140	0	0	0	1	0	1	1	0	711	524	762	534	2531	3397
140-155	0	0	0	0	0	0	0	0	711	524	762	533	2530	3396
155-170	0	0	0	0	0	0	0	0	711	524	762	533	2530	3395
170-185	1	0	3	1	1	4	1	4	711	524	762	533	2530	3395
185-200	0	0	1	0	0	1	0	1	710	524	759	532	2525	3390
200-215	0	2	2	0	2	2	2	2	710	524	758	532	2524	3386
215-230	0	0	1	0	0	1	0	1	710	522	756	532	2520	3381
230-245	0	5	0	2	5	2	7	0	710	522	755	532	2519	3379
245-260	0	2	2	2	2	4	4	2	710	517	755	530	2512	3371
260-275	0	1	4	5	1	9	6	4	710	515	753	528	2506	3362
275-290	3	2	3	4	5	7	6	6	710	514	749	523	2496	3347
290-305	2	6	2	2	8	4	8	4	707	512	746	519	2484	3332
305-320	2	4	2	4	6	6	8	4	705	506	744	517	2472	3312
320-335	5	6	3	5	11	8	11	8	703	502	742	513	2460	3296
335-350	2	3	4	5	5	9	8	6	698	496	739	508	2441	3273
350-365	1	1	4	6	2	10	7	5	696	493	735	503	2427	3255
365-380	3	5	6	5	8	11	10	9	695	492	731	497	2415	3238
380-395	2	3	2	5	5	7	8	4	692	487	725	492	2396	3214
395-410	5	3	0	4	8	4	7	5	690	484	723	487	2384	3196
410-425	4	3	5	8	7	13	11	9	685	481	723	483	2372	3177
425-440	4	4	4	6	8	10	10	8	681	478	718	475	2352	3153
440-455	4	3	8	6	7	14	9	12	677	474	714	469	2334	3130
455-470	7	7	5	9	14	14	16	12	673	471	706	463	2313	3105
470-485	4	7	6	6	11	12	13	10	666	464	701	454	2285	3071
485-500	12	7	5	6	19	11	13	17	662	457	695	448	2262	3043
500-515	8	5	7	8	13	15	13	15	650	450	690	442	2232	3007
515-530	13	6	10	9	19	19	15	23	642	445	683	434	2204	2972
530-545	5	5	6	8	10	14	13	11	629	439	673	425	2166	2929
545-560	9	4	6	4	13	10	8	15	624	434	667	417	2142	2895
560-575	11	7	4	9	18	13	16	15	615	430	661	413	2119	2862
575-590	11	7	10	7	18	17	14	21	604	423	657	404	2088	2818
590-605	13	1	8	4	14	12	5	21	593	416	647	397	2053	2773
605-620	15	5	11	9	20	20	14	26	580	415	639	393	2027	2743
620-635	12	5	10	5	17	15	10	22	565	410	628	384	1987	2695
635-650	16	14	15	7	30	22	21	31	553	405	618	379	1955	2652
650-665	9	6	19	5	15	24	11	28	537	391	603	372	1903	2588
665-680	15	13	12	7	28	19	20	27	528	385	584	367	1864	2532
680-695	18	7	15	11	25	26	18	33	513	372	572	360	1817	2458
695-710	12	12	14	8	24	22	20	26	495	365	557	349	1766	2397
710-725	17	12	18	9	29	27	21	35	483	353	543	341	1720	2334
725-740	13	10	23	7	23	30	17	36	466	341	525	332	1664	2263
740-755	14	6	17	10	20	27	16	31	453	331	502	325	1611	2190
755-770	12	18	15	11	30	26	29	27	439	325	485	315	1564	2129
770-785	10	8	23	6	18	29	14	33	427	307	470	304	1508	2054
785-800	18	9	14	18	27	32	27	32	417	299	447	298	1461	1990
800-815	17	7	24	17	24	41	24	41	399	290	433	280	1402	1907
815-830	18	11	18	12	29	30	23	36	382	283	409	263	1337	1822
830-845	21	11	20	14	32	34	25	41	364	272	391	251	1278	1744
845-860	20	12	17	16	32	33	28	37	343	261	371	237	1212	1659
860-875	22	21	24	13	43	37	34	46	323	249	354	221	1147	1575
875-890	18	18	16	25	36	41	43	34	301	228	330	208	1067	1467
890-905	21	16	26	19	37	45	35	47	283	210	314	183	990	1365
905-920	11	18	16	10	29	26	28	27	262	194	288	164	908	1269
920-935	20	13	20	11	33	31	24	40	251	176	272	154	853	1197
935-950	17	13	13	13	30	26	26	30	231	163	252	143	789	1107
950-965	18	11	20	13	29	33	24	38	214	150	239	130	733	1017
965-980	24	15	19	9	39	28	24	43	196	139	219	117	671	926
980-995	18	18	18	8	36	26	26	36	172	124	200	108	604	837
995-1010	21	13	19	12	34	31	25	40	154	106	182	100	542	756
1010-1025	13	11	26	9	24	35	20	39	133	93	163	88	477	676
1025-1040	14	14	16	11	28	27	25	30	120	82	137	79	418	587
1040-1055	13	13	12	10	26	22	23	25	106	68	121	68	363	512
1055-1070	16	9	16	7	25	23	16	32	93	55	109	58	315	448
1070-1085	9	4	11	8	13	19	12	20	77	46	93	51	267	383
1085-1100	13	6	13	12	19	25	18	26	68	42	82	43	235	333
1100-1115	13	8	11	8	21	19	16	24	55	36	69	31	191	277
1115-1130	9	4	10	10	13	20	14	19	42	28	58	23	151	228
1130-1145	5	7	8	3	12	11	10	13	33	24	48	13	118	186
1145-1160	9	4	5	3	13	8	7	14	28	17	40	10	95	153
1160-1175	4	2	7	2	6	9	4	11	19	13	35	7	74	121
1175-1190	1	4	5	2	5	7	6	6	15	11	28	5	59	100
1190-1205	6	2	7	1	8	8	3	13	14	7	23	3	47	79
1205-1220	0	0	3	1	0	4	1	3	8	5	16	2	31	57
1220-1235	1	3	4	0	4	4	3	5	8	5	13	1	27	44
1235-1250	2	1	2	0	3	2	1	4	7	2	9	1	19	32
1250-1265	0	0	1	1	0	2	1	1	5	1	7	1	14	22
1265-1280	3	0	3	0	3	3	0	6	5	1	6	0	12	20
1280-1295	0	1	1	0	1	1	1	1	2	1	3	0	6	11
1295-1310	0	0	1	0	0	1	0	1	2	0	2	0	4	8
1310-1325	0	0	1	0	0	1	0	1	2	0	1	0	3	5
1325-1340	2	0	0	0	2	0	0	2	2	0	0	0	2	3
1340-1355	0	0	0	0	0	0	0	0	0	0	0	0	0	0
1355-1370	0	0	0	0	0	0	0	0	0	0	0	0	0	0
1370-1385	0	0	0	0	0	0	0	0	0	0	0	0	0	0
1385-1400	0	0	0	0	0	0	0	0	0	0	0	0	0	0
1400-1415	0	0	0	0	0	0	0	0	0	0	0	0	0	0
1415-1430	0	0	0	0	0	0	0	0	0	0	0	0	0	0
1430-1445	0	0	0	0	0	0	0	0	0	0	0	0	0	0
1445-1460	0	0	0	0	0	0	0	0	0	0	0	0	0	0
1460-1475	0	0	0	0	0	0	0	0	0	0	0	0	0	0
1475-1490	0	0	0	0	0	0	0	0	0	0	0	0	0	0
