# Supplementary material for: Dynamics of genetic and somatic trade-offs in ageing and mortality
Source: Nature. 2026 Apr 22;654(8118):437–53. doi: 10.1038/s41586-026-10407-9 (PMC13253337; doi:10.1038/s41586-026-10407-9)
Supplement: Supplementary file 1 — This zipped file contains Supplementary Tables 1–16, including a guide to the tables. [file 41586_2026_10407_MOESM1_ESM.zip › Supplementary Tables_Arends_10Apr2026/S_Table_2_Vita_mortality_by_age_and_genotype_text_files/Vita15b_deathsIn15Dwindows_female.txt]

CH	CD	BH	BD	C	B	D	H	CH_alive	CD_alive	BH_alive	BD_alive	nGenotyped	nTotal
5-20	0	0	0	0	0	0	0	0	635	631	689	655	2610	3037
20-35	0	0	0	0	0	0	0	0	635	631	689	655	2610	3037
35-50	0	0	0	0	0	0	0	0	635	631	689	655	2610	3037
50-65	2	0	0	0	2	0	0	2	635	631	689	655	2610	3037
65-80	0	0	0	0	0	0	0	0	633	631	689	655	2608	3035
80-95	0	0	0	0	0	0	0	0	633	631	689	655	2608	3035
95-110	0	0	0	0	0	0	0	0	633	631	689	655	2608	3035
110-125	0	0	0	0	0	0	0	0	633	631	689	655	2608	3035
125-140	0	0	0	0	0	0	0	0	633	631	689	655	2608	3035
140-155	1	1	1	1	2	2	2	2	633	631	689	655	2608	3035
155-170	0	1	1	0	1	1	1	1	632	630	688	654	2604	3031
170-185	0	0	1	0	0	1	0	1	632	629	687	654	2602	3029
185-200	0	0	1	0	0	1	0	1	632	629	686	654	2601	3028
200-215	1	0	1	1	1	2	1	2	632	629	685	654	2600	3027
215-230	1	0	0	0	1	0	0	1	631	629	684	653	2597	3024
230-245	0	1	0	1	1	1	2	0	630	629	684	653	2596	3023
245-260	0	2	0	0	2	0	2	0	630	628	684	652	2594	3021
260-275	0	0	1	0	0	1	0	1	630	626	684	652	2592	3018
275-290	0	0	0	0	0	0	0	0	630	626	683	652	2591	3017
290-305	0	0	0	0	0	0	0	0	630	626	683	652	2591	3017
305-320	0	0	1	0	0	1	0	1	630	626	683	652	2591	3017
320-335	1	1	0	0	2	0	1	1	630	626	682	652	2590	3016
335-350	0	0	1	0	0	1	0	1	629	625	682	652	2588	3014
350-365	0	0	1	1	0	2	1	1	629	625	681	652	2587	3013
365-380	0	0	0	1	0	1	1	0	629	625	680	651	2585	3011
380-395	0	1	1	1	1	2	2	1	629	625	680	650	2584	3010
395-410	0	1	0	0	1	0	1	0	629	624	679	649	2581	3007
410-425	2	0	3	0	2	3	0	5	629	623	679	649	2580	3006
425-440	2	2	0	2	4	2	4	2	627	623	676	649	2575	3001
440-455	0	0	2	2	0	4	2	2	625	621	676	647	2569	2992
455-470	1	1	2	4	2	6	5	3	625	621	674	645	2565	2987
470-485	0	1	2	2	1	4	3	2	624	620	672	641	2557	2978
485-500	0	1	0	5	1	5	6	0	624	619	670	639	2552	2972
500-515	1	0	5	3	1	8	3	6	624	618	670	634	2546	2963
515-530	2	2	2	1	4	3	3	4	623	618	665	631	2537	2953
530-545	5	0	4	4	5	8	4	9	621	616	663	630	2530	2944
545-560	3	1	1	0	4	1	1	4	616	616	659	626	2517	2930
560-575	2	1	3	4	3	7	5	5	613	615	658	626	2512	2924
575-590	4	7	2	4	11	6	11	6	611	614	655	622	2502	2914
590-605	2	3	2	6	5	8	9	4	607	607	653	618	2485	2892
605-620	4	7	4	5	11	9	12	8	605	604	651	612	2472	2875
620-635	2	10	7	7	12	14	17	9	601	597	647	607	2452	2851
635-650	7	9	7	6	16	13	15	14	599	587	640	600	2426	2823
650-665	5	10	10	6	15	16	16	15	592	578	633	594	2397	2790
665-680	9	14	3	11	23	14	25	12	587	568	623	588	2366	2754
680-695	17	7	9	9	24	18	16	26	578	554	620	577	2329	2710
695-710	11	9	11	8	20	19	17	22	561	547	611	568	2287	2659
710-725	13	16	14	20	29	34	36	27	550	538	600	560	2248	2611
725-740	12	11	14	10	23	24	21	26	537	522	586	540	2185	2540
740-755	12	12	19	21	24	40	33	31	525	511	572	530	2138	2487
755-770	12	7	27	11	19	38	18	39	513	499	553	509	2074	2411
770-785	22	11	22	18	33	40	29	44	501	492	526	498	2017	2350
785-800	17	20	23	15	37	38	35	40	479	481	504	480	1944	2262
800-815	20	13	32	16	33	48	29	52	462	461	481	465	1869	2172
815-830	23	19	20	18	42	38	37	43	442	448	449	449	1788	2081
830-845	14	26	19	31	40	50	57	33	419	429	429	431	1708	1985
845-860	12	23	21	15	35	36	38	33	405	403	410	400	1618	1884
860-875	25	25	24	33	50	57	58	49	393	380	389	385	1547	1802
875-890	21	23	18	22	44	40	45	39	368	355	365	352	1440	1681
890-905	26	30	13	27	56	40	57	39	347	332	347	330	1356	1580
905-920	23	19	17	19	42	36	38	40	321	302	334	303	1260	1471
920-935	24	24	27	23	48	50	47	51	298	283	317	284	1182	1377
935-950	17	22	15	11	39	26	33	32	274	259	290	261	1084	1272
950-965	20	20	18	23	40	41	43	38	257	237	275	250	1019	1191
965-980	37	25	22	25	62	47	50	59	237	217	257	227	938	1096
980-995	25	18	27	21	43	48	39	52	200	192	235	202	829	975
995-1010	24	18	30	20	42	50	38	54	175	174	208	181	738	867
1010-1025	21	20	30	19	41	49	39	51	151	156	178	161	646	764
1025-1040	13	17	18	16	30	34	33	31	130	136	148	142	556	659
1040-1055	18	20	8	17	38	25	37	26	117	119	130	126	492	586
1055-1070	13	16	21	17	29	38	33	34	99	99	122	109	429	510
1070-1085	15	13	16	13	28	29	26	31	86	83	101	92	362	430
1085-1100	14	15	22	14	29	36	29	36	71	70	85	79	305	365
1100-1115	15	15	11	20	30	31	35	26	57	55	63	65	240	282
1115-1130	6	7	10	9	13	19	16	16	42	40	52	45	179	216
1130-1145	9	10	6	4	19	10	14	15	36	33	42	36	147	176
1145-1160	6	5	9	4	11	13	9	15	27	23	36	32	118	139
1160-1175	2	5	9	6	7	15	11	11	21	18	27	28	94	110
1175-1190	4	1	3	3	5	6	4	7	19	13	18	22	72	87
1190-1205	2	3	5	5	5	10	8	7	15	12	15	19	61	73
1205-1220	5	2	5	6	7	11	8	10	13	9	10	14	46	53
1220-1235	3	3	2	2	6	4	5	5	8	7	5	8	28	33
1235-1250	2	1	0	1	3	1	2	2	5	4	3	6	18	22
1250-1265	0	2	1	3	2	4	5	1	3	3	3	5	14	17
1265-1280	0	1	0	0	1	0	1	0	3	1	2	2	8	11
1280-1295	0	0	1	0	0	1	0	1	3	0	2	2	7	9
1295-1310	1	0	0	1	1	1	1	1	3	0	1	2	6	7
1310-1325	0	0	0	0	0	0	0	0	2	0	1	1	4	5
1325-1340	0	0	0	0	0	0	0	0	2	0	1	1	4	5
1340-1355	1	0	0	0	1	0	0	1	2	0	1	1	4	5
1355-1370	0	0	0	0	0	0	0	0	1	0	1	1	3	4
1370-1385	0	0	0	0	0	0	0	0	1	0	1	1	3	3
1385-1400	0	0	1	1	0	2	1	1	1	0	1	1	3	3
1400-1415	0	0	0	0	0	0	0	0	1	0	0	0	1	1
1415-1430	0	0	0	0	0	0	0	0	1	0	0	0	1	1
1430-1445	0	0	0	0	0	0	0	0	1	0	0	0	1	1
1445-1460	1	0	0	0	1	0	0	1	1	0	0	0	1	1
1460-1475	0	0	0	0	0	0	0	0	0	0	0	0	0	0
1475-1490	0	0	0	0	0	0	0	0	0	0	0	0	0	0
