# Supplementary material for: Dynamics of genetic and somatic trade-offs in ageing and mortality
Source: Nature. 2026 Apr 22;654(8118):437–53. doi: 10.1038/s41586-026-10407-9 (PMC13253337; doi:10.1038/s41586-026-10407-9)
Supplement: Supplementary file 3 — This file contains full versions of Tables 1 and 2 presented in the main article, which include the main and Extended Data figure call-outs. [file 41586_2026_10407_MOESM3_ESM.xlsx]

## Sheet: Table_1_Vita_Summary
	Table 1: Overview of Vita loci with effect sizes
						Vita Positions (Mb, GRCm38) ¥							Survivorship T-Ages ∆						Effect Sizes
		Locus	⦁	Peak LOD @	Cauchy –logP ^	Chr	Prox	Peak	Distal	Size (Mb)	Peak SNP ID	SNP Chr_Bp	From	Peak T-Age	To	Dura-tion	Max N at Peak §	Mean Life § (d)	Peak Var Male %	Peak Var Fem %	Max Peak Diff (d)	See Extd Figs 1–2
	1	Vita1a		6.838	3.64	1	0	3.01027	7.96991	7.96991	rs31443144	1_3010274	42	860	935	893	3377	1002	5.7	3.4	30	a
	2	Vita1b		7.91	3.83	1	16.006	24.0421	31.0628	15.0567	rs32645812	1_24042124	42	695	845	803	5056	930	4.4	2.2	37	b
	3	Vita1c		5.51	3.14	1	101.38	121.483	148.609	47.2295	rs30776698	1_121483290	42	230	335	308	3255	810	3	0	52	c
	4	Vita1d		5.466	3.05	1	151.704	167.149	176.322	24.6186	rs32557046	1_167148678	42	230	335	293	3379	810	0.9	0	54	d
	5	Vita2a		5.54	3.14	2	71.8462	89.157	110.881	39.0346	rs227254817	2_89156987	42	140	275	233	1548	807	2.9	5.6	70	e
	6	Vita2b	⦁	6.84	3.51	2	110.881	112.712	130.884	20.0032	rs27463377	2_112255823	575	800	890	315	4079	970	0.5	1.1	20	f
	7	Vita2c		8.13	4.61	2	132.809	148.443	158.377	25.5682	rs29880912	2_148442635	42	545	665	623	2930	906	0	1.2	30	g
	8	Vita3a	⦁	4.261	1.92	3	42.2327	83.8385	121.463	79.2307	rs13477232	3_83354281	1055	1070	1100	45	368	1146	7.5	0	35	h
	9	Vita4a	⦁	9	4.84	4	38.945	52.5244	63.2725	24.3275	rs13477705	4_52524395	42	650	710	668	2588	908	8.2	1.6	53	i
	10	Vita4b		4.43	2.38	4	132.381	154.255	156	23.6189	rs250153474	4_154254581	500	635	680	180	2652	900	2.5	0	33	j
	11	Vita5a		4.05	2.1	5	36.6136	67.5731	90.2176	53.604	rs3659098	5_67573068	965	1085	1100	135	350	1149	8	0	36	k
	12	Vita6a		4.14	2.93	6	97.2523	107.382	122.291	25.0387	rs38831890	6_93680853	42	140	560	518	3396	807	2.2	0	38	l
	13	Vita6b		5.27	3.05	6	108.076	132.762	149.737	41.6607	rs31845771	6_132762500	42	320	515	473	3296	823	2.6	0	47	m
	14	Vita9a		5.68	3.75	9	13.4425	29.939	44.6884	31.2459	rs38493199	9_34932404	42	95	725	683	2754	910	0.9	5	35	n
	15	Vita9b	⦁	6.66	3.28	9	95.3237	104.092	116.536	21.2126	rs30513860	9_104091597	935	1025	1055	120	1847	1112	6.5	9	24	o
	16	Vita9c		5.79	3.2	9	108.055	124.057	124.36	16.3048	rs49693645	9_124056586	920	980	1070	150	1990	965	1.1	1.4	20	p
	17	Vita10a	⦁	4.48	2.48	10	56.7453	72.7803	100.489	43.7433	rs13480647	10_72780332	965	980	1010	45	1812	1078	5.8	0.2	23	q
	18	Vita11a		4.21	2.2	11	0	5.62881	30.1046	30.1046	rs26911247	11_6599922	560	635	695	135	2652	901	3.4	0	35	r
	19	Vita11b		4.07	1.96	11	59.0092	82.1786	109.367	50.3583	rs234364394	11_82176894	995	1040	1055	60	586	1114	0	9.1	29	s
	20	Vita11c		4.91	2.91	11	97.9409	113.729	119.264	21.3235	rs29454463	11_113729074	42	42	290	248	3332	806	1.7	0.2	44	t
	21	Vita12a	⦁	5.22	3.01	12	99.5763	112.856	120.129	20.5528	rs33465836	12_112855820	530	635	695	165	5475	910	1.5	2.5	27	u
	22	Vita13a		5.62	3.36	13	47.9185	86.7742	114.908	66.9898	rs29246040	13_83858506	42	230	410	368	6203	863	1.4	1.7	33	v
	23	Vita14a		6.08	3.61	14	62.627	70.7776	101.437	38.8104	rs51512690	14_78415875	42	42	290	248	6438	844	2.8	1.2	48	w
	24	Vita14b	⦁	4.862	2.87	14	78.4159	101.437	120.297	41.881	rs49624430	14_101437466	42	80	290	248	3377	1006	2.1	0.4	18	x
	25	Vita15a		5.08	2.89	15	55.4814	74.2482	88.4206	32.9392	rs45900875	15_74248242	785	905	950	165	3549	1023	5.7	1.9	21	y
	26	Vita15b		5.731	3.14	15	99.3062	102.208	104.04	4.73383	rs31838876	15_99306167	42	95	275	233	3398	813	1.3	0	40	z
	27	Vita17a		4.97	3.07	17	0	32.8838	73.7268	73.7268	rs6348789	17_32883804	440	665	740	300	5286	925	3.8	1.3	23	aa
	28	Vita18a		4.56	2.73	18	33.2036	52.4882	80.9695	47.7659	rs45936103	18_52488251	42	140	455	413	6431	858	1.5	1.6	28	ab
	29	VitaXa		5.64	3.28	X	0	36.0081	69.8307	69.8307	rs13483724	X_36008085	42	260	485	443	3332	806	6.6	0	35	ac
	⦁ Loci with filled circles to right were detected in Ref. 21 and replicated here. Vita3a has an early effect but linkage is significant only late in males. Open circle: The highest LOD for Vita14b is at T860 in combined data, but see Fig. 2b for early peak LOD in males.
	@ Peak LOD values are significant at P of .01, .05, and .10 with LODs of 4.65, 3.95, and 3.65, respectively.
	^ Cauchy –logP values are significant at ≥ 1.5.
	¥ Vita chromosomes (Chr) and Positions in megabases using GRCm38/mm11 assembly. Peak is the marker or imputed position with the highest LOD at Peak T-age. Prox and Distal are proximal and distal marker positions. Size of locus in Mb (megabases).
	∆ Survivorship T-Ages in 15-day truncation steps over which Vita loci are regarded as having an impact on lifespan centered around the Peak T-Age that gave the Peak LOD for the first-listed Sex Effects entry.
	§ Max N at Peak is the survivorship sample size at the Vita Peak LOD at the Peak T-Age. For example, for Vita1a this number is 3377 mice at T860 which had a Mean Survival of 1002 days.
	% Peak Var Male and Peak Var Fem are percentages of variance a locus accounts for in the survivorship with the Peak LOD. See Extended Data Fig. 3 for variances explained at all T-ages in both sexes.
	° Vita3a and Vita14b are RAM type loci with two T-ages with high LOD scoes. Vita3a has an early effect but LODs are significant only late in males. The highest LOD for Vita14b is at T860 in combined data, but see Fig. 2b for early peak LOD in males.

## Sheet: Table_2_Vita_Sex
	Table 2: Overview of Vita loci with sex and epistatic effects and mortality features
				Mapping Summary				Sex Effects*			Epistatic Sex Effects			Vita Mortality Features
		Locus	⦁	Peak LOD @	Chr	Locus Peak (Mb)	Peak T-Age	Sex Effects*	G×S at Peak LOD †	Max G×S at any T-age $	Interactions in Male ◊	Interactions in Female ◊		Type and Age of Main Effects **	See Extd Figs 1–2
	1	Vita1a		6.838	1	3.01027	860	C, F, M	0.78	1.4	11c	6b, 9a, 11a		Durable, Late Reversal (M F)	a
	2	Vita1b		7.91	1	24.0421	695	C, F	0.78	0.78		6b, 9a, 9b		Durable, Late Reversal (M F)	b
	3	Vita1c		5.51	1	121.483	230	M	2.41	2.62	3a, 11c	2b		Early (M)	c
	4	Vita1d		5.466	1	167.149	230	M	2.28	2.28	2c, 9b, 9c	2b, 15b, 18a		Early (M)	d
	5	Vita2a		5.54	2	89.157	140	M, F, X	9.78	9.78	13a, 14a			Early, Reversal (M), RAM (F)	e
	6	Vita2b	⦁	6.84	2	112.712	800	F, C,X, M	0.35	8.62	3a, 14b	1c, 1d, 6a		Reversal (M), RAM (F)	f
	7	Vita2c		8.13	2	148.443	545	F, C, X	2.65	7.31	1d			Reversal (M), RAM (F)	g
	8	Vita3a	⦁	4.261	3	83.8385	1070	M, X	3.07	3.07	1c, 2b	5a		Early, RAM, Rev (M), Durable (F)	h
	9	Vita4a	⦁	9	4	52.5244	650	M, C, X	2.98	3.58				Mid, Reversal (M), Durable (F)	i
	10	Vita4b		4.43	4	154.255	635	M, X	3.3	3.64	14b	12a		Mid (M)	j
	11	Vita5a		4.05	5	67.5731	1085	M, X	2.85	2.91		3a, 17		Late (M)	k
	12	Vita6a		4.14	6	107.382	140	M, C	1.74	1.74	14a	2b, 11b		Early, Mid (M)	l
	13	Vita6b		5.27	6	132.762	320	M, X	2.79	2.79	13a, 15a	1a, 1b, 14a, 14b		Early, Mid, RAM (M)	m
	14	Vita9a		5.68	9	29.939	95	F, C, M, X	5.8	5.8		1a, 1b		Early (M), Early, Mid, RAM, Rev (F)	n
	15	Vita9b	⦁	6.66	9	104.092	1025	C, F, M	1.21	2.11	1d, 17a	1b		Early, Reversal, Late (M), Late (F)	o
	16	Vita9c		5.79	9	124.057	980	C, M, X	2.73	2.73	1d, 17a			Early, Reversal, Late (M), Late (F)	p
	17	Vita10a	⦁	4.48	10	72.7803	980	C, M	0.86	1.33	14a			Late (M)	q
	18	Vita11a		4.21	11	5.62881	635	M	1.86	1.86				Mid Reversal (M)	r
	19	Vita11b		4.07	11	82.1786	1040	F, X	1.86	3.45		1a, 14a		Durable, Late Reversal (F)	s
	20	Vita11c		4.91	11	113.729	42	M, X	4.41	4.71	1a, 1c, 13a			RAM (M)	t
	21	Vita12a	⦁	5.22	12	112.856	635	C	0.03	0.94		4b		Durable (M,) Durable (F)	u
	22	Vita13a		5.62	13	86.7742	230	C, M	0.29	1.68	2a, 6b, 11c			RAM (M), Mid (F)	v
	23	Vita14a		6.08	14	70.7776	42	C, M	1.62	1.69	2a, 6a,10a,17a	6b, 11a, 11b		Early (M), RAM (F)	w
	24	Vita14b	⦁	4.862	14	101.437	80	C, M	0.22	1.8	2b, 4b	6b		RAM (M ), RAM (F)	x
	25	Vita15a		5.08	15	74.2482	905	C, M, X	1.36	3.25				Early, Mid, RAM (M), Durable (F,C)	y
	26	Vita15b		5.731	15	102.208	95	M, X	4.11	4.11	6b	1d		Early, Mid, Late (M)	z
	27	Vita17a		4.97	17	32.8838	665	C, M	0.77	2.24	9b, 9c,11b, 14a	5a		RAM (M)	aa
	28	Vita18a		4.56	18	52.4882	140	C	1.49	1.63		1d		Early (M), RAM (F)	ab
	29	VitaXa		5.64	X	36.0081	260	M	NA	NA				RAM (M)	ac
	⦁ Loci with filled circles to right were detected in Ref. 21 and replicated here. Vita3a has an early effect but linkage is significant only late in males. Open circle: The highest LOD for Vita14b is at T860 in combined data, but see Fig. 2b for early peak LOD in males.
	@ Peak LOD values are significant at P of .01, .05, and .10 with LODs of 4.65, 3.95, and 3.65, respectively.
	¥ Vita chromosomes (Chr) and Positions in megabases using GRCm38/mm11 assembly. Peak is the marker or imputed position with the highest LOD at Peak T-age. Prox and Distal are proximal and distal marker positions. Size of locus in Mb (megabases).
	* Sex Effects associated with the high linkage scores: male (M), female (F), combined (C), and G×S effect (X). The order is given by LOD score from high to low. Peak LOD only applies to the first Sex Effects entry.
	† GxS LOD. Bold values are significant with Bonferroni corrections at ≤.05 with LOD of ≥2.75 when tested at the Peak LOD marker and Peak T-Age.
	$ Max G×S LOD in any T-age survivorship
	◊ Epistatic G×G Effects by Sex: Vita loci are isted with sufixes at LOD ≥3.8. Bold font for LOD ≥4.5.
	** Type and Age of Main Effects depend on sex as noted. See Results for explanations of categories and caveats. Durable: Effects to ≥T770; RAM: Gradual effect reduction to ≥T800; Rev: Effect reversals; Early: ≤T500, Mid: T500 to T845, Late: ≥T860.
	° Vita3a and Vita14b are RAM type loci with two T-ages with high LOD scoes. Vita3a has an early effect but LODs are significant only late in males. The highest LOD for Vita14b is at T860 in combined data, but see Fig. 2b for early peak LOD in males.
