# Supplementary material for: Dynamics of genetic and somatic trade-offs in ageing and mortality
Source: Nature. 2026 Apr 22;654(8118):437–53. doi: 10.1038/s41586-026-10407-9 (PMC13253337; doi:10.1038/s41586-026-10407-9)
Supplement: Supplementary file 4 — This file contains full versions of Tables 3 and 4 presented in the main article, including the Extended Data figure call-outs. [file 41586_2026_10407_MOESM4_ESM.xlsx]

## Sheet: Table 3
				Table 3: Summary of Soma loci linkage statistics, age ranges, and positiions
													Soma Positions (Mb, GRCm38) ¥
					Locus	Max. –LogP Any T-age @	High –LogP at Age Weighed †	High T-Age §	Sex Effects*	Effect Range (d/g)	Max. –LogP Any T-age †	Actuarial Range (d) ∆	Chr	Prox	Peak	Distal	Size	Marker ID	SNP ID		Extd Data Fig. 8
				1	Soma1a	3.95	3.42	185	C	8.3	3.95	≤365	1	1e-06	3.01027	24.0421	24.0421	1_3010272	rs31443144		a
				2	Soma1b	4.09	3.85	730	M	4.3	4.09	≥730	1	63.9	86.2	133.6	69.7	1_86216552	rs240615003		b
				3	Soma2a	3.56	3.5	185	M, C	10.4	3.56	≥183	2	0	13.6	24.6066	24.6066	2_13600088	rs29825025		c
				4	Soma2b	5.07	3.12	42	C	47.4	5.07	≤548	2	30.4267	60.2012	83.9152	53.4885	2_60201233	rs29953805		d
				5	Soma2c	5.09	2.77	42	M	30.8	5.09	42	2	148.443	161.871	180.055	31.6126	2_161871392	rs27303276		e
				6	Soma3a	3.53	2.76	550	M	5.5	3.53	42, ≥548	3	42.2	88	108.227	66.0266	3_87974845	rs36895924		f
				7	Soma3b	4.93	3.95	185	M	9.5	4.93	All	3	121.463	159.581	159.581	38.1177	3_159581164	rs30858154		g
				8	Soma4a	4.02	3.32	42	M	20	4.02	All	4	1e-06	11.2347	30.762	30.762	4_30761996	rs27779705		h
				9	Soma4b	3.55	3.15	42	C, M, F	20.4	3.55	≤183, ≥730	4	66.8396	107.374	156	89.1604	4_107374161	rs28147090		i
				10	Soma6a	3.99	3.6	550	C, F	3.1	3.99	All	5	0	8	25.9	25.9	6_8006720	rs49698565		j
				11	Soma6b	3.46	3.13	730	F	4	3.46	≥730	6	66.8396	138.7	139.634	72.7943	6_138658041	rs30021501		k
				12	Soma7a	5.27	4.75	365	M	7.6	5.27	≥183	7	4.3	16.072	43.5013	39.2013	7_16072018	rs32395309		l
				13	Soma7b	3.84	3.79	550	M	7.5	3.84	≥183	7	85.1	120.1	145.3	60.2	7_120086292	rs31151709		m
				14	Soma8a	3.07	2.92	365	M	6.9	3.07	≤365	8	41.1	71.7	86	44.9	8_71684276	rs33469281		n
				15	Soma8b	3.48	3.13	42	C	22.9	3.48	All	8	86	111.3	129.072	43.0725	8_126505019	rs33182145		o
				16	Soma9a	2.93	2.92	185	C	6.6	2.93	183	9	20	51.1	58.1	38.1	9_51116640	rs13461391		p
				17	Soma10a	4.49	3.85	185	C,M	7.1	4.49	≤183, ≥730	10	1e-06	18.1446	90.1	90.1	10_18144599	rs29381732		q
				18	Soma11a	4.22	3.31	365	F	3.6	4.22	All	11	50.4	97.4485	113.729	63.3291	11_97448477	rs45809946		r
				19	Soma12a	3.88	2.97	185	F	6.1	3.88	183	12	58.2707	71.6772	79.0765	20.8058	12_71677220	rs29155467		s
				20	Soma12b	2.91	2.91	730	M	4.2	2.91	≥183	12	79.0765	118.18	118.18	39.1031	12_118179607	rs30534543		t
				21	Soma13a	3.52	2.8	42	M	46	3.52	≤183	13	4.43243	19.3675	67.3436	62.9112	13_19367506	rs50623363		u
				22	Soma13b	4.71	3.22	42	F	25	4.71	42	13	77.3447	98.5216	111.43	34.085	13_98521647	rs30068968		v
				23	Soma14a	3.12	3.12	550	M	7.1	3.12	183 – 548	14	20.6866	30.9577	30.9577	10.2712	14_30957748	rs30464161		w
				24	Soma14b	3.89	3.88	42	M	49.7	3.89	42	14	79.4028	101.437	120.3	40.8972	14_101437466	rs49624430		x
				25	Soma15a	4.5	4.34	185	M	16.4	4.5	183 – 548	15	1e-06	3.28851	20.6655	20.6655	15_3288506	rs31623892		y
				26	Soma16a	3.86	2.76	550	C, F	4.3	3.86	≥548	16	37.998	75.7584	96.4	58.402	16_75758401	rs46542250		z
				27	Soma17a	2.97	2.87	730	F, C	2.6	2.97	183F, 548M, 730F	17	0	26.5429	68.7707	68.7707	17_26542857	rs33475140		aa
				28	Soma18a	4.68	3.3	42	C	24	4.68	42M, 42–365F	18	21.0687	52.4883	70.8272	49.7585	18_52488251	rs45936103		ab
				29	Soma19a	3.32	3.32	730	M	4.4	3.32	730	19	0	3.4	11.558	11.558	19_3403302	rs31128510		ac
				30	Soma19b	3	3	730	M	5.1	3	730	19	35	53.8514	62	27	19_53851357	rs30416321		ad
					@ Max –LopP Any T-age is the maximum value across any actuarial scan from any of the five ages at which mice were weighed. This value was not used to establish significance.
					† High –LogP At Age Weighed and Max. –LogP Any T-age are the highest scores corresponding to 1. one of the five ages at which mice were weighed or 2. the highest –logP at any T-age Values are genome-wide significant at P < .05 with BH correction at values ≥2.75.
					§ High T-Age is the T-age at which mice were weighed that gave the High–LogP When Weighed value. If the High T-age is 730, then all values correspond to the T730 surviorship for the first listed Sex Effects.
					* Sex Effects where C = combined, F = female, and M = male given in the order corresponding to data for High –LogP and HIgh T- Age.
					D Actuarial Range in days associated with Soma loci. When two age ranges are given they apply in order of Sex Effects. Soma15a
					¥ Soma chromosomes (Chr) and Positions using GRCm38 coordinates. Prox and Distal are proximal and distal marker positions. Size of locus in Mb (megabases).
					◊ Effects sizes for genotypes at the High T-Age and first Sex Effects group. Green, blue, beige shading for combined, male, or female data.
					§ Mass Locus Overlap and Vita Locus Overlap with the Soma locus. If bold then peaks are within 10 Mb. Vita Type and Sex from Table 1, abbreviated.
					◊ Days Gained or Lost effects sizes for CH, BH, CD, and BD)genotypes at the High T-Age for first Sex Effects group. Similar values for Correlation of Weight. Green, blue, beige shading for combined, male, or female data.

## Sheet: Table 4
				Table 4: Summary of Soma loci effects and overlap with Mass and Vita loci
													Days Gained or Lost					Correlation of Weight
						Soma Overview							per Gram at High T-Age ◊					with Lifespan (rho) ◊					Mass Overlap			Vita Overlap
					Locus	Max. –LogP Any T-age @	Sex Effects*	Effect Range (d/g)	Chr	Peak	Actuarial Range (d) ∆		CH	BH	CD	BD		CH	BH	CD	BD		Mass Locus Overlap §	Mass Locus Type and Sex §		Vita Locus Overlap §	Locus Type and Sex §		Extd Data Fig. 8
				1	Soma1a	3.95	C	8.3	1	3.01027	≤365		-10.2	-11.8	-3.5	-4.5		-0.23	-0.26	-0.09	-0.12					Vita1a,1b	Durable (C)		a
				2	Soma1b	4.09	M	4.3	1	86.2	≥730		5.1	1.4	0.9	5.2		0.32	0.07	0.08	0.32		Mass1b	Early (M)		Vita1c	Early (M)		b
				3	Soma2a	3.56	M, C	10.4	2	13.6	≥183		-11.4	-21.8	-14.4	-16.1		-0.22	-0.43	-0.29	-0.38		Mass2a	Early (C)					c
				4	Soma2b	5.07	C	47.4	2	60.2012	≤548		7.3	2.7	-40.1	-30.2		0.07	0.03	-0.23	-0.23								d
				5	Soma2c	5.09	M	30.8	2	161.871	42		-13.9	-13.1	-5.8	-36.6		-0.09	-0.09	-0.05	-0.34					Vita2c	Mid (F,M)		e
				6	Soma3a	3.53	M	5.5	3	88	42, ≥548		1.3	-1	-3.7	-4.2		0.03	-0.05	-0.12	-0.17		Mass3a	Durable (C)		Vita3a	Early, Late (M)		f
				7	Soma3b	4.93	M	9.5	3	159.581	All		-8.4	-13.7	-17.9	-16.7		-0.18	-0.29	-0.38	-0.34								g
				8	Soma4a	4.02	M	20	4	11.2347	All		-15.5	-31.9	-14.1	-34.1		-0.13	-0.28	-0.11	-0.22		Mass4a	Early (M)					h
				9	Soma4b	3.55	C, M, F	20.4	4	107.374	≤183, ≥730		-12.9	-25.1	-4.7	-18.6		-0.13	-0.17	-0.02	-0.18		Mass4b	Durable (M)		Vita4b	Mid (M)		i
				10	Soma6a	3.99	C, F	3.1	5	8	All		-2.9	-2.4	0.2	0.1		-0.15	-0.13	0	0.01								j
				11	Soma6b	3.46	F	4	6	138.7	≥730		-2.2	0.3	0.4	1.8		-0.17	0.02	0.04	0.12					Vita6b	Early (M)		k
				12	Soma7a	5.27	M	7.6	7	16.072	≥183		-14.5	-6.9	-10.2	-7		-0.38	-0.2	-0.26	-0.15								l
				13	Soma7b	3.84	M	7.5	7	120.1	≥183		-2	-4.9	2.6	-4.8		-0.09	-0.17	0.06	-0.17								m
				14	Soma8a	3.07	M	6.9	8	71.7	≤365		-8.3	-5.3	-12.2	-10.4		-0.22	-0.12	-0.33	-0.27								n
				15	Soma8b	3.48	C	22.9	8	111.3	All		-11.9	-13.9	-28.5	-5.6		-0.11	-0.11	-0.25	-0.03								o
				16	Soma9a	2.93	C	6.6	9	51.1	183		-13	-6.4	-10	-9		-0.3	-0.17	-0.23	-0.22					Vita9a	Early (F)		p
				17	Soma10a	4.49	C,M	7.1	10	18.1446	≤183, ≥730		-9.8	-9	-3.8	-10.9		-0.25	-0.22	-0.09	-0.25		Mass10a	Early (M)		Vita10a	Late (M)		q
				18	Soma11a	4.22	F	3.6	11	97.4485	All		-0.1	-3.7	-2.3	-2		0.03	-0.18	-0.15	-0.1		Mass11c	Durable (M)		Vita11b	Late (F)		r
				19	Soma12a	3.88	F	6.1	12	71.6772	183		-1.2	-7.3	-4.5	-2.8		-0.05	-0.24	-0.16	-0.08		Mass12a	Durable (F)					s
				20	Soma12b	2.91	M	4.2	12	118.18	≥183		4.8	3.6	0.6	2.1		0.26	0.28	0.03	0.13					Vita12a	Mid (C)		t
				21	Soma13a	3.52	M	46	13	19.3675	≤183		12.3	-33.7	-25.1	-21.2		0.04	-0.28	-0.17	-0.21								u
				22	Soma13b	4.71	F	25	13	98.5216	42		-1.5	-22.3	2.7	-19.3		-0.06	-0.25	0.01	-0.11					Vita13a	Early (F M)		v
				23	Soma14a	3.12	M	7.1	14	30.9577	183 – 548		-0.1	-4.7	-0.8	2.4		-0.02	-0.17	-0.06	0.07								w
				24	Soma14b	3.89	M	49.7	14	101.437	42		-45.8	-6.9	3.9	-18.1		-0.35	-0.07	0.06	-0.12		Mass14a	Early (C)		Vita14a	Early Mid (C)		x
				25	Soma15a	4.5	M	16.4	15	3.28851	183 – 548		-7.1	-3.6	-20	-13.5		-0.15	-0.09	-0.43	-0.31								y
				26	Soma16a	3.86	C, F	4.3	16	75.7584	≥548		-5.1	-4.8	-9.1	-8.4		-0.15	-0.13	-0.26	-0.22		Mass16a	Early Mid (M)					z
				27	Soma17a	2.97	F, C	2.6	17	26.5429	183F, 548M, 730F		-0.8	-1.1	1.5	1.1		-0.06	-0.09	0.14	0.09		Mass17a	Time Diff (MF)		Vita17a	Durable (M)		aa
				28	Soma18a	4.68	C	24	18	52.4883	42M, 42–365F		-0.9	-13.2	-24.9	-14.5		0.02	-0.1	-0.24	-0.16					Vita18a			ab
				29	Soma19a	3.32	M	4.4	19	3.4	730		4.1	-0.3	3.9	3.2		0.27	-0.02	0.21	0.21								ac
				30	Soma19b	3	M	5.1	19	53.8514	730		4.3	-0.8	3	2.8		0.23	-0.04	0.22	0.18		Mass19a	Early Mid (M)					ad
					@ Max –LopP Any T-age is the maximum value across any actuarial scan from any of the five ages at which mice were weighed. This value was not used to establish significance.
					† High –LogP At Age Weighed and Max. –LogP Any T-age are the highest scores corresponding to 1. one of the five ages at which mice were weighed or 2. the highest –logP at any T-age Values are genome-wide significant at P < .05 with BH correction at values ≥2.75.
					§ High T-Age is the T-age at which mice were weighed that gave the High–LogP When Weighed value. If the High T-age is 730, then all values correspond to the T730 surviorship for the first listed Sex Effects.
					* Sex Effects where C = combined, F = female, and M = male given in the order corresponding to data for High –LogP and HIgh T- Age.
					D Actuarial Range in days associated with Soma loci. When two age ranges are given they apply in order of Sex Effects. Soma15a
					¥ Soma chromosomes (Chr) and Positions using GRCm38 coordinates. Prox and Distal are proximal and distal marker positions. Size of locus in Mb (megabases).
					◊ Effects sizes for genotypes at the High T-Age and first Sex Effects group. Green, blue, beige shading for combined, male, or female data.
					§ Mass Locus Overlap and Vita Locus Overlap with the Soma locus. If bold then peaks are within 10 Mb. Vita Type and Sex from Table 1, abbreviated.
					◊ Days Gained or Lost effects sizes for CH, BH, CD, and BD)genotypes at the High T-Age for first Sex Effects group. Similar values for Correlation of Weight. Green, blue, beige shading for combined, male, or female data.
